# Supplementary material for: Deciphering the immunological and prognostic features of bladder cancer through platinum-resistance-related genes analysis and identifying potential therapeutic target P4HB
Source: Front Immunol. 2023 Sep 18;14:1253586. doi: 10.3389/fimmu.2023.1253586 (PMC10544894; doi:10.3389/fimmu.2023.1253586)
Supplement: Supplementary file 1 [file DataSheet_1.zip › Table S10.txt]

AEBP1
CALD1
NNMT
COL1A1
COL5A2
TNFAIP6
SFRP2
COL1A2
SULF1
COL3A1
TNC
PALLD
ADAM19
CD163
C1S
FLNA
CTHRC1
POSTN
FN1
TGM2
CD14
TGFBI
LOX
ACTN1
FCER1G
SLC2A3
C1QA
MT2A
C1QC
RGS1
C1QB
SPHK1
SIRPA
TUBB6
OSMR
ICAM1
COL12A1
IL32
MMP9
MSN
CPVL
SERPINE1
MMP11
CHI3L1
CCL18
APOE
F3
HLA-DRA
RBP1
FCGR3A
CXCL13
FOXQ1
IFITM1
LYZ
MMP3
UCHL1
BHMT
AGR2
GPX2
S100P
FGFR3
DHRS2
HMGCS2
SPRR1B
C10orf99
