# Supplementary material for: Deciphering the immunological and prognostic features of bladder cancer through platinum-resistance-related genes analysis and identifying potential therapeutic target P4HB
Source: Front Immunol. 2023 Sep 18;14:1253586. doi: 10.3389/fimmu.2023.1253586 (PMC10544894; doi:10.3389/fimmu.2023.1253586)
Supplement: Supplementary file 1 [file DataSheet_1.zip › Table S2.txt]

PRR_gene
AATF
ABCA8
ABCB1
ABCB5
ABCC1
ABCC2
ABCC3
ABCC4
ABCC5
ABCD2
ABCF2
ABCG2
ABHD2
ABL1
ACSS2
ACTA2
ACTN4
ACVR1C
ADAM10
ADAM17
ADAM9
AGR3
AIFM1
AKR1B10
AKR1C1
AKR1C2
AKR1C3
AKT1
AKT1S1
AKT2
ALDH1A1
ALDH3A1
ALDOA
ALKBH3
AMFR
ANKRD1
ANXA2
ANXA3
ANXA4
APAF1
APC
APEX1
AQP2
AREG
ARHGDIB
ARID1A
ARID3B
ARIH1
ARL6IP5
ARNT
ASS1
ATF2
ATF3
ATF4
ATF6
ATG12
ATG5
ATG7
ATM
ATP11B
ATP1A1
ATP1B1
ATP6V0B
ATP6V0D1
ATP6V1A
ATP6V1B2
ATP6V1C1
ATP6V1E1
ATP7A
ATP7B
ATR
AURKA
AXL
BAD
BAG3
BAK1
BAP1
BARD1
BAX
BBC3
BCAT1
BCL2
BCL2A1
BCL2L1
BCL2L11
BCL2L2
BECN1
BID
BIK
BIN1
BIRC2
BIRC3
BIRC5
BIRC7
BLM
BMI1
BMP4
BNIP3
BOK
BRCA1
BRCA2
BRD9
BRIP1
BSG
C1QBP
CAD
CAMK2D
CAPN1
CAPNS1
CARD10
CASP12
CASP14
CASP2
CASP3
CASP4
CASP6
CASP7
CASP8
CASP9
CAV1
CBS
CCDC69
CCL2
CCL25
CCL5
CCNA2
CCND1
CCNE1
CCNI
CCR9
CD24
CD274
CD40
CD40LG
CD44
CD55
CD8A
CD8B
CDC37
CDC42
CDC7
CDCP1
CDH1
CDH2
CDK2
CDK4
CDK5
CDK7
CDKN1A
CDKN1B
CDKN1C
CDKN2A
CDKN2C
CEBPB
CFLAR
CHD4
CHEK1
CHEK2
CHMP2B
CHUK
CLDN1
CLDN3
CLDN4
CLDN7
CLIC1
CLN3
CLOCK
CLPTM1L
CLU
COL11A1
COL1A1
COL3A1
COL6A3
COX17
COX7A2
CPT2
CREB1
CRYAB
CSF1
CSF1R
CTNNA1
CTNNB1
CUEDC2
CUL3
CUL4A
CUZD1
CXCL10
CXCL12
CXCR4
CYP1B1
CYP2E1
DACT1
DAPK1
DAPK3
DAXX
DCLRE1A
DCLRE1B
DCLRE1C
DDB1
DDB2
DDIT3
DDR1
DERL1
DHFR
DIAPH3
DICER1
DIRAS3
DKK1
DKK3
DNMT1
DOK2
DSG1
DUOXA1
DUSP1
DUSP6
DVL2
DVL3
DYRK2
E2F1
E2F2
E2F4
E2F7
EDNRA
EGF
EGFR
EGLN1
EGLN3
EGR1
EHD1
EIF2AK3
EIF2S1
EIF4E
EIF4EBP1
EIF4G2
EME1
EMX2
ENG
ENO1
ENPP2
EP300
EPHA2
ERBB2
ERBB3
ERBB4
ERCC1
ERCC2
ERCC3
ERCC4
ERCC5
ERCC6
ERCC8
ERN1
ETS1
EXO1
EZH2
FADD
FAM83B
FANCA
FANCB
FANCC
FANCD2
FANCE
FANCF
FANCG
FANCL
FANCM
FAP
FAS
FASLG
FASN
FAU
FBXO32
FEN1
FGF1
FGF2
FGFR2
FH
FLNA
FLT4
FN1
FOLR1
FOLR2
FOS
FOSB
FOSL1
FOXC2
FOXM1
FOXP1
FSTL1
FUBP1
FZD8
G6PD
GABPA
GADD45A
GADD45GIP1
GAS6
GCLC
GCLM
GDF15
GFRA1
GGT1
GJA1
GLI1
GLI2
GLS
GLS2
GNPTG
GOLPH3
GOLPH3L
GPBP1
GPRC5A
GPX3
GPX4
GREB1
GREM1
GSK3B
GSN
GSR
GSS
GSTA1
GSTK1
GSTM1
GSTM4
GSTP1
H6PD
HBEGF
HCFC1R1
HDAC1
HDAC3
HDAC4
HECTD3
HEY1
HGF
HIC1
HIF1A
HIPK2
HK2
HMGB2
HMGCR
HMOX1
HOXA13
HOXA4
HOXB13
HOXB3
HOXB4
HOXB7
HOXD8
HSP90AA1
HSP90AB1
HSPA1A
HSPA1B
HSPA5
HSPB1
HSPD1
HTRA2
ICAM1
ID1
IFNG
IGF1
IGF1R
IGF2
IGF2BP1
IGF2BP3
IGF2R
IKBKB
IKBKE
IL11
IL17A
IL1A
IL1B
IL22
IL24
IL25
IL6
IL6R
IL7
ILK
IRF1
ITGA5
ITGA6
ITGB1
ITGB5
ITGB6
ITGB8
ITM2A
ITPR1
JAG1
JAK2
JUN
JUNB
JUND
KCNMA1
KDR
KEAP1
KIF20A
KISS1
KIT
KLF4
KLF5
KRAS
KRT1
KRT10
KRT18
KRT5
KRT8
L1CAM
LATS1
LCK
LDLR
LGALS3
LIG3
LIG4
LIN28B
LMO4
LNPEP
LRP1
LRRC8A
LRRC8D
LRRFIP1
LTB4R2
MAD2L2
MAFG
MAL
MALT1
MAP1LC3A
MAP1LC3B
MAP2K1
MAP2K3
MAP2K4
MAP3K1
MAP3K5
MAP3K7
MAPK1
MAPK11
MAPK12
MAPK13
MAPK14
MAPK3
MAPK8
MAPK9
MAST1
MBNL1
MCL1
MCM8
MDM2
MDM4
MELK
MEN1
MET
METTL6
MGAT1
MGAT5
MGMT
MITF
MLH1
MME
MMP10
MMP19
MMP2
MMP20
MMP7
MMP9
MNAT1
MOAP1
MSH2
MSH3
MSH5
MSH6
MSLN
MSX1
MT1A
MT2A
MT3
MTDH
MTRR
MUC1
MUC16
MUS81
MUTYH
MVP
MYC
MYD88
MZF1
NANOG
NAP1L3
NAPSA
NAV3
NBN
NCOA3
NDUFA13
NEDD4
NEDD4L
NEDD8
NEIL2
NEK11
NES
NF1
NF2
NFE2L2
NFKB1
NFKB2
NID1
NKX2-8
NOS1
NOS3
NOTCH1
NOTCH3
NOX5
NQO1
NR1I2
NR4A1
NRAS
NRP2
NT5E
NTHL1
NTRK3
NTS
NTSR1
NUP62
P4HB
PAK1
PALB2
PALLD
PAPSS1
PAQR3
PARG
PARK7
PARP1
PARP2
PAX2
PAXIP1
PBX1
PBXIP1
PCNA
PDCD4
PDGFD
PDGFRA
PDGFRB
PDIA3
PDK1
PDK4
PDPK1
PDXK
PDXP
PDZK1
PEA15
PER2
PFKFB3
PGD
PGK1
PGRMC1
PHB
PHGDH
PIK3CA
PIK3CB
PIK3CG
PIK3R1
PIK3R2
PIM1
PIM2
PINK1
PIWIL2
PLAA
PLK1
PLK2
PMAIP1
PML
PMS2
PNKP
PODXL
POLB
POLD1
POLD2
POLD3
POLE3
POLH
POLK
POLM
POLN
POLQ
POSTN
POU5F1
PPARGC1A
PPARGC1B
PPL
PPM1D
PPP2CA
PPP2R2A
PRDX3
PRKAA1
PRKAA2
PRKAB1
PRKAB2
PRKAR1A
PRKCA
PRKCD
PRKDC
PRKG1
PRKRA
PROM1
PRR13
PRSS1
PSMB10
PSMB9
PTAFR
PTCH1
PTEN
PTGER3
PTGS2
PTK2
PTPN3
PXN
RAB18
RAB25
RAB5C
RAB7A
RAB8A
RAC1
RAD23B
RAD50
RAD51
RAD51C
RAD52
RAD54L
RASSF1
RB1
RBBP8
RBM17
RBM3
RBMS3
RECQL
RECQL4
RELA
RELB
RET
REV1
REV3L
RFC1
RFC2
RGS10
RGS17
RHOA
RHOJ
RIF1
RIPK1
RIPK3
RNASET2
RNF2
ROR1
ROR2
RORC
RPA1
RPA2
RPL36
RPL37
RPS20
RPS4X
RPS6KA1
RPS6KA3
RPS6KB1
RPS6KB2
RPS7
RPSA
RRM2
RUNX3
S100A4
S100A7
S100A9
S100B
SAT1
SAV1
SCRIB
SDHB
SDHC
SDHD
SENP1
SERPINB2
SERPINB3
SERPINE1
SESN1
SFN
SFRP5
SHC1
SHCBP1
SIRT1
SIRT3
SIX1
SLC19A1
SLC1A5
SLC22A1
SLC22A2
SLC22A3
SLC25A1
SLC27A2
SLC2A1
SLC2A14
SLC31A1
SLC31A2
SLC39A4
SLC3A2
SLC40A1
SLC7A11
SLC7A5
SLC9A3R1
SLCO1B3
SLFN11
SMAD4
SMARCA2
SMARCA4
SMARCE1
SMO
SMPD1
SMURF2
SNAI1
SNAI2
SOD1
SOD2
SOX1
SOX10
SOX17
SOX2
SOX8
SOX9
SPARC
SPINK7
SPP1
SQSTM1
SRC
SREBF2
SRPK1
SRPK2
ST6GAL1
STAT1
STAT3
STAT5A
STAT5B
STAT6
STIM1
STK11
STK17A
STK4
SUSD2
TAP1
TBCE
TBX2
TEAD1
TEAD3
TEAD4
TERT
TFAM
TFRC
TGFB1
TGFB2
TGFB3
TGFBI
TGFBR1
TGFBR2
TGM2
TGM3
THBS1
TIE1
TIMELESS
TIMP2
TIMP3
TLK1
TLR4
TLX3
TMEM88
TMEM97
TMEM98
TNF
TNFAIP8
TNFAIP8L2
TNFRSF10A
TNFRSF10B
TNFRSF12A
TNFSF10
TOP1
TOP2A
TOP3A
TOP3B
TOPBP1
TP53
TP53BP1
TP53INP1
TP73
TPT1
TRAF2
TRAP1
TRIB2
TRIM27
TRIM65
TRIP13
TRO
TUBB3
TWIST1
TXN
TXNL1
TXNRD1
TXNRD2
TXNRD3
UBE2T
UCHL1
UCP2
UGCG
UIMC1
UNG
USP1
USP13
USP22
USP35
USP37
UVRAG
VCAM1
VDAC1
VEGFA
VHL
VIM
WDR48
WFDC2
WWOX
WWP2
WWTR1
XAF1
XBP1
XPA
XPC
XPO1
XRCC1
XRCC2
XRCC3
XRCC4
XRCC5
XRCC6
YAP1
YTHDF1
YWHAG
YWHAH
YWHAQ
YWHAZ
YY1
ZBTB7A
ZEB1
ZEB2
ZNF143
ZNF93
