# Supplementary material for: Deciphering the immunological and prognostic features of bladder cancer through platinum-resistance-related genes analysis and identifying potential therapeutic target P4HB
Source: Front Immunol. 2023 Sep 18;14:1253586. doi: 10.3389/fimmu.2023.1253586 (PMC10544894; doi:10.3389/fimmu.2023.1253586)
Supplement: Supplementary file 1 [file DataSheet_1.zip › Table S3.txt]

Gene
AATF
ABCC3
ABCC4
ACSS2
ACTA2
ACTN4
ADAM17
ADAM9
ALDH1A1
ALDH3A1
ANKRD1
ANXA2
APEX1
ARHGDIB
ATF3
ATF6
ATP1A1
ATP6V0B
ATP6V0D1
ATP6V1A
ATP6V1B2
ATP6V1E1
AURKA
AXL
BAG3
BCAT1
BIRC5
BRCA1
CAD
CAMK2D
CASP6
CAV1
CCL2
CCNA2
CDH2
CDK4
CEBPB
CHEK1
COL11A1
COL1A1
COL3A1
COL6A3
CRYAB
CUL4A
CXCL12
DACT1
DDB1
DIAPH3
DKK1
DKK3
DNMT1
DSG1
DUSP1
E2F1
E2F2
EDNRA
EGF
EGFR
EGR1
EHD1
EIF2S1
EIF4EBP1
EME1
EMX2
ENO1
EXO1
EZH2
FADD
FAM83B
FANCC
FANCE
FANCF
FAP
FASN
FEN1
FGF1
FLNA
FN1
FOSL1
FOXC2
FOXM1
FSTL1
FZD8
G6PD
GAS6
GCLM
GJA1
GLI2
GPX3
GREM1
GSK3B
GSN
GSR
HBEGF
HCFC1R1
HIC1
HMGCR
HOXB3
HOXB4
HOXB7
HSP90AB1
HSPA5
HSPD1
HTRA2
ID1
IFNG
IGF1
IGF2BP3
IGF2R
IL11
IL17A
ITGA5
ITGB1
ITGB5
ITGB8
JAK2
JUN
JUND
KIF20A
KLF4
KRT1
KRT10
L1CAM
LDLR
LGALS3
LIG3
LRP1
MAD2L2
MAFG
MAP2K1
MAP3K5
MAPK11
MAPK12
MAPK3
MDM4
MELK
MME
MMP9
MNAT1
MSH2
MSH6
MSLN
MSX1
MT1A
MT2A
MUC16
MYC
MZF1
NAV3
NDUFA13
NEDD4
NEDD8
NES
NID1
NOS3
NOTCH3
NR1I2
NR4A1
NRAS
NRP2
NTSR1
P4HB
PALLD
PARP1
PARP2
PDGFRA
PDGFRB
PEA15
PGD
PHGDH
PIK3CB
PIK3R2
PLK1
PLK2
POLD1
POLD2
POLQ
POSTN
POU5F1
PPARGC1B
PPL
PRKAA1
PRKCD
PRKDC
PRKG1
PSMB10
PTGER3
RAD51
RAD51C
RAD54L
RASSF1
RBMS3
RECQL
RFC2
RGS10
RHOA
RHOJ
ROR2
RRM2
S100A7
S100A9
SAV1
SDHC
SERPINB2
SERPINB3
SERPINE1
SFN
SHC1
SHCBP1
SLC1A5
SLC27A2
SLC2A1
SLC2A14
SLC31A1
SLC3A2
SLC7A11
SLC7A5
SLC9A3R1
SLFN11
SMO
SNAI1
SNAI2
SOX17
SOX9
SPARC
SPP1
SQSTM1
SREBF2
STAT5A
STAT6
SUSD2
TBX2
TEAD1
TEAD4
TFRC
TGFB3
TGFBI
THBS1
TIMELESS
TIMP2
TLR4
TNFRSF12A
TOP2A
TOP3A
TOPBP1
TP53INP1
TRIM27
TRIM65
TRIP13
TWIST1
TXNRD1
UBE2T
UCHL1
UCP2
USP1
USP13
USP35
USP37
VIM
WWTR1
YTHDF1
YWHAH
YWHAQ
YWHAZ
