# Supplementary material for: Deciphering the immunological and prognostic features of bladder cancer through platinum-resistance-related genes analysis and identifying potential therapeutic target P4HB
Source: Front Immunol. 2023 Sep 18;14:1253586. doi: 10.3389/fimmu.2023.1253586 (PMC10544894; doi:10.3389/fimmu.2023.1253586)
Supplement: Supplementary file 1 [file DataSheet_1.zip › Table S4.txt]

gene
COL6A2
GFPT2
AEBP1
COL6A3
TIMP2
COL5A1
CCDC80
FAP
FAM20C
CALD1
VIM
ANGPTL2
PRRX1
PDGFRB
EMP3
COL6A1
FILIP1L
ADAMTS2
NNMT
RAB3IL1
FBN1
ISLR
ITGA5
GAS1
DCN
SPON2
COL1A1
COL5A2
CTSK
FLNC
TNFAIP6
SFRP2
COL1A2
FPR1
SULF1
COL3A1
TNC
COL18A1
COL16A1
CPXM1
CD248
PALLD
COL15A1
CSF1R
LAMA4
TMEM158
THY1
COPZ2
LY96
TPM1
ADAM19
OLFML2B
EFEMP1
MPP1
CD163
FSTL1
SRPX
MYADM
C1S
GREM1
FLNA
CTHRC1
MFGE8
CYBRD1
MS4A6A
ROR2
POSTN
C1R
AIF1
SLCO2B1
ALDH1L2
NRP2
C5AR1
DPYSL3
FAM20A
FN1
HTRA3
RCN3
LILRB3
MSC
RNASE6
CRYAB
ADAMTS4
ACTG2
SERPING1
TGM2
ASPN
LGALS1
CD14
VCAN
VASN
TGFBI
SLA
FCGR2A
TWIST1
TYROBP
SPI1
VSIG4
RGS2
CCL2
COL5A3
LOX
SLC7A7
ALOX5AP
MNDA
OSCAR
LUM
IL7R
DPYSL2
ADAM12
HCK
GPR68
COL4A2
TNFAIP8L3
ACTN1
PTGS1
STX2
DOCK11
CYBB
CD86
BIN1
CCL21
ATP8B2
MS4A4A
ITGB2
FBLN2
LCP2
FCER1G
FBXO32
RRAD
SULF2
EGR2
PAPSS2
ARSI
DOK2
SLC2A3
IL6
C1QA
SRGN
CD53
CAV1
PLEK
MT1M
PLEKHO1
RAB31
HAVCR2
PDCD1LG2
MT2A
HK3
SLC39A14
TMEM176A
C1QC
COL10A1
RGS1
IFITM3
CD300A
IL2RA
C1QB
NEK6
SH2B3
PLEKHA4
RBPMS2
CST7
SPHK1
GNB4
STOM
SIRPA
SFRP1
TPST1
FSTL3
KLHL5
CXCR4
CCL8
OSM
MRC1
NCF2
CCL11
PIK3AP1
SLC43A3
ANPEP
SDS
SNAI1
VMO1
DSE
MT1L
G0S2
TUBB6
CLIC4
THBS2
TOP2A
OSMR
TRAM2
PLSCR4
ICAM1
COL12A1
PDLIM4
CCL13
SERPINE2
TNFRSF1B
KIF20A
LILRB2
IL32
RAB23
BUB1B
TREM2
COL4A1
AQP9
ANXA5
MAFB
MMP9
OLFML2A
HLA-DPB1
BCL2A1
ECM1
PLAUR
MSN
CPVL
SERPINE1
KIF11
HLA-DMB
KATNAL1
DIO2
INHBA
DUSP1
CORO1C
NID1
MMD
DEGS1
CALU
CENPF
F2R
CENPE
HAPLN3
FOXA1
NEK2
PAM
MMP11
CCNB2
CHI3L1
AURKA
SERPINA1
PBK
NUAK1
FKBP10
HLA-DQA1
SOCS3
SH3PXD2B
CXCL2
BUB1
E2F2
CCL18
FAM43A
PCOLCE2
HLA-DPA1
KIF15
IL11
ATAD2
SCNN1G
RAD54L
NES
LRIG1
PNMA1
HMMR
MT1E
ADAMDEC1
MCM10
CDCA8
CCNB1
CKAP2L
RUNX3
KIF4A
OSBPL10
NRP1
MCM4
PRR11
TNFRSF12A
ASPM
L1CAM
CHST3
APOE
ASF1B
NCAPG
CNN3
F3
KIF2C
TNFRSF19
RENBP
CCNA2
RAD51AP1
CAV2
CDA
CTLA4
UBE2C
CHST11
HLA-DRA
PLAU
GPX3
MKI67
GPR176
CNTN1
P2RY6
SLFN11
TPX2
PRF1
CDCA3
SGCE
RGS10
FOXM1
ITGB5
SOD2
CCL5
NKG7
CD7
DTL
RBP1
CD74
EMP1
MCM2
EPSTI1
GZMA
OLR1
FCGR3A
CXCL13
MAD2L1
RNF128
AURKB
CLEC7A
FKBP5
FOXQ1
CEP55
IFITM1
EGR1
EIF5A2
TNFAIP3
PLA2G7
CALB2
UBE2E2
LYZ
CDT1
STC1
SVIL
IFIT2
SCNN1B
IQGAP3
CENPA
UHRF1
OSR2
ADAMTSL4
MMP3
ZNF440
HLA-DRB1
CCL4
CD82
TMCC3
ID1
ZBED2
TRIM47
FXYD3
CERK
TUBA1A
BCAT1
DCBLD2
CD38
RAPGEFL1
S100A10
HLA-DRB6
MELK
HLA-DQB1
GZMB
UCHL1
SOCS1
IL2RG
MT1X
CD109
PLA2G2A
PLK2
OAT
PRNP
MAOA
BHMT
LAG3
GBP5
MARCO
PPFIBP2
CDC20
SH3KBP1
JUN
ISG20
IL2RB
CDCA7
IL4I1
PPARG
RAP1GAP
IGFL2
TMC4
HLA-DRB5
CDK6
GNLY
SLC44A3
CD8A
AGR2
GPC4
ELF5
GGT6
TBX3
IER3
GPX2
IFIT1
FER1L4
SEMA6A
CD274
FABP6
PSMB9
TMEM45B
TMPRSS2
SNAI2
TFPI2
CXCL5
PHLDA1
SECTM1
GBP1
MT1G
GATA3
RAB15
S100P
FGFR3
HLA-B
DHCR24
CXCL9
EEF1A2
KRT81
IFIT3
HLA-DQA2
ANXA1
GPNMB
AQP3
APBB1IP
CDH26
PLTP
CXCL10
TM4SF1
DHRS2
RSAD2
LCP1
HMGCS2
PTK6
TJP3
AKR1C3
CYP4F8
SPRR1B
SAA1
C10orf99
ALDH1A1
PLA2G2F
CNGA1
FOXJ1
TBX1
AKR1C2
IGF2BP2
INA
KRT1
CYP4B1
MSLN
BMP3
SPP1
TMEM45A
SLITRK6
TMPRSS4
NMU
CXCL11
CYP4F12
BAMBI
HAS3
IFI6
PCP4L1
BCAS1
LAMC2
SPRR2D
CEACAM6
MMP13
CLCA4
CAPNS2
SLC44A4
MMP12
BTBD16
SBSN
KRT4
MMP1
PTN
UPK2
KRT13
UPK1A
SPINK1
FABP4
