# Supplementary material for: Deciphering the immunological and prognostic features of bladder cancer through platinum-resistance-related genes analysis and identifying potential therapeutic target P4HB
Source: Front Immunol. 2023 Sep 18;14:1253586. doi: 10.3389/fimmu.2023.1253586 (PMC10544894; doi:10.3389/fimmu.2023.1253586)
Supplement: Supplementary file 1 [file DataSheet_1.zip › Table S5.xlsx]

## Sheet: B-A.diff
id	logFC	AveExpr	t	P.Value	adj.P.Val	B
GLT8D2	1.7494	4.3488	22.0932	2.29026e-79	3.36164e-75	170.087
TGFB3	1.9063	4.91384	21.9006	2.3722e-78	1.74095e-74	167.764
MSRB3	1.96207	4.32571	21.231	7.88543e-75	3.85808e-71	159.708
EMILIN1	2.33664	6.11973	21.177	1.51533e-74	5.5605e-71	159.059
PDLIM3	2.21881	4.29943	21.1266	2.78669e-74	7.85586e-71	158.454
COL6A2	2.34712	7.9858	21.1148	3.21128e-74	7.85586e-71	158.313
GFPT2	2.1469	4.14055	20.9872	1.49978e-73	3.14483e-70	156.782
SCARF2	1.61999	4.37661	20.5626	2.49916e-71	4.58534e-68	151.699
BNC2	1.23419	3.03503	20.4088	1.5886e-70	2.59082e-67	149.861
AEBP1	2.63836	7.41701	20.3055	5.49317e-70	7.94504e-67	148.628
COL6A3	2.33185	7.216	20.2988	5.95418e-70	7.94504e-67	148.548
AXL	1.97177	5.79196	20.257	9.82977e-70	1.20234e-66	148.05
TIMP2	2.08305	7.08981	20.1123	5.57596e-69	6.29569e-66	146.326
ZEB2	1.25245	3.67487	20.0819	8.02822e-69	8.41702e-66	145.964
COL5A1	2.29354	7.02666	20.0414	1.3042e-68	1.27621e-65	145.482
CCDC80	1.92277	4.46836	20.0032	2.0593e-68	1.88915e-65	145.028
CDH11	1.88563	4.51781	19.7853	2.78948e-67	2.40847e-64	142.438
FAP	1.74273	3.87723	19.7704	3.33278e-67	2.62485e-64	142.262
FAM20C	1.80732	4.99376	19.7669	3.4767e-67	2.62485e-64	142.22
TGFB1I1	1.62071	5.49448	19.7645	3.57657e-67	2.62485e-64	142.191
TAGLN	2.53258	7.57178	19.7164	6.35086e-67	4.43895e-64	141.621
CALD1	1.956	6.93306	19.5809	3.19881e-66	2.13419e-63	140.015
GYPC	1.74062	4.70251	19.4436	1.64166e-65	1.04766e-62	138.39
OLFML1	1.35865	3.88641	19.2945	9.67655e-65	5.91801e-62	136.627
VIM	1.87139	8.12096	19.1574	4.92468e-64	2.89138e-61	135.011
COLEC12	1.79101	3.73953	19.1149	8.15745e-64	4.60519e-61	134.509
ANGPTL2	1.83735	6.08266	19.0772	1.27535e-63	6.93317e-61	134.065
PRRX1	1.89827	4.3346	19.061	1.54481e-63	8.09813e-61	133.875
DDR2	1.61551	4.18262	19.0419	1.9372e-63	9.62082e-61	133.65
MRGPRF	1.9895	4.30581	19.0407	1.96638e-63	9.62082e-61	133.635
LMCD1	1.65019	5.03709	19.03	2.23085e-63	1.05627e-60	133.51
PDGFRB	1.73535	6.51216	19.0171	2.59995e-63	1.19256e-60	133.358
OLFML3	2.08826	5.35791	19.0018	3.1164e-63	1.38614e-60	133.178
HSPA12B	1.23358	4.21504	18.8813	1.29713e-62	5.59978e-60	131.761
DACT1	1.65931	3.94788	18.8769	1.36574e-62	5.72754e-60	131.709
EMP3	1.90522	6.39685	18.8236	2.56361e-62	1.04524e-59	131.084
COL6A1	2.15851	8.29995	18.8118	2.94891e-62	1.16984e-59	130.945
FILIP1L	1.69463	5.0849	18.7278	7.94546e-62	3.06904e-59	129.96
COX7A1	1.74507	5.87626	18.715	9.2424e-62	3.47846e-59	129.81
ADAMTS2	1.65326	4.46178	18.5978	3.67938e-61	1.35015e-58	128.437
NNMT	2.49058	6.5497	18.491	1.29347e-60	4.63063e-58	127.188
BOC	1.5093	3.52264	18.4382	2.40506e-60	8.40511e-58	126.572
LIMS2	1.59494	4.40704	18.3888	4.3002e-60	1.46787e-57	125.995
RAB3IL1	1.46968	4.62251	18.2578	1.99851e-59	6.66685e-57	124.469
MYL9	2.26454	7.8775	18.2487	2.22419e-59	7.25481e-57	124.362
FBN1	1.63321	4.44617	18.2285	2.81967e-59	8.99721e-57	124.127
EDNRA	1.47473	4.60126	18.1456	7.43732e-59	2.32266e-56	123.163
ZNF521	1.30737	3.67436	18.0416	2.50879e-58	7.67166e-56	121.955
DACT3	1.62926	3.75982	18.0019	3.98867e-58	1.19481e-55	121.495
CRISPLD2	1.73855	5.92224	17.9677	5.94845e-58	1.74623e-55	121.098
ZNF469	1.15832	3.24676	17.9635	6.24904e-58	1.7985e-55	121.049
SPARC	1.74307	9.38961	17.8958	1.37531e-57	3.80884e-55	120.265
RHOJ	1.21283	4.26144	17.7943	4.48566e-57	1.21927e-54	119.091
MMP2	1.94433	7.24938	17.7388	8.55358e-57	2.28272e-54	118.449
GAS6	1.867	6.21449	17.6681	1.94409e-56	5.0956e-54	117.634
ISLR	2.48118	5.8614	17.665	2.0158e-56	5.19086e-54	117.598
NEXN	1.61904	4.56181	17.6403	2.68604e-56	6.79755e-54	117.313
ITGA5	1.73026	6.80213	17.6197	3.41258e-56	8.4898e-54	117.075
ACTA2	2.25416	8.01819	17.6041	4.08888e-56	1.00028e-53	116.895
TSHZ3	1.45119	4	17.5752	5.71458e-56	1.35558e-53	116.563
TPM2	2.10439	8.3763	17.575	5.726e-56	1.35558e-53	116.561
KCNMB1	1.73874	3.7287	17.5643	6.48479e-56	1.51085e-53	116.437
GAS1	2.07908	4.279	17.5552	7.20292e-56	1.65195e-53	116.333
CNN1	3.12453	5.57984	17.5421	8.38466e-56	1.89339e-53	116.182
DCN	2.31816	6.56291	17.4657	2.03159e-55	4.51813e-53	115.303
SGCD	1.05798	2.94203	17.4413	2.69323e-55	5.81341e-53	115.023
LRRC32	1.51152	5.34565	17.4114	3.80466e-55	8.09346e-53	114.68
SPON2	1.56157	5.24682	17.4057	4.06553e-55	8.52484e-53	114.614
COL1A1	2.30807	9.77574	17.3275	1.00339e-54	2.07434e-52	113.716
CILP	2.19681	3.60047	17.2948	1.46222e-54	2.9809e-52	113.342
COL5A2	1.90039	7.06646	17.2678	1.99552e-54	4.01235e-52	113.033
CTSK	1.78638	5.94851	17.2457	2.57482e-54	5.10719e-52	112.78
CXCL12	1.94044	4.52406	17.2361	2.87659e-54	5.62968e-52	112.67
DPT	1.96802	3.58932	17.2336	2.96155e-54	5.65214e-52	112.641
FGF7	1.59032	3.40743	17.2335	2.96508e-54	5.65214e-52	112.64
PCOLCE	1.68923	6.28678	17.1888	4.95908e-54	9.33198e-52	112.129
FBXL7	1.14036	3.70535	17.171	6.09059e-54	1.13162e-51	111.925
FLNC	2.48009	4.84739	17.1235	1.05166e-53	1.92953e-51	111.382
TNFAIP6	1.67362	4.28488	17.1199	1.09514e-53	1.9845e-51	111.342
SFRP2	3.51631	5.92572	17.0624	2.12184e-53	3.7981e-51	110.685
COL1A2	2.25361	9.04404	16.9964	4.52084e-53	7.9948e-51	109.934
STAB1	1.55586	5.62369	16.9744	5.8189e-53	1.01678e-50	109.683
HEPH	1.44819	4.0103	16.9467	7.99892e-53	1.38127e-50	109.367
FPR1	1.657	4.34928	16.8891	1.54651e-52	2.6395e-50	108.712
PODN	1.98099	4.98892	16.8351	2.86802e-52	4.83872e-50	108.099
MYLK	1.86699	4.48169	16.8311	3.00133e-52	5.00609e-50	108.054
TSPAN4	1.23779	5.32321	16.8242	3.24676e-52	5.3546e-50	107.976
C1orf54	1.09454	5.75527	16.7807	5.33525e-52	8.70119e-50	107.482
LMOD1	2.27115	4.69674	16.772	5.89481e-52	9.50814e-50	107.383
RASL12	1.62903	4.68889	16.7452	7.99915e-52	1.27621e-49	107.08
RAMP1	2.16169	5.16541	16.7338	9.11471e-52	1.43419e-49	106.951
FNDC1	1.94053	3.7303	16.7331	9.18476e-52	1.43419e-49	106.943
CHRDL2	2.24424	3.75086	16.7173	1.10072e-51	1.70068e-49	106.763
FBLN5	1.46777	4.70835	16.7103	1.19194e-51	1.82242e-49	106.684
TWIST2	1.35456	3.44331	16.673	1.82238e-51	2.75762e-49	106.262
HTRA1	1.67409	7.9948	16.666	1.9747e-51	2.95761e-49	106.183
SULF1	2.13825	5.27941	16.5998	4.19563e-51	6.22055e-49	105.434
CPXM2	1.91057	4.35658	16.5341	8.85093e-51	1.29914e-48	104.693
COL3A1	2.27067	9.50358	16.5118	1.14019e-50	1.657e-48	104.441
TNC	2.1795	5.52771	16.5023	1.2696e-50	1.82697e-48	104.335
PLN	1.98173	3.75999	16.4361	2.68984e-50	3.83316e-48	103.589
SERPINF1	2.01698	6.9043	16.4334	2.77484e-50	3.91626e-48	103.558
GLIPR1	1.24408	4.40596	16.4186	3.28025e-50	4.58548e-48	103.392
KCNJ8	1.30932	4.0761	16.406	3.78081e-50	5.23536e-48	103.251
C1orf162	1.3821	5.11282	16.3943	4.31683e-50	5.92172e-48	103.119
COL18A1	1.39963	6.22261	16.3662	5.93397e-50	8.0647e-48	102.803
ECM2	1.0016	3.39942	16.3297	8.97234e-50	1.20822e-47	102.393
COL16A1	1.89141	5.70792	16.3279	9.15827e-50	1.22205e-47	102.372
CPXM1	2.06578	5.44981	16.3244	9.52717e-50	1.25982e-47	102.333
MFAP5	2.06839	3.77515	16.1946	4.11978e-49	5.35134e-47	100.879
CD248	1.59796	6.32277	16.1926	4.21372e-49	5.42534e-47	100.856
CTSG	1.79214	3.45019	16.1752	5.1266e-49	6.54332e-47	100.662
MAP1A	1.27571	3.80166	16.1732	5.24794e-49	6.64045e-47	100.639
PALLD	1.56085	6.62288	16.15	6.81096e-49	8.54455e-47	100.38
COL15A1	1.56637	5.7991	16.1052	1.12756e-48	1.40258e-46	99.879
RSPO3	1.11485	2.92519	16.0648	1.7762e-48	2.17258e-46	99.4278
GNG11	1.30814	5.74331	16.0514	2.06382e-48	2.50353e-46	99.2787
CSF1R	1.84392	5.7691	16.0486	2.13102e-48	2.56386e-46	99.2469
SYDE1	1.1132	5.07835	16.0396	2.3578e-48	2.81365e-46	99.1465
ACVRL1	1.05181	4.89242	16.0243	2.79803e-48	3.31206e-46	98.9765
CSDC2	1.44537	3.30911	16.016	3.07018e-48	3.60513e-46	98.8843
GEM	1.68051	4.75158	16.0047	3.48674e-48	4.06178e-46	98.758
ZEB1	1.14801	3.95324	15.9564	5.99242e-48	6.87162e-46	98.2203
LAMA4	1.31884	5.30621	15.9524	6.26969e-48	7.13383e-46	98.1754
SLIT2	1.24111	3.31676	15.9415	7.08042e-48	7.99433e-46	98.0546
TMEM158	1.76222	5.84066	15.9286	8.17948e-48	9.16476e-46	97.9113
FMOD	1.71984	5.64359	15.9276	8.27574e-48	9.20237e-46	97.8997
RARRES2	1.99646	6.77281	15.8421	2.1537e-47	2.35911e-45	96.95
THY1	1.5784	6.39749	15.8408	2.18457e-47	2.3752e-45	96.9358
COPZ2	1.4829	5.11391	15.8314	2.42549e-47	2.61774e-45	96.832
ITGA11	1.59752	4.08768	15.8139	2.95181e-47	3.16253e-45	96.637
TCEAL7	1.19609	3.53233	15.7791	4.35163e-47	4.6285e-45	96.2516
P4HA3	1.14438	3.60332	15.7701	4.81159e-47	5.08091e-45	96.1518
KCNE4	1.17187	3.63082	15.7541	5.75036e-47	6.02884e-45	95.9748
LY96	1.57533	5.5365	15.7511	5.94362e-47	6.18726e-45	95.942
PLA2G5	1.06746	2.96043	15.7382	6.86442e-47	7.09549e-45	95.799
TPM1	1.50622	6.17327	15.7251	7.94573e-47	8.15576e-45	95.6538
WIPF1	1.37717	5.24533	15.7235	8.0909e-47	8.2471e-45	95.6358
THBS1	1.81843	7.2033	15.7112	9.26989e-47	9.38368e-45	95.5007
ADAM19	1.61476	4.80317	15.7078	9.63077e-47	9.68222e-45	95.4628
LY86	1.50443	4.46421	15.6884	1.19547e-46	1.19368e-44	95.2482
OLFML2B	1.58776	5.40201	15.654	1.75251e-46	1.71849e-44	94.8684
PDLIM7	1.21583	6.4089	15.6538	1.75619e-46	1.71849e-44	94.8663
IFITM2	1.50621	8.28721	15.6485	1.86321e-46	1.81114e-44	94.8075
F13A1	1.87416	4.59148	15.5962	3.33336e-46	3.21888e-44	94.23
EFEMP1	2.24889	5.08873	15.5944	3.39728e-46	3.25917e-44	94.2111
MFAP4	2.44912	6.51849	15.5728	4.32159e-46	4.09241e-44	93.9722
EVI2A	1.07075	3.43667	15.5608	4.93545e-46	4.64375e-44	93.8403
MPP1	1.21889	4.46744	15.5469	5.76063e-46	5.38564e-44	93.6868
SPON1	2.05528	4.92823	15.5039	9.27658e-46	8.61783e-44	93.2138
CD163	1.86125	4.66083	15.4844	1.1513e-45	1.06282e-43	92.9994
FSTL1	1.36201	7.89776	15.4835	1.16278e-45	1.06671e-43	92.9895
AOX1	1.22549	3.00544	15.4764	1.25675e-45	1.13867e-43	92.9124
SRPX	1.96665	5.07914	15.4134	2.52447e-45	2.27326e-43	92.2199
FHL1	2.12377	4.90774	15.3923	3.18604e-45	2.85151e-43	91.9888
MYADM	1.6047	6.07941	15.3773	3.75905e-45	3.34396e-43	91.8246
PTGIS	2.3495	4.46832	15.3694	4.10153e-45	3.62664e-43	91.738
C1S	1.95445	6.9904	15.3266	6.57916e-45	5.78257e-43	91.2689
GREM1	1.91861	4.26596	15.2894	9.91398e-45	8.66175e-43	90.8618
SFRP4	2.78868	4.7939	15.2435	1.64244e-44	1.42649e-42	90.3606
FLNA	1.55549	8.2305	15.2283	1.94187e-44	1.67663e-42	90.1944
CTHRC1	1.91787	6.62333	15.2165	2.21094e-44	1.89779e-42	90.0656
EFEMP2	1.41177	6.32467	15.2031	2.56074e-44	2.18527e-42	89.9197
MFGE8	1.30591	7.18283	15.1691	3.71831e-44	3.15476e-42	89.5495
CYBRD1	1.61445	5.7846	15.1526	4.45636e-44	3.75922e-42	89.3697
RASA3	1.2612	4.70826	15.1422	4.99695e-44	4.19115e-42	89.2561
MS4A6A	1.57657	4.94177	15.1389	5.18172e-44	4.32144e-42	89.22
ROR2	1.59341	4.12283	15.0985	8.06334e-44	6.68665e-42	88.7811
HSPB6	2.02096	3.72602	15.0612	1.21367e-43	9.95213e-42	88.3751
POSTN	2.4707	6.11858	15.0505	1.36407e-43	1.10618e-41	88.2592
EBF1	1.05767	3.58607	15.0483	1.39722e-43	1.12683e-41	88.2353
KLF2	1.40116	6.1791	15.0453	1.44391e-43	1.15812e-41	88.2027
C1R	1.54911	6.86545	15.0436	1.47155e-43	1.17388e-41	88.1839
TNS1	1.56817	5.00844	15.0331	1.65055e-43	1.30956e-41	88.0699
IGFBP7	1.38224	9.2022	15.0275	1.75348e-43	1.38374e-41	88.0099
AIF1	1.68681	5.96458	14.9983	2.41378e-43	1.88454e-41	87.6926
SOD3	1.81489	5.61484	14.9958	2.4793e-43	1.92546e-41	87.6661
HSPB7	1.84539	3.7515	14.9916	2.59621e-43	2.00564e-41	87.6203
SLCO2B1	1.42652	4.3017	14.9863	2.75133e-43	2.11434e-41	87.5627
SGCA	1.57931	3.41244	14.9831	2.84911e-43	2.17809e-41	87.5281
MOXD1	1.66048	4.23215	14.974	3.14502e-43	2.37951e-41	87.43
IL10RA	1.29005	4.13164	14.9624	3.5701e-43	2.68728e-41	87.3041
NRP2	1.20233	4.1266	14.9618	3.59215e-43	2.69008e-41	87.298
C5AR1	1.35866	4.64469	14.9443	4.3508e-43	3.22531e-41	87.1078
FXYD6	1.36621	3.33036	14.9015	6.9371e-43	5.11672e-41	86.6447
DPYSL3	1.99692	6.59532	14.8849	8.30496e-43	6.09501e-41	86.4661
DES	3.79383	5.80129	14.8622	1.06329e-42	7.76463e-41	86.2208
SPARCL1	1.74722	7.24065	14.8257	1.58159e-42	1.14924e-40	85.8267
JAZF1	1.04656	4.25109	14.8204	1.67551e-42	1.21148e-40	85.7694
FAM20A	1.26562	3.73017	14.8188	1.70391e-42	1.22598e-40	85.7528
ANTXR2	1.44041	5.32943	14.8134	1.80822e-42	1.29469e-40	85.6938
FN1	1.98148	7.12543	14.7923	2.27325e-42	1.61975e-40	85.4666
ABI3BP	1.33307	3.57902	14.7864	2.42364e-42	1.71856e-40	85.403
HTRA3	1.82827	5.5993	14.7841	2.48463e-42	1.75334e-40	85.3784
JAM2	1.05369	3.59069	14.7788	2.62999e-42	1.84703e-40	85.3219
CSRP1	1.21454	7.89265	14.7716	2.84374e-42	1.98764e-40	85.2444
RCN3	1.61811	6.61674	14.7513	3.54451e-42	2.46571e-40	85.0257
LILRB3	1.1825	3.83688	14.7364	4.16626e-42	2.88454e-40	84.8653
MSC	1.63581	4.58756	14.7328	4.33164e-42	2.98497e-40	84.8267
GAS7	1.23191	3.89635	14.7291	4.5094e-42	3.09294e-40	84.7868
CD209	1.35115	3.57208	14.7192	5.01862e-42	3.4262e-40	84.6806
FGL2	1.51561	4.35641	14.7063	5.77061e-42	3.92134e-40	84.542
RNASE6	1.57164	5.25458	14.6895	6.92444e-42	4.68373e-40	84.3611
FOLR2	1.69667	5.04399	14.6837	7.37097e-42	4.96289e-40	84.299
TNFSF12	1.04865	5.42965	14.6643	9.09436e-42	6.0953e-40	84.0905
POPDC2	1.29036	3.89246	14.6551	1.00427e-41	6.70033e-40	83.9921
CRYAB	1.78322	4.81822	14.6503	1.05731e-41	7.02228e-40	83.941
PDGFC	1.2576	4.37516	14.6453	1.11667e-41	7.34997e-40	83.8868
ADAMTS4	1.41855	4.5204	14.6197	1.47204e-41	9.6458e-40	83.6125
ACTG2	2.83109	7.15464	14.6137	1.57081e-41	1.02473e-39	83.5481
PDZRN3	1.32738	3.73531	14.6114	1.61091e-41	1.04163e-39	83.5231
MAP1B	1.42835	4.38312	14.6072	1.68413e-41	1.08419e-39	83.4789
TIMP1	1.48681	10.555	14.6034	1.75513e-41	1.12497e-39	83.438
SERPING1	1.73015	6.93073	14.5974	1.87222e-41	1.1948e-39	83.3739
TGM2	1.92082	6.77463	14.5647	2.66383e-41	1.69263e-39	83.0239
ASPN	1.87445	4.95822	14.5617	2.75324e-41	1.7419e-39	82.9911
TMEM119	1.73266	5.15267	14.5229	4.17739e-41	2.63158e-39	82.5774
A2M	1.64962	8.55811	14.4682	7.52528e-41	4.6606e-39	81.9932
P2RX1	1.60505	3.43214	14.4596	8.25486e-41	5.09096e-39	81.9014
LGALS1	1.56603	10.1694	14.4579	8.40611e-41	5.16255e-39	81.8834
JAM3	1.29676	4.02376	14.4544	8.72945e-41	5.33879e-39	81.8459
STARD13	1.03362	4.05124	14.4235	1.21597e-40	7.40583e-39	81.517
ANTXR1	1.39663	6.58993	14.3989	1.58335e-40	9.60346e-39	81.255
CPA3	1.7303	4.27755	14.3809	1.92061e-40	1.16011e-38	81.0634
LRRC17	1.33775	3.52921	14.3513	2.63674e-40	1.58615e-38	80.7489
C1QTNF1	1.3634	4.8576	14.3362	3.09849e-40	1.85631e-38	80.5888
CD14	1.76049	6.98231	14.3206	3.65831e-40	2.18279e-38	80.4239
MXRA7	1.04773	5.33575	14.3179	3.76596e-40	2.23792e-38	80.3952
VCAN	1.80768	5.63367	14.3105	4.07766e-40	2.41339e-38	80.3162
MRC2	1.3499	5.78053	14.2909	5.02958e-40	2.96483e-38	80.108
HEG1	1.20128	5.21047	14.2797	5.6672e-40	3.32733e-38	79.9896
PLA2G4C	1.00297	3.57699	14.1969	1.36948e-39	8.00844e-38	79.1141
PRICKLE2	1.01186	4.07223	14.186	1.53777e-39	8.95693e-38	78.999
VASN	1.31016	5.98327	14.1856	1.54567e-39	8.96733e-38	78.994
TGFBI	1.94873	7.54767	14.123	3.00623e-39	1.7233e-37	78.3339
SLA	1.2626	4.15664	14.1224	3.02583e-39	1.7233e-37	78.3274
FCGR2A	1.42072	4.69161	14.1186	3.14949e-39	1.78487e-37	78.2877
NCKAP1L	1.28244	4.08825	14.1126	3.35551e-39	1.89432e-37	78.2248
TWIST1	1.57962	4.40069	14.1094	3.47291e-39	1.95308e-37	78.1907
SORBS1	1.77493	4.59649	14.0907	4.23457e-39	2.37233e-37	77.9939
TYROBP	1.69895	7.21454	14.0758	4.96185e-39	2.7692e-37	77.8367
SPI1	1.50115	5.47634	14.0702	5.26461e-39	2.92704e-37	77.7779
APCDD1L	1.42363	3.22218	14.0286	8.17844e-39	4.52993e-37	77.3408
COL14A1	1.40514	4.38913	13.9908	1.21929e-38	6.72808e-37	76.9446
VSIG4	1.74144	4.84433	13.9552	1.77645e-38	9.72939e-37	76.5712
JPH2	1.36303	3.75946	13.9503	1.87192e-38	1.02142e-36	76.5193
MYH11	2.72057	5.93761	13.9459	1.9609e-38	1.066e-36	76.4732
PARVG	1.08551	3.68807	13.9138	2.75073e-38	1.47895e-36	76.1374
HSD11B1	1.21798	3.74209	13.8967	3.29317e-38	1.76413e-36	75.9588
GIMAP4	1.21534	5.91455	13.8946	3.36805e-38	1.79768e-36	75.9365
DIXDC1	1.08809	3.86004	13.8926	3.43679e-38	1.82772e-36	75.9165
CLDN5	1.38556	4.80665	13.8764	4.07805e-38	2.16093e-36	75.7467
RGS2	1.60733	6.41007	13.8751	4.13399e-38	2.18269e-36	75.7332
OMD	1.07756	2.83621	13.8344	6.34337e-38	3.31746e-36	75.3084
CCL2	1.662	5.70883	13.8343	6.35104e-38	3.31746e-36	75.3072
COL5A3	1.26955	4.69875	13.829	6.71379e-38	3.4945e-36	75.2521
LOX	1.27979	4.4527	13.8043	8.70593e-38	4.49949e-36	74.9944
CLIP3	1.47388	5.08619	13.7728	1.2114e-37	6.2171e-36	74.6666
DCHS1	1.08141	3.89435	13.7724	1.21572e-37	6.21756e-36	74.6631
SLC7A7	1.23758	4.52452	13.7521	1.50464e-37	7.66844e-36	74.4516
ALOX5AP	1.61974	5.60101	13.7224	2.05456e-37	1.03632e-35	74.1425
COL8A2	1.47242	4.95236	13.7152	2.21384e-37	1.11283e-35	74.0685
MNDA	1.35754	4.18763	13.7078	2.39404e-37	1.19931e-35	73.9908
PRRX2	1.39087	4.72057	13.6945	2.74978e-37	1.37283e-35	73.8534
OSCAR	1.13941	3.90591	13.6733	3.43102e-37	1.70714e-35	73.6338
LUM	2.04505	8.24227	13.6685	3.60982e-37	1.79003e-35	73.5834
KLF9	1.31865	5.54874	13.6561	4.10658e-37	2.02951e-35	73.4555
NID2	1.14194	3.94867	13.6489	4.43099e-37	2.18248e-35	73.3801
IL7R	1.51374	4.46256	13.6417	4.77407e-37	2.34361e-35	73.3061
CASQ2	1.82723	3.31734	13.636	5.06947e-37	2.48032e-35	73.2466
LST1	1.24671	4.39549	13.6296	5.41645e-37	2.64128e-35	73.1809
COL8A1	1.5868	5.04658	13.6143	6.35327e-37	3.08786e-35	73.0227
DKK3	1.20313	5.30666	13.598	7.53366e-37	3.64947e-35	72.8536
PKIG	1.00361	6.04522	13.5958	7.70783e-37	3.70936e-35	72.8309
DPYSL2	1.18086	6.07161	13.5834	8.76629e-37	4.20496e-35	72.7033
ADAM12	1.26343	4.18752	13.5239	1.62814e-36	7.70897e-35	72.0892
HCK	1.37502	4.66477	13.5105	1.87095e-36	8.83017e-35	71.9513
CLEC11A	1.39186	5.75228	13.461	3.12863e-36	1.47186e-34	71.4413
GPR68	1.37948	4.50855	13.4373	3.99693e-36	1.86838e-34	71.1984
COL4A2	1.17999	6.78303	13.4107	5.26662e-36	2.43859e-34	70.9248
DOCK2	1.10455	3.66267	13.3975	6.0366e-36	2.78633e-34	70.7895
TNFAIP8L3	1.17734	3.84233	13.3862	6.78424e-36	3.1216e-34	70.6736
RASGRP2	1.00272	3.50812	13.3649	8.45568e-36	3.87852e-34	70.4552
TPSB2	1.71054	4.73118	13.3473	1.01408e-35	4.62256e-34	70.275
SMOC2	1.8144	4.94624	13.3204	1.33809e-35	6.06187e-34	70
ACTN1	1.10506	7.78794	13.3169	1.38764e-35	6.26702e-34	69.9639
PTGS1	1.90369	4.89082	13.3116	1.46579e-35	6.59966e-34	69.9096
AOC3	1.55284	5.07352	13.3005	1.6434e-35	7.37672e-34	69.7962
MYO1F	1.02642	4.04446	13.2985	1.67702e-35	7.50468e-34	69.7761
C3AR1	1.27977	4.13088	13.2913	1.80656e-35	8.02837e-34	69.7023
GSN	1.03744	7.18284	13.2911	1.81046e-35	8.02837e-34	69.7001
PDPN	1.66963	5.98604	13.2863	1.90137e-35	8.40612e-34	69.6516
SYNPO2	1.63773	3.97744	13.2765	2.10222e-35	9.26617e-34	69.552
BTK	1.03244	3.71358	13.2582	2.53966e-35	1.11608e-33	69.3645
ANGPTL1	1.12398	2.92783	13.253	2.67853e-35	1.17025e-33	69.3117
GPR34	1.03008	3.63794	13.253	2.67887e-35	1.17025e-33	69.3116
DOCK11	1.0424	4.08907	13.2429	2.97218e-35	1.29453e-33	69.2085
GPC6	1.29936	4.20918	13.2347	3.23145e-35	1.40329e-33	69.1256
WAS	1.24583	5.02835	13.2246	3.58497e-35	1.55222e-33	69.0226
OGN	1.21471	2.93126	13.1755	5.93282e-35	2.53145e-33	68.5231
CYBB	1.53091	4.92679	13.1654	6.58214e-35	2.80037e-33	68.4201
PMP22	1.43073	5.25589	13.1627	6.76449e-35	2.86136e-33	68.393
CD86	1.12502	4.30518	13.1618	6.82731e-35	2.87963e-33	68.3838
COMP	2.54319	5.07918	13.1489	7.79198e-35	3.2771e-33	68.2527
RGS4	1.18392	3.59904	13.1168	1.08193e-34	4.49873e-33	67.9272
ACTC1	2.47544	3.87027	13.089	1.43733e-34	5.94285e-33	67.6456
CH25H	1.19905	3.9468	13.0615	1.90328e-34	7.7817e-33	67.3671
BIN1	1.38898	5.15781	13.0589	1.95577e-34	7.97411e-33	67.3402
MEG3	1.12624	3.31923	13.0408	2.35118e-34	9.55974e-33	67.1576
CCL21	2.34969	4.66571	13.0256	2.74598e-34	1.11341e-32	67.0037
ATP8B2	1.05444	4.30451	13.0196	2.91662e-34	1.17934e-32	66.9439
MS4A4A	1.15404	4.07725	13.007	3.316e-34	1.33715e-32	66.8166
ITGB2	1.60748	5.93042	12.978	4.45491e-34	1.79148e-32	66.5239
LRP1	1.0789	5.9773	12.9635	5.16151e-34	2.06996e-32	66.3779
FBLN2	1.73814	5.7178	12.9391	6.61179e-34	2.64435e-32	66.1324
BMP1	1.00149	5.58993	12.9299	7.2656e-34	2.89795e-32	66.0389
LCP2	1.11888	4.41931	12.9184	8.15878e-34	3.23661e-32	65.9239
TSPAN18	1.28376	4.27574	12.8761	1.25227e-33	4.95438e-32	65.4991
PRSS23	1.26367	6.50601	12.8387	1.82798e-33	7.13594e-32	65.1241
FCER1G	1.52987	6.56826	12.8371	1.85835e-33	7.23526e-32	65.1078
MGP	2.02184	7.11579	12.8346	1.90588e-33	7.40068e-32	65.0827
PDGFRA	1.272	4.42904	12.8342	1.91361e-33	7.41108e-32	65.0787
CD37	1.31649	4.37656	12.8083	2.48471e-33	9.54729e-32	64.8198
FBXO32	1.19992	5.81207	12.7548	4.26357e-33	1.6297e-31	64.2845
RRAD	1.77276	4.81649	12.7541	4.29074e-33	1.63583e-31	64.2782
SULF2	1.71515	5.68449	12.7331	5.30053e-33	2.01558e-31	64.0687
ADAMTS12	1.0969	3.67687	12.7279	5.58501e-33	2.11826e-31	64.0168
RFTN1	1.0754	5.98907	12.7052	7.01746e-33	2.64787e-31	63.7905
EGR2	1.24745	4.22425	12.697	7.62551e-33	2.86993e-31	63.7081
PAPSS2	1.14219	4.95509	12.6885	8.29787e-33	3.11499e-31	63.6244
LRRC15	1.6034	3.75866	12.6867	8.45259e-33	3.16498e-31	63.6061
ARSI	1.24298	3.74804	12.6747	9.53325e-33	3.56054e-31	63.4868
DOK2	1.25529	4.38287	12.6509	1.21111e-32	4.51184e-31	63.2495
PLAC9	1.40544	4.50252	12.6373	1.38778e-32	5.15693e-31	63.1145
SLC2A3	1.39206	5.88752	12.6267	1.54314e-32	5.70219e-31	63.0094
ITGBL1	1.1031	3.38842	12.6265	1.54617e-32	5.70219e-31	63.0074
IL6	1.66067	3.93447	12.6137	1.7563e-32	6.46088e-31	62.8811
FOXF1	1.3181	4.69092	12.6006	2.00201e-32	7.34637e-31	62.7513
AOAH	1.16363	3.73883	12.5977	2.06289e-32	7.55089e-31	62.7216
PRUNE2	1.20465	3.12891	12.5597	3.01262e-32	1.09183e-30	62.3462
GATA5	1.0493	2.80601	12.5573	3.08789e-32	1.11149e-30	62.3218
BGN	1.73337	8.76744	12.5425	3.57913e-32	1.28133e-30	62.1754
C1QA	1.84749	8.13661	12.5413	3.62125e-32	1.29177e-30	62.1638
ARL4C	1.11937	6.01783	12.5412	3.62591e-32	1.29177e-30	62.1626
RNASE2	1.02754	3.37337	12.5279	4.13737e-32	1.47042e-30	62.0318
SRGN	1.58308	7.6431	12.4864	6.25733e-32	2.20252e-30	61.6217
CD53	1.42646	5.45413	12.4729	7.15911e-32	2.50791e-30	61.4883
PRELP	1.4835	4.14903	12.4658	7.68158e-32	2.68453e-30	61.4185
CD93	1.10375	6.04009	12.4436	9.57602e-32	3.32286e-30	61.2
ADAM33	1.03448	3.34204	12.4146	1.27635e-31	4.40805e-30	60.9152
ADRA2A	1.05263	3.66105	12.4078	1.36625e-31	4.69643e-30	60.8478
CAV1	1.5799	6.83137	12.3965	1.52692e-31	5.23649e-30	60.7376
PLEK	1.42007	4.85491	12.3853	1.70707e-31	5.82706e-30	60.6271
MT1M	1.6868	4.21007	12.3768	1.85596e-31	6.3206e-30	60.5442
PLEKHO1	1.04857	5.99996	12.3608	2.17579e-31	7.37557e-30	60.3866
LAMB2	1.10198	7.4364	12.3388	2.70272e-31	9.11967e-30	60.1717
RAB31	1.19674	7.15628	12.3182	3.3125e-31	1.11261e-29	59.9701
EVI2B	1.20366	4.26774	12.3122	3.51477e-31	1.17785e-29	59.9113
CYTL1	1.0811	3.44279	12.2955	4.14724e-31	1.38035e-29	59.7474
HAVCR2	1.27554	4.94722	12.2915	4.31033e-31	1.42493e-29	59.7091
IRF8	1.29229	4.22174	12.2498	6.5009e-31	2.12517e-29	59.3019
HSD17B6	1.16878	4.02909	12.2428	6.96744e-31	2.27262e-29	59.2332
PDCD1LG2	1.11249	3.53979	12.2414	7.0605e-31	2.29787e-29	59.2201
FGFR1	1.05525	4.03685	12.2319	7.75201e-31	2.51735e-29	59.1275
TNFAIP8L2	1.03245	4.08177	12.1906	1.16346e-30	3.75323e-29	58.7252
ITGAM	1.09957	3.93226	12.1555	1.64067e-30	5.26952e-29	58.3846
TRPV2	1.07715	4.67048	12.1395	1.92013e-30	6.15365e-29	58.2287
CYGB	1.09155	5.69518	12.1249	2.21327e-30	7.06225e-29	58.088
PTGDS	1.10246	3.15816	12.1195	2.33521e-30	7.4352e-29	58.0348
CLEC3B	1.07502	3.83249	12.1171	2.39069e-30	7.59535e-29	58.0116
EHD2	1.24262	7.14672	12.089	3.14512e-30	9.94916e-29	57.7398
VCAM1	1.29087	4.49176	12.0852	3.26256e-30	1.02985e-28	57.7035
TNFSF13B	1.19908	4.17423	12.0546	4.39906e-30	1.37969e-28	57.4074
AQP1	1.15732	6.97791	12.0421	4.96937e-30	1.55492e-28	57.2866
MT2A	1.76914	9.15466	12.0417	4.98957e-30	1.55492e-28	57.2826
SPOCK1	1.67546	5.008	12.0191	6.21511e-30	1.92865e-28	57.065
SLC16A2	1.02185	4.16336	12.0085	6.8918e-30	2.12516e-28	56.9626
COL11A1	1.65842	3.92743	11.9732	9.712e-30	2.97605e-28	56.6227
HK3	1.13443	3.72945	11.9705	9.96919e-30	3.0485e-28	56.5968
GIMAP7	1.13969	5.30499	11.9691	1.01048e-29	3.08354e-28	56.5835
RRAS	1.13405	7.90909	11.9582	1.1227e-29	3.41888e-28	56.4791
MXRA5	1.71572	6.57792	11.9506	1.20933e-29	3.67507e-28	56.4055
TMEM176A	1.35643	5.47708	11.9171	1.67302e-29	5.04242e-28	56.084
ADARB1	1.01957	4.84387	11.9143	1.71848e-29	5.16883e-28	56.0574
C1QC	1.70787	7.62113	11.9006	1.9615e-29	5.86371e-28	55.9264
COL10A1	1.78322	4.11338	11.8831	2.32498e-29	6.92213e-28	55.758
INMT	1.04506	3.85404	11.8739	2.53965e-29	7.54594e-28	55.6705
PPP1R14A	1.30097	5.57731	11.8318	3.81225e-29	1.11912e-27	55.2681
ARHGAP9	1.09323	4.04659	11.8271	3.98938e-29	1.16646e-27	55.2231
SYT11	1.05926	4.52815	11.8227	4.16337e-29	1.21491e-27	55.1809
LTBP2	1.22823	5.66365	11.8224	4.17291e-29	1.21528e-27	55.1786
RGS1	1.55114	5.7277	11.8007	5.14229e-29	1.49167e-27	54.9717
IFITM3	1.36851	10.3525	11.7658	7.19528e-29	2.07898e-27	54.639
LRRC25	1.00422	3.92482	11.7391	9.298e-29	2.68126e-27	54.385
SORCS2	1.12442	3.441	11.675	1.71805e-28	4.88712e-27	53.7769
CACNA1H	1.32757	4.18909	11.6623	1.93874e-28	5.50421e-27	53.6573
SIGLEC1	1.00157	3.6377	11.6598	1.98628e-28	5.62829e-27	53.6333
PGM5	1.72637	3.89171	11.6367	2.47588e-28	6.97524e-27	53.415
CD300A	1.01181	4.41059	11.5758	4.42408e-28	1.24162e-26	52.8402
C7	1.75267	3.52381	11.5734	4.52437e-28	1.26734e-26	52.818
IL2RA	1.01548	3.63035	11.5699	4.67952e-28	1.3083e-26	52.7846
ATP1A2	1.15441	2.93881	11.5199	7.52415e-28	2.0877e-26	52.3143
C1QB	1.75189	7.76843	11.471	1.19511e-27	3.29116e-26	51.8562
PCP4	2.31996	4.23	11.444	1.54208e-27	4.23077e-26	51.6038
CCL19	2.06387	4.62407	11.4274	1.80465e-27	4.92355e-26	51.4481
LAPTM5	1.45818	6.93358	11.4091	2.14441e-27	5.79663e-26	51.2773
NEK6	1.01989	5.26019	11.406	2.20696e-27	5.95473e-26	51.2489
HCST	1.10774	4.29919	11.3917	2.52548e-27	6.77677e-26	51.1154
PLEKHA4	1.15543	5.37773	11.3905	2.55531e-27	6.84432e-26	51.1038
RBPMS2	1.40001	4.98267	11.3859	2.6681e-27	7.12043e-26	51.061
MAMDC2	1.18506	3.54361	11.3231	4.81384e-27	1.26627e-25	50.4767
PROS1	1.0214	4.82002	11.2968	6.15875e-27	1.61138e-25	50.2328
CST7	1.24816	4.84974	11.2941	6.32068e-27	1.64787e-25	50.2071
SPHK1	1.22798	4.9862	11.2455	9.95628e-27	2.58195e-25	49.7574
TSPAN2	1.15688	4.13092	11.1523	2.37203e-26	6.09748e-25	48.898
STOM	1.10673	7.95568	11.1477	2.47533e-26	6.34081e-25	48.8559
CMKLR1	1.04203	3.76396	11.1189	3.23408e-26	8.27001e-25	48.5912
GADD45B	1.09677	6.81625	11.1184	3.24764e-26	8.29024e-25	48.5871
CREB3L1	1.19387	4.88112	11.1181	3.25893e-26	8.30461e-25	48.5836
SIRPA	1.13393	6.13405	11.1134	3.4026e-26	8.65569e-25	48.541
SFRP1	1.61859	3.86789	11.0972	3.95311e-26	1.00041e-24	48.3925
ANXA6	1.09129	5.76067	11.068	5.18057e-26	1.30654e-24	48.1249
KCTD12	1.12707	6.00096	11.0174	8.26598e-26	2.06692e-24	47.6625
CD200	1.03028	4.4554	11.0135	8.56963e-26	2.1392e-24	47.6268
MS4A7	1.20674	4.84166	10.9856	1.10769e-25	2.74639e-24	47.3728
WNT2	1.09475	3.83096	10.9779	1.18871e-25	2.93736e-24	47.303
FSTL3	1.34492	6.10658	10.9744	1.22829e-25	3.03005e-24	47.2706
RAI2	1.05911	4.24317	10.9643	1.34691e-25	3.30602e-24	47.1794
IGFBP5	1.95678	7.54622	10.9336	1.78567e-25	4.33942e-24	46.9003
CXCR4	1.11613	6.46025	10.8722	3.13432e-25	7.51725e-24	46.3436
VAMP5	1.12318	7.91852	10.8492	3.86537e-25	9.18056e-24	46.1362
S100B	1.00561	3.7539	10.842	4.12857e-25	9.77405e-24	46.071
TCF7L1	1.01762	4.52334	10.8349	4.40542e-25	1.03959e-23	46.0068
CCL8	1.37093	4.49282	10.8225	4.93525e-25	1.16276e-23	45.8945
CYP27A1	1.30378	5.28707	10.8182	5.13177e-25	1.20712e-23	45.8558
TIMP3	1.24872	7.49314	10.7942	6.38511e-25	1.48999e-23	45.6397
MARVELD1	1.01598	6.79372	10.782	7.13309e-25	1.6619e-23	45.5301
MRC1	1.05086	4.04137	10.7687	8.04466e-25	1.86835e-23	45.4111
PI16	1.3573	3.15507	10.7547	9.14131e-25	2.11634e-23	45.2847
PLXDC2	1.16091	4.75059	10.7108	1.35987e-24	3.11877e-23	44.8918
MAOB	1.3832	4.08723	10.6929	1.59948e-24	3.66258e-23	44.7312
NCF2	1.11726	4.73544	10.6666	2.02845e-24	4.61606e-23	44.4962
CCL11	1.43051	4.4476	10.6646	2.06518e-24	4.69236e-23	44.4785
NCF4	1.04552	5.17262	10.6295	2.83451e-24	6.42052e-23	44.1653
FAM107A	1.05282	3.50168	10.5913	3.99723e-24	8.99867e-23	43.8253
EPDR1	1.32959	4.7216	10.582	4.34533e-24	9.72267e-23	43.7427
MT1A	1.47191	4.75166	10.4761	1.12033e-23	2.45435e-22	42.8061
ANPEP	1.34825	4.53536	10.4481	1.43881e-23	3.14268e-22	42.5587
VMO1	1.04101	4.55175	10.3828	2.56908e-23	5.53729e-22	41.9855
MT1L	1.21139	4.24651	10.3508	3.4101e-23	7.30707e-22	41.7055
MAF	1.07528	5.06142	10.3354	3.91032e-23	8.35453e-22	41.5702
G0S2	1.41538	5.73134	10.3061	5.06389e-23	1.07565e-21	41.3146
TUBB6	1.23582	6.35444	10.3006	5.31615e-23	1.12761e-21	41.2666
ITM2A	1.14561	4.75203	10.2915	5.75668e-23	1.21929e-21	41.1879
THBS2	1.71036	5.88178	10.2597	7.61703e-23	1.59947e-21	40.911
RNASE1	1.18913	8.75959	10.2515	8.18543e-23	1.71637e-21	40.8399
TOP2A	-1.11343	7.54215	-10.209	1.18942e-22	2.46935e-21	40.4705
OSMR	1.13753	5.06149	10.2051	1.23049e-22	2.54381e-21	40.437
DAB2	1.1391	5.82442	10.2039	1.2438e-22	2.56773e-21	40.4263
GPSM3	1.03485	6.23157	10.1718	1.64588e-22	3.35998e-21	40.1495
ICAM1	1.18429	5.6942	10.1119	2.77559e-22	5.58083e-21	39.633
COL12A1	1.1869	6.05699	10.0937	3.2536e-22	6.5152e-21	39.476
SLC24A3	1.14107	4.34134	10.09	3.35917e-22	6.71742e-21	39.4444
PDLIM4	1.19546	4.8959	10.0841	3.53712e-22	7.06365e-21	39.3934
CCL13	1.3995	4.56927	10.0769	3.76418e-22	7.4967e-21	39.3319
SERPINE2	1.36318	4.9316	10.0675	4.08641e-22	8.11641e-21	39.2508
CCDC8	1.14234	3.93231	10.0545	4.57077e-22	9.05395e-21	39.1401
NT5E	1.48227	5.0244	9.99795	7.4604e-22	1.462e-20	38.656
CCND2	1.29159	5.24902	9.98379	8.43067e-22	1.64336e-20	38.5352
IL32	1.26593	5.95324	9.87806	2.09271e-21	3.98919e-20	37.6369
C3	1.76232	7.00099	9.83401	3.05017e-21	5.76196e-20	37.2648
TREM2	1.08383	5.01035	9.78578	4.60161e-21	8.57137e-20	36.8586
SLC15A3	1.05083	5.3077	9.68554	1.07668e-20	1.97052e-19	36.0191
MAFB	1.09292	6.04734	9.68424	1.08854e-20	1.98974e-19	36.0083
SDC2	1.0128	5.79978	9.67123	1.21498e-20	2.21809e-19	35.8998
CSPG4	1.0684	5.19158	9.66997	1.22795e-20	2.23899e-19	35.8893
MMP9	1.58964	5.37087	9.66402	1.29118e-20	2.34844e-19	35.8397
ENPP2	1.09717	4.66457	9.61276	1.98815e-20	3.57185e-19	35.4135
CD4	1.02195	5.40656	9.52131	4.27644e-20	7.58087e-19	34.6574
HLA-DPB1	1.22144	6.27386	9.50954	4.71786e-20	8.32316e-19	34.5604
BCL2A1	1.04344	4.28563	9.50655	4.83712e-20	8.52332e-19	34.5358
MSN	1.05026	7.90244	9.40981	1.0805e-19	1.86099e-18	33.7425
CPVL	1.10039	4.94597	9.35918	1.64162e-19	2.81164e-18	33.3298
PDGFRL	1.03032	4.20612	9.34118	1.9041e-19	3.24981e-18	33.1834
NDN	1.22493	5.81946	9.32637	2.15076e-19	3.66228e-18	33.0632
SERPINE1	1.33211	7.62802	9.3076	2.50955e-19	4.26332e-18	32.911
HLA-DMB	1.11449	5.88644	9.25822	3.76164e-19	6.28853e-18	32.5116
ELN	1.09999	4.5219	9.23265	4.63588e-19	7.71491e-18	32.3054
SPOCK2	1.00907	5.22362	9.12849	1.08128e-18	1.76738e-17	31.4701
IGFBP6	1.42193	6.48654	9.12595	1.10378e-18	1.80214e-17	31.4497
DIO2	1.01869	3.84677	9.09256	1.44579e-18	2.33715e-17	31.1835
INHBA	1.04749	4.47297	9.0824	1.56928e-18	2.52842e-17	31.1027
ERBB3	-1.08516	7.33902	-9.07805	1.62536e-18	2.61304e-17	31.0681
DUSP1	1.23897	8.67503	9.06729	1.77265e-18	2.82815e-17	30.9825
LTB	1.07938	4.99269	9.025	2.4909e-18	3.94577e-17	30.6471
GMFG	1.0776	6.72376	8.98296	3.48893e-18	5.44214e-17	30.3149
LIF	1.02227	4.81108	8.91778	5.86969e-18	8.99325e-17	29.802
SELPLG	1.02391	5.25498	8.87884	7.99811e-18	1.2053e-16	29.497
FOXA1	-1.48191	7.33169	-8.82916	1.18529e-17	1.76806e-16	29.1093
STMN3	1.06305	5.87773	8.80191	1.46966e-17	2.17456e-16	28.8974
MMP11	1.47503	6.46425	8.77149	1.86723e-17	2.74621e-16	28.6614
WNT5B	1.10568	4.44592	8.77063	1.87988e-17	2.75653e-16	28.6548
CXADR	-1.11316	7.72167	-8.72937	2.59882e-17	3.78052e-16	28.3357
NXN	1.07163	6.14733	8.69764	3.33104e-17	4.79344e-16	28.0911
CHI3L1	1.27409	5.11021	8.69505	3.39898e-17	4.8864e-16	28.0712
MAL2	-1.26746	8.22341	-8.68025	3.81535e-17	5.45825e-16	27.9574
CFD	1.24811	6.81937	8.63395	5.47122e-17	7.75908e-16	27.6023
SERPINA1	1.41189	5.39257	8.6189	6.14915e-17	8.68693e-16	27.4872
FKBP10	1.07222	6.4928	8.57111	8.90292e-17	1.24336e-15	27.1227
HLA-DQA1	1.32241	5.85969	8.52688	1.25221e-16	1.7307e-15	26.7868
KRTCAP3	-1.23808	7.07246	-8.49749	1.56953e-16	2.15103e-15	26.5644
CXCL2	1.17141	4.26714	8.47455	1.87144e-16	2.54814e-15	26.3912
ADAMTS1	1.04013	5.76686	8.43013	2.62837e-16	3.54263e-15	26.0568
CCL18	1.40177	5.06843	8.40681	3.1396e-16	4.20083e-15	25.8818
HLA-DPA1	1.30644	7.18124	8.31719	6.19511e-16	8.15532e-15	25.2129
NGFR	1.0026	3.56448	8.19943	1.50038e-15	1.92336e-14	24.3426
RAB25	-1.1168	9.31944	-8.19866	1.5091e-15	1.93117e-14	24.3368
SCNN1G	-1.54331	5.63866	-8.17829	1.75678e-15	2.23255e-14	24.1874
TRIM22	1.0584	5.67057	8.13506	2.42339e-15	3.05588e-14	23.871
IGSF9	-1.02513	5.96753	-8.11906	2.72874e-15	3.42915e-14	23.7542
SCARA3	1.07346	5.40104	8.04969	4.55609e-15	5.60556e-14	23.2501
CD2	1.08853	5.00893	8.02922	5.29674e-15	6.47341e-14	23.102
MT1E	1.23833	5.85762	8.01978	5.67702e-15	6.92087e-14	23.0339
CYP1B1	1.17116	4.23039	7.9265	1.12277e-14	1.34092e-13	22.3635
GRHL3	-1.44541	6.49109	-7.79554	2.89403e-14	3.33951e-13	21.4332
EVPL	-1.01803	8.12398	-7.7888	3.03771e-14	3.49158e-13	21.3856
CD79A	1.24079	4.29387	7.78139	3.20342e-14	3.66769e-13	21.3334
L1CAM	1.03871	3.22584	7.76761	3.53616e-14	4.02354e-13	21.2364
APOE	1.194	8.10363	7.75374	3.90514e-14	4.42623e-13	21.1389
F3	1.17142	5.96099	7.69924	5.76064e-14	6.42025e-13	20.7571
ELF3	-1.17726	8.37491	-7.65546	7.86026e-14	8.61635e-13	20.4519
CDA	1.09284	4.98161	7.59655	1.19136e-13	1.28579e-12	20.0437
HLA-DRA	1.24868	9.9208	7.54063	1.764e-13	1.87216e-12	19.6585
PLAU	1.03779	7.92173	7.53901	1.78404e-13	1.89206e-12	19.6474
GPX3	1.13027	6.86954	7.53812	1.79526e-13	1.90121e-12	19.6413
KLF5	-1.00062	8.61497	-7.53304	1.86009e-13	1.96703e-12	19.6065
POF1B	-1.11574	5.54561	-7.42974	3.81499e-13	3.9131e-12	18.9017
CCL5	1.18972	6.42845	7.34357	6.90431e-13	6.90337e-12	18.32
NKG7	1.06784	5.06279	7.3326	7.44249e-13	7.40115e-12	18.2464
RBP1	1.01564	5.33451	7.28617	1.02179e-12	1.0032e-11	17.9357
CD74	1.07807	10.0081	7.28228	1.0492e-12	1.02873e-11	17.9097
TMEM97	-1.06614	8.596	-7.27779	1.08177e-12	1.05925e-11	17.8798
CLU	1.04167	6.62237	7.25638	1.25119e-12	1.21301e-11	17.7372
GZMA	1.12487	5.09542	7.20285	1.79733e-12	1.70973e-11	17.3822
OLR1	1.15703	4.69168	7.19902	1.84424e-12	1.75096e-11	17.357
FCGR3A	1.01616	5.54992	7.19686	1.87135e-12	1.7744e-11	17.3427
CXCL13	1.28866	4.87455	7.14962	2.57094e-12	2.41126e-11	17.0315
IL33	1.10839	4.4045	7.11444	3.25349e-12	3.02245e-11	16.8009
RNF128	-1.21562	6.71222	-7.10756	3.40633e-12	3.16244e-11	16.7559
FOXQ1	-1.27636	8.37806	-7.06182	4.61891e-12	4.22671e-11	16.4577
IFITM1	1.01829	7.93177	7.01642	6.23868e-12	5.65605e-11	16.1634
CX3CL1	1.00674	5.46107	6.99743	7.07134e-12	6.36768e-11	16.0408
LYZ	1.18715	6.27241	6.87765	1.54862e-11	1.35949e-10	15.2737
APOD	1.42168	5.78799	6.86653	1.66461e-11	1.45783e-10	15.2031
SCNN1B	-1.38951	6.45849	-6.81791	2.28021e-11	1.96992e-10	14.8953
MMP3	1.1465	4.5126	6.74344	3.67881e-11	3.09087e-10	14.4277
SBK1	-1.05457	4.80339	-6.74209	3.71084e-11	3.116e-10	14.4192
ZNF750	-1.01986	6.37302	-6.71133	4.51555e-11	3.75946e-10	14.2274
HLA-DRB1	1.19689	8.7253	6.67059	5.84983e-11	4.8103e-10	13.9744
HSPB8	1.16497	6.03177	6.51248	1.57805e-10	1.22294e-09	13.0053
UCHL1	1.04751	4.96582	6.22792	8.95819e-10	6.36747e-09	11.312
LTF	1.04375	3.60873	6.13863	1.52436e-09	1.05392e-08	10.7943
PLA2G2A	1.50503	5.95403	6.13304	1.57554e-09	1.08725e-08	10.7622
BHMT	-1.39994	4.94171	-6.02739	2.92943e-09	1.96518e-08	10.1587
SPRR1A	-1.5522	7.85842	-5.94179	4.81006e-09	3.14346e-08	9.67647
LAMA3	1.04241	4.87445	5.89242	6.38516e-09	4.09442e-08	9.40118
WDR72	-1.03912	5.6798	-5.88234	6.76396e-09	4.33165e-08	9.34519
HLA-DRB5	1.06438	7.24807	5.59179	3.43307e-08	2.01724e-07	7.76905
AGR2	-1.1793	7.4605	-5.4669	6.75573e-08	3.81534e-07	7.11355
MMP7	1.23987	5.86323	5.427	8.36377e-08	4.66781e-07	6.90697
CRH	-1.54556	4.3009	-5.41904	8.72631e-08	4.84802e-07	6.86592
GPX2	-1.41357	9.30273	-5.39793	9.76353e-08	5.38149e-07	6.75731
S100A14	-1.15002	8.55046	-5.24049	2.22952e-07	1.16128e-06	5.95954
GJB6	-1.02328	6.47162	-5.20208	2.71865e-07	1.3977e-06	5.76812
TMPRSS2	-1.05663	6.31398	-5.15039	3.54318e-07	1.77801e-06	5.51262
CEACAM5	-1.16619	4.52702	-4.98424	8.1766e-07	3.87524e-06	4.70714
KRT20	-1.65131	6.43316	-4.96573	8.96182e-07	4.21878e-06	4.61892
CST6	1.02746	6.47639	4.9508	9.64819e-07	4.51578e-06	4.54794
S100P	-1.11884	11.9402	-4.91416	1.15535e-06	5.33782e-06	4.37467
FGFR3	-1.02549	8.14886	-4.91102	1.17326e-06	5.41545e-06	4.35988
EEF1A2	-1.07682	5.85786	-4.78438	2.16742e-06	9.60258e-06	3.77049
CA9	-1.01342	5.57896	-4.57498	5.80278e-06	2.40195e-05	2.82721
DHRS2	-1.1539	8.31557	-4.34537	1.63591e-05	6.35404e-05	1.83818
HMGCS2	-1.2196	7.40304	-4.27352	2.24156e-05	8.51052e-05	1.53847
SPRR1B	-1.11083	5.65313	-4.21329	2.90873e-05	0.000108142	1.2909
C10orf99	-1.13015	7.20631	-4.19699	3.11962e-05	0.000115224	1.22444
RN7SK	-1.99315	3.71467	-3.62227	0.000317053	0.000976955	-0.961799

## Sheet: A-C
id	logFC	AveExpr	t	P.Value	adj.P.Val	B
MTHFD2	-1.61136	5.50953	-20.5523	2.82892e-71	4.15229e-67	151.526
CEP55	-1.73467	6.18412	-19.4346	1.82858e-65	1.342e-61	138.247
CCNB2	-1.75917	6.78246	-19.1403	6.03351e-64	2.44124e-60	134.777
AURKA	-1.65023	6.53699	-19.1321	6.6528e-64	2.44124e-60	134.68
TPX2	-1.89563	7.41222	-19.0635	1.49919e-63	4.40102e-60	133.874
CENPA	-1.65765	5.34157	-18.7935	3.65756e-62	8.94762e-59	130.704
KIF11	-1.46868	5.7318	-18.7565	5.66336e-62	1.18752e-58	130.27
CDCA5	-1.7729	6.44461	-18.7306	7.68726e-62	1.28611e-58	129.967
MCM2	-1.88033	5.99299	-18.7285	7.88594e-62	1.28611e-58	129.941
CCNA2	-1.65012	6.254	-18.6869	1.28818e-61	1.89079e-58	129.454
FAM83D	-1.73813	6.28038	-18.6245	2.68535e-61	3.58323e-58	128.725
KIF2C	-1.56627	6.30375	-18.5983	3.65956e-61	4.17571e-58	128.418
NCAPG	-1.65323	5.40055	-18.5974	3.69834e-61	4.17571e-58	128.407
MCM10	-1.46633	4.73926	-18.4851	1.38629e-60	1.45342e-57	127.096
TUBA1B	-1.36324	9.16763	-18.46	1.86319e-60	1.82319e-57	126.803
CKAP2L	-1.54756	4.95686	-18.418	3.05203e-60	2.79986e-57	126.313
MKI67	-1.48396	5.7924	-18.3913	4.17315e-60	3.60315e-57	126.002
CDCA8	-1.55054	6.39645	-18.3171	9.9736e-60	8.13291e-57	125.138
DTL	-1.46475	5.41196	-18.2687	1.75904e-59	1.35891e-56	124.575
EXO1	-1.30072	4.7195	-18.125	9.46756e-59	6.764e-56	122.904
FOXM1	-1.68177	5.94716	-18.1231	9.67735e-59	6.764e-56	122.883
CENPF	-1.66188	5.91078	-17.996	4.27336e-58	2.85111e-55	121.409
KIF4A	-1.48083	5.60233	-17.8299	2.9655e-57	1.8925e-54	119.486
BUB1B	-1.49469	5.18872	-17.8255	3.11938e-57	1.90776e-54	119.436
MELK	-1.67041	5.86313	-17.742	8.24288e-57	4.83956e-54	118.472
KIF23	-1.30934	5.11656	-17.6337	2.90038e-56	1.63737e-53	117.223
PRR11	-1.36743	5.32326	-17.5528	7.41237e-56	4.02959e-53	116.292
CDKN3	-1.5255	5.69914	-17.5093	1.22634e-55	6.42866e-53	115.792
PKMYT1	-1.34589	4.98655	-17.4282	3.13319e-55	1.58583e-52	114.861
NEK2	-1.34892	5.26697	-17.3921	4.75847e-55	2.25306e-52	114.447
PLK1	-1.36205	5.55063	-17.2942	1.47323e-54	6.75754e-52	113.325
RACGAP1	-1.23376	5.87115	-17.246	2.56734e-54	1.14192e-51	112.774
TOP2A	-1.8537	7.54215	-17.2427	2.66554e-54	1.15073e-51	112.737
RAD54L	-1.32755	4.69305	-17.205	4.11762e-54	1.72681e-51	112.305
ECT2	-1.33412	5.43497	-17.1557	7.257e-54	2.95884e-51	111.743
ANLN	-1.69248	6.0752	-17.1173	1.12912e-53	4.47924e-51	111.304
KIF20A	-1.56918	6.20513	-17.0195	3.46872e-53	1.30548e-50	110.191
ASPM	-1.61266	5.02911	-17.0135	3.71864e-53	1.36456e-50	110.122
CENPN	-1.25354	5.18464	-16.9954	4.57359e-53	1.63735e-50	109.916
SPC25	-1.28264	5.07399	-16.9293	9.76445e-53	3.41244e-50	109.164
YWHAQ	-1.10813	9.93449	-16.9083	1.24169e-52	4.23849e-50	108.925
RFC4	-1.2011	6.51541	-16.9	1.36446e-52	4.5517e-50	108.832
E2F2	-1.53532	4.87158	-16.7138	1.14526e-51	3.73558e-49	106.721
CHEK1	-1.19837	5.18653	-16.6729	1.82428e-51	5.82103e-49	106.259
CENPE	-1.28127	4.67993	-16.6403	2.64469e-51	8.25932e-49	105.89
CALU	-1.08576	7.662	-16.5927	4.54556e-51	1.38999e-48	105.353
CDCA2	-1.24596	4.59163	-16.5787	5.32958e-51	1.59648e-48	105.195
CHAF1B	-1.24593	5.21634	-16.5464	7.69605e-51	2.25925e-48	104.831
CKS1B	-1.40392	7.14875	-16.4652	1.93449e-50	5.56754e-48	103.916
TK1	-1.48285	7.86416	-16.4586	2.08322e-50	5.88028e-48	103.842
CCNB1	-1.40721	7.14465	-16.4311	2.84689e-50	7.88428e-48	103.533
BUB1	-1.3357	5.7212	-16.4274	2.96916e-50	8.07062e-48	103.491
LMNB1	-1.27843	6.48791	-16.2855	1.47768e-49	3.94352e-47	101.899
UHRF1	-1.48341	5.85023	-16.2787	1.59526e-49	4.18129e-47	101.823
RAD51AP1	-1.46069	5.35983	-16.2703	1.75447e-49	4.51793e-47	101.728
HMMR	-1.42597	5.26801	-16.2577	2.02302e-49	5.03286e-47	101.587
CDC20	-1.76796	8.16204	-16.1793	4.89822e-49	1.19827e-46	100.71
MSH6	-1.11762	6.34381	-16.1685	5.53099e-49	1.33088e-46	100.589
TRIP13	-1.62015	6.12213	-16.1612	6.00287e-49	1.41313e-46	100.508
ATAD2	-1.32653	5.9329	-16.1603	6.06535e-49	1.41313e-46	100.498
CDC25B	-1.47381	6.9885	-16.1523	6.63544e-49	1.5218e-46	100.409
DNMT1	-1.12723	6.72529	-16.0658	1.7549e-48	3.96282e-46	99.4437
STIL	-1.18764	5.13998	-15.9255	8.47528e-48	1.85672e-45	97.8814
KIF15	-1.31644	4.79785	-15.8646	1.67395e-47	3.61326e-45	97.2062
MAD2L1	-1.36213	5.28264	-15.7359	7.04366e-47	1.47695e-44	95.7808
USP1	-1.18936	6.33188	-15.6937	1.12752e-46	2.33094e-44	95.314
NDC80	-1.40364	5.66278	-15.6533	1.76559e-46	3.59935e-44	94.8692
DEGS1	-1.31874	7.04251	-15.6512	1.80848e-46	3.63627e-44	94.8454
DEPDC1	-1.25229	4.45267	-15.6119	2.79994e-46	5.53327e-44	94.4118
SPAG5	-1.26591	6.20373	-15.611	2.82733e-46	5.53327e-44	94.4021
PAQR4	-1.29339	5.15499	-15.5757	4.18416e-46	8.08093e-44	94.0133
NEIL3	-1.12624	3.75444	-15.5546	5.28517e-46	1.00748e-43	93.7816
CDT1	-1.41634	6.42057	-15.5514	5.4752e-46	1.03032e-43	93.7465
PTTG1	-1.39368	6.9593	-15.5388	6.29701e-46	1.16997e-43	93.6078
MCM6	-1.10428	6.24062	-15.5235	7.46075e-46	1.36886e-43	93.4396
UBE2T	-1.14844	6.65632	-15.4785	1.22853e-45	2.19908e-43	92.9449
ESPL1	-1.20805	4.90952	-15.467	1.39564e-45	2.4681e-43	92.8184
TTK	-1.41776	5.53394	-15.4434	1.81245e-45	3.16704e-43	92.5592
PBK	-1.41817	5.50391	-15.437	1.94497e-45	3.35862e-43	92.4892
TUBA1C	-1.13775	8.63616	-15.3307	6.28715e-45	1.07306e-42	91.3254
RRM2	-1.3602	5.74655	-15.1877	3.03391e-44	4.94797e-42	89.7643
HMGB2	-1.33723	8.07086	-15.1579	4.20679e-44	6.78541e-42	89.4401
ASF1B	-1.35066	6.84188	-15.1568	4.25884e-44	6.7947e-42	89.4279
CDC25A	-1.14264	4.9365	-15.1551	4.33518e-44	6.84212e-42	89.4103
MCM4	-1.26685	7.47554	-15.1422	4.99526e-44	7.80004e-42	89.2698
LMNB2	-1.05087	7.74889	-15.0775	1.01474e-43	1.56783e-41	88.5668
RRM1	-1.08726	7.77343	-15.0516	1.34785e-43	2.03957e-41	88.2853
NFIL3	-1.16056	6.49854	-15.0461	1.43135e-43	2.14381e-41	88.2257
NUF2	-1.31367	5.36373	-14.9401	4.5521e-43	6.61543e-41	87.0782
UBE2C	-1.54849	8.19665	-14.9368	4.71781e-43	6.78903e-41	87.0428
LRP8	-1.04601	3.50399	-14.9066	6.55834e-43	9.25609e-41	86.7161
PLK4	-1.04915	5.14238	-14.8831	8.46699e-43	1.1836e-40	86.4628
ZWINT	-1.14497	6.49926	-14.8664	1.0163e-42	1.39413e-40	86.2817
AURKB	-1.3737	6.7359	-14.8115	1.84415e-42	2.48334e-40	85.6908
FEN1	-1.16143	6.88496	-14.7314	4.39958e-42	5.81775e-40	84.8286
PRIM1	-1.01067	4.5134	-14.7058	5.80161e-42	7.60322e-40	84.5543
KIF14	-1.17696	4.5537	-14.6959	6.45853e-42	8.38923e-40	84.4479
GPRIN1	-1.28382	4.13607	-14.6734	8.24316e-42	1.06134e-39	84.2059
NUP155	-1.00163	5.64651	-14.6651	9.01564e-42	1.15071e-39	84.1171
RFC3	-1.07318	5.32106	-14.6596	9.56752e-42	1.21062e-39	84.0582
CDCA4	-1.0568	6.36095	-14.62	1.46675e-41	1.84008e-39	83.6345
BIRC5	-1.19701	6.24879	-14.6036	1.75162e-41	2.17883e-39	83.4585
TXNRD1	-1.48292	6.34236	-14.5793	2.27532e-41	2.80648e-39	83.1991
CDC25C	-1.00352	4.49736	-14.5782	2.30385e-41	2.81799e-39	83.1868
CDCA3	-1.22883	5.4265	-14.5422	3.39596e-41	4.1195e-39	82.802
PHF19	-1.09001	5.26831	-14.4036	1.50536e-40	1.76765e-38	81.3256
TROAP	-1.29264	5.71659	-14.3552	2.52722e-40	2.87554e-38	80.8119
WDR62	-1.0389	4.23799	-14.3264	3.44173e-40	3.85632e-38	80.5057
DEPDC1B	-1.04354	4.48048	-14.3246	3.50542e-40	3.89792e-38	80.4875
IMPA2	-1.50191	6.12479	-14.2859	5.30574e-40	5.85546e-38	80.0766
CDCA7	-1.50718	5.49053	-14.2798	5.65874e-40	6.19844e-38	80.0127
NCAPD2	-1.10567	7.36379	-14.2652	6.6144e-40	7.19156e-38	79.858
CTHRC1	-1.76741	6.62333	-14.2259	1.00624e-39	1.086e-37	79.442
DEK	-1.25229	7.68409	-14.1439	2.40752e-39	2.56069e-37	78.5771
POLQ	-1.10018	4.50462	-14.1356	2.62946e-39	2.76235e-37	78.4897
SMC2	-1.03575	5.09817	-14.1334	2.69006e-39	2.80034e-37	78.4671
EZH2	-1.08915	5.60456	-14.0244	8.54682e-39	8.59248e-37	77.3211
WDR76	-1.02033	4.69032	-13.8959	3.32086e-38	3.29349e-36	75.9757
DSC2	-2.03331	5.0357	-13.8798	3.93603e-38	3.85154e-36	75.8072
TYMS	-1.29473	5.48337	-13.8192	7.44395e-38	7.18831e-36	75.1756
DHCR24	-1.74327	7.66055	-13.8072	8.43792e-38	8.09489e-36	75.0513
TIMELESS	-1.00172	6.7146	-13.743	1.65608e-37	1.51925e-35	74.383
E2F1	-1.33114	6.1081	-13.6857	3.0143e-37	2.71435e-35	73.7893
CLIC4	-1.2807	6.6436	-13.6201	5.98361e-37	5.29081e-35	73.1098
CDK4	-1.02617	7.67115	-13.5595	1.12441e-36	9.82384e-35	72.4846
KIFC1	-1.09359	6.14828	-13.5075	1.93064e-36	1.64755e-34	71.9488
C1orf112	-1.03592	4.82704	-13.4854	2.42983e-36	2.04972e-34	71.7209
GINS2	-1.1677	6.06726	-13.4651	2.99921e-36	2.51556e-34	71.5123
MMD	-1.21182	5.65181	-13.4327	4.19347e-36	3.45796e-34	71.1801
TCF19	-1.16514	5.901	-13.4114	5.22756e-36	4.2866e-34	70.9617
CRTAC1	2.81718	4.84451	13.3828	7.02924e-36	5.73195e-34	70.6682
SLC9A3R1	-1.16539	8.00813	-13.3423	1.06757e-35	8.60978e-34	70.2541
GGH	-1.3754	5.34247	-13.3362	1.13729e-35	9.07239e-34	70.1914
ST3GAL5	1.52872	5.4906	13.2645	2.37968e-35	1.88805e-33	69.4598
CDC7	-1.05861	5.41568	-13.2547	2.63208e-35	2.07708e-33	69.3599
FBXO5	-1.004	5.06119	-13.2378	3.13223e-35	2.45855e-33	69.1875
PDIA6	-1.0959	7.68038	-13.1828	5.50793e-35	4.25502e-33	68.6282
PCNA	-1.07502	8.87853	-13.163	6.7449e-35	5.15633e-33	68.4275
ME1	-1.37306	5.12466	-13.1499	7.71667e-35	5.86867e-33	68.2941
IQGAP3	-1.31376	6.15919	-13.1169	1.08137e-34	8.13967e-33	67.9598
TESC	2.34229	6.07996	13.0935	1.37324e-34	1.018e-32	67.723
SMC4	-1.18286	5.8829	-13.0482	2.18102e-34	1.5848e-32	67.2647
FKBP5	-1.26968	5.14611	-13.0248	2.76875e-34	1.98243e-32	67.0283
KPNA2	-1.18105	7.60168	-12.9792	4.39961e-34	3.08983e-32	66.5695
CKS2	-1.16408	8.19148	-12.8747	1.27091e-33	8.67649e-32	65.5186
CENPM	-1.08376	6.06798	-12.8271	2.05648e-33	1.37204e-31	65.0418
TUBB6	-1.51122	6.35444	-12.7785	3.35621e-33	2.19922e-31	64.5566
BTBD16	2.70459	6.08703	12.743	4.80045e-33	3.11775e-31	64.2021
ACTN1	-1.0338	7.78794	-12.6386	1.3687e-32	8.65939e-31	63.1643
TEAD4	-1.22906	5.49157	-12.4835	6.43951e-32	3.88967e-30	61.6306
HSD17B2	1.90701	5.33628	12.3762	1.86852e-31	1.11488e-29	60.5757
ATP1A1	-1.2702	7.37895	-12.3595	2.20426e-31	1.3046e-29	60.4121
S100A8	-3.41888	8.28415	-12.3129	3.49179e-31	2.04193e-29	59.9565
ADA	-1.24384	5.39839	-12.2659	5.54882e-31	3.18147e-29	59.4979
SLC12A8	-1.02381	4.78073	-12.2064	9.96168e-31	5.53854e-29	58.9186
FAM3B	2.10146	5.22187	12.1856	1.222e-30	6.74304e-29	58.7163
CBX2	-1.39306	4.91955	-12.1728	1.38556e-30	7.61695e-29	58.5919
SPHK1	-1.30699	4.9862	-12.1424	1.8655e-30	1.0104e-28	58.2974
ELOVL5	-1.12471	6.7506	-12.1008	2.80149e-30	1.48449e-28	57.8949
MT2A	-1.74723	9.15466	-12.0648	3.98169e-30	2.07246e-28	57.5468
VSIG2	2.60748	8.38593	11.9582	1.12329e-29	5.62717e-28	56.5201
SLC16A1	-1.52458	5.07602	-11.929	1.49024e-29	7.31566e-28	56.2403
LDLR	-1.34516	6.26436	-11.9027	1.92365e-29	9.33464e-28	55.9876
STMN1	-1.09905	7.5221	-11.8775	2.45256e-29	1.16879e-27	55.7472
CD109	-1.3634	4.35776	-11.8758	2.49493e-29	1.18131e-27	55.7303
ACOXL	1.12022	4.17487	11.8678	2.69392e-29	1.26735e-27	55.6543
ATOH8	1.41864	4.04448	11.7784	6.3744e-29	2.9057e-27	54.8019
FGD1	-1.02677	4.1486	-11.7226	1.08911e-28	4.80057e-27	54.2717
BCAS1	2.03478	5.84588	11.6576	2.02807e-28	8.78113e-27	53.6565
TRIB3	-1.21343	6.40008	-11.6174	2.9773e-28	1.27037e-26	53.2766
PLAUR	-1.09421	5.86422	-11.5381	6.32713e-28	2.63087e-26	52.5307
FADS1	-1.30392	5.26374	-11.5277	6.98915e-28	2.87358e-26	52.4322
CDK5R1	-1.09967	4.4521	-11.4926	9.74743e-28	3.9414e-26	52.1031
SIRPA	-1.15277	6.13405	-11.4618	1.30435e-27	5.20251e-26	51.8149
SPINK1	3.67475	8.77273	11.3913	2.53684e-27	9.74757e-26	51.1568
CYP3A5	1.53203	5.33476	11.3785	2.8606e-27	1.0906e-25	51.038
HAPLN3	-1.15634	5.00495	-11.3687	3.13744e-27	1.19304e-25	50.9466
LOX	-1.03646	4.4527	-11.3416	4.04627e-27	1.51123e-25	50.6949
ELOVL4	-1.15492	3.69304	-11.2905	6.53219e-27	2.39101e-25	50.2212
CDH23	1.15555	3.94746	11.2154	1.31759e-26	4.64893e-25	49.5272
VIPR1	1.35276	5.1801	11.2058	1.44122e-26	5.06081e-25	49.4385
NETO2	-1.25899	4.86292	-11.1813	1.81077e-26	6.32822e-25	49.2127
S100A9	-2.69548	10.0245	-11.1289	2.94634e-26	1.01043e-24	48.7312
MSN	-1.22276	7.90244	-11.1141	3.38106e-26	1.15412e-24	48.5951
SLC14A1	2.26518	6.00954	11.0948	4.04237e-26	1.36714e-24	48.4185
KRTAP5-9	1.19266	3.54104	10.9875	1.08903e-25	3.47497e-24	47.4385
PLCD3	1.26628	6.61939	10.9771	1.19776e-25	3.78894e-24	47.3444
SNX10	-1.03204	5.16958	-10.8046	5.80578e-25	1.74625e-23	45.7839
TFRC	-1.06206	8.25698	-10.7995	6.0803e-25	1.81546e-23	45.7382
TNFAIP6	-1.0363	4.28488	-10.7542	9.18173e-25	2.67931e-23	45.3308
PALLD	-1.02324	6.62288	-10.7408	1.03716e-24	3.0086e-23	45.2103
S100A10	-1.37287	10.4079	-10.7347	1.09553e-24	3.1654e-23	45.1562
PLS3	-1.03465	7.80127	-10.7033	1.45652e-24	4.16741e-23	44.8747
ANXA1	-1.59435	8.60453	-10.6767	1.85172e-24	5.2168e-23	44.6374
SLFN11	-1.14807	4.88296	-10.6358	2.67797e-24	7.3747e-23	44.2728
SPRR1B	-2.75995	5.65313	-10.62	3.0872e-24	8.46989e-23	44.1322
TNC	-1.37833	5.52771	-10.5873	4.14188e-24	1.12791e-22	43.8418
SLC7A5	-1.39539	7.87566	-10.5828	4.31206e-24	1.16991e-22	43.802
FLNA	-1.06427	8.2305	-10.5702	4.82984e-24	1.30317e-22	43.6899
PPFIBP2	1.20206	6.85485	10.5698	4.84869e-24	1.30585e-22	43.6861
NRIP1	-1.04763	5.98192	-10.5487	5.85517e-24	1.56543e-22	43.4997
ICAM1	-1.21082	5.6942	-10.4882	1.00566e-23	2.61259e-22	42.9652
TEAD2	-1.40931	5.91492	-10.4434	1.49935e-23	3.78135e-22	42.5706
HOXB3	1.15419	4.74917	10.4019	2.16877e-23	5.41381e-22	42.2059
ADAM19	-1.05074	4.80317	-10.3693	2.89585e-23	7.14375e-22	41.9203
MFAP2	-1.24646	5.69173	-10.3485	3.48243e-23	8.53341e-22	41.738
DHRS2	2.70304	8.31557	10.3266	4.22405e-23	1.02143e-21	41.5473
PYCR1	-1.27844	6.03595	-10.3041	5.15117e-23	1.23949e-21	41.3513
CALD1	-1.01448	6.93306	-10.3028	5.21275e-23	1.24913e-21	41.3396
PSAT1	-1.03138	6.37883	-10.2862	6.03586e-23	1.43589e-21	41.1947
COL5A2	-1.11358	7.06646	-10.2651	7.26475e-23	1.71434e-21	41.0117
TMEM45A	-1.6132	5.13742	-10.2522	8.13793e-23	1.90205e-21	40.8996
FER1L4	1.60263	5.86177	10.1004	3.0699e-22	6.72536e-21	39.5883
DSP	-1.56641	7.10938	-10.0978	3.14004e-22	6.85855e-21	39.566
UCHL1	-1.6731	4.96582	-10.0915	3.31597e-22	7.23207e-21	39.5122
CAPN5	1.37797	6.77108	10.0655	4.15801e-22	9.01495e-21	39.2888
COCH	-1.11243	3.62434	-10.0386	5.24774e-22	1.12612e-20	39.0589
CYP4F12	1.67768	5.78168	10.0267	5.81861e-22	1.23418e-20	38.957
TNFRSF18	-1.14432	4.54038	-9.96868	9.604e-22	1.99671e-20	38.4622
PRTFDC1	-1.05998	4.62037	-9.95493	1.08123e-21	2.23834e-20	38.3452
SLC2A3	-1.06893	5.88752	-9.83626	2.99205e-21	5.91877e-20	37.3405
EMP1	-1.12474	6.89958	-9.79109	4.39832e-21	8.5282e-20	36.9602
MYBL2	-1.04746	6.80977	-9.78502	4.6313e-21	8.95629e-20	36.9093
SYT8	2.11659	7.00687	9.72957	7.41711e-21	1.41021e-19	36.4445
ABCC3	1.37035	6.39039	9.71936	8.08795e-21	1.53181e-19	36.3591
DEGS2	1.35247	4.7668	9.70856	8.86198e-21	1.66764e-19	36.2689
CXCL1	-1.85074	6.01075	-9.70791	8.91096e-21	1.67471e-19	36.2634
FCER1G	-1.14032	6.56826	-9.70703	8.9776e-21	1.68344e-19	36.2561
PLA2G10	1.14707	4.34549	9.7006	9.47947e-21	1.76798e-19	36.2024
TAP1	-1.25403	7.88518	-9.64359	1.53379e-20	2.81411e-19	35.7276
TBX2	1.59108	7.24842	9.63332	1.67241e-20	3.05698e-19	35.6422
SOX9	-1.46117	5.5763	-9.58364	2.53876e-20	4.57226e-19	35.2304
KRT16	-2.50533	6.71635	-9.58116	2.59207e-20	4.66256e-19	35.2099
MT1G	-1.40637	4.91443	-9.55508	3.22484e-20	5.74445e-19	34.9945
HSPA6	-1.16373	5.53283	-9.55208	3.30701e-20	5.88367e-19	34.9696
HMGCS2	2.6754	7.40304	9.51056	4.6781e-20	8.20373e-19	34.6275
PI3	-2.92603	6.07751	-9.48953	5.57387e-20	9.73967e-19	34.4547
MICB	-1.0199	4.80219	-9.48443	5.81564e-20	1.0138e-18	34.4128
CTSE	2.06766	4.90766	9.46506	6.83267e-20	1.17988e-18	34.2538
MT1X	-1.27572	5.55126	-9.44446	8.10775e-20	1.39188e-18	34.0851
MMP9	-1.5261	5.37087	-9.41211	1.06014e-19	1.79423e-18	33.8206
COL1A1	-1.2358	9.77574	-9.412	1.06104e-19	1.79423e-18	33.8198
HOXB5	1.30826	5.62051	9.29705	2.73659e-19	4.38992e-18	32.8855
PLOD2	-1.0792	6.21959	-9.28849	2.93564e-19	4.68873e-18	32.8163
SPOCD1	1.57034	5.37798	9.27372	3.31341e-19	5.25775e-18	32.697
CASQ1	1.43917	4.52343	9.24343	4.24517e-19	6.66423e-18	32.4527
OSMR	-1.01373	5.06149	-9.22622	4.88552e-19	7.62869e-18	32.3142
FN1	-1.21774	7.12543	-9.22245	5.03829e-19	7.83391e-18	32.2838
SPP1	-1.67591	7.21693	-9.20962	5.59406e-19	8.67049e-18	32.1807
CDC42EP5	1.33688	7.56586	9.19073	6.524e-19	1.00377e-17	32.0291
C1QC	-1.298	7.62113	-9.17568	7.37356e-19	1.12856e-17	31.9084
TM4SF1	-1.37361	8.00416	-9.12722	1.09245e-18	1.63123e-17	31.521
CD163	-1.07923	4.66083	-9.10856	1.27046e-18	1.88171e-17	31.3722
TNNI2	1.99659	6.41769	9.10443	1.31357e-18	1.9436e-17	31.3393
SULF1	-1.149	5.27941	-9.04922	2.05022e-18	2.98247e-17	30.9006
CD14	-1.09398	6.98231	-9.02789	2.43369e-18	3.51938e-17	30.7317
CAPN9	1.13737	3.46825	9.01064	2.79504e-18	3.9994e-17	30.5952
CAPS	1.46123	7.58296	8.96796	3.93361e-18	5.55169e-17	30.2586
FABP6	1.50946	5.83801	8.94983	4.54663e-18	6.34367e-17	30.1159
ALOX5	1.15898	7.37811	8.94269	4.81289e-18	6.70242e-17	30.0598
NMU	-1.44517	4.84302	-8.89246	7.17866e-18	9.82913e-17	29.666
SBSN	-1.96825	4.18248	-8.89008	7.31563e-18	9.99803e-17	29.6474
KRT14	-2.77844	6.25303	-8.86024	9.2688e-18	1.25159e-16	29.4143
MSX2	1.25177	6.25108	8.84183	1.07229e-17	1.42953e-16	29.2708
UPK1A	2.56241	7.81059	8.81577	1.31742e-17	1.74052e-16	29.068
CTSH	1.02635	7.79245	8.80446	1.44043e-17	1.8945e-16	28.9801
COL12A1	-1.01878	6.05699	-8.7895	1.6205e-17	2.11805e-16	28.8641
ANXA10	2.27731	5.15318	8.7879	1.64111e-17	2.14117e-16	28.8517
SLITRK6	1.6353	6.06141	8.76314	1.99397e-17	2.57183e-16	28.6599
HERC5	-1.00688	4.97806	-8.75846	2.06852e-17	2.66331e-16	28.6238
CXCL10	-1.76771	6.35012	-8.75469	2.13071e-17	2.73858e-16	28.5946
C1QA	-1.26859	8.13661	-8.73628	2.46173e-17	3.14203e-16	28.4524
COL3A1	-1.18412	9.50358	-8.73543	2.47823e-17	3.16034e-16	28.4458
LCP1	-1.18158	7.42203	-8.7286	2.61447e-17	3.31965e-16	28.3932
C1QB	-1.31396	7.76843	-8.72824	2.62183e-17	3.32324e-16	28.3904
FGFBP1	-2.09369	5.03267	-8.6989	3.29832e-17	4.13077e-16	28.1644
F3	-1.30388	5.96099	-8.69398	3.42752e-17	4.27435e-16	28.1266
HOXB8	1.53484	4.98499	8.68184	3.76819e-17	4.6596e-16	28.0333
TUBA1A	-1.05497	8.01258	-8.66173	4.40784e-17	5.40052e-16	27.8789
CPVL	-1.00261	4.94597	-8.65111	4.78787e-17	5.83207e-16	27.7975
MLLT11	-1.08982	5.66998	-8.64279	5.10771e-17	6.19595e-16	27.7339
S100A7	-2.70805	5.38269	-8.63048	5.62037e-17	6.79537e-16	27.6397
C1S	-1.08386	6.9904	-8.62271	5.96992e-17	7.21206e-16	27.5803
RBP1	-1.18252	5.33451	-8.60625	6.78285e-17	8.16055e-16	27.4547
LAG3	-1.01221	4.20079	-8.56054	9.66012e-17	1.14256e-15	27.1067
FBP1	1.33025	7.43191	8.55857	9.808e-17	1.15818e-15	27.0917
BARX2	-1.27142	3.88116	-8.52366	1.2836e-16	1.48469e-15	26.827
FADS2	-1.15102	5.11499	-8.5003	1.53604e-16	1.75592e-15	26.6503
TGM2	-1.10106	6.77463	-8.46976	1.94139e-16	2.18861e-15	26.4199
HMOX1	-1.08653	6.77691	-8.44939	2.26876e-16	2.53431e-15	26.2666
GOLT1A	1.18829	5.47805	8.44064	2.42565e-16	2.69317e-15	26.2008
FAM3D	1.43673	4.68222	8.43113	2.60841e-16	2.883e-15	26.1293
ENTPD3	1.23551	5.56331	8.42608	2.71077e-16	2.99163e-15	26.0915
TLE2	1.12476	5.9561	8.41558	2.93685e-16	3.22522e-15	26.0127
SNCG	1.66908	9.21221	8.4101	3.06195e-16	3.35163e-15	25.9716
CXCL9	-1.60903	5.23712	-8.37415	4.02477e-16	4.34212e-15	25.7027
IL32	-1.05784	5.95324	-8.37395	4.03081e-16	4.34392e-15	25.7012
SORL1	1.06938	5.84324	8.35184	4.7665e-16	5.0845e-15	25.5364
BCAT1	-1.04193	4.54186	-8.34825	4.89822e-16	5.22121e-15	25.5095
APOBEC3B	-1.0626	4.95084	-8.30673	6.70424e-16	7.04012e-15	25.2009
RGS1	-1.07582	5.7277	-8.30316	6.88691e-16	7.22044e-15	25.1744
COL1A2	-1.08505	9.04404	-8.30187	6.95463e-16	7.28623e-15	25.1648
TBX3	1.29135	7.2297	8.28214	8.06883e-16	8.40555e-15	25.0187
CHI3L1	-1.18727	5.11021	-8.21995	1.287e-15	1.30731e-14	24.5597
MMP11	-1.3607	6.46425	-8.20887	1.39816e-15	1.4066e-14	24.4782
OXCT1	-1.01861	5.14164	-8.20698	1.41813e-15	1.42571e-14	24.4643
METTL7A	1.20516	7.4958	8.20271	1.46402e-15	1.46983e-14	24.433
HES2	-1.33935	4.42039	-8.16412	1.95245e-15	1.9416e-14	24.15
ERN2	1.4235	4.20652	8.159	2.02821e-15	2.00607e-14	24.1126
GAL	-1.22233	3.4503	-8.14934	2.17947e-15	2.14556e-14	24.0419
GGT6	1.39218	6.71567	8.13604	2.40572e-15	2.35251e-14	23.9448
DSG3	-1.91531	4.00778	-8.1246	2.61891e-15	2.55418e-14	23.8614
PGLYRP3	-1.04554	3.28929	-8.11308	2.85238e-15	2.7745e-14	23.7774
PSCA	2.44742	9.25892	8.10085	3.12285e-15	3.03156e-14	23.6884
SHH	1.24499	3.63092	8.08368	3.54558e-15	3.41259e-14	23.5637
C15orf48	-1.28055	5.21913	-8.08173	3.59714e-15	3.45091e-14	23.5495
CALML5	-2.15088	4.7155	-8.0669	4.01337e-15	3.8153e-14	23.4419
CEACAM6	-2.17938	5.79083	-8.05045	4.53067e-15	4.2766e-14	23.3228
NNMT	-1.06412	6.5497	-8.01486	5.88577e-15	5.4782e-14	23.0657
APOE	-1.21649	8.10363	-8.01424	5.91296e-15	5.50002e-14	23.0611
EGR1	-1.07159	8.13055	-8.01144	6.03578e-15	5.60362e-14	23.041
SCUBE2	1.49416	5.37904	7.99176	6.97238e-15	6.43247e-14	22.8992
KRT6C	-1.68683	3.44517	-7.98689	7.22548e-15	6.66178e-14	22.8642
SERPINB3	-2.0022	4.58417	-7.971	8.1162e-15	7.43166e-14	22.75
SCD	-1.05495	8.95527	-7.93297	1.07109e-14	9.68069e-14	22.4776
TGFBI	-1.07776	7.54767	-7.92398	1.14351e-14	1.02532e-13	22.4133
NDRG1	-1.01326	8.70395	-7.92207	1.15954e-14	1.03905e-13	22.3996
GBP1	-1.02198	6.37884	-7.90223	1.33937e-14	1.19147e-13	22.2581
AEBP1	-1.00963	7.41701	-7.88294	1.54049e-14	1.36295e-13	22.1207
RHCG	-1.58486	4.63592	-7.86571	1.74514e-14	1.53201e-13	21.9982
GPRC5C	1.02923	5.83554	7.85389	1.90086e-14	1.65879e-13	21.9143
FCGR3A	-1.08383	5.54992	-7.78733	3.0699e-14	2.61521e-13	21.4437
GNG4	-1.01689	3.43952	-7.77495	3.35503e-14	2.84819e-13	21.3565
PPP1R3C	1.30039	6.21773	7.76893	3.50275e-14	2.9616e-13	21.3142
KRT6B	-2.15626	4.30957	-7.73733	4.39113e-14	3.66418e-13	21.0924
GDPD2	1.10028	3.86016	7.68697	6.28587e-14	5.17175e-13	20.7404
GBP5	-1.08516	3.92387	-7.64982	8.18001e-14	6.65187e-13	20.482
DUSP2	1.08618	6.40907	7.64958	8.19435e-14	6.65984e-13	20.4802
EMX2	1.10961	3.89702	7.64314	8.5763e-14	6.93953e-13	20.4356
MMP3	-1.27826	4.5126	-7.62741	9.58461e-14	7.66664e-13	20.3265
ANXA3	-1.13068	4.99829	-7.58015	1.33703e-13	1.04722e-12	20
GATA3	1.29743	8.24904	7.56856	1.45041e-13	1.1312e-12	19.9202
IL20RB	-1.32453	4.74586	-7.55469	1.59855e-13	1.24343e-12	19.8248
CYP4B1	1.82183	7.1159	7.55326	1.61465e-13	1.25463e-12	19.815
UPK2	2.25239	8.37376	7.53545	1.82907e-13	1.40635e-12	19.6927
PTHLH	-1.31214	4.23792	-7.52492	1.96876e-13	1.51058e-12	19.6205
PPP1R14C	-1.31725	4.58817	-7.50885	2.20238e-13	1.68104e-12	19.5106
CPA4	-1.11848	3.53496	-7.49859	2.3657e-13	1.7973e-12	19.4404
VILL	1.0054	5.01879	7.49849	2.3674e-13	1.79766e-12	19.4397
ARL14	1.24056	4.97388	7.47443	2.79878e-13	2.10561e-12	19.2756
TNNT1	-1.36458	4.64473	-7.46635	2.96031e-13	2.21465e-12	19.2206
CXCL13	-1.322	4.87455	-7.44088	3.53203e-13	2.62099e-12	19.0475
LYZ	-1.25891	6.27241	-7.39905	4.7156e-13	3.45861e-12	18.7643
SERPINE1	-1.0392	7.62802	-7.36617	5.91267e-13	4.27729e-12	18.5426
SPRR2A	-1.65262	3.91147	-7.3389	7.1288e-13	5.10422e-12	18.3593
SERPINB13	-1.40428	3.77207	-7.33847	7.14948e-13	5.11653e-12	18.3565
POSTN	-1.17337	6.11858	-7.25128	1.29517e-12	9.06127e-12	17.7744
DHRS9	-1.07364	3.66017	-7.25093	1.29827e-12	9.0786e-12	17.7721
CNFN	-1.07859	6.00806	-7.21779	1.6248e-12	1.12177e-11	17.5524
IFITM1	-1.03248	7.93177	-7.2173	1.63024e-12	1.12499e-11	17.5491
SERPINB4	-1.57918	4.21157	-7.17339	2.1917e-12	1.49697e-11	17.2593
CCL18	-1.17465	5.06843	-7.1468	2.62008e-12	1.77587e-11	17.0846
TUBB2B	-1.15059	3.87168	-7.14677	2.62061e-12	1.77587e-11	17.0844
CYP2J2	1.04153	6.61176	7.14081	2.72738e-12	1.84397e-11	17.0453
FBN2	-1.08122	3.93349	-7.13193	2.89451e-12	1.94888e-11	16.9871
UPK3A	1.931	6.23276	7.12216	3.0899e-12	2.07663e-11	16.9231
C10orf99	1.88975	7.20631	7.11958	3.1437e-12	2.11182e-11	16.9062
GJB2	-1.43646	7.86975	-7.10359	3.49797e-12	2.33378e-11	16.8017
GPX2	1.82555	9.30273	7.07215	4.31255e-12	2.85391e-11	16.5969
MYEOV	-1.3489	4.6966	-7.05236	4.91815e-12	3.23715e-11	16.4683
CXCL11	-1.29609	4.68041	-7.02635	5.84257e-12	3.80804e-11	16.2998
KLHDC7B	-1.4158	5.32975	-6.98718	7.56556e-12	4.87263e-11	16.047
KCNN4	1.00915	7.40527	6.91707	1.19795e-11	7.52073e-11	15.5976
REEP6	1.02772	6.92847	6.91468	1.21683e-11	7.63272e-11	15.5823
SPRR2D	-1.22981	3.79309	-6.90557	1.29129e-11	8.07909e-11	15.5242
KRT1	-1.38153	3.51521	-6.90425	1.30246e-11	8.14515e-11	15.5158
CEACAM5	-1.58853	4.52702	-6.88769	1.45078e-11	9.00021e-11	15.4104
CXCL6	-1.04597	3.82324	-6.88509	1.47552e-11	9.14214e-11	15.3938
PLA2G2F	1.4101	5.60066	6.87067	1.62054e-11	9.99003e-11	15.3022
RHBG	1.01218	4.19045	6.85815	1.75766e-11	1.079e-10	15.2228
PRAME	-1.17625	3.48089	-6.8391	1.98845e-11	1.21156e-10	15.1022
PRSS8	-1.06686	7.05354	-6.77801	2.94784e-11	1.75888e-10	14.7175
HLA-DRA	-1.10441	9.9208	-6.76605	3.18296e-11	1.88842e-10	14.6425
SFRP2	-1.3697	5.92572	-6.74255	3.69997e-11	2.1793e-10	14.4955
IGF2BP2	-1.09302	5.44991	-6.67916	5.54056e-11	3.17922e-10	14.1012
SERPINB2	-1.16642	3.66053	-6.63511	7.32154e-11	4.14498e-10	13.8291
S100A12	-1.1657	4.33149	-6.55692	1.19631e-10	6.61124e-10	13.3499
TGM1	-1.01892	3.92705	-6.54512	1.28782e-10	7.09822e-10	13.278
ALDH1L1	1.08682	5.14119	6.53629	1.36073e-10	7.46367e-10	13.2243
PVALB	1.32315	4.06707	6.42413	2.72414e-10	1.4409e-09	12.5473
A2ML1	-1.18313	4.62442	-6.39441	3.26882e-10	1.70868e-09	12.3697
PDZK1IP1	-1.33769	5.31048	-6.37135	3.76378e-10	1.95626e-09	12.2323
SAA1	-1.33202	4.97662	-6.24938	7.87667e-10	3.93244e-09	11.5129
SPINK4	1.03963	3.51277	6.24035	8.31506e-10	4.14004e-09	11.4602
CA2	-1.02306	5.62608	-6.18221	1.17695e-09	5.7546e-09	11.122
FABP4	1.70908	6.31281	6.16801	1.28065e-09	6.21198e-09	11.0398
S100A14	-1.33318	8.55046	-6.16313	1.31827e-09	6.37967e-09	11.0116
FOXQ1	1.09276	8.37806	6.13363	1.57005e-09	7.55086e-09	10.8416
CASP14	-1.38832	4.49052	-6.10039	1.91026e-09	9.10944e-09	10.6508
PRSS3	-1.03051	4.34258	-6.0294	2.89522e-09	1.34994e-08	10.2465
ALDH1A1	-1.07786	5.09131	-5.99422	3.55255e-09	1.63976e-08	10.0477
KRT4	-1.4994	4.60344	-5.97607	3.94638e-09	1.81299e-08	9.9455
SPRR2E	-1.14045	3.29257	-5.97404	3.99317e-09	1.83334e-08	9.93405
LGALS4	1.16396	4.36467	5.95382	4.48781e-09	2.04381e-08	9.82059
IFI27	-1.17258	7.87739	-5.87321	7.12536e-09	3.15684e-08	9.37165
KLK6	-1.01466	3.31739	-5.81058	1.01678e-08	4.4194e-08	9.02657
GABRP	-1.02317	3.41001	-5.75804	1.36676e-08	5.84709e-08	8.73963
SLC44A4	1.19825	6.25962	5.71479	1.74065e-08	7.33753e-08	8.50517
KRT7	1.33851	9.94408	5.71042	1.78353e-08	7.50535e-08	8.48158
CDKN2A	-1.23021	4.93101	-5.66761	2.26203e-08	9.37912e-08	8.25124
PADI3	1.56932	7.19666	5.66498	2.29512e-08	9.50828e-08	8.23716
PCP4L1	1.08728	5.00621	5.66032	2.3551e-08	9.74574e-08	8.21217
AGR2	1.20123	7.4605	5.64922	2.50401e-08	1.0327e-07	8.15277
MMP12	-1.13847	5.3863	-5.59924	3.29589e-08	1.33749e-07	7.88662
CAPNS2	1.21787	6.12951	5.486	6.0964e-08	2.38748e-07	7.2914
INA	1.09849	5.6494	5.42763	8.33546e-08	3.20534e-07	6.98892
RARRES1	-1.24823	7.12808	-5.42389	8.50337e-08	3.2629e-07	6.96965
FXYD4	1.2084	4.69789	5.39904	9.70611e-08	3.70139e-07	6.84179
FGFR3	1.09645	8.14886	5.32692	1.42054e-07	5.31634e-07	6.47389
AKR1C2	1.05154	5.77525	5.20134	2.72895e-07	9.81994e-07	5.84394
S100P	1.15552	11.9402	5.14878	3.57245e-07	1.26658e-06	5.58434
CLCA4	1.24725	5.24481	5.13462	3.83963e-07	1.35541e-06	5.51485
TMPRSS4	1.0735	6.78541	5.11449	4.2532e-07	1.49315e-06	5.41631
AKR1B10	-1.29659	5.22526	-5.06152	5.55794e-07	1.91411e-06	5.15871
SLPI	-1.26616	8.28655	-5.04205	6.12846e-07	2.09927e-06	5.06467
BHMT	1.13946	4.94171	4.97699	8.47606e-07	2.84435e-06	4.75274
MAGEA3	-1.15356	4.25946	-4.9415	1.01005e-06	3.36027e-06	4.58422
DSC3	-1.1777	4.98196	-4.89488	1.26971e-06	4.16464e-06	4.36444
SPRR3	-1.19993	6.14564	-4.78906	2.11935e-06	6.73713e-06	3.87282
CLDN3	-1.01339	5.40557	-4.55454	6.37538e-06	1.90509e-05	2.81877
SPRR1A	-1.12344	7.85842	-4.36283	1.51438e-05	4.28368e-05	1.99379
KRT5	-1.42336	7.99569	-4.05292	5.7323e-05	0.000150274	0.730735
UPK1B	1.18187	7.79721	3.9437	8.98267e-05	0.00022938	0.306543
LCN2	-1.06116	7.39984	-3.93003	9.49502e-05	0.000241539	0.254239

## Sheet: C-B
id	logFC	AveExpr	t	P.Value	adj.P.Val	B
GFPT2	-3.07394	4.14055	-28.3319	2.65304e-112	3.89414e-108	245.684
CALD1	-2.97047	6.93306	-28.0368	9.32108e-111	6.84074e-107	242.14
CTHRC1	-3.68528	6.62333	-27.5679	2.69467e-108	1.31841e-104	236.498
COL6A2	-3.23879	7.9858	-27.471	8.70171e-108	3.19309e-104	235.331
FAP	-2.52135	3.87723	-26.9686	3.82713e-105	1.12349e-101	229.271
COL5A1	-3.26995	7.02666	-26.9402	5.39902e-105	1.32078e-101	228.928
FAM20C	-2.5742	4.99376	-26.545	6.54181e-103	1.37172e-99	224.151
AEBP1	-3.64798	7.41701	-26.4711	1.60606e-102	2.94672e-99	223.257
TIMP2	-2.88694	7.08981	-26.2808	1.62226e-101	2.64573e-98	220.954
TGFB3	-2.42506	4.91384	-26.268	1.89497e-101	2.78144e-98	220.799
COL6A3	-3.1958	7.216	-26.2293	3.03105e-101	4.04453e-98	220.332
TNFAIP6	-2.70992	4.28488	-26.136	9.42567e-101	1.15292e-97	219.202
PRRX1	-2.74774	4.3346	-26.0136	4.17818e-100	4.71748e-97	217.719
ITGA5	-2.70465	6.80213	-25.9679	7.28611e-100	7.63896e-97	217.165
CCDC80	-2.63713	4.46836	-25.8668	2.49476e-99	2.4412e-96	215.94
COL5A2	-3.01396	7.06646	-25.821	4.35732e-99	3.99729e-96	215.384
EMP3	-2.76695	6.39685	-25.775	7.6231e-99	6.58188e-96	214.827
PDGFRB	-2.47737	6.51216	-25.5968	6.67666e-98	5.44445e-95	212.666
TNC	-3.55783	5.52771	-25.3986	7.45856e-97	5.76193e-94	210.263
COL6A1	-3.07975	8.29995	-25.3063	2.29617e-96	1.68516e-93	209.143
ADAMTS2	-2.37807	4.46178	-25.2222	6.40063e-96	4.47373e-93	208.122
PALLD	-2.58409	6.62288	-25.2091	7.51186e-96	5.01178e-93	207.963
GLT8D2	-2.1122	4.3488	-25.1503	1.53714e-95	9.8096e-93	207.25
COL1A1	-3.54387	9.77574	-25.0843	3.43604e-95	2.10142e-92	206.449
NNMT	-3.5547	6.5497	-24.8829	4.00297e-94	2.35022e-91	204.003
ADAM19	-2.6655	4.80317	-24.4469	8.14496e-92	4.59814e-89	198.71
RAB3IL1	-2.08144	4.62251	-24.3798	1.84772e-91	1.00448e-88	197.894
ACTN1	-2.13886	7.78794	-24.3017	4.7849e-91	2.50831e-88	196.946
FLNA	-2.61976	8.2305	-24.1815	2.07286e-90	1.04915e-87	195.486
MPP1	-2.01008	4.46744	-24.1728	2.30409e-90	1.12731e-87	195.381
MSRB3	-2.35999	4.32571	-24.0771	7.40355e-90	3.50546e-87	194.218
SULF1	-3.28725	5.27941	-24.061	9.00665e-90	4.13124e-87	194.023
SPON2	-2.28917	5.24682	-24.0573	9.42905e-90	4.19393e-87	193.978
EMILIN1	-2.79835	6.11973	-23.9118	5.55906e-89	2.39988e-86	192.211
CALU	-1.68076	7.662	-23.8715	9.08222e-89	3.80882e-86	191.722
EDNRA	-2.05715	4.60126	-23.8651	9.8178e-89	4.00293e-86	191.644
FILIP1L	-2.28703	5.0849	-23.8299	1.50913e-88	5.98677e-86	191.216
ANGPTL2	-2.43141	6.08266	-23.8023	2.11174e-88	8.15687e-86	190.881
VIM	-2.46525	8.12096	-23.7942	2.33022e-88	8.77e-86	190.783
COL1A2	-3.33866	9.04404	-23.7405	4.48807e-88	1.6469e-85	190.131
PDLIM3	-2.64305	4.29943	-23.7275	5.25733e-88	1.88213e-85	189.973
COL3A1	-3.45479	9.50358	-23.6865	8.67232e-88	3.03077e-85	189.475
FBN1	-2.23995	4.44617	-23.5713	3.52816e-87	1.20433e-84	188.077
GAS1	-2.95908	4.279	-23.5576	4.17022e-87	1.39043e-84	187.911
LOX	-2.31625	4.4527	-23.5558	4.26281e-87	1.39043e-84	187.889
CDH11	-2.36804	4.51781	-23.4268	2.05541e-86	6.55854e-84	186.322
ZEB2	-1.54491	3.67487	-23.3553	4.90911e-86	1.53311e-83	185.455
AXL	-2.41066	5.79196	-23.3503	5.21949e-86	1.59608e-83	185.394
OLFML2B	-2.48212	5.40201	-23.0728	1.53397e-84	4.59502e-82	182.027
CD163	-2.94047	4.66083	-23.0646	1.69593e-84	4.97857e-82	181.927
DEGS1	-2.08715	7.04251	-23.0215	2.86579e-84	8.24785e-82	181.405
FSTL1	-2.14696	7.89776	-23.0118	3.22442e-84	9.10156e-82	181.287
TSPAN4	-1.78504	5.32321	-22.8758	1.68837e-83	4.67582e-81	179.638
ALDH1L2	-1.59309	3.25192	-22.8274	3.04409e-83	8.27429e-81	179.051
COL15A1	-2.35314	5.7991	-22.8117	3.6853e-83	9.83506e-81	178.861
LAMA4	-1.99699	5.30621	-22.7744	5.80036e-83	1.52031e-80	178.409
TPM1	-2.30561	6.17327	-22.695	1.52561e-82	3.92585e-80	177.446
COL18A1	-2.0584	6.22261	-22.6936	1.5513e-82	3.92585e-80	177.429
LMCD1	-2.08665	5.03709	-22.6879	1.66325e-82	4.13784e-80	177.36
FPR1	-2.35808	4.34928	-22.661	2.30487e-82	5.63847e-80	177.035
MT2A	-3.51637	9.15466	-22.5661	7.3148e-82	1.76011e-79	175.885
FN1	-3.19922	7.12543	-22.5179	1.31515e-81	3.11352e-79	175.301
SYDE1	-1.65537	5.07835	-22.4882	1.88728e-81	4.35515e-79	174.941
TAGLN	-3.06367	7.57178	-22.4877	1.89896e-81	4.35515e-79	174.935
C1S	-3.03831	6.9904	-22.4643	2.52409e-81	5.69978e-79	174.651
ISLR	-3.33558	5.8614	-22.3906	6.17981e-81	1.37435e-78	173.76
CLIC4	-2.26201	6.6436	-22.3571	9.28896e-81	2.03498e-78	173.354
SFRP2	-4.88601	5.92572	-22.3534	9.70827e-81	2.09556e-78	173.31
CTSK	-2.45078	5.94851	-22.3075	1.69693e-80	3.56991e-78	172.754
TGFB1I1	-1.94011	5.49448	-22.3072	1.70251e-80	3.56991e-78	172.75
SPARC	-2.30361	9.38961	-22.299	1.88197e-80	3.89064e-78	172.651
SCARF2	-1.86123	4.37661	-22.2743	2.54001e-80	5.17809e-78	172.352
CD248	-2.31359	6.32277	-22.1042	2.0043e-79	4.03001e-77	170.295
STX2	-1.74198	4.35748	-21.9804	9.01043e-79	1.78723e-76	168.798
FCGR2A	-2.34523	4.69161	-21.9739	9.7516e-79	1.90845e-76	168.719
LGALS1	-2.52248	10.1694	-21.9569	1.19825e-78	2.31419e-76	168.514
ZNF469	-1.50086	3.24676	-21.9453	1.37993e-78	2.63047e-76	168.373
MFGE8	-2.00356	7.18283	-21.9426	1.42633e-78	2.68405e-76	168.34
TMEM158	-2.57045	5.84066	-21.9062	2.21832e-78	4.12159e-76	167.901
CD14	-2.85447	6.98231	-21.8924	2.62179e-78	4.81032e-76	167.734
SPHK1	-2.53497	4.9862	-21.8875	2.78039e-78	5.03835e-76	167.676
BNC2	-1.40078	3.03503	-21.8396	4.97528e-78	8.90575e-76	167.096
DDR2	-1.96257	4.18262	-21.8104	7.08363e-78	1.25269e-75	166.744
COPZ2	-2.16319	5.11391	-21.7741	1.1006e-77	1.92317e-75	166.305
C1R	-2.37587	6.86545	-21.7535	1.41335e-77	2.44061e-75	166.056
LY96	-2.3065	5.5365	-21.7436	1.59233e-77	2.7177e-75	165.938
NRP2	-1.85301	4.1266	-21.741	1.64477e-77	2.77493e-75	165.905
COL16A1	-2.67063	5.70792	-21.7368	1.72939e-77	2.88455e-75	165.855
OLFML3	-2.52212	5.35791	-21.6379	5.73568e-77	9.45936e-75	164.661
TGM2	-3.02188	6.77463	-21.6038	8.66897e-77	1.41381e-74	164.25
TUBB6	-2.74704	6.35444	-21.5878	1.05175e-76	1.69643e-74	164.057
MYADM	-2.38845	6.07941	-21.5795	1.16294e-76	1.8554e-74	163.957
ADAMTS4	-2.21129	4.5204	-21.4871	3.56238e-76	5.62243e-74	162.843
C5AR1	-2.0688	4.64469	-21.4545	5.2824e-76	8.2484e-74	162.45
GLIPR1	-1.71808	4.40596	-21.3781	1.33132e-75	2.05697e-73	161.53
DCN	-2.99936	6.56291	-21.3064	3.17102e-75	4.84835e-73	160.665
C1orf162	-1.90425	5.11282	-21.2968	3.55962e-75	5.3864e-73	160.55
SIRPA	-2.2867	6.13405	-21.1304	2.65915e-74	3.98275e-72	158.548
FCER1G	-2.6702	6.56826	-21.1248	2.84671e-74	4.2206e-72	158.48
EFEMP1	-3.22945	5.08873	-21.1139	3.2458e-74	4.76242e-72	158.349
AIF1	-2.51849	5.96458	-21.1132	3.27705e-74	4.76242e-72	158.339
CYBRD1	-2.38515	5.7846	-21.1066	3.54774e-74	5.10527e-72	158.26
GYPC	-2.00393	4.70251	-21.1054	3.59838e-74	5.12786e-72	158.246
GNB4	-1.75111	4.16604	-21.051	6.94028e-74	9.79514e-72	157.592
SLC2A3	-2.46099	5.88752	-21.0465	7.32811e-74	1.0244e-71	157.538
FAM20A	-1.90499	3.73017	-21.03	8.94284e-74	1.23833e-71	157.34
MMD	-2.03775	5.65181	-20.9927	1.40327e-73	1.92497e-71	156.891
THY1	-2.21307	6.39749	-20.9408	2.6233e-73	3.56526e-71	156.268
POSTN	-3.64407	6.11858	-20.9294	3.01262e-73	4.05681e-71	156.13
KCNJ8	-1.76981	4.0761	-20.9084	3.88037e-73	5.17782e-71	155.878
PDLIM7	-1.72017	6.4089	-20.8813	5.37801e-73	7.11157e-71	155.553
CRISPLD2	-2.13691	5.92224	-20.8223	1.09568e-72	1.43593e-70	154.844
LILRB3	-1.76903	3.83688	-20.7857	1.70392e-72	2.21329e-70	154.405
HIC1	-1.24165	3.58157	-20.7329	3.21595e-72	4.14067e-70	153.772
SH2B3	-1.61328	5.23723	-20.6918	5.27841e-72	6.73708e-70	153.279
FLNC	-3.17731	4.84739	-20.6834	5.83973e-72	7.38927e-70	153.178
TGFBI	-3.02648	7.54767	-20.6801	6.07949e-72	7.62691e-70	153.138
RAB31	-2.12961	7.15628	-20.6675	7.0756e-72	8.80133e-70	152.987
NEK6	-1.95893	5.26019	-20.6557	8.15415e-72	1.00577e-69	152.846
TWIST1	-2.44855	4.40069	-20.6207	1.24314e-71	1.52057e-69	152.426
TPM2	-2.61667	8.3763	-20.6042	1.51517e-71	1.83799e-69	152.229
JAZF1	-1.54197	4.25109	-20.5879	1.84463e-71	2.2193e-69	152.033
MS4A6A	-2.27187	4.94177	-20.5685	2.32808e-71	2.77817e-69	151.801
COLEC12	-2.04329	3.73953	-20.5609	2.55266e-71	3.0216e-69	151.709
ACTA2	-2.78682	8.01819	-20.52	4.17443e-71	4.90178e-69	151.219
ROR2	-2.29583	4.12283	-20.5109	4.65771e-71	5.42587e-69	151.11
VCAN	-2.74672	5.63367	-20.5015	5.21207e-71	6.02384e-69	150.998
CD86	-1.85685	4.30518	-20.482	6.58912e-71	7.55586e-69	150.765
CSF1R	-2.49554	5.7691	-20.4784	6.88197e-71	7.83051e-69	150.722
RGS2	-2.51247	6.41007	-20.4489	9.81219e-71	1.10787e-68	150.368
DPYSL2	-1.88478	6.07161	-20.4413	1.07492e-70	1.2044e-68	150.278
DOCK11	-1.70634	4.08907	-20.4387	1.10946e-70	1.23369e-68	150.246
HTRA3	-2.67869	5.5993	-20.4228	1.34263e-70	1.48174e-68	150.056
TYROBP	-2.6129	7.21454	-20.4104	1.55834e-70	1.70696e-68	149.908
ALOX5AP	-2.55421	5.60101	-20.4022	1.71925e-70	1.86927e-68	149.81
GREM1	-2.71274	4.26596	-20.3822	2.18785e-70	2.36127e-68	149.57
CORO1C	-1.56424	7.16741	-20.3534	3.08912e-70	3.30965e-68	149.226
HSPA12B	-1.4081	4.21504	-20.3206	4.58152e-70	4.87301e-68	148.834
LIX1L	-1.41026	5.10325	-20.2931	6.37461e-70	6.73141e-68	148.505
MYLK	-2.38668	4.48169	-20.2864	6.91202e-70	7.24676e-68	148.424
KLHL5	-1.70448	5.27234	-20.274	8.01642e-70	8.34504e-68	148.277
LRRC32	-1.86585	5.34565	-20.2645	8.98988e-70	9.29249e-68	148.163
GEM	-2.25521	4.75158	-20.2503	1.06591e-69	1.09408e-67	147.993
SLA	-1.91796	4.15664	-20.2265	1.41843e-69	1.44581e-67	147.708
HCK	-2.17542	4.66477	-20.1532	3.41283e-69	3.45473e-67	146.834
SLCO2B1	-2.02972	4.3017	-20.1044	6.12557e-69	6.1583e-67	146.252
WIPF1	-1.8575	5.24533	-19.9953	2.26478e-68	2.26139e-66	144.95
C1QA	-3.11608	8.13661	-19.9437	4.19711e-68	4.16251e-66	144.335
MAP1A	-1.6626	3.80166	-19.8733	9.74989e-68	9.60463e-66	143.496
FNDC1	-2.44319	3.7303	-19.8634	1.09737e-67	1.07381e-65	143.378
SLC39A14	-1.67831	5.40152	-19.8393	1.46321e-67	1.42231e-65	143.092
NEXN	-1.93042	4.56181	-19.8306	1.62282e-67	1.56709e-65	142.989
CPXM1	-2.65815	5.44981	-19.8047	2.21206e-67	2.12213e-65	142.68
DACT1	-1.84473	3.94788	-19.7867	2.7427e-67	2.61412e-65	142.466
RAMP1	-2.70964	5.16541	-19.7765	3.09916e-67	2.9348e-65	142.345
VASN	-1.9368	5.98327	-19.7717	3.28174e-67	3.08778e-65	142.288
C1QC	-3.00587	7.62113	-19.748	4.35373e-67	4.07032e-65	142.006
BOC	-1.71404	3.52264	-19.7425	4.65251e-67	4.32213e-65	141.94
CYBB	-2.43195	4.92679	-19.7186	6.1847e-67	5.70937e-65	141.657
CD209	-1.91897	3.57208	-19.71	6.85592e-67	6.28945e-65	141.554
OSCAR	-1.74184	3.90591	-19.708	7.0266e-67	6.40599e-65	141.529
ATP8B2	-1.68786	4.30451	-19.6495	1.41243e-66	1.27973e-64	140.834
RCN3	-2.28484	6.61674	-19.6389	1.60141e-66	1.44205e-64	140.709
PDE4B	-1.41582	3.36769	-19.63	1.78141e-66	1.59436e-64	140.603
ARSI	-2.04157	3.74804	-19.628	1.82402e-66	1.62261e-64	140.58
RNASE6	-2.22715	5.25458	-19.6264	1.8596e-66	1.64429e-64	140.56
PLAUR	-1.99999	5.86422	-19.5999	2.54915e-66	2.2405e-64	140.246
GAS7	-1.73624	3.89635	-19.5724	3.53862e-66	3.09166e-64	139.92
TNFAIP8L3	-1.82473	3.84233	-19.5611	4.05134e-66	3.51867e-64	139.785
ENTPD1	-1.17787	4.37933	-19.5541	4.40532e-66	3.8036e-64	139.702
CCL2	-2.49096	5.70883	-19.5493	4.6622e-66	4.00186e-64	139.645
PDGFC	-1.78025	4.37516	-19.5467	4.80924e-66	4.10407e-64	139.614
RUSC2	-1.43193	5.002	-19.5285	5.97162e-66	5.06656e-64	139.399
BIN1	-2.20123	5.15781	-19.5126	7.22022e-66	6.09071e-64	139.21
SLC7A7	-1.86233	4.52452	-19.5115	7.318e-66	6.13792e-64	139.196
PLEKHO1	-1.75455	5.99996	-19.5008	8.30968e-66	6.93009e-64	139.07
FMOD	-2.2331	5.64359	-19.4988	8.50609e-66	7.05381e-64	139.046
MFAP5	-2.63993	3.77515	-19.4881	9.66838e-66	7.97261e-64	138.919
MYL9	-2.56467	7.8775	-19.486	9.90772e-66	8.12433e-64	138.895
SRPX	-2.63664	5.07914	-19.4832	1.02469e-65	8.35577e-64	138.861
COL5A3	-1.89687	4.69875	-19.4812	1.04897e-65	8.50648e-64	138.838
OLFML1	-1.45386	3.88641	-19.4663	1.25295e-65	1.01048e-63	138.661
ITGB2	-2.55538	5.93042	-19.4517	1.49187e-65	1.19659e-63	138.487
DPYSL3	-2.76699	6.59532	-19.4461	1.59336e-65	1.27105e-63	138.421
TWIST2	-1.6747	3.44331	-19.4353	1.813e-65	1.43844e-63	138.293
COL4A2	-1.81128	6.78303	-19.4088	2.48475e-65	1.96082e-63	137.979
PLEK	-2.3596	4.85491	-19.4031	2.65755e-65	2.08597e-63	137.912
MS4A4A	-1.82341	4.07725	-19.3768	3.63762e-65	2.84006e-63	137.6
NFIL3	-1.60632	6.49854	-19.3543	4.75213e-65	3.69057e-63	137.333
MSC	-2.2754	4.58756	-19.3219	6.98601e-65	5.39687e-63	136.95
HTRA1	-2.05639	7.9948	-19.3017	8.87641e-65	6.82136e-63	136.711
CXCL12	-2.30357	4.52406	-19.2921	9.95787e-65	7.61258e-63	136.597
ICAM1	-2.3951	5.6942	-19.2815	1.12923e-64	8.58804e-63	136.472
NLRP3	-1.20306	3.21528	-19.2681	1.32374e-64	1.00154e-62	136.313
DNAJB5	-1.53984	4.05068	-19.2207	2.32496e-64	1.75004e-62	135.753
LCP2	-1.76554	4.41931	-19.2196	2.35601e-64	1.76436e-62	135.739
NCKAP1L	-1.85169	4.08825	-19.2123	2.56917e-64	1.91423e-62	135.653
MSN	-2.27301	7.90244	-19.2011	2.93275e-64	2.17409e-62	135.521
SGCD	-1.23418	2.94203	-19.1832	3.6283e-64	2.67619e-62	135.309
NID2	-1.70171	3.94867	-19.1768	3.91396e-64	2.87245e-62	135.234
VSIG4	-2.538	4.84433	-19.176	3.95175e-64	2.88576e-62	135.224
SPI1	-2.16675	5.47634	-19.148	5.50715e-64	4.00168e-62	134.894
IL7R	-2.25305	4.46256	-19.1437	5.79735e-64	4.18916e-62	134.843
ANXA5	-1.88857	8.53553	-19.1429	5.85044e-64	4.18916e-62	134.834
IL10RA	-1.75055	4.13164	-19.1429	5.85078e-64	4.18916e-62	134.834
HEG1	-1.70743	5.21047	-19.1362	6.33767e-64	4.51575e-62	134.754
PAPSS2	-1.82537	4.95509	-19.1189	7.77739e-64	5.51481e-62	134.55
AP1S2	-1.36254	4.83144	-19.102	9.5015e-64	6.70495e-62	134.351
GAS6	-2.14051	6.21449	-19.0986	9.89688e-64	6.95054e-62	134.31
KATNAL1	-1.43884	3.65536	-19.0969	1.00909e-63	7.05304e-62	134.291
HK3	-1.91908	3.72945	-19.0926	1.06268e-63	7.39245e-62	134.239
ADAM12	-1.88942	4.18752	-19.0686	1.41143e-63	9.77217e-62	133.957
MRGPRF	-2.11149	4.30581	-19.0531	1.69687e-63	1.16932e-61	133.774
STAB1	-1.8516	5.62369	-19.0463	1.83946e-63	1.26166e-61	133.693
EGR2	-1.98454	4.22425	-19.0447	1.8753e-63	1.28026e-61	133.674
RECK	-1.22135	3.6492	-19.0338	2.13299e-63	1.44945e-61	133.546
LUM	-3.01415	8.24227	-18.9941	3.41168e-63	2.30768e-61	133.078
IFITM2	-1.93482	8.28721	-18.9525	5.58363e-63	3.75947e-61	132.588
ZNF521	-1.45604	3.67436	-18.9446	6.12864e-63	4.10758e-61	132.495
KIAA1755	-1.15865	2.97193	-18.9358	6.80191e-63	4.53811e-61	132.391
C1QB	-3.06585	7.76843	-18.9271	7.53826e-63	5.00663e-61	132.289
HAPLN3	-2.07001	5.00495	-18.9143	8.77549e-63	5.8021e-61	132.138
KCNMB1	-1.98048	3.7287	-18.8628	1.61345e-62	1.06198e-60	131.531
HEPH	-1.70884	4.0103	-18.8537	1.79564e-62	1.17662e-60	131.425
RGS1	-2.62696	5.7277	-18.843	2.03966e-62	1.33058e-60	131.298
YWHAH	-1.14378	9.03589	-18.8369	2.19046e-62	1.42264e-60	131.227
SLIT2	-1.55436	3.31676	-18.824	2.55297e-62	1.65077e-60	131.074
FKBP5	-1.971	5.14611	-18.791	3.7665e-62	2.42476e-60	130.687
ASPN	-2.56382	4.95822	-18.7786	4.36413e-62	2.79723e-60	130.541
PRR16	-1.42529	3.5682	-18.7701	4.82246e-62	3.07757e-60	130.441
DOCK2	-1.64096	3.66267	-18.7661	5.05531e-62	3.2122e-60	130.394
KCNE4	-1.48019	3.63082	-18.7616	5.33211e-62	3.37348e-60	130.341
CAV1	-2.53225	6.83137	-18.7333	7.44692e-62	4.69124e-60	130.008
MAP1B	-1.94107	4.38312	-18.716	9.1365e-62	5.731e-60	129.805
SERPING1	-2.35067	6.93073	-18.6992	1.11376e-61	6.9565e-60	129.608
HAVCR2	-2.05609	4.94722	-18.6807	1.38572e-61	8.61849e-60	129.39
MNDA	-1.96139	4.18763	-18.6731	1.51534e-61	9.38485e-60	129.301
THBS1	-2.28911	7.2033	-18.6474	2.05094e-61	1.26486e-59	129
SULF2	-2.6638	5.68449	-18.6455	2.09863e-61	1.28886e-59	128.977
C1QTNF1	-1.87593	4.8576	-18.5979	3.67538e-61	2.2478e-59	128.419
NCF2	-2.06362	4.73544	-18.5754	4.79105e-61	2.91797e-59	128.155
LATS2	-1.24397	4.74921	-18.5653	5.3981e-61	3.2741e-59	128.036
CRYAB	-2.39386	4.81822	-18.543	7.01686e-61	4.23842e-59	127.775
P4HA3	-1.42629	3.60332	-18.5315	8.03378e-61	4.83278e-59	127.641
DYSF	-1.49438	4.82848	-18.5306	8.11647e-61	4.86259e-59	127.63
PLA2G4C	-1.38742	3.57699	-18.5162	9.61239e-61	5.73539e-59	127.462
FBXL7	-1.30148	3.70535	-18.4768	1.52829e-60	9.08185e-59	127
ECM2	-1.20163	3.39942	-18.471	1.63665e-60	9.68661e-59	126.932
MMP2	-2.1407	7.24938	-18.414	3.19667e-60	1.88437e-58	126.266
RARRES2	-2.45776	6.77281	-18.3878	4.35011e-60	2.55404e-58	125.959
SRGN	-2.47238	7.6431	-18.386	4.44552e-60	2.59965e-58	125.937
TPST1	-1.63555	5.89217	-18.3806	4.73132e-60	2.75581e-58	125.875
FGF7	-1.79872	3.40743	-18.3777	4.89731e-60	2.84121e-58	125.841
CHRDL2	-2.6127	3.75086	-18.3494	6.8248e-60	3.94387e-58	125.511
CD53	-2.22472	5.45413	-18.341	7.53944e-60	4.32281e-58	125.411
GPR68	-1.99607	4.50855	-18.3321	8.36672e-60	4.77847e-58	125.308
KLF9	-1.86373	5.54874	-18.1978	4.03736e-59	2.28783e-57	123.741
ITGA11	-1.94977	4.08768	-18.1975	4.05257e-59	2.28783e-57	123.737
OSMR	-2.15126	5.06149	-18.1964	4.10599e-59	2.30911e-57	123.724
PNMA1	-1.65115	5.95573	-18.1903	4.40878e-59	2.46993e-57	123.653
DACT3	-1.739	3.75982	-18.1161	1.05084e-58	5.86474e-57	122.789
MXRA7	-1.40274	5.33575	-18.0737	1.72411e-58	9.58577e-57	122.296
PDCD1LG2	-1.74204	3.53979	-18.073	1.73933e-58	9.63389e-57	122.287
CNN1	-3.41071	5.57984	-18.0543	2.16481e-58	1.19455e-56	122.069
RGS4	-1.72517	3.59904	-18.021	3.19349e-58	1.75558e-56	121.682
CPXM2	-2.20576	4.35658	-17.9975	4.20003e-58	2.29175e-56	121.409
SLC11A1	-1.40543	3.80036	-17.9895	4.61141e-58	2.5069e-56	121.316
TRAM2	-1.30531	5.44316	-17.9768	5.34691e-58	2.89601e-56	121.169
ITGA1	-1.31978	4.32373	-17.9758	5.41356e-58	2.92133e-56	121.157
IFITM3	-2.21325	10.3525	-17.9408	8.1377e-58	4.37528e-56	120.751
DOK2	-1.88702	4.38287	-17.9304	9.19622e-58	4.92635e-56	120.629
STOM	-1.88629	7.95568	-17.9138	1.11476e-57	5.95e-56	120.438
FBXO32	-1.7864	5.81207	-17.9034	1.25854e-57	6.69304e-56	120.317
MRC2	-1.7932	5.78053	-17.8989	1.32753e-57	7.03446e-56	120.264
RASL12	-1.84639	4.68889	-17.8947	1.39366e-57	7.35833e-56	120.216
RSPO3	-1.31636	2.92519	-17.8843	1.57289e-57	8.27488e-56	120.095
LY86	-1.81685	4.46421	-17.8635	2.0052e-57	1.05115e-55	119.853
ARL4C	-1.69075	6.01783	-17.86	2.08693e-57	1.09011e-55	119.814
MMP9	-3.11574	5.37087	-17.859	2.11224e-57	1.09941e-55	119.802
GSN	-1.47768	7.18284	-17.849	2.37217e-57	1.23034e-55	119.686
PCOLCE	-1.85961	6.28678	-17.8409	2.60753e-57	1.34765e-55	119.592
MAP7D1	-1.15183	7.42689	-17.8294	2.98183e-57	1.53569e-55	119.458
CNN3	-1.63422	8.53983	-17.8068	3.87904e-57	1.99079e-55	119.197
F13A1	-2.26753	4.59148	-17.7911	4.65708e-57	2.38176e-55	119.015
GNG2	-1.31254	3.70334	-17.7711	5.87806e-57	2.99577e-55	118.783
FOLR2	-2.17779	5.04399	-17.7702	5.9395e-57	3.01661e-55	118.772
STARD8	-1.18069	3.89592	-17.7396	8.4737e-57	4.28886e-55	118.419
DPT	-2.14857	3.58932	-17.7391	8.52201e-57	4.29849e-55	118.413
SLAMF8	-1.53054	3.27723	-17.7142	1.13874e-56	5.72412e-55	118.125
IL2RA	-1.64797	3.63035	-17.7029	1.29879e-56	6.50637e-55	117.994
C3AR1	-1.80782	4.13088	-17.7022	1.3084e-56	6.53221e-55	117.986
CHN1	-1.18726	3.87687	-17.6941	1.43756e-56	7.15273e-55	117.893
COL12A1	-2.20568	6.05699	-17.6855	1.58952e-56	7.8821e-55	117.793
PLEKHA4	-1.9026	5.37773	-17.6841	1.61588e-56	7.9858e-55	117.776
MOXD1	-2.07144	4.23215	-17.6123	3.71799e-56	1.8313e-54	116.947
ARID5A	-1.11808	5.3669	-17.6008	4.24706e-56	2.0849e-54	116.814
EVI2A	-1.28238	3.43667	-17.5711	5.99402e-56	2.93267e-54	116.471
C1orf54	-1.21515	5.75527	-17.565	6.43193e-56	3.13647e-54	116.401
CD300C	-1.34139	3.26057	-17.5625	6.62183e-56	3.21839e-54	116.372
WAS	-1.75448	5.02835	-17.5595	6.85473e-56	3.32059e-54	116.338
RAB23	-1.45254	4.22833	-17.5257	1.01355e-55	4.89372e-54	115.949
COL8A2	-1.99112	4.95236	-17.4867	1.59295e-55	7.66602e-54	115.499
COX7A1	-1.72872	5.87626	-17.48	1.7219e-55	8.25949e-54	115.421
FXYD6	-1.69892	3.33036	-17.4712	1.90484e-55	9.10727e-54	115.321
FGL2	-1.90871	4.35641	-17.462	2.11896e-55	1.00981e-53	115.215
PARVG	-1.44424	3.68807	-17.4537	2.3333e-55	1.10835e-53	115.119
TNFRSF1B	-1.73125	6.37412	-17.4446	2.59359e-55	1.22803e-53	115.013
CILP	-2.34775	3.60047	-17.4266	3.1913e-55	1.50617e-53	114.807
SLC43A3	-1.4923	4.29631	-17.4053	4.08544e-55	1.92199e-53	114.561
CD300A	-1.6134	4.41059	-17.4033	4.18022e-55	1.96029e-53	114.538
ST3GAL6	-1.04964	3.17319	-17.3948	4.61141e-55	2.15561e-53	114.441
CSDC2	-1.66412	3.30911	-17.386	5.10351e-55	2.37807e-53	114.34
TCF4	-1.36777	4.47224	-17.3725	5.96645e-55	2.77138e-53	114.184
MCAM	-1.46558	5.89403	-17.3554	7.26903e-55	3.36577e-53	113.988
ITGAX	-1.39953	4.01469	-17.3401	8.67549e-55	4.00437e-53	113.812
PTGS1	-2.62938	4.89082	-17.335	9.19314e-55	4.23e-53	113.754
TRPV2	-1.63044	4.67048	-17.3248	1.03461e-54	4.74564e-53	113.636
PMP22	-1.99606	5.25589	-17.3141	1.17068e-54	5.35301e-53	113.513
ECM1	-1.85911	5.59131	-17.2998	1.38064e-54	6.29351e-53	113.349
ZYX	-1.21421	8.47547	-17.2982	1.40563e-54	6.38755e-53	113.331
TSHZ3	-1.51388	4	-17.2865	1.60936e-54	7.29078e-53	113.197
SNAI1	-1.52404	4.37313	-17.2208	3.43316e-54	1.55052e-52	112.442
RNASE2	-1.49783	3.37337	-17.2179	3.54948e-54	1.59814e-52	112.409
EVI2B	-1.78496	4.26774	-17.2147	3.68012e-54	1.65189e-52	112.373
MTHFD2	-1.45192	5.50953	-17.2108	3.84808e-54	1.72202e-52	112.329
RASSF4	-1.48618	4.51615	-17.2011	4.30331e-54	1.91988e-52	112.218
SFRP4	-3.33603	4.7939	-17.1931	4.71937e-54	2.09912e-52	112.126
SYT11	-1.6306	4.52815	-17.1593	6.9669e-54	3.08943e-52	111.738
CCL8	-2.30405	4.49282	-17.149	7.83862e-54	3.46552e-52	111.621
SAMSN1	-1.53884	3.84992	-17.1398	8.71383e-54	3.84089e-52	111.515
IL32	-2.32377	5.95324	-17.096	1.4425e-53	6.33921e-52	111.014
BTK	-1.41133	3.71358	-17.0879	1.583e-53	6.9359e-52	110.921
CPA3	-2.1805	4.27755	-17.0867	1.60457e-53	7.00949e-52	110.908
FHL3	-1.25351	6.25872	-17.0728	1.88146e-53	8.19469e-52	110.749
SDS	-1.61386	4.12586	-17.044	2.62127e-53	1.13831e-51	110.419
APCDD1L	-1.83091	3.22218	-17.0107	3.84009e-53	1.66268e-51	110.039
PDZRN3	-1.63754	3.73531	-16.9951	4.5908e-53	1.97606e-51	109.862
LRRC25	-1.53975	3.92482	-16.9705	6.08453e-53	2.61136e-51	109.581
FHL1	-2.48316	4.90774	-16.9683	6.24394e-53	2.67197e-51	109.556
PRRX2	-1.82777	4.72057	-16.9676	6.29572e-53	2.6863e-51	109.547
COL4A1	-1.72919	7.93479	-16.9418	8.45263e-53	3.59616e-51	109.254
PIK3AP1	-1.67678	4.02357	-16.9297	9.71971e-53	4.12329e-51	109.115
MSR1	-1.56524	3.91699	-16.9228	1.05079e-52	4.44479e-51	109.038
GPR34	-1.39448	3.63794	-16.9158	1.139e-52	4.80409e-51	108.957
SLFN11	-1.9637	4.88296	-16.907	1.25933e-52	5.2964e-51	108.857
RHOJ	-1.22149	4.26144	-16.897	1.4122e-52	5.92237e-51	108.743
ADAMTS12	-1.54364	3.67687	-16.8878	1.56912e-52	6.56168e-51	108.639
ACTG2	-3.4697	7.15464	-16.8864	1.59549e-52	6.65302e-51	108.622
ITGAM	-1.61909	3.93226	-16.8756	1.80484e-52	7.50466e-51	108.499
CPVL	-2.103	4.94597	-16.8643	2.0526e-52	8.51074e-51	108.371
OLFML2A	-1.79209	5.6768	-16.8628	2.08881e-52	8.63648e-51	108.354
TNFSF4	-1.24726	3.37537	-16.8618	2.11245e-52	8.70971e-51	108.343
SERPINF1	-2.19435	6.9043	-16.8565	2.24471e-52	9.22907e-51	108.282
COL8A1	-2.08104	5.04658	-16.8342	2.8961e-52	1.1874e-50	108.029
PDPN	-2.24332	5.98604	-16.8311	3.00053e-52	1.22679e-50	107.993
CD109	-2.07861	4.35776	-16.8268	3.15258e-52	1.28538e-50	107.944
TLN1	-1.0776	7.45032	-16.8038	4.10022e-52	1.66712e-50	107.683
PHF19	-1.36551	5.26831	-16.7697	6.05405e-52	2.45473e-50	107.295
SIGLEC1	-1.5277	3.6377	-16.7682	6.15503e-52	2.4888e-50	107.278
RASA3	-1.47985	4.70826	-16.7518	7.42508e-52	2.9859e-50	107.092
GNG11	-1.44778	5.74331	-16.7494	7.62533e-52	3.05805e-50	107.065
ARHGEF17	-1.15702	5.01977	-16.7481	7.74429e-52	3.09729e-50	107.05
FBLN5	-1.55776	4.70835	-16.7211	1.0537e-51	4.20278e-50	106.743
MRAS	-1.36845	4.38121	-16.7208	1.05662e-51	4.20302e-50	106.741
LRP1	-1.47559	5.9773	-16.7165	1.11053e-51	4.40552e-50	106.691
TMEM176A	-2.01787	5.47708	-16.7149	1.13131e-51	4.47583e-50	106.673
LST1	-1.61996	4.39549	-16.6979	1.37228e-51	5.4146e-50	106.48
PLN	-2.13516	3.75999	-16.6964	1.39625e-51	5.49442e-50	106.463
ANTXR2	-1.72178	5.32943	-16.6948	1.42141e-51	5.57847e-50	106.445
PILRA	-1.47136	4.09948	-16.6816	1.65281e-51	6.46933e-50	106.295
ANTXR1	-1.71537	6.58993	-16.6741	1.80029e-51	7.02785e-50	106.21
LIMS2	-1.53126	4.40704	-16.6454	2.49693e-51	9.69575e-50	105.885
CD84	-1.30043	3.31544	-16.6361	2.77389e-51	1.07428e-49	105.78
NRP1	-1.55011	5.16561	-16.6268	3.08288e-51	1.1908e-49	105.675
SOD3	-2.13423	5.61484	-16.6264	3.0994e-51	1.19404e-49	105.67
CD37	-1.81047	4.37656	-16.6075	3.83992e-51	1.47545e-49	105.457
OSM	-1.61414	3.80821	-16.587	4.8518e-51	1.85939e-49	105.224
DIXDC1	-1.37727	3.86004	-16.5797	5.26943e-51	2.01419e-49	105.142
F2R	-1.56116	5.34092	-16.5239	9.9296e-51	3.78563e-49	104.511
PODN	-2.0612	4.98892	-16.5154	1.09385e-50	4.15946e-49	104.415
PLA2G5	-1.188	2.96043	-16.5143	1.10816e-50	4.20299e-49	104.402
JAM3	-1.57051	4.02376	-16.5051	1.22937e-50	4.65068e-49	104.299
LOXL3	-1.01026	3.67836	-16.5043	1.24116e-50	4.68321e-49	104.289
COL10A1	-2.62269	4.11338	-16.4781	1.67003e-50	6.26922e-49	103.994
IL6	-2.29999	3.93447	-16.4712	1.80706e-50	6.76633e-49	103.915
AOAH	-1.60972	3.73883	-16.431	2.84989e-50	1.05901e-48	103.462
PRICKLE1	-1.35029	3.63245	-16.4251	3.04631e-50	1.12913e-48	103.396
FYN	-1.3456	4.87497	-16.4129	3.4989e-50	1.29362e-48	103.258
GPC6	-1.70787	4.20918	-16.4013	3.98826e-50	1.47085e-48	103.128
HEYL	-1.47589	5.11624	-16.3851	4.79291e-50	1.76317e-48	102.945
FBLN2	-2.33395	5.7178	-16.3813	5.00242e-50	1.83564e-48	102.902
CDC25B	-1.60657	6.9885	-16.3638	6.1005e-50	2.233e-48	102.705
NOX4	-1.07565	3.35984	-16.3594	6.41229e-50	2.34128e-48	102.655
ZEB1	-1.2478	3.95324	-16.352	6.97368e-50	2.53994e-48	102.572
CXCR4	-1.777	6.46025	-16.3203	9.97731e-50	3.62493e-48	102.215
CHST7	-1.11824	4.18923	-16.3178	1.02568e-49	3.71728e-48	102.188
MT1M	-2.35818	4.21007	-16.314	1.07058e-49	3.87043e-48	102.145
DKK3	-1.5309	5.30666	-16.3135	1.07741e-49	3.88557e-48	102.139
RRAD	-2.40408	4.81649	-16.3076	1.15166e-49	4.14316e-48	102.072
TNS1	-1.80225	5.00844	-16.2895	1.41337e-49	5.06062e-48	101.869
TCEAL7	-1.30964	3.53233	-16.2894	1.41358e-49	5.06062e-48	101.869
MAFB	-1.94927	6.04734	-16.285	1.4866e-49	5.30908e-48	101.818
CSRP1	-1.41996	7.89265	-16.2829	1.52242e-49	5.42381e-48	101.795
CLIP3	-1.84671	5.08619	-16.2703	1.75386e-49	6.2332e-48	101.654
DSE	-1.47014	4.35421	-16.2454	2.32276e-49	8.21529e-48	101.374
CST7	-1.90007	4.84974	-16.2101	3.45978e-49	1.22074e-47	100.978
RBPMS2	-2.11304	4.98267	-16.2025	3.76879e-49	1.32658e-47	100.893
IRF8	-1.81106	4.22174	-16.186	4.54245e-49	1.59508e-47	100.707
CD93	-1.52241	6.04009	-16.1824	4.72672e-49	1.65582e-47	100.667
SERPINE2	-2.32308	4.9316	-16.1759	5.0874e-49	1.77793e-47	100.594
HSD17B6	-1.63695	4.02909	-16.1667	5.64315e-49	1.96746e-47	100.491
BCL2A1	-1.88102	4.28563	-16.158	6.22755e-49	2.16607e-47	100.393
AOX1	-1.35688	3.00544	-16.1564	6.33964e-49	2.19984e-47	100.375
PROS1	-1.54633	4.82002	-16.125	9.02707e-49	3.12498e-47	100.024
FGFR1	-1.47262	4.03685	-16.0942	1.27564e-48	4.4056e-47	99.6797
MYO1G	-1.47637	3.85432	-16.084	1.43138e-48	4.92034e-47	99.5651
IGFBP7	-1.5676	9.2022	-16.0686	1.7015e-48	5.83518e-47	99.3931
LILRA6	-1.12712	3.16317	-16.0645	1.78074e-48	6.09269e-47	99.3478
FAM83D	-1.61032	6.28038	-16.0364	2.44277e-48	8.33835e-47	99.0333
FMO1	-1.23637	3.13731	-16.0342	2.50479e-48	8.53023e-47	99.0084
S100A10	-2.20526	10.4079	-16.0255	2.7598e-48	9.37694e-47	98.9119
GIMAP4	-1.48565	5.91455	-16.014	3.14004e-48	1.06442e-46	98.7835
CSF1	-1.45128	5.08006	-15.999	3.71538e-48	1.25655e-46	98.6161
PLXDC1	-1.08546	3.97553	-15.9837	4.41357e-48	1.48925e-46	98.4448
AQP9	-1.65525	3.59363	-15.9825	4.47482e-48	1.50645e-46	98.4311
EMP1	-1.97192	6.89958	-15.9536	6.18163e-48	2.06683e-46	98.1096
IQGAP2	-1.13726	3.46878	-15.9464	6.70239e-48	2.23586e-46	98.0292
ST6GALNAC5	-1.16427	3.22966	-15.945	6.80935e-48	2.26639e-46	98.0134
PLSCR4	-1.48521	4.33711	-15.9415	7.08449e-48	2.35263e-46	97.974
CCL21	-3.04777	4.66571	-15.9296	8.08892e-48	2.68012e-46	97.8421
NT5DC3	-1.10431	4.10104	-15.9163	9.39132e-48	3.10463e-46	97.6936
PGM2L1	-1.30087	4.25202	-15.9052	1.06375e-47	3.50871e-46	97.5696
HSPB7	-2.07615	3.7515	-15.9021	1.10025e-47	3.62095e-46	97.536
TXNRD1	-1.74022	6.34236	-15.9007	1.11789e-47	3.67077e-46	97.5202
MMP11	-2.83573	6.46425	-15.8992	1.13659e-47	3.72385e-46	97.5037
SIGLEC9	-1.14276	3.29211	-15.8917	1.23665e-47	4.04267e-46	97.4198
MRC1	-1.64469	4.04137	-15.8906	1.25138e-47	4.08171e-46	97.408
LRRC15	-2.12927	3.75866	-15.8846	1.33944e-47	4.35928e-46	97.3403
FSTL3	-2.06373	6.10658	-15.8772	1.45361e-47	4.72037e-46	97.259
BMP1	-1.30349	5.58993	-15.8669	1.63107e-47	5.28494e-46	97.1444
TEAD4	-1.67941	5.49157	-15.853	1.90674e-47	6.16455e-46	96.989
TLR1	-1.23109	3.49166	-15.8413	2.17205e-47	7.00689e-46	96.8594
CHI3L1	-2.46137	5.11021	-15.8375	2.2678e-47	7.29974e-46	96.8165
RAB27A	-1.00482	4.69862	-15.8191	2.78432e-47	8.94271e-46	96.6124
LMOD1	-2.27136	4.69674	-15.8148	2.92052e-47	9.35968e-46	96.5649
MYO1F	-1.29428	4.04446	-15.8104	3.06673e-47	9.80685e-46	96.5163
HSD11B1	-1.46925	3.74209	-15.8054	3.24595e-47	1.03574e-45	96.4598
TCF7L1	-1.574	4.52334	-15.8009	3.41002e-47	1.08573e-45	96.4107
LILRB2	-1.47087	3.75219	-15.7921	3.76542e-47	1.1963e-45	96.3121
NID1	-1.5185	5.7866	-15.7905	3.83321e-47	1.2152e-45	96.2943
ALDH1B1	-1.44514	6.02684	-15.7802	4.29649e-47	1.35913e-45	96.1808
ACVRL1	-1.09826	4.89242	-15.7756	4.52489e-47	1.42831e-45	96.1293
DCHS1	-1.31257	3.89435	-15.7609	5.33201e-47	1.67947e-45	95.966
ADAMTS14	-1.29002	3.63152	-15.7575	5.53623e-47	1.74006e-45	95.9286
SLC16A2	-1.41924	4.16336	-15.7253	7.92957e-47	2.48697e-45	95.5712
GRK5	-1.08166	4.27044	-15.7179	8.60997e-47	2.69461e-45	95.4893
CCL11	-2.23604	4.4476	-15.7171	8.68599e-47	2.71262e-45	95.4806
EHD2	-1.71218	7.14672	-15.705	9.93331e-47	3.09557e-45	95.3471
BIN2	-1.39099	3.79684	-15.6961	1.09761e-46	3.41328e-45	95.2478
GLIS2	-1.32123	4.52243	-15.6792	1.3247e-46	4.11077e-45	95.0607
SH3PXD2B	-1.24532	5.67466	-15.6778	1.34473e-46	4.16414e-45	95.0458
LAYN	-1.4193	4.19881	-15.6772	1.35375e-46	4.18321e-45	95.0391
GPR65	-1.00469	3.13041	-15.6684	1.49313e-46	4.60422e-45	94.9417
DOCK10	-1.22387	3.54099	-15.6377	2.10106e-46	6.4562e-45	94.6019
EHD1	-1.06881	7.16892	-15.6376	2.10251e-46	6.4562e-45	94.6012
SERPINE1	-2.37131	7.62802	-15.6215	2.51516e-46	7.7072e-45	94.4229
ARHGAP9	-1.53007	4.04659	-15.6069	2.95949e-46	9.04987e-45	94.2611
ANXA6	-1.63188	5.76067	-15.6046	3.03394e-46	9.25825e-45	94.2364
PTGIS	-2.52946	4.46832	-15.6008	3.16546e-46	9.63954e-45	94.1942
ABI3BP	-1.491	3.57902	-15.5928	3.46063e-46	1.05166e-44	94.1055
TMEM109	-1.0366	8.61027	-15.5811	3.94016e-46	1.19491e-44	93.9764
SOD2	-1.60809	6.63522	-15.5716	4.37658e-46	1.3218e-44	93.8719
MAPRE2	-1.36637	5.3567	-15.5615	4.8998e-46	1.47678e-44	93.7596
OSBPL10	-1.35357	4.72154	-15.5327	6.74234e-46	2.02795e-44	93.442
CDV3	-1.00961	7.42051	-15.5223	7.56703e-46	2.27135e-44	93.3273
WWTR1	-1.12936	5.12847	-15.5172	8.00252e-46	2.39716e-44	93.2716
SPON1	-2.18114	4.92823	-15.5128	8.39993e-46	2.51108e-44	93.2234
ADPRH	-1.11125	4.38905	-15.5054	9.1224e-46	2.72152e-44	93.1413
BGN	-2.27255	8.76744	-15.504	9.26012e-46	2.757e-44	93.1264
EBF1	-1.15356	3.58607	-15.4744	1.28507e-45	3.80288e-44	92.8005
DES	-4.1712	5.80129	-15.4066	2.7219e-45	8.03864e-44	92.054
MT1L	-1.91099	4.24651	-15.3953	3.0835e-45	9.08828e-44	91.9299
TPP1	-1.02692	7.21209	-15.3919	3.20089e-45	9.41537e-44	91.8927
IGSF21	-1.20768	2.99937	-15.3895	3.28575e-45	9.64566e-44	91.8667
SOCS3	-1.72431	7.04628	-15.3841	3.48853e-45	1.02205e-43	91.8071
CHST11	-1.80882	4.93141	-15.3787	3.70321e-45	1.08278e-43	91.7477
PPFIBP2	1.88131	6.85485	15.3742	3.89194e-45	1.1357e-43	91.6983
LAMA2	-1.14774	3.68794	-15.3679	4.17073e-45	1.21464e-43	91.6295
F3	-2.4753	5.96099	-15.3391	5.72962e-45	1.66533e-43	91.3136
LILRA5	-1.30264	3.36035	-15.3149	7.48578e-45	2.17147e-43	91.0477
VMO1	-1.62781	4.55175	-15.3074	8.13015e-45	2.35373e-43	90.9656
FKBP10	-2.0302	6.4928	-15.3015	8.67833e-45	2.50749e-43	90.9007
PODNL1	-1.46074	3.87058	-15.2897	9.87801e-45	2.84851e-43	90.7719
PIK3CD	-1.428	4.62742	-15.2675	1.26164e-44	3.62395e-43	90.5285
IL16	-1.02252	3.254	-15.2647	1.30087e-44	3.72932e-43	90.4981
MGP	-2.55	7.11579	-15.2621	1.3386e-44	3.83e-43	90.4696
FLI1	-1.07679	4.17149	-15.258	1.40056e-44	3.9995e-43	90.4246
UCHL1	-2.7206	4.96582	-15.2507	1.51687e-44	4.32324e-43	90.3453
RCSD1	-1.24402	3.91466	-15.2131	2.29515e-44	6.52872e-43	89.9334
CTSG	-1.78678	3.45019	-15.2051	2.50499e-44	7.11184e-43	89.8464
SORCS2	-1.54912	3.441	-15.1652	3.8802e-44	1.09949e-42	89.4111
GLI2	-1.02083	2.92666	-15.1549	4.34557e-44	1.22898e-42	89.2985
ITGB5	-1.40977	7.27277	-15.1469	4.74356e-44	1.33896e-42	89.2113
CCL13	-2.22861	4.56927	-15.1296	5.73384e-44	1.61538e-42	89.0228
TIMP1	-1.6333	10.555	-15.1253	6.0148e-44	1.68805e-42	88.9752
INHBA	-1.84389	4.47297	-15.0738	1.05648e-43	2.95936e-42	88.415
TPSB2	-2.04827	4.73118	-15.0691	1.11305e-43	3.11188e-42	88.3631
LRIG1	-1.76663	4.09854	-15.0605	1.22256e-43	3.40577e-42	88.2698
SACS	-1.17148	3.42704	-15.0566	1.27565e-43	3.54621e-42	88.2275
NUAK1	-1.53433	5.2482	-15.0401	1.52788e-43	4.23936e-42	88.0481
RUNX3	-1.67949	4.32321	-15.0373	1.57556e-43	4.36342e-42	88.0175
MACF1	-1.04658	5.74595	-15.0297	1.7128e-43	4.73456e-42	87.9344
PI15	-1.2689	3.26718	-15.003	2.2933e-43	6.3154e-42	87.6442
LZTS1	-1.24556	3.96913	-14.9941	2.526e-43	6.94319e-42	87.5481
DUSP14	-1.09549	6.06678	-14.9864	2.74817e-43	7.53975e-42	87.4643
PAM	-1.44019	6.11488	-14.9541	3.90666e-43	1.06782e-41	87.1145
LTBP2	-1.64666	5.66365	-14.9441	4.35999e-43	1.18952e-41	87.0053
PLEKHH1	1.46082	4.86885	14.932	4.97457e-43	1.35467e-41	86.8741
PLOD1	-1.10263	8.35491	-14.9301	5.07889e-43	1.38052e-41	86.8535
VCAM1	-1.69087	4.49176	-14.9253	5.35065e-43	1.4517e-41	86.8017
PDGFRA	-1.56752	4.42904	-14.9119	6.1918e-43	1.67681e-41	86.6565
SPARCL1	-1.8608	7.24065	-14.8869	8.12399e-43	2.19602e-41	86.3864
RBP1	-2.19817	5.33451	-14.8681	9.96962e-43	2.68996e-41	86.1828
PECAM1	-1.27112	6.12695	-14.8671	1.00833e-42	2.71563e-41	86.1715
ANPEP	-2.03089	4.53536	-14.8385	1.37593e-42	3.69212e-41	85.8624
EFEMP2	-1.46024	6.32467	-14.8262	1.57255e-42	4.21202e-41	85.7296
EPB41L2	-1.24937	4.83308	-14.8204	1.67551e-42	4.47961e-41	85.6666
GNA12	-1.09058	5.87178	-14.8187	1.70658e-42	4.55439e-41	85.6483
CLEC11A	-1.6234	5.75228	-14.8028	2.02873e-42	5.40431e-41	85.4763
LAT2	-1.20303	4.15107	-14.7838	2.49097e-42	6.62364e-41	85.2722
P2RX1	-1.73954	3.43214	-14.7754	2.72917e-42	7.24389e-41	85.1814
ADA	-1.61091	5.39839	-14.7638	3.09668e-42	8.18974e-41	85.0558
MEF2C	-1.01348	4.01011	-14.7589	3.26684e-42	8.61613e-41	85.0026
APOE	-2.41049	8.10363	-14.7588	3.26964e-42	8.61613e-41	85.0017
G0S2	-2.14946	5.73134	-14.7567	3.34395e-42	8.79615e-41	84.9794
GALNT10	-1.08545	4.69394	-14.7523	3.5068e-42	9.20801e-41	84.9321
KCNIP3	-1.0214	2.99904	-14.7519	3.5223e-42	9.22772e-41	84.9277
HSPB6	-2.09945	3.72602	-14.7518	3.52688e-42	9.22772e-41	84.9264
COL14A1	-1.56989	4.38913	-14.7378	4.10503e-42	1.07213e-40	84.7755
BTBD16	3.36263	6.08703	14.7245	4.74163e-42	1.23619e-40	84.6321
SERPINB9	-1.50275	4.83271	-14.7208	4.9326e-42	1.2837e-40	84.5929
TNFAIP8L2	-1.32047	4.08177	-14.7002	6.16622e-42	1.59908e-40	84.3709
COL11A1	-2.15542	3.92743	-14.6718	8.38105e-42	2.16961e-40	84.0658
HDC	-1.11002	3.0354	-14.6611	9.41762e-42	2.43366e-40	83.9498
MT1X	-2.12569	5.55126	-14.6256	1.38061e-41	3.56145e-40	83.5695
THBS2	-2.58526	5.88178	-14.6215	1.44409e-41	3.71866e-40	83.5248
NADSYN1	1.18628	6.94726	14.6114	1.61017e-41	4.13908e-40	83.4166
PDLIM4	-1.83705	4.8959	-14.6104	1.62805e-41	4.17772e-40	83.4056
TLR8	-1.01254	2.89315	-14.6023	1.7758e-41	4.5489e-40	83.3192
CH25H	-1.41988	3.9468	-14.583	2.18708e-41	5.59268e-40	83.1121
ELK3	-1.00975	5.75875	-14.5812	2.22912e-41	5.69025e-40	83.0932
CCL18	-2.57642	5.06843	-14.5683	2.56179e-41	6.51681e-40	82.9548
SLC16A1	-2.00164	5.07602	-14.5556	2.9374e-41	7.44649e-40	82.8188
GPR176	-1.33667	4.09141	-14.5536	3.00139e-41	7.59559e-40	82.7974
RRAS	-1.46377	7.90909	-14.5528	3.02925e-41	7.65289e-40	82.7882
FNBP1	-1.18412	6.35308	-14.5409	3.44207e-41	8.68087e-40	82.6612
SFRP1	-2.24428	3.86789	-14.5075	4.93242e-41	1.23757e-39	82.3035
TSPAN2	-1.59397	4.13092	-14.4875	6.11295e-41	1.52855e-39	82.0902
CD300LF	-1.21411	3.70332	-14.4873	6.12554e-41	1.52909e-39	82.0881
SH3KBP1	-1.54935	6.14918	-14.4785	6.73743e-41	1.67613e-39	81.9934
BICC1	-1.34369	3.57206	-14.4582	8.37792e-41	2.08073e-39	81.7768
FER1L4	2.46816	5.86177	14.4566	8.52137e-41	2.11278e-39	81.7599
MFAP4	-2.40914	6.51849	-14.443	9.86875e-41	2.44272e-39	81.614
SMOC2	-2.08647	4.94624	-14.4423	9.93999e-41	2.45622e-39	81.6068
MFNG	-1.26605	4.67626	-14.4409	1.00883e-40	2.48866e-39	81.5921
SSH3	1.50186	8.34403	14.4305	1.12799e-40	2.77796e-39	81.4811
PLA2G7	-1.55683	4.77575	-14.4171	1.30305e-40	3.19835e-39	81.3377
RFTN1	-1.29393	5.98907	-14.4132	1.35813e-40	3.32799e-39	81.2965
RHOC	-1.04669	8.20081	-14.3987	1.58649e-40	3.88109e-39	81.142
TNFAIP3	-1.72936	6.2389	-14.3967	1.62068e-40	3.95813e-39	81.1208
JPH2	-1.49121	3.75946	-14.3897	1.74678e-40	4.259e-39	81.0463
ADORA3	-1.09351	3.47274	-14.3525	2.60272e-40	6.33544e-39	80.6498
ACOXL	1.45606	4.17487	14.3364	3.09259e-40	7.50298e-39	80.4784
MCFD2	-1.00719	6.45031	-14.3263	3.44212e-40	8.32527e-39	80.372
P2RY6	-1.65653	4.29199	-14.3263	3.44287e-40	8.32527e-39	80.3717
HSD17B2	2.37456	5.33628	14.3221	3.6014e-40	8.69429e-39	80.327
SLC2A5	-1.25427	3.61845	-14.3021	4.46201e-40	1.07366e-38	80.114
NFIX	-1.49893	5.92768	-14.2954	4.79093e-40	1.14904e-38	80.0433
TNFSF13B	-1.50714	4.17423	-14.2855	5.32695e-40	1.27551e-38	79.9378
TREM2	-1.67597	5.01035	-14.2673	6.46938e-40	1.54654e-38	79.7447
LAPTM5	-1.93329	6.93358	-14.2618	6.8554e-40	1.63616e-38	79.6871
RGS10	-1.21782	6.87803	-14.2529	7.54466e-40	1.79774e-38	79.5918
CEBPB	-1.31596	8.81345	-14.2525	7.57674e-40	1.80245e-38	79.5876
UBTD1	-1.04188	6.09864	-14.2496	7.81322e-40	1.8557e-38	79.5571
CAV2	-1.66995	5.8106	-14.2392	8.73088e-40	2.06696e-38	79.4467
ANXA1	-2.28767	8.60453	-14.2376	8.87424e-40	2.09752e-38	79.4305
RNASE1	-1.74938	8.75959	-14.2194	1.07756e-39	2.54283e-38	79.2375
TUBA1A	-1.86345	8.01258	-14.2191	1.08119e-39	2.5473e-38	79.2341
FCN1	-1.01093	3.04188	-14.2178	1.09595e-39	2.57795e-38	79.2207
HLA-DMB	-1.81426	5.88644	-14.2099	1.19305e-39	2.80185e-38	79.1363
COMP	-2.91227	5.07918	-14.1965	1.37624e-39	3.22176e-38	78.9943
ITGB1	-1.27635	7.44036	-14.183	1.58838e-39	3.70655e-38	78.8518
CMKLR1	-1.40918	3.76396	-14.1771	1.69102e-39	3.93982e-38	78.7895
ACOT9	-1.10335	5.57138	-14.1711	1.80204e-39	4.17857e-38	78.7263
FAM43A	-1.31565	4.94585	-14.166	1.90412e-39	4.4083e-38	78.6716
LGI2	-1.10799	3.21948	-14.1588	2.05391e-39	4.7327e-38	78.5963
MS4A7	-1.64943	4.84166	-14.1574	2.08625e-39	4.79969e-38	78.5808
NPC1	-1.0527	5.45294	-14.1557	2.12393e-39	4.87872e-38	78.563
C4B	-1.17408	3.06203	-14.1477	2.31119e-39	5.29231e-38	78.479
NES	-1.52291	5.46271	-14.1327	2.71048e-39	6.19331e-38	78.3206
UBE2E2	-1.79989	5.24757	-14.1326	2.71356e-39	6.19331e-38	78.3194
CXCL2	-2.07192	4.26714	-14.1325	2.71733e-39	6.19331e-38	78.3181
STARD13	-1.07336	4.05124	-14.1219	3.04068e-39	6.90885e-38	78.2063
TUBA1B	-1.12087	9.16763	-14.106	3.59882e-39	8.15177e-38	78.0388
SGCB	-1.11624	5.24124	-14.1045	3.65923e-39	8.27584e-38	78.0222
PLXND1	-1.15896	5.63884	-14.1006	3.81168e-39	8.60735e-38	77.9817
CTLA4	-1.47766	3.94484	-14.0935	4.111e-39	9.26901e-38	77.9065
BCAS1	2.64589	5.84588	14.0882	4.34899e-39	9.79055e-38	77.8506
HLA-DQA1	-2.31599	5.85969	-14.0799	4.75095e-39	1.06791e-37	77.7627
GADD45B	-1.47221	6.81625	-14.0714	5.19818e-39	1.16487e-37	77.6733
MYO5A	-1.18914	4.55339	-14.0703	5.25522e-39	1.17585e-37	77.6624
SEMA3A	-1.24468	3.34685	-14.067	5.44509e-39	1.21463e-37	77.6272
CCL23	-1.11101	2.96032	-14.0652	5.54852e-39	1.23583e-37	77.6085
MN1	-1.25972	3.38217	-14.0487	6.60874e-39	1.46974e-37	77.4346
SMTN	-1.30055	5.99358	-14.0255	8.44918e-39	1.87337e-37	77.1904
EGR1	-2.01844	8.13055	-14.0246	8.53016e-39	1.88847e-37	77.181
BAG2	-1.2357	4.21884	-14.0239	8.59239e-39	1.89938e-37	77.1737
FCGR3A	-2.09999	5.54992	-14.0228	8.6919e-39	1.91849e-37	77.1623
HLA-DPB1	-1.9086	6.27386	-14.0101	9.94479e-39	2.18845e-37	77.0285
HS3ST3A1	-1.14977	2.91055	-13.9902	1.22721e-38	2.69253e-37	76.8194
CCL3	-1.18996	3.21276	-13.9647	1.6066e-38	3.5144e-37	76.5517
PKIG	-1.09311	6.04522	-13.9617	1.65878e-38	3.62316e-37	76.5199
SLC25A25	-1.08979	5.10373	-13.9505	1.86765e-38	4.06726e-37	76.4021
CD99L2	-1.07871	5.81906	-13.9206	2.55832e-38	5.55489e-37	76.0893
BCAT1	-1.86921	4.54186	-13.9189	2.60625e-38	5.6506e-37	76.0709
TCP11L1	-1.00431	4.23218	-13.9174	2.6464e-38	5.72918e-37	76.0557
TPM4	-1.00693	7.66827	-13.8629	4.70069e-38	1.01317e-36	75.4847
TRIM47	-1.44898	5.9469	-13.8467	5.57129e-38	1.1973e-36	75.3158
FAM3B	2.56879	5.22187	13.8435	5.76547e-38	1.23722e-36	75.2818
STK17B	-1.09561	5.17162	-13.8366	6.20081e-38	1.32676e-36	75.2094
HLA-DPA1	-2.30065	7.18124	-13.8095	8.24267e-38	1.75852e-36	74.9265
CLCF1	-1.53714	5.19102	-13.7964	9.4553e-38	2.01138e-36	74.7901
KRTAP5-10	1.27672	3.0831	13.7839	1.07808e-37	2.29002e-36	74.6597
RUNX2	-1.28048	4.29526	-13.782	1.0996e-37	2.33235e-36	74.6401
GPR1	-1.15397	2.96684	-13.7634	1.33636e-37	2.83047e-36	74.4463
TSC22D3	-1.32465	6.96552	-13.7624	1.35109e-37	2.85753e-36	74.4354
CTSB	-1.37347	8.98392	-13.7569	1.43035e-37	3.02082e-36	74.3788
CD48	-1.33415	3.54049	-13.7424	1.66531e-37	3.51198e-36	74.2276
RGL1	-1.2425	5.34226	-13.7404	1.70038e-37	3.5808e-36	74.2069
SGCA	-1.53327	3.41244	-13.7148	2.22401e-37	4.66342e-36	73.9401
PCDH18	-1.09095	3.69313	-13.7022	2.5383e-37	5.31487e-36	73.8088
SAMD4A	-1.10661	3.8581	-13.6978	2.65811e-37	5.5578e-36	73.7629
DHRS2	3.85694	8.31557	13.6943	2.75623e-37	5.75477e-36	73.7269
SVIL	-1.29956	5.99107	-13.6878	2.95004e-37	6.13324e-36	73.6594
DIO2	-1.6264	3.84677	-13.687	2.97485e-37	6.17608e-36	73.6511
P4HA2	-1.10155	5.83454	-13.6839	3.07158e-37	6.36789e-36	73.6193
FCGR2B	-1.09505	3.40039	-13.6833	3.09128e-37	6.39968e-36	73.6129
BCL6B	-1.01787	4.29511	-13.6676	3.64311e-37	7.51033e-36	73.4497
EIF5A2	-1.27299	3.85074	-13.666	3.70656e-37	7.63042e-36	73.4325
WNT2	-1.44526	3.83096	-13.6644	3.76539e-37	7.74067e-36	73.4169
CXCL13	-2.61066	4.87455	-13.6563	4.09877e-37	8.41423e-36	73.3326
CYS1	-1.00506	3.13035	-13.653	4.24404e-37	8.70029e-36	73.298
MT1A	-2.03131	4.75166	-13.6312	5.32951e-37	1.08799e-35	73.0716
PID1	-1.16665	3.44916	-13.6279	5.51305e-37	1.1239e-35	73.038
PRDM1	-1.24644	4.92025	-13.6018	7.24133e-37	1.47418e-35	72.767
CLEC5A	-1.07908	3.23155	-13.5974	7.57995e-37	1.54098e-35	72.7216
ADARB1	-1.23367	4.84387	-13.5921	8.00686e-37	1.62551e-35	72.6672
SGCE	-1.2787	3.79008	-13.5892	8.2579e-37	1.67416e-35	72.6365
MT1G	-2.15016	4.91443	-13.5768	9.39126e-37	1.89869e-35	72.5087
CFL2	-1.10429	4.67617	-13.5751	9.55552e-37	1.92924e-35	72.4915
ACAT1	-1.06669	5.60213	-13.5731	9.75705e-37	1.96723e-35	72.4707
HCST	-1.39886	4.29919	-13.5633	1.0812e-36	2.17693e-35	72.3687
LAG3	-1.72497	4.20079	-13.5582	1.14002e-36	2.29222e-35	72.3161
CREB3L1	-1.54282	4.88112	-13.5464	1.28908e-36	2.5884e-35	72.194
SLC12A8	-1.22208	4.78073	-13.5413	1.35873e-36	2.72081e-35	72.1417
SNX10	-1.39154	5.16958	-13.5393	1.3873e-36	2.77045e-35	72.121
PLAU	-1.97173	7.92173	-13.5049	1.98365e-36	3.95598e-35	71.7657
KCTD12	-1.4651	6.00096	-13.503	2.02288e-36	4.02875e-35	71.7463
LAMP2	-1.18096	6.84517	-13.4989	2.11132e-36	4.19917e-35	71.7037
ADAMTSL4	-1.64194	4.37316	-13.497	2.15299e-36	4.27626e-35	71.6843
MAOB	-1.85174	4.08723	-13.4967	2.15962e-36	4.28364e-35	71.6813
ACTC1	-2.70419	3.87027	-13.4813	2.53469e-36	5.01404e-35	71.5221
S100B	-1.32543	3.7539	-13.4733	2.75395e-36	5.44043e-35	71.4397
OR13A1	1.17464	3.37905	13.4704	2.83654e-36	5.58856e-35	71.4103
CRTAC1	3.05076	4.84451	13.4689	2.88313e-36	5.66514e-35	71.3942
PTGER2	-1.00165	3.40239	-13.4677	2.91897e-36	5.72789e-35	71.3819
DUSP1	-1.95155	8.67503	-13.4659	2.97234e-36	5.82484e-35	71.3639
SORBS1	-1.79759	4.59649	-13.4549	3.3322e-36	6.51265e-35	71.2503
VSIG2	3.15559	8.38593	13.4498	3.51241e-36	6.85575e-35	71.198
MMP3	-2.42476	4.5126	-13.4467	3.62718e-36	7.07036e-35	71.1661
LAP3	-1.27177	7.21755	-13.4414	3.83121e-36	7.45816e-35	71.1117
IL15RA	-1.36174	4.78261	-13.44	3.89002e-36	7.5626e-35	71.0965
GFOD1	-1.26606	4.5993	-13.4366	4.02568e-36	7.81599e-35	71.0625
DAB2	-1.58974	5.82442	-13.4266	4.46667e-36	8.66073e-35	70.9592
NCF1	-1.04594	3.17052	-13.4264	4.47858e-36	8.67238e-35	70.9566
REEP2	-1.34608	3.60772	-13.424	4.58983e-36	8.8761e-35	70.9322
CERK	-1.30319	5.32364	-13.4219	4.69115e-36	9.0601e-35	70.9105
TNFRSF12A	-1.59932	7.65297	-13.4045	5.61627e-36	1.08183e-34	70.7317
ARHGAP15	-1.02299	3.63993	-13.4	5.88013e-36	1.13117e-34	70.686
HLA-DRA	-2.35309	9.9208	-13.3978	6.01742e-36	1.15607e-34	70.6631
TDH	1.19599	3.3881	13.374	7.69917e-36	1.47531e-34	70.4183
FAS	-1.16139	4.18855	-13.3642	8.514e-36	1.62719e-34	70.3183
LYZ	-2.44606	6.27241	-13.361	8.80034e-36	1.67755e-34	70.2854
ARSJ	-1.21011	3.21661	-13.3462	1.0251e-35	1.94902e-34	70.1338
SUSD3	-1.43203	4.24146	-13.3357	1.14303e-35	2.16762e-34	70.0257
ITGBL1	-1.23489	3.38842	-13.327	1.25041e-35	2.3682e-34	69.9365
ABI3	-1.16666	4.88247	-13.3231	1.30162e-35	2.462e-34	69.8966
IFITM1	-2.05076	7.93177	-13.3229	1.30352e-35	2.46242e-34	69.8951
DCBLD2	-1.6499	5.19833	-13.32	1.34422e-35	2.53606e-34	69.8646
EPSTI1	-1.84258	5.74973	-13.3016	1.62391e-35	3.04416e-34	69.6768
PRUNE2	-1.35284	3.12891	-13.2985	1.67641e-35	3.13856e-34	69.6452
CD300E	-1.11104	3.07142	-13.2979	1.68808e-35	3.15638e-34	69.6383
GPR132	-1.09375	3.6343	-13.2918	1.79746e-35	3.35663e-34	69.5759
PRF1	-1.7507	4.36348	-13.2741	2.15634e-35	4.01151e-34	69.3951
MMP14	-1.19428	8.29358	-13.2724	2.19363e-35	4.07572e-34	69.378
ANXA2	-1.28259	8.15271	-13.2666	2.32767e-35	4.31928e-34	69.3191
SEC24D	-1.10168	5.49743	-13.2473	2.83896e-35	5.25476e-34	69.1218
CSPG4	-1.55176	5.19158	-13.242	2.99892e-35	5.53688e-34	69.0674
FABP6	2.40226	5.83801	13.2375	3.14131e-35	5.79248e-34	69.0213
MEG3	-1.21247	3.31923	-13.2367	3.1654e-35	5.82958e-34	69.0137
TMOD1	-1.32413	3.2907	-13.2247	3.58094e-35	6.57835e-34	68.8912
CD38	-1.36131	3.42979	-13.2236	3.62127e-35	6.64413e-34	68.8801
PRSS23	-1.37871	6.50601	-13.2069	4.3021e-35	7.8736e-34	68.7089
OMD	-1.09015	2.83621	-13.1961	4.80369e-35	8.78065e-34	68.5994
IL11	-1.53081	3.81714	-13.1895	5.14223e-35	9.37611e-34	68.5317
PDGFRL	-1.54218	4.20612	-13.1826	5.51633e-35	1.00333e-33	68.4619
RAB32	-1.28509	6.42069	-13.1811	5.60407e-35	1.01803e-33	68.4463
PIM2	-1.15668	5.91368	-13.1796	5.68788e-35	1.03197e-33	68.4315
FMNL1	-1.04044	4.49631	-13.1704	6.25424e-35	1.13333e-33	68.3372
CHST3	-1.41267	4.77886	-13.1694	6.31894e-35	1.14364e-33	68.327
LYN	-1.33009	6.3451	-13.1625	6.77802e-35	1.22522e-33	68.2573
IGSF6	-1.29566	4.6012	-13.1534	7.4428e-35	1.34373e-33	68.1644
IGFBP5	-2.49526	7.54622	-13.1455	8.07307e-35	1.45395e-33	68.0836
MICAL2	-1.09309	4.47007	-13.1442	8.17487e-35	1.47048e-33	68.0712
TGFBR1	-1.02241	5.46198	-13.1359	8.90581e-35	1.59999e-33	67.9861
CCDC8	-1.58268	3.93231	-13.1341	9.07015e-35	1.62753e-33	67.968
MEOX2	-1.07126	2.84599	-13.1281	9.63694e-35	1.72501e-33	67.9078
GAL3ST4	-1.21211	4.97602	-13.1267	9.77662e-35	1.74576e-33	67.8935
ST3GAL5	1.6274	5.4906	13.1235	1.01067e-34	1.8025e-33	67.8605
KRTAP5-9	1.53275	3.54104	13.1233	1.01288e-34	1.80425e-33	67.8583
LOXL2	-1.24628	5.16572	-13.1146	1.10694e-34	1.96942e-33	67.7701
PARVB	-1.24121	4.46961	-13.1112	1.1455e-34	2.03556e-33	67.7361
IER3	-1.63119	7.43807	-13.1057	1.21229e-34	2.15164e-33	67.6798
CLEC7A	-1.33743	4.02833	-13.1032	1.24412e-34	2.20546e-33	67.654
SERPINH1	-1.06535	8.30688	-13.0968	1.32833e-34	2.34907e-33	67.589
PLS3	-1.36217	7.80127	-13.0962	1.33649e-34	2.36066e-33	67.5829
CASQ2	-1.86114	3.31734	-13.0952	1.35018e-34	2.38196e-33	67.5728
LAMB2	-1.24017	7.4364	-13.0924	1.3882e-34	2.4461e-33	67.5452
NXPH3	-1.03227	3.17832	-13.0689	1.76476e-34	3.09846e-33	67.3068
SERPINA1	-2.26915	5.39257	-13.0602	1.92855e-34	3.37795e-33	67.2186
RASGRP2	-1.03886	3.50812	-13.0552	2.03095e-34	3.55308e-33	67.1673
DPP4	-1.17303	3.07884	-13.0371	2.44247e-34	4.26285e-33	66.984
PCOLCE2	-1.48218	3.46439	-13.035	2.49455e-34	4.34341e-33	66.963
TRPS1	-1.21358	3.60316	-13.0222	2.84081e-34	4.94045e-33	66.8339
CCR1	-1.3973	4.35405	-13.0151	3.05564e-34	5.30778e-33	66.7615
MYH11	-2.69062	5.93761	-13.004	3.42012e-34	5.92686e-33	66.6496
MFAP2	-1.68524	5.69173	-13.0033	3.44627e-34	5.96513e-33	66.642
TMEM45A	-2.20134	5.13742	-13.0019	3.49419e-34	6.04095e-33	66.6283
OGFRL1	-1.1436	4.02561	-13.0001	3.56005e-34	6.14036e-33	66.6098
ENAH	-1.04648	5.84619	-12.9758	4.55771e-34	7.84269e-33	66.3644
SLC6A9	-1.18043	4.71526	-12.9692	4.87144e-34	8.37272e-33	66.2983
VEGFC	-1.44594	5.06252	-12.9573	5.49685e-34	9.41456e-33	66.1783
MARVELD1	-1.29437	6.79372	-12.9512	5.84757e-34	1.00036e-32	66.1169
TMCC3	-1.21813	4.17791	-12.9455	6.20172e-34	1.05971e-32	66.0585
OGN	-1.26573	2.93126	-12.9442	6.28085e-34	1.07198e-32	66.0459
PTPRC	-1.37895	4.0544	-12.9379	6.6975e-34	1.14044e-32	65.9821
CORO1A	-1.41981	5.94804	-12.9102	8.87195e-34	1.5072e-32	65.7028
MAPK12	-1.05426	3.55566	-12.899	9.92908e-34	1.6829e-32	65.591
TMEM119	-1.63102	5.15267	-12.8896	1.09213e-33	1.84894e-32	65.4964
LDLR	-1.56606	6.26436	-12.8786	1.22106e-33	2.06483e-32	65.3856
HMGCS2	3.895	7.40304	12.8681	1.35803e-33	2.29116e-32	65.28
A2M	-1.556	8.55811	-12.867	1.3738e-33	2.31512e-32	65.2686
CDC42EP1	-1.27434	6.78086	-12.866	1.3878e-33	2.33603e-32	65.2585
AMOTL1	-1.09618	4.86339	-12.8649	1.40323e-33	2.3593e-32	65.2475
ZNF440	1.23441	5.58178	12.8491	1.64589e-33	2.76096e-32	65.0891
SLC39A8	-1.20437	4.69214	-12.8329	1.93924e-33	3.24193e-32	64.9262
SPINK1	4.45255	8.77273	12.8276	2.04645e-33	3.41727e-32	64.8728
MAMDC2	-1.42375	3.54361	-12.8261	2.07573e-33	3.46223e-32	64.8587
POPDC2	-1.19616	3.89246	-12.8088	2.47426e-33	4.12227e-32	64.6842
ADAMTS9	-1.00119	3.76175	-12.8076	2.50206e-33	4.16386e-32	64.6731
IL27RA	-1.34102	5.06605	-12.8047	2.57838e-33	4.286e-32	64.6433
TBX3	2.14697	7.2297	12.7973	2.77828e-33	4.61308e-32	64.5692
POU2F2	-1.04062	3.94479	-12.7883	3.04142e-33	5.0386e-32	64.4793
PTGDS	-1.23218	3.15816	-12.7712	3.61324e-33	5.97915e-32	64.3082
GPR84	-1.04654	3.28407	-12.7685	3.71127e-33	6.13447e-32	64.2816
LAIR1	-1.30993	4.12025	-12.7672	3.76031e-33	6.20853e-32	64.2686
SIGLEC10	-1.27933	3.76008	-12.7641	3.88302e-33	6.40394e-32	64.2367
CCL4	-1.47028	4.16348	-12.7624	3.94923e-33	6.49851e-32	64.2199
SLC14A1	2.79957	6.00954	12.7439	4.75895e-33	7.81341e-32	64.0347
SELPLG	-1.55822	5.25498	-12.7398	4.95939e-33	8.1334e-32	63.9937
TBXAS1	-1.19594	4.42671	-12.7388	5.00786e-33	8.20373e-32	63.9841
RNF130	-1.00165	5.1422	-12.7379	5.05175e-33	8.2664e-32	63.9754
HRH2	-1.04762	3.29736	-12.7222	5.91682e-33	9.66041e-32	63.8184
SLC15A3	-1.46268	5.3077	-12.711	6.62258e-33	1.07887e-31	63.7065
GBP5	-1.93945	3.92387	-12.7065	6.92638e-33	1.12711e-31	63.662
CCL5	-2.18295	6.42845	-12.7042	7.09195e-33	1.15278e-31	63.6385
ADCY7	-1.08093	3.62775	-12.6868	8.4422e-33	1.37074e-31	63.4655
CCDC102A	-1.0848	4.81803	-12.6808	8.97252e-33	1.45523e-31	63.405
PLCL2	-1.16836	3.8823	-12.6779	9.23568e-33	1.49461e-31	63.3763
CYP4F12	2.28159	5.78168	12.6729	9.70608e-33	1.56901e-31	63.327
VIPR1	1.64515	5.1801	12.6654	1.04669e-32	1.69013e-31	63.252
GGT6	2.33149	6.71567	12.6632	1.0699e-32	1.72571e-31	63.2302
HERC5	-1.56587	4.97806	-12.6589	1.1174e-32	1.79837e-31	63.1871
ZBED2	-1.8339	3.69862	-12.6588	1.1187e-32	1.7985e-31	63.1859
CLEC10A	-1.16899	3.4754	-12.5814	2.4264e-32	3.86697e-31	62.4172
TM4SF1	-2.03707	8.00416	-12.5798	2.46707e-32	3.92325e-31	62.4007
KDELR3	-1.4558	6.03988	-12.5681	2.772e-32	4.39864e-31	62.285
STMN3	-1.6093	5.87773	-12.5632	2.91102e-32	4.60927e-31	62.2364
PRNP	-1.67857	8.7525	-12.5492	3.34673e-32	5.28208e-31	62.0979
ADAMDEC1	-1.49895	3.67902	-12.5318	3.98322e-32	6.27314e-31	61.925
DEGS2	1.87824	4.7668	12.5305	4.03187e-32	6.34296e-31	61.913
AKT3	-1.0105	3.83232	-12.5203	4.46527e-32	7.01726e-31	61.8116
ME1	-1.40544	5.12466	-12.5094	4.97737e-32	7.80802e-31	61.7038
TMCO3	-1.08425	5.61665	-12.4919	5.92202e-32	9.27678e-31	61.5313
GIMAP8	-1.07636	4.61455	-12.4731	7.13888e-32	1.11354e-30	61.3457
TMC7	1.33435	4.77941	12.4568	8.40014e-32	1.30473e-30	61.1842
TMC4	1.6205	7.4952	12.4409	9.83901e-32	1.52339e-30	61.0273
ACOX2	-1.10873	3.26552	-12.4388	1.0038e-31	1.55255e-30	61.0074
CD7	-1.564	4.47373	-12.4361	1.03173e-31	1.59408e-30	60.9801
STC1	-1.4632	5.55822	-12.4359	1.03331e-31	1.59484e-30	60.9786
FOXA1	2.21103	7.33169	12.4202	1.2074e-31	1.85572e-30	60.824
IMPA2	-1.40286	6.12479	-12.4014	1.45578e-31	2.22815e-30	60.6383
FTL	-1.02847	13.5373	-12.4006	1.4663e-31	2.24192e-30	60.6312
DPYD	-1.52459	4.33028	-12.3959	1.53689e-31	2.3474e-30	60.5845
ZNF552	1.14148	5.24503	12.3873	1.67413e-31	2.55436e-30	60.4996
CCL19	-2.3682	4.62407	-12.3629	2.13e-31	3.24653e-30	60.2605
FOXQ1	2.36912	8.37806	12.3586	2.22281e-31	3.37948e-30	60.2182
NINJ2	-1.12218	4.07653	-12.3586	2.22413e-31	3.37948e-30	60.2176
PCDH7	-1.54244	3.92906	-12.3419	2.623e-31	3.96911e-30	60.0538
STON1	-1.12973	3.80062	-12.3269	3.04071e-31	4.59172e-30	59.9071
SETBP1	-1.10358	3.72017	-12.314	3.45239e-31	5.20269e-30	59.7811
CXCL9	-2.54364	5.23712	-12.3034	3.83611e-31	5.77501e-30	59.6765
PLOD2	-1.5381	6.21959	-12.3032	3.84088e-31	5.77627e-30	59.6753
ICOS	-1.04755	3.23672	-12.2856	4.56866e-31	6.84973e-30	59.503
OSR2	-1.40647	4.37082	-12.2822	4.72562e-31	7.07061e-30	59.4695
RAPGEFL1	1.80476	7.43854	12.2765	4.99898e-31	7.4644e-30	59.4137
MAP4K4	-1.02578	5.94662	-12.2723	5.21165e-31	7.77405e-30	59.3723
PTPN7	-1.19511	3.76477	-12.2704	5.30779e-31	7.90942e-30	59.3542
CDA	-1.86961	4.98161	-12.2532	6.29047e-31	9.36425e-30	59.1856
CXCL10	-2.65853	6.35012	-12.2366	7.40304e-31	1.09759e-29	59.0239
SYNPO2	-1.59971	3.97744	-12.2271	8.12839e-31	1.20271e-29	58.9311
TESC	2.35321	6.07996	12.2255	8.25678e-31	1.22047e-29	58.9156
RENBP	-1.44823	5.26736	-12.2022	1.03841e-30	1.5303e-29	58.688
SLC41A2	-1.14849	3.84033	-12.1926	1.14032e-30	1.6788e-29	58.5951
SOCS1	-1.24405	4.66786	-12.1909	1.16012e-30	1.70623e-29	58.578
SORBS3	-1.02799	5.67366	-12.189	1.18182e-30	1.73468e-29	58.5596
ANGPTL1	-1.09614	2.92783	-12.186	1.21703e-30	1.78457e-29	58.5305
LCP1	-1.76969	7.42203	-12.1498	1.73566e-30	2.53493e-29	58.1782
MFAP3L	1.29455	4.17417	12.1493	1.7435e-30	2.54384e-29	58.1737
ACP6	1.09109	5.63608	12.1436	1.84325e-30	2.68671e-29	58.1185
IL12RB1	-1.08175	3.34173	-12.14	1.90985e-30	2.78103e-29	58.0833
LILRB1	-1.08751	3.48649	-12.1218	2.28199e-30	3.31306e-29	57.9066
TEAD2	-1.75994	5.91492	-12.1206	2.30919e-30	3.34924e-29	57.8948
CYTL1	-1.13	3.44279	-12.1171	2.3905e-30	3.46033e-29	57.8605
NXN	-1.58046	6.14733	-12.0942	2.9892e-30	4.31846e-29	57.6387
CAPN2	-1.17371	6.72407	-12.0701	3.78148e-30	5.44163e-29	57.4053
DNM1	-1.1799	4.0163	-12.0694	3.80648e-30	5.47224e-29	57.3988
GBP1	-1.67884	6.37884	-12.0644	3.99875e-30	5.73741e-29	57.3499
SPP1	-2.36166	7.21693	-12.0614	4.11554e-30	5.89921e-29	57.3213
SLC1A4	-1.118	5.07971	-12.0469	4.74362e-30	6.77303e-29	57.1804
DEPDC7	-1.16548	3.44402	-12.0407	5.03582e-30	7.18327e-29	57.121
TNFRSF19	-1.5935	3.74611	-12.0357	5.28792e-30	7.53555e-29	57.0726
B4GALNT1	-1.0563	3.02655	-12.0265	5.78203e-30	8.23169e-29	56.9839
GATA6	-1.06973	3.67757	-12.0249	5.87637e-30	8.35483e-29	56.9679
MT1E	-1.9688	5.85762	-12.0216	6.06317e-30	8.60688e-29	56.9368
PRTFDC1	-1.37498	4.62037	-12.0013	7.38993e-30	1.04398e-28	56.7404
ISG20	-1.30386	5.07193	-11.9633	1.06883e-29	1.49983e-28	56.3742
EDIL3	-1.09562	4.08142	-11.9629	1.0726e-29	1.50368e-28	56.3707
NKG7	-1.84186	5.06279	-11.9247	1.55377e-29	2.16789e-28	56.003
ARHGAP29	-1.09286	3.87831	-11.921	1.61048e-29	2.24488e-28	55.9674
ATF7IP2	1.32586	5.51614	11.9092	1.80544e-29	2.50712e-28	55.854
SAMHD1	-1.0933	5.34316	-11.9056	1.86943e-29	2.59353e-28	55.8195
CDK6	-1.49593	4.61298	-11.9048	1.88371e-29	2.61086e-28	55.8119
NR3C1	-1.07773	4.59051	-11.9001	1.97255e-29	2.73142e-28	55.7662
JUN	-1.27728	7.52662	-11.8949	2.07394e-29	2.86911e-28	55.7165
PLK2	-1.26765	5.83017	-11.8894	2.18619e-29	3.02155e-28	55.6642
OLR1	-2.02431	4.69168	-11.8753	2.50554e-29	3.45317e-28	55.5289
NFAM1	-1.07146	3.67445	-11.8663	2.73368e-29	3.76406e-28	55.4424
TDO2	-1.08313	3.72347	-11.8615	2.86206e-29	3.93714e-28	55.3969
HSPG2	-1.10355	5.42613	-11.859	2.93393e-29	4.03223e-28	55.3723
LITAF	-1.08031	8.13198	-11.8539	3.08204e-29	4.23183e-28	55.3234
CNTN1	-1.52448	3.35491	-11.8365	3.64297e-29	4.9741e-28	55.1575
SAMD10	1.01392	5.68997	11.8305	3.85943e-29	5.26474e-28	55.1002
NTN1	-1.15605	3.47436	-11.8195	4.29359e-29	5.85157e-28	54.9945
MAF	-1.30404	5.06142	-11.8177	4.36926e-29	5.93815e-28	54.9771
BDKRB1	-1.01238	3.28635	-11.811	4.65699e-29	6.31166e-28	54.9139
KLF10	-1.05638	6.08151	-11.8063	4.87243e-29	6.59148e-28	54.869
APBB1	-1.02766	4.0149	-11.7932	5.53059e-29	7.46121e-28	54.7433
DBN1	-1.35268	6.71617	-11.7894	5.73664e-29	7.73209e-28	54.707
C3	-2.24038	7.00099	-11.787	5.86768e-29	7.89421e-28	54.6846
ATP8B1	1.27571	6.31648	11.7827	6.11761e-29	8.20789e-28	54.6432
CDCA5	-1.19807	6.44461	-11.7637	7.34504e-29	9.80095e-28	54.4618
NPAS2	1.1179	5.36033	11.7435	8.91486e-29	1.18741e-27	54.2696
LILRB4	-1.35531	3.83223	-11.7421	9.0349e-29	1.20122e-27	54.2564
GATA3	2.16309	8.24904	11.7272	1.0423e-28	1.38201e-27	54.1146
HBEGF	-1.33599	5.67487	-11.7267	1.04689e-28	1.38684e-27	54.1102
CAP2	-1.29588	4.72403	-11.7197	1.11995e-28	1.4823e-27	54.0433
MYH10	-1.03766	6.53806	-11.7105	1.22353e-28	1.61792e-27	53.9555
ID1	1.73389	9.84251	11.7064	1.27203e-28	1.67904e-27	53.917
ITGAL	-1.15457	3.76288	-11.6928	1.4489e-28	1.90735e-27	53.7878
SDC2	-1.2979	5.79978	-11.6853	1.5574e-28	2.04651e-27	53.7162
ELOVL5	-1.1683	6.7506	-11.6821	1.60468e-28	2.10487e-27	53.6865
CYP3A5	1.6923	5.33476	11.6812	1.61959e-28	2.12253e-27	53.6773
CD6	-1.24685	3.88652	-11.6628	1.93047e-28	2.5232e-27	53.5032
GPX2	3.23912	9.30273	11.6621	1.944e-28	2.5386e-27	53.4962
ANKH	-1.03273	4.50542	-11.662	1.94572e-28	2.5386e-27	53.4953
CDKN3	-1.09324	5.69914	-11.6618	1.94936e-28	2.54109e-27	53.4935
KLF2	-1.15112	6.1791	-11.6539	2.10231e-28	2.73319e-27	53.4186
ELOVL4	-1.27991	3.69304	-11.6288	2.67168e-28	3.46303e-27	53.1808
L1CAM	-1.6493	3.22584	-11.6287	2.67312e-28	3.46303e-27	53.1803
SLITRK6	2.33258	6.06141	11.6169	2.99098e-28	3.86798e-27	53.0688
ATOH8	1.50536	4.04448	11.6158	3.024e-28	3.90724e-27	53.0579
CD72	-1.02724	3.93123	-11.5988	3.55441e-28	4.5845e-27	52.8976
GZMK	-1.05016	3.19182	-11.589	3.90288e-28	5.02072e-27	52.8049
HLA-DQB1	-1.82318	5.8052	-11.5683	4.75232e-28	6.09743e-27	52.6096
AKAP12	-1.42858	4.71116	-11.5578	5.24921e-28	6.72908e-27	52.5109
SLAMF6	-1.08827	3.35601	-11.5536	5.4616e-28	6.99523e-27	52.4716
IL2RB	-1.34195	4.5044	-11.5438	5.99741e-28	7.67481e-27	52.3788
RNF128	2.09349	6.71222	11.5407	6.17614e-28	7.89663e-27	52.3496
PDGFB	-1.05681	5.1907	-11.5241	7.2289e-28	9.22659e-27	52.1935
SYTL1	1.32009	7.13479	11.5213	7.4235e-28	9.46674e-27	52.1672
OVGP1	1.29268	4.70576	11.5172	7.71836e-28	9.83421e-27	52.1285
HPSE	-1.09714	3.74541	-11.5131	8.02033e-28	1.02012e-26	52.0905
PTMS	-1.1281	9.25513	-11.5118	8.12522e-28	1.03257e-26	52.0776
PCP4	-2.47455	4.23	-11.5089	8.35064e-28	1.0603e-26	52.0504
CD5	-1.09401	3.61485	-11.4647	1.26859e-27	1.60106e-26	51.6357
CD27	-1.11975	3.73872	-11.4646	1.27031e-27	1.60186e-26	51.6344
HOXB3	1.36794	4.74917	11.4576	1.35737e-27	1.7087e-26	51.5686
CD274	-1.35757	3.89344	-11.4523	1.42631e-27	1.79241e-26	51.5195
NCALD	-1.03745	3.92501	-11.4436	1.54814e-27	1.93887e-26	51.4382
CEP55	-1.09524	6.18412	-11.4041	2.24796e-27	2.79623e-26	51.0683
GPRIN1	-1.07329	4.13607	-11.4008	2.31792e-27	2.88082e-26	51.038
CTSZ	-1.02393	8.87759	-11.3891	2.5888e-27	3.20661e-26	50.9284
PSMB9	-1.65038	6.05236	-11.3848	2.69676e-27	3.33191e-26	50.8878
ADAM33	-1.00529	3.34204	-11.3748	2.96136e-27	3.64654e-26	50.795
NUAK2	-1.18312	4.33268	-11.3394	4.13277e-27	5.06773e-26	50.4645
BVES	-1.04122	3.32034	-11.305	5.70347e-27	6.96468e-26	50.1451
TBC1D10C	-1.19336	4.04567	-11.2869	6.75969e-27	8.24761e-26	49.9766
LIF	-1.37209	4.81108	-11.2852	6.86661e-27	8.37111e-26	49.9611
GATA5	-1.00014	2.80601	-11.2848	6.88985e-27	8.39246e-26	49.9577
LRRC17	-1.11505	3.52921	-11.2783	7.32239e-27	8.90456e-26	49.8973
SORL1	1.55083	5.84324	11.2565	8.98099e-27	1.08496e-25	49.6949
GIMAP7	-1.13642	5.30499	-11.2525	9.32139e-27	1.12516e-25	49.658
FXYD3	1.31447	4.99681	11.2484	9.68551e-27	1.16719e-25	49.62
IGFBP6	-1.85872	6.48654	-11.2474	9.77658e-27	1.1772e-25	49.6107
CD247	-1.17239	4.12202	-11.2428	1.02033e-26	1.22758e-25	49.5684
PRELP	-1.41866	4.14903	-11.2395	1.05234e-26	1.26401e-25	49.5378
GZMB	-1.8274	4.91376	-11.2362	1.08555e-26	1.30284e-25	49.5069
TREM1	-1.26436	3.52929	-11.2352	1.09607e-26	1.31439e-25	49.4974
ANLN	-1.19484	6.0752	-11.2308	1.14157e-26	1.36783e-25	49.4571
PRDM8	-1.04245	3.54187	-11.2227	1.23155e-26	1.47324e-25	49.3818
SCNN1G	2.24569	5.63866	11.2201	1.26204e-26	1.50848e-25	49.3576
CD82	-1.37726	6.4847	-11.217	1.29807e-26	1.54903e-25	49.3297
AOC3	-1.38853	5.07352	-11.2133	1.34442e-26	1.60044e-25	49.2949
KITLG	-1.19753	4.33587	-11.1995	1.52862e-26	1.81236e-25	49.1676
CD2	-1.61029	5.00893	-11.1989	1.53696e-26	1.82078e-25	49.1622
RND3	-1.24576	7.01087	-11.1714	1.98558e-26	2.33716e-25	48.9083
TRAK1	1.12586	7.33345	11.1642	2.12316e-26	2.4931e-25	48.8419
FBP1	1.8655	7.43191	11.1546	2.32112e-26	2.71903e-25	48.7535
IFIT2	-1.50901	5.09577	-11.1399	2.66045e-26	3.11404e-25	48.6182
FOXF1	-1.23273	4.69092	-11.111	3.4804e-26	4.06084e-25	48.3519
IL2RG	-1.32642	4.13438	-11.1075	3.59559e-26	4.19191e-25	48.3196
DENND2D	1.10847	6.87426	11.0888	4.27489e-26	4.97201e-25	48.1481
MARCO	-1.67602	3.77693	-11.0847	4.43871e-26	5.15846e-25	48.1108
ACP5	-1.16405	6.23069	-11.0817	4.56473e-26	5.29653e-25	48.0831
SLC44A3	1.33498	6.84958	11.0802	4.62813e-26	5.36586e-25	48.0694
RAB15	1.4386	7.08821	11.0765	4.78678e-26	5.53668e-25	48.036
RGS20	-1.13938	3.30655	-11.057	5.73721e-26	6.62555e-25	47.8564
CENPA	-1.04921	5.34157	-11.0552	5.83065e-26	6.72288e-25	47.8404
S100A8	-3.3025	8.28415	-11.0538	5.90952e-26	6.80848e-25	47.8271
PLAGL1	-1.04637	3.97541	-11.0369	6.903e-26	7.92199e-25	47.6731
PER1	-1.01981	5.24343	-11.0242	7.76044e-26	8.89209e-25	47.557
PTX3	-1.41468	3.6747	-11.0222	7.91053e-26	9.05701e-25	47.538
CDH23	1.21816	3.94746	10.9881	1.08278e-25	1.23202e-24	47.2269
LBH	-1.02828	6.03531	-10.9875	1.08821e-25	1.23724e-24	47.2219
GPX3	-1.74644	6.86954	-10.9817	1.14786e-25	1.30203e-24	47.169
AHNAK	-1.14049	8.29722	-10.9711	1.266e-25	1.43272e-24	47.0719
MAGEH1	-1.02794	5.73379	-10.9704	1.27448e-25	1.4401e-24	47.0653
B2M	-1.30055	11.1936	-10.9399	1.6854e-25	1.89565e-24	46.7883
CORO6	-1.15612	3.48771	-10.9292	1.86019e-25	2.08746e-24	46.6905
CHI3L2	-1.31527	3.62266	-10.929	1.86256e-25	2.08852e-24	46.6893
LTB	-1.38614	4.99269	-10.9274	1.8904e-25	2.1165e-24	46.6746
PIGZ	1.21426	5.36587	10.9239	1.95213e-25	2.18062e-24	46.6427
ITGAV	-1.01705	6.93413	-10.9209	2.00638e-25	2.23951e-24	46.6156
SMAD6	1.18859	4.61986	10.919	2.04259e-25	2.2782e-24	46.5978
LIPA	-1.01227	6.845	-10.9179	2.06252e-25	2.29868e-24	46.5882
PPP1R14A	-1.27026	5.57731	-10.8922	2.61048e-25	2.89401e-24	46.3547
TGFB2	-1.0219	3.16784	-10.879	2.94666e-25	3.25441e-24	46.2347
CSF2RB	-1.11524	4.09344	-10.8771	2.99568e-25	3.30605e-24	46.2183
OAT	-1.51966	6.02965	-10.8755	3.04134e-25	3.35393e-24	46.2033
APOLD1	-1.06616	4.84132	-10.8656	3.32875e-25	3.66263e-24	46.1139
GDPD2	1.67291	3.86016	10.8622	3.43476e-25	3.77361e-24	46.0828
LGALS2	-1.08677	3.77652	-10.8577	3.57748e-25	3.92747e-24	46.0424
GZMA	-1.79781	5.09542	-10.8539	3.70574e-25	4.0622e-24	46.0075
NBL1	-1.10433	7.45544	-10.8512	3.79837e-25	4.16063e-24	45.9831
ZBP1	-1.10114	3.44249	-10.8494	3.86002e-25	4.22186e-24	45.9671
PGM1	-1.14156	7.14452	-10.8481	3.90715e-25	4.27023e-24	45.9551
RBP7	-1.26824	4.65054	-10.8422	4.12042e-25	4.49996e-24	45.9024
IL4I1	-1.39073	4.41568	-10.8358	4.37159e-25	4.77072e-24	45.8438
PPARG	1.8349	7.43807	10.8293	4.63553e-25	5.0475e-24	45.7857
COTL1	-1.03973	6.84565	-10.8268	4.74191e-25	5.15569e-24	45.7632
ETV5	-1.0987	4.6568	-10.8176	5.15874e-25	5.60059e-24	45.6797
ERBB3	1.36885	7.33902	10.7968	6.23516e-25	6.74426e-24	45.4919
DENND2A	-1.07722	4.52762	-10.7869	6.82161e-25	7.37316e-24	45.4029
CYP26B1	-1.23882	3.53596	-10.7824	7.10452e-25	7.6733e-24	45.3626
SLC24A3	-1.29318	4.34134	-10.7814	7.17011e-25	7.73845e-24	45.3535
CDH2	-1.18747	3.24206	-10.7657	8.27202e-25	8.90151e-24	45.2118
C7	-1.72637	3.52381	-10.7482	9.69765e-25	1.03975e-23	45.0543
SLC23A2	1.03297	5.82421	10.7285	1.15858e-24	1.23948e-23	44.878
ITGA7	-1.10797	4.2558	-10.7131	1.3327e-24	1.42264e-23	44.7393
TPX2	-1.14621	7.41222	-10.7128	1.33551e-24	1.42461e-23	44.7372
DEK	-1.02038	7.68409	-10.7108	1.36085e-24	1.45059e-23	44.7186
CD3E	-1.36559	4.57743	-10.7047	1.43751e-24	1.53119e-23	44.6643
TCN2	-1.09485	5.67721	-10.7002	1.49673e-24	1.58851e-23	44.6243
TAP1	-1.49623	7.88518	-10.6935	1.59115e-24	1.68385e-23	44.5637
CALB2	-1.6067	3.65927	-10.6878	1.67489e-24	1.7699e-23	44.5129
HLA-DRB6	-1.46555	5.45386	-10.684	1.73315e-24	1.83016e-23	44.479
SLC22A3	-1.26316	3.36833	-10.6766	1.85283e-24	1.95513e-23	44.4129
ITM2A	-1.25962	4.75203	-10.669	1.98588e-24	2.08952e-23	44.3442
CD200	-1.05839	4.4554	-10.6673	2.01589e-24	2.11957e-23	44.3293
CYP4B1	2.7684	7.1159	10.6671	2.01942e-24	2.12177e-23	44.3276
CD74	-1.67479	10.0081	-10.6664	2.03178e-24	2.13322e-23	44.3215
PDCD1	-1.07874	3.37065	-10.6605	2.14253e-24	2.2479e-23	44.2689
SYT17	1.04338	4.63603	10.6584	2.18462e-24	2.29042e-23	44.2497
GPRC5C	1.50204	5.83554	10.6523	2.30808e-24	2.41813e-23	44.1952
EGR3	-1.01595	3.68401	-10.6465	2.43136e-24	2.54547e-23	44.1437
EPDR1	-1.41819	4.7216	-10.642	2.53293e-24	2.64803e-23	44.1031
FAAH	1.15828	6.71254	10.6323	2.76374e-24	2.88727e-23	44.0167
SOX9	-1.74417	5.5763	-10.6319	2.77405e-24	2.89598e-23	44.013
IFIT1	-1.72866	5.06796	-10.6164	3.18815e-24	3.31884e-23	43.8752
ST6GAL1	-1.16377	4.32269	-10.6128	3.29475e-24	3.42495e-23	43.8426
PTGFRN	-1.00188	6.59093	-10.6029	3.60073e-24	3.73508e-23	43.7546
FNDC4	-1.21789	4.95053	-10.594	3.89949e-24	4.0336e-23	43.6757
MCM2	-1.14264	5.99299	-10.5771	4.53821e-24	4.68108e-23	43.5254
C10orf99	3.0199	7.20631	10.5738	4.67443e-24	4.81821e-23	43.4961
TAP2	-1.04487	5.55803	-10.5654	5.04031e-24	5.18806e-23	43.4215
MELK	-1.06877	5.86313	-10.5501	5.78607e-24	5.93486e-23	43.2848
CAPN5	1.55367	6.77108	10.5473	5.93098e-24	6.07501e-23	43.2603
DDAH2	-1.01406	7.02913	-10.5394	6.36581e-24	6.51132e-23	43.1902
NGFR	-1.36667	3.56448	-10.538	6.44662e-24	6.57564e-23	43.1777
IL24	-1.16657	3.2231	-10.5255	7.20762e-24	7.33149e-23	43.0672
THBS4	-1.0025	3.00621	-10.5097	8.30207e-24	8.39241e-23	42.9272
BIRC3	-1.38898	5.15026	-10.5072	8.49056e-24	8.57115e-23	42.905
DQX1	1.28319	4.41	10.502	8.89219e-24	8.97041e-23	42.8592
FMNL2	-1.07054	4.92831	-10.5019	8.90203e-24	8.97417e-23	42.8581
ENDOD1	-1.00204	6.07671	-10.4975	9.25993e-24	9.32857e-23	42.819
UPK1A	3.28117	7.81059	10.4913	9.7837e-24	9.83597e-23	42.7645
HLA-DOB	-1.01249	3.56254	-10.482	1.06322e-23	1.06453e-22	42.6822
NAPSB	-1.09528	4.06263	-10.472	1.16276e-23	1.16102e-22	42.5935
OXCT1	-1.39491	5.14164	-10.4451	1.47745e-23	1.46726e-22	42.3563
GNLY	-1.52286	4.04153	-10.4175	1.8875e-23	1.86313e-22	42.1138
CASQ1	1.74422	4.52343	10.4115	1.99188e-23	1.96089e-22	42.0604
AGR2	2.38053	7.4605	10.4047	2.11652e-23	2.0808e-22	42.0003
GPC4	-1.34506	5.13596	-10.3982	2.24195e-23	2.19529e-22	41.9433
ALDH2	-1.38905	5.17164	-10.3966	2.27269e-23	2.22391e-22	41.9298
WNT5B	-1.38714	4.44592	-10.3744	2.76872e-23	2.69849e-22	41.7343
ARHGAP4	-1.10211	5.58112	-10.3624	3.07701e-23	2.99101e-22	41.6298
SECTM1	-1.49455	5.15947	-10.3584	3.18878e-23	3.09761e-22	41.5945
PGM5	-1.62657	3.89171	-10.3373	3.84295e-23	3.71587e-22	41.4097
ENTPD3	1.63084	5.56331	10.3367	3.86398e-23	3.73128e-22	41.4043
PLA2G2F	2.28154	5.60066	10.3316	4.04084e-23	3.89951e-22	41.36
NCAM1	-1.00222	2.95938	-10.3266	4.22581e-23	4.06997e-22	41.3157
BHMT	2.53939	4.94171	10.3084	4.96304e-23	4.76751e-22	41.1564
HLA-DRB1	-1.95839	8.7253	-10.2907	5.79737e-23	5.53275e-22	41.0026
SCNN1B	2.2218	6.45849	10.2786	6.45135e-23	6.11711e-22	40.8968
CPA4	-1.64863	3.53496	-10.2722	6.82356e-23	6.46169e-22	40.8412
PHLDA1	-1.36785	6.4444	-10.2544	7.98449e-23	7.54159e-22	40.6857
CXCL1	-2.10321	6.01075	-10.2531	8.07469e-23	7.62188e-22	40.6745
FAM3D	1.87825	4.68222	10.2437	8.77015e-23	8.2571e-22	40.5927
CLDN5	-1.08387	4.80665	-10.2345	9.50864e-23	8.90669e-22	40.5127
SCG2	-1.08995	3.20835	-10.2213	1.06705e-22	9.98224e-22	40.3986
SHH	1.69314	3.63092	10.2171	1.10705e-22	1.03302e-21	40.3621
CTSE	2.40056	4.90766	10.2129	1.14945e-22	1.07054e-21	40.3249
PLCD3	1.26686	6.61939	10.2065	1.21548e-22	1.1306e-21	40.2696
CYP1B1	-1.59835	4.23039	-10.1994	1.29293e-22	1.20112e-21	40.2085
MAOA	1.66279	7.90268	10.1888	1.41847e-22	1.31524e-21	40.1168
FOXD1	-1.06008	3.13727	-10.1711	1.65718e-22	1.52885e-21	39.9628
DSC2	-1.60301	5.0357	-10.1697	1.67749e-22	1.54662e-21	39.9507
PLA2G10	1.29351	4.34549	10.1665	1.72534e-22	1.58974e-21	39.9229
EVPL	1.40899	8.12398	10.1638	1.76593e-22	1.62408e-21	39.8999
PLAC9	-1.19795	4.50252	-10.1559	1.89135e-22	1.73725e-21	39.8319
PLEKHA6	1.1823	5.92165	10.1515	1.96569e-22	1.80102e-21	39.7938
ANXA10	2.82925	5.15318	10.1467	2.04985e-22	1.87463e-21	39.7523
ANXA3	-1.62578	4.99829	-10.1296	2.38028e-22	2.1714e-21	39.6044
SLC1A3	-1.3422	4.96062	-10.1177	2.64111e-22	2.40635e-21	39.5014
NT5E	-1.58982	5.0244	-10.1105	2.81201e-22	2.55888e-21	39.4394
AFAP1L2	-1.14551	5.55667	-10.1075	2.88469e-22	2.62176e-21	39.4141
EBI3	-1.0813	3.85849	-10.1067	2.90529e-22	2.63845e-21	39.4071
PLA2G4F	1.27981	4.77582	10.1043	2.96791e-22	2.6924e-21	39.386
TNFRSF18	-1.248	4.54038	-10.1041	2.97309e-22	2.69543e-21	39.3842
POF1B	1.60636	5.54561	10.0854	3.49798e-22	3.15377e-21	39.2233
HMOX1	-1.39499	6.77691	-10.082	3.60101e-22	3.24268e-21	39.1946
MOGAT2	1.16184	3.12065	10.0766	3.77334e-22	3.39369e-21	39.1483
CTNNAL1	-1.15987	5.6621	-10.0457	4.93369e-22	4.39689e-21	38.8829
IGFL2	-1.40772	3.26925	-10.0436	5.02729e-22	4.47758e-21	38.8643
RHBG	1.5946	4.19045	10.0414	5.12389e-22	4.56085e-21	38.8455
STK32A	1.03429	3.41657	10.0327	5.52145e-22	4.9058e-21	38.7716
GOLT1A	1.51974	5.47805	10.0325	5.53137e-22	4.91164e-21	38.7698
STAT1	-1.23051	7.91387	-10.015	6.4391e-22	5.70043e-21	38.6194
CD79A	-1.69287	4.29387	-10.0097	6.73927e-22	5.95897e-21	38.5743
CYP2J2	1.56468	6.61176	9.96992	9.50231e-22	8.34679e-21	38.2343
CAPN9	1.35144	3.46825	9.95047	1.12357e-21	9.82818e-21	38.0685
CD4	-1.132	5.40656	-9.94374	1.19056e-21	1.03895e-20	38.0112
SCARA3	-1.40351	5.40104	-9.92303	1.42274e-21	1.23641e-20	37.8349
IGF2BP2	-1.74618	5.44991	-9.91683	1.50051e-21	1.30168e-20	37.7822
ARNTL2	-1.04169	5.16409	-9.91179	1.56693e-21	1.3585e-20	37.7394
CXCL11	-1.96704	4.68041	-9.91053	1.58402e-21	1.3717e-20	37.7287
MYO1B	-1.08886	5.80174	-9.90947	1.59848e-21	1.38259e-20	37.7197
SEMA6A	1.48918	5.79357	9.87251	2.19443e-21	1.89025e-20	37.4062
RAP1GAP	1.39076	6.11875	9.8497	2.66761e-21	2.28443e-20	37.213
REEP6	1.57227	6.92847	9.8314	3.11886e-21	2.6631e-20	37.0584
HSPA6	-1.28782	5.53283	-9.82405	3.32093e-21	2.83399e-20	36.9963
SH2D4A	1.02648	6.31897	9.82175	3.38677e-21	2.88682e-20	36.9768
CXCR3	-1.01166	3.56165	-9.80759	3.82148e-21	3.24981e-20	36.8574
PI16	-1.3118	3.15507	-9.80004	4.07548e-21	3.45979e-20	36.7937
GNG4	-1.37888	3.43952	-9.79809	4.14371e-21	3.51366e-20	36.7773
SAA1	-2.24138	4.97662	-9.77313	5.12427e-21	4.32762e-20	36.5672
EMX2	1.5262	3.89702	9.7702	5.25349e-21	4.43165e-20	36.5426
IL1R1	-1.05008	5.98048	-9.76895	5.30994e-21	4.47669e-20	36.532
SHROOM3	-1.03892	4.08196	-9.75897	5.77975e-21	4.85605e-20	36.4481
HAS2	-1.33097	4.15134	-9.75248	6.10716e-21	5.12527e-20	36.3936
SCRN1	-1.10721	6.61644	-9.71179	8.62339e-21	7.17948e-20	36.0524
TRIP13	-1.04578	6.12213	-9.6951	9.9308e-21	8.24459e-20	35.9127
CD8A	-1.30076	4.24219	-9.68314	1.09869e-20	9.08539e-20	35.8128
ATP1A2	-1.02615	2.93881	-9.65467	1.39708e-20	1.14882e-19	35.5752
FADS1	-1.17423	5.26374	-9.64797	1.47833e-20	1.21427e-19	35.5193
GCNT1	-1.04333	3.6224	-9.63438	1.65752e-20	1.35689e-19	35.4061
EPN3	1.23318	6.37157	9.63381	1.66556e-20	1.36271e-19	35.4014
HLA-DRB5	-1.9445	7.24807	-9.63167	1.69579e-20	1.3859e-19	35.3836
MT1H	-1.06458	3.25925	-9.63059	1.71124e-20	1.39775e-19	35.3746
PTHLH	-1.80169	4.23792	-9.60271	2.16328e-20	1.75623e-19	35.1428
KRTCAP3	1.483	7.07246	9.59666	2.27589e-20	1.84663e-19	35.0926
FGFR3	2.12194	8.14886	9.58102	2.59517e-20	2.10452e-19	34.9628
MICB	-1.10754	4.80219	-9.57206	2.79749e-20	2.25985e-19	34.8886
SNCG	2.03705	9.21221	9.53934	3.67865e-20	2.96027e-19	34.6178
PTK6	1.46318	7.12998	9.53029	3.96767e-20	3.18411e-19	34.5431
HLA-B	-1.32491	11.0619	-9.5291	4.00732e-20	3.21242e-19	34.5332
ALDH1A1	-1.84159	5.09131	-9.51814	4.3913e-20	3.50302e-19	34.4428
PSCA	3.09308	9.25892	9.51488	4.51251e-20	3.5958e-19	34.4158
C15orf48	-1.62052	5.21913	-9.50502	4.89919e-20	3.89548e-19	34.3346
GZMH	-1.38831	4.2329	-9.49668	5.25155e-20	4.17111e-19	34.2659
EFHD1	-1.2919	4.36552	-9.49528	5.31357e-20	4.2181e-19	34.2543
CDC20	-1.1162	8.16204	-9.49334	5.39975e-20	4.28188e-19	34.2384
SCD5	-1.03946	4.2941	-9.48763	5.66286e-20	4.48325e-19	34.1914
UPK2	3.04913	8.37376	9.48053	6.00761e-20	4.75107e-19	34.1329
CDH26	1.33574	4.26159	9.44722	7.92404e-20	6.19324e-19	33.8592
IFIT3	-1.49113	6.21831	-9.42201	9.76611e-20	7.5845e-19	33.6526
S100P	2.27436	11.9402	9.41841	1.00621e-19	7.8102e-19	33.6231
C2	-1.19503	4.53432	-9.39333	1.23827e-19	9.57602e-19	33.418
UBE2L6	-1.08165	8.34743	-9.39227	1.24914e-19	9.65501e-19	33.4093
CPE	-1.2664	5.57346	-9.38079	1.37352e-19	1.0583e-18	33.3155
C1QTNF6	-1.043	5.59127	-9.36986	1.50313e-19	1.15452e-18	33.2264
ATP1A4	1.2157	3.49199	9.34611	1.82828e-19	1.39769e-18	33.0329
FADS3	-1.01579	5.284	-9.34391	1.86174e-19	1.42178e-18	33.0149
GPNMB	-1.80408	7.49621	-9.33985	1.92497e-19	1.46626e-18	32.9819
MXRA5	-1.42109	6.57792	-9.33258	2.04369e-19	1.55346e-18	32.9228
SGPP1	-1.02698	5.86491	-9.31815	2.30118e-19	1.74286e-18	32.8055
STC2	-1.11987	4.74818	-9.3054	2.55538e-19	1.93339e-18	32.702
CXADR	1.25782	7.72167	9.30003	2.67037e-19	2.01832e-18	32.6585
HOXB5	1.40603	5.62051	9.2862	2.99118e-19	2.25036e-18	32.5464
SERPINB1	-1.19913	7.47265	-9.28612	2.99329e-19	2.2508e-18	32.5457
GRHL3	1.82491	6.49109	9.27969	3.15536e-19	2.37145e-18	32.4936
TIMP3	-1.13844	7.49314	-9.27843	3.18804e-19	2.39478e-18	32.4834
ELF3	1.51324	8.37491	9.27778	3.2049e-19	2.40622e-18	32.4782
CRB3	1.02686	6.35045	9.27623	3.24609e-19	2.4334e-18	32.4656
SPIRE2	1.16663	5.51828	9.27578	3.25806e-19	2.44113e-18	32.4619
CD69	-1.12987	3.84107	-9.25305	3.92395e-19	2.92513e-18	32.2782
ADAMTS1	-1.20943	5.76686	-9.24195	4.29677e-19	3.19493e-18	32.1885
NR4A3	-1.00281	3.60974	-9.23993	4.3682e-19	3.2464e-18	32.1722
EPB41L3	-1.11422	4.51655	-9.23771	4.44825e-19	3.30422e-18	32.1543
CAPS	1.61841	7.58296	9.23116	4.69254e-19	3.48116e-18	32.1014
OVOL1	1.19154	5.30344	9.23113	4.69357e-19	3.48116e-18	32.1012
CHRDL1	-1.07943	3.12166	-9.22848	4.79645e-19	3.55388e-18	32.0798
IFIH1	-1.05365	5.46563	-9.21164	5.50246e-19	4.06263e-18	31.9441
CYB5A	1.11447	7.22362	9.20811	5.66318e-19	4.17709e-18	31.9157
ELF5	1.34931	4.57676	9.20719	5.70574e-19	4.20426e-18	31.9083
SCG5	-1.09205	4.15282	-9.19662	6.21854e-19	4.56607e-18	31.8233
ALDH4A1	1.00442	7.19556	9.19645	6.22756e-19	4.57041e-18	31.8218
LPL	-1.015	3.71309	-9.18265	6.9675e-19	5.1007e-18	31.7109
BCAT2	1.02822	7.77853	9.17211	7.59085e-19	5.5377e-18	31.6263
S100A9	-2.38703	10.0245	-9.15939	8.41693e-19	6.11602e-18	31.5242
SLC7A4	1.41338	4.45778	9.1501	9.07534e-19	6.57167e-18	31.4498
ERN2	1.71444	4.20652	9.13257	1.04609e-18	7.53413e-18	31.3094
TFPI2	-1.70394	4.5893	-9.12464	1.11549e-18	8.01822e-18	31.246
SPAG4	1.02449	5.98567	9.10782	1.27812e-18	9.13352e-18	31.1116
CCND2	-1.24708	5.24902	-9.08872	1.49128e-18	1.06309e-17	30.9592
CYP27A1	-1.1614	5.28707	-9.08591	1.52555e-18	1.08647e-17	30.9368
HLA-DOA	-1.38224	5.11284	-9.07535	1.66117e-18	1.17905e-17	30.8527
PLXDC2	-1.04201	4.75059	-9.06433	1.81538e-18	1.28539e-17	30.765
CPNE8	-1.05178	4.00972	-9.06073	1.86889e-18	1.32201e-17	30.7363
ATP1A1	-1.00079	7.37895	-9.05029	2.0326e-18	1.43435e-17	30.6534
CD70	-1.0234	3.31816	-9.03653	2.27048e-18	1.59608e-17	30.5441
DGAT2	1.11101	5.38063	9.03208	2.35308e-18	1.65256e-17	30.5088
RSAD2	-1.35972	4.75914	-9.02718	2.4477e-18	1.71655e-17	30.4698
SNAI2	-1.29609	5.69647	-9.02092	2.5737e-18	1.80319e-17	30.4203
TMEM45B	1.62686	6.52369	9.01804	2.63393e-18	1.84187e-17	30.3974
IL1R2	-1.07821	3.78393	-9.015	2.69911e-18	1.88476e-17	30.3733
CROT	1.01934	7.173	9.00338	2.96252e-18	2.06378e-17	30.2813
TM7SF2	1.14336	6.8557	8.98513	3.42894e-18	2.37855e-17	30.137
CXCL5	-1.39614	3.43973	-8.9824	3.50455e-18	2.42984e-17	30.1154
ELN	-1.13446	4.5219	-8.97774	3.6379e-18	2.51636e-17	30.0785
RHPN1	1.15824	5.86731	8.96683	3.96941e-18	2.73793e-17	29.9924
TRIB3	-1.00679	6.40008	-8.95828	4.25001e-18	2.92459e-17	29.925
CTSC	-1.03222	6.06118	-8.94957	4.55607e-18	3.12788e-17	29.8563
POU5F1	1.25072	4.68816	8.94156	4.85653e-18	3.32018e-17	29.7933
SHROOM1	1.06985	6.0738	8.93939	4.94142e-18	3.37506e-17	29.7762
SEMA3F	1.0046	7.99172	8.93356	5.17643e-18	3.53394e-17	29.7303
CD52	-1.15983	5.42385	-8.92021	5.75712e-18	3.91037e-17	29.6253
SLC7A5	-1.26515	7.87566	-8.91744	5.88563e-18	3.99027e-17	29.6035
CD19	-1.00967	3.12088	-8.89379	7.10341e-18	4.80257e-17	29.4179
CD44	-1.38313	7.82197	-8.89002	7.31903e-18	4.9438e-17	29.3883
HOXB6	1.02651	4.1255	8.82344	1.24006e-17	8.27344e-17	28.8679
APBB1IP	-1.24325	4.40425	-8.79747	1.52195e-17	1.01128e-16	28.6657
SLCO2A1	-1.01144	5.4849	-8.79269	1.5803e-17	1.0491e-16	28.6286
SPOCK2	-1.02914	5.22362	-8.7779	1.77552e-17	1.17551e-16	28.5136
HES2	-1.5482	4.42039	-8.77072	1.8786e-17	1.24208e-16	28.4579
ABAT	1.00402	4.49002	8.76115	2.02532e-17	1.33547e-16	28.3837
DUOX1	1.14775	5.71157	8.75324	2.15512e-17	1.41661e-16	28.3224
INA	1.90428	5.6494	8.74447	2.30867e-17	1.51686e-16	28.2545
LYPD6	1.01197	4.90068	8.73413	2.50358e-17	1.64272e-16	28.1745
CD3D	-1.0659	4.82402	-8.71568	2.8928e-17	1.89134e-16	28.0319
IFI6	-1.60606	10.3829	-8.68577	3.65458e-17	2.38197e-16	27.8013
CSF3	-1.23746	3.34852	-8.68288	3.73782e-17	2.43514e-16	27.7791
CARD11	1.21036	6.89181	8.67845	3.86918e-17	2.51514e-16	27.745
TBX1	1.53376	5.09892	8.64504	5.0191e-17	3.24254e-16	27.4883
CLEC2B	-1.27425	5.22511	-8.64112	5.17459e-17	3.33858e-16	27.4582
RAB25	1.24378	9.31944	8.60892	6.64438e-17	4.25321e-16	27.2115
SPOCK1	-1.27095	5.008	-8.59616	7.33457e-17	4.6848e-16	27.114
KLHDC7A	1.37124	4.37142	8.57511	8.6318e-17	5.49188e-16	26.9534
ABCC3	1.29989	6.39039	8.56847	9.08633e-17	5.77856e-16	26.9028
HCLS1	-1.25579	6.2925	-8.56132	9.60201e-17	6.08805e-16	26.8484
AKR1C2	1.86111	5.77525	8.55561	1.0035e-16	6.35711e-16	26.8048
PCP4L1	1.76266	5.00621	8.52824	1.23916e-16	7.82297e-16	26.5968
SLC9A2	1.29903	4.64184	8.51166	1.40772e-16	8.85661e-16	26.471
TNFRSF11B	-1.12838	3.69947	-8.4734	1.88804e-16	1.17976e-15	26.1815
CTSH	1.05662	7.79245	8.42403	2.75356e-16	1.69604e-15	25.8095
KRT81	-1.5661	3.44373	-8.4138	2.97696e-16	1.82981e-15	25.7326
FSTL4	1.02046	3.78188	8.38781	3.62806e-16	2.21517e-15	25.5376
AQP3	1.94175	8.45465	8.37466	4.00904e-16	2.43865e-15	25.4392
LIPG	-1.07607	4.1179	-8.37296	4.06117e-16	2.46831e-15	25.4264
PLEKHG6	1.08283	6.34461	8.35764	4.56168e-16	2.76565e-15	25.3119
RASSF6	1.09998	4.59445	8.3429	5.10037e-16	3.08587e-15	25.2018
SERINC2	1.09931	9.54969	8.33646	5.3553e-16	3.23478e-15	25.1538
PLTP	-1.20798	7.94158	-8.2873	7.76166e-16	4.63489e-15	24.788
KRT14	-2.79466	6.25303	-8.28256	8.04339e-16	4.79338e-15	24.7529
OR7E91P	1.23051	4.96889	8.27696	8.38992e-16	4.98976e-15	24.7113
TMPRSS2	1.79691	6.31398	8.25812	9.66648e-16	5.73503e-15	24.5718
C16orf74	1.03283	5.94304	8.23885	1.11703e-15	6.60851e-15	24.4293
TMEM163	1.12531	4.17892	8.22819	1.20992e-15	7.14657e-15	24.3506
TMPRSS4	1.85662	6.78541	8.22085	1.27835e-15	7.53861e-15	24.2964
DHCR24	-1.11549	7.66055	-8.211	1.37607e-15	8.08888e-15	24.2238
HLA-A	-1.06204	10.9822	-8.20807	1.40655e-15	8.25486e-15	24.2022
SLC44A4	1.85087	6.25962	8.20383	1.45187e-15	8.51059e-15	24.171
SYT8	1.91896	7.00687	8.1981	1.51534e-15	8.8579e-15	24.1288
KLHDC7B	-1.78712	5.32975	-8.19679	1.53031e-15	8.94182e-15	24.1191
ACSL5	1.17863	7.39512	8.18926	1.61874e-15	9.43977e-15	24.0638
NR4A1	-1.04389	5.14425	-8.16081	2.00108e-15	1.15957e-14	23.8549
TJP3	1.26704	5.96342	8.15771	2.04786e-15	1.18527e-14	23.8321
PI3	-2.7044	6.07751	-8.15133	2.14736e-15	1.24077e-14	23.7854
MYC	-1.16413	6.71592	-8.15045	2.16144e-15	1.24756e-14	23.779
TBX2	1.44269	7.24842	8.11798	2.75084e-15	1.58031e-14	23.5415
CX3CL1	-1.2387	5.46107	-8.11754	2.75974e-15	1.5848e-14	23.5383
TRIM22	-1.11964	5.67057	-8.11389	2.83539e-15	1.62633e-14	23.5116
HLA-DQA2	-1.39675	4.97401	-8.09801	3.18924e-15	1.82218e-14	23.3958
MMP12	-1.77019	5.3863	-8.09135	3.35033e-15	1.90827e-14	23.3473
MME	-1.26258	4.5242	-8.08446	3.52536e-15	2.00485e-14	23.2971
WNT11	-1.03438	3.45749	-8.08032	3.6347e-15	2.06543e-14	23.2671
ATF3	-1.33372	6.3932	-8.05914	4.24974e-15	2.40284e-14	23.1131
WNT7B	1.00967	5.84765	8.05162	4.49173e-15	2.53478e-14	23.0586
CNGA1	1.21548	4.80426	8.03472	5.08698e-15	2.86189e-14	22.936
HLA-F	-1.2018	6.63326	-8.02274	5.55486e-15	3.11556e-14	22.8494
PPP1R3C	1.44331	6.21773	8.01382	5.93099e-15	3.32018e-14	22.7849
FXYD5	-1.0044	8.04108	-7.9991	6.60725e-15	3.69171e-14	22.6786
SERPINB7	-1.17333	3.1205	-7.9966	6.72916e-15	3.75268e-14	22.6606
MSX2	1.21812	6.25108	7.99652	6.73342e-15	3.75363e-14	22.66
CAPNS2	1.90931	6.12951	7.99322	6.89795e-15	3.84389e-14	22.6362
HLA-DMA	-1.03504	7.56407	-7.99313	6.90282e-15	3.84515e-14	22.6355
RASD1	-1.16379	4.84996	-7.97205	8.05365e-15	4.45913e-14	22.4837
EEF1A2	1.90238	5.85786	7.96925	8.22015e-15	4.54789e-14	22.4636
TLE2	1.1459	5.9561	7.96817	8.28544e-15	4.58055e-14	22.4558
ALDH1L1	1.42477	5.14119	7.96359	8.56719e-15	4.73275e-14	22.4229
PRR15	1.24702	5.36625	7.93546	1.05182e-14	5.76715e-14	22.2209
CAPN13	1.19786	4.29109	7.92014	1.17597e-14	6.42383e-14	22.1111
MLLT11	-1.07094	5.66998	-7.89325	1.4296e-14	7.73732e-14	21.9189
GPR160	1.1236	5.40668	7.88471	1.5209e-14	8.21329e-14	21.8579
BATF2	-1.10385	4.46307	-7.87839	1.5921e-14	8.59466e-14	21.8129
EDN1	-1.10173	5.41715	-7.87673	1.61145e-14	8.68312e-14	21.801
HOXB8	1.49553	4.98499	7.86202	1.79238e-14	9.63329e-14	21.6963
DUSP2	1.19511	6.40907	7.82226	2.38804e-14	1.26907e-13	21.414
TMEM97	1.21508	8.596	7.82037	2.42086e-14	1.28465e-13	21.4006
CXCL6	-1.27502	3.82324	-7.80001	2.80273e-14	1.47927e-13	21.2565
COL7A1	-1.32073	7.2322	-7.78381	3.14842e-14	1.65222e-13	21.1421
LTF	-1.4019	3.60873	-7.77373	3.38448e-14	1.77166e-13	21.0709
PTPRR	1.26513	4.30524	7.77347	3.3908e-14	1.77434e-13	21.0691
BMP3	1.47754	4.55014	7.77302	3.40176e-14	1.77944e-13	21.0659
GABRP	-1.48377	3.41001	-7.7604	3.72354e-14	1.94067e-13	20.977
LOXL4	-1.06594	4.17011	-7.74786	4.07302e-14	2.11699e-13	20.8888
VSNL1	-1.24286	3.6348	-7.72408	4.82672e-14	2.49988e-13	20.7218
SPINK4	1.38229	3.51277	7.7112	5.2907e-14	2.73632e-13	20.6315
KRT6B	-2.30893	4.30957	-7.70004	5.72823e-14	2.95844e-13	20.5534
CLCA4	2.01169	5.24481	7.69677	5.8627e-14	3.02576e-13	20.5306
EPHB6	1.39382	6.77082	7.66576	7.30673e-14	3.76178e-13	20.3141
BTG2	1.01369	8.61906	7.66201	7.50344e-14	3.85089e-13	20.2879
AKR1C3	1.62041	7.93246	7.64	8.76886e-14	4.47373e-13	20.1347
ALOX5	1.0639	7.37811	7.62933	9.45507e-14	4.80712e-13	20.0606
DUSP5	-1.06087	7.60228	-7.61613	1.03785e-13	5.24933e-13	19.969
KRT16	-2.13392	6.71635	-7.58442	1.2975e-13	6.50434e-13	19.7495
KLF5	1.06841	8.61497	7.58366	1.30446e-13	6.53701e-13	19.7443
NPNT	-1.05484	4.41276	-7.58311	1.30952e-13	6.56013e-13	19.7405
NDN	-1.05448	5.81946	-7.56974	1.43838e-13	7.19092e-13	19.6482
TUBB2B	-1.30989	3.87168	-7.56166	1.52236e-13	7.59268e-13	19.5924
DUOXA1	1.0429	5.65765	7.56015	1.53852e-13	7.66543e-13	19.5821
PDK4	-1.15651	4.91994	-7.55475	1.59793e-13	7.94259e-13	19.5448
SPOCD1	1.37596	5.37798	7.55189	1.63022e-13	8.09757e-13	19.5252
IL13RA2	-1.0353	3.42651	-7.50013	2.34048e-13	1.14626e-12	19.1698
AZGP1	1.21896	3.94203	7.48629	2.57715e-13	1.25714e-12	19.0751
BNC1	-1.19933	3.14421	-7.45837	3.12878e-13	1.51615e-12	18.8846
IL33	-1.23199	4.4045	-7.45579	3.18544e-13	1.54208e-12	18.8669
TNNI2	1.73859	6.41769	7.36803	5.83762e-13	2.77476e-12	18.272
DSG3	-1.8634	4.00778	-7.34617	6.78228e-13	3.21026e-12	18.1247
CES1	-1.41621	4.15336	-7.31049	8.65698e-13	4.05318e-12	17.8851
CYP4F8	1.69041	4.28319	7.30977	8.6995e-13	4.07049e-12	17.8803
SERPINB2	-1.37306	3.66053	-7.25893	1.22969e-12	5.67414e-12	17.5405
DHRS9	-1.1556	3.66017	-7.25328	1.27774e-12	5.88291e-12	17.5029
LAMA3	-1.35714	4.87445	-7.23297	1.46633e-12	6.70911e-12	17.3678
FOSL1	-1.03777	6.26608	-7.23082	1.48777e-12	6.79659e-12	17.3536
METTL7A	1.14036	7.4958	7.21347	1.67289e-12	7.60679e-12	17.2385
CDCA7L	-1.07114	4.56498	-7.20622	1.7569e-12	7.96905e-12	17.1904
VILL	1.03429	5.01879	7.16915	2.25505e-12	1.01595e-11	16.9455
HAS3	1.32283	7.38002	7.16525	2.31501e-12	1.04168e-11	16.9197
PTGS2	-1.30593	5.72739	-7.16149	2.37408e-12	1.06696e-11	16.895
CYP4F11	1.26015	5.11929	7.14098	2.72431e-12	1.22025e-11	16.76
FST	-1.20165	5.62937	-7.12644	3.00274e-12	1.34127e-11	16.6646
UPK3A	2.07659	6.23276	7.1182	3.17273e-12	1.41462e-11	16.6105
EHF	1.07315	7.11962	7.11573	3.22556e-12	1.4373e-11	16.5943
PPP1R14C	-1.34082	4.58817	-7.10342	3.50184e-12	1.55758e-11	16.5137
MSLN	-1.54407	3.94242	-7.08921	3.84979e-12	1.70768e-11	16.4208
KLK6	-1.31831	3.31739	-7.01626	6.2452e-12	2.73063e-11	15.9465
DSP	-1.17045	7.10938	-7.01234	6.40902e-12	2.79725e-11	15.9211
IFI44	-1.17618	6.96567	-6.95519	9.33523e-12	4.03244e-11	15.5525
LY6E	-1.11173	9.6154	-6.93092	1.09432e-11	4.70072e-11	15.3967
FGFBP1	-1.79379	5.03267	-6.92649	1.12646e-11	4.83597e-11	15.3684
HSPB8	-1.31082	6.03177	-6.90894	1.26323e-11	5.41049e-11	15.2561
ARL14	1.2333	4.97388	6.9059	1.28853e-11	5.51242e-11	15.2366
FOXJ1	1.48568	4.65533	6.84319	1.93653e-11	8.18675e-11	14.8376
FBN2	-1.11515	3.93349	-6.83621	2.02598e-11	8.54766e-11	14.7933
TNFAIP2	1.01255	9.21963	6.79844	2.58498e-11	1.08036e-10	14.5547
CGN	1.08266	7.06917	6.69791	4.91837e-11	2.00533e-10	13.925
LAMC2	-1.31019	6.61972	-6.64726	6.78049e-11	2.72818e-10	13.6109
IFI16	-1.02244	7.14914	-6.59564	9.38641e-11	3.73067e-10	13.2928
AREG	-1.14276	5.19762	-6.59266	9.56373e-11	3.79704e-10	13.2745
GATA2	1.02518	6.05236	6.57661	1.05769e-10	4.17893e-10	13.176
KRT7	1.65389	9.94408	6.55758	1.19141e-10	4.68208e-10	13.0596
IFI27	-1.40339	7.87739	-6.53285	1.39018e-10	5.43554e-10	12.9088
MMP1	-1.61591	6.40612	-6.50403	1.66309e-10	6.4579e-10	12.7335
CDKN2B	-1.11749	5.04776	-6.50398	1.66365e-10	6.45835e-10	12.7332
S100A7	-2.19085	5.38269	-6.48908	1.82465e-10	7.05536e-10	12.6429
BAMBI	1.29541	7.65045	6.4874	1.84383e-10	7.12204e-10	12.6327
MMP13	-1.36666	4.45274	-6.47604	1.97811e-10	7.62265e-10	12.564
MYEOV	-1.33212	4.6966	-6.47275	2.01874e-10	7.77309e-10	12.5441
PDZK1IP1	-1.45839	5.31048	-6.45565	2.24368e-10	8.60535e-10	12.4409
KLK7	-1.0894	3.12333	-6.44014	2.46873e-10	9.43399e-10	12.3475
MMP7	-1.55072	5.86323	-6.39964	3.16588e-10	1.19396e-09	12.1045
SERPINB13	-1.31227	3.77207	-6.37336	3.71775e-10	1.39421e-09	11.9476
RPL39L	-1.06394	4.52725	-6.33605	4.6661e-10	1.73698e-09	11.7257
IFI44L	-1.09427	5.2141	-6.31351	5.34996e-10	1.9815e-09	11.5922
KRT19	1.10693	12.5038	6.30542	5.6185e-10	2.07886e-09	11.5444
SCUBE2	1.24889	5.37904	6.20809	1.00863e-09	3.65366e-09	10.9735
BMP7	1.22948	4.88089	6.13007	1.60344e-09	5.70831e-09	10.5214
PNCK	1.23377	5.44142	6.11789	1.7231e-09	6.12091e-09	10.4513
PVALB	1.35355	4.06707	6.10758	1.83102e-09	6.49016e-09	10.3921
IL1B	-1.0548	4.96857	-6.09718	1.94667e-09	6.87519e-09	10.3324
CST6	-1.34106	6.47639	-6.09253	2.0007e-09	7.06089e-09	10.3057
UGT2B7	1.0557	4.12578	6.04242	2.68346e-09	9.35579e-09	10.0196
TSPAN8	1.0949	4.14429	6.03077	2.8722e-09	9.99008e-09	9.9534
FCRLB	1.05868	5.44579	5.99715	3.49264e-09	1.20652e-08	9.76291
KLK5	-1.26774	3.30884	-5.99418	3.55334e-09	1.22662e-08	9.74613
FXYD4	1.43329	4.69789	5.95155	4.54693e-09	1.55209e-08	9.50607
PROM2	1.00948	8.59069	5.95003	4.5869e-09	1.56428e-08	9.49755
RARRES1	-1.46345	7.12808	-5.90997	5.77481e-09	1.94812e-08	9.2734
SPRR1B	-1.64913	5.65313	-5.89751	6.20205e-09	2.08554e-08	9.20395
SLC38A5	-1.02226	5.04956	-5.87955	6.87244e-09	2.30095e-08	9.10408
GJB2	-1.27865	7.86975	-5.87659	6.98953e-09	2.33696e-08	9.08765
FAM83C	1.05862	4.86082	5.83332	8.93979e-09	2.95736e-08	8.84828
PLAT	-1.11725	7.24827	-5.78826	1.15325e-08	3.77906e-08	8.60067
SERPINB3	-1.56295	4.58417	-5.78286	1.18883e-08	3.88808e-08	8.57114
BASP1	-1.03719	8.27835	-5.72963	1.60233e-08	5.18725e-08	8.28106
MSMB	1.24726	4.11264	5.69393	1.95488e-08	6.26638e-08	8.08788
IL20RB	-1.07317	4.74586	-5.6887	2.01249e-08	6.4426e-08	8.05967
TH	1.04095	4.18908	5.68531	2.05064e-08	6.55901e-08	8.04143
SULT2A1	1.16712	3.72115	5.67031	2.22848e-08	7.1077e-08	7.96067
LGALS4	1.1761	4.36467	5.59106	3.44684e-08	1.08012e-07	7.53732
SERPINB4	-1.32112	4.21157	-5.57735	3.71512e-08	1.15973e-07	7.4646
GSTM2	1.00827	4.40991	5.55565	4.18145e-08	1.3017e-07	7.3499
APOD	-1.21983	5.78799	-5.55487	4.19929e-08	1.30698e-07	7.34577
CD36	-1.00277	4.07302	-5.51991	5.07671e-08	1.56942e-07	7.16176
S100A12	-1.04805	4.33149	-5.47885	6.33545e-08	1.93975e-07	6.94704
CALML5	-1.57068	4.7155	-5.47481	6.47447e-08	1.98066e-07	6.926
SBSN	-1.30316	4.18248	-5.47036	6.63131e-08	2.02653e-07	6.90281
TNNT1	-1.06848	4.64473	-5.43333	8.08567e-08	2.44754e-07	6.71068
CLIC3	-1.17697	7.01563	-5.31425	1.5182e-07	4.48825e-07	6.10077
PTN	-1.29171	5.96517	-5.31071	1.54659e-07	4.56759e-07	6.08284
KRT6C	-1.16203	3.44517	-5.11345	4.27576e-07	1.20437e-06	5.10021
TFF1	1.35526	4.65977	5.10264	4.51648e-07	1.26949e-06	5.04736
RHCG	-1.10272	4.63592	-5.08633	4.9048e-07	1.37522e-06	4.96777
DKK1	-1.08525	5.3105	-4.99846	7.61865e-07	2.09806e-06	4.54314
PADI3	1.48501	7.19666	4.98204	8.26647e-07	2.26518e-06	4.4645
SLPI	-1.33422	8.28655	-4.93785	1.02839e-06	2.7922e-06	4.25418
VGLL1	1.11585	7.15523	4.86954	1.43667e-06	3.84736e-06	3.93241
TRIM31	1.10737	5.10754	4.85058	1.57527e-06	4.20473e-06	3.84382
KRT20	1.70634	6.43316	4.83791	1.67496e-06	4.45867e-06	3.78481
SLC30A2	1.01245	4.64612	4.6723	3.68886e-06	9.50081e-06	3.02663
SPRR2A	-1.12704	3.91147	-4.65144	4.06795e-06	1.04316e-05	2.93283
KRT13	1.69884	8.83908	4.54326	6.71444e-06	1.68441e-05	2.45282
AIM2	-1.01939	5.5855	-4.45527	1.00181e-05	2.46804e-05	2.07019
CEACAM6	-1.2792	5.79083	-4.39154	1.33304e-05	3.23946e-05	1.79742
CDKN2A	-1.00661	4.93101	-4.30996	1.91169e-05	4.56109e-05	1.45362
UPK3B	1.03622	7.06434	4.27073	2.26895e-05	5.36376e-05	1.29044
CRH	1.28407	4.3009	4.24484	2.53861e-05	5.97333e-05	1.18355
DSC3	-1.04494	4.98196	-4.03639	6.13971e-05	0.000138176	0.345051
KRT5	-1.37554	7.99569	-3.64012	0.000296316	0.00061172	-1.13833
FABP4	1.06993	6.31281	3.58864	0.000359894	0.00073583	-1.32032
UPK1B	1.14467	7.79721	3.54983	0.000416044	0.000843233	-1.45586
LCN2	-1.02049	7.39984	-3.51249	0.000477717	0.000961725	-1.58493
CYP1A1	1.00357	3.98339	3.51127	0.000479867	0.000965919	-1.58912
