# Supplementary material for: Deciphering the immunological and prognostic features of bladder cancer through platinum-resistance-related genes analysis and identifying potential therapeutic target P4HB
Source: Front Immunol. 2023 Sep 18;14:1253586. doi: 10.3389/fimmu.2023.1253586 (PMC10544894; doi:10.3389/fimmu.2023.1253586)
Supplement: Supplementary file 1 [file DataSheet_1.zip › Table S9.txt]

ID	PRGcluster
TCGA_TCGA-DK-A2I6	A
TCGA_TCGA-FD-A6TK	B
TCGA_TCGA-UY-A78L	A
TCGA_TCGA-4Z-AA84	A
TCGA_TCGA-XF-A9SK	B
TCGA_TCGA-YF-AA3M	A
TCGA_TCGA-G2-A3IE	C
TCGA_TCGA-ZF-A9RL	C
TCGA_TCGA-HQ-A2OE	A
TCGA_TCGA-DK-AA74	B
TCGA_TCGA-H4-A2HO	C
TCGA_TCGA-ZF-AA53	B
TCGA_TCGA-HQ-A5ND	A
TCGA_TCGA-FD-A6TC	B
TCGA_TCGA-GV-A3JV	C
TCGA_TCGA-XF-A8HH	B
TCGA_TCGA-DK-A2I1	C
TCGA_TCGA-ZF-AA5H	B
TCGA_TCGA-E7-A7PW	C
TCGA_TCGA-PQ-A6FI	A
TCGA_TCGA-C4-A0EZ	A
TCGA_TCGA-FD-A62S	B
TCGA_TCGA-FD-A5C0	A
TCGA_TCGA-GU-A42R	A
TCGA_TCGA-UY-A78M	A
TCGA_TCGA-GV-A3QI	A
TCGA_TCGA-FD-A5C1	B
TCGA_TCGA-DK-AA6X	A
TCGA_TCGA-CU-A3YL	C
TCGA_TCGA-FD-A6TH	B
TCGA_TCGA-BT-A20T	A
TCGA_TCGA-FD-A6TG	B
TCGA_TCGA-DK-A6B1	C
TCGA_TCGA-ZF-AA58	B
TCGA_TCGA-CF-A47T	C
TCGA_TCGA-XF-AAMH	A
TCGA_TCGA-BL-A3JM	A
TCGA_TCGA-FD-A6TI	C
TCGA_TCGA-FD-A3SN	B
TCGA_TCGA-ZF-AA51	C
TCGA_TCGA-GV-A40G	C
TCGA_TCGA-DK-AA6U	A
TCGA_TCGA-DK-A6B2	B
TCGA_TCGA-CF-A47W	C
TCGA_TCGA-FD-A43U	B
TCGA_TCGA-FD-A3NA	A
TCGA_TCGA-DK-A3IL	C
TCGA_TCGA-XF-A8HC	C
TCGA_TCGA-ZF-AA4T	A
TCGA_TCGA-E7-A97P	B
TCGA_TCGA-XF-AAMW	B
TCGA_TCGA-E5-A4U1	C
TCGA_TCGA-E7-A8O7	C
TCGA_TCGA-CF-A3MF	C
TCGA_TCGA-4Z-AA7M	A
TCGA_TCGA-GC-A3OO	B
TCGA_TCGA-K4-A4AC	A
TCGA_TCGA-GU-A764	B
TCGA_TCGA-G2-AA3B	C
TCGA_TCGA-BT-A0YX	A
TCGA_TCGA-DK-AA71	A
TCGA_TCGA-DK-A2I2	B
TCGA_TCGA-XF-AAN3	B
TCGA_TCGA-ZF-AA5P	B
TCGA_TCGA-BT-A20V	A
TCGA_TCGA-CF-A7I0	C
TCGA_TCGA-2F-A9KQ	C
TCGA_TCGA-ZF-A9RE	A
TCGA_TCGA-E7-A7XN	A
TCGA_TCGA-G2-A2EC	C
TCGA_TCGA-E7-A678	C
TCGA_TCGA-G2-A2EF	B
TCGA_TCGA-GD-A3OS	B
TCGA_TCGA-DK-A3WW	A
TCGA_TCGA-GD-A3OQ	A
TCGA_TCGA-FD-A3SQ	B
TCGA_TCGA-G2-A2EL	A
TCGA_TCGA-XF-A9T8	B
TCGA_TCGA-GD-A3OP	C
TCGA_TCGA-XF-AAML	A
TCGA_TCGA-4Z-AA82	B
TCGA_TCGA-K4-A5RI	A
TCGA_TCGA-XF-A9ST	A
TCGA_TCGA-GV-A3QH	C
TCGA_TCGA-4Z-AA81	A
TCGA_TCGA-FD-A3B6	B
TCGA_TCGA-DK-A1AC	A
TCGA_TCGA-ZF-A9R4	C
TCGA_TCGA-K4-AAQO	B
TCGA_TCGA-FD-A6TB	B
TCGA_TCGA-XF-AAMG	A
TCGA_TCGA-CF-A1HR	C
TCGA_TCGA-CF-A3MG	C
TCGA_TCGA-LC-A66R	A
TCGA_TCGA-GU-AATP	B
TCGA_TCGA-2F-A9KW	B
TCGA_TCGA-UY-A9PF	C
TCGA_TCGA-FD-A43N	A
TCGA_TCGA-GV-A3JW	C
TCGA_TCGA-DK-A1A7	C
TCGA_TCGA-E7-A7DV	B
TCGA_TCGA-DK-A3IK	C
TCGA_TCGA-C4-A0F0	B
TCGA_TCGA-DK-A3X2	A
TCGA_TCGA-E5-A2PC	A
TCGA_TCGA-BT-A20Q	B
TCGA_TCGA-DK-A3IM	A
TCGA_TCGA-FD-A43P	A
TCGA_TCGA-SY-A9G0	B
TCGA_TCGA-XF-A9SU	B
TCGA_TCGA-UY-A78O	C
TCGA_TCGA-CF-A8HX	C
TCGA_TCGA-FD-A3SL	B
TCGA_TCGA-4Z-AA87	A
TCGA_TCGA-DK-AA6S	B
TCGA_TCGA-UY-A9PA	A
TCGA_TCGA-FD-A3B5	A
TCGA_TCGA-FD-A62O	C
TCGA_TCGA-FD-A3SM	B
TCGA_TCGA-GV-A3QF	C
TCGA_TCGA-DK-A1AE	A
TCGA_TCGA-4Z-AA7Y	A
TCGA_TCGA-CU-A0YO	C
TCGA_TCGA-FD-A3B3	B
TCGA_TCGA-CF-A5U8	C
TCGA_TCGA-GC-A3YS	B
TCGA_TCGA-BT-A20W	A
TCGA_TCGA-DK-AA6P	C
TCGA_TCGA-ZF-A9RC	B
TCGA_TCGA-FD-A5BV	C
TCGA_TCGA-5N-A9KI	B
TCGA_TCGA-FD-A43X	C
TCGA_TCGA-C4-A0F6	A
TCGA_TCGA-E7-A5KE	C
TCGA_TCGA-XF-A9SL	B
TCGA_TCGA-K4-A54R	B
TCGA_TCGA-XF-AAN1	C
TCGA_TCGA-FD-A3B8	B
TCGA_TCGA-GC-A6I1	A
TCGA_TCGA-BL-A13J	B
TCGA_TCGA-DK-A1AA	C
TCGA_TCGA-UY-A78N	A
TCGA_TCGA-DK-A3IT	A
TCGA_TCGA-ZF-AA4U	C
TCGA_TCGA-UY-A8OC	B
TCGA_TCGA-K4-A5RJ	A
TCGA_TCGA-ZF-A9R0	C
TCGA_TCGA-DK-A2I4	B
TCGA_TCGA-FD-A6TE	A
TCGA_TCGA-E7-A5KF	C
TCGA_TCGA-GD-A2C5	C
TCGA_TCGA-G2-A2EK	C
TCGA_TCGA-DK-AA6R	A
TCGA_TCGA-4Z-AA80	A
TCGA_TCGA-UY-A78K	A
TCGA_TCGA-XF-A9T0	A
TCGA_TCGA-XF-A9T3	B
TCGA_TCGA-FD-A3SP	B
TCGA_TCGA-DK-AA6Q	A
TCGA_TCGA-4Z-AA89	C
TCGA_TCGA-K4-A6FZ	A
TCGA_TCGA-FD-A6TF	B
TCGA_TCGA-ZF-AA4W	A
TCGA_TCGA-DK-AA6W	A
TCGA_TCGA-2F-A9KP	A
TCGA_TCGA-YF-AA3L	C
TCGA_TCGA-K4-A6MB	A
TCGA_TCGA-CU-A0YN	A
TCGA_TCGA-KQ-A41N	C
TCGA_TCGA-K4-A3WS	B
TCGA_TCGA-BT-A0S7	A
TCGA_TCGA-HQ-A2OF	A
TCGA_TCGA-R3-A69X	B
TCGA_TCGA-GU-A762	B
TCGA_TCGA-GC-A3RD	A
TCGA_TCGA-XF-A9SI	B
TCGA_TCGA-FJ-A3Z7	C
TCGA_TCGA-XF-A9T6	A
TCGA_TCGA-FD-A3SR	B
TCGA_TCGA-FJ-A3Z9	C
TCGA_TCGA-BT-A3PK	B
TCGA_TCGA-CF-A9FF	C
TCGA_TCGA-DK-A6B0	C
TCGA_TCGA-ZF-A9RN	A
TCGA_TCGA-FD-A62P	B
TCGA_TCGA-E7-A519	C
TCGA_TCGA-BT-A20J	A
TCGA_TCGA-GC-A3I6	A
TCGA_TCGA-XF-A9SP	B
TCGA_TCGA-S5-A6DX	C
TCGA_TCGA-FD-A43S	B
TCGA_TCGA-GC-A3BM	A
TCGA_TCGA-4Z-AA7N	B
TCGA_TCGA-4Z-AA83	C
TCGA_TCGA-BT-A2LA	A
TCGA_TCGA-GV-A3QG	B
TCGA_TCGA-CU-A5W6	A
TCGA_TCGA-FD-A3SS	A
TCGA_TCGA-FT-A61P	B
TCGA_TCGA-SY-A9G5	B
TCGA_TCGA-ZF-A9RM	A
TCGA_TCGA-CF-A27C	C
TCGA_TCGA-CU-A0YR	A
TCGA_TCGA-XF-AAMR	B
TCGA_TCGA-4Z-AA7W	A
TCGA_TCGA-CF-A47X	C
TCGA_TCGA-XF-AAMQ	A
TCGA_TCGA-CF-A9FH	C
TCGA_TCGA-BT-A20U	A
TCGA_TCGA-XF-A8HE	A
TCGA_TCGA-E7-A8O8	C
TCGA_TCGA-XF-A8HF	C
TCGA_TCGA-DK-A1AD	C
TCGA_TCGA-FD-A3B4	B
TCGA_TCGA-XF-A9SY	B
TCGA_TCGA-K4-A4AB	B
TCGA_TCGA-FD-A3N6	A
TCGA_TCGA-BT-A42E	A
TCGA_TCGA-FD-A5BY	B
TCGA_TCGA-XF-AAMJ	B
TCGA_TCGA-DK-A1A5	B
TCGA_TCGA-XF-A8HB	A
TCGA_TCGA-FJ-A3ZE	C
TCGA_TCGA-E7-A4XJ	C
TCGA_TCGA-E7-A6MD	B
TCGA_TCGA-BT-A3PH	A
TCGA_TCGA-4Z-AA86	B
TCGA_TCGA-FD-A3SO	B
TCGA_TCGA-YC-A89H	A
TCGA_TCGA-CF-A9FL	C
TCGA_TCGA-5N-A9KM	C
TCGA_TCGA-YC-A8S6	B
TCGA_TCGA-FD-A5BU	B
TCGA_TCGA-XF-AAN2	A
TCGA_TCGA-G2-AA3F	C
TCGA_TCGA-G2-A2EO	B
TCGA_TCGA-K4-A3WU	B
TCGA_TCGA-DK-A3WY	B
TCGA_TCGA-CF-A47Y	C
TCGA_TCGA-DK-A1A6	A
TCGA_TCGA-GU-A42Q	A
TCGA_TCGA-GV-A3JZ	A
TCGA_TCGA-XF-AAMY	B
TCGA_TCGA-XF-AAN7	B
TCGA_TCGA-KQ-A41O	C
TCGA_TCGA-UY-A9PD	A
TCGA_TCGA-BT-A2LD	A
TCGA_TCGA-GV-A3QK	C
TCGA_TCGA-DK-A3IS	C
TCGA_TCGA-GC-A3RB	A
TCGA_TCGA-KQ-A41Q	C
TCGA_TCGA-PQ-A6FN	A
TCGA_TCGA-S5-AA26	C
TCGA_TCGA-BL-A0C8	C
TCGA_TCGA-XF-A9SX	B
TCGA_TCGA-FD-A3N5	A
TCGA_TCGA-CF-A1HS	A
TCGA_TCGA-CU-A3KJ	A
TCGA_TCGA-GC-A4ZW	A
TCGA_TCGA-XF-AAN8	B
TCGA_TCGA-K4-A83P	B
TCGA_TCGA-GV-A40E	B
TCGA_TCGA-XF-A9T2	B
TCGA_TCGA-ZF-A9R5	C
TCGA_TCGA-CF-A9FM	C
TCGA_TCGA-DK-A6B6	C
TCGA_TCGA-ZF-A9R3	C
TCGA_TCGA-FD-A5BZ	B
TCGA_TCGA-GC-A6I3	C
TCGA_TCGA-XF-AAMT	B
TCGA_TCGA-CU-A72E	A
TCGA_TCGA-CU-A3QU	A
TCGA_TCGA-ZF-A9R2	C
TCGA_TCGA-G2-A3IB	A
TCGA_TCGA-XF-A9SM	B
TCGA_TCGA-XF-A9SJ	B
TCGA_TCGA-ZF-AA4R	B
TCGA_TCGA-DK-A6AV	A
TCGA_TCGA-CF-A5UA	C
TCGA_TCGA-FD-A5BS	C
TCGA_TCGA-XF-AAN4	B
TCGA_TCGA-FD-A62N	B
TCGA_TCGA-XF-A9SH	C
TCGA_TCGA-UY-A78P	B
TCGA_TCGA-BT-A42C	A
TCGA_TCGA-XF-A8HG	C
TCGA_TCGA-FJ-A871	B
TCGA_TCGA-2F-A9KT	A
TCGA_TCGA-ZF-AA54	B
TCGA_TCGA-GC-A3RC	A
TCGA_TCGA-BT-A20X	A
TCGA_TCGA-XF-AAN5	A
TCGA_TCGA-BL-A5ZZ	B
TCGA_TCGA-DK-A1A3	B
TCGA_TCGA-G2-A2EJ	A
TCGA_TCGA-ZF-AA4N	B
TCGA_TCGA-DK-A2HX	B
TCGA_TCGA-FD-A6TD	B
TCGA_TCGA-XF-AAME	B
TCGA_TCGA-E7-A3X6	A
TCGA_TCGA-E7-A85H	A
TCGA_TCGA-E5-A4TZ	A
TCGA_TCGA-BT-A3PJ	A
TCGA_TCGA-DK-AA6L	A
TCGA_TCGA-FD-A5BT	B
TCGA_TCGA-KQ-A41S	B
TCGA_TCGA-ZF-AA4V	A
TCGA_TCGA-FT-A3EE	A
TCGA_TCGA-XF-A9SV	B
TCGA_TCGA-UY-A9PH	A
TCGA_TCGA-G2-A3VY	C
TCGA_TCGA-ZF-A9R7	C
TCGA_TCGA-DK-AA6T	C
TCGA_TCGA-CF-A8HY	C
TCGA_TCGA-LT-A8JT	C
TCGA_TCGA-FD-A5BX	B
TCGA_TCGA-DK-A3X1	C
TCGA_TCGA-GD-A76B	C
TCGA_TCGA-ZF-AA52	B
TCGA_TCGA-FD-A3SJ	A
TCGA_TCGA-YC-A9TC	A
TCGA_TCGA-G2-A2ES	A
TCGA_TCGA-E7-A7DU	C
TCGA_TCGA-4Z-AA7R	A
TCGA_TCGA-4Z-AA7O	A
TCGA_TCGA-E7-A6ME	A
TCGA_TCGA-GD-A6C6	C
TCGA_TCGA-C4-A0F1	A
TCGA_TCGA-GU-AATQ	A
TCGA_TCGA-CF-A3MH	C
TCGA_TCGA-GU-A767	C
TCGA_TCGA-G2-AA3C	B
TCGA_TCGA-BT-A20O	B
TCGA_TCGA-C4-A0F7	A
TCGA_TCGA-GU-AATO	A
TCGA_TCGA-DK-AA75	C
TCGA_TCGA-H4-A2HQ	A
TCGA_TCGA-BT-A2LB	B
TCGA_TCGA-CF-A47S	C
TCGA_TCGA-MV-A51V	C
TCGA_TCGA-FD-A43Y	B
TCGA_TCGA-DK-AA76	C
TCGA_TCGA-E7-A677	A
TCGA_TCGA-E7-A541	A
TCGA_TCGA-K4-A3WV	A
TCGA_TCGA-DK-A6B5	A
TCGA_TCGA-DK-A3WX	B
TCGA_TCGA-KQ-A41P	C
TCGA_TCGA-DK-AA6M	B
TCGA_TCGA-GV-A3JX	A
TCGA_TCGA-BT-A42F	A
TCGA_TCGA-GC-A3WC	A
TCGA_TCGA-XF-A9SZ	B
TCGA_TCGA-2F-A9KO	A
TCGA_TCGA-XF-A8HD	B
TCGA_TCGA-FD-A5BR	B
TCGA_TCGA-HQ-A5NE	B
TCGA_TCGA-G2-AA3D	C
TCGA_TCGA-DK-A3IQ	B
TCGA_TCGA-KQ-A41R	C
TCGA_TCGA-CF-A47V	C
TCGA_TCGA-ZF-AA4X	C
TCGA_TCGA-GU-A766	B
TCGA_TCGA-XF-AAN0	A
TCGA_TCGA-ZF-AA56	B
TCGA_TCGA-DK-AA77	A
TCGA_TCGA-ZF-A9R9	C
TCGA_TCGA-BL-A13I	B
TCGA_TCGA-BT-A20N	A
TCGA_TCGA-LT-A5Z6	C
TCGA_TCGA-XF-AAMZ	A
TCGA_TCGA-XF-AAMX	A
TCGA_TCGA-K4-A5RH	B
TCGA_TCGA-XF-A8HI	C
TCGA_TCGA-FD-A3B7	B
TCGA_TCGA-4Z-AA7S	C
TCGA_TCGA-DK-A1AB	B
TCGA_TCGA-DK-A3IU	B
TCGA_TCGA-ZF-A9R1	A
TCGA_TCGA-CF-A3MI	C
TCGA_TCGA-DK-A1AF	B
TCGA_TCGA-BT-A20P	C
TCGA_TCGA-ZF-A9RD	A
TCGA_TCGA-GV-A6ZA	C
TCGA_TCGA-XF-A9SW	B
TCGA_TCGA-GU-A763	C
TCGA_TCGA-2F-A9KR	A
TCGA_TCGA-ZF-AA5N	A
TCGA_TCGA-E7-A3Y1	C
TCGA_TCGA-BT-A20R	B
TCGA_TCGA-DK-A1AG	C
TCGA_TCGA-UY-A9PB	B
TCGA_TCGA-DK-A3IV	A
TCGA_TCGA-XF-A9T4	B
TCGA_TCGA-XF-A9T5	A
TCGA_TCGA-GU-A42P	A
TCGA_TCGA-ZF-A9RF	A
TCGA_TCGA-4Z-AA7Q	A
TCGA_TCGA-UY-A8OD	B
TCGA_TCGA-FJ-A3ZF	C
TCGA_TCGA-E7-A6MF	C
TCGA_TCGA-E7-A4IJ	C
TCGA_TCGA-DK-A3IN	B
TCGA_TCGA-FD-A6TA	B
TCGA_TCGA-UY-A8OB	A
TCGA_TCGA-UY-A9PE	C
GSE13507_GSM340605	C
GSE13507_GSM340606	C
GSE13507_GSM340607	C
GSE13507_GSM340608	C
GSE13507_GSM340609	C
GSE13507_GSM340610	A
GSE13507_GSM340611	A
GSE13507_GSM340612	B
GSE13507_GSM340613	A
GSE13507_GSM340614	A
GSE13507_GSM340615	C
GSE13507_GSM340616	C
GSE13507_GSM340617	C
GSE13507_GSM340618	A
GSE13507_GSM340619	C
GSE13507_GSM340620	A
GSE13507_GSM340621	C
GSE13507_GSM340622	A
GSE13507_GSM340623	A
GSE13507_GSM340624	C
GSE13507_GSM340625	C
GSE13507_GSM340626	C
GSE13507_GSM340627	C
GSE13507_GSM340628	B
GSE13507_GSM340629	B
GSE13507_GSM340630	C
GSE13507_GSM340631	C
GSE13507_GSM340632	C
GSE13507_GSM340633	A
GSE13507_GSM340634	A
GSE13507_GSM340635	C
GSE13507_GSM340636	A
GSE13507_GSM340637	C
GSE13507_GSM340638	C
GSE13507_GSM340639	C
GSE13507_GSM340640	C
GSE13507_GSM340641	A
GSE13507_GSM340642	A
GSE13507_GSM340643	C
GSE13507_GSM340644	C
GSE13507_GSM340645	A
GSE13507_GSM340646	A
GSE13507_GSM340647	C
GSE13507_GSM340648	C
GSE13507_GSM340649	C
GSE13507_GSM340650	B
GSE13507_GSM340651	C
GSE13507_GSM340652	C
GSE13507_GSM340653	A
GSE13507_GSM340654	A
GSE13507_GSM340655	A
GSE13507_GSM340656	A
GSE13507_GSM340657	C
GSE13507_GSM340658	C
GSE13507_GSM340659	C
GSE13507_GSM340660	B
GSE13507_GSM340661	C
GSE13507_GSM340662	A
GSE13507_GSM340663	A
GSE13507_GSM340664	A
GSE13507_GSM340665	B
GSE13507_GSM340666	A
GSE13507_GSM340667	C
GSE13507_GSM340668	C
GSE13507_GSM340669	A
GSE13507_GSM340670	A
GSE13507_GSM340671	A
GSE13507_GSM340672	B
GSE13507_GSM340673	A
GSE13507_GSM340674	B
GSE13507_GSM340675	A
GSE13507_GSM340676	A
GSE13507_GSM340677	A
GSE13507_GSM340678	A
GSE13507_GSM340679	A
GSE13507_GSM340680	C
GSE13507_GSM340681	A
GSE13507_GSM340682	A
GSE13507_GSM340683	A
GSE13507_GSM340684	A
GSE13507_GSM340685	C
GSE13507_GSM340686	C
GSE13507_GSM340687	B
GSE13507_GSM340688	C
GSE13507_GSM340689	A
GSE13507_GSM340690	A
GSE13507_GSM340691	C
GSE13507_GSM340692	C
GSE13507_GSM340693	A
GSE13507_GSM340694	A
GSE13507_GSM340695	C
GSE13507_GSM340696	B
GSE13507_GSM340697	B
GSE13507_GSM340698	A
GSE13507_GSM340699	B
GSE13507_GSM340700	A
GSE13507_GSM340701	A
GSE13507_GSM340702	A
GSE13507_GSM340703	C
GSE13507_GSM340704	A
GSE13507_GSM340705	B
GSE13507_GSM340706	A
GSE13507_GSM340707	C
GSE13507_GSM340708	A
GSE13507_GSM340709	B
GSE13507_GSM340710	A
GSE13507_GSM340711	A
GSE13507_GSM340712	A
GSE13507_GSM340713	B
GSE13507_GSM340714	B
GSE13507_GSM340715	A
GSE13507_GSM340716	C
GSE13507_GSM340717	C
GSE13507_GSM340718	B
GSE13507_GSM340719	A
GSE13507_GSM340720	B
GSE13507_GSM340721	A
GSE13507_GSM340722	A
GSE13507_GSM340723	A
GSE13507_GSM340724	A
GSE13507_GSM340725	B
GSE13507_GSM340726	C
GSE13507_GSM340727	B
GSE13507_GSM340728	B
GSE13507_GSM340729	A
GSE13507_GSM340730	C
GSE13507_GSM340731	A
GSE13507_GSM340732	B
GSE13507_GSM340733	B
GSE13507_GSM340734	A
GSE13507_GSM340735	A
GSE13507_GSM340736	A
GSE13507_GSM340737	C
GSE13507_GSM340738	C
GSE13507_GSM340739	A
GSE13507_GSM340740	C
GSE13507_GSM340741	C
GSE13507_GSM340742	B
GSE13507_GSM340743	A
GSE13507_GSM340744	A
GSE13507_GSM340745	A
GSE13507_GSM340746	B
GSE13507_GSM340747	C
GSE13507_GSM340748	C
GSE13507_GSM340749	B
GSE13507_GSM340750	B
GSE13507_GSM340751	A
GSE13507_GSM340752	A
GSE13507_GSM340753	C
GSE13507_GSM340754	C
GSE13507_GSM340755	A
GSE13507_GSM340756	C
GSE13507_GSM340757	A
GSE13507_GSM340758	B
GSE13507_GSM340759	B
GSE13507_GSM340760	A
GSE13507_GSM340761	B
GSE13507_GSM340762	B
GSE13507_GSM340763	B
GSE13507_GSM340764	A
GSE13507_GSM340765	A
GSE13507_GSM340766	B
GSE13507_GSM340767	A
GSE13507_GSM340768	A
GSE13507_GSM340769	B
GSE13507_GSM340770	A
GSE13507_GSM340771	C
GSE13507_GSM340772	C
GSE13507_GSM340773	B
GSE13507_GSM340774	B
GSE13507_GSM340775	A
GSE13507_GSM340776	A
GSE13507_GSM340777	A
GSE13507_GSM340778	A
GSE13507_GSM340779	C
GSE13507_GSM340780	A
GSE13507_GSM340781	A
GSE13507_GSM340782	A
GSE13507_GSM340783	B
GSE13507_GSM340784	B
GSE13507_GSM340785	C
GSE13507_GSM340786	A
GSE13507_GSM340787	A
GSE13507_GSM340788	A
GSE13507_GSM340789	B
GSE13507_GSM340790	A
GSE13507_GSM340791	C
GSE13507_GSM340792	A
