# Supplementary material for: Deciphering the immunological and prognostic features of bladder cancer through platinum-resistance-related genes analysis and identifying potential therapeutic target P4HB
Source: Front Immunol. 2023 Sep 18;14:1253586. doi: 10.3389/fimmu.2023.1253586 (PMC10544894; doi:10.3389/fimmu.2023.1253586)
Supplement: Supplementary file 2 [file DataSheet_2.zip]

Archive with 2 entries (2 files):
- Table S1-1.txt
- Table S1-2.txt
