# Supplementary material for: Deciphering the immunological and prognostic features of bladder cancer through platinum-resistance-related genes analysis and identifying potential therapeutic target P4HB
Source: Front Immunol. 2023 Sep 18;14:1253586. doi: 10.3389/fimmu.2023.1253586 (PMC10544894; doi:10.3389/fimmu.2023.1253586)
Supplement: Supplementary file 2 [file DataSheet_2.zip › Table S1-2.txt]

FUT11	4.727346819	5.099251466	5.09398092	5.357275909	5.359258314	3.694969116	4.797900437	4.955715673	4.900752762	5.163304704	4.339304081	4.985958206	6.107363313	5.092960941	4.983745257	4.68312791	4.569508083	5.832469654	3.94089522	4.519551687	5.066702342	5.479530644	4.753839739	5.60163013	5.46798762	5.270837225	4.56159782	4.531575157	5.089361472	5.088217808	5.124679068	4.937697003	4.545272888	5.530114154	4.588898703	5.554653935	5.157884677	4.283375087	5.392811268	4.000539465	5.076006724	4.664043382	5.093301025	4.322761644	5.20206762	5.123441298	4.288109785	3.621198602	4.477675229
FGA	2.288454445	2.296034445	2.306544117	2.275959346	2.32717864	2.275959346	2.275959346	2.370253574	2.830630955	2.275959346	2.711493825	2.302971442	2.349996936	2.275959346	2.291468023	3.992966367	2.275959346	2.291347623	2.522320511	2.275959346	3.436743087	5.501369992	2.275959346	2.275959346	2.275959346	2.275959346	2.331729995	2.310580535	2.275959346	3.961240484	2.275959346	2.275959346	2.275959346	2.275959346	2.275959346	2.451246215	2.486121462	2.275959346	2.275959346	3.10877256	2.275959346	2.432194264	2.275959346	2.290383993	2.275959346	2.275959346	2.275959346	2.298550676	4.542905028
UPF1	7.497300381	7.637222799	7.127742472	7.618225098	7.598907334	7.130633563	7.108811841	7.314146213	8.279557349	6.90373321	6.883179421	6.586069673	7.293654054	7.538734723	7.628882123	7.289359134	6.711240998	7.006170951	6.957726215	7.356953093	7.314234545	8.079728425	7.993180853	7.605639688	7.169654751	7.875355884	6.613383904	7.086652477	7.974578073	7.634030076	7.40616011	7.677368255	7.795800184	7.084253273	7.192106383	7.068496298	8.496892557	6.837161538	7.792951373	7.33363097	8.051918071	7.769369972	7.817757988	7.601956691	7.111773901	7.651873756	6.750041101	7.631349204	7.732978442
EPHB6	7.686341103	7.456537238	7.510293139	6.96468071	7.162209536	7.820054891	7.264758257	7.699454658	7.011674299	6.895210094	5.322054518	6.568819338	7.356746086	5.953244268	7.926642261	5.859890171	5.489295977	6.475701945	7.559450851	5.774697531	4.877253399	4.961571611	6.978263076	9.168619633	8.280643049	7.390325299	7.114134253	5.423046401	9.256093368	7.951698092	8.532339964	6.616650385	6.22472247	3.726007047	9.604441004	4.221567215	2.977976837	6.388645097	9.52349227	5.765595463	4.417504315	7.120653842	6.589022403	9.157502479	6.000329915	7.772726927	6.651342162	2.883557759	6.607433466
CASQ2	2.251201346	5.717478003	3.120649566	2.174540212	4.356384883	3.690142816	2.036979961	2.125401429	2.428784495	3.53042527	3.343521459	3.634781825	3.424774227	4.482005212	2.712434183	5.892581083	4.379708801	3.629136767	2.266810431	2.963405689	4.846775136	3.973308996	6.195735128	2.154096011	2.85211116	2.095198713	2.357732328	3.283967898	3.173933326	3.160895309	2.926437551	7.178641007	2.393632255	4.515906695	2.341183222	2.283760813	2.661054107	3.977700748	3.746593594	2.277661672	2.062884705	2.070941407	2.884267037	2.320520475	2.642260178	2.20278334	5.492648009	2.214395835	2.090055748
KRTAP19-4	2.249132771	2.249132771	2.249132771	2.249132771	2.249132771	2.249132771	2.249132771	2.249132771	2.249132771	2.249132771	2.249132771	2.249132771	2.249132771	2.249132771	2.249132771	2.249132771	2.249132771	2.249132771	2.569661153	2.249132771	2.249132771	2.249132771	2.249132771	2.249132771	2.249132771	2.249132771	2.249132771	2.249132771	2.249132771	2.249132771	2.249132771	2.249132771	2.249132771	2.249132771	2.249132771	2.249132771	2.249132771	2.249132771	2.249132771	2.249132771	2.249132771	2.249132771	2.249132771	2.249132771	2.249132771	2.249132771	2.249132771	2.249132771	2.249132771
MAST3	4.646713997	5.107635425	3.766164883	5.393718817	5.746113626	4.171322492	4.042571035	4.319618307	5.009685205	4.323328891	3.468336812	4.044654279	4.265140014	5.16868202	5.443175232	4.880740835	3.423354154	4.54241391	3.797851057	3.885985455	4.181230098	5.235706735	4.813113475	4.198732147	3.212049271	4.162977486	3.84695252	5.162263092	5.563145907	4.567538078	4.477016085	5.315858764	5.075836751	5.197392573	3.52127862	2.962744716	5.175679926	4.153441026	5.714047303	4.855373401	5.999873033	5.18547453	4.499599746	3.767759089	4.865825532	4.678528681	4.028720948	4.43733163	4.855242805
PIK3C3	3.762797591	5.041005121	4.388040505	4.997603959	4.352570446	4.227373221	4.363084082	4.61967516	4.523792572	4.190307154	4.37053331	3.957489965	4.641405443	5.444370899	4.882868969	4.62325994	3.870920815	5.301120855	3.543907631	4.377548791	5.948753297	4.80463832	5.048037436	5.618400227	4.582365018	5.547741779	4.495458363	4.52744382	4.613713579	4.604265059	4.670555503	4.632576588	5.040735067	4.694962827	4.58802576	4.701174769	6.327578555	4.731037803	4.062302659	3.752136755	3.724870359	4.91555233	4.581795524	4.711349786	4.266169345	4.285760853	3.872493549	4.042014048	3.981588268
EIF4A2	7.452067819	8.872194794	8.499829158	9.633358064	9.391976889	9.111488119	9.28999573	9.695157504	10.07634306	8.52083895	9.45837253	8.648091619	9.980240935	9.638547523	9.34475578	9.099856455	9.147029426	9.821139004	8.157492656	9.531074172	10.16583423	9.294924858	10.11592155	9.987487978	8.936578191	9.64167138	7.980123632	9.497046887	9.951760297	9.281566693	9.530666427	9.052748947	9.666186593	10.00716402	8.850213517	9.149070642	9.567626657	8.822548845	9.050401172	9.064979443	10.0415867	9.5289671	9.364034257	7.990359722	8.545762461	8.803442007	8.209965205	9.839090611	8.734708798
PIWIL1	2.359399331	2.359399331	2.359399331	2.359399331	2.382170948	2.570908181	2.359399331	2.359399331	2.359399331	2.390954003	2.403189195	2.383165264	2.359399331	2.359399331	2.373048165	2.397857839	2.371331206	2.412680647	2.566537808	2.402909087	2.378471768	2.39659226	2.628468951	2.977150484	2.390530244	2.420312166	2.376047938	2.389965039	2.389540991	2.446777108	2.359399331	2.403049148	2.389399613	2.801351837	2.537356666	2.4485424	3.28388384	2.396170154	2.377046479	2.399262737	2.386994078	2.423077291	2.359399331	2.421557128	2.372762147	2.359399331	2.603453772	2.359399331	2.359399331
GNAQ	6.236715403	6.345296585	5.642000095	7.246062634	5.867535767	5.779077824	5.748906855	5.816112564	5.126863668	5.601235147	6.379767017	5.81937635	6.147489717	6.3137877	6.798991143	6.51190074	6.640304407	6.322614777	5.56111671	5.732167729	6.265757546	6.516472901	6.048041537	6.408776961	6.13668132	7.014092524	5.244468573	5.624483086	5.950280108	8.100699545	5.439315634	5.913402999	6.67911887	6.224883701	5.409580938	5.249629515	6.240050102	6.985153376	5.636192617	5.531367078	6.070528957	6.126458559	6.761386422	5.370515991	4.975895885	6.795562091	6.621662967	5.895477668	6.573777977
FLT3	2.469712491	2.633167455	2.332763756	2.299027854	2.62716203	2.255548846	2.344855672	2.420818362	2.599693796	3.850934087	2.824249357	2.509326266	2.255548846	2.340754279	2.677265791	2.522200032	2.543952421	2.836814963	2.493000961	2.30607399	2.403478624	3.640612636	2.701009182	2.293363889	2.291814967	2.750004857	2.519700517	3.843813122	2.422692083	2.356715439	2.556813615	2.844416864	2.468017132	3.148813577	2.273871223	2.358804606	2.633167455	2.325984132	2.27609483	3.021631355	2.28767565	2.43306665	3.479836859	2.313591218	2.882035079	2.495108045	2.424095639	2.255548846	2.329880371
GPR176	3.419859561	5.503248355	4.714731049	3.025439515	4.754741009	4.030916022	2.500253897	2.679289971	5.633351046	4.976010442	3.398279788	4.685142951	7.051923633	4.744220382	4.085844329	3.924117967	4.488508645	5.564005361	2.539945631	4.408396014	3.875186745	5.76748013	3.198280395	2.676491014	4.189760204	4.089887006	4.472380403	3.70767468	3.364431743	4.187584934	4.244875617	3.820532403	4.422812435	6.441267066	2.941075102	3.21511437	4.865878532	3.430820083	4.973559791	4.165329308	3.647922854	3.120220419	4.388161645	2.368059158	4.47455312	4.443411723	3.215197744	2.649338478	2.795714438
GLIPR1	5.294418691	5.734206827	3.898327344	2.859873989	4.677136002	4.059786233	3.286603024	3.667245236	3.729738961	5.549082275	3.561685912	6.748096899	4.504182353	4.387553963	4.191498862	4.104539872	4.571221545	5.127802773	2.787711413	5.770013265	3.264030514	5.839517843	4.091626785	3.415977719	3.792839035	4.23848632	5.989654566	4.800258022	3.480336562	3.751078649	4.62757486	4.507352611	5.178135983	5.774005016	3.263103589	3.680273732	4.243115544	3.757936644	4.674587898	4.444970204	3.260612174	3.235175736	4.62779126	2.547991672	4.868492105	5.890833152	3.449534659	3.161960527	3.628618374
PRPF4B	6.036237649	6.319163504	6.049598044	6.867039539	5.748440697	5.266110615	5.541020799	6.439765174	7.439205462	5.48077507	5.370911505	5.011916604	6.284262672	6.536886227	6.154994135	6.088499456	5.332482895	6.0425346	5.204525482	5.802342172	6.751702916	6.380301649	6.646192581	7.541727567	5.645809543	6.328595112	5.47328713	6.579537055	6.497861053	6.079828328	6.095713421	6.330661695	7.187560077	6.418133864	5.382710989	5.171929623	6.79247532	5.671147944	5.489546216	5.356808809	6.59264385	6.499027759	6.509884095	5.251266186	4.672192954	5.573802813	5.16310698	6.264954608	6.80221385
NKX3-1	5.479079298	5.163362289	5.300390575	2.179820462	4.653857254	4.685930418	3.187900238	4.418093498	3.550159073	4.148584075	3.765486382	2.870090512	3.892317433	4.445328578	4.640367045	3.557000821	3.252918856	4.853444596	3.479465248	4.388428364	2.63497646	4.343678364	3.792375974	4.118759124	3.601612081	5.372504963	4.793866319	4.752865808	3.182227166	4.089921781	4.909089151	3.572278182	4.721449819	4.425363026	3.256741374	2.702570397	4.758297879	3.241711359	3.20416101	2.978971338	4.171111983	3.95190854	4.078331818	3.048379946	2.697591461	3.913343956	3.739054549	2.23936529	4.176651272
FOXJ2	6.091964647	6.388827536	6.559934606	6.210896752	6.562134967	5.848133934	5.711957565	5.814085811	6.926080254	6.132574592	4.939671011	6.140849281	7.266981917	6.205157257	5.900732719	5.958937126	5.39381256	6.395452137	5.475749209	6.599310093	5.838613707	6.789184241	6.629744754	5.980565677	5.424038919	7.247550973	5.653636049	6.515718786	6.010749511	6.754260081	5.964573388	6.501038765	6.2657844	6.315766215	4.515874933	6.468755236	7.020872459	5.763186747	6.496340844	6.049824969	7.371361045	5.740602535	7.0950946	5.237373464	5.254213934	6.350605065	5.534506416	6.236927702	3.902366283
SLC6A5	2.18162895	2.18162895	2.191718704	2.18162895	2.18162895	2.18162895	2.18162895	2.18162895	2.18162895	2.205060087	2.18162895	2.199377681	2.18162895	2.18162895	2.18162895	2.18162895	2.18162895	2.18162895	2.338122587	2.192556259	2.586926194	2.18162895	2.18162895	2.18162895	2.18162895	2.238275455	2.18162895	2.18162895	2.18162895	2.18162895	2.18162895	2.18162895	2.18162895	2.18162895	2.18162895	2.18162895	2.26477157	2.18162895	2.18162895	2.196597422	2.18162895	2.18162895	2.18162895	2.18162895	2.18162895	2.18162895	2.18162895	2.196458265	2.18162895
SLC45A3	5.494316034	4.482790357	4.48331565	5.78106779	4.859438636	4.232374416	4.874210021	6.850632097	6.003285113	4.209122391	7.150843566	4.687868913	6.061922879	4.734684443	6.995278128	3.968438827	4.064665712	4.960563878	5.324370371	5.983488668	4.010766229	5.120363341	3.793304238	7.217132845	5.721200421	7.857784207	4.987795268	4.893251703	7.530562651	3.937033149	4.830608723	6.366359953	5.057531638	4.722927564	6.173459868	4.102649984	4.797475908	4.774334724	6.185046153	5.460486933	4.895841574	6.859364159	6.762000452	6.293317055	4.113019411	5.739813909	4.655150423	5.295344066	6.003129345
TTLL1	4.824458573	4.409499433	3.964404994	5.300512448	4.995448775	5.090389657	3.845405483	5.2979204	5.97623635	4.756703262	4.196892409	4.998773229	4.81430012	4.647295233	4.654249022	5.21546181	3.860474029	4.99426923	4.946486121	3.084085391	6.295913812	4.805478531	5.675704128	4.373891967	4.22559055	4.925943984	4.816498636	5.070747635	4.666183381	4.308705743	5.20832726	4.747014473	5.427790575	5.14544092	4.065977815	5.048808323	5.142689137	4.980628463	4.549403046	4.658568986	4.524263138	4.768661516	4.605901703	4.86826151	4.530196332	4.283323821	5.17767946	4.567884627	3.766557942
CSTB	11.08855685	9.411652664	11.65664552	11.02539444	10.55708106	10.57964166	10.56099743	11.52388542	9.81290639	9.95323047	9.540539905	11.69310902	11.6683737	10.22198225	9.761503476	11.18806905	10.6205375	9.719705634	10.87663765	11.23762817	8.746850658	9.189328371	11.91513365	11.2813031	11.51859062	9.497548399	9.256679429	9.054536535	9.828991883	10.38552217	11.45871687	11.09816787	9.800384223	8.913807669	10.63414205	8.982407985	7.708897324	10.02491961	11.9823436	10.69817714	10.90995258	10.67510826	10.78038716	10.21639134	10.30818703	12.03612078	11.54898614	10.15913389	11.80871671
PPP2R3C	3.900277625	5.524540644	5.037761287	4.478158888	4.910669019	5.602359129	4.456265006	5.47291441	5.629436071	5.793827521	4.347522289	5.381166174	4.584175744	5.432086224	4.830003567	5.099443708	4.960154343	5.81304494	4.415735918	4.77286318	6.383287982	5.79945445	4.923949575	5.061002017	5.016261897	4.498242994	5.094614563	5.71594302	4.621479937	5.262663072	4.483285736	4.915226201	5.686568506	5.668692655	4.480365349	4.986005246	5.751038987	4.521172276	5.247426771	4.517479886	4.450437555	4.83196096	5.420473915	4.880948359	4.900111818	5.160790032	4.603207057	4.490955348	3.970092385
KRT13	2.900502681	5.013976409	8.521052942	6.047805999	5.482968573	14.02562853	9.617378294	10.42314218	4.946289518	5.550882457	3.476546519	8.802692421	14.3277701	6.111640523	4.560924448	13.13814464	4.603208835	4.534005939	9.96856433	8.194812502	5.940666288	7.185786754	8.344389929	13.48952167	10.97508582	3.901395478	4.285798665	12.35814731	13.06993711	2.962479326	11.47080085	5.867203542	3.872984087	3.540282207	13.04692857	9.124542184	4.018701615	9.667073252	10.12109444	6.503655081	7.104425876	9.372511542	11.95066605	14.50121905	6.492956935	11.5296486	10.46671066	4.001093248	7.971528918
PANK1	3.783602232	3.516594133	3.82013477	3.901120182	3.888072076	3.878207054	3.763429567	4.106626087	5.34245924	3.245608038	4.385408183	2.920589143	3.697909515	4.059387759	3.960318941	3.530707252	2.828864822	3.865257158	2.998154101	3.023571834	5.273205035	3.707365882	4.597861358	3.960023306	4.362126492	4.905706273	3.475230006	3.709333095	4.07193166	4.732075586	3.619572067	3.625480396	4.293033657	3.170228671	2.677009919	4.268731346	4.651562309	4.270395918	4.717222194	2.719291498	4.066116429	3.755417917	4.557387711	2.882737121	2.880655721	3.447717824	3.615203675	4.031818125	3.374891818
BCL11B	4.287605424	3.730204155	5.932329177	2.224257149	3.574120638	4.527444354	4.650327091	5.080867141	2.639334221	3.600860041	3.322113358	4.295868454	5.439068672	4.8894211	3.504650592	4.205949699	3.519427037	3.555867901	2.678736007	6.059267728	6.063533076	4.28782877	4.536022732	5.070684599	5.085283621	4.848048097	3.35587025	4.43897227	4.447691487	2.520581965	3.966151891	4.143648341	2.32151781	3.820943876	4.617773149	3.518441168	3.753049593	2.612807064	4.047713771	3.423037183	3.542954466	3.287885339	3.625121228	3.787658338	3.051535628	3.809058961	2.431280463	2.96152005	2.16865082
ZSCAN16	4.834390913	5.906673143	5.507969132	5.082928273	6.187653642	6.511276566	5.813977382	7.349939252	5.728585368	4.86702607	5.515390732	4.185583885	4.687642655	6.252742379	5.610754945	5.758312241	6.024272607	4.533049773	6.422566396	4.687246446	6.239085549	4.277437011	5.6050417	6.740109883	6.266839121	6.69578287	5.233228053	6.237353947	6.121269944	5.456817332	5.925827273	5.868062733	7.041993374	4.777999093	5.847307095	6.131262545	5.749277168	4.471721489	4.198419225	5.285985217	7.197326286	6.56506828	5.582592614	6.040488338	4.973241898	5.393853751	5.652115307	6.579915235	7.085837192
PKNOX1	5.123903626	5.221392718	4.714070045	4.928446681	5.045263592	5.784576052	5.431616628	5.464807817	5.512401282	4.869062997	4.557331115	4.450026582	5.109335847	5.723961532	4.607350849	5.149113446	5.193385668	5.020496108	5.1007378	5.35594771	6.374325179	5.463784799	6.969097733	5.12770072	5.363377914	5.704439403	4.590077806	4.953530985	4.982804683	5.741659217	4.840719049	4.988561183	6.018802615	5.431171615	4.951746322	5.192953807	6.004434117	4.46235687	4.81409131	4.775738828	6.167044429	5.856736326	6.055208263	5.022941921	5.008929174	5.279155623	4.796515951	5.027935167	4.811002812
DNAJC6	2.218736553	2.436358956	3.172712321	2.181415015	2.505387693	2.555248273	2.176624717	3.90373092	2.146539444	2.547626267	2.278167201	3.101437705	2.20686979	2.299307032	2.195447814	2.315304344	2.268251388	2.756421772	2.408488758	2.284976518	5.536372732	3.21456455	3.156641965	2.798504222	2.207315514	4.378816095	3.22131277	2.479884814	2.511290439	2.359903554	2.233652983	2.50033007	2.306614176	2.824162713	2.179592382	2.93940306	2.836856258	2.799391089	2.229175508	2.149231294	2.268886754	2.474093919	2.429706364	2.255687371	2.177881159	2.222042835	2.205308456	2.13653885	2.111470094
UGT3A2	2.776648231	2.189377661	2.276812938	2.220454027	5.06707821	3.020153283	2.189377661	3.276849459	2.426058005	2.592087549	2.284285015	5.251203587	4.417949435	3.834795281	2.641752851	2.341284852	2.189377661	2.668815648	3.209695429	3.153442642	2.189377661	2.850436252	4.71211805	2.343007079	2.215209858	2.526233667	2.949614417	4.52994374	2.263223813	2.238281543	4.188190429	2.21365612	3.755073106	4.243701136	2.189377661	7.931178478	2.466576296	2.32578351	2.274767131	2.286089556	2.421124301	4.031542971	2.425454949	2.230993131	2.254696461	2.947912267	2.189377661	2.189377661	4.600565322
TSNAX	6.748825952	5.439315845	4.56797411	5.968092306	5.394632219	5.664532074	4.850677252	5.334213796	6.532652252	5.596452878	5.00265352	5.323772652	6.182318576	5.967906072	5.437083872	4.392193318	5.432924386	5.105883627	5.148842951	6.036564064	7.216009183	5.193502425	5.289816823	5.527879416	5.206557824	6.557348881	6.032772472	5.894579803	4.929586739	4.427845511	5.871860165	4.850934747	5.914041778	5.630509739	4.378472234	5.458469847	6.250979926	5.206751142	5.084589572	5.160718169	5.976301925	5.988613837	5.691001114	4.86521261	4.92616847	5.13908616	4.553569335	4.758185001	5.841712793
NBEA	2.237162672	2.915529701	2.387712715	2.325509497	2.578019885	2.942606532	2.59264571	2.816393159	2.313586225	2.735797091	2.431943839	2.3089147	3.359250326	2.792458216	2.448060951	3.464236165	2.487557182	3.892370728	2.382683762	2.246055068	5.826982297	3.177328853	4.270282526	4.023950128	2.37245029	5.401251061	2.489891758	5.068605827	3.924741586	2.980855518	3.212899329	3.93206678	3.092787503	2.790041972	2.257517936	2.76509945	3.977293907	3.436849663	2.433910882	3.613531287	5.144453707	3.012825584	2.753562619	2.563028255	2.277580362	3.45364658	3.113751421	3.282876511	3.991444042
TNFRSF17	2.165209521	3.900581105	2.476206692	3.122839571	3.879972973	2.071499223	3.432367041	2.162830349	2.822556488	3.069802225	2.991318356	3.372412191	2.16622775	2.930049876	3.40485223	2.770227728	5.136819638	4.239450627	2.341156093	2.134609542	2.229475744	4.820978346	2.564875498	2.270965792	2.620318272	2.071499223	3.821885419	3.048508016	2.469430984	2.510727814	2.404465853	4.074568176	2.257291696	3.522201997	2.430430552	2.293183521	2.353248882	2.124938931	2.969653735	3.946066013	2.345558451	2.385710968	4.802077433	2.178716641	5.439152756	2.612651132	2.346241839	2.156463152	2.405675015
BCL3	8.225637219	7.065894453	7.461515851	5.869080736	7.57249039	8.713746323	6.11310643	5.51950977	6.991410004	7.333831284	4.509329168	6.816280525	6.648421486	7.748501712	6.887647859	6.345031556	5.881305355	6.431880066	6.993344804	7.252657075	4.445643435	7.077705038	6.421257263	6.699133057	7.518603461	4.522189246	7.140170361	5.484402097	7.186101714	7.804853369	7.538290396	7.398974911	8.022438899	7.827862712	5.735958612	5.872111776	5.065140128	8.186866646	6.297928342	7.943732328	8.676874305	6.42093194	6.231659187	5.66876342	7.109648606	7.04036701	6.48743123	8.105788052	9.013161355
CMAS	6.630974246	8.033215863	7.366671309	8.06620826	7.621745934	7.913183003	7.334717026	8.188204882	8.700742534	7.32993975	7.220003778	7.641881728	9.138768348	7.150632785	6.873485518	7.106429621	7.770739955	8.116121812	7.009591354	8.287438637	8.198185603	7.866304326	8.009285952	7.707657559	7.703251241	8.542707625	7.380848534	7.671844537	7.24235549	7.380528339	8.019454533	7.066565428	7.841207327	7.351909098	7.181944317	7.201287233	8.285299989	6.693938548	7.464685248	7.284231294	8.660787912	8.018634621	7.858609972	7.244945812	6.588162219	8.118495737	6.749288443	7.650464096	7.536167988
SVOPL	2.91026027	2.740833961	3.023935544	3.177865872	4.653451095	2.929794249	3.696646824	3.007451684	3.303312561	2.659138284	2.615849198	2.518413369	2.218679588	4.171435512	3.172392484	3.461845757	3.013340765	2.537308418	2.895806809	2.487749507	2.277053994	2.813451318	3.106994304	2.934377344	3.164173614	3.683114477	4.919363065	3.855355907	2.694019586	4.614325817	2.922412708	3.348231015	3.409427691	2.277053994	2.619643313	2.466575987	2.482349293	3.70298385	4.314557968	2.435835335	3.184037844	2.796601465	3.633359477	2.437549038	2.466575987	2.458619352	3.522060252	2.49848526	2.977230805
ASPM	5.654073805	5.506702604	4.859149816	6.148442225	3.385736856	5.494860919	3.611170855	4.766315889	6.304800882	4.249910943	2.957415672	4.779629046	6.550593073	5.305481347	4.963553706	4.430879369	3.806243766	5.833521276	5.289003456	6.802341076	7.372244323	5.77218697	4.987446278	5.094074211	4.382177586	7.183478666	4.641979893	5.259812859	4.148289673	5.966758746	5.002033138	5.084900876	4.26728209	5.303391836	4.17957202	3.583307971	7.011436737	3.991983471	5.903290827	4.290666162	5.201260763	6.060964043	4.232643241	2.968376672	3.265001505	5.898472152	4.5208633	4.017856738	5.242111008
HOXA7	2.121507803	2.519683404	2.223799838	3.568008586	3.342239251	2.300975589	3.076744333	3.774145537	2.664239581	3.074422425	3.235315789	2.798086067	4.156204454	4.145917523	2.887529028	2.601132075	3.657175476	3.509879473	3.421984825	2.210265967	4.600320516	4.002528107	4.046679229	4.040255524	2.192466722	3.881545067	2.839014309	2.469614379	3.212556067	2.397420159	3.872053031	4.358409534	3.23123504	2.546969704	2.915799584	3.54393376	4.93940128	3.433877891	3.018347271	2.318074188	2.417587459	2.325885743	3.890382467	2.127395279	2.600414873	3.015854699	3.654826611	3.920467619	3.544080885
EIF5	6.600584409	7.521851805	6.839305574	6.212785902	7.227256227	7.243746419	6.669434709	7.715022461	7.748476849	6.931477687	6.558444785	7.074342804	7.355423111	7.80882113	6.951881246	6.979327111	6.339916825	7.905162969	6.43088924	6.57236063	7.62662697	8.026573334	6.709114434	7.670305989	6.681796042	7.937832673	6.735202921	7.877552999	6.836722182	6.738256335	6.343315357	7.138156762	7.746616184	6.795204416	6.605554625	6.852859808	7.264519119	5.694294584	6.324017949	6.060566961	7.292619069	6.935395301	7.774630016	6.849468488	5.740584873	7.050497478	6.192971079	7.022364146	7.572814253
MAMDC2	5.713579173	3.474803267	3.049466348	2.273362398	2.67395617	3.471490032	2.52572317	2.932698302	2.427386742	4.114286893	2.765027548	5.380526792	4.848340541	3.652634384	3.064164982	4.068658209	2.823067796	5.998911707	3.184396607	2.591605301	3.087595576	6.408177681	5.694733116	2.495484916	3.259370149	2.53129278	2.639228112	3.948338915	2.604786134	3.47069998	2.830331292	4.727959368	2.893295749	7.485453771	3.497360098	3.943503973	3.557448506	3.054621752	2.884904607	2.305539998	3.262135307	2.562807394	2.917768979	2.384507613	2.279808467	2.909050441	3.533105744	2.47027611	3.328743845
MRPL23	7.042720136	6.953593105	7.158017638	6.782618723	7.732103148	7.459343437	6.573660773	6.293054838	6.016713721	7.868010047	6.980644704	6.393409073	6.377481162	7.327523488	7.652269199	5.575546019	6.654817263	7.370722008	6.970975708	8.192531934	6.181860427	6.968986553	6.439538716	4.613442742	7.541129055	7.617702308	7.862110737	6.47967767	7.017965017	6.706363145	7.262795998	6.094501355	7.650306682	8.106212837	7.876290279	8.972467663	7.352418532	7.580180708	6.662680396	5.874530072	7.12460925	6.993079363	6.049937265	7.259544008	7.931562222	6.6945221	6.115739624	7.274220675	6.634748113
FOXA2	2.909793706	2.178997101	2.178997101	2.178997101	2.178997101	2.7796186	2.244258641	2.178997101	2.450760224	2.178997101	2.653742622	2.295003869	2.647092358	2.178997101	5.679667172	2.211500451	2.178997101	2.178997101	3.245665549	2.840613601	3.780321194	3.105320675	2.178997101	2.206469202	4.544113926	5.606443991	2.178997101	2.372225859	2.178997101	2.178997101	2.482153551	2.25175323	2.178997101	6.169432469	2.178997101	7.555645393	2.317153628	2.178997101	2.178997101	2.178997101	3.413523801	2.178997101	2.178997101	2.178997101	2.178997101	5.103255425	2.178997101	2.178997101	2.178997101
ZNF574	6.218630281	6.025566458	5.216953347	5.852211964	5.70415316	5.582031803	4.603559346	5.571131564	6.060315942	4.74884209	4.702351709	5.63107562	5.628282852	5.575019285	5.862042256	4.7519791	4.305748109	4.956457529	5.223157971	5.240759694	6.455486011	6.038173334	5.786447742	6.046031574	5.193390325	5.357730595	5.13433377	4.382707292	5.61693707	6.413536455	5.82250944	5.473072292	5.942970899	5.225799008	5.411744663	5.168903567	5.700880465	4.682249583	5.880759777	5.24575026	5.693691792	7.051648102	5.504889627	5.545674606	5.149030168	5.184328534	5.781965598	5.690370335	5.894914672
GTF2F1	7.853505866	8.153609614	7.974249145	8.464960326	7.943450522	8.152941713	7.731672489	7.415004215	7.964034264	8.244915302	6.982411409	7.771408842	7.74972797	7.693404156	7.986441614	7.614012398	7.537298943	7.57104466	7.295761532	8.146280628	8.026426718	7.851568416	7.817003422	7.85789031	7.666367743	8.928405569	7.816972457	7.260295618	8.260535924	7.738651689	8.022651567	7.932785432	8.768651869	8.429663324	7.964144691	8.505232882	8.972947404	7.714799578	7.558016442	7.404137635	8.27094553	8.068450882	7.88742355	8.314135002	7.994982244	8.101112197	7.273909301	7.917661448	7.973431197
MAP7D2	2.407841996	2.423874975	4.044073144	2.616600241	3.446707915	2.205957522	3.5487669	2.7642522	3.558661658	2.368744942	2.34136392	2.817253653	2.312448924	5.454564915	2.230095449	2.371970318	2.248264456	2.380800223	3.970845972	2.984662729	6.920683308	3.92590003	4.091562094	2.825476821	2.366436333	3.374015754	2.424760088	2.657742921	3.264185293	2.386844269	2.379885538	5.715439659	2.314972564	2.292941247	2.990545321	4.883193335	2.278337508	3.156422875	2.455051522	2.507947377	2.943870169	3.009183394	5.265906485	2.252799863	2.257445289	2.290375671	2.489317713	2.256693071	3.183733307
KLK8	2.189346356	4.004257608	7.020804673	3.284841062	2.26792129	3.289496313	2.163315499	2.163315499	3.413508957	2.371692104	2.163315499	2.323256667	2.163315499	2.163315499	2.477707973	2.163315499	2.191480706	2.163315499	2.386004706	4.023419238	2.733823362	2.544595868	2.163315499	2.163315499	2.200215997	2.163315499	4.469168233	2.163315499	2.233740516	7.642799184	2.163315499	4.699096323	2.198921483	2.208071058	2.200333611	2.536868366	2.163315499	2.163315499	5.494045612	2.163315499	2.163315499	2.469446546	2.423072147	2.163315499	2.255623542	2.163315499	2.163315499	2.163315499	2.163315499
BEST1	2.399636151	3.358720528	2.72350777	2.529930441	3.239866331	2.730698993	2.502709365	2.696275677	2.536057927	3.399822828	2.535944703	3.194159017	2.747398161	2.926247538	2.607423131	2.96348492	2.757070445	3.677169367	2.524003935	2.906940668	2.827976402	3.546275063	2.603871579	2.767440531	2.677816126	4.74076944	2.871577594	3.215029762	2.592509667	2.894963361	2.687279763	2.842724911	2.50502747	3.479706279	2.333939058	2.600850919	2.874412091	2.885077435	2.728830928	2.583242552	2.649757094	2.551258043	2.978905426	2.370824875	3.240001934	2.729912749	2.453102429	2.494798398	2.513685668
EDEM1	9.046784708	6.99349219	6.752939012	8.851520578	7.013495929	7.175060197	7.235193341	7.218721237	8.840838673	6.176108698	6.339695116	6.377811314	6.974172875	7.084067821	8.537222448	6.837511461	6.197032259	7.028955223	5.557588047	7.163526982	5.288057242	6.76923288	7.57222574	6.669313664	6.568442168	8.091328649	6.774847763	6.676314961	7.180713172	8.351640865	6.066853876	6.210145717	5.967350235	7.672323031	4.990820498	5.437743943	5.923841605	6.681725567	8.060509045	6.671759712	7.305036342	7.426022296	7.507275885	5.274746504	5.69524425	6.917749372	5.749487253	6.668732838	6.905696546
SLC16A11	2.975390133	2.538728155	3.740037804	2.644926058	4.760791214	2.480913825	2.506628178	2.673555072	3.126352606	2.875382906	2.75885204	2.847459443	2.416741377	3.343746519	2.792477269	2.997252566	2.551588396	2.332769914	2.856446129	2.632753363	5.482300097	2.721801338	2.576563444	2.892177389	2.363471569	6.001554128	2.922136456	3.38219424	3.626323722	2.574563437	2.857603808	2.612617772	5.106604958	2.53588617	2.594618101	3.324345443	3.756811714	2.881686612	3.414234557	2.644835625	3.709770081	2.630561443	2.659853765	2.998572468	2.914542976	2.234234556	2.69149158	5.384297146	2.372369068
PCDHA5	2.205905208	2.436046438	2.215032669	2.231175008	2.379188435	2.290638864	2.214772766	2.205905208	2.250413045	2.205905208	2.561825117	2.299195854	2.205905208	2.231046657	2.233355063	2.45532841	2.35091839	2.241911851	2.378385861	2.843435847	2.755070537	2.36106849	2.205905208	3.657215905	2.216461213	2.21633141	2.217110036	2.205905208	2.205905208	2.215941923	2.205905208	2.264126403	2.216071765	2.205905208	2.22693274	2.289780079	2.225128827	2.205905208	2.205905208	2.44130359	2.21529252	2.259487505	2.370679078	2.205905208	2.232714248	2.21529252	2.23386749	2.646546683	2.482617297
CDCP2	2.240146661	2.240146661	2.240146661	2.240146661	2.240146661	2.240146661	2.240146661	2.240146661	2.240146661	2.240146661	2.240146661	2.240146661	2.240146661	2.240146661	2.240146661	2.240146661	2.240146661	2.240146661	2.327293839	2.240146661	2.240146661	2.240146661	2.240146661	2.240146661	2.240146661	2.240146661	2.240146661	2.39617628	2.240146661	2.240146661	2.240146661	2.240146661	2.240146661	2.240146661	2.240146661	2.240146661	2.240146661	2.240146661	2.240146661	2.240146661	2.240146661	2.240146661	2.240146661	2.240146661	2.240146661	2.240146661	2.240146661	2.240146661	2.240146661
KCNK5	5.044559643	3.486304176	4.964925324	4.085775787	5.834326408	5.799221098	3.48026137	5.6449543	5.563079389	4.915426652	6.499549393	5.536851356	5.551854643	5.519663538	6.258254847	3.625740833	4.194583755	3.173071686	3.628217122	4.629923269	3.893017001	5.123338274	3.12496888	5.876681804	5.011379197	6.619225702	3.792969248	4.392853159	7.156029919	5.431806414	5.058580941	4.989760212	7.043494873	3.617382381	4.122416084	4.392834279	2.881814134	5.394201945	5.185284259	5.53871527	7.608608136	7.983654775	5.490434246	3.432624299	3.355791313	5.563177549	3.115866232	6.819521098	5.176851731
RBBP6	5.522940427	5.751513494	4.906869922	5.935077249	5.58846886	5.232095611	5.394491018	6.151873914	5.629996567	4.474497849	4.885987972	4.418492698	6.002672217	5.596000213	5.473883582	5.174551751	5.324820062	5.398189812	5.218837685	4.988658083	6.253683895	5.351454126	5.98317526	6.206819815	5.035148766	6.395875865	4.904323854	5.957922479	5.640885445	5.096115533	5.425826318	5.399316919	5.719071916	5.149255852	4.726263348	4.708485208	6.162901794	5.06285879	5.707542607	4.555995365	6.008228253	5.976447002	5.719264347	4.654270031	4.676155442	5.587611989	5.539393341	4.965483925	5.547120502
FAM43A	5.070564113	5.055026478	5.699391037	3.835579755	4.457902106	4.340099507	3.65515398	3.909201468	4.444948269	5.54225434	4.694374908	4.930524703	4.231193713	4.376580182	5.711252728	4.817478544	4.79249008	4.496648338	3.451956163	5.278171447	7.099987423	5.089858334	4.583346889	6.226367548	4.206065921	4.99750676	5.427781338	5.008538456	4.877570504	7.333762186	4.4634678	5.384273682	5.790224162	4.81509623	4.119905293	7.25183968	4.475625887	4.786240659	4.020246766	5.899977741	5.625129261	4.105964871	4.755522156	3.824078776	4.956393603	4.379603922	3.727757742	4.412009124	4.219521286
ANGEL2	4.877933608	5.428450582	4.801994212	6.417155346	6.144150637	5.29486283	5.099555711	6.004500963	6.837445655	4.634216397	4.764170915	5.192347996	5.82575988	5.62232808	6.003097172	4.884533676	4.809913858	5.232612645	5.714129582	5.626582582	6.908188857	5.332906074	5.585137298	6.120374993	5.264409484	5.515051958	5.0412656	6.316771026	6.006811656	5.220185414	6.07639856	5.100919253	6.064573385	5.584167398	5.064786441	4.293708909	6.556946834	5.189301894	5.384045006	5.415449628	5.788816566	6.25896236	6.33101036	4.464764863	4.919712505	5.378167328	5.084355942	4.910612676	5.777768376
SLC2A13	2.249239843	3.016182504	2.645991334	2.714978351	2.817024101	3.381600318	2.825490111	3.116652679	2.897313291	3.143842463	3.725026885	3.221147371	3.781860856	3.120779715	3.666569143	3.611981897	2.844957367	2.518024796	2.286062679	3.51365229	2.573883374	3.567395885	3.236077697	3.678808364	2.848414695	4.101556177	2.563460854	3.583875578	2.690965126	2.507491517	3.231341581	3.223973089	4.06158466	3.068836605	2.541562912	2.898442177	3.700932286	3.800902816	3.267355506	3.141982171	3.455346397	3.069010632	3.253694438	2.262255563	2.695025094	2.850829217	3.186684363	2.872422816	2.79474367
TRIAP1	7.038120329	7.759378197	7.11490018	7.469821145	7.955970511	7.681631369	7.00457876	7.318163831	8.781392301	7.618145847	6.981301028	7.260795778	7.644966286	7.983708054	7.583150388	6.916295563	6.892740909	7.18933962	7.652688951	7.421684513	7.509441738	7.238633404	8.153598789	7.639813124	7.179737416	8.466829266	8.152046353	7.803034564	6.251524515	6.855324597	7.610351449	7.439032085	8.056550459	6.975809954	7.04380727	7.767965133	7.618273358	7.180778595	7.92590492	6.480360823	7.943215732	7.73220435	7.053615554	7.25094697	7.153043564	7.193953237	6.627088011	7.844510865	7.642254848
PITPNB	8.525753457	7.761392477	7.768693142	7.541067529	7.3421639	7.449822315	6.702292119	7.905449529	8.097791699	7.595475929	6.879068475	8.056093687	8.449625483	7.625806427	7.731944686	7.516919732	6.899905709	7.65886599	5.989350414	8.325818619	7.337655157	8.48965091	7.582475418	7.530574055	7.312207491	8.068040647	7.789861568	7.561135226	7.257600915	7.675085504	6.906064702	7.51199	6.958783735	8.697261467	6.922666833	7.233865035	7.896295739	7.00710325	8.590547016	6.834423361	7.946524295	8.43703919	7.268911292	7.267255891	6.416611149	7.69197944	7.222323198	6.39717882	7.650994629
MYO15A	2.239476769	2.299270674	2.204241684	2.707973522	2.63906556	2.219377608	2.31701263	2.427652073	2.432776479	2.300749358	2.332623749	2.272466959	2.313529345	2.328850372	2.307890601	2.31341682	2.334838071	2.33173692	2.581482818	2.349354991	8.155545304	2.309472016	2.235650392	2.330960429	2.302566877	2.995052854	2.343546478	2.459990776	2.702710675	2.322051793	2.253486118	2.319926625	2.461490994	2.548172504	2.354374545	2.426316278	2.351649028	2.321940032	2.261136559	2.342667371	2.446204785	2.362407404	2.38088123	2.590620291	2.412255509	2.45306648	2.534293964	2.422815893	2.450850641
TSGA10IP	2.291070481	2.514638463	2.2709287	2.327772651	2.789029223	2.237803005	2.331791289	3.320025968	2.318132381	2.858625468	2.502446912	2.598596711	2.237803005	2.370216558	2.455659741	2.575557632	3.798760001	2.481924878	2.668549209	2.237803005	2.328810835	2.704916325	3.055462105	2.277540609	2.54825912	2.275519905	2.464391815	2.512367806	2.478203067	2.27417113	2.307239221	4.039635484	2.34544502	2.494757962	3.466853449	2.325433887	2.237803005	2.784368583	2.362641616	2.333602343	2.237803005	2.424535553	2.473186085	3.269186715	3.0605965	2.271875193	4.124656498	2.237803005	2.290403785
SLC36A4	3.847695033	4.172201094	4.589720991	4.191288776	3.498333134	5.455815594	2.901151906	3.951807103	3.640031389	3.561451698	2.887807261	4.409234275	6.010638187	3.511344061	3.828896445	3.977425856	3.844080449	4.711486521	3.70030475	5.072103076	7.533120719	3.942116197	4.684736145	3.34291288	2.756172542	6.672494846	3.828415722	4.040567611	3.168030766	3.724840618	4.017381977	3.948020322	4.600741351	4.329608432	3.013655898	4.818453775	5.871491757	3.912446388	4.175782709	3.638883212	5.196043956	3.960020384	3.619688462	2.888992212	3.224196742	3.663127123	3.385743938	3.984760896	3.504877713
DAPP1	4.08205696	5.653198473	4.275038141	4.607112406	4.706504954	4.499431295	5.319014131	5.08401185	5.348435038	4.230141686	5.461043908	5.618072858	6.495082945	5.649266137	5.052983236	5.259861487	4.479011135	6.459117403	4.44870891	4.753079314	2.758075037	5.197090993	6.817585616	4.882391932	4.724400766	4.706267987	4.701598741	5.415371947	4.656236969	3.962038961	5.117487251	4.656278034	6.985369331	5.189438347	4.449609479	3.937803015	2.629647044	4.637859273	5.814631076	4.816162058	4.733739469	4.831672573	5.658035821	5.147313399	4.957181545	5.665348404	4.956520675	5.146734076	6.054262748
OR52B2	2.241774338	2.349791678	2.241774338	2.241774338	2.241774338	2.241774338	2.241774338	2.241774338	2.241774338	2.241774338	2.241774338	2.241774338	2.241774338	2.241774338	2.241774338	2.241774338	2.241774338	2.241774338	2.537551197	2.241774338	2.241774338	2.241774338	2.241774338	2.341435456	2.241774338	2.512281072	2.241774338	2.241774338	2.423005343	2.241774338	2.241774338	2.241774338	2.241774338	2.241774338	2.241774338	2.241774338	2.493419675	2.241774338	2.241774338	2.241774338	2.241774338	2.241774338	2.241774338	2.241774338	2.241774338	2.241774338	2.241774338	2.241774338	2.241774338
CSF2RA	0	0	0	0	0	0	0	0	0	0	0	0	0	0	0	0	0	0	0	0	0	0	0	0	0	0	0	0	0	0	0	0	0	0	0	0	0	0	0	0	0	0	0	0	0	0	0	0	0
OTOG	2.160299088	2.155765699	2.155765699	2.155765699	2.155765699	2.155765699	2.155765699	2.155765699	2.201428219	2.155765699	2.161887934	2.165668442	2.155765699	2.163596702	2.155765699	2.155765699	2.160788182	2.155765699	2.321653984	2.209561718	4.559889699	2.155765699	2.155765699	2.169315945	2.155765699	2.181276381	2.155765699	2.16846583	2.162132189	2.155765699	2.155765699	2.155765699	2.174525204	2.155765699	2.162254299	5.71927833	2.24773278	2.155765699	2.155765699	2.172347273	2.167250357	2.162498481	2.155765699	2.161032657	2.172347273	2.155765699	2.155765699	2.155765699	2.155765699
DLK1	2.18323996	2.18323996	3.045309367	2.18323996	2.202760094	2.18323996	2.18323996	2.201549121	2.18323996	2.210241624	2.18323996	2.18323996	2.18323996	2.18323996	2.194989183	2.216122413	2.18323996	2.194867372	2.308803102	3.815233237	2.461185659	2.199244983	2.232889458	2.18323996	4.456731481	2.18323996	2.18323996	2.235131469	2.196206629	2.18323996	2.18323996	2.20831526	2.18323996	2.18323996	2.18323996	12.30388581	2.255127724	2.18323996	2.18323996	2.18323996	2.195110982	2.18323996	2.241481272	2.18323996	2.18323996	2.18323996	2.18323996	2.18323996	2.18323996
NFATC4	5.247392683	5.153734883	3.821167501	4.037055751	5.366868523	4.105384948	4.239444078	4.403553212	3.330531925	5.945628477	3.434045058	4.49387916	3.588955111	5.493287563	3.73113558	4.451876957	4.039880498	4.117995969	4.234415541	2.860181852	7.215221002	5.334494751	5.143263722	4.257077174	4.534104539	4.567136902	4.5510399	4.418040396	5.354576495	4.643028684	4.164761706	4.825605768	5.202089203	4.69087537	4.019085431	6.204713643	4.890766948	4.798457185	5.449923363	3.697932404	4.190445495	3.270798604	4.412056611	4.110236916	5.387898505	3.837826729	5.002004541	5.931715244	4.768810833
WNT9B	2.279823472	2.575882183	2.293977775	2.216735239	3.028241977	2.216735239	2.233813488	2.216735239	2.314794639	2.526580779	2.844918229	2.349569693	2.245508551	2.388097519	2.359780296	2.477901999	2.342715167	2.242986057	2.29236177	2.272802051	2.323947046	2.575423605	2.291321787	2.357701146	2.266802124	2.28552801	2.434952075	2.518055883	2.417655566	2.346257763	2.358905293	2.34426631	2.365343834	2.46411987	2.267037968	3.09384274	2.543549261	2.332025664	2.239614653	2.305344967	2.506370138	2.216735239	2.868700463	2.233207622	2.628914633	2.363056016	2.321355139	2.28005683	2.400852441
CST6	7.385927053	10.90296125	7.038253442	7.520907403	8.99131794	5.595911787	7.18159062	5.297241044	4.833658452	8.66339367	6.460333288	6.681201117	2.961862395	9.718877981	3.01835707	7.469563487	9.056514177	10.67295317	3.593161592	4.709273618	4.229504976	8.414785621	8.641155921	7.428874162	6.994446938	3.640619421	10.58091928	4.446114571	5.458957665	10.05590973	8.104202144	8.662107381	6.327805798	7.369250756	4.081233782	9.571065225	2.89043467	6.492355701	8.828265568	8.701922026	5.289605839	7.532568246	8.914420646	3.590718101	9.047525357	8.502153859	9.293323669	3.865066882	7.116869514
PDLIM1	7.697867177	10.79631904	9.908670995	10.06073993	10.11954315	10.84428073	9.756221601	9.978165229	9.329929245	10.02066881	9.1451279	10.48522794	10.28019912	9.827018504	10.25103523	8.563743005	8.829595304	9.448760863	8.685291164	9.698721006	9.416545588	9.735079675	10.01187297	9.211597986	9.690911308	9.292069609	10.43930403	9.177301619	8.886138739	11.18871616	10.28421067	10.14527781	8.971122604	10.24715504	10.55861979	9.136429586	9.224408105	10.5183659	10.56421197	9.407162132	8.081843544	8.949820941	10.1033073	11.13305762	8.354433833	10.58243674	8.532630834	8.779915071	8.899367947
TMEM54	7.832169229	8.28622727	8.717756225	7.925546937	9.404504636	9.192802488	8.569404726	8.544171018	9.076197359	8.471291863	8.279247094	9.127161557	8.44129608	9.211440564	7.990604687	8.273095771	8.604344518	9.191599758	9.07353416	8.804613372	6.914996817	8.165095439	9.007176561	8.986074102	9.267709119	8.46673414	8.104257278	7.945999504	9.26408851	9.204879488	8.450277147	9.703053273	9.314687145	8.634749222	9.038943205	9.642144216	7.390156813	8.464885141	8.940294287	8.457442669	9.57618337	8.747140072	8.407707214	9.668908932	9.279107585	8.575738022	8.903619173	9.337947271	9.261082798
NUDT9	6.802389125	5.751255071	6.356249769	5.742268758	6.561400981	5.683190057	5.735302216	6.960841389	6.886850946	5.738746032	6.975998077	6.597417979	6.910763741	6.391891283	7.237156942	6.074463568	7.541227332	6.64422809	5.493682424	5.985711977	6.572210386	5.969282509	6.417638961	5.967411176	7.11249462	6.834154132	5.167775276	6.980912395	5.488786807	5.574950206	6.374421064	5.660001778	7.041418751	5.740305471	7.398705143	6.569011496	6.829995211	7.354970819	6.38800227	5.439134708	5.999157059	6.587463273	5.668905339	6.202523755	6.475622771	6.588040819	6.649985751	4.975705201	6.29527773
CD300LG	2.259482545	2.265901367	2.248918631	2.267008974	2.270816557	2.279737182	2.26158464	2.348204372	2.291251549	2.767311235	2.421616143	2.248918631	2.248918631	2.28459829	2.325522872	2.285689435	2.294143711	2.248918631	2.35899251	2.262942935	2.248918631	2.607939946	2.408615678	2.310407231	2.248918631	2.403222935	2.326578833	2.440919913	2.277909374	3.233096191	2.329741368	2.420855147	2.462772087	2.2852046	2.278884538	2.266516826	3.465019229	2.599298075	2.331144371	2.248918631	2.32681337	2.409932806	2.993985457	2.296788985	2.261708183	2.262325712	2.301584257	2.376467615	2.248918631
PTCRA	2.173227934	2.431468402	2.278318999	2.201802664	2.505850232	2.131699113	2.22848387	2.131699113	2.173699872	3.294993136	2.290600298	2.646031816	2.21418956	2.389890201	2.279401263	2.271805192	2.302228529	2.700940332	2.421205842	2.131699113	2.202609338	3.320526585	2.459416949	2.131699113	2.131699113	2.244951757	2.72498222	2.347153023	2.131699113	2.712527398	2.587360804	3.304981172	2.131699113	3.218637627	2.131699113	2.264490133	2.333569014	2.222718224	2.19741425	2.577994197	2.327864098	2.192196961	2.661713702	2.131699113	3.193519893	2.32921494	2.233997883	2.2056009	2.212248086
RPA2	8.497730834	7.581814503	7.447627883	7.595424535	7.34251807	7.783342239	7.871523639	7.384313401	8.461066574	7.262847866	6.833251238	7.044574098	7.891020022	8.922767677	6.958569669	7.152983912	7.484970595	7.596348871	6.906034664	7.207950059	9.643826162	7.834996082	9.047508588	7.609225974	7.548451571	8.201592619	6.913723813	6.874209168	5.900389909	8.014896251	7.305452078	7.300199789	7.556692499	7.762664622	6.95039485	7.646090353	8.000403923	7.435264815	7.926448966	7.496321788	8.262684155	7.46015418	8.521521549	7.505415417	7.610796058	7.414989527	7.68067646	8.04391567	8.199950829
SH3PXD2B	5.259197864	6.336782488	5.078389753	7.066375346	6.146576714	5.768093171	4.533107037	5.97438831	4.966499969	6.509067888	4.590668005	6.007755692	4.772486497	6.835148776	5.167271058	5.803230391	5.321838186	6.360318255	5.719760434	6.331878579	5.34312691	7.193160581	6.257148526	6.108565799	5.997759767	5.714143679	5.257277634	5.547399398	5.373551107	6.273763023	5.443916595	6.259959689	5.127524997	6.060787604	4.519804043	5.212396249	5.896899517	4.365164896	5.980162693	5.074682533	5.207796428	6.766062207	6.099862632	4.533279802	5.464908895	5.838698342	5.693299594	3.31219627	5.469899287
PPM1K	3.93943357	4.405251353	3.635956262	4.793491162	4.743156229	3.331439413	3.40561216	3.76257389	2.84060244	4.50668593	4.01980231	4.015757588	3.626368522	4.119117476	3.521887573	3.779874109	3.376040527	4.665525546	2.542761563	3.252169148	4.620236802	4.793244877	4.416645211	4.467807217	2.743104623	4.465965614	3.762788786	5.197359042	4.071205366	3.415735912	3.68506766	3.664330181	4.207585031	5.16081546	3.160793016	5.15596582	4.916399517	3.579867494	3.218926211	3.791078936	3.658460582	4.893704803	4.621096301	3.925659483	4.091077711	3.921408535	3.50259964	2.426172334	4.195411338
STARD6	2.230201786	2.262989877	2.209108592	2.355781366	2.174530664	2.598945321	2.207962111	2.174530664	2.336865117	2.174530664	2.174530664	2.174530664	2.480424172	2.222032261	2.174530664	2.403171116	2.234704577	2.208981255	2.339633639	2.31755397	2.661497126	2.267868368	2.318256955	2.174530664	2.174530664	3.719881712	2.216726212	2.251576527	2.213176845	2.451338661	2.246884183	2.211906875	2.545612635	2.174530664	2.174530664	2.265797233	2.556493685	2.266650451	2.344923642	2.174530664	2.277812724	2.21571309	2.342051296	2.206814624	2.241802431	2.174530664	2.174530664	2.491859076	2.174530664
UBE2V1	3.247166434	3.107771142	3.167357422	2.845711797	3.475962273	3.493885142	3.13962754	3.469307298	4.009836246	2.430597208	2.761029764	2.6643506	3.313437066	3.289413741	3.231135738	3.87284315	2.812310219	3.053079598	2.881668509	3.459351565	3.270548282	3.471134026	3.194612051	3.449828243	3.165388254	3.625087166	3.200321118	3.841495368	3.261440359	3.530868599	2.930228304	2.886146916	3.127266715	3.004254885	2.915796633	2.650381095	3.874275681	3.17508887	3.053965238	3.10418881	3.499208918	3.669617317	3.025510039	2.429979281	2.46483334	3.237177673	3.669851745	2.907881401	3.328933516
NUDT16L1	5.574855429	6.476307996	6.490798456	5.623954595	6.809066916	6.581962401	6.291656024	6.635427949	6.758340483	6.899773037	6.82717863	5.922352881	7.117078947	6.95664177	6.640571298	7.024973394	6.754180031	6.121361304	6.803256716	6.52731661	8.042275939	6.770721023	6.549948092	5.981383386	7.105357932	6.859273852	5.892815988	6.958815312	6.984944677	5.93480769	6.64789531	6.99930143	7.386038444	5.77765723	6.73024007	7.873277569	7.749426861	7.04761155	6.179556766	6.225260494	6.806081067	7.778674786	6.578379582	7.273347651	6.803766839	6.643372528	6.234880878	6.400115427	6.719560096
HRH4	2.345599007	2.3096949	2.248057175	2.314700562	2.22643882	2.22643882	2.22643882	2.293816268	2.244263329	2.22643882	2.318482335	2.337407622	2.26173496	2.22643882	2.248215056	2.22643882	2.22643882	2.290283272	2.332322806	2.22643882	2.22643882	2.397485316	2.34767741	2.423447851	2.22643882	2.322858024	2.22643882	2.368021367	2.343964081	2.250266105	2.22643882	2.295656479	2.297647655	2.256717631	2.251526983	2.22643882	2.500519116	2.246161376	2.362004105	2.22643882	2.291973939	2.277623519	2.28102988	2.246635536	2.330374334	2.270788968	2.270477612	2.257973439	2.22643882
GRM1	2.201345183	2.248849019	2.210514643	2.214056515	2.232167297	2.223276911	2.227998677	2.215824031	2.21650324	2.201345183	2.21133281	2.201345183	2.246060615	2.239131527	2.210651038	2.240333297	2.264937267	2.219623279	2.280320736	2.21133281	2.313493766	2.299886091	2.214600609	2.223412044	2.212014243	2.302950032	2.234850029	2.28265229	2.201345183	2.201345183	2.201345183	2.269648824	2.241934023	2.214328589	2.212014243	2.262312733	2.357943597	2.242733687	2.225167566	2.215008537	2.201345183	2.255465375	2.2363233	2.226920847	2.228402645	2.229613838	2.21078742	2.214872575	2.201345183
ARHGAP20	2.279527349	3.430303552	2.363815055	2.528333641	3.10838102	2.574927164	2.192047806	2.228286836	2.382586614	2.803213046	2.448063723	2.489582973	2.407656146	3.169295748	2.531773845	2.927142211	2.772588851	2.535507573	2.431829074	2.290827236	2.340236457	3.661138028	3.09849378	2.335330028	2.240025953	4.216752692	2.792195717	2.508636006	2.36002893	2.657454107	2.90010002	3.85309867	2.454288686	2.664518825	2.347910392	2.217977844	2.680980051	2.654968008	2.469513832	2.475429234	2.230820086	2.304190447	2.918920342	2.199193177	2.423308556	2.510382725	2.829274094	2.183422681	2.185911376
THADA	5.023821751	5.29305356	4.858630376	5.370239044	5.708050077	5.149667032	4.551750234	5.570411463	7.032097221	5.240584211	5.760432155	4.654942781	5.401310957	5.863810459	4.873494036	5.344267635	4.696404714	4.847033086	4.496089335	5.61607586	5.9200213	5.647387569	5.689432145	4.922806731	5.031843603	5.609509512	4.88131903	5.736118709	5.704744471	5.365680104	5.632424841	5.777771676	5.723737472	5.666839883	4.778302762	5.16304297	5.557087792	5.101901182	5.192205034	5.374144213	5.116191014	5.516088276	5.74236676	4.691901081	5.019625608	5.357368965	4.633084412	4.923407007	6.122980881
HOXA1	2.440648965	4.498771516	4.586603657	4.404697747	5.043312379	4.364905099	4.349910024	4.297593539	3.805294414	4.147066331	4.941709261	3.952768503	5.499590273	4.549649066	2.390941784	5.803732086	4.199309892	4.285279484	4.009227724	4.080807538	3.037626801	5.210670565	4.654085681	4.279390942	2.341406924	3.3126899	4.638456002	5.690273126	3.755012905	3.838634802	4.344139827	3.971300007	3.860258213	3.244992641	6.175044101	3.639872081	3.840011563	4.712083215	3.868869433	3.755965131	3.250108929	4.666635108	4.524950284	5.709632348	3.441665567	4.958379494	3.966653821	2.707039719	3.575008645
ZNF490	2.805780126	3.120927454	3.155549942	3.637195236	4.082329257	3.1528114	3.751769034	3.947830206	3.551196795	3.528382464	3.020931202	3.064466358	3.009063585	4.211961447	3.48232368	3.419017016	3.239460511	3.157112122	3.087276546	3.049555953	3.779709882	3.727451084	3.633175019	4.304845756	2.930939198	3.478862665	2.886323784	3.623788402	4.511417799	3.011204834	3.753884988	3.634538697	3.856955705	3.606841148	3.296709527	3.330523691	3.682597653	2.863432426	3.1071394	3.284658508	3.992229164	4.164586485	3.571503985	4.080216623	3.537400318	3.186712778	3.135656881	3.792248397	4.291408224
OR1L1	2.253847366	2.253847366	2.253847366	2.253847366	2.253847366	2.253847366	2.253847366	2.253847366	2.253847366	2.253847366	2.253847366	2.253847366	2.253847366	2.253847366	2.253847366	2.253847366	2.253847366	2.253847366	2.645392952	2.253847366	2.253847366	2.253847366	2.48443594	2.253847366	2.253847366	2.253847366	2.253847366	2.253847366	2.253847366	2.253847366	2.253847366	2.253847366	2.253847366	2.253847366	2.253847366	2.253847366	2.423566247	2.253847366	2.253847366	2.253847366	2.418446697	2.253847366	2.253847366	2.687456853	2.253847366	2.253847366	2.253847366	2.253847366	2.253847366
GBF1	5.262525088	5.921014849	5.47279792	4.780171955	5.864824655	5.126514605	5.106919594	5.435937221	6.401863733	4.905471459	4.53486722	5.223395935	5.498949082	5.865259157	5.33336339	5.459384139	4.746856666	5.969404671	4.16291781	5.257408311	5.739521336	6.193184202	5.967204597	5.588706874	5.216089115	5.654742484	4.956792302	5.317221806	5.579255465	6.055390634	5.523846942	5.930111903	4.966207023	5.626764483	4.511332307	5.681914841	6.003035874	5.83761773	6.170286164	4.453910013	5.187792066	5.474620592	6.081513348	4.967832479	4.551921872	5.667476973	5.049551102	4.85504348	4.711993499
PHF12	4.612341115	4.84687458	4.525245435	4.483843408	5.087156063	5.473197996	5.254019911	5.749285586	5.777428545	4.441735561	4.422234039	4.597506416	5.816798608	5.520720488	5.523231472	5.288868017	4.534230916	5.729735808	5.327005459	6.536796359	6.138761423	5.575431991	5.534971592	6.722393631	4.595323691	6.017072187	4.45919746	6.124920104	6.368323738	5.323143757	5.668887377	5.664627371	5.559222081	5.234268228	4.951122262	4.596099132	6.156534181	4.591725362	4.40311695	4.853277796	6.498853005	5.721434582	5.284348989	5.047010933	4.577008026	5.560149424	5.195146147	4.968326609	6.04891521
PTRH2	6.284861054	6.043565424	6.07557196	7.208293559	5.843259869	6.77415627	5.060187212	6.460925946	7.101859776	6.171221911	5.312050527	6.106442596	6.276036194	5.637530772	6.754393822	6.174685406	6.386527534	6.262625309	6.450900215	6.944662925	6.230960607	5.584498135	5.457849931	6.434807797	6.299998609	6.662328219	6.360525637	6.753061213	6.390430973	5.892892226	5.844802861	7.306086841	6.57478047	6.231367171	6.378959174	7.238467618	6.679385556	6.444443259	6.45498126	4.68259742	6.521039611	6.756322894	5.548355831	6.256415428	6.309880968	6.226691582	5.779882129	6.180904026	6.994386386
NCAPH	5.919473741	5.30803501	5.047614616	5.288702543	3.757526154	6.020263806	3.519450749	4.88182987	5.736764927	4.543866752	3.049659538	4.669339189	6.377794463	5.18870652	4.487330757	3.847822723	3.713364297	5.070389754	4.755450666	5.912020876	5.889512112	5.248660962	4.624808197	4.335707289	4.435335555	5.534402679	4.779786152	4.848749802	4.004228087	5.52574314	4.374719002	4.171358185	4.223108443	5.5140593	4.36165723	4.452507845	6.273256564	2.999921257	5.105849591	4.474069845	5.642994242	5.66873263	5.091986802	3.616044625	3.970214066	5.817258389	4.4250679	3.976915938	5.566359885
BPY2	2.26031438	2.26031438	2.26031438	2.26031438	2.26031438	2.26031438	2.26031438	2.26031438	2.26031438	2.26031438	2.26031438	2.26031438	2.26031438	2.26031438	2.26031438	2.26031438	2.26031438	2.26031438	2.26031438	2.26031438	2.26031438	2.26031438	2.26031438	2.26031438	2.26031438	2.26031438	2.26031438	2.26031438	2.26031438	2.26031438	2.26031438	2.26031438	2.26031438	2.26031438	2.26031438	2.26031438	2.26031438	2.26031438	2.26031438	2.26031438	2.26031438	2.26031438	2.26031438	2.26031438	2.26031438	2.26031438	2.26031438	2.26031438	2.26031438
FRS2	3.672588798	4.656210745	4.157224594	4.129458779	4.789060147	4.395844103	4.418629936	5.262706736	5.908917226	4.06160961	4.941673518	4.420834756	4.678856988	5.051082601	4.624187962	4.665673648	3.941308498	4.196705131	5.959696236	4.370259195	4.210747882	5.299032502	5.101421362	5.198502355	3.90069554	5.343704983	3.867666873	5.371572387	4.284280397	5.578568863	4.598472705	5.377037338	4.817207797	4.217151851	3.507887055	3.620191355	5.341997015	4.699950301	4.816863061	4.180736755	4.54398251	4.746287031	6.919797218	3.847005365	3.330519576	4.445048364	4.013674076	4.435082451	4.771182914
MORC4	6.115877755	6.202358677	7.305925373	5.148602603	6.168949873	5.623877504	5.122335611	5.964712524	6.892529074	5.571735709	4.887093182	6.185245026	6.270142534	7.213985784	5.991623756	5.869743209	5.215188812	6.02839357	5.304186283	6.54906015	5.847264811	6.111607074	7.434056642	6.516999629	5.709938873	7.770781636	6.589302188	6.116889727	5.27026207	7.098953802	5.757964543	5.322219805	6.914874595	6.702323633	4.561187468	5.177061548	7.216705269	4.990984986	5.961953966	5.30148227	6.140807815	6.213637126	5.850948616	4.477272239	4.64348265	6.262857276	5.557090333	7.485628913	6.612507508
LAMB4	2.359827433	2.366218881	2.376627079	2.341718711	3.306163058	2.419460286	2.347093534	2.490243644	2.53230402	3.403437331	2.391229193	2.491980397	2.45224294	2.420635143	2.357508399	2.396947864	2.444952981	2.395354314	2.78989777	3.034228709	2.649489025	2.394822725	2.327981157	2.397743957	2.350665274	2.857424856	2.410420018	3.857797721	2.434656752	2.621752661	2.389762503	2.401056127	2.434139939	2.422069735	2.373121302	2.380392699	2.644608142	2.47325879	2.531219611	2.427014276	2.435302498	2.351488225	2.494581479	2.476772623	2.449561597	2.387893572	2.338123952	2.426104756	2.478150639
OR10R2	0	0	0	0	0	0	0	0	0	0	0	0	0	0	0	0	0	0	0	0	0	0	0	0	0	0	0	0	0	0	0	0	0	0	0	0	0	0	0	0	0	0	0	0	0	0	0	0	0
MAP2K3	6.30831685	6.628852036	5.929322007	5.908030194	6.257742618	6.629550925	5.653033721	6.622224286	5.846712248	6.508037264	5.678087606	6.630873212	6.480482557	6.157644286	7.11825121	5.757099392	6.075647928	6.146159035	5.020927376	6.648852115	6.744032258	6.204220694	7.323949333	5.066499551	5.798872749	5.938295676	6.361498903	5.618163713	7.583036665	6.195664745	5.986623357	6.59968632	7.219635174	6.64415172	5.976556418	5.856139684	6.595365589	6.561936609	6.484570218	6.086110997	6.246437222	6.568891399	6.574096324	6.860856074	5.851131117	6.287060417	5.333946488	5.765606641	5.221847514
PDHA2	2.339618289	2.339618289	2.339618289	2.339618289	2.339618289	2.339618289	2.339618289	2.339618289	2.339618289	2.339618289	2.339618289	2.339618289	2.339618289	2.339618289	2.339618289	2.339618289	2.339618289	2.339618289	2.523517663	2.420551993	2.339618289	2.339618289	2.339618289	2.339618289	2.339618289	2.339618289	2.339618289	2.339618289	2.339618289	2.339618289	2.339618289	2.339618289	2.339618289	2.339618289	2.339618289	2.339618289	2.339618289	2.339618289	2.339618289	2.339618289	2.339618289	2.339618289	2.339618289	2.409789665	2.339618289	2.339618289	2.339618289	2.339618289	2.339618289
DBX1	2.195835299	2.195835299	2.195835299	2.195835299	2.195835299	2.195835299	2.195835299	2.195835299	2.195835299	2.195835299	2.252069562	2.195835299	2.195835299	2.195835299	2.195835299	2.195835299	2.195835299	2.195835299	2.260607692	3.105105529	2.267971115	2.266850543	2.195835299	2.195835299	2.195835299	2.195835299	2.195835299	2.195835299	2.195835299	2.4097621	2.303455402	2.195835299	2.195835299	2.195835299	2.195835299	2.511012217	2.195835299	2.195835299	2.195835299	2.195835299	2.195835299	2.195835299	2.195835299	2.195835299	2.195835299	2.195835299	2.195835299	2.195835299	2.68416413
TTTY6B	0	0	0	0	0	0	0	0	0	0	0	0	0	0	0	0	0	0	0	0	0	0	0	0	0	0	0	0	0	0	0	0	0	0	0	0	0	0	0	0	0	0	0	0	0	0	0	0	0
ATP9B	3.306199294	4.151118711	4.168702172	4.337794104	4.128728856	3.96106064	4.479772847	4.068699415	4.998239657	3.546131229	4.823386139	3.369779173	4.194420539	4.439296029	4.492009163	4.154349867	3.384448393	3.766955674	3.805850182	3.543199703	5.453735252	4.509129466	4.710737522	4.432513302	3.300210491	5.242230553	3.470063229	3.990517786	4.667583696	3.710599583	4.20672666	4.471732154	5.123766142	3.771746745	3.189942331	4.06052654	5.360253338	4.17877344	4.080264403	3.684038994	3.874107508	4.443575994	3.778452998	4.045105868	3.864814088	4.091736181	3.55348397	4.832557005	4.71614078
COQ3	5.72525845	6.650827723	6.403828928	6.537307182	5.9508408	7.393334184	5.213759045	6.658243664	5.825195961	6.189656744	4.966877295	6.326954543	6.997955075	6.360331502	5.916402036	5.911762138	5.93235934	5.605349948	6.160185684	7.328900764	6.760515272	6.131151248	6.069058501	5.270350451	6.033365835	7.236943613	6.376345818	6.575178478	6.049443707	6.163263038	5.975034764	5.591906338	6.199566525	5.910851895	6.367941859	5.774718875	6.793000951	5.939949738	6.154795278	5.592371901	6.453592043	6.573056926	6.480864056	6.663638794	5.286688466	6.434093594	4.934979759	5.958865466	6.709149745
NASP	6.68679633	6.402887425	6.552209972	5.85219381	6.955273054	8.047340539	5.723573829	6.676879111	7.4344834	7.252359753	5.484937988	6.317668946	7.757196209	7.50552024	6.380694633	6.013476407	6.31322036	7.064769441	7.265234207	7.000686914	8.412834119	7.114879442	7.949056185	6.606886681	6.32920062	7.107049579	7.553766976	7.070896703	6.464775684	6.842032218	6.456173097	6.529475701	7.360618011	7.783852858	6.433617492	7.361581698	7.168299236	5.727382374	6.993562553	6.472351048	7.735687767	6.851236347	6.469740476	5.989105026	5.797060955	7.265916101	7.109482991	7.410885779	7.940558667
FUCA1	7.938609199	7.486719534	7.450345893	6.821458991	8.914727144	8.066544261	9.694289615	9.480111566	8.413693671	8.298121597	9.027605344	7.321848354	7.793165294	8.9067621	7.949406355	9.158151467	8.509391343	9.618230866	8.700095783	6.270237267	6.670359085	7.927157671	9.423917482	8.622098619	7.792223484	8.661785348	7.346214669	9.313617689	8.041002281	7.638046618	7.965081166	8.766520774	9.651891128	8.764845912	8.217547259	7.678045075	7.375187332	8.82685424	8.204690526	8.461306758	9.588383482	8.362811883	9.334985542	8.403047672	7.724525325	8.670455043	8.571128426	9.089325365	8.610517101
CKLF	3.42571745	3.537694618	3.511891614	3.42571745	3.568924705	3.42571745	3.589673134	3.805726293	4.099366889	3.42571745	3.609088471	3.42571745	3.696141848	3.656012844	3.967901049	3.547770993	3.42571745	4.333122086	4.083200943	3.42571745	3.767009344	3.862713934	3.776195342	4.603104299	3.619567779	4.10423615	3.42571745	4.238984891	3.613960522	4.152879262	3.76961333	3.60815021	3.42571745	3.659493857	3.525224595	3.42571745	3.919290524	3.791528954	4.183024866	3.42571745	3.757956514	4.054713577	3.832483989	3.506376277	3.671176108	3.97952346	4.174924838	3.550861486	3.42571745
NRXN3	2.437770843	2.671821769	2.927574761	2.468283517	2.675620028	2.563622714	2.781280856	6.239406383	2.438159866	2.629754313	5.287612421	2.673776521	2.504660032	2.759694351	2.51338576	3.521818354	3.498219249	2.642926538	2.885525022	2.494883045	7.095890102	2.979402949	2.641148136	5.30390579	2.992432983	5.757736694	2.539343221	3.822605009	5.996443752	2.492147438	3.897110067	3.517407515	2.675620028	2.699035554	3.879680828	4.008577848	6.134639457	3.245135414	2.719425735	3.508945794	3.530709806	2.577115947	4.794220718	3.2879913	3.484584755	3.35166843	4.796711899	3.408005373	2.430748815
OR52E5	2.171485417	2.171485417	2.171485417	2.171485417	2.171485417	2.171485417	2.171485417	2.171485417	2.171485417	2.171485417	2.171485417	2.171485417	2.171485417	2.171485417	2.171485417	2.171485417	2.171485417	2.171485417	2.272770749	2.171485417	2.171485417	2.384383193	2.171485417	2.204649746	2.171485417	2.171485417	2.171485417	2.171485417	2.171485417	2.171485417	2.171485417	2.171485417	2.171485417	2.171485417	2.171485417	2.171485417	2.200720779	2.171485417	2.171485417	2.171485417	2.171485417	2.171485417	2.171485417	2.171485417	2.171485417	2.171485417	2.171485417	2.171485417	2.171485417
SNORD25	0	0	0	0	0	0	0	0	0	0	0	0	0	0	0	0	0	0	0	0	0	0	0	0	0	0	0	0	0	0	0	0	0	0	0	0	0	0	0	0	0	0	0	0	0	0	0	0	0
GNG4	2.199915308	4.864765858	3.849912428	3.366913471	2.680573016	4.692108708	2.236798234	2.144008189	2.534099464	4.161224129	2.090770751	2.465203138	2.303043456	2.486270381	2.724563699	2.533927537	2.345081892	4.812340716	2.8479434	3.774379543	8.596353252	6.698878031	2.23101713	4.448089853	2.484841049	4.626598024	5.237059681	2.322307356	2.263395992	3.687850651	2.62134961	3.344340089	2.285052579	5.145267852	2.316395586	6.278423152	7.842354555	2.469372467	5.246545045	4.628034866	2.521920789	2.786074864	2.865378394	2.096257681	2.603660549	4.419033425	4.798861499	2.120955752	2.265206123
RGS7	2.175555287	2.238846047	2.200065792	2.175555287	2.175555287	2.175555287	2.222757816	2.175555287	2.175555287	2.175555287	2.175555287	2.175555287	2.175555287	2.175555287	2.20031735	2.21046419	2.260027758	2.200065792	2.377192739	2.175555287	2.638637453	2.175555287	2.175555287	2.175555287	2.175555287	4.447137697	2.175555287	2.230642937	2.175555287	2.175555287	2.175555287	2.327487041	2.175555287	2.175555287	2.175555287	2.446292313	2.175555287	2.197925555	2.175555287	2.175555287	2.175555287	2.204836973	2.175555287	2.198555408	2.175555287	2.175555287	3.959443831	2.523835312	2.175555287
NR5A2	2.492925086	6.336994124	2.446940841	2.383145965	2.321591575	2.318610515	2.379464515	2.357254679	2.694830062	2.696879694	3.847598117	2.472933291	3.232583187	2.717759188	2.794806302	2.840439484	2.743757076	2.779707119	2.696060241	2.350590254	3.227535641	2.753820224	2.54221015	3.985589728	2.313404409	3.565480732	2.664436097	2.940278723	3.32354444	2.825065641	2.812196746	2.66988765	3.602598161	2.739883444	2.723787892	2.377250481	2.676565096	2.641450158	2.586875455	2.702682569	3.093407458	2.680139681	2.795867116	2.924029354	2.585444604	2.552814087	2.41303818	2.510423066	2.478496758
CYP8B1	2.767938873	3.953667038	3.305870804	3.075273576	2.444219559	2.708446505	2.593821177	2.645627408	3.136682089	2.407092819	3.814709932	2.188715593	2.210050411	3.231065726	3.733234801	2.223913891	2.176233369	2.386085435	2.28429286	2.209469297	2.183738177	2.221959549	3.022490513	2.1808847	2.196496029	2.212024108	2.795512269	2.400263241	2.286367127	4.232763508	2.163620764	2.592975295	2.48607721	2.222994594	2.180170275	2.201889261	2.208422588	2.214920755	3.30249017	2.649348009	2.644411686	3.033409605	2.269340522	2.163620764	2.246107992	2.865428845	2.625533325	2.461797611	2.468101121
TMOD4	2.524597856	2.94774527	2.767316028	3.621253498	2.830888684	3.769834169	4.189417931	4.293905545	3.061045267	2.36340751	3.506775574	2.717108842	2.935182798	3.436284546	2.845255193	3.141625576	3.136448118	2.934012145	3.23306556	2.772603508	4.40598624	2.782555818	2.765327893	3.82052322	3.397209582	3.388504038	2.796700705	3.437323587	3.959570987	3.305814667	2.681901745	2.774016301	3.215984848	2.678976601	3.156259531	2.83979591	4.04773732	2.630771624	3.109451681	2.774957345	3.886185799	3.582673286	3.416331276	3.355810606	3.547757776	2.85655117	2.949565883	3.41398512	3.598647289
TCTA	7.122071685	6.31243133	6.539484247	6.515638512	6.71031375	6.811413605	8.311911659	6.780636619	6.929495333	6.613136277	6.020006479	5.872942067	5.070081864	6.803358403	6.997891807	7.175061589	7.499216289	5.699509558	6.288748891	6.302946622	7.318764679	6.632023727	6.267048598	5.652712126	7.442044985	8.722031813	6.461450383	6.23255684	6.12141181	6.611234143	5.803899298	6.089161585	7.441132675	7.018988919	6.027899854	6.635837699	6.196660158	7.663132823	6.434644203	6.72650366	6.774276544	7.014020995	6.386952333	6.643284047	5.839605721	6.273054034	6.857318905	7.464903951	5.648034952
DPY19L2	2.395471322	2.817627932	2.338167691	2.544697693	2.41058925	2.654445256	2.728091586	2.586065337	4.268215737	2.72042925	3.431231411	2.436009564	2.927015783	2.637340781	2.438910802	4.147213676	2.461362165	3.300228689	2.877728141	3.147148849	3.75030826	2.755944963	2.766237339	4.6808174	3.043036624	4.82152079	2.786169431	4.265680438	3.556715594	2.596560266	2.646515672	2.942818366	3.322272273	2.794350727	2.311440493	2.315343236	3.463190091	2.582708113	2.338283708	3.283515896	3.259658262	3.520838348	5.065875167	2.458193683	2.877881064	2.47333214	2.912805191	2.384771506	2.319705087
ZNF273	2.930083305	3.138168896	3.292240211	3.894877854	4.549846	2.800016051	3.826851451	4.354443273	4.148894445	3.364164665	3.361882733	3.068976301	3.996936841	3.476469576	3.31491978	3.888402735	3.951530181	3.155968614	4.39781531	3.317379029	3.764973017	3.641932998	4.160075718	3.712173832	3.328389138	5.393900082	3.286980254	4.364205768	4.95625348	3.872539113	3.977737809	4.325965901	4.153233147	3.215850926	3.203699005	2.68533101	3.642966454	3.228245645	3.21278508	3.633747467	3.728800697	4.756206603	4.619087231	3.924790106	3.387754728	3.631665196	3.631962865	4.647994104	4.806829742
FKBP4	8.503090702	7.356367381	7.971573113	8.510895633	7.9550895	7.569721008	8.014479016	8.149803229	10.07919878	7.535996726	7.118505327	8.215648328	8.613955255	7.37664893	7.822596719	8.063137852	7.881250391	7.896793913	7.872150028	8.934365202	8.618864411	8.134830192	7.990988655	8.187799022	8.144899651	8.287247909	8.673349076	7.73677804	7.012459008	9.077982974	8.376245984	8.006695825	8.480043879	7.58812757	7.471314071	7.834333001	9.316750557	7.641424774	8.491619748	7.552595918	8.929040099	8.832634704	8.534005143	7.780119477	7.3849195	8.33377798	7.230444534	8.008423807	7.370710142
RFWD3	6.436229326	7.185486358	6.19005339	5.894350414	6.844927945	6.456447277	5.244740586	6.496720472	6.310962163	5.799504928	5.196628571	5.317359955	8.139755165	7.597200127	5.687283948	5.959399942	5.604378635	8.081665964	5.526378633	6.806252083	7.737049122	6.387670119	8.373705668	6.954728581	6.145286683	7.489447854	6.049623073	6.706609955	5.729226273	7.164812142	6.548504284	7.193500625	6.445261163	6.999431576	5.892000904	5.461716222	7.79212952	5.551543346	6.627124685	5.603294304	6.662805041	6.635191556	7.048325416	5.208732353	4.770809182	6.427343487	6.316498886	5.856913961	6.759869652
FAM120AOS	5.425257844	6.239923473	5.735383715	6.490597254	5.855965103	6.087375752	5.393718935	6.372722945	5.85031988	5.542651563	6.061365053	5.530417709	5.893317573	6.345909229	6.118598082	6.467559392	6.352548243	6.16047168	5.514297688	5.657494256	6.076274661	6.430674469	6.065023067	6.907631367	6.507546454	7.40208483	5.07445466	5.478422681	5.575232659	6.971855362	5.560131488	5.626920457	6.790376642	4.923985775	5.616294889	6.152543566	6.167378631	6.148365178	5.819123162	5.162678688	6.104806712	5.576784737	6.225491912	6.123750709	5.202732022	6.285093915	5.842770412	6.439489357	6.560113276
SNUPN	4.654403873	4.748631888	4.688725282	5.425003509	5.098332383	5.540444724	4.222486248	4.620890959	5.752108222	4.86809614	4.563577119	4.944807085	5.880628002	5.760453604	4.573153178	4.813320382	4.742281251	5.334618504	4.960360196	5.861771509	4.844904254	4.866606983	5.209757175	5.144354517	5.238863794	5.591751557	4.580957275	5.328585442	4.302040541	5.190990678	5.428730106	5.201503152	6.083104732	5.42104831	4.314032632	4.769241697	5.063151661	4.953458683	4.381992691	4.405624013	5.199419883	5.892403942	4.450216952	4.764172983	4.600103326	4.869237419	4.739576154	5.255055215	5.685055315
CLDN4	7.771764657	7.751099661	8.142212336	9.846584671	8.621979827	9.02109497	7.967030784	7.587957032	9.955202393	6.971210933	9.195531265	6.036829402	8.642455756	9.121351813	9.767283869	9.404070369	8.856859866	7.915463087	8.406609064	6.323759239	7.245650035	7.074934036	10.01560795	8.579346793	9.205382309	8.160035709	9.323868027	8.039114122	8.654995972	9.574932482	8.838641626	9.003108405	11.43897007	4.275257598	7.407932289	8.431956103	6.334119173	11.20135982	9.616866074	8.629390541	9.641827606	8.912741869	8.965544647	7.071698517	7.782725373	8.661485801	9.250300011	9.996512237	9.992866942
TGOLN2	7.72208434	8.493134474	7.179784353	7.635176884	7.875063158	7.592965998	8.02616472	7.283881089	9.034599586	7.217506182	8.802532172	7.339629263	7.942331096	8.285567124	7.517632665	7.833674757	7.252475959	8.027112918	6.556478469	7.385299603	8.089165829	8.269070424	8.519710851	8.282096008	7.448604641	9.456080904	7.112629217	7.628068333	7.425426468	8.943393745	7.722844515	9.095647583	8.433878371	8.22862892	5.97773009	6.461599609	8.622574536	7.570952252	7.714015084	7.587277979	7.465834716	8.058213878	8.423653298	6.57200721	6.743891008	8.067245922	6.873708544	6.705402495	7.694155411
QRICH2	4.054945923	3.462075949	3.517509396	4.067516384	3.050115721	2.954652039	3.183392169	3.81823387	3.320236958	2.977821352	3.143312283	2.883021579	2.617040529	3.694272889	2.590457025	3.636284461	3.141445386	2.761224131	4.262403122	2.629536636	3.744062953	3.778431777	3.043228987	4.052221409	3.450906421	3.999319033	3.376127738	3.61788886	4.893055157	3.111773753	2.796949657	3.135045675	3.910277603	2.754167028	2.663022301	3.607248998	4.57601928	2.671746749	2.902968237	2.710159502	3.780455418	3.519581278	3.304578534	4.486477638	3.607963531	2.767611612	2.707958268	4.073311682	3.48569627
NOD2	2.696382276	3.894996219	6.155628907	2.593206573	4.027233482	2.770051821	2.56446966	3.183429014	2.805940582	4.049569235	2.809578532	5.130800329	3.08742909	3.382088826	2.463295302	2.782447113	2.598600529	3.181410127	2.457415201	5.46623407	2.499433537	4.906085615	2.814072427	2.802213061	2.794486324	2.872258985	4.226020758	3.812249733	3.821751214	3.659689221	3.582041838	2.997773593	2.500834489	4.333735734	2.215009069	2.545470271	2.916590639	2.536255437	2.835384203	2.647154081	3.598730853	2.966141033	3.304499926	2.21127004	3.440401745	2.972570906	2.613274282	2.83755051	2.768259787
SERPIND1	2.333463656	2.222245816	2.231681889	3.913321563	2.240818017	2.529983983	3.312993121	4.137580724	3.631779067	2.76919962	3.371077783	2.286596184	2.389725231	2.473112642	3.099952043	2.892005852	2.200802777	2.326059325	2.394348822	2.21087199	2.980585802	2.444662245	2.542487194	5.076951044	2.271045966	2.642580008	2.388818562	2.268935312	2.901046312	2.722572661	2.360372348	2.882965126	4.089781391	2.4196666	3.318462002	2.95690306	2.631148842	2.155532402	2.456160281	2.492705208	2.655282964	2.50678425	2.341556855	2.567115681	2.181128663	3.187596714	3.295239836	2.703722704	2.690730048
FGF5	2.268785195	2.870837631	2.369202092	2.285833381	2.358174629	2.402658573	2.244460375	2.244460375	2.277339157	2.290878172	2.244460375	2.346710844	2.244460375	2.63560012	2.274613174	2.300905414	2.279586456	4.300832207	2.399343325	2.308314263	4.370037392	2.529710249	2.301601914	2.360388134	2.312577007	2.244460375	2.328231876	2.395052191	2.255719883	2.319915315	3.144168944	2.318771618	2.244460375	7.43037521	2.244460375	2.349056905	2.432096061	2.253669463	2.514414068	2.259329861	2.244460375	2.280177161	2.257285522	2.244460375	2.31234697	2.36348029	2.275206299	2.259209701	2.307506115
AHSA1	8.733880144	8.646753371	8.216763535	8.932675311	8.489486496	7.913523747	7.611543427	8.606062028	9.03529348	8.792973447	7.527061591	8.968777784	8.496338245	8.041304698	8.104365252	7.816042442	7.69272606	8.846670684	8.094338361	8.526553444	9.330424348	8.750820501	8.014296366	8.478443559	8.254835725	7.790545398	8.19140382	7.723455663	7.324883785	8.094487782	7.668162729	8.137711149	8.077430167	7.782797087	8.509659962	8.907807992	8.729116975	7.725064553	7.59959995	7.660563101	7.901352044	7.972402022	8.409827179	8.456858857	7.447414127	8.728568237	7.583362731	7.613020786	7.899968651
PRAM1	2.598380748	4.143898019	2.85506047	2.554938678	4.095214403	2.685128924	2.581511205	2.924476666	3.05658762	4.896513217	2.920125191	3.86612809	2.345635569	3.768490691	2.599694611	3.593828527	3.219052574	3.060102243	2.994909757	2.782000938	2.447372633	4.375300921	3.155152143	2.339028978	2.55391878	2.838509838	4.347872879	4.279585249	3.731351359	3.06830428	2.945640542	3.756609857	2.538351134	4.625166087	2.380215868	2.559941538	3.556197326	2.797805662	3.253160174	3.410224082	2.784850085	2.752940898	4.191083793	3.470423712	4.993734365	3.012398628	2.475857656	2.56095671	2.288689228
GPR26	2.252123462	2.282797198	2.252123462	2.252123462	2.278473333	2.252123462	2.252123462	2.264462323	2.252123462	2.252123462	2.252123462	2.265917336	2.252123462	2.273816367	2.252123462	2.252123462	2.252123462	2.259927288	2.366949334	2.268984772	2.617603839	2.263006009	2.252123462	2.252123462	2.252123462	2.26106223	2.252123462	2.252123462	2.269629813	2.252123462	2.252123462	2.302508939	2.252123462	2.263167886	2.252123462	2.252123462	2.252123462	2.252123462	2.252123462	2.263815233	2.252123462	2.252123462	2.252123462	2.252123462	2.259927288	2.260251638	2.299978845	2.252123462	2.252123462
ANKRD50	5.844077607	5.444101954	3.948631243	5.7716088	6.421352207	6.202321674	4.641726254	6.165240821	5.379092741	5.033478256	4.476928551	5.424482056	8.145174217	6.159418867	4.454674213	4.224643114	4.056257713	6.192501165	5.101816823	5.233841481	6.64188048	5.924163295	6.584336721	6.994320832	4.376918727	7.669727782	4.076170175	6.658090131	5.109486105	5.099676366	6.348507089	4.877885871	6.563529728	4.163084336	5.115542717	4.280485679	5.237485224	7.089447575	6.284262173	4.654599644	5.500013058	5.62483113	5.214601302	6.853944893	4.88320684	6.363877085	5.078227631	4.13359942	5.692157146
MITF	2.955068391	4.617387888	3.29864695	2.803576008	4.341448455	2.564899075	2.443161941	2.490065573	2.237629836	3.898897485	2.591156442	3.405344833	3.353232709	4.152958947	3.034304888	3.498675857	3.777177399	3.100316546	2.325219976	2.735406394	2.543290701	4.682237004	3.750641966	3.999161942	2.712215234	4.304314847	4.168394317	3.253889755	3.275940638	3.458933911	4.322396747	4.229110882	2.522357048	3.946470842	2.478885901	2.98679496	4.02990628	5.172965046	3.310662715	3.342087931	2.457679048	2.940578769	3.890352561	3.680210896	3.651315912	4.42949269	3.208568525	2.230833744	2.531938482
PSMD11	6.498173735	6.816774355	6.169101206	6.263431753	6.621481055	7.431291145	5.900085817	6.710260855	7.837490896	6.482933155	5.543786187	6.866368464	7.643844804	6.654406305	6.525586103	7.009777967	6.505453546	7.746166822	6.023120571	8.847101054	6.945531452	7.047521717	6.928581372	7.067317713	6.472680848	7.12459131	6.947191143	7.32342421	7.026838243	7.496593561	6.735882821	7.317567132	7.295097461	6.759448002	5.846558552	7.267828225	7.990436493	5.827426793	6.635137134	6.221431303	7.925937512	7.278693942	6.344142456	5.489344628	5.889016323	7.114829019	6.06787269	6.411118908	7.244776928
TACC2	4.893222026	4.94218062	5.154468768	4.36652204	6.317610787	5.420006036	5.437509953	6.854293484	6.414840337	4.600891661	4.523141529	6.08990636	5.156871903	5.344990847	6.327732586	5.353792042	4.524908806	4.94939465	3.78595363	5.020365693	4.737584383	5.369814984	6.08118541	6.197718189	5.262448854	5.801836631	5.463235994	7.294423994	5.597663513	4.658046226	5.638117335	6.482414374	4.812460497	3.952547404	5.126099179	5.464297362	4.17736969	6.799705239	5.706426656	3.895693934	5.011455192	4.828864673	5.784460679	4.716940036	3.406852081	4.822610314	5.464715701	5.102111704	3.997103721
ALAD	5.600735309	6.10174025	6.343249033	5.349638981	6.648052889	5.752081455	5.898257108	6.321858283	6.063142656	4.972513949	7.475778393	5.675262299	6.22486419	6.693341743	5.535545536	6.16973344	5.983249236	5.789184061	5.462952586	5.986074804	5.904881069	6.24939329	6.392964371	6.118754736	5.339036332	7.452864824	5.272676679	5.530646781	5.491702484	6.597924988	5.679534491	5.961643157	7.654930021	5.655943738	5.35383081	5.194598686	5.669272058	7.398333917	6.1976069	4.784592155	6.052492412	6.226801033	6.261300351	4.757677702	5.336980678	5.748364424	6.081066599	6.876683685	5.878637407
FSCN1	10.18837391	10.2177291	9.164290453	9.230016502	8.781111761	10.04599299	9.314185905	7.817415199	9.552221643	10.54651401	6.678675098	9.435695997	11.98260504	9.120540551	7.340641578	7.363666668	7.588620625	11.00831155	8.715674049	12.20252738	9.383250729	10.46464824	9.235718728	9.543338227	10.31744396	6.910674919	9.987366388	6.924680292	7.10734372	7.544086932	9.591027798	9.802620034	7.034724761	9.250286473	10.26003306	9.529262429	8.63862127	6.653349467	10.78797409	8.815218165	6.699365717	9.397243836	8.367433761	9.560570666	8.852210735	10.23526424	8.04352682	5.066900716	8.585394246
MYO3A	2.231178748	2.314082509	2.259959261	2.241255041	2.4448771	3.552631058	2.231178748	2.231178748	2.231178748	2.463618928	2.23905021	2.317768733	4.724544813	2.36482436	2.238437057	2.251856533	2.426583604	2.231178748	2.353255563	3.239014974	2.231178748	2.549188398	2.24162213	2.89910416	2.403623683	7.216709973	2.3089959	2.263810525	2.255370217	2.35336732	2.261766038	2.372770454	5.271429112	5.077413682	2.231178748	3.854731011	2.231178748	2.2378236	2.231178748	2.252584323	2.275173653	3.567549783	2.249670582	2.917633958	2.405339147	2.325222642	2.246018702	2.241866796	2.276958303
C8orf17	2.198433546	2.198433546	2.198433546	2.198433546	2.198433546	2.198433546	2.221994522	2.198433546	2.276987519	2.198433546	2.224944761	2.198433546	2.198433546	2.198433546	2.198433546	2.198433546	2.219844885	2.198433546	2.42553876	2.198433546	2.329975786	2.198433546	2.198433546	2.311870229	2.198433546	2.198433546	2.198433546	2.198433546	2.225614382	2.198433546	2.249636228	2.224810797	2.225480484	2.198433546	2.2265513	2.198433546	2.198433546	2.220651395	2.198433546	2.198433546	2.22333633	2.255936416	2.229491722	2.198433546	2.198433546	2.248188333	2.223470438	2.234023597	2.198433546
ZFP37	2.850650925	2.813043089	2.422681703	3.206100003	3.667778165	2.411960104	3.547221018	2.319820557	2.356427269	2.588284306	3.254874097	3.463635695	4.080762616	3.949530262	3.247196492	3.013805168	2.755608505	3.040358138	3.654344232	3.826106392	4.841746634	4.106389613	3.93481003	2.324655275	2.908548814	5.420431418	2.534252343	2.753062227	3.317515581	2.650012911	2.563216594	3.486913603	3.700241655	3.632855761	2.44337752	2.857675548	4.08184137	2.344511051	2.548219614	3.291535411	3.96605075	3.365312535	3.608083297	2.633029093	2.590000832	3.073759738	2.456883191	2.333179379	2.801563454
LILRA4	2.397926035	2.903366144	2.489879724	2.391223333	2.446276767	2.351154327	2.560286913	2.440660916	2.509890721	2.758907776	2.529594615	2.45032404	2.351154327	2.429838119	2.731514574	2.64870211	2.520174476	2.852688495	2.49068618	2.351154327	2.506141003	3.810000751	2.6522614	2.547128337	2.417095129	2.351154327	2.826091554	3.12565386	2.476208367	3.090984428	2.525677953	4.475510233	2.445561216	3.084401049	2.597595468	2.351154327	2.653276531	2.571150306	2.351154327	2.62392226	2.409878889	2.660662767	3.579845789	2.378214997	3.097749581	2.52084964	2.71556723	2.351154327	2.397306882
DOLK	6.953771593	7.008307137	6.464214981	6.755307644	6.464211266	6.418351875	6.159180659	6.410397719	5.534036124	6.409159677	6.175389648	6.893191507	6.549205967	6.596008188	5.767623442	6.247683597	6.55664294	6.702485436	5.39160284	6.882367727	6.232693047	7.088786207	6.31905642	6.488551433	6.296566975	8.035535412	6.464151827	6.43607129	5.707867713	7.001602896	5.667729089	5.80917082	6.501298642	6.395762338	5.938488716	7.124722239	6.716473858	6.507049707	7.285675869	5.17834766	5.888389652	6.494655163	6.554033055	6.31120487	5.585358479	7.058448851	5.8750434	6.371770836	6.803025642
OR1M1	2.227225192	2.20164705	2.20164705	2.245186907	2.20164705	2.20164705	2.20164705	2.20164705	2.22771322	2.20164705	2.235987714	2.20164705	2.20164705	2.287452022	2.325139936	2.20164705	2.20164705	2.233072033	2.354321809	2.235664003	2.20164705	2.20164705	2.291212776	2.20164705	2.237928646	2.340858845	2.24019019	2.20164705	2.236958465	2.20164705	2.20164705	2.20164705	2.20164705	2.288706558	2.20164705	2.20164705	2.20164705	2.20164705	2.20164705	2.248081307	2.233882461	2.20164705	2.281007533	2.20164705	2.20164705	2.20164705	2.296837906	2.20164705	2.20164705
CNGB3	2.197007175	2.28049124	2.311926336	2.849854058	2.338703405	2.688799512	3.066230924	3.465620707	2.465047891	2.434376198	2.467799102	3.121632895	2.663794303	2.605200743	2.564576526	2.7096503	2.556748952	2.907676091	2.950326129	2.544246286	2.244618612	2.62807078	3.952407289	3.473416806	2.408308868	4.055092457	2.158606679	3.409413774	3.038505602	2.142219251	2.985763744	2.970862254	2.50569074	2.162972743	2.656812581	2.618368736	2.975156072	2.53664808	2.236314297	2.283242133	3.137501557	2.58095108	3.357752929	2.151540085	2.430183342	2.591205567	2.682276148	2.216062082	2.471961772
ALG14	2.913434303	3.915746798	3.970729207	3.93081628	3.132768153	4.467738736	3.666923414	4.377694868	4.276015606	4.19906542	4.183532217	3.882837335	3.903299432	3.483467304	4.019977578	3.442017273	3.658534227	3.525907647	3.55570795	3.340161612	3.303434758	3.957229651	3.496126606	3.141226986	4.288801348	4.953895787	4.135934645	4.267139025	3.61680322	3.71324559	3.772559156	3.442072308	4.630978123	3.976963943	3.474702145	4.241712134	4.563820614	3.688342779	3.971401202	3.8853834	3.70770881	4.110778881	3.88241956	3.997663227	3.253569213	4.254409917	3.343267371	3.518212541	4.351457826
PACS2	5.330690121	5.978337938	5.807880169	5.70195065	6.316573626	6.133223247	6.963660627	6.488996279	6.029619878	6.349593553	5.287633212	5.213016612	5.511778523	6.337211609	5.876047248	5.625992684	4.796424287	6.629989112	6.20742241	5.305126964	7.545567042	6.487057093	5.571727866	6.09573486	5.466544637	6.218068398	5.257623391	6.133687009	6.275602039	6.070088172	4.853355573	5.750234454	6.084045854	5.269806383	5.67816611	5.498547642	6.134546112	5.443534317	5.452611295	4.975013105	5.768466485	6.304517015	5.811130465	5.9263575	5.339564913	5.975533536	5.693746189	5.771872445	5.75387869
RAP2C	6.562676631	6.642309143	6.659631629	6.466912447	6.389770721	6.242215409	5.625517843	6.352160303	7.084484398	5.904454661	5.44243948	6.366330593	6.544433552	6.592138639	6.439076188	6.010601107	5.632085654	6.485384165	5.568273324	6.213589432	5.704499895	6.106204002	6.626604723	6.823495139	5.519670228	6.471534173	6.385039224	6.329149607	6.277020802	6.965362705	6.027312523	5.70684856	6.776495475	7.271058375	5.313645363	4.847958444	5.490065503	5.200692433	6.429327465	6.178981061	6.52044006	6.271139847	6.310193768	4.829449841	5.129380868	6.460932016	5.383411661	6.261725444	6.631746522
PSMC1	6.180728568	7.095414417	6.575977101	6.092117004	6.129877519	6.844066539	5.202284566	6.094579971	7.372896163	6.246989169	5.797381641	6.418694306	6.605712026	6.981616324	5.991325069	5.790008786	5.845708803	7.555275219	5.21079593	6.458792093	6.853508508	6.418614634	6.213040564	6.776750878	5.752806997	6.752879935	5.981137565	6.571027197	5.021311955	6.36483922	5.207107662	6.62312817	6.496303347	6.742692847	4.980387326	5.978177077	6.984410376	6.107030345	6.276178844	4.867883937	5.933816914	6.189575778	6.38566304	5.005791872	4.451971245	6.301425127	5.637955979	6.061099917	6.134230956
SST	2.301113437	2.301113437	2.301113437	2.301113437	2.301113437	2.982783023	2.301113437	2.301113437	2.397503454	2.301113437	2.301113437	2.499867575	2.301113437	2.301113437	2.301113437	2.301113437	2.590382549	2.416973837	2.445838951	2.301113437	2.301113437	3.418964649	2.301113437	2.301113437	2.301113437	2.301113437	2.901533735	4.992398576	3.459799224	2.301113437	2.538249594	2.542508795	2.301113437	2.301113437	5.390021247	4.532995379	2.423633227	3.999203013	2.301113437	2.301113437	2.530198722	2.438876828	8.175145721	3.838803518	2.301113437	4.422164536	2.301113437	2.301113437	2.301113437
FAM24A	2.343325907	2.20747358	2.20747358	2.20747358	2.20747358	2.20747358	2.20747358	2.20747358	2.20747358	2.20747358	2.20747358	2.20747358	2.20747358	2.20747358	2.531172347	2.20747358	2.20747358	2.373176628	2.945734613	2.20747358	2.20747358	2.20747358	2.20747358	2.20747358	2.20747358	2.20747358	2.20747358	2.20747358	2.20747358	2.20747358	2.20747358	2.38708224	2.20747358	2.20747358	2.20747358	2.20747358	2.20747358	2.20747358	2.20747358	2.20747358	2.20747358	2.20747358	2.20747358	2.20747358	2.20747358	2.20747358	2.20747358	2.20747358	2.20747358
FXYD3	3.248767249	5.031805715	2.914197375	3.00196049	6.187918878	5.924754092	5.618886251	6.047581026	5.107889649	3.633152449	5.137558956	4.066322713	5.999657274	4.681053222	6.711998197	6.764094764	4.375594966	2.680280195	5.753613744	4.270514584	3.684010234	4.424674251	4.589446151	6.696837421	4.62869168	6.817073707	4.157366861	5.513025274	6.813564727	2.625588861	5.058731743	4.874970502	4.22622888	3.062348452	5.419897651	3.536122183	3.38577924	4.64293661	4.78580561	5.463853572	6.003387493	4.238426639	4.828837947	5.652245649	5.832278109	4.444455366	5.56181264	5.675229069	4.000443031
CAPSL	3.851126137	2.804321567	2.66419174	2.398773986	2.915076908	3.023891844	2.323552702	2.323552702	2.323552702	2.561120941	2.439583714	2.506125976	2.41196582	3.020264213	2.323552702	2.323552702	2.323552702	2.323552702	2.788867018	2.382395737	2.323552702	2.536248785	2.323552702	2.388972235	2.446337897	3.590455462	2.57137832	2.444129247	2.442732342	2.548316456	2.541218941	2.439116591	2.871519443	2.323552702	2.386662137	4.628714186	4.549149856	2.511986939	2.461003792	2.479017797	2.323552702	2.509225681	2.323552702	2.374557308	2.377502354	2.433732367	2.323552702	2.548101958	2.323552702
METRNL	6.232920571	6.858995242	7.730772461	6.624197997	7.734975949	7.967081528	5.871614516	6.332287161	6.442452074	7.691927036	6.829564282	7.911630143	6.604302153	7.834828207	7.039828774	7.767600133	7.721148964	8.102792027	7.585223396	7.823355172	3.653905949	6.432366471	8.001685504	7.422754403	8.430737312	5.149874708	7.71639816	6.670461388	7.841716306	8.442115623	7.441175312	7.153025382	7.591328369	7.069767557	6.151789057	6.893681207	4.613097161	9.054008182	7.358280246	7.037208278	7.448338243	8.294108278	7.690130348	6.702428723	8.081522629	7.216626151	8.016780573	7.565372477	7.619940705
C1QTNF2	2.806425862	3.680616414	3.176072113	2.43380094	3.399451383	4.0771779	2.148335985	2.502121904	2.291483382	3.959764083	2.835917471	4.570316127	3.564652056	3.073873681	3.072948047	3.201030062	3.261174413	2.870708457	2.708251956	3.473323293	3.272687375	4.228452214	3.08826592	2.983740412	2.78941316	5.276653107	3.185044702	2.932184922	3.214967728	2.996801774	3.251997554	3.449515074	3.542696529	5.40625742	2.774668431	3.132366644	3.287748353	2.88127956	2.684855172	2.680497584	2.788242907	2.525948962	2.911518434	2.955509289	3.303165523	3.006161103	2.745058682	2.503864313	2.692853341
GLO1	8.790898029	8.239568175	8.815666812	9.285206436	8.15158714	9.029572393	7.997284418	8.9723449	7.732115215	8.483102776	8.362399212	9.684090037	9.571929125	8.748235955	8.5655597	7.877146245	9.418080199	8.8237004	7.887200062	8.973003658	9.29732484	8.542651103	9.33747635	8.282455734	8.570938082	10.33131857	8.481840922	8.119336071	7.20871456	9.250227668	7.652206053	7.226622326	10.61835204	9.108738467	7.733692245	7.855496676	9.484046118	7.760053176	8.157589058	8.670443297	9.66882866	10.43306824	9.344204191	7.808310734	6.751850284	8.484113719	7.332872184	10.25988257	9.804470404
SLC43A3	3.164020308	4.974533887	5.272280953	4.217492464	5.098223578	4.484564941	2.93126826	3.162646046	2.644733486	6.267758383	3.555898123	6.280486019	5.167646654	4.521285691	3.480567127	4.088072933	4.590422541	4.951848441	3.325279542	6.208266662	4.788052381	5.314572985	3.73373719	3.641523583	3.894748997	3.112860465	4.809637851	4.536088014	3.384629491	4.116792549	3.472425132	4.321438242	4.089784471	6.127644487	3.106406496	4.942110759	3.859669702	3.370955813	3.858958564	3.718452199	4.752182203	3.944848462	4.20772777	4.105950589	5.68391875	4.208645815	3.066130184	4.083827935	3.919998009
OR4N5	2.158928839	2.158928839	2.158928839	2.158928839	2.158928839	2.158928839	2.158928839	2.158928839	2.158928839	2.158928839	2.158928839	2.158928839	2.158928839	2.158928839	2.158928839	2.158928839	2.158928839	2.158928839	2.616185457	2.158928839	2.158928839	2.158928839	2.158928839	2.158928839	2.158928839	2.158928839	2.158928839	2.158928839	2.158928839	2.158928839	2.158928839	2.158928839	2.158928839	2.158928839	2.158928839	2.158928839	2.158928839	2.158928839	2.158928839	2.158928839	2.256000559	2.158928839	2.158928839	2.158928839	2.158928839	2.158928839	2.158928839	2.158928839	2.158928839
LRRC28	4.063497827	4.577800011	4.18855204	3.635400347	4.840613987	4.427932573	4.276075676	4.852361911	5.101274779	4.804114357	4.300135146	5.212759657	4.677623214	4.924364512	4.737846205	4.977116566	3.964931048	4.303777108	3.703646814	4.597702477	5.599954619	4.984148044	4.984745373	5.152132559	4.333420002	5.011352835	4.929933315	4.833563618	4.674916503	4.369509275	5.104354466	4.829065885	5.600577728	5.345135637	4.377621634	4.868886053	5.135276926	4.961625573	4.556820501	4.154989537	4.811134042	5.001568611	4.468543115	4.592412052	4.628312961	4.058407204	4.960568963	4.656825104	4.636512428
PPIB	9.200285273	9.885862846	9.242190601	8.718695056	9.84898115	9.398115287	9.3743993	9.209867598	9.234152254	10.06531023	9.445554985	10.39523153	9.897120986	10.02320963	9.093069855	9.196489392	10.15145048	9.88226269	9.75565437	10.0189447	8.676138597	9.497551737	8.890440584	9.49448926	10.11662449	9.769677143	9.266760398	9.729674829	8.218881844	9.245067267	9.909479283	10.00621222	9.80229174	10.34683594	9.77236255	11.25677199	9.982660635	9.396904229	8.980354036	9.520369985	9.019761172	10.07524313	9.282471641	9.436423525	9.63228497	9.438763155	9.307258514	8.766330902	9.661365616
CREB3L1	4.944799221	6.336784414	5.40995954	4.970111271	6.427154372	3.783201173	4.385940926	2.21644355	2.440387286	6.453043271	3.768293505	5.29747045	4.078688493	6.05833361	4.903995158	5.454401807	5.369109832	7.904392954	2.709329408	3.641818859	4.122488866	7.193251415	4.968783891	3.900144209	5.32304195	2.29446497	5.383225077	6.760643989	4.048021787	5.379646007	6.126045261	5.78548707	3.550586831	5.573295706	5.185577936	7.936613931	4.917433046	4.292928753	5.702944483	4.747973591	4.950597087	3.5059196	5.258264795	4.790887392	5.520199811	6.197764428	4.817025327	2.507972121	3.180003498
KIF17	2.335939436	3.00662801	2.820556996	3.035116716	2.729373972	2.360549819	2.300200639	2.331382481	2.866072606	3.231516931	2.882393753	3.392393405	2.39450019	2.591907632	3.049828081	2.90297906	2.863319753	2.770546461	2.641329197	2.739320814	3.324781263	3.041570872	2.538534449	2.578258782	2.64017331	2.857033969	2.830008233	2.844435177	2.774996137	2.784949445	2.740920092	2.863319753	2.57303574	3.141306287	2.598248428	2.797587814	2.889900848	2.612776972	3.07247169	3.017555895	2.98466391	2.466295433	3.202838089	2.715078724	3.162232802	2.504329631	2.403944857	2.483021617	2.352331359
TNFSF15	2.471653769	3.769885882	2.658884882	2.644748434	4.230396675	3.145825466	6.138094709	4.939461855	6.183191986	3.555277438	5.504697807	2.900614177	2.493655218	5.943255009	5.625363065	5.049598946	4.333757553	3.8770625	2.619803531	2.345831102	2.542834698	3.994255127	5.662164678	3.394280619	2.691393604	2.680381143	3.57875014	4.744525669	5.63146308	2.6634103	3.317304202	3.522032636	5.804231984	4.125774292	3.845795151	2.651913135	2.547396967	5.066712642	2.813467403	4.136060032	6.244581125	3.62386873	5.974093407	2.767615139	3.191202877	4.117802742	2.849606695	6.056346414	5.666492801
RASGRP1	2.220522822	3.602018368	2.960555287	3.965466564	3.185410381	2.217944503	2.377764885	2.231338631	3.75126495	3.376176616	3.562992892	2.714753719	2.478603843	2.357449444	3.005173885	2.645694596	2.804475312	3.520055462	2.837695606	2.64009809	4.928140485	3.460153394	2.71565934	4.412857118	2.400572516	3.920669737	3.485389939	3.478717927	2.760635487	2.430666854	3.379868026	3.064298232	2.822824162	3.881941976	2.266156029	3.093265152	2.89861069	2.390834624	2.484877269	3.897259579	4.006537508	2.738534337	3.435163393	2.144343584	3.743248216	3.093600017	3.185358518	3.045188382	3.734410344
OR52J3	2.191951468	2.191951468	2.191951468	2.191951468	2.191951468	2.191951468	2.191951468	2.191951468	2.191951468	2.191951468	2.191951468	2.191951468	2.191951468	2.191951468	2.191951468	2.191951468	2.191951468	2.191951468	2.600288915	2.191951468	2.191951468	2.191951468	2.191951468	2.191951468	2.191951468	2.191951468	2.191951468	2.191951468	2.191951468	2.191951468	2.191951468	2.191951468	2.191951468	2.191951468	2.191951468	2.191951468	2.191951468	2.191951468	2.191951468	2.191951468	2.191951468	2.191951468	2.191951468	2.191951468	2.191951468	2.36562224	2.191951468	2.191951468	2.191951468
PSG5	2.152770107	6.156677976	2.152770107	3.885492051	2.216832538	2.183378456	2.152770107	2.25142153	2.47948464	2.349045161	2.166844037	6.671984437	2.152770107	2.188247996	2.963957269	2.242270559	2.282974935	3.559312945	2.247137026	2.152770107	2.188722034	2.222608265	2.294654561	2.152770107	2.196988036	2.152770107	5.579998967	2.210331103	2.263962735	6.081913581	2.233050445	2.152770107	2.675225773	5.625684483	2.152770107	2.204379864	2.152770107	2.232821905	2.515636627	2.227438838	2.204847678	2.198517004	2.248491653	2.152770107	2.417137452	3.070236054	2.152770107	2.152770107	2.152770107
SERPINB3	7.301518714	3.360061329	5.034461797	5.800376884	3.258926645	6.539791609	2.920311322	2.437824203	2.04971596	5.481849256	1.878827851	5.34559459	6.806459024	2.47974541	1.878827851	1.878827851	1.973049871	5.701481778	3.708500126	8.014565108	3.259482179	6.354747785	4.955872221	9.990759953	3.788567694	2.211566452	8.263674691	5.836624998	3.009691473	1.878827851	7.633923726	5.445181931	1.878827851	1.878827851	2.399529465	5.798594161	1.954780907	3.637739243	3.549983612	1.984073116	2.841734026	6.644399562	1.878827851	1.878827851	1.949872418	7.825284782	1.916326248	1.983021836	1.936851095
CCL11	5.873375814	6.497752898	5.907906325	3.530939835	7.19692243	5.250298265	2.302403121	1.802178871	3.264406285	6.496334705	2.724685478	5.991800857	2.728137242	6.456939584	4.839974921	5.84368148	5.678499462	5.137889204	2.943213591	3.264064452	3.114825098	6.705357772	6.058641194	3.156038661	7.060230402	1.777245582	6.185822312	6.11019126	3.753346295	4.684299561	5.465145127	5.308541477	3.670029356	6.195526812	2.825782926	3.231672739	2.417911858	5.5764332	6.117924473	7.245285219	2.29100169	3.751329472	4.78397196	2.567343105	2.971865174	6.268008357	3.045681759	1.710028115	4.884660169
PAPSS1	7.471356065	7.609919603	7.462933263	7.789362419	7.89045827	7.602182214	7.561281326	8.472059991	7.967194438	7.023741161	7.944775356	6.852662797	7.997055814	7.900469012	7.404082443	7.19290821	7.118876454	8.018493093	6.994668391	7.677712414	9.859116036	8.041371745	8.716347306	8.013509782	6.997786321	7.775783326	7.108053141	8.100072382	6.898280409	7.940361219	8.195006672	7.487230467	8.852266179	7.303385014	7.093703013	9.365104812	9.597506643	9.202675975	7.891021232	7.424130191	7.741537905	8.148626428	7.471015128	7.075313106	7.019742836	8.030625666	7.76278112	6.94959494	7.259827332
BRD3	6.156671765	6.075481108	5.837485119	6.533513177	5.806327412	6.171611761	6.501213204	6.580479747	6.449630831	4.836053459	5.557940024	5.304300808	6.917581047	6.661778941	5.870847354	6.056309219	5.818147787	6.311854774	5.586702206	6.099189946	7.649824936	7.025362093	6.506022403	7.026274291	5.41582157	7.563340706	4.847708171	5.609495288	6.551008217	7.15798588	5.844056871	6.682817116	6.309721723	6.045895056	5.477271927	5.376206242	6.891078362	5.856703942	6.240239262	5.270778733	6.053349938	6.772796246	7.074537832	5.365852179	4.951745606	6.352747572	6.481916644	6.110680747	6.862585542
ANKRD35	2.795552919	3.988362391	3.806171464	3.469808038	5.778074734	3.368551196	3.16816887	4.837759463	4.5680575	5.334387588	3.469250174	4.011269691	2.810943102	5.426797844	3.239352264	4.615931832	5.111207261	4.257095992	4.260108255	2.915174102	4.689947022	5.247510875	5.062598425	5.289349485	4.21533888	2.362551717	5.430602974	6.523308085	3.553095314	5.017909793	6.377679785	4.672442898	3.411913036	3.717329392	3.969506385	4.40386516	3.19041225	4.557190722	4.620337579	3.104574258	4.278547886	3.248105795	5.2868963	2.575353912	3.861514432	3.480225066	3.564920617	2.522179654	4.433507102
MRPL49	8.326687038	7.79747947	6.297540675	6.913930984	7.891076515	8.728167403	7.339725821	7.779664424	8.006246079	6.870843774	7.005788396	6.953324898	9.071747111	7.642190091	7.79823907	7.439443317	6.981834062	7.72026854	6.641672645	8.152862813	8.13117754	8.744888373	8.300900096	7.320207865	7.216204203	8.991813056	7.047207953	7.883988469	7.065522046	7.85582839	7.557567129	7.609316658	8.171968725	7.935765608	6.597188724	8.081165915	7.90365066	7.957905764	7.868088683	6.388418578	7.209406542	8.125897314	7.823436366	7.305168355	6.561513764	7.89732717	7.463087002	7.963700022	7.641791785
ZNF212	5.96235953	6.098049305	5.917911639	6.902934835	6.528079821	6.056540111	6.506441342	6.276515296	7.482537031	5.6953592	6.193157706	5.716680361	6.71632808	7.202890031	6.490086881	5.988583648	5.786995597	6.071125006	6.52633798	5.296665368	6.895458837	6.554553331	6.774457826	6.060055242	6.142217868	6.843433839	6.036586441	6.194038711	6.683546478	6.898378975	5.909410425	6.008789528	7.254642644	7.065729455	5.266083626	6.265743468	6.536080475	5.56021923	6.406205238	5.54991388	7.049369694	7.005867537	6.491460991	5.997797576	5.924407542	5.581217351	6.26044995	7.316495666	7.285886669
TRIM36	2.251123016	3.088078918	2.585028272	3.288882897	2.389220472	2.795213231	2.216586342	2.249505972	2.384988731	2.616969443	2.271951209	2.674045715	2.251815378	2.414407147	2.374188029	2.372935597	2.297216737	3.922293937	2.525901548	2.748813769	5.832941375	3.707625977	2.459091504	2.627517419	2.298105473	3.027562562	3.010560957	2.621659277	2.493144546	2.417833644	2.436905048	2.574457444	3.176956075	3.352758881	2.287957565	2.742049347	3.431286781	2.36528872	2.41269027	2.340769245	2.267176273	2.982929896	2.530588527	2.233684599	2.379184893	2.438588095	2.429252528	2.272745212	2.850246682
S100A5	2.720559388	3.099506564	6.205705728	3.578621688	3.68844976	3.418012041	3.649448665	5.130941427	4.693057089	2.5893097	4.734348905	2.469588032	2.349792235	3.37697123	6.094032625	4.629220904	5.203490152	3.897424113	3.914585851	2.172824518	3.195140564	3.41188695	3.129113869	3.830321521	6.933113788	7.649763009	2.967734731	3.432277507	5.190291149	4.474798009	4.074556911	6.028257912	7.005039164	3.107951742	4.481300075	3.165113246	4.201162627	4.142181897	5.674484469	2.320839184	6.16761378	4.039311238	5.527471219	5.097146603	4.570462564	3.08093851	3.206519004	6.813314529	3.251732074
SNRK	5.396903236	5.670359049	4.800847999	4.752250965	4.754818748	4.720844785	4.857415204	5.733869164	6.45925649	5.32018909	5.14537655	5.278757075	5.297005234	5.567908473	5.641168903	5.569770356	4.917178823	5.191674755	4.576927725	4.875287964	6.197815269	5.738423676	5.914252265	5.253863009	4.44189736	6.642459761	4.812202002	5.608551278	5.252366143	5.333054921	4.87132657	5.017892093	5.699860247	6.085892963	4.641435786	4.937009695	6.10085217	5.057524549	4.991337997	4.978208483	5.855219366	5.100261671	5.679680475	4.588452091	4.86077459	4.949254727	4.722103866	5.495034048	5.540956886
SEC23IP	5.1032939	6.045793943	5.81638239	5.521587799	5.899738476	5.239766937	5.05337346	6.517236913	7.035633629	5.476162783	5.057572954	5.470691214	6.137705342	6.053009777	5.72298995	5.755140113	5.122877852	6.325017786	4.20299714	5.524202016	5.783948234	6.145226889	6.337709612	6.476840756	5.409894178	5.930105975	5.756759943	6.266781708	5.641156613	5.925191832	5.857258356	5.908190491	5.565792551	5.431872793	4.634852344	5.073116535	6.36150477	5.816478922	6.279946387	5.195959111	5.613121916	6.074822193	6.254343046	5.029687551	4.226305308	6.083693412	5.13100763	5.022424171	5.457072076
TMBIM4	4.994503466	6.52144712	5.688861885	5.33876532	6.247290224	6.350784717	6.088267666	7.066257043	5.998777952	5.122380028	5.5845324	4.902780172	5.983307975	6.527142078	6.065128194	6.1079609	5.723658007	4.565912943	6.253415895	6.104631311	5.770476436	5.275987048	6.070483832	7.064431848	5.373857619	7.031705859	5.567753181	6.9736547	6.04306876	4.813731384	6.595004638	7.556413031	7.103203908	5.172136469	4.892380407	6.346631146	6.160311156	6.291860507	5.372029833	5.774887795	6.900170321	6.149009839	8.072517523	6.510555952	5.202285198	5.203106569	4.943986946	5.929882316	4.914992623
PDSS2	5.230440218	6.028526736	5.777379728	5.693402524	5.450618363	5.799271639	5.708739499	6.263278185	5.214473499	5.527625595	7.044045802	5.474696492	6.250840052	5.938094239	5.844844659	6.120988704	5.599906466	5.266409217	4.811075561	6.220180112	5.629901682	5.718965575	6.275621076	4.981581023	5.577113473	6.729827238	5.204405335	6.168999801	5.521545481	5.81803679	5.050227625	6.0505771	6.946633145	5.390913544	5.516308295	5.266121266	6.121895999	6.345734395	5.161140335	6.692602208	5.79973414	6.534180928	7.519229658	5.405474416	5.170055467	5.955719456	5.021629432	5.448599323	5.914253449
LCE1D	2.3779411	2.3779411	2.3779411	2.3779411	2.3779411	2.3779411	2.3779411	2.3779411	2.88391003	2.3779411	2.3779411	2.3779411	2.3779411	2.609552007	2.3779411	2.3779411	2.3779411	2.3779411	2.3779411	2.3779411	2.3779411	2.3779411	2.3779411	3.074105673	2.3779411	4.990642172	2.3779411	2.3779411	2.3779411	2.3779411	2.3779411	2.3779411	3.161240937	2.3779411	2.3779411	2.3779411	2.3779411	2.3779411	2.3779411	2.3779411	2.3779411	2.3779411	2.592884951	2.3779411	2.3779411	2.3779411	2.3779411	2.3779411	2.3779411
PSEN1	5.475040051	5.825712629	5.343258043	5.347053725	5.47622405	5.624673303	5.567831491	5.869680454	5.90631727	5.61799499	5.205409368	5.61545074	5.950551895	5.4936988	6.022470391	5.086954503	4.910045143	6.342760725	4.948526967	5.169022358	6.106717352	6.323045424	5.648169851	6.046939842	4.949397476	5.907230356	5.208065441	5.898356769	4.929816628	5.384535448	5.068647476	5.570300186	5.913485003	5.782262517	5.020649062	5.562688004	5.577836677	5.481823436	5.266015969	4.699139358	5.289235592	5.657892485	6.182834604	5.45288863	4.714602554	5.942392773	5.133941053	5.281858113	5.447473888
GRM3	2.249711265	2.2572786	2.267615767	2.258490881	2.262926741	2.273354642	2.350638618	2.39631074	2.345847432	2.237461044	2.480001594	2.237461044	2.310535143	2.319191525	2.354911282	2.321764934	2.302866712	2.252553926	6.086857842	2.270021019	4.751957499	2.299212353	2.259298472	2.409515151	2.272155474	9.497611069	2.292268316	2.304820394	2.457489659	2.254175654	2.361170457	2.270021019	6.008993457	2.258760131	2.32292139	2.297774035	2.445917076	2.291742804	2.276547292	2.281851864	2.399107627	3.649597588	2.256739462	2.265608153	2.39350812	2.283835784	2.328177345	2.812369959	2.618192398
SNAP23	3.002951927	4.558180962	4.075279374	4.046641957	4.874591453	3.913226409	4.413553707	4.689208278	4.955404167	3.856676197	4.749875818	4.131122024	4.598329562	5.408240854	4.678742852	4.525942957	4.320672335	4.711898659	3.899334557	4.001417767	3.153016032	4.504734626	4.789704513	5.648764043	3.229854856	4.634036825	3.422164988	5.600211391	4.411282446	4.788397265	4.51011567	4.926850825	5.272249405	4.641989827	3.806506978	3.697942927	5.117649311	4.66626625	3.886626785	3.858823068	4.656910455	5.461967238	4.720713535	3.848687456	4.045146138	4.574355449	3.872392021	4.042978444	4.418269189
FAM83H	8.171616271	9.444649925	7.506356881	8.484669821	8.395042785	9.421562983	8.895689468	9.45182427	8.422867477	7.43010914	7.060555419	8.72250942	9.354828929	8.217821694	9.567173765	7.607081196	8.17525152	9.14920461	8.889320377	9.826390233	6.382255508	8.870922908	8.356349955	8.61792254	8.808659191	8.274696519	7.52286734	7.766313883	8.728237065	8.870693561	8.96246925	8.127372394	7.330259097	8.451051051	8.702310668	8.468236483	8.306002145	8.756204052	7.713599935	7.668703806	8.112359132	9.493691304	8.687921542	8.401140388	7.772443809	8.283078434	7.301315437	7.308396129	8.671163896
TUFT1	5.687138425	7.53644103	8.590887215	7.344476241	7.618038571	7.99909214	8.32699723	7.456017158	9.057321902	5.899796402	7.941238814	6.952751904	7.303421231	8.568225814	8.319617384	7.652894177	6.964593879	8.476631614	7.064832526	6.776298743	9.630323128	6.633674061	9.589562768	7.885623434	9.180410189	8.778411262	7.039471253	7.429689589	7.606857239	8.9493599	8.050672531	7.439072975	9.512165435	7.20372879	6.715657745	7.221925287	7.206552096	6.765989126	8.404807081	7.705469553	9.407181082	8.038279167	9.242025107	6.872164054	6.529893683	7.642130603	8.325665482	9.539942123	8.293695721
SCRN3	4.28338165	4.531327144	4.561288778	5.768724694	4.983203494	4.869036801	4.409454849	5.452421257	5.137460151	3.949682366	4.660246391	3.741572374	5.188134573	5.31348381	4.937687346	4.651492147	4.417581684	4.43948956	4.210695014	5.394027456	5.052604158	4.720214725	5.737375846	5.705952323	3.603625685	6.025821106	4.575166166	5.491103005	4.852469584	4.76855341	5.330435163	4.598248506	4.56213427	4.242698043	4.393482309	4.828560049	5.092716814	4.797457826	5.212175922	4.325917069	4.847607449	5.351826999	4.906432827	3.934728173	3.958576881	4.929258405	4.755079839	5.361898505	4.972168877
KLK2	2.293335094	3.701546695	2.605680736	2.722595752	2.353071612	2.284897927	2.304849007	2.284897927	2.383615618	2.378573687	2.318328371	2.355957434	2.383370116	2.34108474	2.375736848	2.299627833	2.3297555	2.284897927	2.360961305	2.307191827	2.327964505	2.284897927	2.284897927	2.284897927	4.243660302	9.270921526	2.284897927	2.284897927	2.330650089	3.74364264	2.306801645	2.371903629	4.442478887	2.299366233	2.284897927	2.298842877	2.295829552	2.43631173	2.284897927	2.300150879	2.509163168	3.980759365	2.386925448	2.284897927	2.354703502	2.284897927	2.337149605	2.284897927	2.284897927
ZPBP	2.267817527	2.267817527	2.267817527	2.267817527	2.267817527	2.267817527	2.267817527	2.267817527	2.304895686	2.267817527	2.316893955	2.267817527	2.267817527	2.267817527	2.267817527	2.267817527	2.422930325	2.312666131	2.537989775	2.267817527	2.267817527	2.267817527	2.267817527	2.477313201	2.267817527	2.319239525	2.267817527	2.267817527	2.267817527	2.267817527	2.362683849	2.267817527	2.267817527	2.267817527	2.267817527	2.267817527	2.267817527	2.308901791	2.267817527	2.267817527	2.267817527	2.321582801	2.267817527	2.309843431	2.355997902	2.267817527	2.403996859	2.267817527	2.267817527
SAMSN1	2.932204046	5.01226876	3.053347276	2.985516447	4.394751795	3.209351748	2.835132241	2.297834074	3.732592866	5.022632554	3.365729562	4.45256698	3.136625715	3.637449168	4.338598382	3.675258452	4.080228844	4.662796157	2.656345921	3.636273829	3.138380618	5.112556135	3.908950551	2.750798318	2.782437744	2.67305955	4.822917743	4.204808009	3.140302511	3.303096685	4.093359807	3.987628645	3.11266046	5.838578206	2.261315111	2.505082944	3.883520407	3.231280564	3.093924761	4.44144718	2.977367499	2.66423423	4.391446	2.341490785	3.961434738	4.331650186	2.765001997	2.477985377	2.518274262
ERCC2	6.230497765	5.944501243	5.384801057	5.422026125	6.868529409	5.949147509	5.484643546	6.381371808	6.590309272	6.216283358	5.435995101	5.866344914	6.326502141	6.066755271	5.03654566	5.500933269	4.440449595	5.70438565	4.998413422	4.952018742	6.13762707	6.251272445	5.807122234	6.749209197	5.381096249	4.799889052	5.296384511	4.935420074	6.201544188	6.719861451	5.182367432	6.872131727	6.217823945	6.062446843	5.058812509	6.065180623	6.483645257	5.041065473	6.697189868	5.619437258	6.309037196	6.47027576	5.55490416	5.470834995	5.582303573	6.054223908	5.763733975	6.028206885	6.149051238
TERF2	5.709036746	6.299219015	5.621816563	5.306259112	6.87512616	5.838904678	5.281287745	6.223522661	6.422201186	5.543803854	5.591565198	5.103567086	6.647804861	7.574410421	5.400388734	5.847810338	5.558533357	5.674419579	5.181640749	6.038131611	7.215757555	6.218539617	7.43446609	5.936401245	6.767625907	6.619864516	5.501530147	6.389931028	5.791630861	6.055594019	6.059586056	6.375973957	6.174567956	6.227672054	5.325048426	6.023074137	6.643336251	5.638776994	6.056911664	5.005900455	6.090121842	6.029791484	6.426710382	5.494708328	4.885175569	5.891529574	5.834858991	5.340811827	5.283845375
SLIT3	3.998461076	5.368136528	3.742048326	6.28060851	5.066556159	2.980295567	3.298693568	4.434069332	3.129907923	4.291081448	4.245151961	3.977210265	2.887421382	5.024685289	6.644983594	5.231125466	4.127458481	3.234052221	2.847114413	2.592736925	4.604921977	5.614192691	4.886531003	4.310694368	5.7254414	7.866698609	3.532731579	4.040185598	5.94728908	4.721247677	4.511998215	5.898556796	4.14626822	3.366224089	5.735936218	4.527712042	5.888435962	3.830580388	2.981333182	3.25241915	3.696899778	4.226701071	5.290459013	4.937307518	3.660795186	5.537638119	4.198435365	2.774923175	2.789660991
TSPAN8	2.464111045	2.640888847	2.464111045	3.331037449	2.602772472	3.351289649	3.44615637	6.637598299	3.569823024	2.653041078	6.237463788	2.896618088	3.46714333	2.933805643	7.321042807	2.975573116	8.605045408	3.698744383	4.614770882	2.464111045	2.542849796	3.370521226	2.505189473	3.073303751	3.847869389	8.080603682	2.533030054	5.775624927	4.370502555	3.718684402	2.884344612	3.1999786	6.580055566	2.464111045	4.04720106	4.926278862	2.662420366	4.74436771	2.606568014	3.257236973	4.555751443	4.042818098	8.025781279	2.994945832	7.360021377	4.123192326	2.657312188	3.473276516	3.305513632
MBD4	7.285429075	7.264156959	8.409149552	7.610957991	7.348637856	8.028959819	6.32238674	7.447189777	7.783061998	7.103269871	6.582922585	7.311925042	7.624204961	7.969855071	6.826254526	6.888101428	6.874718777	6.920074232	6.615806219	7.996471958	8.088618156	7.239238487	7.972533413	7.208157488	6.724905358	8.710877463	7.295374784	7.757921156	7.163405405	7.822017276	7.105855353	7.07465122	7.451110685	7.795687339	6.089059861	6.700650104	8.132463948	6.85393265	7.488708269	6.403436307	8.155630693	7.270958482	7.540551149	6.373549498	6.460708235	7.066936405	6.824263301	7.970795761	7.348453916
SUFU	5.119401516	5.266710229	5.280083944	4.853950644	6.47953064	5.156993137	6.131626356	7.039941399	7.00629373	5.130389849	5.408923148	5.628903273	4.948793139	5.975430507	5.672471311	6.06656845	5.057903249	5.392126867	4.723656104	5.114323411	5.837480642	6.02090771	7.081011349	6.305866582	6.142835759	5.085042465	4.622413097	5.367630425	6.628909382	5.716472863	6.284430406	6.461193041	5.956342875	5.478315761	5.549959576	6.123000531	5.691603685	5.54253975	6.14479414	5.607156384	6.482723255	6.145363617	5.990259116	5.761459725	4.856236076	6.377628752	5.680382474	5.904278521	5.585001267
RNF43	2.422854833	2.183124375	4.326617514	2.427781104	4.92858872	4.684875738	3.785540706	4.883655681	7.916049591	4.346375089	3.933621561	3.981383749	2.694267114	3.656569691	5.349924275	3.376498252	3.038677597	3.572592657	3.526890869	4.362591131	3.161648436	4.129066695	3.806518546	4.239385039	2.219423824	4.852898034	2.748566738	5.18867045	5.439104392	2.531892396	2.639003907	4.118075179	4.798911179	5.121740189	3.933899446	9.062568991	7.856965261	2.901699618	4.773304367	2.219187573	5.507072822	4.738732842	3.314511743	4.071282212	3.27381669	2.700766842	3.387245806	5.776149118	4.300539121
HERPUD1	5.641316835	7.781884193	6.355333511	6.160745888	7.867734025	6.148343889	6.481835496	7.964337205	7.899254304	7.502843342	7.350234319	7.43395321	8.029338202	7.758019671	7.1754364	7.827027079	7.282290365	7.033521339	5.933048405	5.67316388	7.13795975	8.090281824	7.132874931	7.274388638	7.209277115	6.502483453	7.264830259	9.223742807	6.826895766	7.338211414	7.416063472	7.238308433	8.411320767	7.250497565	5.863202372	6.929794243	7.32696952	8.793336562	6.840537399	7.142046748	7.534444394	7.225297405	7.994146277	6.254957028	7.088914326	7.527823914	6.342588276	6.583732931	6.087566673
TEK	2.956754964	4.706595466	3.385342737	3.208844928	3.478263693	3.116936973	3.006170057	2.951451215	3.504598044	4.065638906	4.295880111	3.006363418	2.869209517	3.879422931	4.150402586	4.432551574	3.798030273	3.642890576	2.849836702	3.056538996	3.993644312	4.816800495	3.643674075	3.95671254	2.719927839	3.905218985	3.705221989	4.80945297	4.4880869	3.900421677	4.074087186	4.385683832	4.354700488	4.106160638	3.074629749	3.099318856	4.637445887	3.686460648	3.462117663	3.856549318	3.849366649	3.478263693	4.826547548	3.11551748	4.009542541	3.798099695	3.313385025	3.16514005	3.389362175
CAMK2D	4.091676161	4.63790754	2.932988461	4.88716306	5.05321127	3.044670771	4.699271029	5.511784157	5.166248977	4.513909421	5.135021661	5.819042718	6.71039414	4.622697256	5.070654526	5.212327482	3.75731309	5.916440363	4.162944876	4.894475085	4.830393206	5.487741134	6.09902891	4.846447676	3.938456649	6.104112731	4.012028149	5.934797546	5.362980217	4.258915234	4.752437863	4.436393227	5.67753775	4.175113234	3.879943656	5.012133553	5.926453975	5.337657718	5.567736415	3.50868504	5.820610853	5.437789253	4.96424815	3.916846777	3.978216386	5.452817342	4.719574535	5.296501045	4.994668798
MYCBPAP	2.333292471	2.476549237	2.540967521	2.543163498	2.568750932	2.905550183	2.23542317	2.377096371	2.625032	2.394411218	2.382316099	2.492049304	3.052072532	2.272348104	2.327069385	2.743005103	2.395055875	3.067520578	3.209408711	2.459324808	3.282242411	2.309362757	2.275189216	2.672794052	2.240661338	3.642449467	2.382424611	2.479263134	3.136869603	2.505787487	2.247933857	2.307405361	3.198003089	2.439995608	2.303828069	2.666674433	3.043541787	2.887366802	2.337574001	2.329222689	2.868106036	2.397952713	2.440927797	2.479263134	2.667797174	2.284378407	2.338248691	3.710301513	2.576019378
PTTG1	7.948578593	7.318986799	7.79820885	6.975160329	5.933534771	8.984762732	5.645799384	6.600800639	6.931405236	7.831351711	3.911845005	8.224293904	8.15215235	7.155341118	6.633765579	5.652625779	6.188777978	7.277200779	7.38578081	9.280065909	10.27326488	7.25087164	7.230233915	6.713276892	6.860953701	8.445085338	8.467795153	6.908571523	6.191010931	8.303949639	6.56748124	5.53106597	6.881331197	8.476753696	7.836618443	7.736394772	8.835665257	4.364283107	7.696419159	6.055239865	7.164432081	6.989513213	6.189615742	6.555313474	6.290454997	7.608077802	6.630445329	7.082441745	7.135485366
KIF14	4.783304489	4.994609852	4.660145044	4.550512082	3.221063097	4.846494021	3.461403167	4.28620794	6.111206935	3.592598662	2.738987236	4.137274835	5.864125588	4.887113046	4.476112613	4.166195164	3.493825275	5.099428855	4.36218149	5.758719383	6.272069005	5.27657162	4.779500537	4.464983085	4.077289807	6.624848188	4.404110411	4.711346372	4.339745745	5.144414702	4.510794442	4.695665447	4.117614707	4.74022353	3.90860943	3.017324062	6.471273003	2.889709052	5.355996017	4.704362034	5.208660656	5.41036182	4.175582199	2.993083428	3.2585449	5.349498168	4.025803888	3.511427501	4.747352324
LY86	3.521793502	5.801988565	4.391718774	3.78749505	6.096211965	3.882595165	3.975109957	2.428053024	3.494374115	7.387351103	3.735292445	5.81347151	3.024112346	4.401857106	4.720678245	4.698179634	5.251752386	4.990890389	3.230320258	3.50242603	3.623958724	6.491205604	4.953184884	3.524619259	3.713943909	2.972087969	5.824120911	5.517153226	3.66934893	4.865441896	4.781869563	6.156491433	3.231050788	6.638763356	2.62375323	3.89682	4.962885191	4.233655696	4.313036147	4.885817625	3.347523266	3.002916408	5.884182513	3.271824721	6.444572346	4.946529004	3.894305937	2.283112088	2.654209095
DNAH17	2.497551839	2.614733587	2.714879734	3.23873184	3.1094872	3.040587649	2.821146135	3.126400393	2.756691562	3.673520969	2.652474444	2.748062902	2.6322339	2.89943868	2.834653641	3.064606089	2.346077597	2.524723061	2.731517298	3.732439975	3.803433069	3.2381877	2.681424228	2.978310943	3.086879278	2.560183823	3.095904428	2.936859004	3.575261973	2.59775933	2.381201152	2.488381466	2.617231627	5.120093458	2.577490181	2.571279156	2.853534053	2.546495466	2.911225033	2.745778705	3.284391183	2.993989716	2.677736896	2.7765983	2.83169267	2.598812846	2.859979344	3.076279089	2.862619883
SPINT1	7.666169162	7.709194344	8.345606104	7.849685429	8.521026181	8.361936261	8.533040621	8.204513845	8.105859902	8.203574419	10.01277894	8.526222863	8.708209056	9.944432273	8.823271715	9.273717939	8.995138012	8.309518981	7.88780443	8.459623588	7.266485514	8.087788968	9.416679206	9.33796704	8.731412772	8.020402607	8.405702129	8.390149115	8.931942277	8.172163699	8.711622683	9.074172212	9.953316652	7.115008496	7.750239712	10.12431027	8.300230464	9.824788192	8.491155488	8.078666555	8.848176874	9.431085792	9.736075365	8.823426119	8.537221867	8.200402752	9.258189052	8.548294432	8.41384263
CD300C	2.440372682	4.197668947	3.102150385	2.323350466	4.388771605	2.884860168	2.406882411	2.216365233	2.875372185	5.442365473	2.389479036	4.873578973	2.327120343	2.741243487	3.09148722	2.927249489	3.510571969	3.737911628	2.173161562	3.238597564	2.326844895	4.533811215	2.854210016	2.425056441	2.3433527	2.584724646	4.725041221	3.490004649	2.519678124	3.741752721	2.935285588	4.197688604	2.842018233	5.905846425	2.119027029	2.812162172	3.528035144	2.78136368	3.073802181	3.531885742	2.811977476	2.318274852	4.068948338	2.311598168	5.296381818	3.459659096	2.141271066	2.249208005	2.165424495
TTC14	4.899369336	5.726466426	5.313848097	5.238502307	6.181303569	5.597006591	5.935025809	6.308640742	4.88756995	4.643031351	4.89441902	4.485527099	5.025824652	5.619827846	5.181670573	5.486464191	4.792278794	5.448186484	5.269125033	5.470462232	5.507673295	5.524837329	5.535041875	7.502909658	4.822584375	6.755969756	4.0938021	6.357973811	7.169374596	4.961802127	5.257233703	5.387740053	5.970037578	5.289790234	4.823205476	4.895578027	6.221310917	5.130889479	5.198630341	4.568580271	6.722028255	6.403656189	5.564787146	5.123479944	5.007000442	5.307126156	5.694062378	6.435875023	5.33306205
C8orf58	4.538204863	5.424244878	5.798414723	4.641785584	5.536594097	5.242197239	4.128460832	4.337233189	4.153445232	5.913311151	4.601294923	4.124253666	3.688839298	4.923433499	5.723921887	4.528680192	4.632428961	5.037996955	4.271318644	4.763663891	4.070494852	4.751536543	3.85907854	4.081169951	4.718823851	4.118718496	5.382625144	5.18356025	4.277491251	5.988557687	4.935737546	3.908935038	4.809485603	5.209933134	4.776688689	5.442377195	5.155381512	4.578679681	4.807811769	4.247305991	3.860566517	4.25462753	4.520104128	4.84106419	5.033330895	4.368584007	4.452287939	4.033779879	4.643255971
LYN	6.762692188	7.916632673	7.453554278	8.345573498	7.054163809	7.010054035	5.006149564	5.310444572	6.507065931	7.076937083	5.555623708	7.934617001	7.177969872	7.170996999	7.108088996	5.295963762	5.836070602	7.222749323	3.847027358	5.396467514	4.13443547	7.359833291	6.22542009	6.248629312	6.569091532	7.029247389	6.991461398	6.571133766	5.528667551	7.618584094	6.063096701	6.810258316	5.833702566	7.909910072	4.242786898	5.540257485	6.658937996	6.753070979	7.524039195	6.693788289	6.889285212	6.378376828	6.765188008	3.943647941	5.844349877	7.724927618	4.199863571	5.938971024	7.417486736
SBNO1	4.965070064	5.010872133	4.487722096	5.276405583	5.130969326	5.256971393	5.140653716	5.809291781	6.713655676	3.981557074	3.932867761	4.058282839	5.442385056	4.986753577	5.380837266	4.423205599	4.107523206	5.01845713	4.872765594	4.871439658	5.833071996	5.288556339	5.117408603	5.966306614	4.225775434	5.640129592	4.311408511	5.635765051	4.856938722	5.396308108	5.085555589	5.292083658	4.910129001	4.663645849	4.582451545	4.200211984	5.749038045	4.356799294	5.192745549	4.207506787	5.01221715	5.859524264	4.968906582	4.443844695	4.393330222	5.030846836	4.295349858	4.025472807	4.981594074
ABCF1	9.438139265	8.761898991	8.315431736	7.80269124	8.072393327	8.948623342	7.42964197	7.81130921	8.976550981	8.553792625	7.493479408	7.902512255	8.686492784	8.937232627	7.552068687	7.85071152	7.728350175	8.783785831	7.261322233	9.271467907	8.664306681	8.459890053	8.71700905	8.216325265	8.326985391	8.67058993	8.452824108	8.298157185	7.056751922	8.403932319	7.916670416	8.314718715	9.331805236	9.009246313	7.264533317	8.607644816	8.7945688	7.914556112	8.102700289	7.577443953	8.295193685	8.297780553	8.212338603	7.983615544	7.214627833	8.109255823	7.066063063	8.454844103	9.326597001
IGFBP6	5.612703696	9.280761855	4.900543216	6.804828288	7.080592032	6.605533786	3.542997707	3.574160086	3.974324365	10.91085735	4.62248072	9.123378701	8.408605885	5.840762551	5.274962106	5.840537882	6.7356718	9.281909194	4.084224654	10.37140478	3.165272385	7.579837212	5.093112327	7.549741891	5.836095731	5.607394667	8.496300467	5.779574995	5.031759428	6.060145378	6.151216563	5.731449569	4.313177224	6.279823597	7.310733102	10.38665296	6.472403146	6.338113991	5.695196012	5.631183552	4.226552492	7.437376637	5.54978293	5.775486412	7.3739291	7.544473487	4.415779352	4.231268005	4.67861061
SEMA4F	6.813964583	5.496172178	4.61221036	4.686979407	5.711670747	4.792102868	4.99491888	4.585494978	5.549743962	4.984029755	4.546753068	4.688593039	4.992107233	5.070668858	3.685653245	5.112632417	3.359695594	5.620591314	4.996209916	5.176370294	6.907083599	6.014232374	4.4835468	5.048494972	4.031930496	6.777514524	4.768396906	4.901620238	3.724297298	4.616867669	4.035369625	3.986154109	5.30127219	5.387567389	3.441315966	4.889777988	5.823894646	4.548865342	5.9326688	4.598768337	4.627843053	6.017603504	4.792558622	3.841492684	3.87279084	5.546197724	4.223394055	4.666861486	5.174328491
PGLS	8.443348417	7.645328002	7.755342497	9.070677254	8.223682128	7.889410318	7.683349684	7.790797871	6.721363269	8.760405555	7.439027719	7.966948496	7.491422246	8.272000985	7.700634606	7.82402497	7.876711604	7.751415799	8.243523683	7.486549747	7.528971533	8.288356744	7.762151426	7.474986867	8.088129581	7.205233966	8.197245754	6.974354813	8.970544184	7.500481092	8.001660425	8.343583118	8.318494258	8.375785666	9.298374899	9.150652994	7.883618611	7.558650253	8.635876074	7.181863247	8.56840444	8.668521241	7.8670851	9.387425941	8.744158818	8.296193533	7.649714736	8.117893072	7.875514946
PLAC1	3.096760904	4.577776772	2.62849423	3.044181268	4.739328305	3.108526948	2.426401648	5.187750997	2.297915567	3.711240973	2.613505696	6.365661505	5.306086403	2.555154065	4.293293871	4.106272893	2.518632191	2.509568642	2.524638085	3.745151768	2.215612486	3.715526217	2.73039057	4.561236236	2.527723583	3.365937675	3.849375225	4.864304387	3.651008081	2.69064407	2.847962741	3.51975761	3.009733785	3.436594059	2.637247524	2.579307989	2.204522412	3.298788852	5.945383954	2.911777196	2.542668313	2.798552913	4.072359694	2.417964645	4.54390031	4.790049702	2.568058321	2.262713109	3.087743701
MMRN1	2.334775319	3.211071012	2.411758576	2.483016213	2.44151085	2.424498892	2.124243845	2.127065002	4.21530956	3.026740892	6.119502169	2.187934668	2.375163511	2.815232615	3.454412462	2.605707202	3.745770174	3.053339901	2.534155794	2.285184946	2.759589232	2.917231263	3.890255676	4.241829659	2.180440769	2.215303817	2.582618222	4.492526331	3.144820121	2.705253087	2.634457093	2.92095646	2.726675747	2.228033818	2.229051204	2.263932177	2.436920084	2.801747672	2.567332796	2.587559086	2.275856077	2.403422524	3.527792373	3.531858054	2.803109843	2.508166449	2.523377048	2.306191542	2.229729006
RPL39	10.59742296	9.568044838	10.34077331	11.07111187	9.927536313	10.02009821	10.1174688	9.989037608	9.236126491	10.29432297	9.575821865	10.15421793	9.950337886	10.19634882	9.962062992	9.598044413	10.76339265	9.051925791	10.24857748	10.4839482	10.14511695	8.737487885	9.740909361	9.602851344	10.63842657	9.093703788	9.350075343	9.78969454	9.393488041	9.975692409	9.691957549	9.767730633	9.882714054	10.61467019	10.57448846	10.65930171	9.266533446	9.142132501	9.977190088	10.35569981	10.01335166	9.627914046	9.622094715	10.5559563	9.837008172	9.574356416	9.609244018	10.63850849	10.08423512
BRD2	8.276383505	8.49226369	8.015242269	7.916246329	8.250612587	8.827588555	7.797561217	8.533115411	9.020072511	7.560966766	8.017003939	7.435509898	8.843382247	9.008168406	8.19636573	7.773114061	7.720511351	8.855010952	7.722744365	8.955584497	9.019238522	8.402533712	9.003298604	8.544344776	7.988054896	9.839918512	7.688032401	8.584173478	8.170851783	8.603337754	8.531473441	8.085599208	9.272156176	8.647355301	7.693218911	7.660839566	9.301468016	8.035088258	7.81939519	7.516468774	8.623755465	8.577747661	8.590939446	7.820923583	7.030023383	8.11059303	7.610845737	8.715041227	9.267308432
ZNF354A	5.438968386	5.203460245	5.176215983	4.431816692	4.999136646	4.410704813	4.497349023	5.104962914	4.708816803	4.500469692	4.353725962	5.403589177	4.627667307	4.473121892	4.831748834	5.2816018	4.510715729	5.044011254	5.563234305	4.616980418	5.818559922	5.488559457	5.150363495	5.69625341	4.522348134	6.153221456	5.469902217	5.839842647	5.372681133	5.283504294	5.090507504	4.403622676	5.294956594	6.575014349	4.838035035	4.539791161	5.970819821	4.284737485	4.932479077	4.735637076	5.514793109	5.468317458	4.750328346	4.071675671	3.769290115	4.605710591	4.427321131	5.204211295	5.191220862
RANGAP1	10.23187014	8.892661823	8.094571941	8.550715469	8.065021485	9.077653927	8.145516123	8.650562178	9.99870483	9.274335254	7.034233631	9.021254708	9.281540237	8.018340642	9.15981489	8.92524886	7.365590716	8.660495296	8.421138729	9.313474224	9.454511908	9.386375216	9.627304689	8.099260337	9.201533303	9.296442336	9.267619456	7.683914484	9.029496519	9.322130229	8.706847773	8.982702979	7.621919756	9.292272184	8.603553746	9.052292618	8.758556745	7.457008862	8.324310133	7.56751328	8.527872804	9.342559203	8.085460325	8.916528553	7.905505349	8.251842328	8.692392178	7.756073506	8.594762272
PPP2R5D	6.382916551	6.228831551	5.871104973	5.536506434	5.639268466	6.29062927	5.320443185	5.74831975	6.693887006	4.922270116	4.987098369	7.550259752	6.325487321	6.495201839	5.620517392	5.355921137	4.659212597	6.094508986	4.493475343	5.848010218	6.541196336	6.607538719	6.383933088	5.863823726	5.300475928	6.884359771	5.606569624	5.542962004	5.365383046	6.436336035	5.530819641	5.784190127	6.495890904	6.14857524	4.317987857	4.917269055	7.041856689	5.728428757	5.662502512	4.828654829	5.988515059	6.290144155	5.948912931	4.419281136	3.555789193	5.892044438	4.853587723	6.189779543	6.614488991
MAPK3	7.801177888	7.714912688	8.368195505	7.800941771	9.029870524	8.085682808	8.222399982	7.955381041	7.140370703	8.240166412	8.078558233	7.533468261	8.666803508	9.210131122	7.342366693	7.763357402	7.530643928	8.231759013	7.923933036	8.260855969	8.338048975	8.242462556	8.415825169	6.64180452	7.142872052	7.478104633	7.845514702	8.01612009	7.008224473	8.208690647	7.400755989	7.541296062	8.725307802	7.907307717	6.513122172	9.089254931	8.209767779	8.110376691	7.948304406	6.529907923	8.690832693	8.573563183	7.71080504	7.46032542	8.017370105	8.290101363	8.617236544	10.0549025	7.768000353
LMO7	4.313242429	5.840474088	3.494449924	4.269549096	4.677514375	5.460074049	4.653835615	4.528976942	4.353519683	3.686595265	4.443729212	4.179657842	5.417562266	4.771546157	5.021374161	4.450741921	4.599161932	5.715764015	3.858187241	4.674150431	5.098868492	5.218851162	4.433484803	5.106245396	3.297846705	5.28788976	4.331786975	4.403393125	5.076533505	7.261913902	4.932174626	3.675267618	4.307514482	4.701601564	4.034693924	6.088373989	6.581193094	6.060646478	4.736885158	3.378303994	4.088930794	4.805950249	5.052119014	3.078787203	3.751189713	5.741678086	4.516427862	5.453036559	3.573682682
ZNF32	7.432098576	6.247662627	5.945320518	5.773508402	7.419921087	5.679323187	5.98120468	6.799926427	6.674706274	6.056162831	5.896358884	7.109730531	7.1288422	6.914707426	5.967489792	5.971984913	6.643059668	6.645892035	7.282652896	5.792125564	8.483030287	5.870682895	7.40877445	7.47426382	7.015965074	6.987219502	6.022707907	6.47979289	7.008150305	6.046013999	7.190380139	6.860488285	7.15887511	6.601116447	6.438053221	7.147948705	6.161596489	6.386585219	6.6981492	5.531672535	7.286932581	6.242736817	6.598137672	6.678160954	5.765376479	6.712711594	6.964247754	6.761293473	6.76882701
AZGP1	2.262217515	3.103311414	5.79398803	3.221080769	4.147886729	4.196721061	5.349839042	6.105015755	5.389719208	3.238605301	6.35041644	2.605636222	2.281783835	3.277618576	7.641347447	2.737115787	7.992746247	2.426814188	5.316009451	2.255789782	7.011261025	2.269815836	3.170197213	3.11008068	3.254344053	4.032541669	4.557439463	5.886755597	3.007291608	4.036422533	2.204045587	4.880429385	6.827617169	2.270897599	8.091415362	2.839153594	4.015020051	2.953430944	2.381613581	2.30818873	2.869621716	3.835370051	3.977078912	5.852952575	3.900696065	3.380595459	2.514035176	3.020323247	2.712686191
SNX10	4.324945796	6.8956545	5.986010345	6.981386131	5.365133992	5.174119184	3.710801732	4.524859647	4.838332062	6.121530915	5.000381552	6.567992861	6.315378179	5.675852196	4.541090212	5.287116141	5.47652414	6.73996983	5.284052365	5.629872109	5.584697882	5.605986409	4.704006883	5.385806733	3.886668317	6.989013809	5.568358067	5.639911735	4.568318845	4.147217984	5.128731366	5.280832958	6.16506039	6.622744698	3.133171979	4.421564668	5.371123822	3.101419844	5.199560178	5.287918014	5.436543909	5.799152277	6.184162568	3.22551447	5.614444916	5.381436808	3.697499781	5.569332331	7.157586375
PLD1	4.719283173	4.109678094	3.886491621	4.177894926	5.053773062	4.670471666	4.214552341	4.210632271	3.57741519	4.721065758	3.879881165	4.553387427	4.828194646	4.647820364	2.86857841	4.981021973	5.10596515	5.319706562	4.723159949	3.935840553	3.319516579	5.219969611	5.879254061	4.872470925	4.166973684	3.629856682	4.577828793	4.819621283	3.197902035	5.176357624	3.836896892	3.855602616	2.882543165	4.253088583	3.869807633	4.105905338	3.348789237	5.472412787	4.808597517	4.377778779	3.216274989	3.95133869	5.226822661	3.898088803	3.596185108	4.972572453	3.913223933	2.470855581	5.872195797
NUDT5	7.484874424	6.976771944	7.451009327	7.921459634	7.698975392	8.190298367	6.584334938	7.118578563	7.682719863	7.84261678	5.683350585	7.037007158	8.020493183	6.917820846	6.521702359	6.078207941	7.033966491	7.159660121	8.513353637	7.095828708	8.067387144	6.799878468	7.266138638	7.425371187	6.765482613	7.387353424	7.615990096	6.67189021	6.336870971	7.313009146	6.986625416	7.011948151	7.230927348	7.037698927	6.918465946	7.410332108	7.318795561	6.464742783	7.26923824	6.75297702	6.682023997	7.823112674	6.870293717	6.318061337	6.276593523	7.950898676	6.530440377	6.567023377	7.035090365
MOCS3	4.516184695	4.825707221	4.650313371	4.472408753	5.051479955	4.965460125	4.303894714	4.406346811	4.927935916	4.261377432	3.755507872	4.161077263	4.542770573	4.816173197	4.298510917	4.497532008	3.978330349	4.654236741	4.007855749	4.90033126	4.786589189	5.175099787	4.912867647	5.244476493	5.244925855	5.598183879	4.815923226	5.072044084	4.033953139	4.916051656	4.343215513	4.486299125	4.722641872	3.897916663	4.57752956	3.874849056	4.889071467	3.521313549	3.638074315	4.064204964	4.516211236	5.484584323	4.161413155	4.328724305	3.596288091	4.822064124	4.456816238	3.904351506	4.906765365
KHDRBS1	8.181926591	8.265782916	7.796118311	7.774750796	7.569631072	9.182171441	7.467386267	8.719477597	9.01131892	7.825834895	7.554422721	7.825641084	8.992716615	8.525339966	8.117555071	7.478240779	7.722396306	8.433493395	7.874881058	8.437352771	9.818522198	8.477127329	8.789854013	8.035770202	7.876862338	8.62423266	7.503697223	8.428039194	7.213016045	8.303009547	8.078365643	8.012871996	8.814476304	8.527060698	7.846088301	8.106679326	9.178755901	7.38914159	7.979708574	7.58544269	8.326613734	8.713227694	8.440724942	7.569864257	7.009754756	8.293797169	7.603193816	7.725121198	8.703221519
GBP5	3.031381078	6.722862892	2.597106805	2.66560777	4.372635646	2.415277707	2.356846806	2.456772571	2.959600241	6.088925183	2.839174417	6.286547198	3.160372847	3.533599931	3.935342981	3.103726745	3.955559997	6.5538904	3.523143553	6.472102027	2.48117192	4.914250866	2.829156475	2.266867695	2.37834669	2.439515405	8.098262624	4.005845283	3.175089215	3.544438639	4.694082166	3.662757129	2.49121	7.233928576	2.073145259	2.542336554	4.473410493	2.408845742	4.02555495	4.740664092	2.142231475	2.582316632	4.745787019	1.99839338	3.991430381	3.797588656	2.382601808	2.111909786	2.354010623
WFDC6	2.202535334	2.202535334	2.503692523	2.418795944	2.202535334	2.202535334	2.202535334	2.202535334	2.202535334	2.202535334	2.202535334	2.202535334	2.202535334	2.202535334	2.202535334	2.202535334	2.587523035	2.202535334	2.202535334	2.202535334	2.202535334	2.202535334	2.202535334	2.202535334	2.202535334	2.202535334	2.202535334	2.539321257	2.202535334	2.202535334	2.202535334	2.202535334	2.202535334	2.202535334	2.202535334	2.202535334	2.202535334	2.202535334	2.202535334	2.202535334	2.202535334	2.202535334	2.40264333	2.202535334	2.202535334	2.202535334	2.202535334	2.202535334	2.202535334
SMAD7	5.516376655	7.18593453	6.140673069	4.133068537	5.734762535	5.344113664	6.121882041	6.671488207	7.421501599	5.692594125	5.279515342	5.654025057	4.903412151	6.495578876	5.953969245	5.092660502	4.930370181	5.850295271	3.269213412	3.951628959	5.508921916	6.797639607	4.998501521	5.06473607	5.266350991	5.896945502	5.153039575	4.771520851	5.210164034	6.148329024	5.701196854	5.110406903	5.789471855	6.217269491	5.136279333	6.753927703	7.115095432	5.274126109	6.188627034	4.796831411	3.901876087	5.027710157	5.803007062	4.220005303	5.800143423	5.13531897	4.769480808	4.340604317	4.832079628
TMEM143	4.501884607	4.202082602	4.105341815	6.018982534	5.150641687	4.583875473	4.226470074	4.6133451	4.097214757	4.050711423	3.79868998	3.735090341	5.615761962	4.287578247	3.93172568	4.444465227	4.194293557	4.193019548	4.416520628	3.784603454	5.667440347	4.694519672	4.811578174	5.334302221	4.278085667	4.357414397	4.102446781	4.243629247	4.830569904	6.115871439	3.985924946	4.489270017	4.827691052	4.513778099	5.002242358	4.626205055	4.961954223	4.931434093	4.296059806	4.170292942	4.753890798	4.235790327	4.551120439	4.785643068	4.31484981	4.195368499	5.206680377	5.428964123	3.825974466
DNASE2B	2.198462584	2.218303831	2.165395671	2.165395671	2.358186967	2.430410192	2.165395671	2.229034432	2.165395671	2.344844057	3.392996982	2.235982276	2.165395671	2.221229082	2.32138024	2.22298088	2.165395671	2.424188853	2.442953754	2.165395671	2.165395671	2.553618721	2.383727839	2.165395671	2.422504644	2.59778843	2.352741312	3.263707853	2.210783158	2.294709218	3.542254593	2.784417437	2.928212301	2.222163686	2.257613567	2.219942833	2.249646509	2.34018716	2.217952331	2.336363742	2.247246238	2.348325132	2.640335737	2.500467769	3.318342684	2.165395671	2.286426989	2.334767117	2.165395671
BRD8	5.700523168	5.567589975	5.430316869	5.89186754	5.294512985	6.389148056	5.196078597	6.33183286	5.608874534	4.951512171	5.915172258	5.333657507	5.581130781	5.900622988	5.59202438	5.801016347	4.636995698	5.834436024	5.923847296	6.746782179	7.448958173	5.828285834	6.309961802	6.599277013	5.014015056	7.28737132	5.379584794	5.794081429	6.342260025	6.71921413	5.394274681	5.499755369	6.390799425	6.022145699	5.816386705	6.034476431	7.255305369	5.700243942	4.921608553	4.765366862	6.107612044	6.469802183	5.381548339	5.817243009	4.75962315	5.730288038	5.192458531	5.393574376	5.785973131
RRAGC	5.883626628	6.430061157	6.574708406	5.399906359	6.714382296	5.632226472	5.956992965	6.18869486	6.607639255	6.044008807	5.541499163	7.122872703	5.766462125	6.363235107	6.138880057	5.51069245	5.997049171	6.579616403	5.272929917	6.414705388	6.158032277	6.467497096	6.170759757	5.706950977	6.006530572	5.460860984	7.230370673	6.775573588	5.318267936	6.519546478	5.780079613	5.811113307	5.706961293	6.654601262	4.814282925	5.802533625	5.851550905	5.662954246	5.967321462	5.650274064	6.071607355	5.838932953	5.873113861	5.314445231	5.588812713	5.683758742	5.279910579	5.868137496	6.439106096
MGST2	7.874510442	7.829568933	7.241165548	6.877769591	8.756831221	8.101295058	8.755182723	8.978876401	8.454319994	7.893955239	8.859765517	7.794964453	8.902631185	9.138282593	8.620186464	8.626402851	9.698844615	7.146226091	9.401854465	7.713437698	5.648304662	7.227049916	9.324792587	9.080287511	8.965177005	8.910835658	6.514669452	8.766729545	8.791388845	7.63176575	9.461946302	8.089301978	10.39129299	7.421012183	9.803680079	8.660230647	7.498991092	8.511169105	8.106129515	8.291675721	8.234877484	8.645775106	7.394811328	9.953576878	9.09173124	8.971607748	8.153627567	10.46879925	8.550470492
TRAIP	5.744725562	5.302507608	4.965615107	5.038011342	4.634089945	5.984012684	4.853113245	5.195509215	4.51324848	5.054765717	3.661021379	4.930565941	5.091079898	5.355193111	5.138676033	5.27585163	4.077083857	4.735318923	5.039318859	5.582595968	6.435118446	5.056276214	5.906526006	3.570611227	5.048424238	5.537414329	5.19645944	4.96669844	4.452869175	5.587148589	3.781588872	4.360455825	4.783108206	6.231256582	4.262898061	5.129588061	4.925936743	3.4926223	5.647995967	5.700859881	6.016083249	6.116798873	4.855653022	4.409385566	4.690235558	5.289923903	4.761822745	5.669192159	5.957258718
ERCC1	7.089619265	6.220662812	5.690165541	5.9129686	6.663635357	6.518678197	5.415628329	5.98090139	6.273455515	6.383732875	5.726135713	6.014382802	6.343875267	5.785657283	5.843347422	5.730837251	5.573640738	5.7260957	5.516025263	7.118294776	5.917202526	6.176587039	6.168354313	6.179785688	5.776493754	4.83388263	6.413545223	5.457977428	6.048618072	7.218170138	5.941372073	6.462312966	6.448656179	6.698548685	5.764953741	6.382035372	6.306140524	5.573306653	6.091351797	5.937945154	6.005874569	5.790416404	5.964850174	6.016988554	6.487049323	5.583285846	5.797049093	5.828411672	5.724963401
SAV1	5.713230532	5.198539153	5.338602558	5.305579574	4.931910036	4.992049722	4.709118398	5.183238794	5.739280028	4.59062267	4.616980865	5.37820331	5.996727768	5.094037538	4.652262988	4.799492153	4.286518378	6.695571482	4.173445617	5.263553378	5.897825883	6.506160367	5.220742739	5.330418753	3.828992592	7.006106811	4.686017505	5.173813305	4.330081503	4.8202335	4.575901929	5.106956142	5.261889103	6.293863712	4.048950617	4.378378161	6.204622648	5.128843981	5.118107412	4.293523025	4.924162893	5.072253562	5.268631498	3.950494897	3.744626247	5.140688336	4.387047961	4.907566144	5.450432843
CDC20	8.68377622	9.480254663	9.5317912	7.750260483	6.075640573	10.74698034	6.943159132	7.079689287	8.857560539	9.487113454	4.862299725	9.024704796	9.739590776	9.19373533	7.578943166	7.257592256	7.939362843	9.523237991	8.320667704	10.35388207	10.16860267	9.689695921	8.841298683	6.976557733	8.364375152	7.855079508	10.25990824	7.30220312	7.539080004	10.02439323	7.085047666	7.92965118	7.301237114	9.522356771	8.512655939	8.481784313	9.052643401	5.379272879	9.315464182	8.058390328	8.805187118	9.10221965	7.936677332	6.989270969	7.107645133	9.466345364	7.999276526	7.45042133	9.085200094
SMG6	4.825076147	4.385746674	3.999699214	3.837755771	3.971252197	3.972168609	3.589964133	3.576173708	4.845553103	2.974631772	3.618650899	3.320785984	4.023388713	4.38284463	4.46124553	3.66849647	3.104034972	4.61414196	3.144316869	3.953271306	4.495904807	4.881847022	4.874579298	5.102800101	3.469189543	5.412777891	3.348358137	4.055397757	3.938769699	5.271774965	3.441004935	4.48902988	4.390622853	4.116337094	2.955776032	3.155083977	5.779504176	4.240036175	3.805928626	3.328335557	4.047161259	4.966519394	4.75740788	3.032852517	2.594735405	4.168288923	3.682138872	3.982330899	4.145907485
TBX15	2.374850146	2.578549451	2.330264973	3.112635881	3.007921983	2.391213307	2.570525781	2.650977178	2.63392715	3.706640563	2.300931437	2.311016122	3.28351211	2.699272199	3.325412858	2.516339494	2.822506812	2.580737862	2.417967133	2.988012942	2.825901187	3.867937528	2.225086239	2.408025512	2.672070859	6.047897931	2.635113313	2.464185694	2.800829119	3.07602899	2.340355572	2.753703438	3.210298261	2.543419478	2.456368513	2.25919012	3.42459957	2.278970768	2.237377235	3.313569638	2.877987373	2.435610309	2.753370174	2.281960036	2.767706912	4.77641652	2.387582437	2.438368893	2.20864302
LRRC24	0	0	0	0	0	0	0	0	0	0	0	0	0	0	0	0	0	0	0	0	0	0	0	0	0	0	0	0	0	0	0	0	0	0	0	0	0	0	0	0	0	0	0	0	0	0	0	0	0
SMCP	2.539981324	2.539981324	2.628520228	2.539981324	2.539981324	2.539981324	2.539981324	2.539981324	2.613317284	2.539981324	2.539981324	2.539981324	2.539981324	2.539981324	2.539981324	2.539981324	2.762917957	2.539981324	2.752993732	2.539981324	3.384607293	2.539981324	2.666472415	3.224253296	2.539981324	2.539981324	2.539981324	2.539981324	2.539981324	2.813615049	2.539981324	2.539981324	2.539981324	2.539981324	2.539981324	2.539981324	2.539981324	2.539981324	5.83930785	2.539981324	2.539981324	2.539981324	3.028620615	2.539981324	3.181507802	2.539981324	2.539981324	2.668021087	2.539981324
LYPD2	2.059617465	2.407155627	4.108177015	2.194278617	6.935450882	8.908920628	2.403487427	2.211710977	2.357631806	4.48121463	2.264619736	3.689745805	2.699398288	2.193842323	2.335594652	2.059617465	2.146685653	2.486383065	2.395470743	2.958200697	2.195804418	9.351098685	3.964201607	4.295696805	2.459665598	2.059617465	4.546586001	4.685252531	3.084562132	2.798481542	2.432348913	2.517388081	2.168822973	2.059617465	4.175781632	2.984475098	2.059617465	2.059617465	2.059617465	2.059617465	2.496210378	3.317845003	2.666025659	2.059617465	2.156849093	4.978762091	2.926514394	2.443331434	2.473271057
PREP	5.938068274	6.454994012	5.72111534	6.101861677	5.858254808	5.901329316	6.473626374	7.629172649	4.935860095	5.753605378	5.568883382	4.758254051	7.028038594	6.254589503	6.123368796	5.955306028	5.70475864	5.90318744	5.494972059	6.754335495	5.148581594	6.583324372	6.848206049	6.175118604	6.061751359	7.020929159	5.714985101	5.824421455	5.796579136	5.74467915	5.81190595	6.505912879	6.571001755	5.851056121	6.39330744	6.41901375	6.384519062	6.307965855	5.851332564	6.368712909	5.499646323	6.974076577	6.479687391	6.008526957	5.037587041	6.719144652	5.406687283	5.109104684	5.758657971
MFRP	2.2114048	2.2114048	2.2114048	2.2114048	2.2114048	2.25922461	2.230961281	2.24310949	2.244417523	2.2114048	2.2114048	2.2114048	2.2114048	2.239179222	2.2114048	2.2114048	2.2114048	2.2114048	2.403902207	2.2114048	2.2114048	2.239179222	2.2114048	2.235568318	2.2114048	2.234417752	2.236061175	2.2114048	2.278231231	2.2114048	2.2114048	2.233266391	2.2114048	2.2114048	2.2114048	2.2114048	2.232772707	2.2114048	2.237538871	2.2114048	2.2114048	2.25922461	2.2114048	2.230302093	2.231290778	2.232278877	2.232114235	2.2114048	2.2114048
COPZ2	5.694063399	6.676140071	5.06074289	4.17512581	7.185545952	4.294220085	3.806844455	3.111029513	3.371555662	7.805348216	3.22409202	6.45872366	5.725540332	6.648857148	4.411341687	5.564211072	5.796072832	4.900005406	2.676263588	6.002477487	4.399906868	6.948677327	5.254849729	5.227391128	5.66835295	7.14079063	6.159234911	5.213938323	5.091232692	5.448393502	5.896951557	5.4632042	3.702702396	5.968376334	3.427136758	5.134439213	5.162977957	4.80692138	4.913786065	4.470025738	4.787387165	3.425210449	5.778850165	4.17721881	6.6429019	4.813537685	4.550861435	6.135675788	3.086823223
MAP3K14	3.766871479	5.589200659	5.286536015	4.773404081	5.493066124	5.438266478	3.631837284	4.475820519	4.506941341	4.953675784	3.640024052	4.348330547	5.597339005	4.585631177	5.046740829	4.707218713	3.774157327	5.902649352	4.792694613	4.121075248	5.791117524	5.393548273	5.393216285	4.062281097	3.445048339	4.612728821	5.45879143	4.901802046	5.42269363	5.404877969	4.047079902	4.646873492	5.926873893	5.294073154	3.219080445	3.59414297	4.752091076	4.596733672	4.138558315	3.998152894	5.474023586	5.029877989	5.307419402	3.51919425	4.598395973	4.502418499	4.221318391	5.134223038	5.542537361
OPN4	2.20890842	2.821681694	2.237966441	4.437422317	2.18857098	2.247424766	2.718208479	2.18857098	2.229404435	2.301349466	2.293786881	2.274210932	2.18857098	2.18857098	2.213696458	2.258586538	2.210629313	3.297351414	2.250403063	2.18857098	2.878824769	2.440352859	2.259531891	2.18857098	2.18857098	2.601534642	2.219076424	2.297917597	2.216511601	2.344906468	2.18857098	2.563492565	2.296198124	2.18857098	2.217489297	2.222122941	2.290795076	2.277126172	2.18857098	2.295853945	2.263777155	2.18857098	2.311135598	2.234717372	2.571433485	2.264247962	2.214186503	2.392744139	2.18857098
ABO	5.914510909	3.973620313	4.94820646	2.567828987	4.363580198	6.299164798	4.419639399	6.174858238	5.412483317	2.782875471	6.124691942	2.490615622	5.752315865	5.448987237	5.118969221	2.777693084	3.602837429	2.158010422	2.495258866	2.548539392	2.344180318	4.22984215	3.749632433	7.052078398	2.414021048	6.740646473	2.083793093	3.326204462	7.169896167	5.21316748	7.129995313	5.909815986	5.248615129	2.234587658	5.37896491	4.954636249	6.93034905	6.356878283	6.889442432	1.998718544	4.640944349	3.174774044	5.166342704	3.852041704	3.964597077	4.73262732	5.494553564	6.843593718	2.180600143
CYP2W1	2.076757551	2.134146082	2.067539689	3.904853832	4.695356864	4.64811671	3.516976609	3.74219817	2.447961743	2.851642408	2.071329746	2.099272918	2.97755233	2.112266477	2.046362085	4.955718384	2.268847346	3.864365391	2.401487996	2.50792044	2.249155704	3.952212667	2.356285449	2.842333588	2.098232101	2.595023737	2.024444502	2.442029141	2.185421859	7.270841961	3.1406502	2.07109321	2.024444502	2.084620612	2.519798741	4.801103218	2.135156927	5.836478661	4.848715051	2.233089009	3.65201024	2.240118287	2.486178236	3.221758975	2.205305175	5.080679103	4.196655718	2.872948876	2.766351609
PYHIN1	2.211939586	3.517037188	2.241065812	2.339104022	3.017729467	2.663669909	2.236348869	2.25722213	2.616340047	3.490556217	3.058653292	2.988930705	2.548440348	2.192945854	3.204208758	2.614843381	2.684396216	3.335362195	2.605348201	2.618463743	2.280959772	3.160501725	2.620583757	2.197832865	2.174669594	2.423243408	4.608880385	3.145425349	2.729999919	2.686925326	2.964126193	3.064015057	2.430779599	4.084950099	2.136927245	2.123926117	2.876466111	2.409988881	2.36063924	3.280448176	2.196945769	2.25246121	3.161006127	2.109832726	3.168547298	2.562752998	2.335741759	2.127805775	2.132375014
RBM28	5.349414169	4.967677149	4.71243157	5.660318929	4.722035211	4.907741008	4.559763945	4.982298914	6.207993627	4.331139138	4.056702434	4.411939517	5.367962856	4.885449145	4.490220873	4.58290856	4.255715591	5.502508249	4.729659529	5.649633418	4.945236904	5.28844559	4.480973066	4.965618246	4.505865568	5.004205698	4.460156433	4.826964254	4.401541291	5.388276164	4.312595225	4.503026676	5.031958129	5.25571486	4.279935225	4.423632925	5.264634796	4.62945407	5.212337608	4.506303405	5.207824815	5.171295373	4.361578182	4.241032159	4.059906625	4.335370542	4.577356779	4.818300551	5.665769886
TMEM160	7.491913036	7.8750763	7.37245926	7.675359034	8.488583781	7.678625227	7.237491518	7.525421745	6.694755882	8.437951677	5.98928587	7.732040654	5.934089233	8.146239758	7.488108067	7.030151738	7.227219667	6.842777309	7.492293912	6.037933736	6.634477263	6.470624949	7.040206857	6.70129983	7.999756275	6.376188697	7.205229804	6.381153045	7.952764383	7.941725681	6.728065814	7.590261731	7.336011531	6.84104793	7.083035206	8.459508875	7.46804396	7.248658233	7.128665551	7.499558349	7.603857562	7.890615393	6.848737494	7.292972563	7.737102204	7.448103071	6.984385034	7.857281777	7.393668
TMEM125	4.557115991	4.776185173	6.323481177	4.631953842	6.129507447	6.232606004	6.97542862	6.498211444	4.392644928	5.153064226	5.748249113	3.523128654	5.466133591	6.637693251	5.520687641	6.083168359	5.433119729	4.367800066	5.332915768	2.794065204	5.929963533	4.477124554	7.233170034	5.630946108	5.716554436	6.148248791	6.034142499	7.298599567	5.893774121	5.829383181	4.598792517	5.738166783	6.042901967	3.944455004	5.172293709	7.99316493	6.191048175	6.210807585	6.524073849	6.313718997	5.555592863	6.636775086	6.167430635	6.507961873	4.609955015	7.068536717	6.151795716	5.188354197	6.825434788
DNAJB14	4.492272175	4.763561829	4.508365769	5.256815604	4.865122864	4.48119407	4.650604645	5.755167484	5.181101818	4.19711719	4.940079878	4.637422363	6.113736892	5.117684721	5.254104607	5.110094162	3.93761211	5.19761265	4.124383801	4.604489283	4.93485124	5.071996229	5.981120258	5.833281481	4.073508713	6.220873276	4.028935431	5.74017517	5.168979293	4.606065171	5.019204535	4.434653675	5.405101315	4.828324381	4.152644688	4.066418037	5.145053523	4.602998092	5.388296408	4.7066929	5.550879023	5.286198521	4.727933366	4.451765877	4.061947835	5.2742754	4.354435135	4.158234154	5.880290146
RAB21	5.075364919	6.026206906	5.370606965	5.076465661	5.7213103	5.636164582	5.456553964	6.530569407	7.103388622	5.594285785	5.374625751	5.814526382	6.722033786	6.449668158	5.742225769	5.500935234	5.393936669	5.554262354	5.761574444	5.687251163	5.504410408	6.156245754	6.085079602	6.38082438	5.068725067	7.045636868	5.668446789	6.00761219	5.729843762	5.228231658	5.842480576	7.521259549	6.02785193	5.841232407	4.912699958	4.856321753	6.04089998	5.486765979	6.083982933	5.438075103	6.249612628	5.43141239	6.992717043	5.314250466	4.972661448	5.715957914	5.012258621	5.978031743	5.995680548
GYPB	2.228389567	2.176664685	2.176664685	2.176664685	2.176664685	2.176664685	2.176664685	2.176664685	2.229113792	2.176664685	2.176664685	2.176664685	2.176664685	2.264342741	2.176664685	2.266958789	2.176664685	2.176664685	2.256477902	2.176664685	2.176664685	2.176664685	2.176664685	2.176664685	2.176664685	2.176664685	2.176664685	2.176664685	2.176664685	2.176664685	2.176664685	2.176664685	2.31637648	2.176664685	2.176664685	2.176664685	2.176664685	2.176664685	2.176664685	2.176664685	2.176664685	2.176664685	2.176664685	2.176664685	2.176664685	2.176664685	2.176664685	2.176664685	2.176664685
ASB12	2.211414868	2.296460544	3.234422121	2.17128064	3.053536237	2.488585683	3.373840751	3.167971445	2.498221183	2.733139602	2.838294831	2.483490308	2.589767021	2.726617675	3.025153267	2.694263524	2.412584392	2.313383015	2.684891459	2.623853822	2.17128064	2.23898339	2.836625219	2.784387816	2.567370746	3.76123598	2.231445892	2.718980336	3.509846866	2.591976018	3.111728039	2.275900412	3.337617813	2.6874543	2.690693205	2.300279017	3.402497646	2.720395025	2.562392333	3.051098606	3.316664652	2.534610846	3.091919016	3.552102298	2.590503778	2.606514973	2.641226078	3.88631182	2.458521125
DNAI1	2.235539853	2.221143852	2.403589076	2.24572542	2.27989151	2.34292543	2.221143852	2.221143852	2.346918747	2.221143852	2.754240732	2.282359371	2.221143852	2.361262977	2.64566637	2.342572485	2.221143852	2.521095822	2.446745871	2.221143852	3.69663728	2.338801734	2.296336909	2.324204633	2.221143852	2.693088491	2.365662533	2.509669623	2.389369054	2.533437408	2.221143852	2.277790117	2.260227968	2.340688485	2.221143852	2.594793254	3.082218406	2.284453355	2.266732596	2.247246356	3.172350285	2.323368925	2.243694718	2.221143852	2.322652173	2.275189553	2.239368853	2.987186393	2.249397956
TXN2	8.285783936	7.223875356	6.981389357	7.52715547	7.912826347	8.008643329	7.449415043	7.698989746	8.748882091	8.374909362	8.773671059	7.931476145	8.44227616	7.700908901	8.581923353	7.763717691	7.642295301	7.433303877	7.796225248	8.108241484	8.288465995	7.893321509	8.283412224	8.02665225	8.470212464	8.920416578	7.777976371	7.82104807	8.182546446	8.21374181	8.632035546	8.117876855	8.048075501	7.912362114	8.489970871	8.379243448	8.452401371	8.313721441	7.400315896	7.466173334	8.281639263	8.448336407	7.980427126	9.101398694	7.462106169	7.627470114	8.061928488	7.499528604	7.956237487
EMILIN3	2.225132499	2.325008699	2.392286433	2.208874395	2.33861486	2.186812767	2.247210796	2.307068049	2.931397362	2.922193314	2.302983623	2.214595425	2.263082077	2.59623526	2.309270151	2.433998526	2.369573642	2.233707653	2.663176387	2.477397393	5.09306515	2.642524756	2.64428006	3.047454987	2.9151273	6.651963402	2.334311908	2.504119189	2.500740401	2.454476681	2.538676843	2.947713077	2.457402022	2.37396251	2.276151786	4.712949848	2.498105951	2.311138809	2.286619467	2.36296051	2.424129292	2.29633094	2.811926583	2.287067676	2.36285525	2.529532551	2.438161406	2.255172319	2.577673634
HOXA9	3.186719102	4.209353755	3.327944549	5.739056286	4.289450189	2.364258506	5.796340601	4.777845154	3.139924492	5.653966044	2.770561804	3.676395289	3.060672506	7.169924778	5.278855605	3.237300269	3.162258571	5.691625492	6.580177318	3.527386007	7.733602841	6.005002145	6.510322776	3.45165457	2.770480444	6.23406098	6.802834778	4.366386478	3.09975044	2.74667214	6.740709494	4.560038984	6.296399589	3.315554197	2.725040516	5.988031957	6.903905315	3.149673352	2.711753634	5.83068986	3.347183651	4.103400753	5.350617487	2.40112435	4.855146854	4.058622116	2.88729476	6.69488822	4.811357473
OR2A14	2.273680047	2.273680047	2.273680047	2.326813529	2.273680047	2.273680047	2.310807223	2.273680047	2.273680047	2.273680047	2.273680047	2.467201348	2.273680047	2.377874698	2.273680047	2.432527309	2.273680047	2.349473011	2.458675496	2.315033792	2.273680047	2.273680047	2.273680047	2.273680047	2.273680047	2.273680047	2.273680047	2.273680047	2.478452951	2.357070543	2.354266646	2.273680047	2.316384116	2.327484239	2.273680047	2.273680047	2.353771369	2.308605317	2.418905963	2.273680047	2.389073691	2.273680047	2.273680047	2.273680047	2.273680047	2.273680047	2.273680047	2.329662253	2.273680047
SLFN12	2.483647612	5.126646452	3.47575043	4.088238081	4.159765303	4.968182006	3.908628655	4.682857723	2.580574471	3.930248508	2.862783819	4.384050017	5.218681653	4.120721133	3.015576086	3.260125813	3.808436979	3.253306772	3.560989028	4.940966817	2.810092124	5.245709582	4.627730855	5.774587259	2.762483391	5.528123791	3.463236595	5.819120831	5.302613848	4.408527518	2.996850725	3.332235093	5.212381239	5.00689228	3.706965384	2.530056622	3.763027272	3.867707255	3.03813594	3.869132753	4.408064462	4.820733155	4.034347511	3.634156808	3.97043351	3.949495243	3.546705542	2.448002782	4.65658296
PEX14	6.834747058	6.455516373	6.216663592	6.17518212	6.388842563	7.375667865	7.091597864	7.175467047	6.307809047	6.152225396	6.010584712	7.017597196	6.631482916	6.960915426	6.770646752	6.767149121	6.218242906	6.593487701	6.39993213	6.457260402	6.841049229	6.747136721	7.483004293	6.15855454	7.14805172	6.337823018	5.62361996	6.012091989	6.7035334	6.286962986	6.636548044	6.940405103	6.318038457	6.641766573	7.045161117	7.39185792	6.349049481	6.771897633	6.613530684	6.65931515	7.134750381	6.662447944	6.525815281	7.391953994	6.494537809	6.937714504	7.356905318	6.494931302	6.956029897
CD14	6.139149372	8.683843282	7.31210038	6.274963029	8.306590405	6.81646712	5.804846391	3.269903377	5.219833958	10.50927903	5.567867217	9.420189123	5.840676393	7.819834592	6.910533448	6.968831752	8.239101983	7.476413367	5.167750566	8.563410954	6.048319607	9.058725947	7.24861953	5.030410351	6.808003359	4.953030269	9.030862103	6.643609181	5.35430508	8.0500307	6.883755761	7.524703358	5.823731485	10.52741777	4.393557099	6.688423658	7.061372466	6.859948055	7.44414649	7.468356302	5.074101069	5.265604844	7.834863666	5.173388715	10.12379841	7.649727797	4.481877679	3.000052393	3.924630671
WNT16	2.444082768	3.661108402	2.21956885	5.644883197	5.273745159	2.28610286	2.201260753	2.414038807	2.316837404	2.243555078	2.297511603	2.3813593	3.852156797	2.411104273	2.405417296	2.349476578	2.324481818	2.716148338	2.719918483	2.350648905	2.456733062	2.745139999	2.2534102	2.940142652	2.243089317	2.242623376	2.648437412	3.82298328	2.586284503	2.405824399	2.382604791	3.81507243	2.261351427	2.251908154	2.485077465	2.447724742	2.552973464	2.250519987	2.315412375	2.330454327	2.256523869	2.576078249	2.22454635	2.201260753	2.271859018	3.734696053	2.424905015	2.279680052	2.230445279
CSNK1G2	7.027158064	7.354664547	7.17257347	7.674675545	7.559661746	7.250064862	6.921829323	7.030765911	8.031087473	7.420905085	6.751956959	7.023465933	7.26282238	6.978735823	7.776615945	7.087605888	6.86670079	7.435917906	7.119019258	7.457229568	7.214480626	7.969484652	7.658230176	6.865172958	7.212244617	7.992880908	6.820710455	6.348510496	8.290649116	7.139476521	7.048995669	7.47201088	8.045375525	7.628645817	7.014390843	7.168874346	8.136997015	6.590939252	6.854875224	6.880110586	7.749999637	7.737723332	7.246286993	6.922762661	7.426219667	7.368970361	6.18078569	7.269608733	7.923698388
ZNF333	3.113578939	3.593959475	3.463431676	4.254316574	4.19650632	3.40559882	3.593865316	4.457010928	4.938134433	3.082537824	3.487533192	3.181660481	3.024692699	3.994385241	4.267090031	4.450074191	3.060159384	3.255777652	3.627034077	3.128941345	4.683729481	3.893966167	4.019717727	4.583349073	3.347104439	4.151910023	2.987419402	3.935202521	4.864623353	3.596405374	3.528851055	3.769740723	4.701158714	3.887734425	3.338809653	3.161482019	4.472929727	3.519493716	3.166297874	3.512421525	4.712818568	4.442898473	4.185675389	3.209835623	3.715444367	3.421791621	3.599034599	4.449921902	3.932587151
ASAH2	2.271599069	2.475210105	2.184176875	2.838745028	2.396043343	2.394261681	2.461321653	2.686847168	2.824498529	2.237041723	2.612080266	2.143238928	2.770811072	2.274334857	2.399697481	2.399993283	2.486465048	2.519261199	2.526746699	2.493058809	2.712970176	2.210493124	2.202170773	2.741750242	2.288246569	3.083560482	2.391882067	2.472426483	2.258934648	2.368838407	2.383816356	2.311792045	2.45332715	2.286840892	2.478911728	2.330723454	2.831227606	2.150763322	2.342769526	2.326332386	2.764908041	2.635947015	2.274334857	2.343699171	2.222870936	2.341218538	2.241878589	2.425649777	2.6841179
GNA13	6.881108742	6.721509573	6.558325199	6.510315845	6.720137023	6.807778412	5.543687381	7.202622743	9.033093318	6.03326338	6.812778189	6.998477893	7.79235024	7.03027406	8.353253719	6.943452568	6.099805098	7.647112495	6.2664142	6.912507715	7.088853041	7.082437623	7.575050029	6.849044904	6.39352304	9.006645972	6.761653373	7.424275294	6.713516053	6.968120313	6.668659385	6.539433272	7.482773038	7.486523722	5.511017589	6.465651477	7.609081674	7.02697936	6.693432285	6.875195565	7.132996764	6.972856321	6.90258325	4.954326012	6.069377525	7.243626482	5.985374421	7.06858938	7.893382255
PLEKHA2	5.362753026	6.145576079	4.852417014	4.621662213	5.80455365	6.336033773	5.805274397	4.823664472	6.008589061	5.359671512	4.441733024	5.191686246	6.227470897	5.152224373	4.836803515	4.365413474	4.615279753	6.188332898	4.370932047	4.902709013	3.945099113	5.316344552	4.996641194	5.740916727	4.755126596	5.319999505	5.469916837	5.561560338	5.3671622	5.707144918	5.74060664	5.285431792	5.240997578	5.673344923	4.638905294	5.717991243	7.096553905	5.899040521	5.582565056	5.505186935	4.271126968	5.309639244	5.60595783	5.306998659	4.802919061	5.484846474	4.703426623	3.688304899	4.549709713
ZNF404	2.986537594	3.394739552	4.213607137	4.175557013	5.06099865	3.374395805	3.368097153	4.646058352	3.6736817	3.569390908	3.857006575	3.956062204	4.205923664	5.029146267	3.477030223	5.076087433	3.587707323	4.424282453	4.346229111	3.082669019	3.694910001	3.338693653	4.364403616	5.572779639	3.670260572	3.203231129	3.20924512	4.119852655	5.135787817	4.609897262	3.946015744	2.976871452	5.593436514	4.845640824	3.835724075	2.829875081	3.825999479	3.526955632	3.325731188	4.032984502	4.946541521	3.874581516	3.54865722	3.613472153	3.720773991	3.462152141	3.674884832	5.49951373	4.318324079
KRTAP5-11	2.24242061	2.24242061	2.24242061	2.24242061	2.24242061	2.24242061	2.370218842	2.44517524	2.316198026	2.24242061	2.291716783	2.24242061	2.24242061	2.24242061	3.008899387	2.24242061	2.24242061	2.24242061	2.505538764	2.291309652	2.24242061	2.24242061	2.369705472	2.24242061	2.529686847	2.526820073	2.24242061	2.437000681	2.24242061	2.24242061	2.24242061	2.24242061	2.29280189	2.24242061	2.769724579	2.24242061	2.336453515	2.24242061	2.24242061	2.60137084	2.333690575	2.24242061	2.24242061	2.24242061	2.24242061	2.24242061	2.288864385	2.431483491	2.314196389
ADA	4.428532169	7.980971413	6.253962015	5.558058852	5.605438958	6.605585994	3.650970044	2.83818782	5.86146743	6.352500004	4.245396643	6.747975013	6.932255633	4.449575037	4.627844414	5.101395459	4.213446975	5.274383278	4.887851682	8.368435129	4.060571675	6.041809224	7.06774713	4.24466116	5.79866993	4.993727393	6.704953137	5.004302677	4.608679052	5.234706755	5.070028087	5.884855054	4.642220148	5.420486835	3.765961693	5.559607561	5.102567616	2.922685391	8.002587743	5.60953451	7.886102792	5.531605123	5.501099016	4.329829963	5.718483895	5.614407147	3.311063001	2.675220707	6.199699845
GART	7.663857712	6.571325522	6.48176442	7.808414312	6.032983854	7.338371982	5.7856705	6.790049087	7.165799078	6.040854021	5.129928159	6.420095673	7.470042183	6.878683044	5.949877075	6.745852737	6.024652142	6.590823556	5.889155195	7.70184255	6.844469023	7.20276707	7.380082959	6.556432463	6.688473065	6.819098432	6.518449517	6.472679803	5.887259514	7.4787365	6.318893542	6.903400988	6.633771336	7.291865843	6.21503576	6.004841212	7.362700118	6.112532199	7.222086644	6.35813485	6.627097425	7.520502928	7.1259307	5.915526821	5.55914318	7.154708354	6.205385498	6.07355695	6.828691427
RBKS	4.770504507	4.19292937	4.333432456	4.627814042	4.798296719	4.302786517	3.856038377	3.776335758	5.009620828	4.419490879	4.071050821	4.573624573	4.532764698	4.926870161	4.781679481	4.517866333	4.43346855	4.062274857	4.243500363	3.484765427	5.635017116	4.255560708	4.479450508	3.770387066	4.064661167	3.938691689	4.837402339	4.02077421	4.243438229	5.178593388	3.824306709	4.74572489	5.087625341	4.106891505	3.351697116	4.190926359	4.395075678	5.505173018	3.245209472	4.839577421	4.202001594	3.639414091	4.449479826	3.596201669	4.096824862	4.680486058	3.779432632	4.394549488	3.245540904
KIR3DL2	2.2054618	2.486477494	2.217132605	2.198169577	2.307881614	2.229038242	2.153846038	2.153846038	2.280728393	2.595455223	2.287655652	2.209676129	2.256113045	2.153846038	2.335816277	2.199348687	2.209792986	2.755376995	2.27065258	2.188457768	2.153846038	2.240487295	2.153846038	2.229613247	2.153846038	2.19035882	2.267758466	2.153846038	2.153846038	2.381543197	2.510654537	2.318298354	2.2241975	2.324059155	2.153846038	2.153846038	2.314335416	2.153846038	2.452170424	2.200997532	2.186672844	2.153846038	2.153846038	2.269428982	2.304425612	2.281059153	2.153846038	2.153846038	2.153846038
SASS6	4.1099046	4.137775438	4.297763354	4.396597144	3.486636941	4.789149381	4.259981599	4.573176159	5.082721332	3.416173836	3.337480452	3.476840202	5.273520549	4.33725631	4.593423411	4.402385841	3.313795075	4.470829061	4.099766223	4.419105572	5.44016453	4.394506588	4.971353379	4.585103589	3.750341169	5.16086571	3.597064136	5.036097835	4.06513181	4.224146671	4.144655934	3.878092147	3.909663495	4.882284303	3.719385712	3.256641066	5.206534856	2.688954599	4.644221128	4.69462903	4.783656264	5.199861564	4.60979337	3.049270291	2.936111953	4.812011796	4.135753467	4.356932836	5.236930738
NEK11	4.324511795	4.844429077	4.245850703	4.542637058	3.760985576	5.521498942	3.507838598	4.058035075	3.656099612	4.184271977	3.844414772	4.317167091	4.56200064	4.802569365	5.398623907	4.497917914	4.57367703	4.513981366	4.39782523	3.756636801	5.390484751	4.057978394	5.024902976	4.64084303	3.11580712	5.472220544	4.301929392	4.408267383	4.969007769	4.227588259	3.87078521	4.304066843	4.613712798	4.867489479	3.635302194	3.25256918	5.053940503	4.89527607	4.186097266	3.734236982	5.45191361	4.399047796	5.391392746	4.196078213	3.993225113	4.465143713	3.757778866	5.367338106	4.909135052
FOXE1	4.709452092	3.181222228	2.187592202	2.177140332	2.182197149	2.153017049	3.867162817	2.78890613	2.195581258	3.929928832	3.616078281	3.283244716	5.969846119	2.153017049	2.170608022	2.177864008	2.198549009	5.610125403	2.497399897	2.424313681	2.292782769	4.153961465	2.178225687	4.744353587	2.763700347	4.150981744	3.472935127	2.230152713	3.950025646	3.671565007	3.721944423	3.126685296	2.172426034	2.201391332	3.982436824	2.856158536	2.207409554	2.93148058	5.277499342	2.153017049	2.239821681	2.272853729	3.899630513	2.169273103	2.153017049	2.456457851	2.412214186	3.372849189	2.234651328
POLD3	5.613665566	5.650353289	5.51787519	5.302777929	5.100773505	6.626121408	5.000553018	5.194842862	6.30107093	4.703145249	4.211308355	4.890216479	5.706404611	5.360220808	4.673026486	4.929475413	4.744918368	5.693268039	4.898502008	6.116786264	6.305523576	5.158594644	6.043081676	5.095228028	4.97960852	6.91550196	5.253874241	5.412899146	4.678173664	6.001933193	5.195961954	5.202278822	5.781012448	5.983984345	4.449922781	5.083226601	6.429597651	4.61918365	5.672353054	5.753232411	6.058994796	5.499448849	5.387528536	4.639861454	4.806425717	5.805170338	5.477705571	5.793297043	5.770240365
NETO1	2.252965873	2.415856177	2.288170424	2.312731591	3.005262285	2.247430983	2.247430983	2.247430983	2.247430983	2.547017354	2.313316023	2.318214337	2.258720347	3.926647151	2.328183897	2.323904546	2.401470882	2.473110431	2.497906319	2.254805327	3.273226988	3.347033443	2.415210819	2.280273581	2.332103218	2.456991889	2.360432875	2.247430983	2.559808929	2.791576663	2.247430983	2.533212067	2.292694249	2.266634657	2.263353342	2.507027751	2.269059643	4.023484176	2.247430983	2.287693265	2.261526608	2.295898487	2.396674643	2.266634657	2.287693265	2.282552104	2.323093265	2.257498239	2.290910511
TRAF7	6.26509163	6.335708335	6.7257983	6.597526327	6.470873393	6.425342333	5.556968931	5.760812857	6.138926674	5.766012301	5.281666729	5.858992064	7.567562007	6.610661225	6.344982954	6.079536899	5.682834166	6.253968458	5.84514177	6.556405384	6.654985383	6.669529273	6.620376239	6.011330419	6.577726362	6.219495484	5.651746182	6.155882407	6.553323328	6.708256075	6.405882151	6.955312335	6.036046112	5.898486129	5.107198491	6.070840454	7.057461159	6.164398376	7.065847911	5.51714827	6.369952084	6.933109584	6.637016369	5.569342917	5.12916258	6.552447541	6.180131083	4.7379595	5.806518208
SLC6A19	2.344924728	2.344924728	2.674056325	2.344924728	2.364570242	2.344924728	2.344924728	2.363343766	2.344924728	2.344924728	2.344924728	2.365428057	2.364079796	2.344924728	2.344924728	2.426271229	2.385719814	2.35657647	2.498011509	2.344924728	2.455670213	2.344924728	2.344924728	2.344924728	2.385117053	2.344924728	2.344924728	2.344924728	2.371050477	3.627798041	2.344924728	2.344924728	2.344924728	2.344924728	2.344924728	2.344924728	2.344924728	2.344924728	2.344924728	2.582419349	2.356946545	2.358918423	2.344924728	2.344924728	2.344924728	2.344924728	2.344924728	2.460333012	2.363589157
ETHE1	6.926544125	7.99794646	6.136051105	6.826735275	7.723682971	6.299520006	5.559887657	7.055967304	4.67963192	7.221464096	5.269672458	8.052819986	6.326190615	7.042385123	6.642729138	6.533639943	5.942642534	6.68200623	5.23548215	5.420481305	6.304422389	6.372162314	7.558259012	8.212801389	6.855281967	4.495299128	7.079709615	6.101828411	7.911207975	7.38012522	5.561361301	7.071107258	6.767239261	6.157251501	7.104751258	7.137247419	5.533808199	6.701822748	7.64494606	6.318857844	6.390162634	6.814886364	7.690791946	7.374809059	6.591015231	5.81210567	6.325537914	6.516154216	6.816756564
TYR	2.217096463	2.252133272	2.217096463	2.217096463	2.217096463	2.217096463	2.217096463	2.217096463	2.217096463	2.217096463	2.246330716	2.217096463	2.217096463	2.254199854	2.217096463	2.217096463	2.217096463	2.217096463	2.347555284	2.217096463	2.291427205	2.217096463	2.217096463	2.249373121	2.217096463	2.277818556	2.217096463	2.277412328	2.276599522	2.217096463	2.217096463	2.217096463	2.247022747	2.217096463	2.217096463	2.217096463	2.245499831	2.217096463	2.217096463	2.217096463	2.217096463	2.217096463	2.217096463	2.217096463	2.243697904	2.217096463	2.217096463	2.217096463	2.217096463
VCAN	5.01704439	7.740548445	5.922020442	4.957416491	7.685492577	4.999776928	3.812971718	3.296558037	5.238347412	7.466321967	4.046391112	5.977677217	3.568793351	7.817358582	6.573876973	7.394338145	7.244579326	6.624345989	3.130478128	4.172860039	4.785569952	9.172408624	6.3133032	4.43486925	5.851021039	3.730911425	6.63390542	6.02285138	4.683920071	6.347625103	7.117404005	7.425944032	4.181720445	6.625630967	4.452091722	4.990274091	6.723133483	4.698971915	6.465036146	6.158938227	3.247859829	4.375374483	7.970018547	2.543214409	6.425151127	6.576990987	5.134749436	2.804899797	4.056261696
FCRL4	2.212176238	2.235879968	2.17301635	2.17301635	2.368442789	2.17301635	2.17301635	2.17301635	2.23238006	2.17301635	2.17301635	2.257109279	2.17301635	2.239373449	2.245425866	2.241576557	2.415069743	2.547524679	2.34877361	2.396725008	2.17301635	2.917858795	2.242493766	2.17301635	2.17301635	2.200775155	2.289052476	2.479132906	2.227025648	2.327847109	2.274140231	2.349813916	2.17301635	2.368614429	2.17301635	2.17301635	2.17301635	2.17301635	2.17301635	2.17301635	2.197773359	2.286186907	2.264375139	2.17301635	2.17301635	2.17301635	2.317825793	2.17301635	2.211803514
KBTBD4	4.145683122	4.24312543	3.467201746	4.430945212	4.117736274	4.680112622	3.621583448	3.739059681	4.869078694	2.809545943	3.505478075	3.365694972	3.557312494	4.22927539	4.164452851	4.029597075	3.312482479	3.985429439	3.368421555	4.328785383	5.04065777	4.338667271	4.336525306	3.871007434	3.727672496	6.185899076	3.33771003	4.373147231	4.104744987	4.349608411	3.865883576	4.363637241	4.761453538	3.868634603	3.216281035	3.708664705	5.158920807	4.536631783	4.35884477	3.277460559	3.738835141	4.2759451	4.393927377	3.294380567	3.277036099	3.8086679	3.462044267	3.880624533	5.146623536
USP11	5.822103555	6.753387632	5.875886692	6.126988932	7.244194689	7.73884416	6.792097229	7.066843383	7.983637898	7.140075006	6.221228922	6.427226039	6.09388086	6.812726559	6.900695576	6.305733245	6.318938203	7.03791335	5.966714369	6.746131349	9.139994186	7.722106937	6.719265551	7.19865281	6.235571772	7.529892767	6.337357493	6.979470154	7.255366664	7.3012351	6.515812847	7.130486131	7.427257171	8.179480551	6.890480269	7.601580361	7.071182885	6.686958385	6.03603834	6.251667383	6.337082227	7.228101649	7.596573506	7.108636305	6.30092332	7.219038881	7.115013944	7.37832616	7.090668129
SPTBN1	7.22873443	7.581089443	6.809415718	9.332773756	5.819903256	6.981158877	6.044750978	6.868233565	6.340677968	6.252202999	6.751079584	6.152335717	8.196006158	6.437820213	7.29627113	8.434627805	6.941516274	7.571430781	5.58681541	7.333753836	7.569612875	7.194924727	7.380782075	5.646031451	5.412578004	7.559144317	5.719487964	6.585229633	5.614892207	9.198526595	5.458759622	5.947476075	6.393333091	8.04737522	6.530129838	6.351193431	7.987519761	7.492399839	7.365065259	7.195803299	5.410523117	7.954461079	7.06842128	6.047126034	4.751350469	7.824219372	6.692079759	5.855556878	8.307216981
SPATA2L	6.674761015	6.612755856	5.49191891	6.196000829	7.169096492	5.444120236	5.748202666	6.112317796	5.950407449	6.497881445	5.192970747	5.407997833	5.641061587	5.4761804	6.77777182	5.333173976	5.303617742	5.075219407	5.638654751	5.118120233	6.934561522	6.169180882	6.431931278	6.157497895	7.403144066	6.18963937	6.0744292	5.244192465	7.086805584	6.412266533	6.498060726	6.082294608	6.939332161	5.679080568	6.231479424	7.190958971	6.453889402	6.301227247	5.950663809	5.605400635	6.506720473	6.505224122	6.102520016	6.719730609	6.200744766	6.223310535	5.894378256	5.227645695	5.770780068
ZWINT	6.636021535	7.147901595	6.780782993	6.420485774	6.008881981	7.654897766	5.492842906	7.413675836	7.929834555	5.664642817	5.040278162	6.250707708	8.208810143	7.540331088	6.629328164	5.1867998	5.950757456	7.016671004	6.273962323	7.08257444	8.659110638	6.53212272	7.329039767	6.621524299	6.46909777	8.274956513	6.450355714	6.632681198	5.92608768	7.268412513	6.742878901	6.611208702	6.785491885	6.973376712	6.20777562	6.880873653	8.00853132	4.681577749	7.269562938	5.428039105	7.648655315	6.900358096	7.147913298	5.11270621	5.651822862	6.996963057	6.111182321	7.387151599	8.403074346
ID2	4.671754303	6.641320328	7.695828049	4.607986203	6.629991869	5.087896467	8.990678581	10.33091869	10.34378822	7.567608864	8.917960379	6.859299329	5.390701131	5.945416423	6.902895474	6.879562	7.782050572	5.615064675	6.886499258	6.221436861	7.552784276	7.022791876	7.314973602	7.768403193	5.817409907	10.1908279	6.81820573	7.225659043	6.82136637	6.501393903	8.715200676	6.632684232	7.396081779	7.128834368	7.638517137	9.51824522	7.897136891	7.605326638	5.421629221	7.832377439	7.758161221	8.382701181	6.808309508	7.479092682	7.514054904	6.376417871	7.153691547	7.343333933	4.280826046
AGR3	2.129933124	2.129933124	2.129933124	2.355403749	3.181869214	3.866510195	3.6858471	2.662058863	2.352863122	2.380665884	4.756386904	2.129933124	2.543270787	2.354595882	2.883994004	2.211450685	2.180844152	2.346490738	2.397772634	2.129933124	4.166315886	3.12433242	2.364029518	2.264767571	2.587374045	2.959267723	2.660584333	5.406150749	2.194286779	4.110794684	2.129933124	2.192207291	6.058576407	2.129933124	2.434188584	4.029296034	2.24889077	9.14363749	2.129933124	2.129933124	2.351938082	2.870388278	2.461782574	2.667482434	2.186864062	5.020545746	2.402907595	3.455759882	2.129933124
WNT5B	5.640431031	7.556891503	3.049163766	2.508518156	5.967793641	5.435932688	3.659746181	2.377937433	3.076592962	5.562898299	3.973153679	3.595562267	5.177474093	5.829124544	4.772527562	3.458650696	3.612407777	6.587464487	2.914127011	2.344629077	4.375990634	7.213010766	3.483506516	4.835762248	4.486256041	3.062373175	6.031248643	6.702462742	3.236135971	3.921659639	4.711688116	4.278694379	2.91687673	5.823365036	4.932230531	6.507994318	4.058955497	4.581359755	3.728148112	3.376029629	2.542706736	4.627385167	5.944889845	3.352529521	4.541174191	4.575678755	3.459030412	2.630333231	4.575405136
CPA4	7.226140402	5.217509421	6.178419333	7.626268084	6.151511457	2.59034849	2.43395844	2.36181435	2.236258985	5.862512662	2.295543669	6.260271744	2.902401572	2.73774147	2.197171768	2.167057502	2.183689095	7.096945199	2.464598209	2.124037014	2.994710848	7.769419843	2.662656376	2.953186871	2.339770544	1.980055577	6.407338779	2.609387033	3.062207122	2.376508379	2.751653358	2.628658204	2.064653852	2.436900934	2.381127127	6.281355487	3.331138796	2.73774147	3.800953474	2.069769924	2.712634759	2.810996646	2.882123003	2.023312934	2.206149246	3.771870478	2.011939781	2.371963526	2.188023654
ABCB5	2.222271448	2.329182283	2.237160114	2.235767646	2.216627371	2.216627371	2.236527361	2.216627371	2.216627371	2.325289668	2.224189915	2.216627371	2.216627371	2.244980488	2.244225754	2.245986113	2.276163032	2.216627371	2.37215232	2.246237396	2.235894296	2.344053944	2.303727081	2.216627371	2.240319217	3.726672315	2.216627371	2.277880226	2.216627371	2.283506339	2.231199902	2.289472412	2.231962321	2.226360723	2.216627371	2.216627371	2.231199902	2.259982872	2.24334467	2.216627371	2.216627371	2.216627371	2.28545749	2.216627371	2.270134726	2.223806451	2.258614919	2.216627371	2.216627371
BACE1	3.947753276	5.082251449	4.160471587	3.490059158	5.330448917	4.783802379	3.499503477	3.345166504	4.003834111	4.637109048	3.538095028	3.72359938	4.343997115	4.977613222	3.889632639	4.236730176	4.284431014	4.495520472	3.523160212	3.874318932	5.422333822	5.224081588	4.39291287	3.538013893	3.444071041	5.494506089	3.873447155	4.399946307	3.96872841	4.113508548	4.204463422	4.802766274	4.585766712	4.828572626	3.003155697	4.541326074	4.199583171	4.137308504	3.917311849	3.768702865	3.783900602	4.489382055	4.563903617	3.428643799	3.914601091	4.379125291	4.468060389	4.741330101	3.224359954
LMBRD2	4.36605056	4.41259506	5.742601732	4.006117582	4.87144669	4.995060902	4.276083549	5.169287553	4.986052604	3.445339768	4.035047517	3.636637855	5.347040966	4.335163829	5.718022254	4.563584512	4.004283357	4.970803938	3.146810475	3.554935591	5.814425194	4.3172691	5.074075056	4.539103039	3.524715842	6.410968869	3.642290255	5.139747843	4.476227182	3.821219394	4.336479333	4.593291703	5.596820026	3.60264044	3.236079008	3.443747701	4.854027031	4.405115257	4.261858294	4.160367334	5.607309575	5.035296451	4.482613239	3.567908758	3.036556941	4.406329571	3.658137354	4.578419545	4.002279341
EREG	7.339600722	7.099370625	2.104616267	5.907997186	2.449086311	7.124204731	2.407169823	2.049713042	2.384120111	3.882831601	2.055885623	6.372198513	7.822724507	2.848465236	8.655146282	2.550748968	2.363469247	3.779537046	3.118632773	8.144446712	2.273782713	6.364518047	2.65117599	2.220537981	2.080844936	2.385021763	2.833083016	2.469006488	2.079452419	2.408584864	2.27565915	2.033177185	4.202331435	2.159522193	2.295236077	2.479469831	2.108589687	2.553809061	2.557642823	6.006636626	2.500865303	5.602728426	2.085821631	2.042910464	2.302110185	8.783318653	2.075614691	4.560683724	2.524700971
ZNF267	3.958099089	5.074537299	4.150669557	4.083301238	4.427608605	3.544808693	3.938494188	4.446862161	4.36673897	4.185719085	3.895586473	4.118889848	5.466983116	4.068585264	4.546396637	4.472224181	4.120495455	4.368085401	3.798045603	4.102851289	3.792059865	5.20181223	4.47551096	4.767269265	3.914222979	5.084303239	4.235455148	4.953548243	4.582377801	3.635858196	4.635403039	4.406155545	4.265937939	5.217544562	3.546851532	3.162018656	4.004358213	3.773311597	4.507786996	4.404032845	5.054931006	4.588093292	4.489418418	3.700547518	3.984142417	4.849053345	4.057800921	4.608467032	4.7595669
GIMAP4	5.010536579	7.368256834	4.801533371	5.04558434	6.391010037	4.096819978	4.4803037	4.442210505	4.990661704	7.610903928	6.480359188	6.721013064	4.516281138	5.40191671	6.36740564	5.95843395	6.511454398	6.818788219	4.125153835	4.833237199	5.7636965	7.171355298	5.261398883	5.802206966	4.297946682	5.96008781	6.786749041	6.478562708	6.474502291	5.9284706	5.94092004	6.369975647	5.851919136	8.321925847	5.220724046	4.858160758	6.153125019	5.182155767	5.381617158	6.285074428	6.347040948	4.671876264	7.096373602	4.95356982	6.805341316	6.000288277	4.707413819	4.605470486	4.448261466
ALDH9A1	8.023538563	6.880823404	8.984825673	8.067744254	7.712692268	8.206636977	6.933512029	8.095536412	8.686425483	6.974337242	7.887872397	8.666361066	8.525958018	8.405231627	7.786394852	7.157023516	7.529004319	8.492160497	7.488511297	7.91003466	7.751339559	7.702122726	7.874103135	7.650927686	7.675019075	10.34271458	7.02557758	8.147155382	6.642037806	7.71204865	8.104731601	8.319733687	8.789948439	8.106673495	6.333724754	6.553527571	8.928124487	8.586693788	7.427587001	7.201964696	7.985532905	8.219619531	8.379348237	7.145242125	6.56810827	7.900058097	7.299927818	7.625255368	7.388034724
TEAD2	7.217892581	6.874027069	4.632964514	6.311628917	7.567863986	5.836942966	3.377887405	8.662681937	7.61997278	6.91077951	3.982315953	7.034445488	4.069535662	5.515292904	5.775546672	4.869480037	5.067525103	3.872698418	7.524516937	7.013113168	7.177293709	7.085152066	4.928848308	7.315753894	5.077933459	4.526320678	4.981640829	6.528907798	5.070442737	4.83600922	6.006431571	5.628658992	5.641719288	5.820223211	4.106453013	7.309729077	6.910226438	4.482590837	5.930970264	5.643356311	4.53938671	9.658519825	6.062370784	3.577803719	5.346900571	5.42394695	4.546319069	3.319926997	3.410096958
ACTR1A	7.972435785	8.553077678	7.678138344	7.122925654	8.453899695	7.619013219	7.315576111	8.08606994	8.457169206	8.193107894	7.337359235	8.624640276	7.382985119	8.060737112	7.675698452	7.704884218	7.669990957	8.204342499	7.086856589	7.826761513	9.07116147	8.30082516	8.091815433	7.96989992	8.372603059	7.476937469	7.770771336	7.505410068	7.957944141	8.359547953	7.92992272	8.084316353	7.719096803	8.232524849	7.60786549	9.080802042	8.291134986	8.219356438	8.511078322	7.150160528	7.398176922	7.897118117	8.255122267	8.158651572	7.373533833	8.249922577	7.402741777	7.055160606	7.444392772
DHX16	8.656930412	8.080217879	7.373051385	6.999447147	7.512876419	8.02477017	6.759409214	7.136198781	7.975938986	7.418155236	6.137068972	6.944189422	7.757755666	7.744982911	7.034086677	7.169074899	6.803707195	7.54748999	6.454249086	8.351335689	7.622312725	7.867124809	7.685643698	7.661215442	7.279696761	7.707435127	7.525516305	7.422410948	7.689032999	7.84599789	6.996740073	7.661329673	8.248742456	8.028815071	6.51817191	7.261918654	7.673038586	6.888715605	6.795419793	6.603772583	7.541822405	7.626051015	7.700868404	6.981994803	6.403819114	7.316950915	6.105303147	7.577386624	8.247094321
BCAT1	3.108997213	5.459477121	3.858818084	3.448597757	4.555736952	6.559173463	5.474192996	2.195367705	3.511212988	6.943547045	3.339356271	5.950617782	7.39476034	4.796296935	3.257730953	4.564028763	6.184388528	6.50683778	3.683172161	5.050054478	2.881808154	5.660852307	3.574873531	2.652166562	4.149663049	3.875169727	4.630885919	4.385622851	2.640569564	5.381382478	4.415949002	3.631528519	2.81851644	4.75326123	5.846005251	4.978072435	4.941523483	4.817476044	6.044131748	4.69451354	3.040240919	3.83852138	4.826880387	2.394691543	5.19689456	7.644596465	5.213817269	2.175986372	2.832624352
HLA-E	11.01768885	11.56036782	9.773078053	9.07612094	11.4822879	10.59168885	9.809119049	10.21232723	9.868670725	11.9096943	9.637209356	11.80071883	11.22466358	10.51876602	11.3722596	9.507933035	10.39100467	11.34838715	9.11353387	11.6574094	10.63150696	10.6686133	10.37000876	9.795440848	9.832995635	10.20313856	11.83321229	11.04010343	10.54079935	10.12864038	11.26391441	10.38441491	11.49849934	12.03636555	9.411467261	9.256521306	9.88755839	10.63817874	10.26909325	10.05986975	9.362889263	9.748367213	11.83871703	10.34394709	10.48924244	10.65855294	8.871815052	9.795326262	10.04838151
CASP6	5.932532939	6.858153543	5.865940561	6.732734725	6.650991703	6.980081209	7.159042131	7.945323212	7.020779248	5.842199853	6.494051227	6.732114269	7.608241283	6.519436981	6.578061285	5.582761377	5.962466199	7.137111388	6.844666579	6.191679028	7.239476174	6.211505433	8.336080461	7.574120135	6.498675195	7.278102795	5.294555545	7.69123586	6.129227225	7.179850532	6.792316713	5.876242906	7.354324325	5.397585801	6.667615496	6.288601355	7.180667227	6.040798085	6.902322318	6.905774466	6.946686477	7.735816648	6.901211574	5.767010165	5.737355266	7.474008654	5.599440392	5.86554687	7.0474449
FEM1C	5.60903779	6.237551264	5.287449604	5.899547403	5.401165634	5.81773247	4.790185459	6.396840436	6.208853409	4.691413489	5.401393088	6.531434363	5.943121921	5.645729029	7.127989367	5.402014597	4.76929499	6.248032464	5.431379308	6.357709718	6.147816869	6.213325239	6.234909957	6.154079257	5.167510502	8.353633865	5.770527118	5.90880627	5.517687747	5.570190241	5.636347959	5.466180301	6.381959413	6.52279519	5.67514118	4.975194688	6.686373335	5.424184009	5.424854626	5.367146869	5.794185216	5.923853951	6.080681946	5.564484131	5.042000422	6.11529303	5.229434981	5.496418367	5.924172066
METTL2A	5.236192267	4.813389453	5.215951745	5.67924076	4.942602236	5.74261487	4.67594321	5.20566033	6.080023923	4.580613471	4.18658996	4.408227165	5.680194951	4.823664763	5.643132336	5.134275052	4.697614016	4.826290687	4.797803341	5.39002996	6.096322282	4.72673916	4.759682977	5.547953246	5.560642713	5.920366037	5.23150308	5.45936576	5.50511567	5.36498295	4.933272102	5.7837745	5.979755508	4.82951879	5.102306188	6.2606614	6.473190651	5.070462066	5.277372258	4.425100623	5.713919101	5.728999405	4.86159752	4.97893714	5.288047822	5.323787702	4.736482425	5.356529444	6.066497255
BRSK2	2.333347687	2.388232173	2.398527347	3.335810582	2.397436221	2.504405761	2.355462001	2.311412293	2.347983313	2.499896139	2.358395654	2.302597684	2.31351839	2.539508272	2.491029033	2.951102752	2.375406998	2.496175744	2.8659041	2.303658794	6.572238768	2.438230325	3.088032416	2.378293309	2.578161562	4.68329946	2.350594711	2.389661142	2.53063073	2.462380569	2.275525462	3.077428793	2.497584791	2.9066903	2.610230739	3.071777713	2.879896404	2.414993854	2.655531294	5.355362134	3.439262828	2.328507002	2.781451588	2.336678932	2.435164545	2.637719338	2.457297442	2.661528812	2.312114728
UIMC1	6.389512517	6.189341202	6.003451174	5.832172077	5.912560281	6.281855323	4.8782491	5.977583509	6.435196446	5.563017726	5.234861597	6.342020809	6.46749484	6.26302086	5.985906971	6.359379533	5.535858978	6.333957276	5.349511334	6.87914079	7.33952004	6.177015421	6.032670077	6.89236274	6.219291946	7.025180355	5.970380512	6.171533975	6.515279032	7.506090695	6.470910369	5.899129859	6.394281674	7.016522747	5.599958421	5.827780543	7.060715014	5.983169905	5.897579732	5.407769902	6.064908645	5.992356956	5.743888642	5.653792103	5.119654631	5.7828497	5.799851692	5.51220943	6.023754765
PLD5	2.217969158	2.207591446	2.207591446	2.268346325	2.207591446	2.222822558	2.207591446	2.207591446	2.218090727	2.207591446	2.207591446	2.207591446	2.207591446	2.207591446	2.214072557	2.225725404	2.213218522	2.207591446	2.351676901	2.248348272	5.773123029	2.207591446	2.225966998	2.215291575	2.207591446	4.410481422	2.207591446	2.207591446	2.207591446	2.581345148	2.207591446	2.221368554	2.214682218	2.207591446	2.229585204	2.224758552	3.879910913	2.207591446	2.207591446	2.207591446	3.900549277	2.207591446	2.215778844	2.207591446	2.232592242	2.22076221	2.220640905	2.207591446	2.207591446
VGLL1	7.228169698	8.975206157	8.592267375	8.781541105	9.090144199	8.680459633	8.25700518	8.58050703	9.230941638	3.521933999	9.411409092	3.60969412	6.507005662	9.36880314	10.24136879	9.048613904	8.638272143	7.384252149	8.35584401	4.926872021	2.519739161	3.999792544	8.643221079	6.459138696	8.622434586	2.534334554	7.878829029	7.605846226	8.875790446	10.31878033	7.794416516	8.405104927	10.3008142	3.992096237	7.503058509	5.385964924	2.034606426	8.501334973	8.942682419	8.028813453	9.823294272	8.666924586	9.328872797	6.405752855	6.956595446	8.986003762	9.200720173	9.580807951	8.117404028
LIX1L	4.894104691	5.662734852	4.59727018	5.037492046	5.755303638	5.034195261	5.239415466	4.01610453	4.18983647	5.85268467	4.817411864	5.393966462	5.610104309	5.559637224	4.472545429	5.36268743	4.946094526	5.906131011	4.349711723	5.129112374	5.890665888	5.778709616	5.400837229	4.524850418	4.686980975	4.093760828	5.198919573	5.080830107	4.566981723	5.23054032	5.198026562	5.547958576	5.260954994	6.917319922	3.657815756	3.698795637	5.25529937	4.458603379	4.865382299	4.995119415	5.873037404	5.14223102	5.725290818	4.023039812	5.186668923	4.788899822	5.153771412	4.438606781	5.201857819
PRPF38B	5.600594698	5.698981078	5.470311481	5.848053963	5.704000258	6.15627744	6.123275474	6.551789113	6.837000788	4.941571759	5.531291726	5.153121981	6.436623623	5.910978192	6.349132189	5.785253472	4.905424797	5.857166901	5.898303058	5.569482846	6.342313483	6.043944087	6.582408031	6.802490445	5.384749268	6.196418221	4.833228552	6.396513205	6.110700736	5.62836598	6.269059899	5.316420137	6.085266324	6.266999889	5.79083403	5.071583546	6.55633423	5.428042126	5.789263579	5.981423044	6.54908897	6.158342565	5.792279089	5.380954034	4.60647207	6.05225727	5.790879035	5.854965428	6.479627941
SLC27A6	2.535978119	2.503718969	2.523696575	2.503718969	2.601652599	2.802318692	3.629772997	2.59577813	2.702875669	2.719858922	2.830514091	2.503718969	2.743971783	4.714852077	2.638275794	2.532145176	2.572723665	6.271995835	2.71332906	2.861537005	3.399325654	2.503718969	2.560673948	2.705146103	2.549363874	5.68875366	2.528176384	2.82472845	2.590940649	7.397742049	3.256306319	2.972699827	3.058486776	2.503718969	2.831003187	3.587487299	2.663418904	3.398701127	2.503718969	3.012808496	2.524195115	2.928837274	2.898419113	2.611809664	2.503718969	2.564542345	2.622116612	2.769175434	2.655580069
STIM2	4.712875506	4.834120292	4.740520033	4.777093348	4.978675806	4.943162518	6.030548057	6.03570191	5.050570503	5.119413609	4.903637106	4.873287501	6.241121727	5.524800545	4.44780457	5.651541154	4.559632244	5.484949004	5.050798946	5.052067394	6.293308611	5.708961897	5.712260159	5.374081343	4.423848901	6.165113674	5.035910299	5.839247584	5.550078489	5.705068313	5.179059439	4.716943615	5.841215363	5.198726711	6.003316285	5.395656958	5.416171746	4.737124056	5.930711219	4.647221315	5.062538667	5.572952706	5.026425122	4.715508216	4.575224287	6.491860069	4.697399181	5.135222892	5.113905704
ADCY4	3.532551688	5.019945422	3.307249971	4.079944839	3.953494395	3.572153345	3.438885874	3.398987317	3.437203708	5.078707909	4.694342292	3.36220633	3.10980566	4.02904902	3.793438319	4.745428887	3.923257068	3.22984864	3.431852796	3.208942026	4.638128156	4.6991002	4.108173533	4.497642905	3.287990016	3.91413173	4.162702354	5.414047999	5.752532539	4.27779371	3.68846864	4.087243509	4.940896259	4.275467642	3.785235636	5.387546423	4.289800332	4.218815457	3.561635213	3.636548675	4.699397095	4.109418668	4.627912315	4.105440383	4.867988149	3.428913105	3.580999076	3.810122188	3.816931105
SLC15A2	3.104970208	3.670662002	3.870871285	3.378458643	5.267535907	4.976243279	5.060060572	4.849669078	4.978276946	4.077532073	3.6139959	4.711959203	6.153572507	5.076723751	3.922203728	4.119566476	3.938397164	4.498439728	4.486387975	3.507032156	3.265189239	4.66268315	4.655286454	3.884927777	2.943269916	4.324490468	3.811783726	7.732262792	3.796798868	4.651076439	3.741008785	3.158301382	3.927665925	4.149874737	3.235135719	3.149666451	4.22520283	4.624168512	4.969673411	3.239146092	5.829401274	4.389496134	4.174225871	3.264561788	3.856653429	4.924955877	3.713762598	3.864991157	4.005540273
MOGAT2	2.171175159	2.178441954	2.272437722	2.159212693	3.150321709	5.01308649	2.909634375	2.468518233	2.218826571	2.193444237	4.14718289	3.009264743	2.318859602	2.21929386	3.520628598	2.569572155	2.68294213	2.159212693	3.232681143	2.175177223	2.278351361	2.199631545	2.242204912	2.401519637	6.958757072	4.197119602	2.159212693	2.949690134	2.192011953	2.159212693	4.724931546	4.635408261	2.223607857	2.159212693	6.001151934	2.309888297	2.159212693	2.414239259	2.178321193	3.679911268	3.070755703	2.414239259	4.30011245	5.901962586	4.911541914	2.492214238	2.174329391	4.529614618	4.741076912
CSRP3	2.189869628	2.189869628	2.230083088	2.189869628	2.256957746	2.189869628	2.266724477	2.252877788	2.189869628	2.282179523	2.189869628	2.189869628	3.246541957	2.189869628	2.189869628	2.246990974	2.189869628	2.606441705	2.288784392	2.275290779	2.24609288	2.189869628	2.189869628	2.189869628	2.189869628	2.280054058	2.239015384	2.189869628	2.278426422	2.189869628	2.189869628	2.233455883	2.189869628	2.24609288	2.236432442	2.189869628	2.189869628	2.189869628	2.189869628	2.189869628	2.231121777	2.189869628	2.189869628	2.264067883	2.189869628	2.189869628	2.231121777	2.248401048	2.189869628
KCNC4	3.62604029	3.356314822	3.745677935	3.027469515	2.824356843	2.807133722	2.315698668	2.518108085	2.342285983	3.218311233	2.763996207	2.916570432	2.921007751	2.652799813	2.598468186	2.66276165	2.577649569	2.586538379	2.439606268	2.913968866	3.751238104	3.476736046	2.866315941	2.698068047	2.851551144	2.463074712	2.998447556	3.093345948	2.740307584	3.25919214	2.701413169	2.776323207	2.582146904	3.882145931	3.095712704	2.810344218	3.30460537	2.544125462	2.769558666	2.412901896	2.581608092	2.603507901	2.66486188	2.829946807	2.557571783	2.437790067	2.51184953	2.369805151	2.283725255
KCNJ2	3.319592509	3.510719655	3.110357773	2.683991713	3.010118646	2.560111667	2.336404251	2.619673274	2.817820384	3.148764053	3.445466865	3.438149788	3.785952071	3.549084244	3.099551899	3.139427522	3.373280627	3.252293971	2.897179349	2.832133792	3.156729429	3.406684554	2.594634218	3.974134431	2.825327255	4.913563724	2.810789079	2.630049505	4.103093825	3.269451469	3.349087671	3.432760412	4.703113696	3.799618109	3.18877087	3.941326354	2.640851	2.305563077	3.251082226	3.293287821	3.648657229	2.449728206	3.237570639	2.877459061	3.059074154	3.306633596	2.797585271	2.801179376	2.742511293
FEZ1	4.527037075	4.294217647	3.230361576	4.524570208	4.649702002	4.157517653	6.193807967	2.914712512	4.073298251	5.637415605	3.146421685	4.155926173	4.582372642	4.350041161	3.72737339	4.478565886	6.034653146	2.989889746	6.255790462	4.742847255	7.257849477	5.209814948	3.616473389	3.085876416	4.350143326	4.180993895	5.246968886	3.881342557	3.370983682	3.491314561	4.128489869	4.14874122	3.185388852	7.695640122	5.963626529	3.475499047	3.214293594	3.615725808	5.082696142	4.922210465	2.830313296	5.252886333	3.962474978	3.373248926	3.898291884	6.99185665	4.301041668	2.554217629	5.44894882
ZNF491	2.531469023	3.110186749	3.002989362	2.724535219	3.772303759	2.616116178	3.700240018	4.385325064	3.419730863	2.93265685	3.213677135	3.308979004	2.436109467	4.033817451	3.84045243	4.450134086	3.44292932	2.659254561	3.520079487	2.748574143	4.655419736	3.372550095	3.807183849	4.395336302	2.659358384	4.881636699	2.800579468	3.503213937	4.500148339	2.845524379	3.131520979	3.188670591	4.481928428	2.787975037	2.869503853	3.354811373	4.319203755	3.107646014	3.019602651	4.316271214	4.159331568	3.9484995	3.84778516	2.76048516	2.912446022	2.883410258	3.398552624	4.265366774	3.16219233
UBQLN2	6.728041755	7.673765221	7.752198529	6.951913996	7.305470751	8.434983142	7.202561995	7.987485484	9.122172735	6.713913525	6.750893973	7.402397465	7.938181221	8.120705134	7.75179799	6.88241893	6.960586963	7.748765047	6.779984632	8.031712448	7.912958325	7.624536976	8.663983138	7.681694065	7.523790996	7.177481712	6.703339666	7.263423802	8.287075468	7.693112317	7.585410831	8.088394141	8.020452963	7.719483248	6.487186968	6.061101016	7.879078689	7.172893097	7.458998819	7.014888168	8.324997133	8.261261266	7.555983273	7.147414639	6.206577086	7.867159023	6.941146498	8.122151136	7.923473472
MYBL2	7.545363238	8.1338898	9.068195511	6.791039968	6.35327993	8.562347612	5.965015422	6.339919419	7.206476226	8.496175277	3.946775826	8.261708015	8.057093362	7.076677154	7.176010632	5.032193434	5.656168583	6.450711281	7.455403314	8.321979589	8.527363346	7.90241134	6.975135791	6.409876608	7.293756611	8.195545912	6.938223733	6.988683793	6.331061508	8.266601085	5.980016634	6.353115173	6.274060719	7.545720995	6.137457465	6.802323433	8.17230323	4.484439373	8.017315897	6.653739847	9.356289265	8.104711584	6.725466123	4.804398962	5.844998066	8.242650097	7.123220052	7.312146764	7.644457451
TLR4	2.452929377	4.328380045	2.797744058	2.646103028	3.731048413	2.775509052	3.889282503	4.330298461	2.507544385	4.270862119	4.018140233	4.143889749	2.394329384	3.478167779	4.127339314	3.28082692	3.67699887	3.559565584	2.813021885	2.516454982	2.694810213	4.599272937	3.106660977	4.457765918	2.823865653	4.801012624	3.668995154	3.833926405	2.844413457	3.407455046	3.119193196	3.887560574	4.705320322	4.739484529	4.43239276	3.564425463	6.732130245	3.112591059	5.607476229	3.561421112	2.616893746	3.309760364	4.405590845	4.717065743	3.88494134	3.666417252	2.631240321	2.932788194	2.375783505
PPFIA4	2.568160393	2.980624129	4.545534917	2.681240498	3.741806244	2.663867978	2.391438387	3.841751825	3.442910322	2.724149822	2.353709259	3.166341506	3.404037868	3.26902846	2.515483328	2.589341875	2.645140047	3.108340763	4.08015161	3.811467207	6.137712418	2.801282166	2.511098921	4.137083376	3.891020232	5.04458053	2.592071408	2.85782677	4.146282332	3.521657303	2.539052919	2.473085968	2.52060233	3.220632316	3.288258804	3.204877013	3.174179402	2.461962948	2.947063257	2.759495764	3.12044194	2.845463913	2.539298968	3.259538727	2.904141572	2.664318961	3.177255315	2.825660025	2.64708095
DUSP8	3.126904411	5.304811216	4.715191277	5.990757766	4.27615004	4.329961246	3.117355249	2.990686957	4.354079779	4.406280569	3.502117366	4.653952511	3.152917484	4.047886332	5.249550706	4.692515477	3.345214012	3.946258993	3.478719202	3.955785028	7.893762987	4.425039698	4.879929583	3.591734121	4.736461588	5.25521734	4.36746187	4.10458871	5.390355324	6.171911898	4.358272163	4.01759207	5.054644553	4.672199067	4.207027407	5.692527739	5.855974931	4.573178502	3.676574252	4.43255221	4.923313778	3.833774445	4.178797748	3.752136647	3.880848403	4.164115442	3.220533825	3.416715757	3.449722584
ZDHHC6	6.962002674	7.034851704	7.205658787	6.878560549	6.980392086	6.962141186	6.598839531	7.626644353	7.627449185	6.030420425	6.652913673	6.53409631	6.382990933	7.225125002	7.043638451	6.590584216	6.465233672	7.371878752	6.898723588	6.820428292	6.982447548	6.657614486	7.451138416	7.003241589	7.228150147	7.562356368	6.699586873	6.966265879	7.172441213	7.298803958	6.999795998	6.68876453	7.822991459	6.281201277	6.619821051	6.54760203	6.84242675	5.988336314	6.667847717	6.216268356	7.412339257	7.248194428	6.842483414	5.968164563	5.688820537	7.352345802	6.430611443	7.187597997	7.303938933
ATP9A	6.021088548	6.334821886	5.92966715	4.482675123	6.424869956	5.722172197	5.356895436	6.043601704	6.452658104	5.464452008	6.133079684	4.835541392	6.041997181	5.658023161	6.092921292	5.685323059	4.855186141	2.773237567	4.964293206	5.552993387	7.050774575	6.080865616	6.434879978	6.657593053	5.6305104	7.346093424	5.112920183	6.820384134	5.189503969	3.344574917	5.717344963	6.250276035	6.535908772	4.569829349	5.305930354	3.98774359	6.103518605	6.097327908	5.024057527	4.610708153	6.062218285	6.914548489	5.750112618	4.782157112	3.934528046	5.931576201	6.270734598	5.819117237	5.286529331
CCL18	4.361475712	7.099685522	6.12641238	4.745926181	3.629449304	5.124298444	5.843386457	1.723716763	3.831475234	8.221469126	3.71320327	6.713665303	4.079299612	5.567584439	5.26828793	4.781880008	7.77515582	9.254729026	3.502419854	4.321777592	4.318756684	5.337957554	4.88184962	1.999895066	2.759087059	2.328451758	8.373932125	5.125363893	3.227653442	5.864601931	4.883605451	4.832431795	4.853121318	9.385273061	1.819366987	6.422763924	3.701485986	3.300623028	6.492070383	5.646940454	3.327579802	4.413042165	6.747756053	1.723716763	8.264584544	8.165790267	3.353287732	3.023038578	2.76504514
NFKB2	6.967415084	7.896341458	6.748268674	6.044719575	7.363509896	6.368501368	6.291052962	5.5620685	6.293100122	7.19370374	5.195880634	6.573550734	6.862203139	6.78140762	7.097969616	6.07359801	6.528456306	7.31126978	6.32711851	6.490253812	5.144425204	6.962508574	6.673069334	5.963912021	7.72239968	5.65811932	6.966130173	5.90139571	6.354887141	6.958558603	7.273707731	5.881997734	6.895561987	7.855815309	6.212548804	6.838286482	5.461261737	6.884059028	7.074203699	7.225516317	6.348570906	6.603782342	6.646534592	6.485574763	6.664972639	7.494897698	5.761205951	5.862554879	7.310741739
PHF13	7.864184054	7.341400802	7.119636098	6.925328676	7.258455782	8.134999989	7.130238084	7.652767523	7.577577688	6.60252219	6.205840035	7.323846273	7.450158262	7.971856519	7.640579196	7.529642239	6.751678255	7.275059002	6.670362245	7.234688863	8.490123259	7.836727756	8.224921436	6.899825363	7.758828498	7.797600967	6.224108002	6.983133374	7.024514255	7.735665656	7.176387058	7.215737006	7.141854769	7.788645339	6.504548101	6.887642436	7.104853399	7.139955462	7.283946647	7.278575537	7.657571239	7.123053624	7.816276295	6.80411191	6.724084789	7.490831654	7.092994223	7.139666996	8.108409792
SLC9A2	3.296002765	2.948025522	3.501763283	4.1340291	4.095841775	3.708444631	6.183056184	6.557824408	5.09662625	2.688659353	5.765277287	2.66682649	2.861131404	3.608627755	6.938138798	5.784268773	5.546863335	2.684600552	5.329662639	2.69708463	2.86467954	2.554802968	3.325893772	5.387306681	5.104718006	7.181661791	2.589101695	5.238013545	5.611642508	4.588046566	3.767718901	6.009642742	6.759804616	2.584095258	5.444660197	3.33242892	6.87480028	6.30060912	3.563610971	4.633894254	6.326469721	6.932612611	5.544361714	3.521724149	5.370724125	5.295049957	6.011323998	6.212372707	7.063612529
BRMS1	8.088606383	8.080872317	7.556019826	6.871578378	7.668785086	8.423374155	7.605443807	7.120501523	7.318350872	9.078921249	7.966497056	8.057612086	7.293712317	6.885174052	7.133865793	7.019264674	7.203698995	8.124478545	6.908192416	8.130531244	7.416497845	8.603191135	6.964739613	6.672885225	7.732449296	7.25325743	8.65207578	7.349437993	6.889291459	7.443965946	7.096988647	7.375247125	8.155449304	8.415236252	7.034809748	8.474186821	7.19848066	6.907886205	7.716329296	6.859356997	6.885860749	7.523087237	7.099029139	7.464717746	7.419484237	7.404242433	7.278579152	6.960701488	7.131781612
NOL11	8.497458365	7.069733979	7.232801723	7.559309383	6.966289635	7.860414278	5.668838174	7.354308762	8.343273692	6.687562854	6.025667998	7.212951389	8.332497639	7.192648706	7.386007127	7.204489602	6.947510118	7.600603575	6.591144947	8.078057702	8.070460074	7.136987595	7.378592123	7.854726	7.165659676	7.713164031	7.294858915	7.942035401	6.999608537	7.459758889	7.20087186	7.06772522	7.586326252	7.300808295	6.44554545	7.704572008	8.611522505	7.22331099	7.503254065	6.664230393	7.69940859	7.941696068	7.007075995	6.557962811	6.782687252	7.21510804	6.308383473	7.41728452	8.115389391
SH3TC2	2.634698147	3.279673164	2.819963002	2.543272796	2.549195438	3.109130419	2.737026946	3.306134778	2.969934953	2.308235436	2.566256839	2.437081155	2.862288971	3.10044008	3.203993562	3.357649587	3.224510426	3.298533039	3.58234685	2.75153844	2.206219828	2.767862237	2.869110714	2.752232567	2.629598919	2.423367099	3.251860301	2.695268543	4.003948983	4.753152174	2.585559187	3.223879344	2.998490837	2.56050582	2.608901954	2.304694068	2.358898818	3.034400364	3.297691007	2.496453028	3.517537231	3.655244731	3.410087942	2.38128565	2.824043347	3.821600245	3.115809215	3.077968954	2.686842068
CCL5	4.919151888	8.061813578	8.809212605	6.374319899	10.29241717	4.901284003	4.166159323	4.214868812	5.586593536	10.82611899	6.019269313	8.981462286	6.026754859	6.351524473	7.293089134	5.459423734	6.612806715	8.247835356	4.823889355	7.213129933	4.061726306	6.839509428	8.884447351	4.346704513	6.018553885	3.964126474	8.959886054	5.891679178	6.251762029	6.444180929	7.15321819	6.387002934	4.438504388	9.409493241	3.205015145	3.471063369	6.698181659	5.677105644	6.613183671	7.127076501	4.808140681	5.635201228	8.471297542	4.529352693	8.272048221	7.203267202	5.083148094	3.420539645	6.389083284
AMPD1	2.156180932	2.441058444	2.156180932	2.228005113	2.478678111	2.156180932	2.181655636	2.156180932	2.321676054	2.386580756	2.240322324	2.156180932	2.198952053	2.26238478	2.71456905	2.265752739	2.688206895	2.354595242	2.373747003	2.184551106	2.228787439	2.455965289	2.194006031	2.187762294	2.156180932	2.156180932	2.250541995	2.156180932	2.214332376	2.156180932	2.156180932	2.514926585	2.156180932	2.365278777	2.156180932	2.191447381	2.183908111	2.180044823	2.190166554	2.56929729	2.156180932	2.218115598	2.721643499	2.156180932	3.382808082	2.156180932	2.2613117	2.156180932	2.156180932
DNTTIP1	6.510697637	8.023109248	7.69695892	7.236462711	8.138038332	7.744739399	6.833133057	7.060683598	7.342382535	8.056039112	6.37668039	7.005366197	7.48367302	7.779138707	7.488430338	7.345051233	7.044886563	8.203033175	6.795551804	7.863916536	8.210792074	7.82687616	8.226332241	6.922508744	7.571117647	7.193413048	8.109846418	7.779940272	6.685867754	7.252223635	7.726677178	7.218365378	7.444858385	7.746006263	8.032676918	7.383708642	8.30627609	6.565628211	6.417530288	7.023672823	7.033043921	8.07523311	8.582439276	7.296149674	6.829369378	7.548297388	7.547394752	6.773821507	7.647772232
HSPA4	7.720803116	7.583065735	6.710191553	7.234297396	7.001813522	7.620354164	6.515970129	7.737450404	8.281531255	7.111688161	7.964036361	7.763654886	7.744214088	6.810191598	7.787005743	7.406023008	6.889812864	7.239568064	6.700669225	8.282460035	7.609686373	7.765404864	7.636796732	7.931810286	7.069101725	8.308201397	7.975906368	6.798775249	6.956419718	8.729866438	8.055029127	6.907802912	7.731199488	8.440470162	7.590441414	7.652032674	8.826982811	7.161911526	7.068390051	6.816921211	7.116591667	7.687003798	7.093004439	7.518995773	6.123102256	7.930221616	6.856993995	6.397172197	7.42669553
APOE	8.851629586	9.24635455	8.070224899	8.503977658	9.436435461	7.961824156	7.266440348	5.873314056	5.673263999	11.17176078	7.613071562	11.76914957	4.581864591	8.457555685	9.430235634	9.475104076	9.402726639	8.882424423	8.613891306	7.847402774	6.924638233	10.28861033	9.003031969	5.566637783	9.380650148	5.950082791	10.31904934	7.590894022	6.384242351	9.074831045	8.903943681	10.75204769	6.795050408	10.23341191	4.607996452	11.42250069	8.714394169	8.808664838	10.11660582	10.78924924	5.784073494	7.504770693	10.71690173	5.045810121	11.61919584	8.341512893	6.416911914	4.234994468	8.934707445
FCGRT	5.308290008	8.043009543	5.60788899	6.729784331	9.73112109	7.6440706	6.984714322	7.941486296	7.262055505	9.399703901	7.615422113	8.037185382	7.507359604	7.106642891	7.498320429	6.490554112	7.535048603	6.498708746	7.007803455	6.929913465	7.685582707	7.976305083	6.63467218	8.342719518	6.063286009	8.795587971	7.918052856	7.700034065	8.115165254	6.780616092	6.782353037	7.274626876	9.105334348	8.701553409	6.209376943	8.884518677	7.74617743	6.64952459	6.607191248	7.190689867	8.031077386	8.741212682	7.726605136	8.205086671	8.363847242	7.351627528	5.358471852	8.367977952	7.451971936
HRH2	2.513726575	4.395044933	6.438846478	2.617174126	5.051484402	2.584000789	2.291953262	2.107642344	2.421324289	5.70523229	2.474420826	4.791073	3.195966405	2.89879758	2.835214553	3.076263011	3.332039578	3.820718217	3.85257456	2.87101841	2.70277722	4.1178129	2.769289193	2.711138072	2.631201811	5.536191266	4.202217895	4.164458305	2.660589077	3.050798506	4.721730714	3.297200121	2.228213014	6.27911452	2.181440416	2.441021658	2.718889662	2.713080638	3.237133145	4.599325495	2.204683555	2.938729011	3.326045019	2.173556116	4.07937826	3.278767048	2.543126951	2.103056255	2.685170651
RAB5C	7.162855668	7.779540548	7.47050369	6.812156513	8.230124939	8.382005355	7.263336648	7.802533137	8.057543159	8.401160479	6.053783041	8.282091429	8.594233254	8.028803333	7.592523861	7.254127122	6.893427589	8.189435332	6.24765156	8.037421452	8.181517416	7.949626934	7.572797471	8.036041758	7.530770387	7.418270784	8.166636619	7.834690885	8.218239516	8.094821692	7.129260457	7.657059077	7.995095922	7.980890516	6.155340942	8.536087198	7.613847607	7.160798319	6.984666425	6.935669859	7.848136765	7.826947684	7.446800768	6.983997943	7.332222878	7.703218888	6.318476192	7.459469846	7.366179196
FLJ40194	2.264219418	2.277867321	2.188525171	2.17196504	2.227209164	2.211355782	2.235356724	2.249395564	2.265642031	2.248319389	2.19000656	2.313031022	2.199054533	2.239867845	2.285797469	2.264753025	2.326672473	2.188525171	2.444354304	2.276984113	2.263329736	2.305215831	2.17196504	2.250471119	2.265819781	2.655110358	2.290539457	2.351793927	2.399888265	2.244008483	2.206958665	2.19000656	2.208792054	2.218296794	2.210257472	2.281219711	2.223940168	2.187042608	2.235898634	2.268129	2.271676081	2.268838955	2.193150617	2.233187512	2.329595001	2.18908083	2.255660929	2.267241176	2.17196504
RAB2A	6.778206771	7.341608203	8.284654299	7.664876468	7.360058117	7.844317317	6.45822222	7.782608824	7.597808205	6.932749482	7.406588275	7.859766605	8.199946768	7.696507855	8.591965803	7.428442343	7.92522806	7.170262571	7.200648268	7.618613653	8.197134143	8.351869586	7.761848987	7.648551834	8.290545486	7.819398797	7.171983868	7.748371044	7.142119395	7.422310663	7.737143876	7.609862152	7.903258353	7.583893675	6.770276889	7.827172918	7.473973238	7.665764937	7.191965188	7.601124113	7.426012279	8.248181027	8.514279989	6.867025113	6.685162453	7.935777947	5.617298526	7.249660947	7.112155765
GOSR1	5.34712096	5.559512426	6.239702228	5.200461148	5.597750456	6.170939183	5.681090956	6.242722146	6.779904763	5.279107532	5.369079087	5.430249926	6.307590607	5.803751408	6.163436241	5.870579479	5.34255028	6.183477532	4.999528065	7.62446857	5.996720539	5.803702782	6.086304621	6.366253434	5.123929864	6.432173438	5.488026154	6.614614944	6.396163286	5.814839216	5.849690472	5.95039904	6.321129879	6.075582783	4.929811022	5.76518289	6.833232137	5.350101686	5.208216793	5.332183702	6.697807646	6.475424146	5.452153444	5.243834271	5.023300344	6.015739225	5.168213015	5.754923565	5.908970971
FRMPD1	2.278678197	2.187583171	3.030436875	2.283844786	2.208499088	2.174173922	2.213613427	2.174173922	2.737094117	2.244669584	2.481055637	2.327660371	2.207664497	2.202405448	2.184548471	2.188794951	2.287090825	2.20467917	2.309356019	2.217997121	2.298329361	2.188431543	2.218233631	2.198806752	2.197845313	3.000324666	2.211594029	2.348462963	2.35662277	2.251363082	2.217287316	2.627574521	3.294241729	2.244669584	2.174173922	5.198238351	4.884654784	2.183575777	2.226717753	2.204440029	5.506113025	2.429408172	2.187340672	2.193268148	2.214325362	2.216103393	2.275973916	3.410805668	2.206829338
PTPRB	3.173039151	4.896370678	2.807123395	3.578435631	3.932236257	2.678830311	3.247380691	3.771773785	3.496830402	3.853838414	4.784119172	2.996239449	4.842999731	5.280696475	4.354577976	4.012257962	3.544052412	3.969938291	3.914319959	2.756176889	3.648273479	4.541957234	3.943472185	4.846717204	2.973912989	4.771561371	3.65124224	4.439375204	5.392577076	4.621232375	4.417788911	4.93742566	4.766502836	3.4131149	3.30415548	2.672681829	3.80411814	3.49459067	3.099765154	3.912328623	4.413864621	3.54064572	5.166137024	3.246682733	3.462205651	3.567573362	3.467273587	3.522861751	3.476437359
DENND4C	5.986974571	5.644746311	6.414540178	6.83907238	5.599069847	6.126133414	7.296657081	7.040966567	7.132484203	4.421825864	6.96451129	5.656209715	7.175567184	7.309762429	7.5013824	7.102045333	6.03153564	6.410141067	5.481445997	5.610936663	6.202972271	6.686985684	6.423275013	7.701334018	4.766504193	8.592766648	5.314805267	6.533375496	5.635081062	7.477800849	5.749601463	6.630322204	7.294605676	6.090760816	5.969131232	4.234165851	7.505142852	6.878727954	6.47420902	6.126707037	7.801903211	7.012126052	6.908808346	5.333362983	4.924571204	6.594404217	6.796798857	7.047076477	7.14450678
NKX2-3	2.518911587	2.273400803	2.273400803	2.273400803	2.665882445	2.273400803	2.273400803	2.320412496	2.298183488	3.259042334	2.273400803	2.325665692	2.369285273	2.314645673	2.664482604	2.273400803	2.273400803	2.30328108	2.483770614	2.337315957	2.395171336	2.273400803	2.583323394	2.622332897	2.273400803	2.933284801	2.273400803	2.403913403	2.273400803	2.273400803	2.396209726	2.368342523	2.273400803	2.703197165	2.273400803	2.273400803	2.273400803	2.300672674	2.273400803	2.317593704	2.273400803	2.273400803	2.384624097	2.273400803	2.273400803	2.273400803	2.273400803	2.273400803	2.273400803
TMEM45B	3.570067873	4.315765991	8.272001511	4.57147743	7.538561974	8.244904563	8.224745189	7.429328375	7.493110922	3.948177438	8.860844507	3.397371083	6.526918533	6.815035616	7.937376643	8.821989596	7.822390245	4.228297951	5.957612402	4.733859943	3.674297139	5.179439579	8.256990927	7.433227243	8.335445061	8.028960324	4.979593917	8.076893195	6.338887251	5.689447667	5.888235935	7.571452063	9.781182565	2.805774031	7.900804052	8.474034907	6.752368308	7.435935089	8.255433012	5.833871927	8.463465781	7.593094813	8.169592518	7.466366453	4.651657524	6.825602107	8.550805016	8.979704034	6.36599329
CCNB2	7.645076086	7.115340405	7.149613861	7.838875816	5.53473547	8.241857654	5.29093387	6.555355914	7.730110382	6.672782758	4.348536338	7.533932447	8.668983012	7.586923293	6.206428838	5.827028613	6.243963845	7.305875442	6.79766901	8.888062122	8.603574813	7.290216797	7.296372155	7.030843808	6.766054614	7.908174465	6.852623861	6.669831546	6.141190706	7.105515604	6.636801273	7.101526863	7.536809581	7.276259008	6.616309323	6.790128555	8.384865027	3.995118614	6.898273827	6.658412343	7.481425247	8.159155311	6.651660995	5.433237267	6.017127372	7.339269702	6.444164182	6.869266974	7.213207997
TBC1D10B	7.564213292	6.768565483	6.734274647	7.203621228	7.116971746	6.691447061	7.658273083	7.747188507	5.853363497	6.861142015	6.17275815	6.140300714	7.651010203	7.244550796	6.893325208	6.286530614	6.616346925	6.796226927	6.564478238	7.422980645	7.746544127	7.011056095	7.023714507	6.347317503	6.72508662	7.469152006	6.420728123	6.460565204	6.91176421	6.490291368	6.628924541	6.88854535	7.196266285	7.133550023	6.403360256	6.69119945	7.324501155	6.445827791	7.239106295	5.98768176	7.532417741	7.542911982	6.523003722	6.916658852	7.339592738	7.225857894	7.167231017	8.574384919	7.237246463
DAB1	2.052670923	2.120499201	2.075208861	2.042661572	2.435828267	2.076474234	5.735234017	4.547898973	4.46328798	2.947011174	6.043273862	2.075439027	2.033760161	2.155888075	4.235113329	3.971498948	6.058979742	2.044315905	5.136644858	2.02934444	2.878592624	2.232004666	2.151466914	2.020825409	4.326207707	4.380128694	2.06851481	2.188696389	2.318920431	2.176590366	2.660967977	2.119944845	3.855809308	2.086093488	4.580625979	2.093711276	3.179405465	2.774851081	2.184814672	4.321619704	2.236341654	5.21103714	4.974416743	2.218694868	3.5845709	2.991379878	2.443227257	3.187703594	4.897531237
ZG16	2.245515244	2.31538703	2.748528914	2.510991207	2.173195308	2.173195308	2.320424567	2.310850998	2.414964557	2.462675704	2.724046361	2.212804773	2.173195308	2.323129751	2.406248531	2.173195308	2.307602138	2.442456593	2.283725208	2.173195308	2.296238191	2.264948986	2.173195308	2.173195308	2.392951461	2.298072983	2.254860223	2.689508815	2.533384	2.19813223	2.220983725	2.245651115	2.734893541	2.204998165	2.173195308	2.526926128	2.173195308	3.465191661	2.173195308	2.173195308	2.369722309	2.173195308	2.202059659	2.173195308	2.260653154	2.196586354	2.196445737	2.446948286	2.173195308
PHKB	4.87730395	5.755280384	5.854098445	4.595770243	6.149596934	4.956828488	5.046864679	5.771154711	5.254267455	5.320104272	5.354608942	4.949075798	6.904602542	5.635679383	5.023930586	5.50811606	6.003785691	5.489369542	4.783357722	4.824873811	6.432372806	6.11335422	4.877226946	6.22282733	5.254626574	6.153046167	5.056584841	6.353214913	5.388373707	5.752006177	5.759314316	5.53957358	6.049797358	5.046078552	4.81327125	5.660209655	6.078755686	5.750573154	6.278303435	4.56501656	5.972831889	5.775664443	5.802872254	5.207621242	4.410615554	5.322857479	5.522283078	5.045414048	4.506629112
PSME3	7.819271011	7.648691759	7.421657494	8.482165169	7.583070813	8.288319291	7.401940256	7.780698546	8.821927428	7.036059119	6.510014715	7.738963754	9.050914108	7.519864841	7.849193013	7.788222414	6.94971108	8.115250396	7.022957194	8.720690931	7.920967024	7.710120337	7.920867357	8.523701259	7.436904214	8.412251393	7.69206076	7.906544219	8.355467706	8.287576515	7.681346453	7.876372478	8.332198601	7.663534636	7.082134619	7.635776549	9.031330781	7.477151241	7.282942745	7.401574084	8.156944693	8.493496606	7.615883111	6.83110168	6.388921603	8.27745421	7.030504401	7.441507619	8.457178517
SETX	5.616443294	6.358739179	5.556473287	5.678238764	5.720696115	5.472107086	5.470367917	5.626302469	5.792349612	5.417082465	4.927749387	5.498653579	6.023757115	5.944906489	5.236532352	5.807528716	5.205240531	6.22448221	4.588661636	6.166706298	6.335620536	6.552938061	5.969851972	6.197303204	4.964850097	7.079540571	5.288809576	5.656130314	5.839682647	6.4723714	5.090150999	5.694471992	5.729283487	6.340664445	4.73808087	5.084834636	6.758080551	5.576976441	6.017423337	4.994668571	5.475292615	5.823592007	6.730226843	4.957912012	4.809387729	5.755105271	5.208651652	5.368488964	5.96806561
NMD3	5.849010278	6.434087885	6.189581582	7.227303247	6.367340647	7.073989365	6.460966508	7.590605105	6.909059146	6.269807961	6.074440611	6.122353509	7.747065967	6.745509608	7.282147894	6.855094154	6.681671185	5.898472556	6.063920843	6.610395295	6.256118755	6.703127855	6.918964111	6.49152469	6.308363279	7.250293923	6.014035006	6.670338179	6.349936934	6.230927944	6.685055156	6.799903983	8.053082341	6.440930433	6.309697571	5.902659346	7.138422211	7.139109354	6.568274721	5.829593897	7.513636145	6.729777427	7.150021782	6.648776971	5.585315417	7.237697323	5.516846024	7.342867743	6.651361934
RELB	7.224527654	7.078919749	6.367447377	5.764213238	7.084846499	6.489081152	5.803878337	4.692624848	6.319634739	7.104130275	3.929962306	6.36626871	6.589443664	6.2363018	6.071267244	5.208809134	5.918615004	6.312213287	5.095012648	6.028155321	4.036919098	6.958106731	5.621981619	5.745578331	7.708879417	4.707958321	6.65591722	5.305345152	6.2547634	6.682106398	6.76973185	5.356381961	6.853041717	7.976004967	4.852451208	5.186705925	4.93057421	5.906790209	6.610685101	7.357843695	6.495879594	6.246187672	6.065509788	5.843050455	6.698360359	6.496370161	5.082878507	5.238664234	7.879595448
NUCKS1	8.277748129	8.365728261	8.671988778	8.254233295	8.609005456	8.550014206	7.402426039	8.216307521	9.391689731	8.246760058	7.61422145	8.113116761	9.588595188	9.028414124	9.000553549	6.940189096	7.422927413	8.53900915	8.143199828	8.414587558	10.60745052	8.413625076	8.555672841	7.783489471	7.993860948	8.099505458	7.955451772	8.546028709	7.708778683	8.890027882	8.837346579	8.010309912	8.69492916	9.114123064	7.667369935	7.187776121	9.697755467	8.10812199	8.620953875	7.668928602	8.747975535	8.61422923	9.512794114	7.770887267	7.026852315	8.706913123	8.430366097	7.918052246	7.885525378
CCDC102A	4.855288697	5.56359998	4.166309254	3.699030847	5.984910186	3.472167415	3.317996639	4.234738818	3.000239648	6.020369584	4.221963115	5.217873884	5.302345155	4.877572631	3.878031535	4.585078298	4.654435046	4.240837112	3.39592004	4.484186932	4.122110339	6.002953312	4.617042408	3.704086751	5.51154617	4.345250468	5.95487105	5.059310564	4.201736555	5.503231977	5.514819233	5.354540586	4.069079101	6.024184282	4.142464332	7.169481451	5.552136375	5.466745536	5.240812593	4.864210159	4.093082539	3.631779417	5.309742002	5.698567108	5.250173578	4.916608682	4.337947401	2.775104925	2.896334835
NEK2	6.205314493	5.85029786	6.083687245	6.236323474	4.210883096	7.061512792	4.035879169	5.244563783	6.799537409	5.146054203	3.557932094	5.310966099	6.856137662	5.632004293	5.677261038	4.226840858	5.63893076	5.825349747	5.276496692	6.51666509	7.407000302	5.504615482	5.39490308	5.012732744	5.303527777	5.472857063	5.491747191	5.083978242	4.399366502	6.24883479	5.40355279	5.02120669	5.318177721	5.543707815	4.504897484	4.664579847	7.004803498	3.430982489	6.231274798	5.155391311	6.318567317	6.295637489	5.715405289	4.129116828	4.222271955	6.128922506	4.568566931	4.755434971	5.857316163
ENG	6.807566885	8.569770902	6.492983693	6.961488279	7.877710912	6.679809086	6.333718435	6.178470942	5.890651995	8.897280085	8.00081598	8.157273937	6.08838984	6.953115186	7.306560358	7.458779165	7.35678681	7.904945576	6.110263342	5.867563997	6.728035133	8.37840574	6.394387935	6.709309525	6.399139517	7.534078851	7.623154187	7.276889988	7.908529891	8.057431192	7.117972899	7.606714809	7.987375065	7.918739879	7.073759644	7.177740346	7.571358933	6.713483411	6.919417705	6.91115056	8.004797946	7.010705663	7.764640513	7.567303792	8.485855515	7.764796447	6.208532969	6.241083208	6.19587749
C7orf25	3.184013136	2.888580481	2.894959152	3.025370821	3.205614866	2.961032369	2.993524464	3.669736716	3.020065236	2.953016933	2.956299476	3.73418458	3.018471082	2.786307385	2.838994176	2.959759122	3.165849586	4.051346645	3.639007976	3.340660282	3.507532389	3.271558308	2.84072263	3.524663842	3.541524029	3.405443094	3.641819156	3.124345005	2.936163198	3.080326443	2.916770163	2.923808188	3.309954816	3.068577706	2.88331365	3.085318067	3.223133857	2.78276317	2.960486781	2.933218997	3.492415166	3.668283056	2.988860469	3.199091075	3.107216832	3.334061339	3.180557017	3.050487809	2.777436207
CRYL1	5.215861622	5.295658081	6.800233265	3.615034482	6.955358678	5.201784276	5.328108025	5.86535176	4.44071353	5.517512218	6.070130588	5.318228548	4.954941688	4.711222186	5.398111835	6.085562884	5.321196858	5.407050104	4.695362228	4.319831479	4.317451544	5.228126506	6.371517078	5.382015016	6.428859292	7.063232875	5.076897019	5.836439164	6.325506211	5.946393315	6.12968408	7.146779108	6.533484662	5.238719912	5.119254426	5.396871051	6.450936715	6.726758966	5.036256858	4.565219452	6.262333268	5.892250145	6.114065639	5.620545559	5.36538456	5.440765099	6.056647186	6.393364275	5.904024522
OR4F4	2.229072886	2.229072886	2.229072886	2.229072886	2.229072886	2.229072886	2.229072886	2.229072886	2.229072886	2.229072886	2.229072886	2.229072886	2.229072886	2.229072886	2.229072886	2.229072886	2.229072886	2.229072886	2.229072886	2.229072886	2.229072886	2.229072886	2.229072886	2.229072886	2.229072886	2.229072886	2.229072886	2.229072886	2.229072886	2.229072886	2.229072886	2.229072886	2.229072886	2.229072886	2.229072886	2.229072886	2.229072886	2.229072886	2.229072886	2.229072886	2.229072886	2.229072886	2.229072886	2.229072886	2.229072886	2.229072886	2.229072886	2.229072886	2.229072886
AICDA	2.261052004	2.286755855	2.356466461	2.288329624	2.326215702	2.261052004	2.261052004	2.261052004	2.277270957	2.306583538	2.282508806	2.295447051	2.261052004	2.340795966	2.357153254	2.261052004	2.498751888	2.319037639	2.467331522	2.343922856	2.261052004	2.439596562	2.261052004	2.30789415	2.261052004	2.305510186	2.308727453	2.73981426	2.261052004	2.365706147	2.261052004	2.36411409	2.282994922	2.315610451	2.283845165	2.313478444	2.261052004	2.27897874	2.286634713	2.290143026	2.320570887	2.261052004	2.358525698	2.261052004	2.318447421	2.261052004	2.500995055	2.289780558	2.261052004
HMGB2	8.29462646	8.055149965	8.232242677	8.044373965	7.0914897	10.26131325	7.137910375	8.725565028	8.534960044	7.638850412	6.50841174	8.770844118	10.37272104	9.025368832	7.740640045	7.076004363	7.256313356	8.733566505	9.113304623	10.5666733	11.52446182	7.855838683	9.529570013	7.077588464	7.886253215	9.81843012	7.393836861	8.129405666	7.127532507	8.831173544	8.010652882	6.800721265	9.448613296	9.608996721	8.09828795	7.909955498	9.246112072	5.792186594	7.577015209	7.641800047	9.022963858	9.217178793	7.602225899	6.878952614	6.88281056	8.921777469	8.480839168	8.411496672	7.921223899
OR2T8	2.230758025	2.230758025	2.230758025	2.230758025	2.230758025	2.230758025	2.230758025	2.230758025	2.230758025	2.230758025	2.230758025	2.230758025	2.230758025	2.230758025	2.230758025	2.230758025	2.230758025	2.230758025	2.230758025	2.288716206	2.230758025	2.230758025	2.230758025	2.230758025	2.230758025	3.210397671	2.230758025	2.230758025	2.230758025	2.230758025	2.230758025	2.344658513	2.555209347	2.230758025	2.230758025	2.230758025	2.341928239	2.230758025	2.230758025	2.230758025	2.230758025	2.355770631	2.230758025	2.230758025	2.230758025	2.230758025	2.230758025	2.230758025	2.230758025
HPCAL4	2.307971801	2.400723602	2.291212703	2.264024463	2.590964513	2.418957671	2.290439969	2.42745849	2.413807208	2.525936592	2.322635611	2.658487937	2.433364964	2.319993054	2.29147018	2.302749523	2.311653118	2.535807395	2.638078498	2.391451179	2.810228328	2.912097323	2.341358081	2.546347085	2.326150776	3.400994384	4.648074155	2.544012224	2.338877106	2.524427994	2.349019477	2.364574925	2.309242385	3.126646368	2.311019143	2.899999864	2.775507937	2.288893137	2.281780108	2.847263921	2.507827315	2.530881259	2.349142683	2.289537872	2.290955175	2.385952006	2.278144089	2.284112248	2.349389059
HBEGF	5.66502989	5.501741903	4.23960595	4.685050389	4.704301465	6.711248714	3.522873588	3.753756789	4.298385517	6.901001073	4.53635626	7.224634718	5.374207799	5.455864684	4.826606661	6.089884595	5.015603533	5.36053365	4.365994682	7.865717214	4.780797088	6.051464166	6.114365369	6.1088009	5.186163608	6.222410082	6.952285732	3.748260057	5.251936431	5.575797646	6.765168078	5.842063543	6.299390842	6.844512407	4.937815346	4.317235352	4.275717845	7.310350725	4.573312728	5.724957984	4.778155713	3.946999791	4.7981397	4.793212511	5.194892433	6.968158952	3.642583517	4.5881586	6.189364132
TRPA1	2.326678328	2.69701306	3.050042094	2.702014023	3.24362403	2.453510004	3.499538923	2.428635905	3.614690316	2.966948387	5.279295221	3.366314283	2.730804063	2.692139276	5.183843501	2.613410653	3.221595157	2.567199249	2.451885654	3.526922321	2.72361665	3.103401807	2.38275713	3.241091839	3.129273349	2.748587437	2.520341813	3.659513223	3.541244813	2.389147295	3.126076044	2.182106829	4.694470502	3.500447907	3.088897717	4.239348546	2.252941784	5.382063825	3.931413519	4.772234554	2.696054628	3.542049767	2.21793456	2.608107011	2.449716446	3.847684946	2.168934699	3.17842052	4.475586849
PCDHGA3	2.299026632	2.47687019	2.163025553	2.189187408	2.482836588	2.304764817	2.500381563	2.177119232	3.017602601	2.222762819	2.314584188	2.320877428	2.378493677	2.604295464	2.223103004	2.207469978	2.223103004	2.26773835	2.600976591	2.347675464	2.511700661	4.465919228	2.241891346	3.093889648	2.180764022	2.322550137	2.226612682	2.271775413	2.518121706	2.316475584	2.310687053	2.425273438	2.269704001	2.222876224	2.208503158	2.155137863	2.469764197	2.36484822	2.290260962	2.244233529	2.15117474	2.182171979	2.433215961	2.161475959	2.198363066	2.213084476	2.176176864	2.414569743	2.138478147
MS4A13	2.168777987	2.168777987	2.168777987	2.168777987	2.168777987	2.168777987	2.168777987	2.168777987	2.168777987	2.276737732	2.168777987	2.168777987	2.168777987	2.295550248	2.168777987	2.168777987	2.168777987	2.168777987	2.33857334	2.168777987	2.168777987	2.168777987	2.168777987	2.168777987	2.168777987	2.168777987	2.168777987	2.168777987	2.168777987	2.168777987	2.168777987	2.168777987	2.168777987	2.168777987	2.168777987	2.168777987	2.168777987	2.168777987	2.168777987	2.168777987	2.168777987	2.168777987	2.168777987	2.168777987	2.168777987	2.168777987	2.168777987	2.168777987	2.168777987
SAP130	6.071520167	6.125233292	6.441391591	5.826825987	6.304000104	6.645370204	5.672169711	6.58822372	7.590569849	5.564779026	5.584813273	5.672343368	6.854006022	6.73890601	5.472015133	5.445913424	5.236449207	6.784772005	5.608487465	6.494401	6.229134336	6.513773093	6.336449126	6.279914527	5.945609627	6.94299178	5.742706302	6.503368827	5.683558164	6.631886498	5.875072365	6.408731164	5.782406485	6.46071444	5.462340399	6.11611654	7.111551895	5.971205412	6.715148678	5.414321339	6.688156946	6.531915356	6.36962492	5.516103268	4.875591512	6.876449844	5.759371449	5.75039298	6.64230179
POLR1E	7.799952644	6.338565901	5.863270891	6.686627316	5.605964147	6.948904367	4.974133883	5.106315404	5.960667983	6.326764071	5.067884914	6.356722634	7.081412031	6.628398796	5.85706053	5.773086273	5.54208118	6.672532181	5.381587801	6.960310407	6.510051188	6.187987116	6.485083347	5.388286603	6.26450912	7.164137126	6.144804292	5.109839239	4.104764608	6.923442231	5.661186972	5.734342324	6.616468855	7.149573101	6.246667787	6.465781309	7.165705263	5.11364619	5.896298377	5.711676353	6.303428455	6.175955389	5.339788198	6.174059958	5.609684057	6.44818509	5.843196903	6.627862031	6.40809562
EIF4G1	8.150943729	8.915355793	8.90681022	8.518035834	8.342633793	9.317081768	7.510891718	8.032736334	8.838068292	8.426935167	7.419239745	8.483942976	9.296702205	9.104101734	8.259256651	8.445202285	8.259534966	9.651493557	7.647590516	9.612493271	7.794694787	8.963497435	9.276738601	8.059985412	8.304754882	8.757553942	7.861757935	8.060759499	8.162563378	9.222711129	8.217300872	8.745734054	8.557366503	8.53793112	7.607463035	8.088869189	9.309439359	8.589527105	8.997395885	7.848268463	8.698565315	8.76577411	9.047403911	7.774562032	7.571421692	8.52098099	7.689606541	8.205470002	8.619054357
FAM114A1	5.089633657	6.696261106	6.317440414	5.136274764	6.270349767	5.371312477	6.010176433	5.602109996	5.595726957	6.556386347	5.734356317	5.495673367	6.525672916	6.927419138	5.643274937	6.178067015	5.992115032	6.940309147	5.070942072	5.232545582	4.189706999	6.696187357	6.852794701	5.801524912	6.147551279	6.105822414	5.975469255	6.186809002	5.412966218	5.919447801	6.303211093	6.1733737	7.144286277	6.359330421	5.15579019	5.879538829	5.776123792	6.073901518	6.5475114	5.368290323	5.969417486	6.10276192	6.399370359	5.313996882	6.029467162	6.600589331	5.93060274	5.95138823	5.863821485
PAPPA	2.61914217	4.936929831	3.0137252	2.486735561	2.506330999	2.42810614	2.507641589	2.399144814	3.178346577	2.932927471	2.436199085	2.670571345	2.437005646	2.852474631	2.775618564	2.458144477	2.81292179	3.87264195	2.538283494	2.600864299	2.628734342	3.261142447	2.575193249	2.74763461	2.914313061	2.444013379	2.993892312	2.844472842	2.767402221	2.480955481	2.664384896	2.597198422	2.561014754	2.924130413	2.566349627	2.55649984	2.630922725	3.859358351	3.193658019	2.799351968	2.55786645	2.509059921	2.63251199	2.403405827	2.804674807	2.947928296	2.558601729	2.470105012	2.38436136
DPP7	7.357467823	7.609007511	7.413574013	9.888575608	8.42159173	6.774246744	8.492566882	7.164222632	6.581392027	8.832476112	8.510307634	7.132108229	7.825044817	8.020430687	7.580530423	8.065268867	8.214213777	8.089436119	7.773605199	5.341931828	8.097866859	8.083825128	7.377869111	7.982622289	9.082227466	9.441764004	6.973957158	6.445118429	8.089951266	10.03098996	7.96501062	8.707621661	8.856796873	8.301068768	8.565935568	8.230969791	8.159847761	6.976144855	7.968884986	7.867693885	8.238964584	6.454887933	8.635026985	8.887543291	9.022828919	7.345587661	8.024290019	8.254028605	7.541782973
VPS4B	6.415760476	7.809961495	7.128421333	7.432404941	6.793189492	6.821770539	7.035969778	7.647536972	7.753739048	5.73515094	7.063171262	6.25605546	7.832530757	8.405544688	7.501772363	7.383602095	6.560203356	7.233639527	6.212402761	6.996724202	8.216723188	7.593678505	8.458098546	7.81152557	7.007798118	7.946217727	7.046253254	7.573115403	7.208440012	7.661940399	7.218430152	7.736896044	7.735214183	7.149501059	5.36582312	6.23163469	8.004317039	7.510397687	7.016834392	6.233143729	6.173517638	7.80588469	7.936931724	6.595267752	6.27134789	6.940280929	6.228007671	6.252684516	6.045679801
OSCAR	3.061621045	5.411927655	3.59353876	3.105703614	5.987657736	3.267909025	2.895406487	2.163396092	2.48936399	5.797527233	2.911631524	5.619463991	3.207267236	4.26532509	3.510279324	4.048621936	4.14186894	5.326736015	2.683119528	3.66590596	2.688691698	5.33554475	4.222262716	3.02562841	3.619894071	2.827649903	5.415309575	4.616344002	3.757949518	5.141817519	3.735853932	4.732610261	3.120096963	6.99483803	2.1210771	3.395516657	3.666646053	3.275331588	4.489823178	3.973467585	2.650643816	2.904075949	4.527823035	2.419237454	6.127597889	4.017427283	2.910735743	2.073599076	2.545940127
UBE2D2	7.009550111	7.204721794	7.378514127	7.657775291	6.759406	7.46042371	6.26946609	7.296746759	7.580180667	7.062648954	6.774274802	7.251315256	7.363953286	7.255923447	6.909611629	7.212492087	6.809878524	7.571693062	7.024742066	7.944088628	8.464384432	7.189566918	8.232822421	7.430451418	6.772140282	7.797211267	7.397150864	6.642039011	6.126922839	8.430546371	7.458504249	6.444536341	7.512141134	8.008934856	6.618885307	7.40173556	8.467891723	6.619265847	6.791658741	6.589221186	7.194747593	7.332334219	6.803425485	7.045066617	6.231491977	7.855451842	6.295848218	6.525052873	7.851776595
DLG3	6.19562909	5.319868354	5.292004186	4.647733903	4.635541807	6.330356615	5.296454413	5.941068028	7.055841507	4.936671325	3.786774173	4.690544091	4.871789998	6.506490083	5.231330299	4.678682426	5.589074798	5.437779749	5.977251731	5.360555113	6.942810692	4.863675608	6.27515546	5.755750434	5.00055707	6.147368408	4.273452565	5.727820672	6.399819947	4.124954469	5.682883231	6.245143321	5.911809111	4.791751096	5.30680719	5.694347988	6.053223573	4.440922961	5.495996205	5.023484501	5.542788116	6.541796792	5.330501334	5.750387971	5.019967068	5.237077588	5.6012591	4.696644312	5.748664453
SNX27	5.105605062	5.003829333	6.029845585	6.15882827	5.92802157	5.600143657	6.563593058	5.794059316	7.347702149	4.723115783	5.773404084	5.39892757	6.20616639	6.096888267	6.410867965	5.528181305	4.809074912	6.122253507	5.73589948	5.672428772	6.347855901	5.545969713	6.681707643	5.532545653	5.51959422	6.872755957	5.38989904	6.119304836	5.847391314	5.970045778	5.873535818	5.618891317	6.713456153	6.16917339	4.741451194	5.195853527	6.640337409	5.561629063	6.026627341	5.766560504	7.08325477	6.323105448	6.529105158	4.85764977	4.999417842	5.9259821	5.789404211	6.798773699	6.068231831
SSRP1	9.014121319	8.550017641	8.23163084	8.248834679	7.773937826	10.00069602	7.654322869	7.98760672	9.038869906	7.860895799	7.190622725	7.878690881	9.164584407	8.366359155	7.928548471	7.855992234	7.835785268	8.671395766	7.753296148	9.378463038	9.514361376	8.686377752	8.33366209	8.119359909	8.048557249	9.101373727	7.908016514	8.08309946	7.149932333	8.807727098	8.267293412	8.474459295	8.618356178	8.349115905	7.593190868	8.875782418	9.327105594	7.566591418	9.100235367	7.963352906	8.489395763	8.459026682	8.109280626	7.577200091	7.468375726	8.447313364	8.735909075	8.137389279	9.19241004
ZNF683	2.906860397	4.865125231	2.587866693	2.519376763	4.069449415	2.946798373	2.675263606	2.547932663	2.522764654	4.736850329	3.502954993	4.597027363	2.411489376	2.548033118	4.426051621	3.263773629	2.973864893	4.334436329	3.371239474	3.172740033	2.609274098	3.291018008	3.090323455	2.592914355	2.628247977	2.690845108	5.010040146	3.146017726	3.916055483	3.457268867	4.106548268	3.764747178	2.595623823	5.740350982	2.348559396	2.390790229	3.520794859	3.328575355	4.55914908	3.730533244	2.316276205	3.100778133	4.045213083	2.977490973	5.133474495	4.624473685	2.289952955	2.399088822	2.330728365
BCKDHB	4.437068503	5.169294331	5.102502541	6.36682642	4.779612667	6.338178	6.306835876	7.571355444	5.207856876	4.070995375	5.95761828	4.164112752	5.948618218	5.44399164	5.39453565	6.225494265	5.477927865	5.522304952	5.268980235	4.498610575	6.089500858	4.615495882	6.233424488	4.139334574	5.548703032	7.043591983	3.888458317	5.682851961	5.448699136	4.633046082	5.967003978	5.433756146	6.018427624	4.847711205	6.086245423	4.113300541	5.662357423	6.072275088	5.15681225	4.849954249	6.089802753	5.95375466	6.088217056	5.92219411	6.50529082	5.366384739	4.924573622	4.863592987	5.628340222
MORF4L1	7.549086969	8.367345704	7.566848507	7.161464851	8.024765614	8.068628246	6.90220147	7.689000064	8.687206865	7.879737604	6.804387165	8.213262534	8.436822795	8.786558352	8.209037096	7.784252861	7.769312775	7.727969628	6.555945796	8.329318706	8.243374274	8.059822777	8.340368189	8.199164591	7.718110612	8.237476138	7.610702832	7.967144478	7.230045343	8.062466192	8.308455577	8.229362455	8.751006073	8.033457894	6.821672106	8.073833934	8.569262845	7.803496746	7.409005546	6.810415788	8.174262845	8.229709083	7.871826677	7.208220481	7.373506357	7.541519175	7.285937895	7.408057707	8.149079444
IMP3	7.491593498	7.124428601	7.049417381	7.011225671	7.083472319	6.892599288	7.51135121	7.674353533	7.337230987	7.015062464	6.680037378	7.389259721	7.888607601	7.343191763	6.987547023	7.078389844	7.651946902	7.063451872	7.249171586	7.838857514	6.878977621	6.514415474	7.265505398	7.588844351	8.218883216	7.446844708	6.840317641	7.37408402	7.191267235	6.634633915	8.140025114	7.452071833	7.550964622	6.850905808	7.573492984	7.81652538	7.06352419	7.536992469	6.685806656	6.845043641	7.292138535	7.678374506	6.569544315	7.893166613	8.072924945	7.336948859	7.253572705	6.867714163	8.315903081
REXO1	5.903704965	6.080653671	5.414762694	7.476741219	5.690296981	5.864044703	5.681079893	5.287388514	6.618618196	4.985251459	5.915083601	5.234159176	5.459811053	5.834752664	6.72567296	5.657237645	5.017464563	6.202677899	5.943058573	5.932042795	5.934553983	6.565358484	6.127485913	5.811679203	5.5583403	6.610238425	5.131398259	5.233796609	6.840710876	6.338881606	5.641501592	6.216237535	6.629006887	6.675545854	5.628983626	5.39761257	6.927214994	5.493158119	5.945003533	5.375396113	5.881574495	6.313868851	5.870022115	5.178452374	5.231769588	6.392688961	5.269728241	5.926968493	6.234255891
PEMT	5.873507138	5.528137673	6.060502149	5.980526114	5.881263459	6.870377856	5.019734837	5.320535745	5.608616202	6.346073682	5.66416659	4.733835832	5.37617887	6.067219715	7.192484529	5.450555624	5.42629362	5.537083303	5.282408333	5.847498846	6.567889352	5.735698663	6.020341746	4.314909867	5.690804605	6.446436152	5.955453375	4.576858404	6.076701442	6.587427166	5.22081369	5.934794657	7.45423697	5.605195771	6.825180959	6.896005683	7.080990331	5.505731152	6.076155823	5.281252135	6.20364708	6.069579538	6.758272887	5.696739646	5.342182119	5.632315697	5.519293964	7.02194712	5.596537335
UFC1	8.574260446	7.943023959	8.419688286	9.387744544	8.776872566	8.157897326	7.882425531	8.341998033	8.71344862	8.332821325	8.731947247	8.355690261	9.975719536	8.780918221	8.712428466	8.03748946	9.697820286	8.390627288	8.726503103	8.303424982	9.181984454	7.349553403	8.153562368	8.784579549	10.31852962	9.415991683	7.895399343	8.267839299	7.840569343	8.456224007	9.646664167	9.705529455	9.066958249	8.418868938	8.316693108	8.831665175	9.018216267	8.421010976	8.04430943	8.440342388	9.293142776	9.062138998	9.42107512	8.688852585	8.2421658	8.437749977	8.733275841	9.44692187	8.328562897
FHL2	7.273720826	8.464306887	7.534464764	5.44914695	6.755315133	7.504185398	7.656648459	7.886284801	7.662874296	7.516295631	8.166769499	7.360177995	6.561969817	7.066780676	8.388653193	6.51384741	6.992991203	7.662726436	5.819992563	6.985067203	4.208136459	8.160617796	5.559913844	7.701527704	7.231645988	7.145704651	7.687376879	5.957901093	6.588231827	9.401285277	6.970695685	7.485491534	6.018428336	7.98180007	7.257547801	5.549791661	3.947484632	6.91626488	7.411082655	7.635031418	7.548326646	6.828139841	8.060451606	6.323417902	7.121256126	7.952881746	4.89987279	6.154144624	5.403087444
TP53I3	7.625312632	8.678599093	5.879369732	5.649622865	7.016613767	7.228597676	6.456609146	7.649285082	6.566175863	7.522992234	5.198118796	7.291698899	6.130440859	7.416827104	5.543409794	6.516468225	6.072747398	7.397275849	7.968868326	6.509247237	4.945182088	7.665099026	6.472923893	7.3838703	6.180813938	8.198319201	7.462660786	6.84891057	6.755144795	7.557644451	7.32764653	6.425703389	7.258946348	6.438006648	6.771239265	8.270227405	7.490634645	7.302338381	5.949875065	7.247944399	4.988864735	7.33468662	6.910986587	7.552013874	6.563941499	7.073812035	6.747437465	4.311482864	7.84681194
AGPAT3	7.121150626	6.341041473	6.043002797	6.092990782	6.229415539	7.149485178	6.638481624	6.572368131	6.013960991	6.074625732	5.554103762	4.64922329	6.595831166	6.237301774	6.58285592	6.413757924	5.871782345	4.135067032	6.483112295	5.946864067	6.691675432	6.225784629	8.110214011	6.62224488	6.59951917	6.779676891	5.803016578	6.301772119	6.024805808	6.793532318	6.626547072	6.737313952	6.61291277	6.184412686	5.714007967	5.220240812	5.927428092	5.716535682	6.827626169	5.797052044	6.206419708	7.383304313	6.673793625	5.790928749	5.891840944	6.705395479	6.093399001	5.799542952	6.529466942
SERPINB1	6.504018021	9.47194622	8.927978132	7.379981899	7.386456186	7.560190134	5.953512591	6.73589926	7.172415119	8.558934919	4.402236643	7.122508239	9.135448182	7.852561084	6.449970466	6.642181698	7.454195633	8.397384187	6.037189038	9.454483446	6.153127199	8.239112773	6.845524554	7.19658557	7.15333293	6.799262901	9.357378711	7.870807294	6.537888155	7.706926715	7.10731934	7.405153921	7.463423687	8.538575604	5.784560758	7.27164395	8.113249178	7.487729495	6.057957721	6.9041685	6.832430601	4.331320181	7.683950144	7.161745206	6.850848241	7.076558651	5.48358016	5.415072643	7.410860803
NFX1	6.159217104	6.14866269	5.772532787	5.848476092	5.375532063	6.538735391	4.990802511	5.834449404	5.93520999	5.200393071	4.817892981	5.742832643	6.270708776	6.020396871	6.277991573	5.70326047	4.83165746	6.824372377	5.149303763	6.061171274	6.082607659	6.477152797	5.746671576	6.383995627	5.743713003	7.196658613	5.517634523	5.596920098	5.866123777	5.977165984	5.78798726	5.423981794	6.732029365	6.799626542	5.91725731	5.43601246	6.779618519	6.017258173	5.435736596	4.684369828	6.84828171	5.981038287	5.717732864	5.795021839	5.031377889	5.902344668	5.615540551	6.799700549	6.031791393
OTX2	2.170680572	2.170680572	2.20628526	2.170680572	2.170680572	2.170680572	2.170680572	2.170680572	2.185459338	2.170680572	2.190185111	2.170680572	2.170680572	2.170680572	2.170680572	2.170680572	2.170680572	2.170680572	2.30013109	2.170680572	4.282049747	2.170680572	2.170680572	2.213545136	2.170680572	2.231099993	2.170680572	2.170680572	2.2680883	2.170680572	2.170680572	2.190185111	2.248868868	2.22052641	2.170680572	2.241931274	2.208312819	2.170680572	2.170680572	2.170680572	2.18909616	2.192118645	2.170680572	2.170680572	2.170680572	2.170680572	2.170680572	2.170680572	2.170680572
HHAT	3.575787972	3.730729927	3.554501841	4.365426367	4.684658686	3.730729927	3.439128894	5.394731198	5.574818898	3.75854735	4.095990974	3.770136708	4.798703784	4.243568039	5.02411593	3.215501705	4.16992722	2.771587705	4.475928301	3.397721153	4.342835453	4.500550941	4.398148313	5.635087765	3.455789636	4.264723136	4.732404074	5.36354624	4.467354327	3.528200719	4.867810324	4.614165804	5.057772323	3.797503028	3.734669491	3.820350418	5.772420567	4.843265394	5.00294132	3.198544292	3.378373963	4.814585058	4.672161652	3.934307771	3.310062382	3.809936905	3.981324021	4.160499064	3.953701488
SRGAP2	4.262118695	5.227415189	4.736096973	5.719245665	5.329830512	4.521481658	4.313368365	4.381868437	4.92886728	4.570237178	4.477826137	4.216340769	4.910105362	5.663201037	4.645289916	3.952462992	4.095890299	5.548635475	4.78160152	4.822153183	5.426448161	5.286508413	4.620764411	4.024711639	4.296558549	3.826029742	4.766761541	4.403818695	4.55461932	5.827248095	4.624893172	4.374857959	4.948401157	5.420519934	3.898519116	4.035755951	6.253550751	4.513382899	5.118734705	4.485373507	4.898134473	5.404307058	5.507048654	3.388397005	4.286788805	5.128230685	4.649373819	3.892674849	4.897557087
CHRM4	2.376337497	2.920630961	2.65543318	2.726299861	2.892763148	2.597923542	2.375398299	2.316026441	2.228396037	2.718776039	2.279857727	2.60847547	2.378109553	3.03751212	2.381853602	2.497253533	2.681736877	2.413927159	2.464918151	2.357201767	6.891181667	3.285507249	2.815514987	2.332145763	2.326941351	3.855059486	2.769657725	2.81892146	2.67074412	3.417734064	2.559802175	2.687155707	2.508061229	2.835097584	2.195902677	2.299245011	2.75913405	2.513568827	2.591128715	2.30876832	2.485490899	2.413522587	2.691264292	2.26827989	2.411902946	3.218401444	2.453520859	2.50440681	2.576804956
FOXN1	2.160900911	2.129811987	2.17277213	2.153465501	5.865742851	3.560100247	2.902587621	5.536093789	6.38859153	2.902838533	2.478250581	5.16640705	2.883937947	5.747638485	2.157305091	3.52607554	2.492334398	2.218683599	3.535778124	6.405669789	3.656716088	2.723167604	5.275863587	4.694434493	2.440607323	2.422830367	3.611696084	4.197308539	4.758120181	2.144223938	6.647249014	3.915972548	2.144693566	2.10835086	2.45613219	3.596203148	3.715531431	3.792931163	2.191549622	2.132660725	5.072903671	2.642923736	2.149964356	2.197744566	4.336584289	2.511294868	3.604905031	3.382259727	3.284433891
C3orf18	5.529631184	4.19721263	3.118829915	4.563163723	5.062357211	2.971859485	3.906538966	4.401604273	3.025574438	4.136093554	3.475195455	3.920421898	2.558499497	4.291277097	4.003169486	4.230784419	3.87664956	3.988610871	3.852575208	3.279272448	5.687976245	4.414030381	3.729350278	2.89507689	3.325810913	5.534405316	3.713296268	4.430234022	4.19905222	4.311336025	3.404290855	4.130879113	4.286422988	4.418922882	3.129536628	3.117221841	3.061158143	4.798207086	4.434440417	4.161185105	3.275641659	5.129043276	3.939601001	3.661758559	4.644234267	4.144897885	3.300943633	5.706362154	4.67554933
PPT2	5.307409058	4.844237603	5.186199815	5.153540284	4.650985885	5.11053116	4.788747753	4.289102019	3.615796122	4.99891959	5.343004445	4.769185645	4.297223931	4.548872661	4.714695698	5.073101891	4.857217924	5.164796303	3.751953079	4.716705059	5.003296694	4.659475759	4.265277524	4.694959303	4.23937898	4.712695135	4.73690539	4.814188907	4.497422187	6.681728406	4.228391942	4.317796572	4.645891906	4.959664128	5.702530189	5.880105405	5.359996768	4.639664372	4.286774091	4.307168199	4.532842246	4.642628906	5.029099401	5.064714239	4.276869899	4.863385134	4.005780411	4.435156839	4.232841089
TNK1	6.5257973	5.552610883	5.292660645	5.207767291	5.156458086	5.44689878	5.583781426	5.353294943	5.008789042	4.559195895	4.802628734	4.442691902	5.3926527	6.123100756	5.70296362	3.93428059	4.419905952	5.654030025	5.226731135	4.895938138	3.540636838	5.632259657	6.609299382	4.919819026	4.55289474	6.194468177	4.357794016	5.119257804	5.9008469	6.459423962	4.679373317	5.357827011	6.54469116	4.810195494	5.499686132	5.134628809	6.048124344	4.883503735	4.728261227	5.240164604	6.477823284	5.72947073	6.030447414	5.897160056	4.200825345	5.96639022	4.477114336	5.809962026	5.208161244
ANKRD27	5.114084674	5.999805607	5.679568369	6.919633868	6.006294171	5.78704126	6.431435212	6.278394651	5.858688303	4.363471175	5.560149522	4.963917066	6.37258209	5.987828821	6.152577972	5.951446652	5.332720408	5.703918516	5.966743132	5.313171953	4.510023119	5.86331419	6.528290862	6.430924203	5.27066644	6.458415952	4.508888831	5.441740237	5.83985432	7.149917065	5.322482655	5.282135417	6.016168272	6.479752496	4.781091862	4.436920076	6.694754229	5.70245527	5.824323115	5.668683001	5.864673584	6.247806917	6.443080381	4.426488334	4.575633373	5.98991021	5.47659844	5.266874476	6.475653025
LCE1F	2.238200967	2.238200967	2.238200967	2.238200967	2.238200967	2.238200967	2.238200967	2.680916759	3.228133993	2.238200967	2.238200967	2.504134968	2.238200967	2.238200967	2.538272984	2.238200967	2.238200967	2.238200967	2.602626598	2.809955389	2.238200967	2.238200967	2.461071567	3.703747199	2.716040125	2.417256843	2.739890148	2.238200967	3.220836095	2.238200967	2.55302784	2.238200967	2.238200967	2.238200967	2.238200967	2.625717355	2.238200967	2.238200967	2.238200967	2.238200967	2.238200967	2.238200967	2.607637319	2.238200967	2.657322339	2.789227375	2.238200967	2.238200967	2.238200967
FNTB	4.942271992	5.597492887	4.899575392	5.30175933	5.228321111	4.980205091	4.44866754	5.002210598	5.102249168	5.747743309	4.529699056	4.615557698	5.063006222	5.304962159	4.97889317	4.780295382	4.597609248	5.207445117	5.141512323	4.725186649	5.917595565	5.465419083	5.01184759	4.502429802	4.819030816	5.15539841	4.551013426	5.180683888	5.001210456	4.607168788	4.47692571	5.0374771	5.13129957	5.250559308	5.023334883	5.930700735	5.034035007	4.98066674	4.744633215	3.980194011	4.503863411	5.094941331	5.067418022	5.365288646	4.991334006	4.843076248	5.437055989	4.97494993	5.199491407
ADAM33	2.449220245	4.592650736	2.752349635	2.766043634	4.45360663	3.016715998	2.743527333	2.467140433	2.485621497	4.120930739	3.070085573	3.363753449	2.943056204	4.372488632	3.08894056	4.023227546	3.457770543	3.053508147	2.718704254	2.614659181	3.014179792	4.073777273	4.478996002	3.109255552	3.302604554	3.655187373	2.938100298	4.277723652	3.396554754	3.485477774	3.434522346	5.044981622	2.839468649	3.586043718	2.770886851	2.810070573	2.536900373	3.817081302	3.283079887	2.972496425	2.664965278	2.929647542	3.20006125	2.743748673	3.419688892	3.617197435	3.983917583	2.422314831	2.406056054
CDO1	2.421799538	3.423818925	2.563859403	5.018690637	3.063963838	2.395903265	2.759273097	2.249347021	3.208153946	4.163081709	2.588383344	2.935133464	4.110555905	3.778195889	2.686768479	2.969432942	3.474844776	2.636472709	2.663161425	2.638553195	3.083169971	4.277515585	3.05276121	2.464762287	2.789320466	2.454422813	2.981000812	2.51420356	2.540503962	3.744558627	2.380635826	4.08137789	3.141412699	3.011263247	2.249347021	4.338044296	4.255660258	3.08064317	2.444842062	2.935346814	2.314326053	2.587535987	3.90928266	2.392710482	3.347521991	4.252303022	2.868132561	2.384858727	2.300389372
LCE3A	2.248636546	2.248636546	2.629780702	2.248636546	2.248636546	2.248636546	2.248636546	2.559249053	2.248636546	2.248636546	2.248636546	6.317616414	2.248636546	2.248636546	2.248636546	2.248636546	2.248636546	2.248636546	2.248636546	2.248636546	2.248636546	2.248636546	2.248636546	2.492133107	2.679538971	4.095731036	2.248636546	2.248636546	2.248636546	2.248636546	2.248636546	2.248636546	2.666881059	2.248636546	3.131182157	2.248636546	2.464821147	2.248636546	2.248636546	2.77796132	2.248636546	2.248636546	2.248636546	2.248636546	2.248636546	2.640195763	2.248636546	2.248636546	2.248636546
CTHRC1	6.90866622	8.854666352	7.924602232	7.436856873	9.206137184	5.825278796	4.051723275	3.391038684	3.795898772	10.08967163	4.392108194	8.604356999	5.639506032	9.227316789	6.782895429	7.676451853	8.935435966	8.558826786	4.152662551	7.412517907	6.827895712	9.773632748	7.383030517	8.831583427	7.833500875	6.142971983	8.395827385	6.872505966	5.108605431	7.574868077	7.906326465	7.797689645	4.657275488	9.158935192	5.024792722	9.624413685	6.913127101	4.947937746	7.416295492	7.067168229	4.366919846	4.716459195	8.424237634	3.161308278	8.424390872	7.222138292	6.180976854	3.867419244	5.730278191
TMED9	9.190707831	9.772596849	9.690345762	8.539585577	9.439553642	9.538150874	8.554475738	8.974540416	8.447247283	10.02876357	8.812662003	10.09982471	9.024656376	9.64662595	9.131427758	9.636044659	9.176884238	9.375919605	8.657988521	9.509686014	9.30694417	9.507233047	9.252612074	9.294423289	9.684492397	9.616855281	9.797174361	9.574349916	9.002772865	10.81031919	9.383872515	8.977313061	9.05848371	10.16959119	8.847599132	10.43917503	9.726215113	9.562409047	9.346741784	8.80806099	8.642234162	9.597485956	9.982443423	9.135124335	9.015954443	9.462341849	8.929307621	8.344851045	8.866628722
TBC1D20	5.69416119	6.348712782	6.452635204	5.824286645	6.838700075	6.398805454	6.835280331	6.899560558	6.627291115	6.102110564	6.271610113	6.150712309	5.513925458	6.703678297	6.648277171	6.922819904	6.009370752	6.271067987	6.15369219	6.178525334	6.835800006	6.717423172	6.24155272	5.644862491	6.678418696	6.233138307	5.507562247	7.150378695	6.085720001	6.76415673	6.009090976	6.255953962	7.111020281	6.300878392	6.017230542	5.807382173	7.076084809	6.449046301	6.426224593	6.132820074	6.725873404	7.446707548	6.952987988	5.726622157	5.672946138	7.022491058	7.191547633	6.409947632	6.445087299
PPP1R13L	8.660784834	8.559905383	7.25858934	6.999562879	8.660771028	7.660690782	8.029236201	7.867737308	7.858515941	7.162342473	7.219466843	8.005837058	7.999761923	7.794435075	8.572895654	7.832776412	6.751543193	7.698358854	6.926327639	7.721500904	4.668750304	8.013925882	8.613544825	7.9115242	7.948964645	4.702431609	7.826524923	5.731044497	8.158232391	8.58388697	8.592150277	7.980608546	7.042130693	8.58545437	7.951904055	7.54621266	4.992266198	7.777559843	9.020883244	7.275045321	7.041230851	6.846885112	7.932440359	7.540901987	7.898204917	7.631617443	8.730955326	7.081553219	7.548348085
PLA2G4F	3.933457664	4.011875156	4.315962677	4.688023693	5.842657176	3.619963169	4.423838529	6.368708074	6.731973533	3.253771466	5.251189178	5.489209074	4.131973267	5.241564852	4.904511725	5.533066834	4.267523711	3.700672418	6.183737383	3.939993652	2.263489858	3.249182908	6.862165002	5.710236664	4.177270451	6.331356347	4.502512518	5.955602357	5.488574398	4.34753928	6.875818089	5.980784479	5.939673096	2.192881365	5.704294077	5.442757737	3.026122174	6.755790078	4.025773136	4.301423103	5.707094504	3.865713899	5.606193842	5.432568373	4.131223086	5.081650399	3.886375962	5.987490199	5.871045164
HMGCS2	4.112680299	3.456854993	3.292643665	4.282740752	7.666955101	7.498542569	15.90186176	11.53525185	12.47231765	4.871115474	13.08725749	3.911877753	4.139694926	6.238933796	11.5372248	8.085493041	11.11234802	3.360763972	6.082924626	3.246756308	3.843436111	4.860485132	7.328568245	7.495175671	5.665177948	7.139413106	4.474398778	7.293380492	10.34933514	3.694740422	9.177257171	9.351826223	11.24966272	3.86485814	11.57454728	5.140674537	3.246129874	9.728210249	8.910527323	9.748575216	8.958928859	9.953295863	10.51253452	10.72716704	8.968589372	9.779017538	8.628783381	12.11495836	8.662114273
SLC1A2	2.440577838	2.501914055	3.291611013	2.450088486	2.738683883	2.448688907	2.495887561	2.472619512	3.332103057	2.495585626	2.530965164	2.452573536	2.457377113	2.49180651	2.477972889	2.48862498	2.525494227	2.552368335	2.592045889	2.451642105	2.459696139	2.509863554	2.522528976	2.544047124	2.456293724	3.528866786	2.60350185	2.729870386	2.515389349	2.481480871	2.511657844	2.520004084	2.558036391	2.478583539	2.483612319	3.234306333	2.77129906	2.545802641	2.467093995	2.533914477	2.492260487	2.464939899	2.533767143	2.450088486	2.624914559	2.451176181	2.519260692	2.805478649	2.504918615
SLC22A6	2.220904302	2.187770836	2.187770836	2.187770836	2.187770836	2.187770836	2.227309851	2.187770836	2.187770836	2.187770836	2.187770836	2.187770836	2.187770836	2.187770836	2.187770836	2.187770836	2.187770836	2.187770836	2.384815235	2.187770836	2.244866866	2.187770836	2.187770836	2.187770836	2.187770836	2.187770836	2.187770836	2.187770836	2.187770836	2.187770836	2.187770836	2.187770836	2.187770836	2.187770836	2.187770836	2.187770836	2.187770836	2.187770836	2.187770836	2.247937762	2.187770836	2.236397226	2.187770836	2.187770836	2.267403385	2.187770836	2.187770836	2.187770836	2.187770836
ACSL4	4.12634312	6.085022694	5.716238868	6.706706196	5.317246298	4.852627909	5.132722468	4.418109198	5.234191574	5.387290809	5.231743142	5.438109167	6.185469976	4.7979093	6.086923986	6.30360674	6.663391199	5.77570269	4.149403269	5.084072169	5.864786093	5.760565402	4.781594651	4.855693326	3.745139138	5.903079579	5.333867622	5.155378603	5.592695426	4.573045402	4.469588881	4.313454212	6.39588558	6.823341153	4.206447736	3.846415878	5.251393325	5.180207232	4.266624071	5.67894897	7.774562059	6.128781388	5.855682931	3.756673878	4.404363153	6.752547889	3.592064355	4.427098726	5.745509337
RAB11FIP2	3.9239332	4.630256556	4.398633097	4.269591119	4.501536281	3.948344759	3.872974912	5.240221407	9.860211618	4.289776024	4.610966553	4.288846101	4.35217943	4.623822616	4.781339219	4.741111614	4.440500233	4.935867803	4.097691613	4.465534594	5.584388302	4.940536538	5.328749313	4.820675558	3.90427989	6.252829429	4.464897735	5.603599221	4.76077493	4.794504388	4.118277972	4.262656349	5.290281173	4.629650858	3.236936169	4.326720593	6.15548284	4.291659783	4.431043769	3.91610537	6.005091495	5.222488196	4.584326811	4.008090181	3.61367299	4.74444239	4.465898382	5.711369681	6.153411801
IPO13	7.234758955	6.746500641	6.302449911	6.053375475	6.568322857	6.579745757	6.16956346	6.082562057	7.154058896	6.938380232	4.752541932	6.608552086	6.583722111	6.899257508	5.789539105	6.568548174	6.04968497	6.694807527	6.124245047	6.702783169	7.836048994	7.411543559	6.901907881	6.211830751	6.610445072	6.832172262	7.504266597	6.332805728	7.04888543	6.589881065	6.256947058	7.059528713	6.416591644	7.144383578	5.909046728	6.610144187	7.372960789	6.490996596	6.975251137	6.490188719	7.133757048	6.892385426	6.201691123	5.925238791	6.281222179	6.63422823	6.401175125	6.343237209	6.743163958
KCNS2	2.375298506	2.55314195	2.304233368	2.352538993	2.510581821	2.288671308	2.288671308	2.361190989	2.36411941	2.52720245	2.355482349	2.395205476	2.339230432	2.373036223	2.49590421	2.438227961	2.342855425	2.423380016	2.474713801	2.43417719	5.524540627	2.511178223	2.579121183	2.450168138	2.306589063	2.39249005	2.288671308	2.391850495	2.374006141	2.372712793	2.288671308	2.73332937	2.306084546	2.374329325	2.288671308	2.350901589	2.32132198	2.502210145	2.328806784	2.378847448	2.304570096	2.482463796	2.631168305	2.331957163	2.334274764	2.367367304	2.304570096	2.288671308	2.338075401
PCDHB9	2.072143605	3.036699594	2.389981796	2.044797205	3.040510907	3.344047726	2.801891523	3.237256776	2.483999942	3.359193847	3.172725628	3.818397443	3.31317395	2.484651692	2.73014133	3.114655849	3.247309278	2.931449382	3.788304975	3.808821884	4.44861999	3.036286839	3.451717224	5.165796756	2.705766037	4.630213094	3.370479101	2.780465801	4.93866793	2.907807781	2.712530196	2.854540874	4.060725178	2.82571129	3.21404986	2.971087777	3.861629101	4.395596626	3.402916253	2.228411867	2.325117181	3.370831296	4.029071792	2.575921597	2.304401371	3.715551031	2.662047728	3.942128898	3.149596479
RASGEF1A	6.523439985	4.878163886	2.861255319	5.778705751	3.313450174	2.919458392	3.867397983	4.672602713	5.204873274	4.077894009	3.021613813	5.323650367	4.690930627	4.226835376	3.421201447	5.469738285	4.823929278	2.447086784	4.755090602	3.083656075	4.367316672	2.668410202	2.423073313	2.614970657	3.638209369	4.344944975	2.630290072	3.120700676	4.505130226	3.589877843	3.599959772	5.138738653	4.123170811	2.969502419	2.974639652	4.706051835	2.435032222	2.54298654	5.441394539	3.675895936	3.263385164	3.704969703	5.403884631	3.205639132	3.557933994	3.773198394	2.402460499	2.641526761	6.601448333
OR51F1	2.214909865	2.214909865	2.214909865	2.214909865	2.214909865	2.214909865	2.214909865	2.214909865	2.214909865	2.214909865	2.214909865	2.214909865	2.214909865	2.214909865	2.214909865	2.214909865	2.214909865	2.214909865	2.810195045	2.214909865	2.214909865	2.214909865	2.214909865	2.214909865	2.214909865	2.214909865	2.214909865	2.214909865	2.214909865	2.214909865	2.214909865	2.214909865	2.214909865	2.214909865	2.214909865	2.214909865	2.214909865	2.214909865	2.214909865	2.214909865	2.214909865	2.214909865	2.214909865	2.214909865	2.214909865	2.214909865	2.214909865	2.214909865	2.214909865
RAD21	7.822870238	8.429160075	7.202377569	8.16486514	6.471524831	8.965662656	7.390085327	8.47847066	9.193575279	6.794106309	7.053298917	7.627009844	9.134123184	7.851337362	8.304865622	6.88263146	7.448009723	8.583979905	7.345730693	8.805001174	9.646908812	8.739723848	8.425610085	6.956937799	7.344588857	9.067426465	6.924158173	7.64543843	6.276593329	8.421215298	7.503437154	7.123646922	7.756809384	8.820722721	6.801931082	7.588673352	9.366626168	7.773702665	7.607319064	6.717354863	7.999713152	8.751896578	8.418897642	6.461051445	6.243573307	7.511792146	6.327557562	7.308985379	7.905212268
TRIM38	5.755209501	6.179966825	6.194401086	4.364736307	6.336176858	6.981498516	6.182515547	7.085969856	6.583739395	5.695233822	5.701702683	5.328220399	5.963398642	6.219581833	5.799678869	5.281381356	5.330270172	6.167966536	5.243450923	6.028694952	3.232824096	6.095748187	6.431009149	6.982429937	6.114046268	7.115540938	6.520520608	6.881439654	6.476511156	5.441763304	6.472081534	6.250690839	7.411955123	6.756737977	5.848400881	4.735151837	6.122880935	5.164066584	5.269199116	4.728083154	6.085521399	6.165659828	6.531348661	6.311114438	5.079911738	5.718249492	4.954759774	7.121759999	5.837670867
MRPL27	6.925745933	7.035263883	7.409695251	6.934465343	7.408070594	7.957000621	6.491985336	7.762993302	8.067985595	7.988054343	7.187978257	7.707549573	7.607091613	7.676364635	8.129557029	7.35014575	7.163939509	7.524444907	8.012111819	8.259931648	7.916467445	6.736261432	7.539544506	7.138900386	8.280843126	7.919715426	8.073898642	7.892473465	7.730134975	7.299193045	7.446985776	7.24972866	8.153837489	7.381311488	8.055938972	8.862623956	8.09003967	8.14248227	7.035898754	6.818273159	7.603804722	7.624204314	7.742873047	8.044627872	7.359599597	7.489074904	7.009890836	7.973207655	7.813700369
HSD3B7	5.465044151	6.965295434	6.56134902	7.048744248	6.535342647	3.477751147	5.46656007	4.330377544	3.878023011	6.299137647	4.247076175	5.415809804	6.385150285	5.448012539	5.758318314	4.446810293	4.796242508	6.008709395	6.159836902	4.171542629	5.809023101	5.671929014	6.185676609	3.89283973	5.043298437	6.009718433	6.504816758	5.656075582	5.056757171	4.764622091	6.215081576	5.14997566	5.749792759	6.417449863	4.079868363	4.814740045	4.503581058	4.005755522	6.392218852	5.453605985	6.722975017	4.670862762	5.207822759	4.894547772	6.50250991	5.160503513	5.412612816	7.486191299	4.038748933
CHMP7	6.002653975	6.730640611	6.419588343	5.99164498	6.540769587	7.256069437	5.473719753	6.157258871	7.455871003	7.234838817	6.042880188	5.60379561	5.546591176	6.621347908	7.790595247	5.687587594	6.037277935	6.132606114	5.458228802	6.740813739	6.514862728	6.380325573	6.015040876	6.033712337	6.789843769	7.349342472	6.64023797	6.673848507	6.158134602	5.871775084	6.84873924	6.822884774	7.096486116	6.377388953	6.087988997	7.030990859	7.948867412	7.036645657	6.063615751	5.694543151	5.625494675	6.259803023	6.352869778	6.609461763	6.747937705	6.349957802	5.857810471	5.522375784	6.303778114
PLCB3	7.251772528	7.597365481	6.919543746	6.729990436	6.860057184	7.656063612	6.888246576	6.585322277	7.056339958	6.905528426	6.172324756	7.031386037	7.756569818	6.95784367	6.182007241	6.753288981	6.080403008	7.257250122	6.501477749	7.903992606	5.060045361	7.636900418	6.842069566	6.209536652	6.955628658	6.438405253	5.837067071	6.263070136	6.412961055	7.781683017	6.746401517	7.215717579	6.175917237	7.218959609	7.042373409	6.932192517	6.536176792	6.258176672	7.521661141	6.621258699	6.77745282	6.789948369	6.575352188	6.465340014	6.207512823	6.793888234	7.05619821	5.849451721	6.736321401
ELAVL1	6.291008897	6.511117203	6.451453459	6.749928392	5.991303584	6.572733583	6.064872792	6.873985113	6.717131304	6.078868393	5.513926025	6.163510001	6.670368793	6.358851257	6.563013444	5.975801591	5.843021777	6.395533701	6.203397312	6.234695703	7.001208148	6.692374903	6.813776099	6.202342594	6.201932783	7.371960382	5.745711221	5.867610401	6.193666891	6.463237454	6.326636459	6.445242627	6.992770553	6.462430649	6.190092813	6.221063476	7.561943776	5.88196599	6.099576434	5.983179226	6.840591365	6.737368216	6.464838339	6.191951496	5.699290028	6.676714256	5.815295025	6.467111662	6.810432932
PLXNB3	4.140975502	3.804566985	4.512029362	4.812709267	4.12164345	4.599309805	4.460934617	5.991758635	5.172415361	3.200595488	2.266727364	4.26479031	5.673429136	5.486255039	6.253954977	4.289143745	3.204632028	3.445323857	6.907668513	4.589343535	4.193873984	4.459423975	5.65412355	4.725582439	3.931607657	5.568524419	2.944957376	3.119941638	5.52819226	3.055369752	4.181354422	4.976834884	3.741663247	3.87788537	4.299151417	2.326311925	3.170474328	3.302726435	5.337137469	4.900370251	4.779900861	4.609474974	3.553846571	4.688956454	3.179531115	4.612950001	4.206779991	4.96082112	5.721020802
FPGT	3.48126638	4.834867769	4.744761266	4.898005157	4.547026221	4.206125331	4.457637132	4.951330496	5.14093279	3.943617337	4.047382687	3.957706329	5.065262371	4.851320723	4.373364193	4.907725763	4.385346514	4.483970339	4.323959177	4.114251423	4.150087366	4.694582546	5.392806101	4.205663152	4.286982384	5.446449071	4.665330535	4.975888867	4.487633615	4.431055631	4.937065809	4.120266364	5.053781143	4.256734907	3.915869	3.842559388	4.813758492	4.556303214	5.206820341	4.614148008	5.410395201	4.814302735	4.38787529	3.828429734	4.228100156	4.692602145	4.138487101	4.970835055	4.634453734
ZDHHC14	4.309543451	5.475927446	5.298845533	5.846470795	5.09934725	4.276662853	5.026963156	4.122394662	4.002882946	5.136775118	4.667836636	4.95232786	4.990131047	4.541522461	3.676409035	4.005205695	3.724280591	6.049712499	4.009146294	3.875008836	5.143462844	5.093574912	4.86799886	3.703008385	4.239380055	5.352476647	4.596116443	4.632666298	4.30420764	5.718286927	4.814276317	4.305018739	6.371725454	5.497038449	3.366223532	3.85900443	4.55838913	4.558429549	4.978657526	4.283063499	5.058883984	4.995243409	4.759343071	4.552354759	4.081710045	4.618508535	4.015845156	6.188412072	4.616642023
RAB27B	4.744316925	5.363006801	4.270973457	4.670021299	4.659644559	4.642631067	5.204305711	5.64407198	2.142299004	3.09176255	6.030717592	3.71678586	6.78529323	4.681388622	6.183436868	6.512639278	3.239427036	5.735265533	3.952694207	4.512483992	2.334084214	4.867066931	5.815337405	6.567120142	6.127362327	6.058600118	5.092932338	5.641416824	5.67093827	3.814064355	5.407198627	3.837507571	6.425522494	3.151652814	3.387592214	3.223499197	3.330315715	6.35411122	4.808239239	3.188007213	4.528723576	6.475107996	4.519526869	3.107116885	3.236145409	5.747746232	4.05709038	5.448492284	3.70099644
FMN2	2.222049278	2.264795867	2.241816977	2.222049278	2.255249879	2.222049278	2.222049278	2.222049278	2.227470498	2.237478592	4.012467895	2.222049278	2.222049278	2.311013895	2.268170315	2.29595354	2.279355319	2.228629238	2.357036399	2.285158159	6.841631225	2.267296303	2.287742526	2.222049278	2.229658358	2.470107758	2.301074291	2.222049278	2.251462247	2.320757862	2.250070664	2.371751601	2.921199086	2.258900744	2.229786941	4.284399953	2.51625577	2.263794337	2.247790296	2.222049278	2.222049278	2.299125919	2.93558367	2.252726023	2.359015882	2.23568796	2.242453749	2.222049278	2.222049278
USP30	4.022701402	4.488864859	4.248744805	4.060394033	5.017743559	5.253978908	4.541040741	5.611237594	5.907759989	4.156349296	4.27081964	4.164765558	4.517595153	5.545314416	4.580940048	4.948020367	3.952277903	4.169681194	3.656792756	4.261999759	5.81250497	4.601521726	5.143736667	5.068073219	4.012442437	5.807687412	4.270377178	5.582140382	4.992535929	4.518803752	4.814811822	4.350098945	5.40634603	4.067227515	3.880680775	4.346002626	5.926279495	4.432352365	4.72085492	4.010846086	5.081651822	5.031265632	4.961276741	4.424975802	3.857841858	4.400069032	4.391647956	5.280804789	4.639460542
CLIC3	7.71215151	9.014155419	8.182987819	3.712808048	8.607139455	6.232162299	6.316238673	6.428112099	2.684640896	9.336944041	6.793793282	7.806488015	5.032009265	9.920604066	5.421298658	10.62508811	7.057462748	8.937493587	4.471445114	3.957312603	4.405972286	7.997300256	8.877655098	6.97667276	7.583127694	2.408125971	9.423898952	4.681639944	6.622219667	13.08886355	7.534562141	9.220957027	2.563706284	6.993764909	6.185984009	8.919612172	6.257455033	10.46804119	8.920283893	8.246870678	6.837721876	5.001785058	10.9597627	3.827135358	6.244225166	8.018135449	9.801957384	2.919029922	6.013452438
UEVLD	3.759455926	5.667988634	5.437022244	5.031413013	4.941815313	5.049148454	4.667922842	4.991128118	4.826730004	4.352764383	4.400943346	5.248078349	5.210710623	5.838090007	5.20622923	5.015506219	4.408069218	5.244739395	4.19568966	5.634802366	4.780974006	5.503008524	5.181524739	4.969139984	4.363730788	5.576589023	5.030416584	5.997787605	4.832474895	5.289697227	4.570661725	4.854739211	5.37656572	4.992208754	4.062157688	4.460025949	5.09994895	5.24511378	4.432230721	4.161160537	4.868742821	4.97825453	5.628684168	4.338673602	4.130367713	4.890488345	3.996863034	4.749916217	4.803496218
MUC7	2.174130527	2.174130527	2.174130527	2.174130527	2.174130527	2.174130527	2.174130527	2.174130527	2.174130527	2.174130527	2.174130527	2.174130527	2.174130527	2.174130527	2.174130527	2.174130527	2.174130527	2.174130527	2.299970127	2.174130527	2.174130527	2.174130527	2.174130527	2.174130527	2.174130527	2.174130527	2.463576051	2.174130527	2.174130527	2.174130527	2.174130527	2.283185422	2.174130527	2.174130527	2.174130527	2.174130527	2.174130527	2.174130527	2.174130527	2.174130527	2.226703321	2.174130527	2.174130527	2.174130527	2.174130527	2.174130527	2.174130527	2.174130527	2.215340708
KRTAP10-8	2.264389491	2.264389491	2.264389491	2.264389491	2.264389491	2.264389491	2.264389491	2.264389491	2.264389491	2.264389491	2.264389491	2.264389491	2.264389491	2.264389491	2.264389491	2.264389491	2.264389491	2.264389491	2.814590814	2.741244092	2.264389491	2.264389491	2.264389491	2.264389491	2.264389491	2.264389491	2.264389491	2.264389491	2.264389491	2.264389491	2.264389491	2.264389491	2.264389491	2.264389491	2.264389491	2.264389491	2.264389491	2.264389491	2.264389491	2.264389491	2.264389491	2.264389491	2.264389491	2.264389491	2.264389491	2.264389491	2.264389491	2.264389491	2.264389491
SPDYA	2.426850412	2.541847043	2.535984369	2.339029189	2.303234356	2.257562778	2.728266781	3.121508417	2.946174705	2.255244589	2.394274342	2.309907811	2.484564494	2.643774476	2.486941244	2.720303064	2.198702419	2.483923806	2.930487212	2.437359465	2.650259238	2.417217262	2.325233916	2.860134403	2.358875048	2.750232798	2.279638681	2.860940384	3.107391236	2.349503981	2.517334437	2.297805079	2.841038391	2.361712835	2.342633659	2.207468121	2.833713524	2.3153886	2.438215291	2.474549551	2.807267268	2.734615309	2.265477467	2.305568933	2.467888645	2.352363698	2.595299482	2.80838952	2.455956179
ITGAX	3.027940504	5.255482682	3.863159185	3.393959994	5.436120313	3.626118379	3.234364391	2.223320119	3.412584898	5.061314021	3.125420853	5.434559564	3.301314828	4.53938653	3.888800226	4.592118624	4.1529821	4.871640379	2.936672469	3.91226024	2.669548426	5.39365449	3.902027765	2.672928613	3.545646335	3.040972202	5.189127513	5.275109115	3.104686902	4.222338276	3.745017133	4.816075052	2.789054744	5.995719842	2.199230982	2.744562164	3.902776584	3.263621981	4.446505039	4.485568512	2.926459575	3.785964812	4.577253834	2.333767895	6.295021976	4.511070522	2.916901828	2.184231349	2.952989532
TMEM30A	7.258021203	8.17518685	7.554633003	7.71849956	7.617697021	7.931782154	7.696775234	8.607289318	8.010039236	7.761125481	7.469037675	7.194602641	8.556780668	8.075232737	8.078875776	8.017990282	7.778847142	8.000451944	7.171182314	7.298100619	8.501925419	8.119914213	7.960262317	7.36042634	7.105767716	8.434260459	7.271114818	7.982108791	7.655584755	7.930600938	8.393866875	7.468537504	8.109327253	7.868822499	6.560050108	6.809272774	8.061124629	8.517256828	7.950432731	7.418279199	8.227823629	7.916972571	9.031268831	7.069165101	6.897635305	8.163910281	6.914310726	7.285671677	7.995798947
ADAMTS19	2.301706238	2.316630034	2.301706238	3.4522803	2.394785871	2.45598871	2.835211761	3.462449398	2.452697121	2.301706238	3.041408476	2.321768513	2.320424776	2.348461603	2.301706238	2.349894695	2.301706238	2.301706238	2.398693602	2.314052793	2.333555253	2.317487927	2.500648578	3.077054433	2.378680899	3.713789071	2.301706238	2.327493598	2.860855857	2.314298475	2.544573186	2.548850821	2.866850542	2.301706238	2.391443053	5.633997726	2.325669311	2.97073053	2.301706238	2.301706238	2.347863993	4.036095247	2.453246326	2.5787854	2.357035431	2.370725407	2.940921622	2.663744431	2.301706238
HIGD1B	3.105564733	4.040096018	3.123960369	3.804185901	3.590072708	4.01583416	2.86914872	3.251998204	3.48068024	4.7814841	4.396151595	3.100363721	2.988146972	4.122834653	3.967052622	4.438033776	4.223571151	3.122062367	3.708847848	3.022376329	4.9333217	3.456464229	3.681226897	5.203311452	3.739774412	3.402118898	3.973382343	4.128598601	5.522154183	3.720660483	3.712660398	4.328108103	6.326424473	3.547092373	4.209489003	3.582883222	4.092744737	3.865197588	2.90112289	3.51640067	5.383468228	3.824427963	3.942263304	5.474425873	4.878686613	3.109723989	3.378173517	4.057567201	3.704118516
ATP1A4	2.055443785	2.052428907	2.219721334	2.105357406	4.62537971	2.702221823	2.767702444	6.052706455	5.568171587	2.168773145	4.31422927	2.039806436	2.244419158	2.179047347	2.956706374	4.150718431	5.680419362	2.096422191	4.967697349	2.050253573	2.181113576	2.356789867	3.308296767	3.46996972	2.226335521	5.837773146	2.216453523	3.858678885	2.103274508	3.89366529	4.256610966	3.329293055	6.666770868	2.053394479	3.563426921	2.630172202	2.119153251	4.061286038	3.8415824	4.197322887	3.832017237	3.04079709	4.752869833	4.108568679	3.579867386	4.727165023	4.443124527	5.886606972	3.983567773
RLF	4.994479133	5.279680856	5.759877651	4.877820153	5.752208427	5.533531363	5.082866003	5.869856283	7.40375782	4.665734915	5.041118874	5.168722957	6.307421293	5.660818569	5.169689131	5.454827355	4.679499446	5.719129287	5.102748885	5.472794428	6.145794242	6.070198671	5.905366549	6.061017286	5.118138439	6.361269115	5.261060927	5.711256716	5.416925129	5.573236436	5.192708257	5.615659191	5.783317406	5.781099175	4.581272865	4.645839272	5.790866872	4.886334725	5.490860211	5.084149926	5.983670114	5.53190393	5.66130582	4.111886348	4.200755399	5.509563127	5.087501063	5.431909163	5.90898153
CTSB	8.112380174	10.03774343	9.314476927	8.53375686	9.518700256	9.754239372	7.999713025	7.097452924	9.477290074	11.11038646	8.749346076	10.70051883	7.584650136	9.267338097	8.972261462	8.420118555	9.387975866	9.379544125	7.362658195	9.107551131	7.122088805	9.873064576	8.98672359	9.23929549	8.786324958	8.355670649	11.01192589	9.91112525	7.40539375	9.350366142	8.911594832	9.75519774	8.735266249	10.79802827	8.055484314	9.635604405	9.696892334	9.323279163	9.569429472	8.150808538	7.129850589	8.019410162	9.528199627	8.022062884	10.34990679	8.915147656	8.077725782	7.38425057	7.36338704
MADD	6.1462435	5.98389582	5.099798124	6.488780223	6.500500005	6.566952588	6.629123884	5.782149763	6.553005499	5.440254976	5.326037564	5.410342081	5.375774733	6.282886167	6.229849662	6.173629377	5.348679204	5.688600859	5.453575654	5.987901111	7.759410149	6.261890146	5.968590109	5.902953776	5.977008336	7.207446299	5.643456766	6.510278243	6.739344549	6.739044779	5.631414649	6.71234946	6.211465047	5.951126782	6.303618345	6.494008219	6.676580074	6.47914292	6.994221828	6.253472742	5.962601662	6.266563204	6.834240672	6.417458452	6.374024578	5.714896572	5.72515889	5.739779364	7.534536696
OR51A7	2.260480899	2.260480899	2.260480899	2.260480899	2.260480899	2.260480899	2.260480899	2.260480899	2.260480899	2.260480899	2.260480899	2.260480899	2.260480899	2.260480899	2.337919404	2.260480899	2.260480899	2.260480899	2.542018952	2.260480899	2.260480899	2.260480899	2.260480899	2.260480899	2.260480899	2.260480899	2.260480899	2.260480899	2.260480899	2.260480899	2.260480899	2.260480899	2.260480899	2.260480899	2.260480899	2.260480899	2.260480899	2.260480899	2.260480899	2.260480899	2.260480899	2.260480899	2.260480899	2.260480899	2.260480899	2.260480899	2.416585397	2.260480899	2.260480899
SLFNL1	2.607610721	3.368529433	2.380780148	2.551481888	2.475500991	2.741532641	2.899051053	3.306046394	3.02179969	2.359285016	2.576476713	2.279405718	2.528196961	2.819659944	2.704574703	3.03904942	2.596905009	2.456199444	2.763753165	2.473405742	2.83993813	2.753869244	2.530203882	2.58178315	2.50242952	2.458323225	2.587259271	2.807464903	2.873210993	4.29952225	2.347878896	3.037637666	2.620377038	2.506011334	2.295064576	2.248373517	2.997180463	2.646538201	2.727959956	2.570273934	2.669478789	2.681552487	2.614385328	2.371271604	2.59213904	2.682798036	2.593570708	2.737024497	2.863759949
CCNDBP1	5.289766292	6.394042289	5.164179494	6.657724627	6.160549009	5.79619892	6.485667416	6.67073708	7.63210809	5.864040408	5.896031757	6.217201968	6.535035518	6.058100819	6.279421891	6.147178093	6.249579693	5.505923221	5.052551429	6.326195016	5.978598979	6.309486465	6.5000969	7.050174872	5.33917892	7.229281509	5.758146878	6.715016491	6.650625332	5.536202873	6.996684293	7.926321894	7.75029156	6.101591026	5.972612337	5.775885838	6.243204542	6.463603198	5.449131434	5.16572507	6.282194204	6.877937032	6.607255645	6.397341467	6.211039759	5.888181874	5.270864885	5.788100011	5.657531542
PEX5L	2.244928773	2.253814634	2.248268358	2.238596284	2.240337803	2.287065651	2.247650587	2.249256158	2.249996498	2.230102883	2.230102883	2.251352652	2.398487482	2.255166665	2.248391876	2.23884522	2.261905029	2.277810164	2.415248809	2.256149045	5.538730139	2.263370415	2.256271789	2.301473282	2.230102883	2.60119225	2.295658728	2.28418815	2.322254969	2.243441651	2.280943043	2.799487599	2.359199551	2.263980488	2.237101625	2.254552286	2.787896844	2.24666152	2.269214886	2.230102883	2.371798742	2.307850065	2.245547886	2.235729953	2.248021286	2.236353626	2.248762356	2.291250201	2.249502987
DNPEP	7.209176407	7.267031085	6.553139159	6.143427703	6.759350951	7.408827127	6.666009902	6.902673102	5.771814247	7.287272483	6.038113268	6.43737267	7.622079069	6.609870085	6.157210339	6.180453341	6.2951485	6.791375035	5.856529123	7.700903896	5.739672588	7.337430006	6.853989014	6.460946999	6.510949016	5.813099492	7.404712871	6.520501116	6.004566913	7.277220866	6.989611056	6.163907151	6.381804939	7.641886052	6.451142626	6.424682766	6.895737365	6.718749408	7.143230944	6.415580981	6.59741033	6.506398373	7.049495526	6.998572232	6.407865424	7.352754616	6.603964156	5.192441219	7.077040213
SNIP1	5.388939164	5.518701159	5.012780512	4.83293069	5.222646361	5.83375743	5.356317822	5.418105607	6.437288875	4.5441344	4.526865475	4.760218294	5.416102538	5.971844482	5.442003684	5.293745621	5.092930907	5.719294714	4.793339892	5.027285887	6.353717084	5.906859921	6.000037377	5.386406874	5.543371402	5.432819691	6.480618797	5.740268314	5.202728959	5.325301758	5.47895495	5.485625797	5.797856564	5.89050527	4.438656443	4.749359758	5.546107219	4.953812618	5.731866641	4.722790873	5.955132228	5.74764172	5.314794867	4.907568376	4.308327579	5.32570003	4.956102133	5.346886868	5.798603923
TTC19	6.599297923	5.67545618	5.767129968	6.548383471	6.254343743	7.073960979	6.317217563	6.719173187	6.727137259	5.97553618	6.859007597	5.264131541	6.577230071	5.991400962	6.772833289	6.215021075	5.807768625	6.83336172	5.68346145	5.733336041	7.281850609	6.446732939	7.106318643	5.934848714	6.110850347	8.290841964	5.919717164	6.414203835	6.860371856	6.438575447	6.181890496	5.852704908	7.681906857	6.854353594	6.435031968	6.65479342	8.419212764	6.705828922	6.047313744	5.180049928	7.097392432	6.941840701	6.452886705	7.060845202	5.465419689	6.617755717	5.940092673	6.970068558	6.297989962
USP3	4.796911199	5.149864291	4.886378819	5.266113035	5.360605745	5.397240411	6.599019952	6.549224345	7.2999552	4.653202095	6.401962141	5.096049818	5.276109662	5.874640413	6.609646396	5.490860939	4.892313988	5.088222864	5.821791951	5.655950725	5.855607735	5.516652585	5.437742192	6.69297095	5.790278636	6.703744376	4.591547917	5.829940257	6.070205498	5.264229485	5.554190468	6.184235398	6.530824296	5.266777226	6.066715816	5.543575839	6.289253178	4.916377193	5.423925628	5.865111982	5.991316018	6.668594383	5.528279517	6.276747304	5.472765899	5.76868022	5.445616984	5.991756295	5.886807003
EGR3	3.750666658	3.941256863	3.408148206	4.30640927	2.843182515	3.511241188	2.284402871	2.805111423	3.828249749	4.48146049	3.718943278	3.110308185	3.214449421	4.060726995	4.089550549	2.950729569	3.024219874	2.943377583	2.571594044	2.650679557	2.518517681	4.084051699	5.044342409	2.828878692	2.938711019	2.879562198	5.510954044	3.069406429	2.861183129	4.141458674	5.145425231	3.226083937	4.169319166	3.434814856	2.806292342	2.279604816	2.924038673	4.528574559	3.133072389	3.403690018	2.417211976	3.194895572	3.390215688	2.220588581	2.709848175	3.514525716	2.510446084	2.314105901	2.563339343
PKHD1	2.190139008	2.199197251	2.197029437	2.204480089	2.720570126	2.214739634	3.009586141	3.27393075	4.081330359	2.190139008	3.478575077	2.208307745	2.229263899	2.29127013	2.41550175	2.330121142	2.613185904	2.289484397	3.127935002	2.984665395	2.199798734	2.489878294	2.190139008	2.5821776	2.194132976	2.593355682	2.202801682	2.947595303	2.276232747	2.193891291	2.322536861	2.197631997	3.875568296	2.340981228	2.229615985	2.24500738	2.261235162	2.775801941	2.289484397	2.512575383	3.651325722	3.038468946	3.33059915	2.286464995	2.233833055	2.516934639	2.200760487	3.804071924	3.180098058
KRTAP19-2	2.325774861	2.325774861	2.325774861	2.325774861	2.325774861	2.325774861	2.325774861	2.325774861	2.325774861	2.325774861	2.325774861	2.325774861	2.325774861	2.325774861	2.325774861	2.325774861	2.325774861	2.325774861	2.325774861	2.325774861	2.325774861	2.325774861	2.325774861	2.325774861	2.325774861	2.325774861	2.325774861	2.325774861	2.325774861	2.325774861	2.325774861	2.325774861	2.325774861	2.325774861	2.325774861	2.325774861	2.325774861	2.325774861	2.325774861	2.325774861	2.325774861	2.325774861	2.325774861	2.325774861	2.325774861	2.325774861	2.325774861	2.325774861	2.325774861
KLHDC4	5.250998974	5.725774917	5.094904574	5.242475229	6.746254646	5.436864818	4.824028943	5.884136331	5.279487103	5.904046202	4.918613758	5.102735853	5.817434446	6.645853324	5.427201948	5.735620993	4.049863623	4.724916896	5.75646577	6.140676994	6.836305038	5.355116559	5.092885126	5.365887935	6.572442714	5.696970622	5.622493834	5.760653328	5.961569932	5.691631313	5.551489841	5.98172506	5.597695531	5.849728266	5.38323475	5.77771291	6.175520731	4.920411468	5.066153003	5.107563893	6.550654995	6.043242712	5.504887247	5.770780503	5.165052394	5.210798707	6.141552334	5.199802078	5.411300551
CPSF3	7.941503584	7.331801089	7.096961509	7.858614857	7.666535043	7.653455805	6.787754006	7.294023266	8.200288447	6.846089048	6.583834185	7.161629918	8.015959893	8.110212808	5.798287333	7.448009683	7.42586215	7.296395769	6.893914361	7.694819572	8.758590109	7.602234244	7.742656158	7.216399965	7.336549288	8.307089706	7.432133819	7.556739182	6.321272811	8.092899133	7.513749709	7.967222506	7.798782578	6.897677286	7.046809247	7.566741249	7.478194121	6.695919058	7.393666815	7.701260081	7.604850613	8.053357075	7.712206492	6.92583919	6.712382534	7.800375293	7.241759962	6.978594527	8.203038585
CD99	0	0	0	0	0	0	0	0	0	0	0	0	0	0	0	0	0	0	0	0	0	0	0	0	0	0	0	0	0	0	0	0	0	0	0	0	0	0	0	0	0	0	0	0	0	0	0	0	0
CSMD2	2.404143993	3.069779674	2.643850382	2.430841997	3.357950697	2.315702734	2.311925489	2.360587763	2.278479771	3.025735602	2.292495154	2.599565195	2.263663887	3.316824936	2.55367015	2.851866449	2.624391913	2.573649769	2.424477896	2.288139001	2.535848274	4.000056356	2.581518138	2.446907231	2.592928195	2.457587443	2.60241417	2.612338432	2.573649769	2.799416933	2.542452859	2.905358505	2.381105236	2.556407364	2.272391185	2.280546223	2.334307801	2.344069042	2.812265264	2.448389334	2.464022766	2.332073799	2.633957692	2.299003102	2.567822492	2.698987674	2.369315669	2.305986441	2.357056329
TLCD1	5.384346465	6.329789448	5.83416387	7.288132781	6.179081572	6.789794119	6.069969394	6.458192623	7.110767588	5.81707329	6.129991844	4.722505981	7.798499961	6.963826823	6.756813547	7.252737705	6.846450901	7.088627852	8.424506888	7.890166888	6.065583819	5.444377663	7.334354046	7.048097137	7.713675257	8.832406556	7.041156142	7.130997574	6.077567815	7.142539456	8.587299815	6.894951312	7.982343858	5.837312263	7.253173945	8.709547921	5.722047807	7.225563211	6.415000271	5.984389406	7.867830296	6.911328228	6.302116494	5.169090198	5.762846322	7.177287282	7.025598732	6.389447183	8.429878652
PCDHA7	2.117731619	2.197924043	2.12824466	2.117731619	2.170007449	2.167180556	2.138064822	2.134315761	2.13504228	2.257741366	2.680009237	2.20731855	2.134921223	2.174821718	2.199992419	2.338186188	2.163401211	2.12824466	2.945780314	2.237307832	2.203775415	2.229374572	2.117731619	5.306001685	2.165528524	3.258514962	2.205148164	2.187529568	2.141200393	2.129339676	2.161862522	2.151634639	2.197463931	2.17575889	2.14192285	2.117731619	2.303750404	2.201369403	2.144928521	2.265058525	2.170713156	2.214714672	2.221164035	2.156521352	2.158779348	2.171065858	2.231614485	2.659887121	2.199533081
XYLT2	6.702648229	6.503478772	6.808266097	6.737829141	7.811863682	7.390427854	6.397684413	6.892701936	7.577721702	7.094960103	6.611245462	7.057451795	7.892663349	7.897506564	6.808313576	7.394849143	6.614297659	7.286764426	6.510281109	7.655035297	6.897303768	7.87219276	7.25946972	7.384611318	7.212756714	7.358013557	7.230381159	7.426845395	7.601124195	7.697382455	6.663448389	6.446698078	7.043905181	7.044083006	6.197518414	8.587023028	7.527825423	7.882736931	6.694312614	6.755236287	7.369837029	7.319674475	8.398612294	6.629109559	6.770291168	7.386689245	6.02790858	7.379557807	7.017371304
SLC29A2	6.753193653	4.915497552	6.508754317	6.581026434	6.643960658	7.511925875	5.626226359	5.598449139	4.135100114	6.249941289	4.841737803	3.211820305	4.648145688	5.748317322	4.757541621	6.148467322	5.80896439	5.816321647	5.520927425	4.345648572	6.143295358	5.868851352	5.550685414	4.26157885	6.730200234	6.135774599	5.039960373	6.919495587	4.982508419	7.321985781	4.100088999	4.441340088	5.219189302	4.586749896	5.737609786	7.867387733	6.753176718	5.878559561	6.032220011	5.790419321	5.517093371	6.614422827	4.879872358	5.644102949	4.515114851	6.534544377	6.490687227	5.20372278	5.603233085
ITGB2	4.54320824	7.758013813	5.747008337	5.476761883	7.004822608	4.997664528	4.070835529	2.987173177	4.942944344	8.365305928	5.192276451	8.153694869	4.32820818	6.178905957	5.971275813	6.119908811	6.808654426	7.184531248	4.172582457	5.552217839	4.188600723	8.079184627	6.293504452	3.761278714	4.789608488	3.471888173	7.746927744	6.586033506	4.643730155	6.94924581	5.8762887	6.935943559	4.629423229	9.05265052	2.873888615	4.511667688	6.65512258	4.947556161	5.777361033	6.382217206	3.893882787	4.256168884	7.5394761	3.581982944	9.246437306	6.321728256	4.231552713	2.858604923	3.584133325
APOH	2.236096693	2.222499622	2.251899304	2.164957604	2.164957604	2.164957604	2.164957604	2.530942612	3.562000358	2.164957604	3.888148437	2.164957604	2.236778215	2.164957604	2.293992742	3.501274263	2.164957604	2.164957604	2.324044519	2.258608937	4.731973588	2.164957604	2.164957604	2.317690385	2.215932002	2.164957604	2.164957604	2.263061363	2.164957604	3.636210072	2.164957604	2.212808489	4.99522983	2.226743738	2.164957604	2.22433675	2.300041791	2.164957604	2.164957604	3.155506939	2.741267071	2.164957604	2.164957604	2.164957604	2.291607999	2.210605599	2.164957604	2.164957604	4.953035226
CD81	9.14618082	10.3031499	9.673557952	9.428539399	11.36424606	9.802945038	9.814904409	8.402578227	9.746394085	10.85351633	9.680403886	10.27411159	9.641371485	9.196453996	9.783368649	9.756894133	9.509785833	9.775510042	9.777072094	9.445010118	9.74652827	10.54583725	9.552340917	8.898332265	9.725584984	10.07241754	9.769515067	8.938793892	9.137959858	9.623019961	9.314431417	10.02527128	10.22652753	10.57701788	9.62274126	11.47860566	10.07149616	9.532402289	9.494861716	9.412589077	9.632285347	9.81417792	10.09312784	10.56041366	10.57190065	9.40858412	8.993437396	9.476346406	9.238820612
ZFYVE1	5.74128879	6.076546317	5.401306067	5.683173748	5.914767547	5.052927148	5.617969753	6.07062877	5.552948583	5.812781659	5.367350736	6.248134996	5.541491031	6.052610509	6.303467863	5.166542211	4.613484967	6.091483574	5.125941975	5.273483465	6.050369641	6.657001255	5.909097267	6.248633845	4.974104141	6.533578199	5.559097608	6.037797729	5.851924681	5.762915973	5.237860243	5.86238432	6.23575684	6.32392947	4.816209731	5.660267102	6.060043821	5.659049699	4.761227061	4.813707047	4.972651589	5.691390443	6.007407291	5.89930273	5.156494745	5.362777948	5.414539795	5.618200715	5.192199477
CFP	2.275765066	2.486694018	2.338521829	2.292492561	2.484804273	2.713249159	2.308407953	2.365136975	2.469168537	2.651213949	2.376348522	2.303227731	2.299819466	2.427095262	2.422119543	2.374329769	2.539180304	2.366230292	2.306952637	2.360443217	2.624135651	2.618774365	2.294286549	2.405273521	2.285788866	2.397629417	2.305496053	2.864413803	2.926194055	2.362478797	2.343910508	2.448784474	2.394408442	2.657259716	2.268993827	2.310830669	2.444022026	2.343752265	2.308731185	2.41894545	2.296892556	2.387947816	2.414248842	2.359032516	2.618505849	2.355736244	2.383626821	2.397629417	2.298681832
SYT13	2.291196753	2.188075583	3.189280648	2.204646678	2.208142872	2.188075583	2.222547015	2.206978508	4.498001004	2.188075583	2.251890779	2.28973926	2.207625504	2.188075583	2.200100677	2.188075583	2.188075583	2.258005388	3.27539852	2.23894403	9.096663722	6.508150631	2.188075583	2.216650136	2.255637796	5.595986694	2.327590363	4.993415476	2.188075583	2.201271153	2.309998386	2.188075583	2.240585142	2.316682557	2.201920967	4.544686653	3.251197352	2.198929157	2.188075583	2.188075583	3.056408356	2.387370002	2.188075583	2.188075583	2.199840429	2.236794861	2.188075583	2.273353077	2.188075583
PPP1R13B	5.851819953	5.736280721	5.568411274	5.662286728	6.741655241	5.984589966	6.331445585	6.900618819	6.193420191	5.874234995	5.316321976	5.081803844	6.969393752	6.996213391	5.760958435	6.445625888	4.931277431	4.259170716	5.696576403	5.420065664	6.248535264	6.649404782	6.611503103	6.275954333	4.687745096	6.862916412	4.436411175	7.516091751	6.570705222	5.288124493	4.897419634	6.270130501	5.725519842	4.60489416	5.695056464	5.744337055	6.070464501	5.995534519	5.64381124	4.972867504	5.64099787	6.044330498	6.042322315	5.464537902	4.619936572	6.090527203	5.90998649	5.984175168	6.571133222
EIF4EBP2	7.222558446	7.503388062	7.249821926	7.94865159	8.179187392	7.583940159	8.150013939	8.577785536	8.600948218	7.232748971	8.005602686	6.916296956	8.204613997	8.752454623	7.710474301	7.535268195	7.809518965	8.439184245	7.224581842	7.24069049	8.650142697	7.700252918	8.905213808	8.541796643	7.947075116	8.618190236	6.815884616	8.168844725	7.269014315	9.371621052	7.749433854	8.340120161	8.222366134	7.547697456	7.272050165	7.896895047	8.534874229	7.68999312	7.796649086	6.744360308	8.259569147	8.552126378	8.618596573	7.948909199	7.258323526	7.595692557	7.268395359	7.623787358	6.871226711
IMPG2	2.328395902	2.697963166	2.429224383	2.460065661	2.568574346	2.479006712	2.330283976	2.590090861	2.420600382	2.739013748	2.385796434	2.420145642	2.431262454	2.53192459	2.676357263	2.484771213	2.384181606	2.744395547	2.474118401	2.293679523	2.677585358	2.584995178	2.449079546	3.146262732	2.28047233	2.673079319	2.334762308	3.147950984	3.303075648	2.631937744	2.454690884	2.385104496	2.731419207	2.499563454	2.426050663	2.286004033	3.007630485	2.534095758	2.376091402	2.531707367	2.377711589	2.510544325	2.374006722	2.340407429	2.413770374	2.448854824	2.406235226	2.330991628	2.270338498
TMEM168	4.736690151	4.444797503	4.385101572	4.867299292	4.810838359	3.846655044	5.83124836	5.935106374	5.875677829	4.038131224	4.453840608	4.177111017	5.234286566	5.066283975	5.454088489	5.954712114	5.577268848	6.84272455	5.281074465	4.645222668	5.632969163	5.163650552	6.114877794	4.911685107	4.868456515	5.897518962	4.030503351	5.369463349	4.652217745	4.621801135	5.256003923	4.570701197	5.57346049	4.212771088	5.870058263	3.956095558	5.447497855	5.528035125	5.215478933	4.343499989	4.864522518	5.654988359	5.735465825	4.357583759	4.443857774	4.46946871	5.233960566	5.117445947	5.968033032
DDX23	7.564959052	7.954318566	7.249939422	6.99028338	7.353097586	8.415801727	7.186792334	7.50372474	8.646344233	7.512782146	6.739843119	7.438529231	8.049455087	8.345668445	7.140313767	7.08775349	6.836285337	7.442025971	6.831229128	8.618653314	8.506962994	7.898408925	8.303148883	7.705871892	7.353435744	8.070653036	7.270067483	8.021593601	7.127720976	7.484070584	7.565592464	7.450013318	7.931761758	7.484748719	6.722034963	7.436535954	8.412074775	7.240983419	8.129181112	6.434042624	7.733065057	8.070401987	7.821054004	7.407279964	6.93415392	7.536218035	7.537778833	7.330797472	7.602031294
APEH	9.26454729	8.401843873	8.276976769	7.951694724	7.975458387	8.439911159	8.899932799	8.753094786	7.431409705	8.55834554	7.679959335	8.241942692	8.353957417	8.316862901	8.563078931	8.489521931	7.756801382	7.962437815	7.429694602	8.39063837	8.27692997	8.351171125	9.309376236	7.309621783	8.858583096	8.242503832	8.489098927	8.192611991	7.243213199	9.37198685	7.193500404	7.928629223	8.612358082	8.916946019	8.208455451	8.951875144	7.342694516	9.127624432	8.555805701	8.76821156	8.635894942	8.893836218	8.402783432	8.471998248	7.505903763	8.667499061	7.864397934	8.387748799	9.056959728
GPR19	3.503246907	3.266523111	3.58164409	3.682304605	3.364533784	4.024074241	2.62090358	2.596587798	3.07945391	3.55094864	2.36461659	2.822828708	5.450770432	3.556578024	2.730135184	2.780873562	2.668502812	3.681051286	3.249767979	3.438880953	6.233453649	3.858949777	2.634747792	3.006280775	2.696964107	6.247003925	3.696920443	4.127326399	2.611904462	3.626832403	2.591353251	2.486682274	2.748099448	3.385354256	2.968072343	2.514580859	3.995161419	2.4181811	4.344791529	2.735527955	3.793571137	3.673876097	3.286239273	2.254948762	2.56324192	3.895198926	3.011431056	2.663476089	2.884194063
PARP16	4.792620227	4.864990709	4.530556908	4.640155907	5.680462026	4.770714854	4.759559935	5.439444246	5.543638136	4.58082048	5.035764166	4.867344441	5.213653348	5.690218534	4.858953604	5.62195074	4.830906231	5.139684646	5.083641683	5.599901185	5.168260872	5.120290029	5.490053207	5.305058176	4.961493031	6.338179703	4.291504128	5.711607856	5.688909326	5.101504344	5.533644582	5.602937617	6.27566398	4.848694864	5.130148821	4.795810927	5.770606178	5.084833226	4.699396431	4.759530952	5.885609648	5.825809451	4.848613558	5.387877398	4.972438539	4.688387952	5.872073713	5.874691848	5.859791244
FOXA1	5.929128212	5.262810013	4.619749383	3.994656731	7.297356212	7.334043142	9.143319513	9.79441969	9.742701578	5.931488014	8.911889268	3.652928237	8.528195165	6.84418564	8.064970373	7.829903715	7.363225465	6.097194572	7.884974802	3.073638917	7.270986596	5.982666225	7.717075843	9.274853998	7.738980357	8.785491226	5.084037153	8.819641938	8.167162268	2.859891514	8.088932499	6.169422758	9.946012045	2.923332608	8.101875073	6.526790068	7.661719793	7.750913682	3.451078647	7.506310144	7.682726006	8.841855058	6.446970793	8.054831478	7.70250844	8.677413741	7.806275048	8.696652418	7.752213146
RGS11	2.807369307	2.99688858	2.618430947	6.156045035	3.656484861	2.526054567	2.71386821	2.512366526	2.789642747	3.327051174	2.685316161	2.687737805	2.516311279	3.682307159	2.877992334	7.849269096	5.00232996	2.663363168	3.532490729	2.461039967	3.565856305	3.412202585	3.083361414	2.676884504	4.470805813	6.968624305	2.662929843	3.327927283	2.980220899	3.284851987	2.800993256	3.46621971	2.658155888	2.569061999	3.053157465	2.979742246	3.485561237	4.287972108	2.715829236	3.942727034	3.701358774	2.56447344	3.475962814	2.933269169	5.531182639	6.187121257	6.282274998	2.598736693	2.565392153
BMPR1B	2.184889642	2.475758857	2.247390576	2.195820431	2.547843019	2.238578823	2.194445155	2.16249074	2.141466537	2.690318732	2.283712433	2.954565938	2.690014666	2.784022377	2.205517317	2.258097944	2.173508864	4.074028116	2.3349986	4.002107132	2.171874234	3.444054747	2.223225538	2.72375002	2.704524016	2.344452501	2.377018638	2.989523556	2.260380062	2.395795043	2.363738849	2.719751261	4.869851647	2.196621951	2.225798034	2.262766228	4.10968337	2.158598674	2.483001845	2.147442822	2.563311664	3.047754572	2.459945516	2.248048869	2.385856495	2.69123047	2.233149651	2.147204339	2.24585316
CXCL5	3.097042642	2.443222091	3.737394588	5.174345393	2.408481075	2.655210222	2.340768006	1.988784026	2.772924114	4.065610091	4.089180545	3.204837051	6.228742198	4.570989367	2.084771752	2.693835629	2.554376375	4.455138885	2.107516512	3.602165734	2.151552525	3.759764579	2.124434837	1.988784026	3.533093425	2.0709172	3.873826412	4.674071375	2.016231694	1.988784026	2.532125405	2.091807135	2.620651957	7.726196254	2.01717942	2.522016699	2.225961533	2.176520344	4.69215466	3.816231815	2.339225517	3.554471383	2.050582921	1.988784026	3.87916548	4.24749994	2.109932249	2.126167875	2.69207244
BRPF1	6.326628514	5.308682104	4.843989935	5.830881413	5.236496692	5.378572745	5.622309795	5.536497663	6.135308193	4.314429795	4.462011999	4.794331631	4.554534714	5.465780623	5.464206948	5.180681313	4.808151808	5.080810497	5.186300767	5.170551572	5.818667588	5.3898913	5.968322865	4.98040022	4.841675241	6.38924666	4.304021574	4.711260029	5.548831525	5.879050119	4.907747755	6.146250575	5.390657944	5.367743864	3.850765892	4.468390685	5.656568258	4.750027342	5.345560964	5.022156231	5.891488959	5.609629662	5.068005399	4.521847543	4.790604757	5.019491147	4.823265026	5.844594933	6.063277382
BCKDK	7.747729064	7.507685107	7.966354868	7.999540424	8.426747652	7.480538183	6.809017843	7.152420716	6.995897416	7.992043638	6.854955074	7.559336312	8.50181157	8.044003721	7.657294542	7.160385425	6.876707561	7.844305893	7.121408667	7.872618791	7.740043426	8.604632656	8.107569083	7.176655095	7.492535046	8.288029275	7.933809435	7.305161315	7.471427601	7.332527641	7.586596296	7.384504594	8.086939275	7.867374754	7.221228203	7.957973766	7.28821364	7.79357868	7.91543136	6.948122113	8.355802794	8.226420709	7.24826797	7.785276982	7.621643326	8.054248694	7.66362262	8.77044953	8.045430462
LIG4	4.031563244	5.123731141	4.190061958	5.35230809	4.861059477	3.796605501	4.013472021	5.628884076	3.371507288	3.762219537	3.688200651	4.208913998	4.2267786	4.982407793	3.821244965	4.88877242	3.872401173	5.142435195	4.566233944	3.880640419	5.591665999	4.619883291	4.41871958	4.881531815	4.176647799	5.524630686	3.33392408	5.277981869	5.644953836	5.085731883	4.287982114	4.051593436	4.721029428	4.944769787	4.09575325	3.566074734	5.264771968	4.41147675	4.258222992	3.946110257	4.150367219	4.695089027	4.44999136	3.56348838	3.548793267	4.217328839	4.397689624	4.309247808	4.881693651
IRS2	2.495539605	3.768296483	3.140728338	3.943361675	4.479154096	3.32847083	4.855384565	4.065114192	3.445437148	4.497703335	4.932045261	4.168245249	2.851995983	5.431187263	6.173448494	4.040883512	4.014349061	5.919801198	4.30176037	5.203901263	5.230527914	4.63130179	4.871266202	5.668650712	4.514072678	7.674346934	3.906353433	4.195210319	3.968083567	7.621807608	5.359661299	4.373593338	4.985398998	6.500147772	3.642133264	4.289489631	6.276248936	3.907979503	3.80796711	3.136535311	3.931180481	3.03259685	4.404440446	3.578950213	3.863239361	3.015339731	5.884817587	4.581175564	2.438704346
ZMYND12	2.689224018	2.829931182	2.825207029	3.142424663	3.846529256	3.552436661	3.781123828	3.528734606	4.332014876	3.453846328	3.517902595	2.807619636	4.01646631	3.096648186	3.288746834	3.970452783	4.196716654	2.824001756	4.370552198	2.609377016	4.729814498	3.492063812	3.14612245	4.026937235	3.052660059	5.224096146	3.430674069	4.890610072	3.420885984	4.19104427	3.835980245	2.941493054	4.372815835	4.076586198	3.015988032	3.441136978	2.928529823	4.652666726	2.92574637	3.247636452	3.764169242	2.582768905	3.551259368	3.775235615	3.662857496	3.475674368	3.860629456	4.492600492	2.953081042
EIF5B	8.941553371	7.718396083	7.189267548	7.880211184	7.034686356	7.248875095	7.627535234	7.307168978	8.110670125	6.408537846	7.398287379	6.349931913	7.24412524	7.019175138	7.101895301	6.051935423	7.343739749	6.698821557	6.160084656	7.415084292	6.811784295	7.360108168	7.458852299	7.528413592	6.861601629	7.770013342	7.723586018	6.78188147	7.21649173	7.083676158	8.134543266	6.683166712	6.890273523	6.621963075	7.300580513	7.203972131	7.943678584	6.521663555	8.031549192	6.462306971	7.826266275	7.097668445	7.115959652	7.089573155	7.313536163	8.546839598	7.664460713	6.183721392	7.6975316
ATPAF1	6.668658386	6.27290581	6.44291109	6.228521367	6.668352439	7.21673363	6.263688651	6.056229448	7.383054168	6.553642169	5.957894563	5.814891062	7.243291882	6.938580612	6.022344618	6.218377524	6.400055812	6.151597247	6.179705353	6.06899064	7.298672057	6.164868153	7.07009439	6.375202062	6.195486035	7.300231826	7.374381767	6.579721989	6.072431605	6.822943634	6.396616564	6.210061791	6.944881206	6.930133672	6.175957121	7.195023733	7.407959521	6.521782828	6.632547054	5.9174068	7.693467266	6.39981088	5.87924721	6.322336367	5.837799977	6.366423171	6.035108457	7.3833933	6.822518752
TARS2	6.453276033	5.228752992	6.402691865	7.069167905	6.531101515	6.716793061	6.823606568	5.670583533	7.067679045	5.479642414	5.763991934	5.755931725	7.232177529	6.857125078	6.080277639	6.094141265	5.700448143	6.423451427	6.589569903	6.650985705	7.112011189	6.089374171	7.466393664	6.146158223	7.405108613	7.573811536	6.229422312	6.186310728	6.166619504	6.487497224	6.688611863	6.298833291	7.416847868	6.85553451	6.154125522	5.984864783	7.805543174	6.064331879	6.480816971	6.781973073	7.852681581	7.558003804	7.127618821	6.377115965	5.8638192	6.688044959	6.243984575	7.31138057	8.209868682
FUT6	2.294952777	2.416894464	2.670973938	2.324764837	5.331890944	2.58826328	4.150080037	2.680042343	6.188526562	2.697467245	2.916862786	2.343408344	2.614013864	2.824008333	2.2788088	3.885865349	4.944646765	2.580657886	3.696322815	2.465521377	2.582634174	2.811970895	7.003677709	3.894572026	2.602224389	2.282294675	2.316387279	4.74984778	3.271416473	2.365481239	2.413122913	6.163100594	7.015161999	2.289236935	2.413014985	2.269990038	2.280132191	2.251914544	2.652811763	3.765393069	7.189125319	4.012820775	2.821377928	3.029046937	5.974829452	2.682299039	3.064256977	6.504256715	5.847608587
ATXN1	4.340192579	5.49060411	5.096261493	3.042460901	5.09597088	4.207302932	3.093964218	4.259311223	4.66894047	4.631724737	4.010432674	4.262638057	5.157771985	4.375207709	5.338005474	3.931885634	3.917406394	3.70610459	2.943400499	3.790567	2.908781702	5.947398503	3.835897431	4.327591956	3.322319266	3.902212708	4.069187794	4.751286558	3.170779172	3.490244513	4.169111343	4.529694749	3.414802695	5.386546127	3.297557691	3.1475748	3.975321366	3.894027811	4.703107416	3.27839549	2.778845974	3.25353916	4.38931757	3.404103176	3.975016127	3.796043361	3.405767841	2.533843704	3.620389386
CEP135	3.928257333	4.649827809	4.26618472	3.717698076	3.729089771	4.143464887	4.539840813	5.078896881	5.072013075	3.729772441	4.125402791	4.454300986	5.525279012	4.61932417	4.290301964	4.666357463	3.55559846	5.314734608	4.631886923	4.30964221	5.461392728	5.061298373	5.216785456	5.197248774	3.542101152	5.286670455	3.646667044	4.963898774	4.697869746	4.043911469	4.537598561	4.551671162	4.875666798	4.946333053	3.862523229	3.633178114	5.258917105	3.413022019	4.556602755	4.459149089	4.904925386	4.864787095	4.456117076	3.432427169	3.551848964	4.873878724	3.856252332	3.595502021	4.720704864
CBR4	4.864123443	4.784177748	4.404773369	5.344469929	5.203884955	5.23503702	4.944255728	7.039035085	5.616708224	4.912647511	6.310196146	5.191328745	6.212139874	4.877658167	5.971639623	5.919618561	5.249084205	5.23033504	6.125684048	6.127459309	6.624720561	4.976203746	5.892506848	6.86661499	5.447748216	7.194118554	4.561460599	6.273900631	6.418770534	4.629501933	6.114523918	5.236187792	6.16742136	5.245228473	6.594794362	5.863667566	6.467331063	6.057253091	4.116108597	4.750122341	5.486324457	6.659372329	4.477837452	5.580881276	5.285397909	5.339209421	5.567617143	4.003480398	4.443063911
CTSZ	8.775559608	10.51990134	10.13264726	8.441563836	9.431054502	8.489593231	9.24753528	6.832309141	7.953694646	10.82256151	7.858281754	10.17224756	8.297860702	8.984409765	9.491431769	8.090439327	9.196594471	10.43132448	8.639030642	9.218180601	6.990605574	9.997192642	8.313259762	7.900754361	8.624927226	10.59828141	10.49669498	8.28643573	6.249792722	9.962917344	8.322344513	9.632640737	9.474731688	10.72702603	7.042376895	9.882884931	10.2425587	8.198437851	8.892323165	8.955758768	8.492569788	9.519797659	9.592845046	8.184061283	9.983477611	9.869504889	7.77953441	8.069475532	8.432082174
MS4A3	2.216684987	2.216684987	2.216684987	2.216684987	2.327017391	2.216684987	2.216684987	2.320298318	2.324600387	2.216684987	2.288636384	2.216684987	2.216684987	2.216684987	2.216684987	2.216684987	2.216684987	2.216684987	2.534161548	2.216684987	2.308973754	2.216684987	2.311674247	2.295974911	2.366995833	2.216684987	2.216684987	2.364348336	2.216684987	2.626581882	2.216684987	2.216684987	2.216684987	2.216684987	2.292987468	2.216684987	2.216684987	2.216684987	2.216684987	2.31410246	2.216684987	2.216684987	2.216684987	2.278275307	2.281824214	2.216684987	2.216684987	2.216684987	2.216684987
WNT8A	2.236401237	2.185691512	2.185691512	2.185691512	2.185691512	2.185691512	2.185691512	2.185691512	2.337001821	2.185691512	2.185691512	2.185691512	2.287324036	2.271520777	2.248490335	2.185691512	2.185691512	2.185691512	2.413307721	2.185691512	2.438771343	2.185691512	2.185691512	2.185691512	2.185691512	2.185691512	2.185691512	2.185691512	2.323419721	2.185691512	2.185691512	2.185691512	2.185691512	2.185691512	2.185691512	2.185691512	2.185691512	2.185691512	2.266393882	2.185691512	2.249474648	2.185691512	2.185691512	2.244056169	2.185691512	2.185691512	2.185691512	2.185691512	2.185691512
MIPOL1	2.422610075	2.909205225	2.616148471	2.495106237	2.854901158	2.804682612	2.955922534	4.492126048	3.572271839	2.691934537	3.084719347	2.644929898	3.8730604	2.641705354	2.748738572	3.170928151	3.059603475	3.27713083	3.159360593	2.82050172	2.961244887	2.83935158	2.932880008	3.780914591	2.644755804	4.131940342	2.467035083	3.685982482	3.735163196	2.348422883	3.576840882	2.667706207	4.0578494	2.481838781	3.204907796	2.890278152	3.951403477	3.182564845	2.48144358	2.929185379	3.23812422	2.816012646	2.598042456	2.76850156	2.885737307	3.173529597	2.732007552	3.387774433	2.695705548
SEMA7A	6.093856196	6.802116929	3.920100775	4.179006594	4.31293003	6.370527667	4.524846537	4.821686497	5.920738838	5.31765555	5.682939346	5.33110242	3.305229396	6.577499991	7.933973153	6.889817971	5.662261506	7.430708536	4.361953762	3.551332115	4.331219186	5.714214791	6.300248564	5.282087662	5.580513864	3.782961422	5.265836308	3.8315751	6.940083566	8.227527475	6.068660656	6.303959012	6.607751875	5.71554369	5.214710157	5.018387827	4.332432978	5.636920791	7.161418434	7.022502882	6.355383128	4.973033084	5.871155092	3.13130398	5.389568116	6.613782241	5.912684897	5.533957185	7.593431528
SCAMP1	6.683112903	6.136683962	6.328830455	6.838481718	6.00964948	6.700699928	6.374946902	7.23188944	7.134337898	5.807808768	7.082323351	6.440006475	7.091081851	6.772629192	7.360182042	6.893466778	6.053785538	6.569786803	5.761133491	7.054894987	7.652270402	6.61028907	6.674209222	7.29815036	6.029288082	7.108487594	6.538223327	6.028600591	6.287849426	6.084770378	7.538160255	5.982666336	7.472658486	6.907495045	6.414407887	5.96795381	7.710836633	6.30462317	6.815767677	6.071440161	5.80292441	6.901376385	6.650880921	6.112536742	5.610335244	7.185371702	6.296295633	6.056598824	6.34464232
FABP3	3.49115522	4.52579353	4.687772975	3.471271248	4.501517892	4.001127485	5.01466036	6.151956536	5.478628059	5.095417846	3.650247175	5.636031155	3.87151822	5.17887944	4.112097742	4.233213961	6.12095221	4.80291298	4.801576518	3.506081702	4.222782058	4.556967928	3.883318969	4.701954969	4.207677778	4.305311088	4.090415292	5.820006034	7.034398463	6.337638671	3.894607248	5.275360155	5.358344143	4.605836784	3.36141665	5.621694395	3.802678235	4.471275298	4.153527381	3.690179694	9.330754968	4.172289766	5.337199834	3.649115846	6.036750174	5.009191412	4.814943068	6.348107824	5.437609676
ABI3	3.994816929	6.0254931	4.073831864	3.865635736	5.642476161	4.12624324	3.953756171	3.279032154	3.78422905	7.629636121	4.756831635	6.14543159	3.369630292	4.376324796	5.307267536	4.91478386	5.131394793	4.801468308	3.753256268	4.897372826	4.609172798	6.471616377	4.418932511	4.351889307	3.97152641	4.256235782	5.90546235	5.093475277	5.138773825	4.867211141	5.010113134	5.544867426	4.892752207	7.327625457	3.903495806	4.504292734	5.218402201	4.377803581	4.424448503	4.967146514	4.566122579	4.303736046	5.766064418	4.63847455	6.205470248	4.878617907	3.655666283	3.767825509	3.33437573
ZNF248	4.326167801	4.036454957	4.391551811	4.219735225	5.423638449	4.448501068	5.21184863	5.934053296	5.339575528	4.249390456	4.410384786	3.708921495	4.927080579	4.759762343	4.556496972	4.650471107	3.816420911	4.265810497	5.023344115	3.769632271	6.302249826	4.518582405	4.708806052	5.219454747	3.866381297	5.400510839	4.057334609	4.977541896	5.289492457	4.350104706	4.538316391	4.51099047	4.966585715	4.716820137	4.102962972	4.752243829	5.018290505	4.339668701	4.76454594	4.699201554	4.778802016	4.61312958	4.042340367	3.779605311	3.754585068	4.731576613	5.368263152	4.798053323	5.272593503
ABCB11	2.307509328	2.195613969	2.185372191	2.217872631	2.198645648	2.258677121	2.322925688	2.665212523	2.458583159	2.239616727	2.185372191	2.226427238	3.309993473	2.259714578	2.193304863	2.185372191	2.185372191	2.515144701	2.452396716	2.25185415	2.196463596	2.290099299	2.252202	3.334089798	2.194520725	2.400103802	2.469504687	2.288524687	2.327403974	2.23656752	2.250810007	2.467367062	2.202877426	2.185372191	2.212615238	2.195978167	2.201911451	2.234687304	2.745120876	2.197070112	2.358832999	2.276309131	2.244526383	2.200098192	2.200944714	2.940506743	2.193426503	2.20829688	2.222751329
VAPB	5.352996267	5.883602231	5.448523976	5.225480211	6.185766276	5.411392472	5.416009693	5.711296995	6.28302037	5.42713708	4.707172256	4.719267443	6.252900754	5.959129311	6.011443126	5.472221193	5.195413947	6.125476002	5.1099404	6.566343838	6.88026643	6.489090371	6.218112103	6.203818732	5.557697364	6.750513979	5.662119613	6.451002267	5.539360645	6.902418536	5.192294214	5.214074433	5.770502107	5.508954733	5.165249569	5.08249634	6.822913926	5.209891568	5.084580524	4.835987758	5.896408645	7.182373999	5.598327122	4.849183614	4.605845634	5.930112558	5.732803778	5.228943039	5.720735986
IARS2	9.119728227	7.967332211	8.217480532	9.045844603	7.839449197	8.407964036	6.809875834	7.400848841	9.121839558	7.476242322	7.071753469	7.614235461	8.991421357	7.842892287	8.214518513	6.834121943	7.45774496	7.852116644	7.476074183	8.316362668	8.480283977	8.23501486	7.848602669	8.311380263	7.679623916	7.356005563	8.385564061	8.246889409	7.346422176	8.090265287	8.268945239	8.106957495	7.932907091	7.650104507	6.959774193	7.49965621	9.477168744	8.298292971	8.607924784	7.365803991	8.078272831	8.562682683	8.462170365	6.997959221	6.715488207	8.04086786	7.113165892	6.935204349	8.0889626
FAM118A	5.454679101	4.985473804	3.814089854	4.940832911	5.944695928	5.868196954	6.337880424	6.215762106	7.009744743	5.293387421	4.792092168	5.041826191	5.218394955	6.07915726	6.683868282	7.861732362	5.723203259	4.088878237	4.669377018	4.471231482	4.864219631	5.595403325	6.073849883	6.72210093	5.954830809	4.876807896	4.80085425	6.145297261	6.952571599	6.989737162	5.366587285	5.76182736	5.804609483	5.344065602	6.622782955	4.148290151	4.855874272	4.245814646	5.033799166	6.405979417	6.906788251	7.261637908	7.071589635	6.038439583	6.522693012	5.947813063	6.087237762	5.620052216	6.395301184
RNGTT	5.115779049	5.952551184	5.532005105	5.348699191	5.316167326	6.061307871	4.584901107	6.006756137	5.948397367	5.241782588	4.814838903	5.213852592	6.65339226	5.885401403	5.449892674	5.310122696	4.740366393	5.624678702	4.403953208	6.064349092	6.955561216	6.140494562	5.981660687	4.867108048	4.990152522	6.765158489	5.106838455	5.374143395	5.083936307	5.678217508	5.595701195	5.559192527	6.104826609	5.998068641	4.643577816	5.598777512	6.526335021	5.445850535	4.99211922	5.032312036	5.427567133	6.075401391	5.873676001	4.768333388	5.173365035	5.67206575	4.869105616	4.811005572	6.009079644
TRPC7	2.210365507	2.210365507	2.233676297	2.210365507	2.210365507	2.210365507	2.255299308	2.247134412	2.210365507	2.210365507	2.210365507	2.210365507	2.210365507	2.210365507	2.233851732	2.210365507	2.230866974	2.210365507	2.432332463	2.210365507	2.243125117	2.210365507	2.210365507	2.37250186	2.263771902	2.210365507	2.210365507	2.210365507	2.262218736	2.210365507	2.210365507	2.210365507	2.210365507	2.243125117	2.237356808	2.210365507	2.235079295	2.231569721	2.210365507	2.2448694	2.234202551	2.238231999	2.210365507	2.253738717	2.233500844	2.210365507	2.210365507	2.210365507	2.210365507
LRP10	8.310867735	8.75809125	7.794824504	7.37693817	8.589189166	8.09380737	7.199280794	6.94976449	7.173881885	8.483813693	7.153678781	8.580819648	8.452063099	8.440873976	7.878368098	7.718046297	7.255169058	8.305553877	5.999435309	7.951299327	6.424018673	8.973555126	8.383421554	8.576389529	7.402230295	8.209304185	9.171410987	8.004480635	7.835471801	9.752398341	7.432811068	8.350249359	8.469057327	8.793122535	7.083223046	7.976985234	7.56129559	8.827772451	8.709095066	6.676778598	7.310836719	7.812705014	8.33427735	8.026215686	7.078418078	8.234081723	6.838474903	7.377013332	7.445023553
MYBPHL	2.226649911	2.137479788	2.211057447	2.188994928	2.199752862	2.307066107	2.309300809	2.137479788	2.312587257	2.223270237	2.137479788	2.137479788	2.137479788	2.332138011	2.137479788	2.190537088	2.202556164	2.409673435	2.315514771	2.177760729	3.281431381	2.541113891	3.475667346	2.182291595	2.262542917	2.511947435	2.390347805	2.509622804	2.869762903	2.366804513	2.426034083	2.397627705	2.296429609	2.466132571	2.222518037	5.654088937	2.288575351	2.388023132	2.444110574	2.137479788	2.248965252	2.181903836	2.275260921	2.334331213	2.245148518	2.175944073	2.137479788	2.191820863	2.137479788
NEDD4L	3.742498841	4.737719352	5.79529587	3.884514798	5.299517069	5.249128589	6.354808009	5.556865749	5.785937492	3.582079288	7.354410232	4.680384223	5.353359964	5.259519666	5.785293875	6.12218782	5.226581056	5.416901746	6.128216264	5.663100098	6.447232294	4.652265173	5.192469474	4.796818631	5.005507252	7.416915885	3.958334404	5.493091337	5.209697196	5.653148927	4.417978802	3.633396392	8.320105252	6.213804211	4.191789955	5.125092324	5.739237654	6.82667234	4.932280179	4.501942237	4.828001938	7.238503372	5.486252033	5.551226562	5.303437118	5.723519774	4.921846134	6.889211243	5.240289553
OTOF	2.376987749	2.770030128	2.371734994	2.730512939	3.181453181	2.568496183	3.25790398	2.949455451	4.593304764	2.663071871	3.209992235	2.504067144	2.377122168	2.683926314	2.666443215	2.80205556	2.98419216	2.587508274	2.906545056	2.485207161	8.514011788	2.674565235	2.964713173	2.479983755	4.746191239	4.029095271	2.573506866	2.508222913	3.890546962	2.569663109	3.765753448	4.989175283	3.094192112	3.376320413	4.236163529	2.483095345	2.62944809	3.241575406	2.784246332	3.361363062	2.67110578	2.806177651	3.854578967	2.63368297	2.876917714	2.645095746	6.379832253	3.01772695	4.089640396
HK3	2.741931444	5.399281208	3.689517832	3.615667564	4.380754987	3.57342621	2.732098311	2.020104554	2.529150063	5.929015996	2.772003425	5.817763987	3.312447484	3.659094876	3.349623193	3.908110021	4.017829161	5.275534677	2.828839209	3.695305924	3.185989927	4.527364001	3.604356755	2.731104109	3.213180809	2.288179519	5.517707899	3.651928908	2.541938459	4.527553734	3.236254579	3.822324256	2.603038651	6.524080074	2.116627835	2.708152092	3.815254405	2.732429536	4.067802182	3.910311209	2.436869602	2.796219397	4.691557799	2.158996562	6.856208455	4.083020092	2.315451444	2.183972537	2.343046519
FASLG	2.368944056	4.211960851	2.145230704	2.331192988	2.962324906	2.230311796	2.288150185	2.275109171	2.456213903	3.386752419	2.311616939	3.239707311	2.641692478	2.169350447	2.986622448	2.257639722	2.655878012	3.40477891	2.642531531	2.776112813	2.08008022	2.62911361	2.618737994	2.365978342	2.225589119	2.224082583	3.135040474	3.161470028	2.753153901	2.609292071	3.231712936	2.73640373	2.220847975	4.455657515	2.155300981	3.545565758	4.207983503	2.467718221	2.736333157	2.88405727	2.08008022	2.669824956	3.054879829	2.254388505	2.729609944	3.065039831	2.179111452	2.08008022	2.182793444
EXOC2	6.080499372	6.362767608	6.349745621	5.945068046	5.700448167	4.959456393	5.35003942	6.20784096	6.415540762	5.51353669	5.486667699	5.337392494	6.67699769	6.054730588	5.834244137	5.8574027	4.436075155	6.308269222	5.714602698	5.897930274	6.140726195	6.377932711	6.457410687	6.128865825	5.149035372	5.807868093	5.933454671	5.891600099	5.598716592	6.228618467	5.925482971	5.777232288	5.488811893	6.59248308	5.403705862	5.581476304	6.514765844	5.462907772	5.526236862	5.357365881	5.753511442	6.033986455	5.988994014	5.347375918	4.480554628	6.059526228	4.884459112	5.622109221	6.576851987
UROD	8.019419743	7.754240379	7.008709794	6.371734689	7.895619481	7.782324252	7.301028931	7.304484651	7.905526944	8.7967045	6.909530076	7.525971401	7.591147219	8.030748536	6.728335105	7.118376979	7.347034058	7.660850724	7.043443567	7.147578502	8.108586814	7.990260609	8.159454228	7.491980359	7.47739983	7.007539793	8.68804474	7.567213166	7.020943701	7.461094563	7.482466181	7.479613116	7.604440909	8.355036198	7.236982546	8.138562235	7.995603238	7.390620477	7.96375019	7.14956347	8.000841538	7.437913402	7.308927859	7.440263298	7.672663256	7.291282019	7.46995438	7.575942128	7.316042398
DGKI	2.181103888	2.906916691	2.279439089	2.229356798	2.374827875	2.299185913	2.220015749	2.287162346	2.241960327	2.500584491	2.435874168	3.6437751	2.258929984	2.554415105	2.324751341	2.619404268	2.339591706	2.985133273	2.290685911	2.187037727	2.412940145	3.110390086	2.543109065	2.547263899	2.328685102	2.650685697	2.290899133	2.585375371	2.712301691	2.341843183	2.372935525	2.830354218	2.46237509	2.413036603	2.24605903	2.48431624	2.323195045	2.404130434	2.330853597	2.267327176	2.403547334	2.262099346	2.389370394	2.246832916	2.466721136	2.332606229	2.523001905	2.255752373	2.186341123
GZF1	5.647274211	4.557737092	4.787102668	4.381664548	4.7362623	5.103401726	4.435096336	5.660958744	5.076310686	4.59245062	3.711908275	4.532851593	5.057549704	5.327667527	4.827318019	4.837480038	4.316447523	5.024954672	4.23572866	5.035696011	5.854379313	5.341965144	4.852439478	4.105599582	4.3744004	5.936744317	4.384066045	5.536271108	4.653983132	5.007882343	4.589361213	4.470455426	5.088588373	5.641142429	4.035004788	4.20053922	6.204960667	4.670241121	4.911746938	4.115699124	5.017621736	5.704093364	5.431784787	3.890507418	3.870567138	4.945199012	5.000284351	4.554725679	4.686067051
STOX2	4.371182921	3.50550115	4.617565347	3.285968053	4.914621038	4.272786203	5.366487307	5.438734064	4.61416671	3.472047221	4.524217746	4.274851936	5.099846543	4.211413546	5.103312521	5.41165695	4.192277262	2.888520804	5.228747398	3.648325016	6.260152543	3.239350236	5.801569305	4.962841124	4.060985383	6.320141981	3.96195308	5.622260639	4.79078999	3.302074224	4.615846033	4.140128395	4.387302999	3.371854716	4.383621346	3.364197505	6.657967283	4.431633836	4.298739804	4.40620336	4.848166274	5.350345031	5.304504393	3.754304668	3.309755124	5.492150778	4.58369148	3.664056128	4.648378776
PRKAR1B	6.707389271	4.240645624	4.4868142	6.156714168	4.739163077	5.76182272	5.542675206	3.442156625	4.655515763	5.971866565	5.265935032	4.780831578	5.919804189	3.861228674	4.842087604	4.864456615	5.187578324	5.730877609	5.749816796	6.916513806	6.063341963	6.027340313	4.90516045	3.444552464	6.558948293	5.838198119	5.768013528	4.465043909	4.122823476	4.564668152	5.410464753	4.741721996	7.222192171	4.407452041	6.022146569	5.137052423	5.572044498	5.041325224	5.19966304	4.856989713	4.940771777	5.678105368	4.892611565	6.164856574	5.463429973	4.760968158	5.965391771	5.659414928	5.787631944
SLC25A25	4.788826617	5.501129411	4.702564058	5.243711382	4.294418685	6.128318883	3.670887324	4.456687456	5.851026934	4.739923172	4.758985291	5.687226869	5.245326401	5.696347431	5.060508994	4.887533831	4.479210107	5.266983249	3.62683465	5.181149012	6.482950915	5.907951434	5.858494407	5.001828812	5.013637262	6.818446343	5.107515948	4.231682664	5.231626473	6.358759397	4.254590743	4.950982513	6.645966335	5.29370568	3.146878878	4.657281588	5.667323083	7.972986044	5.169420202	4.245015942	5.152522544	5.060755243	5.492090817	3.572039681	3.874740307	5.071422405	4.650675354	5.591140124	5.699265296
APBA2	3.440781882	4.339252194	3.361135892	4.91726145	4.200286247	2.525415361	3.341263916	2.119945538	4.561944302	4.586661824	2.447679949	3.312571596	3.427507872	4.167248826	2.954538749	2.751725121	4.490427018	3.367622188	5.019020675	4.781298088	4.418105363	4.756832768	3.612480983	5.745542365	5.259367027	5.639993825	3.973944336	2.653721589	4.961732425	3.128735106	5.131237746	5.861450326	4.679084654	4.11468855	2.499128261	5.874588949	5.577067852	2.348502132	3.659512636	3.414741508	4.347771641	6.030085523	5.007015616	2.893233413	4.455227511	4.65401092	3.161878956	2.460410988	3.96371241
EXOSC6	6.303207009	7.249635196	6.035517075	5.94397987	7.547866259	5.981848643	6.074992269	6.898718289	5.706301414	6.456204629	5.673490224	7.204155007	7.663594189	8.177291391	6.200778115	6.252342864	6.059396792	6.218029517	6.163192125	6.541256678	8.173734155	6.445900506	7.964706965	6.634812763	6.613772287	6.297286845	6.343054386	6.961176239	6.371720645	6.102626491	6.735041902	6.699551647	6.514280611	6.707170115	6.521107024	6.160095133	7.163004717	6.16086622	7.067726275	5.705516425	6.850520229	6.627128962	6.584788886	6.583415505	5.708798171	6.698371207	6.333667564	5.797138225	6.230403026
LY6G5B	2.735532737	3.128191029	2.805590248	2.475130746	2.915280887	3.570590301	2.864592834	3.44480864	3.174917482	2.506362586	2.901799035	2.437234342	2.465671855	3.070438326	3.417735304	3.361282537	2.248477735	3.089318256	2.46045732	2.931018429	3.964216606	2.845838679	2.903669437	3.492998681	2.914258768	3.076238879	2.394688053	3.434116769	3.747452273	2.861330977	2.439659913	2.658369039	3.706253899	3.793140631	2.631211998	2.291670237	3.638652364	2.616560457	2.565664749	2.385088729	3.700486386	3.501842341	3.122788139	2.552015887	2.547661263	2.594010805	2.78557443	3.932904714	3.488270012
PIP	2.113113333	2.113113333	7.146927696	2.253561687	3.976524254	2.34550914	2.113113333	2.113113333	2.27792882	7.425024153	2.113113333	2.113113333	2.277385244	2.492862749	2.113113333	2.386412265	2.113113333	2.113113333	2.356678325	2.223607174	2.255112566	2.492679916	3.621353291	2.791031018	2.529164932	3.287011093	5.151636137	8.1247762	2.754036814	2.113113333	2.50088088	3.915113601	2.60024144	2.382521956	2.113113333	2.249787179	2.113113333	4.535366728	2.3642042	2.113113333	4.147553625	3.272316898	2.113113333	2.113113333	2.476762017	2.316348308	2.405486855	2.113113333	2.952519993
MMP20	2.21809537	2.21809537	2.289084008	2.346602218	2.21809537	2.21809537	2.21809537	2.255973084	2.351212444	2.21809537	2.21809537	2.451873278	2.21809537	2.21809537	2.21809537	2.21809537	2.21809537	2.440013095	2.492017383	2.244167549	2.21809537	2.21809537	2.21809537	2.21809537	2.21809537	2.21809537	3.489907214	2.272100308	2.21809537	2.270664541	2.21809537	2.21809537	2.21809537	2.21809537	2.21809537	3.016841831	2.24355598	2.21809537	2.249414708	2.21809537	2.21809537	2.246854896	2.21809537	2.21809537	2.21809537	2.242944112	2.21809537	2.25330531	2.21809537
CHRM5	2.301002662	2.271400264	2.205532034	2.379739052	2.546403991	2.182263956	2.21598385	2.356534823	2.229801148	2.848998424	2.304529542	2.242804362	2.257309079	2.291554654	2.240076709	2.294973681	2.182263956	2.205392156	2.438046565	2.231999508	2.352882589	2.261080405	2.215844996	2.627261482	2.195707196	2.346436849	2.252310149	2.259869284	2.36681135	2.269930576	2.206930057	2.219866248	2.377386019	2.308438063	2.182263956	2.244302344	2.345930062	2.192887584	2.197396283	2.199504824	2.21778771	2.341106562	2.283500667	2.193169797	2.250142994	2.264573415	2.34161507	2.265780537	2.27326858
ACSBG1	2.445254407	2.475352998	3.161550747	2.452247185	2.871140422	2.515855966	3.566319473	5.757584024	2.994831118	2.394804355	2.547898939	2.774600272	2.478955824	2.736441336	3.111117782	4.297448472	2.476172486	2.486627553	2.772808836	2.587821217	2.74136313	2.573945956	5.360770007	4.636919565	2.774324788	5.104032709	2.42038383	2.738974305	4.453873915	2.611912214	5.1438567	6.898359009	2.685126659	2.438568054	4.119873479	2.504772211	2.563854781	3.020685122	2.694964819	2.599908941	4.881056491	2.629086894	3.645022837	3.775074945	5.702276185	2.469112083	2.691354393	2.910146411	2.888628799
DHRS7	7.544284082	8.123565809	8.252481522	8.053365261	7.114402893	6.208640222	7.378765664	7.462716503	6.071886666	7.479466021	8.395061871	7.957744152	7.034192969	6.486127345	7.427007051	6.850162017	6.169065289	8.156515106	6.985811551	7.794226594	9.146928352	7.958382811	6.880795195	7.968860776	6.215908222	9.390794567	7.18988889	7.702993425	5.612840015	7.657650597	6.924105962	6.522145352	9.121722591	7.546373302	6.827616508	8.036671638	8.097445884	7.865180057	7.162312936	6.676356222	7.196081425	7.726062833	7.512889222	7.652751284	5.867973165	7.974567153	6.340978357	7.814829405	7.147882444
FUCA2	6.477834325	7.859731033	6.913330967	7.654479806	7.142753424	7.620743226	6.814144811	7.344909762	7.431164208	7.840289305	6.96245648	8.209852789	7.935707666	6.235497116	7.211765895	6.573560643	7.166417514	7.863223444	6.66690056	7.32563469	5.827167429	7.311832436	6.89544345	7.343217269	5.864659078	8.205333553	7.145830143	7.723040642	6.949569702	7.28411196	7.56272424	6.867596392	7.856058012	6.480138006	6.389379907	7.535633374	7.849447505	7.307877069	6.734609461	6.684922334	7.996040609	7.066984175	7.283966807	6.832966595	6.974933605	7.791963852	6.490659022	6.806807042	7.240454471
RANBP10	5.781257146	5.912616751	5.397137587	4.852315856	7.124607792	5.550603931	5.583887354	6.438264637	5.729777887	5.022527543	5.061540233	4.592060495	6.60104689	7.219606672	5.417199804	5.540060759	4.500593289	6.108038457	5.345743959	5.748106736	6.552436818	6.040417497	7.595310966	6.664831341	5.403136737	5.316036773	5.282693773	6.401339836	6.262345895	6.058871002	5.751622498	6.071914511	5.442865431	5.926713689	4.902282911	6.631158768	6.51811513	5.184152918	5.667747342	4.944099419	6.098174238	6.200765094	6.08478211	5.266932716	4.734337706	5.511397478	5.690980707	5.292305785	5.405314505
DOCK7	4.24933034	4.882996282	4.434733237	5.708098044	4.031211903	4.60851961	4.466110551	4.878020649	5.837178121	3.941679224	3.975835639	4.606118565	5.319566623	4.613582768	4.33585611	4.744018228	4.092467004	5.001238407	3.939415466	4.071024384	4.777666704	5.24492067	5.439525573	4.450385027	4.244551449	4.328971067	3.901857828	4.782061204	4.095152774	4.984903729	4.392293373	4.323740912	4.90166116	4.998892138	3.696669548	4.197668842	5.501540298	4.832961801	5.176805845	4.621371834	4.760509925	5.221540219	5.222371335	3.969602376	3.667423916	4.900684501	4.153273135	4.404188256	4.721436683
XKR5	2.780511066	2.325817718	2.255044525	2.229868219	2.332645386	2.982747123	2.242085481	2.249753686	2.240347436	2.370386712	2.284051313	2.273811876	3.756275928	2.539906917	2.29230222	2.30049914	2.295278318	2.303692087	2.380313797	2.229868219	4.004501648	2.512016147	2.494289092	2.346646676	2.381757259	5.19461236	2.275745704	2.723623407	2.364662501	2.284651035	2.474660034	2.29694185	2.298840328	2.625072642	2.244564228	2.263731949	2.307936731	2.412450217	3.2695926	2.229868219	2.255658292	2.229868219	2.396868854	2.321400454	2.266898249	2.229868219	2.330219462	2.370722617	2.229868219
CHD5	2.229527815	2.309407522	2.267879973	2.25540091	2.317699023	2.246773195	2.251168653	2.332715564	2.223685701	2.192103196	2.225532926	2.245710378	2.229834694	2.2344307	2.230754971	2.214106959	2.219212588	2.274902734	2.418832846	2.200410294	4.881839049	2.285748577	2.25811564	2.433995869	2.244950783	3.551535992	2.379993735	2.34288544	2.317263718	2.275349931	2.208518199	2.396776449	2.217821788	2.287376412	2.262479532	2.243582585	2.256306341	2.267879973	2.251471336	2.302977012	2.269676004	2.255702779	2.221527857	2.234889562	2.3101366	2.215965471	2.215810679	2.258868901	2.204469475
MYH13	2.268275231	2.453311249	2.375342382	2.269278128	2.722237286	2.226084759	2.226084759	2.226084759	2.251868402	2.532388264	2.226084759	2.366653539	2.226084759	2.536167214	2.257571231	2.395392571	2.324476539	2.346504291	2.36432664	2.237436318	2.240771242	2.995310305	2.314591803	2.263626708	2.320025688	2.544807067	2.313502286	2.295944243	2.249452984	2.304996842	2.270155027	2.335715815	2.249452984	2.405810107	2.238206678	2.240258735	2.237179429	2.282369692	2.356500935	2.226084759	2.258076937	2.238591686	2.239489595	2.255293111	2.316526463	2.23692249	2.23692249	2.226084759	2.226084759
GLUD1	7.987998231	9.3843754	8.107125472	8.757554282	9.003552252	8.5480338	8.952682346	8.855043396	10.4051602	7.768457153	9.940376587	8.234531816	9.186476123	8.488127717	9.450585977	8.556542896	8.527133963	9.020719984	7.051413041	8.984779737	8.173834092	8.667468526	8.565583597	9.461488102	8.399447686	8.004828343	7.623961163	8.35361521	7.959536048	9.519235294	8.621907809	8.473531304	9.301358427	9.007752681	8.908466628	8.165170585	8.564454614	8.498126919	8.975997948	8.352585101	8.559148803	8.246332794	9.056635738	8.604682683	7.811825157	9.368188898	7.567610421	8.004299954	8.143952353
MRPL51	9.865918856	9.667040128	9.492420675	9.319389019	9.85366236	10.13683509	9.284329187	9.395994794	10.26533783	10.07173247	8.240821607	9.788541611	10.05852875	10.3303406	9.045998368	8.326992698	9.097060501	9.501664948	9.155333738	9.778569753	9.686042856	9.655804369	9.05196851	9.293823369	9.748851262	9.766801232	9.662504365	9.593316116	8.276484076	9.29804739	9.604189003	9.020964958	9.569831882	9.657937671	9.098122756	10.05188728	10.01418429	8.919350261	9.834679722	8.761513461	10.1317015	9.998078847	9.381830924	9.549784254	9.123997578	9.812023422	8.433257728	9.374888511	9.153898903
RHOC	8.669154346	9.840123246	8.525295661	7.651497867	8.928308326	8.690071477	8.392749254	7.444273221	7.624012351	9.748597986	7.029396096	8.798449926	9.081937218	8.781135812	8.822241733	8.127188671	7.420750104	9.431355718	7.395823366	8.2878448	7.158063597	9.024567359	8.667763318	7.511638635	8.224896508	6.813089595	9.284991573	8.34081089	7.276874824	9.518194303	7.478441722	6.808071689	7.689540519	9.61689976	8.225775422	8.960429691	7.973004251	8.744916086	9.665318861	8.123350751	7.685620166	8.022352584	8.656041252	7.833465113	8.140788148	8.247531221	7.432029519	6.536314192	7.999966276
ZNF660	2.326408072	2.598812818	2.302745792	2.294601764	3.332434835	2.645532241	2.43404198	4.687906831	2.569955694	2.878487125	2.759450314	2.498899728	2.356998727	2.6961205	2.451094307	2.709646796	2.715575064	2.364649381	2.874335297	2.396922759	4.436919378	3.024517867	2.666202498	4.263923173	2.390576336	2.436307001	2.452797976	3.813978539	3.082240772	2.591275522	2.648099668	2.729074189	2.791516577	3.034703532	2.845841088	3.045283112	2.812517903	2.747622331	2.558329701	2.685749376	2.369195621	3.158861707	2.789792182	2.722947684	2.584271721	3.09335465	2.552329715	2.544418786	4.095853447
CRYGN	2.403467513	2.761877792	2.480350678	2.67344373	3.238897429	2.571648521	2.338450394	2.427975194	2.283293975	4.211717133	3.285933153	2.584936735	2.283293975	3.218895944	2.377431887	2.816115455	3.519434337	2.46320838	2.779696054	2.344718493	2.310269579	3.529635762	2.666911373	2.351541796	3.116718582	2.283293975	3.02928581	2.368321784	2.326057839	2.895235147	2.4383007	3.727963472	2.406838138	2.976144907	2.490040884	2.521225547	2.303580512	3.990572536	2.448540907	2.494439614	2.302970621	2.571648521	3.829617153	3.27651195	2.993320824	2.283293975	2.598564722	2.283293975	2.283293975
PGM3	4.501172478	6.079126296	5.197772164	5.346916886	5.190177951	4.966130963	5.11352787	5.59116006	5.517529605	5.356839235	4.900558018	4.923810627	5.239848522	5.505091451	5.577069301	5.100841586	4.928106201	5.750054006	4.552669004	5.3910897	4.969175784	5.642678801	5.238655056	4.694891936	5.201401563	5.77109964	4.885935209	5.484500059	4.47327971	5.586538711	5.236232074	4.986329236	5.533842684	5.446679081	4.405935617	5.134953373	5.94280673	5.119588168	5.15410381	4.851974932	5.003595455	6.017928676	6.743148023	3.927825558	4.590893366	5.813661602	4.672755017	4.579961647	6.692790176
HCFC1R1	7.315768322	7.921121023	8.302834836	7.458224326	9.673106372	7.800682223	7.317799398	7.374364831	7.213463075	8.937983723	7.609208003	8.088676605	8.495678682	9.252996116	8.235933346	8.178634299	8.116578999	9.324757631	8.221657878	7.969726108	9.830306605	8.112118146	8.249293275	6.314091891	8.467870641	7.708583432	7.801726256	7.895075181	8.366896925	8.028016471	9.050848335	7.949812804	8.024100761	8.154381644	7.269239502	8.978583638	8.022773491	8.879888054	9.112924167	7.418203295	8.719463242	8.005795357	7.781892819	8.227548309	9.09729803	8.123767493	9.040789594	7.756448665	7.103424487
LRG1	5.273424998	4.040326071	7.142921616	7.95088903	7.739209495	7.371403557	7.198406588	6.162070775	5.6495427	7.631784852	6.357695617	4.877406854	5.215570583	7.10287661	4.271317492	7.118475697	6.267356441	3.272109586	6.513584134	6.709234173	2.867650882	6.159502707	7.135961609	6.059100088	5.187484308	4.423249589	8.053102249	7.435925614	4.335767315	3.210203873	6.711824123	7.253842268	8.046185756	6.049677942	4.050128098	4.183432435	2.611220063	7.323560078	5.611381128	6.59586753	7.40657659	7.958448642	6.766824328	7.481258601	7.010598655	7.132526422	7.261108308	6.98651224	7.000223607
FSTL3	5.02816891	8.579700699	9.150018814	9.872658146	7.315484305	5.695319381	4.215774773	2.997018461	4.825945099	8.608929324	4.053176503	7.798446836	4.647505179	7.224723469	5.54994911	6.216120871	6.469370229	9.733808957	4.126581226	6.059085112	5.347824954	7.749263569	5.227834707	5.19080048	7.653127643	4.216012669	8.242569171	4.540317448	6.46396113	8.445331823	6.530553904	6.094616723	4.549767734	7.977255242	4.325761144	7.656994175	5.372566202	6.660961216	7.61689204	5.000074347	5.311447602	4.754156776	6.393597204	5.171959639	7.535574009	5.902195456	6.128436297	4.433773913	6.249878315
MAL	2.025171899	4.101430753	3.458027969	5.424960304	5.855899281	2.518243593	3.858834121	8.644756767	2.924714781	3.86835521	3.322731361	3.001910799	2.46478843	5.56794125	8.218593024	7.709757026	7.940858141	5.477021679	3.506879042	2.694928275	3.474188924	3.607469132	5.11014101	7.789103938	7.917422608	2.331265088	2.820117441	3.292540464	10.33765146	9.762387515	8.130551088	6.789949525	3.941322823	3.82238011	5.026029145	8.008379658	3.153378746	9.881886504	2.557745548	3.804532685	6.447579574	6.061358088	7.864307561	3.592706683	7.937368765	5.453860676	9.195918789	9.168053785	2.874229272
ZNF707	4.874436775	5.738958533	4.589684731	5.3999854	5.61992781	5.800021164	5.630025104	5.871051581	5.144446374	4.598948396	3.795470329	4.36739576	4.491641196	4.955964087	5.751938839	5.19865359	4.331666537	5.472371248	5.145678438	5.41751617	5.049217256	5.886885744	5.542451906	4.662024702	4.97766115	5.280179717	4.349578425	5.048069686	5.079252415	5.202639753	4.281778327	4.302854657	4.739261207	6.021858812	4.176874013	5.341018678	5.420380084	4.478558451	4.508706016	4.157689694	4.945117016	6.366901693	5.66598245	4.592674698	3.984475621	4.43105681	3.911473445	4.731416166	5.043240053
OR1D5	2.187139288	2.187139288	2.187139288	2.187139288	2.187139288	2.187139288	2.187139288	2.187139288	2.187139288	2.187139288	2.187139288	2.187139288	2.187139288	2.187139288	2.187139288	2.187139288	2.187139288	2.187139288	2.187139288	2.187139288	2.187139288	2.187139288	2.187139288	2.187139288	2.187139288	2.578855231	2.187139288	2.187139288	2.187139288	2.187139288	2.187139288	2.187139288	2.187139288	2.187139288	2.187139288	2.187139288	2.187139288	2.187139288	2.187139288	2.187139288	2.187139288	2.187139288	2.187139288	2.187139288	2.187139288	2.187139288	2.187139288	2.187139288	2.187139288
DUSP15	2.320729131	2.386036158	2.231553041	2.503973141	5.602566515	2.176405092	2.285527476	2.617892307	2.634390424	3.235973753	2.564597976	2.393736239	2.215405609	2.3989091	4.416898507	2.529761972	2.73442659	2.289549291	3.373567471	2.498401907	7.342121854	2.485888994	2.428237248	3.02571665	2.777467587	5.082540676	2.539626754	3.272758712	2.794485847	4.133782116	3.043282332	2.79865004	3.61490065	2.856196311	2.479119516	2.393337422	4.578983186	3.200172716	2.349897331	3.163242681	2.58966626	2.849544314	2.919702024	2.947060571	2.771326759	2.496753093	2.482926147	5.00666139	4.976076847
PRR15	5.483982349	7.491079874	5.071943902	8.144259297	3.957706268	6.570288508	5.571169071	6.160021203	5.490934279	5.113217559	5.711686193	4.542271518	5.398335653	5.483779313	7.047027505	3.839457609	5.660591634	7.286357	5.767372085	2.022960829	3.743268536	3.861555675	5.217490056	7.004428432	6.424465463	6.550184207	3.401314669	6.016994245	6.114242468	6.720190836	5.854225938	7.0040631	6.707524062	2.281551922	6.93664749	5.786241142	7.173176244	4.362079528	6.123943863	4.895152763	6.560056942	6.250480086	6.479494113	7.081920198	2.652010622	5.114838968	5.352299996	7.007209758	6.088154354
GFRA3	3.058027157	2.884930895	2.548832138	2.798047583	3.775315069	2.595638699	3.676063164	3.273079246	4.244092742	3.926709059	4.284289794	2.252368161	2.643397983	3.134009783	2.551622592	5.931504901	3.950601722	2.244056118	3.820683864	2.648994951	3.313318557	3.834110562	3.166401796	2.980942572	3.180589237	2.908848853	2.802493453	3.10212824	2.438626872	2.377913095	2.283428171	3.425165739	2.322382218	2.513754523	2.633312223	7.882237855	8.75362894	2.283095771	2.250323605	3.538148346	2.729914643	5.824159228	3.713445027	2.703423683	2.750335983	6.614213607	2.865076253	2.09281876	4.482077034
FAM89B	5.682833776	6.241860385	5.89080406	5.506833138	7.220341021	6.557182812	6.694852723	6.71423102	5.707506072	7.14295869	4.944708634	6.360024829	4.937399041	5.868637769	5.348938083	5.638920952	6.803120845	5.780991737	7.242010425	5.519606758	5.741833974	5.932933466	5.402537851	6.194972134	6.744106259	4.633548664	5.114365713	5.549769259	5.77119705	5.878748514	6.070897436	6.23820096	5.48879314	5.854798442	6.610489551	7.184382114	5.541766096	6.064425866	5.700418939	6.066333055	6.102002878	6.633183912	5.59348993	6.411878477	6.429927862	6.114575992	7.032806904	5.622906818	5.916638073
CLDND2	3.774181409	3.387971359	3.646747489	5.290498267	5.212786559	3.586483973	3.538430311	4.219481251	5.423852841	4.412601244	3.273891743	3.41555731	3.709430979	4.01965826	4.493833041	3.583667235	4.157500933	2.906290628	4.163755804	2.988363272	4.13560264	2.894287129	3.761995397	3.543706547	5.710810354	4.909736069	2.993534889	3.153239224	3.887259039	4.090785375	2.279395134	3.183266007	3.641307164	4.192621845	4.652518756	4.737274168	4.670353395	4.881842336	3.851543146	3.810178914	4.808576341	3.285603021	3.671747444	4.586429727	4.123636437	3.388964293	4.903119634	4.49226533	2.928747726
KIAA1614	2.354044682	2.730898714	2.38437962	2.229202446	2.863480844	2.637563359	2.612302381	2.357686317	2.744671527	3.051575456	2.285264279	2.660821195	2.454183011	3.06559987	2.982931143	2.828210479	2.573732708	2.365603147	2.644177596	3.227136009	3.185891059	3.428538893	2.723385445	3.149015778	2.58762405	3.904980394	2.730898714	3.036121716	2.688850199	2.668799266	2.640304597	3.22968323	2.311670775	3.654086193	2.170576462	2.527346616	3.527306305	2.453297932	3.064037489	2.353948704	2.297081657	3.113955906	2.76971089	2.325990827	2.506579881	2.523756449	2.91820779	2.238619787	2.238830587
ST6GAL2	2.400737919	3.308865263	2.509904095	2.432681762	3.84496638	2.107335709	2.387552735	2.242619201	2.089780828	3.375516993	2.104173525	2.697773688	2.083355027	3.582789843	2.259232389	3.109371298	3.025183017	2.551318114	4.085333392	2.151997462	4.243278206	4.711838688	3.174044505	2.116656748	2.652046324	3.093575633	2.929005435	2.497696687	2.154924404	3.072695459	3.106514707	3.342294654	2.104876949	2.436515746	2.115030759	6.404149514	2.484765873	2.34249871	2.222801644	3.167993168	2.070640952	3.926262122	3.604543354	2.49039761	2.738716245	2.55430904	2.404217562	2.070640952	3.369372529
SH2B1	6.443335318	5.458996432	5.453511086	6.231777467	7.098663351	6.206751052	7.556376375	8.021483979	6.18531636	5.530556738	5.801869181	5.367939352	6.425667882	6.68180895	6.565132873	6.787314464	5.930240421	5.653869873	6.799986729	5.813641643	7.679091072	6.251394088	6.910156514	6.086472029	6.674010382	7.525797388	5.332818202	6.633392224	7.53453859	5.450578917	6.717399751	6.422195742	6.841144366	6.174788298	6.643532619	6.324002086	6.41167835	6.695268643	6.561305584	5.582284794	7.281561028	6.866930233	5.395328937	7.074105856	7.642355058	6.143826864	7.010914366	8.965686542	6.030198688
LAPTM5	5.774879675	8.634483828	6.245734603	5.830011117	8.231563583	8.186987025	5.360813211	3.63449658	5.507992131	9.644442518	5.820845789	8.717866869	5.837803839	8.515751173	6.881983634	6.88711436	7.529612948	7.647642472	4.768938955	7.456865213	5.137960908	9.09025345	7.019099596	6.701920879	5.80725844	4.521796174	8.503980405	7.160967552	5.498009668	7.357794022	6.896006803	8.030699341	5.075338796	9.508429434	5.652055706	5.607957537	7.427753483	6.132853405	6.885757325	8.476089654	4.885693161	4.87975987	8.163376869	4.517722921	9.133843262	7.364898257	5.356464951	3.575125838	4.488201625
IL17RC	6.1677309	6.122429712	5.056951693	5.621114461	6.263830644	5.386553166	6.302731822	5.011468925	4.589518927	5.150475197	4.980223876	4.951112736	4.694100838	5.48394438	5.246786252	5.725382449	4.832793407	5.718936192	5.429297988	4.925487442	4.718507979	5.382440525	6.105042815	3.438515586	4.91742453	6.213332577	4.561464042	5.347664554	6.058839941	6.561480253	5.57604502	5.480917431	5.808984089	5.828021201	3.62788681	5.115929742	5.158733954	6.330986	5.46210417	4.967302727	6.289363325	5.920917184	5.630946721	4.654875895	5.173928998	5.397979982	5.014938555	5.870225943	5.680870134
USP41	2.358409721	2.480075035	2.366102211	2.381870089	2.324779451	2.421495443	2.364801501	2.324779451	2.358932643	2.508081409	2.49609967	2.39656537	2.324779451	2.381613089	2.48400989	2.439585783	2.324779451	2.444744964	2.376591709	2.454273947	2.324779451	2.488526677	2.384180879	2.324779451	2.324779451	2.503864776	2.324779451	2.583567315	2.324779451	2.456706407	2.324779451	2.369478162	2.370774344	2.437861635	2.324779451	3.952585023	3.108091207	2.324779451	2.324779451	2.324779451	2.367141871	2.421495443	2.324779451	2.363369262	2.324779451	2.36740166	2.486983172	2.442536317	2.390323585
PTPN14	4.597369749	4.954826238	4.151181281	3.848906241	5.323802777	4.543874242	4.606763564	3.863607112	5.757713647	4.41495678	4.294024616	3.770187955	4.411018578	5.308747878	5.133034405	3.930361645	4.143692963	4.921025307	3.990884475	4.180653839	3.345427268	5.641955951	4.716851171	4.181360585	3.671258824	4.421019377	4.252596864	4.35906217	4.445335983	5.748050253	4.426678422	3.891151963	3.934804862	5.816128495	3.761497172	3.490124523	6.050857553	4.75986183	5.583585285	4.34656903	4.295779729	4.554855366	5.115435817	4.10772028	3.980388812	4.831354248	4.232315579	3.527029349	4.564752069
RGS16	6.049871326	7.129072573	6.728190877	8.960957026	7.452544494	5.978604334	6.084313495	6.479952381	8.304725004	8.212909265	7.133583188	7.228408118	6.383734556	9.556229472	7.838062643	9.167669834	6.554348525	5.266615164	8.301633231	5.276570607	9.000292302	8.422803066	8.662274413	5.434634982	7.211108978	8.561597211	8.015000024	6.100806619	6.33489221	8.692140499	8.949732313	9.116909692	7.025871709	8.52681439	5.121469932	4.747624773	6.80885288	7.637882236	7.066657946	8.065368219	7.996214164	7.77962355	8.71471294	4.849377232	8.149356484	8.227233449	6.995739347	6.247161845	9.009186697
VRK3	5.452552273	5.627153147	5.332890105	5.380286548	6.599535423	6.033959173	5.74670616	5.526987721	5.851084211	5.485108889	5.501904343	5.094845832	5.811901133	5.475928582	5.983489516	5.371934266	4.638309014	5.537508885	4.416325763	5.210862198	6.388875839	5.420005642	6.281466684	6.317700898	5.182738641	6.363309802	5.144714692	5.120169892	5.881124761	6.954530393	5.12998263	5.606725761	6.529762444	5.655319767	4.590146797	5.314153304	6.136517823	5.153911229	6.046594138	5.71575103	6.20822391	6.486317319	6.008602909	5.566348571	5.086939039	5.295672561	5.274939327	5.841530774	5.908782116
PRDM9	2.433759267	2.612311021	2.456869379	2.417657918	2.483286558	2.417657918	2.417657918	2.417657918	2.417657918	2.417657918	2.50188968	2.452276296	2.417657918	2.417657918	2.417657918	2.445792924	2.486099085	2.494923579	2.885285749	2.417657918	2.417657918	2.471698674	2.417657918	2.441454755	2.417657918	2.417657918	2.417657918	2.417657918	2.461591032	2.439425892	2.417657918	2.417657918	2.604813059	2.417657918	2.528610256	2.417657918	2.459160557	2.417657918	2.443336199	2.417657918	2.437829821	2.487222593	2.694802261	2.436086676	2.549077597	2.417657918	2.516412043	2.417657918	2.449254276
SLC16A6	2.656315704	3.282451361	3.269863222	4.332880882	3.178210553	2.785746151	2.769523421	2.832967472	2.875877604	3.411860072	2.957835826	3.08023386	2.449487914	3.11959519	3.96924362	3.804694647	3.702221944	2.540275645	2.543963721	2.403271304	2.630668274	2.73515836	4.294831278	3.147732001	3.110516728	5.531615493	3.160499165	2.999523144	3.5658548	5.172149336	2.812708758	2.931301186	2.882967794	3.942977023	2.689453964	2.505390643	2.594932495	2.612930964	2.620564204	2.889400361	3.369741876	2.582943128	3.992958357	2.514478151	3.345388739	3.100176786	3.423313201	2.90539612	2.789031991
FOXP4	6.022971007	6.192320655	5.9508752	5.435874387	5.684628528	5.86426758	5.876563322	5.985155849	6.227692754	5.719703514	5.676335816	7.661874442	5.833236768	6.046214045	6.365862271	5.706844028	5.030151519	5.981918444	4.805456218	5.573293419	5.433057744	6.226049455	5.727984834	5.401753739	6.03475585	5.03018134	5.182723959	5.137163349	5.906796037	6.394161451	5.861091326	5.850552669	6.36273635	5.870809308	5.442424367	6.270669099	6.212968762	4.963934447	5.355187621	5.764238659	5.327671473	6.084033669	5.977623536	5.637722643	4.595914838	6.192525272	6.076548661	5.334356264	6.316239531
PPP1CB	8.363373246	8.709589136	9.300423411	7.441508241	7.975184057	8.520652207	7.689995121	9.220539733	9.356668353	7.600504784	7.368986242	8.154294892	8.817906085	8.985620272	7.689563787	8.338391396	7.926611473	8.161341108	7.631221089	8.129062652	8.935189282	7.714855694	8.996377122	8.159700284	7.651528469	9.311368909	7.890757205	8.67006894	7.839308503	8.256966053	8.493340048	7.961955511	8.067412243	8.213484701	7.66833071	8.003838479	8.474783723	7.029177927	8.1811492	8.546458471	8.883483056	8.575575802	8.015404271	7.338194566	7.180759546	8.486184188	7.914520028	8.409997148	9.120333448
PHF20	5.455882043	5.578873324	5.49618989	5.765169179	7.152433032	5.764797219	5.176969229	5.78838884	7.044897496	5.539947003	4.564093775	5.301480512	6.080465638	6.080665323	5.364921663	5.839221339	5.320866668	5.774338619	5.416310549	6.093459038	7.184279339	5.980139916	6.758853289	5.883016984	5.733176724	6.858736443	5.488406306	6.299767273	4.781791582	5.991225263	5.594601524	5.579001598	6.327139736	6.466984164	4.986332861	5.278160722	6.79766896	5.486162278	5.981272847	5.213366938	6.198778719	6.49430741	6.064345747	4.664960622	4.885167433	5.846134669	5.835430156	5.29193002	6.323668554
FBXL7	3.0682029	4.87178999	3.453774572	3.222925494	4.569532012	2.850362195	2.983393534	2.439999654	2.797596288	4.728700162	3.798692851	3.702625922	2.688106069	4.567405944	3.743784291	4.392245684	4.041620964	3.709494048	2.407018788	3.266188962	4.958900727	5.351592376	4.073956895	3.275688608	3.543181959	4.690504122	3.902463691	3.404868117	3.735383521	4.09958615	4.287217417	4.754098999	4.289304317	4.194457077	2.839376755	5.032288437	4.107036048	3.606840243	3.688146581	3.563066904	3.826172132	3.019538787	4.608592077	2.771793903	4.05536627	3.556834773	3.567608033	2.573320145	2.732120197
SAA4	2.173702741	2.173702741	2.600096695	2.335478784	2.173702741	2.173702741	2.173702741	2.173702741	2.173702741	2.858856927	2.173702741	2.173702741	2.173702741	2.173702741	2.173702741	2.173702741	2.173702741	2.400898846	2.173702741	3.131940065	2.485144481	2.736755003	2.341895765	2.173702741	2.173702741	2.307835441	2.569745102	2.173702741	2.173702741	2.173702741	2.414907176	2.173702741	2.173702741	4.60117836	2.173702741	2.173702741	2.173702741	2.173702741	2.463929076	2.173702741	3.227332997	2.173702741	2.322987462	2.284176234	2.173702741	2.408252314	2.173702741	2.173702741	2.173702741
CATSPER4	2.266945066	2.22974916	2.219369177	2.185375322	2.242347483	2.608619437	2.343157795	2.479306226	2.21346213	2.338128037	2.185375322	2.244772868	2.395273331	2.364335555	2.185375322	2.493587562	2.273687308	2.347544105	2.627915792	2.222108198	2.233011175	2.185375322	2.281840404	2.266017129	2.262830968	2.224158964	2.185375322	2.261501265	2.399861801	2.460382141	2.185375322	2.258171488	2.260170301	2.185375322	2.300337187	2.478508544	2.419613363	2.185375322	2.468671299	2.330802742	2.500337492	2.265353941	2.464072252	2.551577724	2.51718263	2.185375322	2.185375322	2.329409142	2.239512562
SMARCAD1	6.30901803	5.437959088	5.350472542	6.642117667	5.41087573	5.429585682	5.492764333	6.750183844	6.053362827	4.286921689	5.70420851	4.802583309	6.681991322	5.742534301	5.726974685	5.787734782	4.721235463	6.379915368	5.446214741	5.404227128	7.420753299	5.978344953	6.840465462	6.938485701	4.67426951	7.085575444	4.494776668	6.503458754	6.002069039	5.788411355	5.751999757	5.473141135	6.55203162	5.963405277	5.298682333	4.740378714	6.874269607	5.211694196	5.688852073	5.23879579	6.230465111	6.643620901	5.782654341	4.746577301	4.293059399	6.286205009	5.296241181	5.03673117	6.653128815
RTL1	2.134352482	5.069858647	2.156604781	2.149792043	2.153143429	2.134352482	2.134352482	2.134352482	2.134352482	2.134352482	2.146551563	2.153860381	2.152665226	2.149792043	2.145589757	2.150271379	2.134352482	5.387589604	2.216030721	2.146431379	2.239855856	2.320785068	2.134352482	2.161006707	2.245518268	2.196697294	2.134352482	2.159461902	2.134352482	2.146671735	2.134352482	2.134352482	2.146791895	2.621038704	2.134352482	3.920031207	2.214554417	2.144506814	2.218751497	2.150870283	2.134352482	2.147632684	2.134352482	2.134352482	2.17787106	2.134352482	2.134352482	2.134352482	2.134352482
LDHA	9.449451091	11.34063704	11.67314976	9.676148506	9.672623503	10.51165094	7.978456463	8.456599562	9.211761248	9.772462581	6.571075072	10.66622463	10.78613475	10.47123116	8.9950647	8.200984351	8.638201981	11.33201883	9.034435294	12.2455463	9.494837185	10.55834497	9.464085252	8.798451108	8.91621646	10.99308484	10.06032215	9.893087845	8.264621047	10.65326408	8.580817374	8.5133313	8.178555708	10.65059149	9.293991389	10.63122641	10.29863757	9.729696637	10.09057216	8.713453318	9.186435812	8.733995646	8.677862882	8.888854739	8.513954465	9.63171789	8.483895489	8.11960447	9.323360178
DHRS12	4.5770149	3.828136013	3.842200865	3.385198815	4.907241107	3.675598647	4.005925996	4.702615045	2.830033941	4.165656064	4.080982362	3.63547049	3.561817138	3.871426492	3.810404952	4.521889332	3.892179328	3.252069389	3.838826506	3.136793346	3.521266791	3.629136214	4.252205893	3.173978625	3.80166087	3.123853488	4.024287779	4.543843255	4.655850557	3.593319333	4.399509344	3.513668759	4.665070842	4.035614848	4.584961075	4.568665624	2.962797766	4.5422122	3.383471854	3.128161353	4.257428686	4.369716469	3.842268947	4.681145443	4.788569889	3.669994714	4.512877959	4.341376359	3.249259121
NPHS2	2.367766397	2.367766397	2.367766397	2.420514056	2.367766397	2.457386495	2.701418125	4.165256761	2.367766397	2.367766397	2.704886533	2.367766397	2.367766397	2.367766397	2.480202149	2.367766397	3.511739758	2.367766397	3.252149014	2.367766397	2.367766397	2.367766397	2.367766397	2.367766397	2.367766397	2.367766397	2.367766397	2.367766397	2.410512176	2.409805221	2.367766397	2.367766397	6.121942536	2.367766397	2.652091909	2.367766397	2.367766397	2.869164993	2.367766397	2.367766397	2.588080413	2.621600064	2.41643708	2.438235117	2.367766397	2.367766397	2.367766397	3.801071273	2.367766397
TMPRSS11A	2.172645971	2.175228573	2.136020286	2.177688657	2.161430163	2.586740868	2.388338619	2.314852355	2.244063641	2.205340296	2.136020286	2.598290419	4.036191868	2.217518236	2.136020286	2.240290997	2.136020286	2.331973001	2.539756038	2.584902744	2.157271702	2.197652046	3.251426837	2.732554226	2.18771148	2.860555891	2.154531205	2.203279586	2.169704497	2.136020286	2.56763933	2.453899443	2.185969274	2.136020286	2.459569224	2.272206531	2.198802649	2.163444847	2.493853173	2.223167158	2.151545354	2.189451184	2.155365926	2.136020286	2.330220196	2.33824168	2.182127576	2.242955259	2.295895084
OR6K2	2.164314782	2.164314782	2.164314782	2.164314782	2.164314782	2.164314782	2.164314782	2.164314782	2.164314782	2.164314782	2.164314782	2.164314782	2.164314782	2.164314782	2.164314782	2.164314782	2.164314782	2.164314782	2.569845086	2.164314782	2.164314782	2.393473539	2.164314782	2.164314782	2.164314782	2.164314782	2.164314782	2.164314782	2.164314782	2.164314782	2.164314782	2.164314782	2.164314782	2.164314782	2.164314782	2.164314782	2.164314782	2.164314782	2.164314782	2.164314782	2.164314782	2.164314782	2.164314782	2.164314782	2.164314782	2.164314782	2.164314782	2.164314782	2.164314782
TOMM40L	5.702664708	4.48115845	4.372161551	4.909401382	5.188010389	4.723068347	4.010713084	4.583521542	4.976780404	4.592175209	4.340285873	4.6611647	7.316629827	4.666672049	5.405678494	3.77278362	4.550362618	4.882074477	4.509575728	5.060350195	4.790783298	4.487324466	4.829218252	4.503146029	4.721895252	6.414930945	4.183726312	5.16015884	4.581727295	4.575348097	4.860327431	4.653032408	4.71447936	4.93457467	3.59173583	3.952783872	5.224521161	4.874858041	4.252557687	4.365550516	5.145484191	5.482311424	4.65436228	4.029076784	3.686903006	4.65301284	4.312121944	6.565100625	4.455921193
NLRP10	2.195378867	3.577156241	2.274838215	2.195378867	2.51744468	2.195378867	2.221656729	2.258597625	2.353570293	2.345665937	2.195378867	2.529752867	2.195378867	2.232645886	2.222605956	2.195378867	2.207328453	2.537737043	2.356229085	2.686882037	2.195378867	3.646719828	2.195378867	2.364276211	2.211046169	2.21092642	3.913859467	2.421174713	2.255138514	2.363854006	2.224146868	2.195378867	2.195378867	2.195378867	2.195378867	2.301468856	2.209728283	2.313853221	2.213080089	2.235230975	2.195378867	2.227577249	2.246679909	2.233116313	2.195378867	2.425998555	2.195378867	2.273132895	2.320217202
MYOCD	2.252736579	3.506240401	2.352547989	2.239196187	2.669226777	2.558377834	2.860728115	2.280040441	2.424448155	2.724801606	3.380521288	2.572403131	2.455043604	2.952775009	3.406066169	4.033476588	2.84247936	2.4475385	2.369740535	2.391857142	2.610924732	2.896630116	4.247533714	2.475023952	2.42582431	2.289850022	2.197534389	3.168366454	2.965675457	2.185997727	3.675890846	4.918497883	2.688482685	2.873948862	2.621185586	2.841850039	2.267135806	3.090057798	3.099671449	2.691965829	2.338913352	2.302953226	2.358063452	2.515128858	2.378859774	2.855551758	4.032022066	2.376918664	2.210018403
LCT	2.249893333	2.279361038	2.26121176	2.307316049	2.305503634	2.264962279	2.24216424	2.27218205	2.281211092	2.627710249	2.26296338	2.24216424	2.303809713	2.268577291	2.261462139	2.24216424	2.250651039	2.24216424	2.43287494	2.25254333	2.28207353	2.281457563	2.269697104	2.531140319	2.24216424	2.397156243	2.33313223	2.263838285	2.589029833	2.294086608	2.262463163	2.25254333	2.2634634	2.268950672	2.253299458	2.24216424	2.377085901	2.259583091	2.24216424	2.24216424	2.327915739	2.287358561	2.254432807	2.259959123	2.31597984	2.261837616	2.252038994	2.270070156	5.404217781
CRX	2.325803257	2.369351845	2.42460201	2.325803257	2.325803257	2.404956928	2.358210034	2.378084497	2.325803257	2.325803257	2.325803257	2.441810566	2.380462839	2.325803257	2.392728553	2.373323586	2.325803257	2.391938346	2.687062177	2.361794702	2.464382516	2.325803257	2.325803257	2.483739812	2.325803257	2.325803257	2.325803257	2.325803257	2.362988881	2.325803257	2.325803257	2.361794702	2.472136632	2.372529552	2.325803257	2.325803257	2.395887828	2.325803257	2.537449194	2.423426011	2.325803257	2.325803257	2.368159557	2.325803257	2.703184502	2.360201911	2.427344671	2.470199506	2.378877434
MRPL10	6.104403762	5.747102439	6.299756322	6.613525744	6.345700209	6.85700398	5.285700757	6.064136526	6.890070105	5.826112777	5.941755106	5.93453867	7.13839172	6.252897895	6.238428607	6.480602829	5.898920136	6.737400019	5.843048979	7.08668003	7.156165745	6.296996015	6.284953233	6.691279894	6.540855596	6.915074117	6.280861765	6.34331205	6.507348548	6.625943167	6.227771674	6.239079925	6.504027934	6.362944675	6.323893742	7.138350959	6.999012237	5.86493184	5.784870574	5.696922963	6.584038896	6.744999343	5.927638276	6.437360347	5.692374707	6.396399058	5.933866022	6.459337851	6.783037868
ST7	5.095479724	5.396911874	5.261289506	5.600365596	5.268635875	5.488914062	4.711610996	4.918540946	6.004564887	5.010764164	4.698081622	5.44128342	5.831398745	5.274221216	5.260105534	5.023338625	4.671768343	6.784879862	4.663634226	5.782513803	5.257564952	5.761433103	4.793136498	4.922985243	4.807711988	6.232150318	4.977860439	5.491034588	4.802446956	6.142479161	5.105315408	4.491032654	5.60740258	5.828188412	4.581698064	5.338180593	5.789514483	5.458454315	5.802033063	4.472903522	5.227801404	5.004118688	5.059785707	4.816100289	4.561574187	4.987301331	4.931013079	5.607299773	5.36820024
PITRM1	8.463474718	6.375819285	6.816747136	7.130452055	6.836795794	6.596783704	5.821089307	5.972933294	6.606002028	6.706116044	4.981678349	6.546974846	7.742429596	6.108476413	5.869338572	5.703079018	5.1382242	5.886319169	5.762109077	5.073288225	6.457008095	6.396802382	7.135531338	6.581166814	6.363970523	6.450305274	6.95701829	6.050758989	6.270980702	6.356022232	6.007672101	6.679672492	6.633760849	5.905758804	5.534966613	5.843827607	6.370353244	6.032581428	6.906340747	5.996205183	6.147051249	7.040712453	6.091836339	6.182428161	5.671830169	6.495015883	6.24027113	6.17675383	6.264642216
ABCG1	4.532771463	5.073477131	6.60768642	4.240839905	6.708666334	5.831268763	6.395982328	7.236218391	5.803908699	5.372751548	5.350852373	5.33154582	4.19173372	7.686731335	6.021016382	7.537930317	5.943983985	4.39356631	5.429094238	3.758794336	5.083162696	5.363630095	7.885638077	6.508705695	7.091918639	4.52284458	6.150548619	5.176372047	6.167092287	7.31107458	6.346405706	7.3239713	4.943374148	6.584476355	5.963312991	6.428600907	5.485604659	5.987215475	7.89219161	6.542634789	4.492888071	4.316180559	6.666512484	6.026431195	5.014649533	6.348341591	5.712520218	3.1123514	2.789504621
ETV3	4.853480394	5.30483715	4.898712969	5.037866607	6.234563198	6.174511475	5.334305531	5.92882243	7.743233172	4.191545729	5.436364076	4.619225752	6.264953539	7.027123652	5.632939334	5.606477135	5.677188349	5.783196069	6.333957822	5.746713397	5.569935808	5.486417434	6.763597364	6.967914501	6.228028654	6.868823505	4.845167464	6.027582548	5.225105595	5.865028888	6.957623851	6.838304918	6.156181593	5.520321483	5.468368124	4.67150764	6.457590225	6.106420965	5.766547096	7.300591595	7.165603593	6.678675166	5.620264853	5.106781134	4.497119907	5.782806866	5.259028106	6.031415125	7.852308759
OR8I2	2.196890577	2.196890577	2.196890577	2.196890577	2.196890577	2.196890577	2.196890577	2.196890577	2.196890577	2.196890577	2.196890577	2.196890577	2.196890577	2.196890577	2.196890577	2.196890577	2.196890577	2.196890577	2.48306218	2.196890577	2.196890577	2.196890577	2.196890577	2.196890577	2.196890577	2.196890577	2.196890577	2.196890577	2.196890577	2.196890577	2.196890577	2.196890577	2.196890577	2.196890577	2.196890577	2.196890577	2.196890577	2.196890577	2.196890577	2.196890577	2.196890577	2.196890577	2.196890577	2.196890577	2.196890577	2.196890577	2.196890577	2.196890577	2.196890577
SLC5A12	2.117840131	2.397305918	2.135031107	2.165464322	3.673130636	2.990152521	4.200122565	2.297603165	2.748344151	2.235194838	3.836792733	2.42950521	3.627967722	2.911208335	2.420740249	2.637507641	2.513133619	2.466288418	3.483086399	3.084742547	2.76802274	2.549597369	2.111450832	3.341773281	2.460144514	2.422049704	2.140353528	2.835741329	2.88217241	2.171230027	2.523234763	2.345846664	2.846185327	2.166157661	3.163689929	2.413983411	3.773417472	2.228630448	2.131945213	3.009280989	2.111450832	2.591267244	2.598397879	2.58466643	2.293347287	2.506875311	2.783441098	2.201337398	2.822658804
CCDC85B	7.624431966	8.13016925	7.016026002	8.908980683	7.515787002	7.731174972	7.04685407	6.228420272	5.655791695	9.1271806	6.04325738	7.605484174	7.305471452	7.159371382	6.440476148	7.194365306	7.188156468	9.014919356	7.016889426	7.498942524	5.55769727	8.218239211	7.19332277	5.617635741	7.444504809	6.462642072	7.668220538	6.399746357	6.743630359	7.24236446	6.789017432	6.936797245	6.836752039	7.676736581	7.428992191	8.451249122	6.383754713	6.500820849	7.965655441	6.931882866	6.733342883	7.143461429	6.291213118	7.263646359	7.94000107	7.241644414	6.823557769	7.072850374	6.472953305
IFT140	3.421831636	4.516223013	4.448516467	5.169405451	6.2243181	5.001751965	7.146297302	6.612790638	7.956953607	3.988658836	4.760568182	3.198030315	4.857121678	5.849430545	7.43153588	5.904701701	5.07873043	4.240649473	5.228507152	4.32791594	6.883223743	5.290496706	6.618804371	5.817207716	6.011775392	5.565579683	3.870114387	5.513913414	5.353671301	4.339894281	6.347271334	6.631334466	5.605134583	4.745326133	4.983932499	5.224472283	5.347140559	5.840290328	6.130859497	6.283458461	6.284361862	5.777265888	6.866538914	6.713032599	4.233523338	5.484329716	6.248218654	5.258694202	6.082779511
DBR1	5.351129087	5.565091617	5.077116354	5.452983131	5.001743821	6.177470692	4.969649981	5.93523909	6.349688311	4.674323689	4.712583678	5.082429459	5.630741468	5.752685321	5.672333185	5.292670807	4.914116539	5.108122438	4.973002305	6.30798652	5.927679129	5.833768117	5.666166853	5.480742815	4.74910837	6.632915842	4.448663567	5.68758858	5.428092963	5.377433522	4.977068799	5.461625461	5.736652582	5.920963565	4.554666413	4.168397724	6.233882404	4.972172198	5.406388703	4.584305617	5.676401959	6.014884742	6.02458482	4.629855768	4.476988523	4.994015331	4.691076678	5.786638354	5.589863115
TNFRSF13B	2.28081216	2.703711908	2.304695722	2.324750321	2.595882742	2.294177025	2.460709541	2.251861157	2.577478732	2.847793069	2.382288967	2.560019978	2.251861157	2.370751524	2.872344678	2.35081358	2.888794399	2.787201978	2.460382064	2.327416905	2.276913968	2.560323011	2.531727272	2.27338282	2.292809463	2.272245743	2.69528375	3.047632437	2.367469517	2.612475991	2.463217429	3.010615919	2.291440444	3.321987111	2.251861157	2.251861157	2.361234086	2.268194629	2.446993407	2.620307399	2.251861157	2.273130223	2.789062773	2.268574965	2.937744223	2.341505998	3.06151658	2.251861157	2.335624238
CNOT6	5.755143693	5.497078402	5.988978783	5.676090522	5.595387498	6.502207882	5.049939511	6.615751109	6.326314233	5.071760787	5.49390828	5.55102541	6.253859797	6.240485466	6.42332592	5.95867322	5.011548106	5.937280889	5.814633723	6.707201177	7.041233222	6.104062966	6.63734525	6.697220038	5.491857532	7.713101751	5.58850477	6.369464585	6.198371428	6.775581388	6.37248959	5.837790077	6.569924569	6.473335446	5.756056762	5.656634368	7.559147402	5.735957578	5.234837707	5.060415555	6.254516654	6.723302941	6.605305301	5.616177525	4.463499173	5.974532338	5.803356776	5.634270947	6.097895335
CLDN2	2.284390127	2.452285439	2.3822546	2.200507326	2.342092832	2.396669242	2.217703695	2.282225006	3.660366916	2.428037126	2.380572262	2.261636353	2.414604711	2.793977928	2.658866161	2.532712333	2.305720656	2.350749348	2.307732812	2.238449981	2.225256102	2.248809494	2.251034703	2.242698605	2.299326839	2.774176257	2.382779855	2.665214725	2.53076032	2.841903379	2.273985275	2.345995869	2.498618103	2.386031398	2.200507326	2.270650704	2.63859831	2.323711655	3.783080169	2.301798602	2.533826369	4.055716773	2.329979227	2.233355762	2.439419711	2.387601618	2.322388052	2.837426225	2.309630139
TMEM159	7.126974888	7.414702356	7.717784069	7.118488455	8.364713251	5.9976239	8.477212416	7.901399928	9.39783479	6.571373909	6.99974217	7.096929744	8.056030756	8.345986833	7.827510863	7.939569201	8.453980588	6.972559347	7.99926182	6.942261613	4.864405832	6.435461365	8.468011119	7.546004791	8.406183568	7.737314998	7.232862561	7.536707695	7.140239806	7.207586751	8.349384207	8.125928607	7.494992851	6.132369709	8.073211266	6.670982365	3.361708916	7.705976338	8.924537883	7.777260165	7.725027227	8.130947702	8.503015791	8.13693197	7.743433498	8.378875693	7.751376809	7.307321024	8.758621825
FAM120A	8.024291975	8.420488361	8.294268685	7.99656538	7.445682059	7.971652621	5.874947972	8.146489691	8.226615822	7.664428577	7.768489457	7.623275098	9.087312486	8.176676622	7.969623657	8.20708393	8.029421263	8.330352549	7.025750438	8.182189713	7.423480269	8.658417103	8.342956711	8.361030225	7.972610132	8.289031572	7.260908371	7.644287593	7.801515126	8.88319312	7.243403484	7.931714073	8.22099698	7.273842454	7.633873022	6.397683856	8.764493788	8.068664073	8.59499102	7.339898127	8.330472258	7.714018558	8.226795717	7.754987576	6.988417402	8.44648151	7.371025898	7.811761796	8.329982474
HEBP2	6.55470472	7.919993965	7.783640193	7.641103494	7.382687732	7.423571907	7.237422409	8.306525212	8.241558122	7.180208138	8.496992355	7.504418558	8.075394653	7.225567313	7.269843308	7.153486897	7.53078941	7.170552481	7.860495632	8.27532822	7.098179158	6.46595144	8.044264759	7.227022551	7.44380756	6.571300435	7.429577928	7.893506239	7.406909643	7.260879117	8.040780488	7.176565381	8.441829679	7.234067731	8.545715979	8.274762721	7.247490558	7.935345825	6.496093172	6.690629072	9.367057772	7.928762326	7.874975555	8.332602242	6.978816503	7.717312466	7.333381064	7.767036043	7.709959664
STRAP	8.401252758	9.434602128	8.730652157	9.016158133	8.507430278	9.123817827	7.834305446	8.95838262	9.782388882	8.530026198	7.737734279	9.112116625	9.666094495	8.150386424	8.276698617	8.026999795	8.064620495	8.945048529	7.156256171	9.057393019	9.200388083	9.207748788	8.260755229	8.64551839	8.207561718	9.196215623	8.910394545	8.797531333	7.503652366	9.116137832	8.374691709	8.022440212	9.083104324	9.091386928	7.539869773	8.805596297	10.29187294	8.105006158	8.840932167	8.024974169	9.058544063	9.013282103	8.973447126	8.068507408	7.305536702	8.910459923	7.546334337	8.114636506	8.472117203
SLC22A3	3.691697783	6.892139372	2.426554426	2.990056657	3.934632147	3.340557657	2.236403794	2.176770778	2.017763614	4.566723648	1.997462767	5.117400693	5.874923715	3.839675303	2.645248852	3.676355699	3.451410457	3.282419905	2.344341702	5.039738111	2.838270883	4.230668972	2.959195783	3.590460834	3.164536415	5.105936283	3.900890533	2.586363392	2.70308361	3.568870824	2.863431804	3.699131693	2.018705254	3.399289229	2.021173652	2.252773859	2.897495174	3.264539619	2.725481159	2.115423676	2.525550406	2.40908503	3.580678742	2.091361291	4.606279143	2.312928174	3.956568604	2.037736721	2.127443268
GKN2	2.190449882	2.517675497	2.190449882	2.190449882	2.190449882	2.190449882	2.190449882	2.190449882	2.235132782	2.190449882	2.190449882	2.284644421	2.362371023	2.190449882	2.190449882	2.190449882	2.190449882	2.190449882	2.190449882	2.190449882	2.190449882	2.190449882	2.190449882	2.190449882	2.31310531	2.190449882	2.190449882	2.190449882	2.190449882	2.710555	2.190449882	2.190449882	2.309044616	2.190449882	2.371964936	2.464954878	2.190449882	2.190449882	2.190449882	2.190449882	2.190449882	2.190449882	2.190449882	2.290242444	2.190449882	2.190449882	2.190449882	2.190449882	2.190449882
PLOD1	8.639439278	9.226564787	9.025570521	8.791233305	8.830109723	8.293346873	7.966838334	8.164981948	7.46165736	9.417256464	7.455932319	10.60697041	9.590163677	9.055527526	7.797746606	8.007046159	8.355153017	10.73667499	7.597864554	8.609082064	7.577225279	10.02428085	8.530973537	7.736647118	8.718959874	8.49870156	7.997809799	7.869316591	7.179884438	9.026841868	7.742255724	7.98276432	8.003795553	9.293377069	7.454915387	10.08899246	8.284257167	7.992348912	9.411907402	8.885459048	8.265834198	7.864181514	9.312855444	7.85217521	8.57413241	9.059032325	7.488518311	7.495312709	8.054573255
ETV7	4.522886169	6.922148672	4.106122524	3.595300394	5.961297703	4.63897712	3.879743333	5.010444811	4.455659502	6.496782328	3.639164898	5.337060621	5.740198539	5.6396981	4.96496914	4.680735238	4.563921644	6.505352079	4.836207591	5.914127321	4.863776472	4.953523518	5.835775396	4.819060493	4.084981881	5.918376673	7.234404103	5.460909374	5.729928933	5.036998138	6.69331003	5.095188188	5.884494059	7.422784348	4.533236781	3.97579893	4.911001325	4.239186215	4.930907988	4.176791958	4.632127232	5.138980875	6.165430364	4.911520191	4.987409744	5.296736323	4.539730323	5.785127718	5.807726999
MYO5C	3.542530084	5.78750022	5.212678103	5.371025135	4.894501519	5.228316564	4.197035684	5.378509202	6.118655966	3.580574007	5.508518502	2.818574981	5.766624622	5.185649773	5.801149294	4.857862716	3.626854309	5.740881101	3.951559202	2.695698483	4.034803271	3.731536043	5.540232941	5.264159573	3.039241077	7.150988193	3.365383932	7.181832568	5.675674007	4.052923115	4.10719069	4.681566627	6.964348614	3.873522813	4.626831422	4.891110864	6.791810602	5.831341455	3.680259706	3.895864367	6.76442541	6.171089127	4.612022489	4.051863709	4.210072025	5.103183241	5.056890975	6.663096255	5.693626866
GMDS	6.891154083	6.678709071	7.398526883	6.604636284	6.454270646	6.729647984	6.188075229	6.675194611	6.927522278	6.785399768	5.990615518	6.168872325	7.39179077	7.613800433	6.258071122	6.597747572	4.922252254	6.312344369	5.113442202	5.933162118	7.417296697	6.728513039	8.084434278	6.802502281	6.956254041	5.423306333	6.878584206	7.133949933	6.704992982	6.345495085	6.285958382	7.552641498	6.281859264	6.181988873	6.650165868	7.679100437	6.975336469	6.301199575	5.454002976	6.304873027	6.818720778	6.902243451	7.974281995	6.366078289	6.057657399	6.60724978	5.522644013	6.925276168	7.230281215
AMIGO1	3.950307583	2.881793686	2.997939611	2.862148378	4.596452767	3.132415823	3.912548315	4.073457611	3.629964164	3.829780075	3.510981096	3.420518178	3.488052268	4.503517201	3.676149225	5.375299658	3.747851095	2.67984088	3.656505019	4.083973097	4.219853939	3.872582695	4.260766837	4.427825099	4.015733361	4.926821215	2.872256148	4.496283982	4.255648291	3.191214993	3.753404325	4.511091761	4.367176816	3.430497879	3.496466764	4.736742386	3.750541301	3.135090244	3.270016043	4.440316541	3.26784401	5.08201873	4.674826943	3.852482006	2.786971655	3.008084283	4.174170855	4.182578581	4.260020082
TBX1	4.114408461	5.023626854	2.576329251	2.242751503	4.257775422	2.576941572	9.300132979	6.842839202	3.258081935	5.469104406	6.110993857	5.485810673	3.244042676	4.21458036	7.735064758	6.545921941	6.534538441	6.525070962	6.056076719	6.382721959	2.878239567	5.773403143	4.575528415	5.65351038	7.533690979	4.275902206	2.966882161	2.665068108	7.147091009	3.874275145	6.370985289	6.184115794	2.202602051	2.931080619	8.302073105	4.885288338	2.330612593	3.296968492	5.135592893	5.31759618	4.660275491	8.305261686	5.26748804	7.311222211	5.473319227	7.290191744	4.415933037	2.338360289	2.488445646
HSD11B2	5.05293736	4.581929445	4.44325621	5.556976645	6.379366259	4.567692177	3.956684101	4.273633904	4.514957188	4.213811964	5.77197421	3.680483684	4.586606629	4.649873868	5.281310427	5.206005035	5.36288006	3.539685295	6.943283468	4.86887513	9.903028062	4.092801851	6.30148477	3.724756219	6.865339076	5.578897038	5.883602385	5.712580355	4.930112551	4.197610998	3.742867166	6.103238225	8.333064778	3.806000954	5.454299428	5.986530809	5.910834816	5.075509858	3.996566019	4.191249186	6.755062476	5.67561032	4.620428155	3.661613469	4.171434977	4.434664787	5.657988538	7.917037926	4.834395446
GOLGA8G	2.279370226	2.323210313	2.279370226	2.302713556	2.279370226	2.279370226	2.279370226	2.279370226	2.293273744	2.279370226	2.297669361	2.308838842	2.306871847	2.279370226	2.279370226	2.279370226	2.279370226	2.279370226	2.30052184	2.279370226	2.279370226	3.709293557	2.279370226	2.279370226	2.298766903	2.279370226	2.279370226	2.279370226	2.279370226	2.279370226	2.279370226	2.279370226	2.279370226	2.279370226	2.279370226	2.279370226	2.279370226	2.279370226	2.279370226	2.279370226	2.279370226	2.279370226	2.300741109	2.279370226	2.279370226	2.647857502	2.279370226	2.279370226	2.279370226
PRSS12	2.504269975	2.351284412	2.070132983	2.074195646	3.491505449	3.433488225	2.356110886	2.108535099	4.466729911	2.362516317	2.834856152	2.601498738	6.002711341	4.479210837	2.170787463	2.214474836	2.113972214	2.288118282	2.254480757	2.453336924	2.088897636	2.881343069	4.292047797	3.983244983	2.09559621	5.47873958	3.7860943	2.788489523	2.203700301	2.138084126	3.16555053	2.287418643	2.804947214	2.172438095	2.208405982	2.728741839	2.718921308	3.27400666	5.252252408	2.561854185	2.466940993	2.377826317	2.257354124	2.153932518	2.080264122	2.973354213	2.380143199	2.284014619	3.289930575
CD33	2.360802534	3.580708674	2.667096804	2.549792639	3.458342618	2.475348233	2.434137754	2.235214554	2.52428468	4.276164578	2.452429316	3.673632075	2.503517489	2.88844988	2.726041484	2.800301084	3.235108354	3.028055652	2.468155832	2.51302614	2.364507675	3.65980356	2.954599574	2.295160383	2.514282092	2.374802622	3.548364116	3.021113409	2.496387359	2.795063035	2.662128877	3.102409436	2.583137523	4.122289794	2.234249125	2.40634806	3.013678709	2.583046115	2.764749367	2.799378311	2.384371278	2.504782996	3.115390998	2.316370193	3.962136468	2.953443558	2.319080996	2.246503017	2.219677779
DDC	2.248418985	2.276114751	2.651771281	2.248418985	2.31880643	2.298654417	2.269081609	2.281818013	2.317170226	2.248418985	3.333899911	2.457234722	2.316918323	2.277802359	2.248418985	2.248418985	2.248418985	2.409236059	2.681383435	2.271430136	5.035428429	2.248418985	2.248418985	2.248418985	2.92997533	3.450827007	2.248418985	2.429755547	2.295585832	2.294817575	2.248418985	2.271430136	2.362846352	2.307310385	2.272993513	3.913635346	2.248418985	2.286852757	2.248418985	2.248418985	2.312628636	2.643820836	2.30209811	2.326081928	2.310478579	2.33406402	2.248418985	2.279487823	2.282335277
C20orf197	4.162262553	2.452842777	2.360511565	2.398696213	2.688570274	3.3348446	2.389343431	2.581031462	3.334742168	2.619917867	2.505208996	2.461101741	4.458437661	3.281250681	2.745516433	2.307249184	2.318766375	2.424726596	2.426228166	6.852698329	2.281838748	2.710968865	2.380920304	3.058613173	2.41318937	2.297290754	2.321453839	3.225607041	3.111195006	2.352343379	2.401433554	2.682580012	2.8639856	2.751620093	4.313141047	2.327856676	2.434134735	2.320753327	2.752524815	2.283163957	2.429011944	2.299193823	2.697888169	2.369411919	2.675685589	2.397380123	2.566580547	2.69720037	2.313256278
SH2B3	4.913071884	6.171809632	4.327055146	5.404979623	5.490638873	4.871136442	4.274945561	3.293861187	4.559050739	5.867994053	5.180598854	5.862400708	5.605069682	5.159808468	5.360082047	5.379456451	4.867955187	5.755829947	3.380543437	5.693265909	5.094717831	6.595059809	4.761590353	4.995871403	4.064212085	5.797402275	5.08633453	5.854649349	5.22035349	5.87375329	5.041548094	5.446353697	5.515032834	6.62735002	3.71214793	3.861712142	6.116135497	4.12908798	5.252606358	6.200580211	5.038102714	4.815543371	5.932904738	3.484112119	4.965792619	5.781547407	4.246134412	3.946894855	6.019618433
SFMBT1	6.265760177	5.029139702	4.815461061	4.884801641	4.896672794	5.006502558	4.809648938	5.952008541	5.176072116	4.873982967	3.880288854	4.698219037	5.209693597	5.557011739	5.339840717	5.266010805	4.597107166	5.296443985	5.080671029	5.067874838	5.768677982	5.415761297	5.729064276	4.337120313	4.196483467	6.567365221	4.106869607	5.466825092	4.20321663	6.281622182	4.212830177	4.655807264	5.072946931	6.460169708	4.494057557	3.240230341	5.282609811	5.595920237	4.624944612	5.12175295	6.169812979	5.264534389	5.398551159	3.907191072	4.051394504	5.401438073	5.282469703	5.845524853	6.110049981
NBPF3	3.253876608	3.374426765	3.170426925	3.130887973	4.028684578	3.511162673	4.805116272	4.257609239	5.359960832	2.528352615	3.160555081	3.288478567	3.38824345	4.268567753	3.442269252	4.235943254	2.784751077	2.856104157	2.881416217	2.481105347	3.996030495	4.364532256	4.698128025	3.842756961	2.853755082	4.691534175	3.001719163	3.697869681	3.396645622	3.00022156	3.551839752	4.206889458	3.927017315	2.931660764	2.825025247	2.998722129	3.820716304	3.666026954	3.738251249	3.809102606	3.272114682	3.969535584	4.605233717	3.396761916	2.474967129	4.045767037	3.187732435	3.722174154	4.154405322
ROPN1B	2.512023017	2.233283781	2.330679498	2.234509601	2.552069082	3.597517285	2.516428085	2.475705756	2.390254153	2.24876282	2.325451095	2.21325567	2.484859711	2.811109143	2.977460532	2.277618135	2.458729799	2.258535804	3.083458255	2.262255897	2.552258993	2.334869094	2.299323905	2.647376274	2.282461314	3.652240577	2.304199488	2.874939052	2.434025412	2.899899069	2.245609495	2.482452002	3.45500712	2.276552474	2.315961383	2.313203848	2.778993931	4.258314975	2.21325567	2.322372003	3.037035526	2.368658663	3.222358285	2.448452753	2.287050841	2.417949446	2.507799132	3.052321346	2.809565367
CDC42EP5	7.053464188	7.330820073	6.681750297	7.653313469	10.24072023	7.413451013	7.724810186	8.572650613	4.610177418	8.363953047	5.434912952	6.920349172	7.464602417	8.738603694	7.661834402	7.7589359	6.859534151	5.113968904	7.075898341	7.39673221	5.049402957	7.188271676	7.464314651	6.635910154	9.111782215	4.615182782	6.439261881	8.016144518	8.719974354	7.220407319	7.480001401	6.895479716	5.30569821	7.513214933	9.644853265	7.338262349	5.041371628	8.027765111	8.843061363	8.577217588	5.793619175	7.833017787	8.234084216	9.320104771	7.512656152	8.373531152	7.475009752	6.337921712	7.826403519
ASF1B	7.091062164	7.241171661	7.225430989	8.016449414	6.241695128	8.320739135	5.518342294	6.85576677	7.61841956	6.894532424	4.785760948	6.5675659	8.292016686	7.349935515	6.761970546	6.133543785	6.070146212	6.600012319	6.769041339	7.264351986	8.790098161	7.546474201	7.843932505	6.477735769	6.623947572	9.532789981	6.744148558	6.715878311	7.585373072	7.499475013	6.400634417	6.640786924	7.499521203	7.880444112	6.48330891	6.623378928	7.785583957	4.681230659	6.868463771	6.413624069	8.027599116	7.55706334	7.14492789	6.063340086	5.99789438	8.006054897	6.656635541	8.601040602	8.202610188
ARNT2	3.19001075	3.977681823	4.763331373	2.600235557	3.908857825	3.543953303	3.021091157	5.614850226	5.966271068	3.695264905	3.653605724	3.251839348	3.288696434	3.893439083	3.419338233	3.670345944	4.13641432	4.910937717	4.985508917	3.246065887	6.778757328	4.096748243	3.487863038	6.416321918	3.318997221	6.82727758	3.680961427	3.673333988	5.121572128	3.027587303	4.456704155	5.632208101	4.405477558	4.911393853	3.262057934	3.640677072	6.140123196	2.75184349	3.199710217	3.353889239	4.483501272	6.35877489	3.741396195	3.132891926	4.032204753	2.929659627	3.65223306	4.359466961	4.111795229
ESPNL	2.296402819	2.343297512	2.404479913	2.288485859	2.709022927	2.321668684	2.467374612	2.259047349	2.259765163	2.899871969	2.35020037	2.669296746	2.483398582	2.821106288	2.342292216	2.289770047	2.300920257	2.511233569	2.455725423	2.459688548	6.703677913	3.240624164	2.353747849	2.322350445	2.495476401	2.305651315	2.474511346	2.480410142	2.266682251	2.441906218	2.487371768	2.428240393	2.291752034	3.681049357	2.393280635	2.360921932	2.715122165	2.445709368	2.285445099	2.274860233	2.240719812	4.724079841	2.588917975	2.450625509	2.743722745	2.398839848	2.528036361	2.291052878	2.446837742
KLK14	2.269729336	2.980508354	2.676970954	2.56482891	2.797038094	3.351418274	3.334898485	2.765637211	3.682299219	2.46350594	2.354730931	2.46415879	2.308001007	2.345919388	2.296271401	2.351664437	2.98657193	2.249293376	4.09565892	5.195907863	6.281972003	2.869146171	2.812157918	3.582212883	2.77655514	3.019976307	3.348419221	2.621383526	3.691744739	3.723429329	2.3503332	2.206083816	2.575843912	2.517596412	2.63002882	5.960692426	3.025845301	2.508283632	2.908882873	3.222649764	2.813485026	3.698839357	2.789726991	2.951220661	2.765273996	2.510797995	3.129893372	2.584145223	2.152490244
C11orf58	5.390719424	6.167066403	5.796351621	5.261344827	5.815915002	6.278069011	5.24328633	5.581344917	5.845504207	5.500556726	5.691650253	5.75542974	6.265012963	6.758862284	5.87405282	5.421682738	5.024721494	6.025774819	5.105557647	5.907417456	6.893827078	6.32830584	6.046438436	5.388898936	5.056870208	6.33285369	5.384208831	6.26513321	5.158512339	5.631304189	5.359046995	5.349920293	6.283921934	6.3744822	5.260012581	6.584198084	6.669419186	5.784535764	5.296702333	5.202170986	5.657221838	5.80152767	5.961704954	5.433265314	5.008411955	5.309281091	4.840075913	5.728432787	5.577371584
TUBB2B	3.637183029	4.473268674	8.351145825	6.188680542	2.966337208	3.245869346	2.856597347	3.007990876	4.007899332	4.199553928	4.012785718	5.344332233	2.696785194	3.27114374	2.802706365	3.426605529	3.349552708	4.817062473	3.763982702	4.318370476	11.75601244	3.28985682	3.345623091	3.582818028	3.85067509	4.455341455	3.71462378	2.87037299	2.708113736	6.477924403	2.912258498	3.623758113	3.272897999	4.532248684	2.599580389	8.916597479	11.27213575	3.26657216	4.583136985	5.36225969	3.11451038	5.504752116	3.63704853	2.559611363	2.848981357	2.874830264	2.370745827	2.706879216	2.905174731
BCAS4	5.242104606	6.082460005	4.710294132	4.574398058	7.051142048	5.418541481	6.344654444	4.899165892	4.909433997	5.803064962	4.908716684	4.396727825	3.729757309	5.64618561	5.78196157	5.246576675	4.597813718	4.079508904	4.212878047	3.689622751	4.436107245	6.175977187	5.605623899	5.890724814	4.317970301	6.284486388	6.466727506	6.009058215	5.599684264	6.333875828	3.998662579	5.371418276	4.956919753	4.645547636	5.111630168	5.555686486	4.843405279	5.795824354	4.85029475	4.549915001	5.58538961	6.330395509	5.522781557	4.109628002	5.244647726	6.041940618	5.269594864	5.602581162	4.635581929
ACTR6	6.100902195	6.371569212	5.823114024	6.209074327	6.271344579	6.616483832	5.86422493	6.964171112	7.609811568	5.827769927	6.216108171	5.944227571	6.77877372	7.231082801	5.619686295	5.852728749	6.138591547	5.510631008	5.142130929	6.276198502	7.36740253	6.431157728	7.090401117	6.276150595	5.63329	7.089024662	6.238311236	6.931171736	5.641943186	6.153115569	6.446261447	6.315790954	7.121244018	6.250506713	5.125840327	5.805673395	7.466497003	5.861380815	6.065604621	5.72629232	6.750750407	7.018294316	6.054797858	5.757238209	5.44418078	5.915768419	5.458781249	6.195710249	6.50726763
MYO7B	2.247468589	3.085999219	2.937454769	2.39987869	2.36653324	2.396856429	2.346686005	2.376760805	2.327724306	2.597139647	2.764219039	4.985440806	2.280302779	2.340689801	2.452332219	2.437791744	2.356973767	5.025931712	2.621486021	3.004079168	2.434559194	4.242246126	2.389949977	2.383953499	2.306102208	2.368884686	2.556755329	3.071368941	2.810125109	2.435064848	2.339268174	2.642714955	2.411892976	2.634593896	2.356973767	3.046891285	2.575720784	2.36685416	2.341563821	2.376124103	2.59217564	2.591997977	2.536186984	2.37059197	2.431115143	2.309807509	2.582723491	2.547114122	2.329821356
C1orf210	5.795629755	4.714057261	6.303609443	4.467321845	5.304255117	5.399390641	6.052221156	5.721546761	5.297863254	4.411628593	5.148968233	4.556065699	5.600581296	5.753970807	5.978745207	5.545243275	5.659149897	4.239520036	5.069028089	4.100361007	4.794510054	4.381520006	6.011279137	5.134207909	5.951596934	6.576325709	6.066156736	5.602827398	5.524272319	5.560061238	5.14395514	5.666675671	6.259163383	3.619757626	4.335589756	5.746641771	4.998936944	6.21019304	5.196899683	5.780627931	6.300889751	5.399567877	5.749739837	5.243714018	4.000577922	5.713228656	4.645293267	5.590119176	6.129429982
SH2D1A	2.521990301	4.575058405	2.583450337	2.442643727	3.572907341	2.490034025	2.492405462	2.401170747	3.210671649	4.263835017	3.354914299	3.499985	2.891634356	2.653913294	4.147029798	2.886381664	3.501138259	4.088903427	2.684849867	2.767968914	2.74328273	4.044123137	2.815342413	2.469802629	2.398735546	2.59976329	4.158575842	3.469620388	3.172584118	2.963608157	3.765548517	3.689466646	2.62964284	4.925383222	2.306874317	2.361387007	3.0312407	2.649647634	2.5935219	4.296784782	2.368780135	2.552328606	4.238885546	2.363418512	3.773684382	3.30748225	2.623646268	2.39454984	2.519252881
BAIAP2	4.898354489	5.95699394	5.114722111	5.398372684	5.887262522	6.245586358	4.162366201	3.780962893	6.200631235	4.748182126	3.910910132	5.125753892	6.358691537	5.666133983	5.430553265	5.628311903	5.243069076	6.071081292	3.302446309	6.961964501	4.930441773	5.787774555	6.090115079	4.815253781	4.837972863	3.674100418	5.645110164	5.088184421	5.62137825	6.810757899	5.125088328	5.908672254	4.315813314	4.605652499	5.105458437	6.844213981	5.38333074	6.803175759	6.109603255	4.243609432	5.537106904	5.178926698	5.465905383	4.416691056	5.134757784	5.537769006	5.505929666	5.043158797	5.414315746
FGL1	2.560976507	2.560976507	2.560976507	2.560976507	2.560976507	2.615212309	2.583143362	2.560976507	2.705903234	3.062940803	2.560976507	4.844572799	2.560976507	2.560976507	2.560976507	2.804352063	2.58118258	2.583896841	2.802133082	2.560976507	3.253547014	2.592610164	2.593957793	2.588560137	2.560976507	2.848448902	2.58901067	3.011075003	2.560976507	2.774187218	2.560976507	2.585854148	2.586455893	2.560976507	2.560976507	2.591860968	2.722780727	2.560976507	2.59066149	2.627853938	2.560976507	2.560976507	2.618897987	2.560976507	2.733201192	2.560976507	2.560976507	2.560976507	3.006853314
SUPT4H1	3.064142746	3.184945862	3.247534361	3.192539811	3.368702799	3.064142746	3.154039021	3.350527789	4.25550621	3.064142746	3.064142746	3.064142746	3.064142746	3.192160463	3.157485174	3.064142746	3.064142746	3.335561135	3.064142746	3.064142746	3.064142746	3.064142746	3.064142746	3.284020409	3.064142746	3.170095208	3.064142746	3.271400423	3.649607252	3.166278268	3.064142746	3.064142746	3.064142746	3.064142746	3.064142746	3.759782451	5.10600526	3.064142746	3.064142746	3.333000132	3.252020331	3.174670636	3.064142746	3.064142746	3.155953924	3.064142746	3.25239393	3.5797856	3.064142746
SNORD101	3.041879554	3.696294369	3.6534175	4.459683747	2.783094044	4.536935638	3.422268172	5.221530429	4.499027984	1.855848412	3.911522721	1.855848412	5.089901295	3.749933011	3.987164775	4.000263167	3.104282562	3.977121103	2.606355769	5.249831877	1.855848412	3.967882997	4.199800801	3.36111595	3.580209012	3.315542202	3.376256017	4.848244575	4.834866302	3.745031148	3.887960768	2.955697878	3.547939998	2.670571087	4.129680965	2.647045107	5.111050294	3.886172738	1.855848412	2.702107947	3.676204568	4.537107671	4.071704558	2.452881212	2.479656361	3.858312303	2.917195032	4.375262058	1.855848412
SH3GL1	7.486695494	8.875493203	8.191412661	8.074190198	8.761701143	7.898794625	8.101041732	7.644436441	7.857395573	8.401964136	7.734086718	8.161285644	7.72485285	8.594623101	8.301861237	8.062335367	7.722206169	8.004813122	7.373745635	8.03040904	7.444832653	8.376822404	8.615119998	7.228379328	8.154031015	8.425653424	7.603657592	6.887139087	8.791196055	8.779249245	8.080874256	8.290292439	8.632172259	7.450492398	7.987662779	8.52714321	7.960617779	7.970123665	7.979934693	7.056349187	8.079633769	7.595937593	8.382847485	7.601249002	8.101592828	7.997578227	8.401158825	8.766428148	7.935943076
DPP8	4.326064417	4.979125839	4.536241836	4.890999019	4.994656259	4.741503716	4.912083238	5.565696714	5.733267995	4.326403416	4.977016635	4.731399991	5.808379729	5.568755361	5.405356913	5.710204268	4.911910457	5.011134986	4.478117609	5.025019089	4.775563512	5.479085681	5.583410272	5.805290302	4.627922688	5.950556506	4.577388721	5.710979135	5.566035828	5.038261509	5.637665712	5.643204142	5.850224121	4.915079827	4.360778875	4.226362055	5.806604779	5.172772204	4.653469299	4.726725025	5.803925792	5.419216515	5.433202821	4.432870054	4.72398447	5.156678072	4.811107585	4.718722216	5.516316918
ARMC6	6.532716644	6.260077856	6.207268773	7.537709579	6.172518658	6.795971647	5.680882703	6.452490625	6.633759759	6.288476686	5.948880716	6.665434946	5.902544267	5.838148246	6.754903768	6.165889365	5.825855176	5.988362523	6.143942121	6.865764213	6.859701038	7.03237861	6.185319636	5.634422692	6.575586948	5.380848728	5.949424357	5.78932628	6.885503245	6.124427655	6.168301294	6.635265958	6.941979398	6.639511359	6.687138463	7.010172152	7.744685558	6.221040254	6.839558652	5.907527724	7.455727967	7.140485592	5.799588993	6.5995555	6.259681196	6.559778997	5.739447016	6.642625851	7.085244647
CHMP5	7.65494486	8.424114557	7.515854385	7.646621652	7.162523132	8.220484817	6.924912514	7.947352619	7.618251431	7.367733283	7.821063018	7.520483556	8.238761367	8.40783038	8.083573868	7.242203282	7.203408512	8.704507759	6.520471504	7.832359086	8.364134602	8.201733151	7.78395502	8.443010635	7.695134612	8.671609925	7.468228112	7.212096673	7.016969671	8.150073781	8.245195412	7.037385141	8.897728834	9.154909475	7.119048612	7.34840848	8.497724889	7.938160459	7.33819301	6.895563826	8.498587184	8.070356664	7.274257256	7.233195649	7.128390989	7.699685011	6.71593339	8.279508111	8.230795686
ASB2	2.725829763	4.591698094	2.817504694	2.637744143	3.603235225	3.00700332	2.986771551	3.81193569	3.077388825	5.292871747	3.201773644	4.534984223	4.723536058	3.468177641	3.145174954	4.41493384	3.49270664	3.220457831	3.018105472	4.024145497	3.308718033	4.223710317	4.823340267	2.976570353	2.836487504	3.515759162	3.484484042	3.883691393	3.11355455	2.709840541	3.751429291	5.691368278	2.529543079	4.303665712	3.13448348	2.505427626	2.996818946	3.052091626	3.262798491	3.463214475	2.397266482	2.70765693	3.40771973	2.739490584	3.532896928	3.479137946	4.420406586	2.339949096	2.401793026
IPO4	3.110176848	3.177524902	3.092411205	3.245115688	2.825179088	2.96229474	2.966413682	3.188248293	3.364000459	3.647060973	2.734217061	2.776901908	2.97111462	3.007316698	3.318183586	3.181378423	2.88663831	3.147920124	3.087600509	2.869413991	3.094107388	2.839889562	2.757198903	3.239987109	3.281589624	2.880605147	2.895967495	3.145695739	2.97815322	2.972875708	2.663627806	2.935986457	3.009638438	2.970821011	3.155693425	3.15513881	3.145139404	2.921410112	3.101165244	2.852097308	3.64062464	3.268495705	2.905569435	2.927665175	2.942213377	3.105110915	2.890854828	3.314226009	3.764450155
H19	6.37099531	12.00667112	6.291781797	5.136889187	6.915832017	14.08601159	4.610035636	5.610895453	7.038780769	10.86264823	8.940045196	6.119796136	9.287935977	7.929728616	4.424656624	12.26045574	7.078466303	10.3594347	10.91427016	4.150933285	6.312887928	11.11241188	7.409819192	7.420042405	10.04837881	4.391757789	11.95001033	6.538633484	11.7385767	9.674819099	6.905827217	9.79309618	4.816685607	6.368645257	13.98407218	13.86950975	6.936086405	8.310033348	7.763495008	7.915109602	7.627332498	11.43735366	12.87578492	12.69528819	7.335026974	4.671050732	12.93793692	3.858060678	6.082520643
C14orf93	4.645561654	4.842119401	4.883267914	4.624906913	5.740478593	5.702570825	5.202975535	5.738181819	5.227845989	5.319494106	4.770646507	4.905946129	5.668436806	5.722262395	4.627785364	4.820596856	4.624066313	5.185523062	5.454724491	4.818727695	7.913416599	5.339667475	5.167363248	5.907881512	5.537668971	6.675678628	5.647093936	5.707938224	5.311044857	6.27957523	5.117966863	4.744071894	5.810594699	5.542160195	5.66861524	5.51016813	5.400697257	5.350997056	5.388431664	4.248774793	5.500476266	5.356675472	5.016288351	5.52704368	4.75139434	4.97465789	5.610161954	5.526961903	5.103052599
LEPROTL1	5.730115961	6.705377659	6.363425792	5.952683912	6.309155353	7.0068494	5.353943909	6.429048866	7.101354683	6.551160249	6.534482171	5.719113256	5.357171303	6.163130528	7.836618184	5.531775875	5.857014307	5.833552796	5.52389709	6.27421145	6.970072096	6.407963396	5.518213027	7.156844024	6.155815089	7.328335204	6.758339128	6.570711774	5.53599664	5.804079637	6.809827867	6.436411344	6.671733935	6.600861899	6.350456794	7.223526459	7.633377312	6.871547356	6.262484875	5.542429718	5.357358573	5.914843218	6.37005562	6.485152472	6.247279156	7.614387553	5.570525475	5.44560928	6.057105394
MEOX1	2.583582613	4.24322555	5.916150773	2.836380073	3.174551509	2.718645821	2.719843056	2.191426696	3.046252655	3.805304858	3.699973201	3.38076954	2.408370193	2.765993394	3.596712642	3.795809526	3.215734285	2.232278402	2.981198102	2.492282668	3.125627952	3.57182033	3.666424741	3.434236041	2.218001193	2.281592195	3.431109799	5.10404568	3.093258011	4.695338628	2.716036064	4.415246876	3.874496432	2.939821883	2.555687715	2.525915241	3.392475244	3.488366733	3.056913217	3.217619004	3.258828359	3.577148916	3.554799495	2.926908137	4.157451614	2.643857655	2.815511759	2.209312609	2.732240064
SLC19A2	4.33518423	4.265342365	4.923038918	4.897148411	5.954847034	5.710418025	6.388238578	6.828493456	7.508617082	4.238411863	7.169972233	4.961041891	5.170313494	5.870107937	7.366016712	6.213583394	5.951954132	6.074984039	6.083826758	5.252320419	4.854224241	4.881212175	5.498656742	5.666815103	4.884594243	7.53878209	4.726892162	6.499874638	6.673366272	6.417030303	5.270618134	5.509337514	7.048205745	4.666883698	4.94263689	5.470066194	6.050381837	6.839469113	4.33548635	5.534613012	6.764494382	6.632991276	6.209692494	4.590374669	4.656891153	6.430078105	5.382799934	6.753463976	7.478402322
RAB4A	6.261576127	6.024659827	5.551516861	6.64014355	6.831392031	6.625930557	6.090339568	6.568186373	6.945331497	5.81748462	6.455370802	6.059620557	6.114769451	6.86529744	6.902714688	6.290375026	6.234902472	5.946097759	5.764338353	5.673246599	6.774038018	6.09459739	6.605442929	6.286122896	6.0802178	5.046760496	5.676543364	7.064438945	5.590001275	6.272133583	6.743925539	6.150965413	7.656637666	6.134683537	5.909127878	6.316865844	6.440515756	6.471014473	6.785420002	5.902873922	6.554164051	6.587715496	6.987200668	6.840160629	6.079427204	6.362435378	5.786183619	5.916428417	6.12266373
HCG9	2.300500015	3.660498456	2.57546791	2.989249374	2.935841297	2.300500015	2.438400919	2.520835425	2.300500015	2.618795286	2.300500015	2.300500015	2.300500015	2.494661881	2.300500015	2.500673696	2.54466253	2.442264	2.477659292	2.300500015	2.300500015	2.300500015	2.687620638	3.037698421	2.756052194	3.231310906	2.300500015	2.300500015	2.743747119	2.601537448	2.591867179	2.597066096	2.991173789	2.677657078	2.889892899	2.300500015	2.720939547	2.667472208	2.300500015	2.300500015	2.58179073	2.469105254	2.645901715	2.676279016	2.300500015	2.446890185	2.300500015	2.300500015	2.300500015
EN1	5.621665455	2.151394024	2.670361477	2.151394024	2.351714993	3.69615625	2.212376797	2.184965192	2.203425352	2.887351586	2.646413126	2.151394024	4.790795746	2.291905068	2.214721679	2.240340029	2.170238356	2.151394024	2.913745723	2.283514646	7.449112097	3.113645548	2.182202242	4.448225907	5.597067492	5.51832154	2.474239744	2.19928102	4.122855842	2.682203546	3.379185179	5.218030489	2.151394024	2.151394024	6.625636578	2.288710193	2.679394304	2.208733393	2.206141206	2.383174324	2.408957666	2.176778498	2.697501414	2.229161258	3.946991005	2.173391644	2.427430018	2.212963435	2.151394024
PIGF	4.559510548	4.753124031	4.058147457	4.928270668	4.560283701	4.243057749	4.749635204	5.249985205	6.343565939	4.011808721	4.738115461	4.380965729	4.972184764	5.123306607	4.288484033	5.249947357	5.240684316	3.882542422	3.882727771	4.31513983	5.648881769	4.443717724	4.761042617	5.302438669	4.788809864	4.999162139	4.409615574	5.053127665	4.19951773	4.448875118	4.684584143	5.035742235	5.785352989	4.1978978	4.23034334	4.157256555	4.817362923	5.217799746	4.81726243	4.727973883	4.788681876	5.524701627	4.794481749	4.359281037	3.862672819	5.120548982	3.956356132	4.505749371	5.447922364
RBCK1	7.475158665	8.213272708	8.48420306	8.623363501	8.516152413	8.499186238	7.699700248	8.1763149	8.378237753	8.766532167	7.128001661	7.963523103	7.796257551	8.188372456	8.173897747	8.216247721	7.566078071	8.560417643	8.033057754	8.781612224	8.408478604	8.132101927	7.290425854	5.97838631	8.34252803	7.816428163	8.472084777	8.278815463	7.89020674	8.524231869	8.058971115	7.129891491	8.343046863	9.349637741	7.848123707	7.133711979	8.214562192	7.643477662	8.152610139	7.974218206	8.474096741	8.675600358	7.796054198	8.179343579	7.702482254	8.730967054	8.405374714	7.475079747	7.591766636
USP48	5.950991099	6.004385196	5.529477667	5.295061318	5.059281362	5.819468854	5.641374775	6.070148466	6.096779906	4.775270163	5.499322963	5.432334272	5.733532039	6.256191603	5.379487546	5.625242365	5.097031421	5.888787446	5.116840753	5.622015266	6.475927082	6.059677126	6.46365123	5.833419514	5.364437914	5.96680855	5.033495279	5.295361811	5.109674656	5.974238948	5.441815135	5.960861777	5.850775279	6.282770593	5.122454042	4.732913298	6.009523969	5.519960123	5.984606552	5.868625326	6.206945707	5.632059912	5.958762946	4.973125641	4.856859707	5.653267041	5.623899249	5.744642128	5.881989317
AKR7A2	8.924012169	8.261339683	8.179992127	7.965377493	8.355685305	8.755283443	8.183391246	8.690008114	8.558017766	8.453034369	7.162038567	8.074111421	8.782304025	8.95475507	7.517714938	8.48304727	8.111518055	8.72148494	7.538678414	7.487915401	9.306552596	8.76899248	9.530542452	8.001256706	8.633496418	8.495999853	7.939182754	7.655389441	7.822350102	8.349344294	8.18313071	9.046174754	8.60071263	8.008057898	7.912611555	8.557842745	8.766985755	8.338422532	8.473710772	7.741762142	8.856894766	8.614370279	8.778410355	8.004418399	7.698370502	8.237009184	8.854679018	8.493398171	8.238490072
SLC35A5	5.678308095	5.813323791	5.757846278	6.19068324	5.838235456	6.808270003	5.43189669	6.768662725	6.594688758	5.626864051	6.078803258	5.684290312	6.900779557	6.731355845	6.567604599	5.955122607	6.181307868	5.984881992	4.997630276	5.798766158	6.464327056	6.252868735	6.430892382	6.190559978	5.225066537	6.995530042	5.446101185	6.807058339	6.273357255	6.68613627	5.975680844	5.786846208	6.762713297	7.115741259	4.969127788	5.435857414	7.238508352	6.765286199	5.99494267	4.986237236	6.354176391	6.587624228	6.669139718	5.418444528	4.931424339	6.196414806	5.014816521	5.571481994	6.179295679
NDUFB9	6.910559956	7.377788899	6.154635831	7.349598879	6.689553413	7.881532879	6.905086423	7.072377195	7.517039164	7.619048887	6.30922115	7.97241162	7.324846602	6.31134247	7.383955922	6.235783684	7.106840804	7.213362604	6.937101227	7.421234017	7.665720476	7.402079905	6.475082322	6.482388796	7.623062001	6.502855445	6.559502745	7.423887492	6.57464218	6.400859715	6.947012289	7.785973368	6.468709774	7.910184328	7.002836767	8.876565914	7.65372824	7.390781481	7.036467281	5.993212721	6.927341231	7.530306368	7.001039103	7.279899759	6.830707359	6.537597548	5.507367134	6.963676158	7.08826047
MAML1	5.719209301	5.529638835	5.451694175	5.664281236	5.370435249	5.838613986	5.035287302	5.636217706	5.953700817	4.703413903	4.896971951	4.848769507	5.697273706	5.702180907	6.186006863	5.457032378	4.50148776	5.512315722	5.081768942	6.425660057	6.374490681	6.052154524	5.784462736	6.386498859	5.24281204	7.628963569	5.005920883	5.628728033	6.282466122	6.421501619	5.92359421	5.687948532	5.760889244	5.940156246	5.057196629	4.976765733	7.012133792	5.34297134	5.435779558	4.746736649	5.877284778	5.922011434	6.170580579	5.047857058	4.377050379	5.488056641	5.163850079	5.062211704	5.705794598
PKIG	4.416936733	7.289588462	5.840858385	5.51224541	6.822990916	5.876866703	4.858338985	4.599922532	5.738355194	6.791260991	5.950611943	6.411498476	5.508630893	6.502149925	6.307224047	6.567087642	6.257110859	5.895006046	5.411019844	5.618600863	7.505209734	6.46272208	6.727099083	5.825193909	5.714085275	6.528906141	6.131691204	6.080016783	6.072254334	5.623262134	6.49365522	7.122493381	6.873847629	6.94017848	5.163357813	7.218254105	7.192673525	5.755667376	5.723269643	5.77377186	6.44367148	6.192571846	6.074836822	6.357569903	6.462442232	6.008862888	6.106015213	5.702357652	5.657165694
RAB5A	8.168993748	7.626119165	7.096259004	7.324423289	7.078089864	7.127648265	8.473803369	8.739405242	8.534064239	6.885718531	7.417734538	7.413375497	7.258029913	7.791991088	7.92895468	7.754899642	7.437267609	7.22677371	6.883146491	6.787910735	6.925708321	7.537782105	8.612323558	7.661647766	6.788718716	8.183858293	6.721410256	7.57128588	7.448366753	7.794221128	7.726721303	7.846723907	8.041363801	7.876808675	6.709781502	6.696432834	7.319282892	7.564661166	7.34440614	7.532926195	8.548441997	7.734329557	7.841240529	6.810549664	6.961792393	7.146251981	6.9091192	8.217078104	8.164564126
YBX2	5.857505862	2.898495632	5.309538826	4.287779045	4.388187715	3.307418673	2.331898216	2.374672878	3.328025914	2.399723551	2.399293974	2.330537881	2.731771993	4.884773234	2.336986461	3.117156096	2.264651792	2.221625419	2.954806139	2.482326357	5.356138064	2.249867542	2.853877059	2.609474403	2.672535599	3.003198101	2.336422111	3.464120632	2.310992203	2.846511104	2.30533518	2.996320941	3.439521189	4.171056465	2.256259222	3.684282655	3.568077491	2.231355207	4.695128209	2.497621786	4.297924104	3.347288575	2.702458815	2.415303955	2.272751516	2.44796846	2.75937068	2.430380128	2.278910562
ASTL	2.328781429	2.408227287	2.269497163	2.269497163	2.445529483	2.43644416	3.663325759	4.117344895	3.42604631	2.433292061	2.558944629	2.333625843	2.269497163	2.368967687	2.59853497	2.321776865	2.364604574	2.306202203	2.598249124	2.269497163	2.417961453	2.903772088	2.269497163	2.397744444	2.392807008	2.841198996	2.440562423	2.351538736	2.749927652	2.494965739	2.487799602	2.708858998	2.980271369	2.50804844	2.673132512	2.499410766	2.486549085	4.385216474	2.780664085	2.425540907	2.603479211	2.474921707	2.923141536	4.890740468	2.8018732	2.344427938	2.604238119	3.408405788	2.269497163
LCP2	3.380562045	6.02649788	3.762644357	3.526219342	5.05252096	3.251374815	3.227417613	2.521958847	3.739276074	5.846344622	4.202143837	5.708194499	3.209416176	4.023809932	4.880113628	4.250308424	4.6494955	5.618645226	3.064294542	3.840465003	3.423159013	5.942913726	3.945704226	3.465784308	3.215949529	3.399929105	5.211016621	4.986726431	3.853362989	4.296764009	4.480351502	4.656434378	4.212087347	6.680894689	2.916233538	2.887415009	4.658334339	3.378624645	4.194926341	4.830027056	3.266821391	3.167780558	5.21074097	2.613872746	5.150776691	5.083574455	3.02044297	2.564635515	2.980673237
NUP214	6.155614619	6.375757896	6.197930876	6.570604177	5.943787402	6.294831408	6.068126699	5.780403596	6.420591747	5.777434575	5.499951587	5.635197029	6.233770913	6.416638448	5.685891459	6.136689779	6.116752612	6.404403685	5.465347272	6.716710176	6.819279253	6.624838551	6.210091847	6.059805284	5.911907434	7.267675764	5.839595184	5.434178709	6.348646331	7.009424534	5.772731657	5.904932522	6.286502238	6.311696253	5.92305228	5.870448664	6.91710567	5.806121391	6.818875477	5.584997107	5.951548126	6.15831631	6.585504262	6.153155436	5.595703293	6.139480995	6.067498891	6.381805721	6.561253384
[truncated: 2,823 more rows]
[truncated: 545 more columns]
