# Supplementary material for: Deciphering the immunological and prognostic features of bladder cancer through platinum-resistance-related genes analysis and identifying potential therapeutic target P4HB
Source: Front Immunol. 2023 Sep 18;14:1253586. doi: 10.3389/fimmu.2023.1253586 (PMC10544894; doi:10.3389/fimmu.2023.1253586)
Supplement: Supplementary file 3 [file DataSheet_3.zip › Table S1-3.txt]

HPRT1	7.964304282	7.681433274	8.108961193	7.938478133	7.240447703	7.957078119	6.010389508	7.73947864	8.204476429	7.520511479	5.903568557	7.182048426	9.340681873	7.20062199	7.203310325	6.415686497	6.275708578	7.86574236	7.381397485	8.016093387	8.362635728	7.430642733	7.152896573	7.099795139	6.133062943	8.80694807	6.994204821	7.38223171	6.675473928	7.201711155	6.403765008	5.797628027	8.142688838	8.86062827	7.022706748	6.289423687	7.469455482	6.385175677	6.875300006	6.789541221	8.649750022	6.927173201	6.694676385	6.81835109	6.526618601	8.20729815	6.529359664	8.189942615	7.804144604
MAPRE2	3.728103139	6.11248145	5.162333288	4.146067362	5.475068078	5.484864949	4.580738457	3.775024447	3.51021462	5.265542605	5.140702586	5.182069563	6.417085184	5.103540134	4.87080861	5.294339671	5.044628438	5.962980291	4.101994506	5.731827383	7.566463516	6.248536416	6.19964762	5.487868952	4.179528421	5.874294742	5.10727203	5.589744975	4.842949013	4.681354006	5.532284856	6.370010554	6.461199948	5.810561641	4.563407061	5.516196917	7.544249231	5.04086303	4.490270127	4.911991924	4.611589164	5.066599281	5.37277937	4.218756574	5.061432223	5.494648842	4.734043869	3.393431649	5.59183464
NUDCD3	7.922903326	7.393711825	6.576655178	7.304967461	7.377004718	7.11096274	6.756282215	6.208904791	7.474990536	7.015592674	5.761115627	6.989902748	7.561154722	6.819653553	6.610644372	6.334367917	6.081960989	8.708220299	6.137738751	7.701781359	7.473312704	7.242132112	7.340076566	6.551781075	7.152543467	7.411015962	7.08441368	6.496854017	7.077757643	7.063028552	6.654654706	7.369504925	7.314842974	7.147812703	5.99409	6.251347539	6.910696935	6.768564273	6.729778625	5.786988182	6.673367184	7.61388641	7.155229926	6.546692615	6.362115973	6.498637785	6.867356555	6.655734041	6.190982662
RIMS4	2.294703238	2.282239663	2.300887563	2.313632546	2.304914262	2.345495909	2.267698463	2.336657797	2.659353547	2.293629682	2.327290881	2.306568457	2.390294442	2.28308257	2.344351716	2.330189591	2.28728838	2.267698463	2.778757366	2.415929173	5.543067945	2.328219219	2.283804597	2.839500273	2.653238257	6.221896676	2.321472701	2.365459883	2.823224898	2.418624815	2.33723365	2.44820542	2.48486274	2.314102033	2.267698463	2.397000542	2.523418481	2.317734439	2.324734302	2.466671865	3.737037784	2.509902354	2.581793013	2.278137237	2.342862658	2.290642612	2.267698463	2.284045178	2.285487666
CACNB4	2.225534732	2.285011544	2.250197487	2.210650302	2.317739046	2.282304177	2.234136326	2.316134293	2.320599574	2.329596139	2.239512963	2.233033711	2.250680989	2.259952194	2.282186332	2.60394619	2.272841406	2.246807742	2.784602589	2.211523436	2.258391733	2.320485278	2.53142676	2.282893233	2.317051546	3.40926991	2.260072149	3.911563875	2.290408786	2.241705861	2.270583453	2.559316652	2.236460888	2.270107575	2.243530348	2.222201124	2.413314422	2.79857008	2.219354368	2.288065016	2.247898304	2.301598229	2.285364248	2.247292554	2.241340645	2.2704645	2.336160316	2.223560332	2.381932864
DDX50	6.931219285	7.310527685	7.050876548	7.471224872	7.19692764	6.897997999	6.23584964	7.171155824	8.225361338	6.792280268	6.364685945	7.209574923	7.924597973	7.466023304	6.596379075	6.610407721	6.504693637	7.658952348	5.646594496	7.059485915	8.152064604	7.350738323	7.497078636	7.196067816	7.150799373	7.793811157	6.89858483	7.006473957	6.196196736	7.557341102	7.159400634	7.050756864	7.054365519	7.668563064	6.418092164	7.543318076	7.468623445	6.783047003	7.027205377	6.353168323	6.924951398	7.169068349	7.47460094	6.826445788	6.546920633	6.89832015	6.059160755	6.243453491	6.402871558
TMEM134	7.670627564	7.013058834	6.174243655	6.774478047	7.02323701	6.797038855	7.760958103	7.37123303	7.04340436	7.027161407	6.815725285	6.764605289	7.141353966	6.411043648	7.108513879	7.348757782	7.388176694	6.625840909	7.504224313	6.415043497	7.330291894	9.125277974	6.696896133	6.882270905	8.015617911	7.652574293	6.644292019	6.269978878	7.601315723	5.858360297	7.765002481	7.584903764	7.853249118	6.595915912	7.585580686	7.138216391	5.748436881	7.529678613	6.829730091	6.756867415	6.636061972	6.661449663	6.561085848	7.919810336	8.047390103	6.786047007	7.407217578	7.479598986	6.811018516
INSM1	2.513492974	2.54219831	2.513492974	2.543932317	2.586170073	2.663269781	2.748439175	2.513492974	2.567233733	2.564435713	2.672362062	2.551952141	2.513492974	2.543808538	2.828542103	2.513492974	2.551952141	2.599034061	2.995359543	2.537230896	10.84589359	2.836919602	2.545169443	2.513492974	3.049082086	5.033107834	2.642713681	2.743055699	2.538101599	2.607655816	2.689470823	2.606242562	2.69750086	2.544303581	2.513492974	2.707657784	2.604001683	2.513492974	2.513492974	2.638699998	2.60128373	2.565409638	2.541578446	2.513492974	2.770472196	2.762267644	2.513492974	2.513492974	2.513492974
MTHFSD	4.586016775	4.916349501	4.750448829	4.482891809	5.853553968	4.799349256	4.548104954	5.75737519	4.150031262	5.167739452	4.074042214	4.319198828	5.657466994	5.766581374	4.616269153	5.076841563	3.8569476	4.804505785	4.255187351	4.729423116	5.497736586	5.274351933	5.322009905	6.590387356	5.11295197	5.093855466	4.973485273	5.252868616	5.518722751	5.069992706	4.685198004	5.022482029	5.372252932	5.399250604	5.070951905	4.540477595	4.942784796	4.223849754	5.119153552	4.039385347	5.597586277	5.407846403	5.335466533	5.182593768	4.252718031	4.609528928	5.050018706	5.314321849	4.92046438
SPRY1	5.879265752	5.834175145	4.963808324	5.379933585	6.626110263	5.619715095	5.805099698	5.83618439	5.759353154	5.9637268	6.519160647	5.547119458	7.047824936	5.97641996	6.298076689	6.26968181	5.680040622	5.45418426	4.655093911	4.485657963	6.257349686	6.85703796	6.517420594	6.418250797	4.398572549	7.127528221	6.116868565	6.76597267	6.447719972	5.832662148	5.939011668	5.734558899	6.730727374	6.246089492	5.448088238	5.376905528	6.142608821	7.267069063	6.394226433	5.985471122	6.885324667	5.879581887	6.472093207	4.739021005	5.433766835	5.767159458	4.996044779	5.087224203	6.342662734
COP1	5.47979739	5.485339566	5.43750751	5.637126079	6.065307788	6.1389381	6.50051409	6.308078953	6.722402368	5.605968738	6.537501518	5.536983617	5.74958707	6.393050628	6.111159784	6.121960925	5.75895732	6.19027248	6.318167193	5.97536957	6.925738781	5.718094406	6.317506307	6.282892684	6.096955634	6.773782425	5.733250857	6.156184318	5.024742923	6.664300906	6.69855672	6.258639631	6.91770266	6.196078831	5.798753866	5.851146354	6.594230988	5.76343936	6.148464178	6.01173756	6.223843445	6.560307365	5.908863874	5.943301533	5.37677675	6.39090048	6.076828909	5.686670089	6.689281202
MEIS3	3.493899975	4.971949593	3.689931854	3.872086474	5.222453713	3.008450191	4.555563009	2.518898078	2.79600105	5.938817707	3.00048785	4.327251409	2.901671915	5.145974796	3.74901393	4.409269734	4.441973091	3.755685251	2.901542901	2.995291033	3.579653896	5.756539953	3.690481714	4.150009787	4.812057837	3.200593727	4.356901742	3.52035061	3.308917949	5.612939092	4.796300468	4.264128969	3.289997139	4.241697198	3.299469802	3.732776532	3.800030758	3.22439776	4.436549933	5.041590409	3.603192812	3.464576275	4.42471538	5.123396971	5.417422493	3.777862035	3.857588334	2.765380975	2.628092208
MORC1	2.28310444	2.266805357	2.266805357	2.266805357	2.266805357	2.266805357	2.266805357	2.266805357	2.28340463	2.266805357	2.28864836	2.266805357	2.266805357	2.266805357	2.306933895	2.266805357	2.266805357	2.286852551	2.565286561	2.266805357	2.294917009	2.266805357	2.266805357	2.266805357	2.266805357	2.312244335	2.266805357	2.266805357	2.289246492	2.266805357	2.266805357	2.266805357	2.266805357	2.294917009	2.266805357	2.470532389	4.000720853	2.285054613	2.266805357	2.266805357	2.266805357	2.266805357	2.266805357	2.285504297	2.266805357	2.266805357	2.266805357	2.266805357	2.266805357
IFNAR2	4.309001399	3.756680003	3.455277538	3.887060753	4.751413941	4.40709739	3.838164726	3.819506692	3.605116262	4.17574098	3.25853673	3.579510739	4.04396286	5.271252213	3.311041246	3.859336403	3.756402297	3.305430217	4.279734577	2.957866908	3.390170385	3.693066514	3.426153783	3.738443911	3.260255069	3.399717129	3.48856808	4.249413703	3.13599569	3.654649128	3.852687275	3.49781214	3.16536878	4.139989239	3.64648973	3.150808703	3.352156481	3.20606515	4.627571926	4.974538936	4.696618103	4.472117295	3.442712607	3.341293682	3.80740708	4.787725102	5.125262774	4.228788018	4.669918878
KCNE2	2.195975613	2.195975613	2.27262635	2.195975613	2.323179118	2.195975613	2.195975613	2.195975613	2.195975613	2.195975613	2.195975613	2.195975613	2.195975613	2.399944466	2.417427697	2.304361722	2.195975613	2.195975613	2.195975613	2.195975613	2.195975613	2.195975613	2.195975613	2.195975613	2.367885117	2.195975613	2.195975613	2.195975613	2.195975613	2.280101298	2.195975613	2.278831328	2.195975613	2.195975613	2.195975613	2.195975613	2.353824466	2.195975613	2.195975613	2.195975613	2.195975613	2.373446365	2.385109713	2.267517798	2.195975613	2.195975613	2.195975613	2.195975613	2.195975613
CLCNKA	2.433043635	2.547506568	2.710181175	2.590111057	2.54312239	2.474648493	2.488254724	2.494750957	2.49817051	2.411326512	2.55292881	2.945202125	2.62085396	2.484635998	2.411326512	2.793772227	2.697445604	2.464424676	3.871615033	2.496911397	2.626237339	2.448245675	2.561467733	3.399949165	2.828943963	2.944492922	2.411326512	5.288045156	2.743148712	3.079818282	2.522822649	2.468995741	2.556070059	2.485722346	2.442327765	3.250360568	2.522112617	3.371442072	2.446028638	3.339508597	3.447898349	2.443253666	2.813494524	2.461126625	2.564768353	2.466254434	2.570660325	2.488796934	2.654415806
ACAN	2.36392001	4.392354107	3.243706905	2.468715836	3.021034359	2.616498928	2.322671503	2.351296014	2.452262023	2.822691948	3.399648622	3.263469266	2.365977115	2.937749279	3.341638929	3.357519655	2.952899426	2.969306298	2.607932028	2.592068112	3.962813066	3.603300477	2.314980673	2.965099426	2.960751763	3.443435408	2.754222946	3.601024159	3.300817618	3.521746427	3.037267523	2.744012643	3.022355392	3.033943008	3.040346483	4.096450061	3.260312914	2.281522597	2.774170146	3.179208673	2.982522844	2.450537254	2.853058147	2.265782625	4.105401648	2.969243615	2.924686335	2.265671057	2.568879918
MTA1	5.664177205	6.231904642	6.023255498	6.857882182	6.786327788	7.385143137	7.360741344	7.075100159	6.833626106	6.141314765	5.757716255	5.764614497	7.171427277	7.375105187	6.673377708	6.693768631	5.697653605	7.808874738	7.015198212	6.667702813	7.667642035	7.252707529	6.492400231	6.595929135	5.770516608	7.235261198	5.702916582	6.204865433	7.704959691	6.509468917	5.708148069	6.48560955	6.491695528	5.688965953	6.990599238	6.276718767	7.303930944	6.122787683	6.445597672	6.016816737	7.509660402	7.091220309	6.661188157	6.273555703	5.66994413	6.951113005	7.172391886	7.330510123	6.860157178
TSC22D3	4.814462907	6.714212752	6.354789906	5.586954498	7.569757037	8.134753912	5.452790411	5.577998788	7.255908622	7.938489097	7.536818567	7.072952996	7.047690854	8.848954852	6.518005044	7.719884787	6.720413101	7.965977065	4.681300073	6.146187282	5.85492249	7.536181622	8.353611683	6.773248282	5.784377502	6.717038136	7.861831144	7.579923894	6.986296843	7.96414773	6.871061287	7.015005708	7.197345907	7.538591591	4.981379561	5.872334991	6.196351698	8.609462164	4.811051227	6.947630024	7.469415438	5.499187002	7.924293469	5.664052749	8.0461224	5.989192532	6.782137776	7.072726397	6.621310474
MYH4	2.149982633	2.185375652	2.16366978	2.156635554	2.27101975	2.168065416	2.140643027	2.140643027	2.150121558	2.245042139	2.140643027	2.140643027	2.140643027	2.306745452	2.140643027	2.189433591	2.15081598	2.186052793	2.356283605	2.153035817	2.156773821	2.277883297	2.206082612	2.140643027	2.140643027	2.166830539	2.209947906	2.166693263	2.140643027	2.251000402	2.165044901	2.20207276	2.140643027	2.156773821	2.140643027	2.140643027	2.140643027	2.16160456	2.228196411	2.157741304	2.140643027	2.140643027	2.140643027	2.140643027	2.196708345	2.140643027	2.140643027	2.157464949	2.140643027
NFE2L3	7.925818103	7.52933737	5.89012365	7.46758374	5.377665546	6.878192726	3.873074143	5.432142641	5.412278506	6.068485487	4.200395749	4.415858433	6.600225868	6.078263047	6.377320287	6.090386952	5.913305403	6.486036646	5.338386927	4.8456188	4.578322243	4.695974477	4.923813758	6.79874377	5.323394158	6.114436548	6.858554954	4.657111698	5.070589896	5.888897014	6.589473849	7.756260689	5.320651024	6.960308683	6.102274929	6.906255683	5.531244599	3.005135412	8.266889407	5.747363537	5.277264326	6.266791635	6.438162082	5.011444253	4.963761458	6.399724318	5.346410541	5.232624569	8.298224695
ART5	2.658298867	2.450284812	2.319836288	2.643638456	3.195156723	2.386996709	2.458672977	2.44268821	2.393061151	4.704217315	2.594211639	3.930965487	2.197979435	3.635902646	2.661335831	2.519493638	2.664810565	2.239817019	2.719331994	2.448284524	7.09202382	2.870521506	2.523175885	2.197979435	3.157316805	4.045431706	2.67279339	3.255410407	3.494837381	2.598060522	2.285605724	3.535109473	5.915923936	3.742718916	2.246494566	6.09819921	2.366609438	3.214534825	2.448916532	2.37466942	2.361771538	2.24797375	2.926055471	2.312125893	3.564404658	2.283091076	2.400082002	2.527045747	2.831437678
HOXC10	5.779894696	5.413459054	3.913548477	4.377210223	5.89661342	2.11231761	2.207099701	5.401739253	4.293118518	3.000388891	2.56875977	4.98127839	2.11231761	2.622154086	2.162496242	2.148118408	2.219468373	2.299989172	2.707263032	5.102360105	4.608355323	6.009883493	2.346091019	5.830981394	2.466610113	6.843888043	2.594735004	2.416877583	2.140450869	2.534119984	2.441952963	5.863768805	2.11231761	2.369333104	2.6126559	6.580987845	4.81081115	2.222900242	2.378700902	2.220465724	2.470761367	2.521226822	3.311452541	2.11231761	3.968690924	2.138318941	2.11231761	2.219468373	2.11231761
FKBP6	2.253077398	2.229099552	2.201143754	2.201143754	2.307440673	2.201143754	2.242432737	2.268245834	2.288035193	2.439109162	2.224432733	2.275590131	2.435079621	2.288822816	2.244043016	2.201143754	2.201143754	2.201143754	2.479693502	2.224229587	2.846276993	2.288822816	2.201143754	2.277570578	2.250270956	2.273806095	2.253277711	2.342835883	2.318530939	2.201143754	2.290987225	2.270034702	2.22504205	2.231327767	2.201143754	3.009513385	2.223823235	2.334188515	2.229099552	2.26406574	2.287641268	2.226666012	2.228491437	2.260675614	2.284684421	2.223213556	2.26665442	2.232542139	2.269041079
TTBK1	2.722211855	2.329604075	2.199671231	2.261312794	2.304148394	2.204986311	2.197701087	2.294329962	2.422477501	2.375070328	2.235387842	2.398217167	2.390418202	2.304679747	2.319044511	2.324387991	2.231558318	2.265159945	2.566016751	2.303616809	3.111869526	2.446264812	2.227037552	2.327624589	2.222045285	4.227728868	2.26043174	2.345839117	2.280211588	2.161922288	2.333864686	2.27575908	2.34819946	2.43781568	2.156415817	2.265269685	2.249809157	2.14677975	2.181471785	2.300422427	2.284755908	2.350248226	2.22386302	2.226811074	2.389328306	2.428827882	2.274343909	2.178765421	2.191771495
KITLG	3.655838879	5.75627666	2.679828135	3.533536346	4.237729527	6.030942249	2.809403981	3.422645333	5.522874453	4.219611056	3.815821328	3.707251583	6.841461677	4.314987654	5.040485159	4.013900943	3.400218908	4.562395884	3.089127721	3.758765832	4.866916967	5.916301611	5.109568596	3.456686613	2.544605755	5.980784705	4.731356635	5.771019059	3.569639352	3.002957691	3.73502005	4.441383876	4.122439933	3.238945004	2.784802947	3.661869829	8.356870853	4.865960822	6.214323089	3.222091446	3.621606246	3.566133804	5.210138412	2.61033617	3.052149139	5.224401491	3.2847507	4.256636487	4.028609685
UMODL1	2.245800285	2.254257712	2.240422799	2.231871812	2.39553787	2.311805264	2.231871812	2.385970542	2.307772155	2.231871812	2.241299767	2.24692291	2.231871812	2.267206633	2.231871812	2.360818921	2.261919799	2.240422799	2.41369313	2.231871812	2.910351	2.565823275	2.231871812	2.231871812	2.231871812	2.280266896	2.242426402	2.289341362	2.231871812	2.231871812	2.250160452	2.277835976	2.231871812	2.255991932	2.271249001	2.255001241	2.231871812	2.231871812	2.254133748	2.269658098	2.249414064	2.282450727	2.264504509	2.231871812	2.265487769	2.231871812	2.240673424	2.231871812	2.231871812
SMAD4	5.366992097	6.164043839	5.438185771	5.868593243	5.565455655	5.676012306	5.249825631	6.08940485	6.619031609	5.01974338	5.399175015	4.997009757	6.604170257	6.81968199	5.806992894	6.006259128	4.998189177	6.206669195	4.734276515	5.724657927	8.19504128	6.068053363	6.557839135	6.451409687	6.056392269	7.242596891	5.187999194	6.014343057	5.797734237	6.141657871	5.89256588	5.674016185	6.364565108	6.157098334	4.488018808	5.515698636	7.558059162	5.282266115	5.172938197	4.517356722	5.207334334	6.147906346	5.797424188	5.755130541	5.390171435	5.248706496	5.077859698	5.50679719	4.964887818
SLC16A5	5.940237353	6.667333575	5.735187017	6.512283355	6.611975013	6.941246424	5.827746567	7.720405499	7.85398433	5.481425465	7.214579064	5.869121141	5.548709406	7.06291746	8.321953371	6.074275168	4.685899377	4.275672625	3.602268651	5.574455141	3.564497402	6.326013688	5.850455043	9.896465197	8.221314827	6.309780102	5.141056135	7.136736974	8.944714645	7.76622036	7.420670231	8.52630704	6.23664386	5.583648641	5.858716854	7.332496102	4.444876885	9.544974984	6.842646049	6.325778993	7.327982411	6.491807465	5.206963055	6.521644808	6.652821127	7.639556292	7.395216974	7.55000648	5.546620593
ANKRD55	2.239437924	2.331481442	2.26485521	2.251892784	2.29358526	2.221823212	2.221823212	2.221823212	2.374642382	2.366911738	2.499560966	2.332432605	2.257194115	2.251766297	2.387121283	2.34119789	2.259836662	2.692246519	2.448424904	2.221823212	2.252272171	2.738833692	2.313516501	2.221823212	2.221823212	2.246569653	2.349435105	2.529504439	2.26997911	2.401510795	2.354352392	2.268356653	2.382212771	2.472753279	2.221823212	2.279671376	2.35353414	2.24160707	2.221823212	2.511104051	2.287324053	2.392918981	2.520079928	2.242116929	2.402974753	2.330053386	2.244154361	2.253535993	2.290028681
HAMP	2.634002883	3.461654635	3.269385345	3.052765748	3.075563234	2.55002506	2.525871073	2.329667759	2.37278698	5.506868183	2.309420692	3.10443764	2.177286524	2.279125633	2.368826247	3.184714137	3.197239377	2.574007971	2.707131708	3.172449237	2.345613502	4.176799784	2.748049541	2.926225931	2.539136922	3.531744909	3.266276544	2.819097492	2.313014183	4.271611897	3.133206284	3.928430667	2.20531796	3.67249437	2.369977245	2.592453512	3.680690257	5.343547364	2.303813163	3.229863666	2.8524466	2.452846551	4.256395355	2.291319252	4.580729954	2.789002512	2.417269553	2.284964189	2.177286524
ELOVL7	3.622645083	4.36065832	4.536990584	5.892381617	4.259893013	4.469102078	3.943585624	4.104235307	3.329254014	3.039403106	5.79335299	3.659229713	4.388153725	4.758396114	5.920065531	5.899711416	4.020974469	5.007171338	2.884870855	4.59821745	4.969181006	3.256028076	3.857211833	4.176473346	4.301716031	5.94277156	4.483078223	4.651838322	4.548118133	4.722192875	4.550216897	2.880012005	4.338207502	4.152295681	3.80615126	4.196498731	6.065778905	4.73775246	4.979042223	4.729119741	4.121845558	5.690296662	3.799409796	4.004786864	2.616509965	6.050684334	2.310672817	2.831151331	4.41122593
BTF3L4	5.458496489	6.158320059	5.867309415	6.969493572	5.946991604	6.822530755	6.424877304	7.236338435	8.17702544	6.027093246	5.903458129	6.414263061	6.861316147	7.038718986	6.132685546	6.861257073	6.632701612	6.64871507	5.986030587	5.541190939	7.602320112	6.701659334	8.085271102	7.050239021	6.743885173	6.366963195	7.101627632	6.780387723	6.118879566	6.298512108	7.026081721	6.584266142	6.975526348	7.349346674	6.118028846	6.753897764	7.08381693	6.21698776	6.676790616	6.157821592	7.694305606	6.702718977	6.725596491	6.209727412	5.899575215	6.519919338	6.179682968	6.701889314	7.039862729
GLCCI1	4.499327049	5.025686057	3.027179181	6.324111669	5.159010204	4.113162275	5.786184599	4.335905163	4.860350532	3.43460717	5.018216759	3.300230795	3.882504484	5.461645757	6.098873314	5.144678512	4.677688918	5.175657789	4.373011418	3.701932701	6.61320688	4.307901804	5.666036798	4.13141018	4.534960677	5.702216029	4.402637351	4.877564526	5.740155094	5.93758878	4.291455326	5.969645309	4.772649032	3.340982228	4.227789524	4.139925233	5.486309871	5.347145489	4.892718155	5.319546649	4.193991722	5.03703822	6.375928677	3.371474026	3.956453703	5.30111788	3.977156286	4.736378237	5.291707931
CXADR	6.851386118	4.592729204	6.322601308	7.077513492	7.436499603	8.771381978	9.248262306	9.59271652	9.689563116	6.265579978	8.319690903	4.970542506	8.307606578	8.668844866	8.882630749	9.601314416	9.333373195	6.177108975	7.671346041	7.592235952	8.822963579	4.589792433	11.5036001	8.848416901	6.893220514	7.413797898	5.948973853	7.904228678	7.357594944	3.99994304	7.679728586	8.113242771	8.727837585	3.872764847	7.480303117	8.537988303	7.360417423	7.447059111	8.568188947	7.858609176	9.508556662	9.107791019	9.178581046	8.58727562	5.819157321	8.230362113	8.70646322	8.645603854	9.43014748
LAYN	3.108857157	6.788572711	3.244819356	2.748304753	5.74539651	3.466241818	2.950309202	3.150310763	2.828082959	5.759157167	3.960290924	3.924819594	3.33342126	4.369850108	3.994844173	4.344775043	4.800233537	3.824529	2.768089965	3.410768302	4.499780843	5.252928202	3.662151566	3.984569288	4.10992484	4.076207427	5.799279875	4.192603528	4.473678323	4.101301	4.45839339	4.53894983	4.480946732	5.584702205	3.141179738	5.31840579	3.43754733	3.786166211	3.854844058	3.780187777	3.94973772	3.201579498	4.849895152	3.038870215	4.495119572	3.886577355	3.758599853	2.605432589	2.691259803
MT1G	4.938709332	5.117560954	5.1905325	4.267650098	5.561047547	5.609193847	3.473216169	2.44059148	3.128217052	8.182893523	2.957317628	7.369470555	4.565385145	6.153430813	2.710743762	4.298479921	6.09211495	6.131931364	4.344315994	7.277351326	6.274570079	5.735604734	4.560663012	2.634290361	7.12637185	2.9421822	7.27011488	4.406324534	2.773273029	6.33881477	3.86964914	5.774254793	4.370928477	7.720112751	2.677043088	8.405120631	6.554314762	5.00944558	4.706863393	4.169581072	4.309240538	4.146497655	4.322776419	3.353142842	9.13207296	6.223564769	3.046596591	2.743999731	4.173747749
DEGS1	7.931544631	9.407075765	10.41380575	9.811894059	7.679313198	6.639948839	4.451474229	4.778576399	6.608883592	8.072428195	5.299847451	8.537383758	7.376254514	7.077088311	6.266925604	6.356893791	6.598545779	8.0834092	6.514199842	7.442499616	8.481197283	7.941761722	6.562653714	6.584851502	5.918201738	7.236403279	9.080029614	7.199191705	5.763472194	9.864925667	7.388711042	6.491153128	6.928172923	8.108763362	4.934553243	7.808838148	8.492870358	6.732430193	7.749788739	6.178416936	6.937249128	6.841554418	7.468015002	4.719035824	6.543982109	7.590268111	5.841138153	5.456500593	7.269477254
NFXL1	5.116481854	4.793104003	4.74071988	6.391834969	4.489642265	5.116598838	5.269287691	6.154371705	6.166143135	4.49209912	4.654440877	4.807050685	5.658685932	5.189612676	5.351441942	6.040518387	4.42687808	5.14738242	5.373566308	5.42832364	5.655186313	4.87326849	6.129501329	5.872541258	4.41854738	5.920156234	4.515597762	5.353382529	5.515399112	4.857421605	5.28906461	4.728808499	6.108413732	5.362974567	4.982578877	4.096411607	6.364917125	4.403957921	5.464384861	5.262606227	5.809035309	6.191046454	5.402555133	4.501568098	4.236885514	6.038477243	5.052098862	4.760662363	5.943528958
PTH	2.232819036	2.232819036	2.232819036	2.495246179	2.232819036	2.232819036	2.298779544	2.232819036	2.289077002	2.232819036	2.232819036	2.232819036	2.232819036	2.232819036	2.232819036	2.232819036	2.232819036	2.232819036	2.232819036	2.232819036	2.327340028	2.232819036	2.232819036	2.659006568	2.232819036	2.38311446	2.232819036	2.516077433	2.232819036	2.232819036	2.232819036	2.232819036	2.379741279	2.327340028	2.232819036	2.4088794	2.232819036	2.232819036	2.232819036	2.232819036	2.232819036	2.313566932	2.232819036	2.296422749	2.232819036	2.232819036	2.232819036	2.232819036	2.232819036
DPF2	6.901680957	6.469781547	5.976425991	5.982607187	6.576640059	7.067986685	6.34315681	6.8275243	6.937483296	5.966388927	5.763737032	5.801884209	6.775560339	6.049660297	6.447507922	6.295563944	5.451495205	6.278483461	5.669069038	7.080910178	6.709207581	7.232732643	5.795212948	6.665291993	5.665101139	6.735945638	5.451133716	6.568837555	6.129527036	6.401151535	6.491217666	6.528208078	6.43494459	6.931612671	6.238666382	6.89427757	7.019769235	6.088283428	6.627802984	5.816424535	6.326210954	6.725876143	6.26292601	6.391998566	5.662307023	6.422634116	6.575957469	6.400466917	6.302350872
ARL4C	5.078802956	7.343070208	5.899183053	5.702145034	6.89632015	5.113001947	5.546940778	6.183792751	6.40458143	7.601737459	5.906016125	7.960070312	6.794755137	6.889310415	7.309890351	6.258774492	5.816122885	6.570870406	4.619102677	5.138372665	7.013229965	7.745299329	6.39476027	5.166811038	5.958845231	6.059648517	6.97465021	5.664045606	4.958800464	6.027052407	5.948145597	5.8860948	5.514565496	8.385627728	4.071103312	7.109171444	7.754731499	6.093877262	7.315327279	5.899558351	3.518566058	4.070797298	6.63746654	3.853156284	6.34532877	5.493421836	6.285583665	3.750572026	3.055252367
FSD2	2.210713316	2.217001866	2.225569017	2.200401886	2.242735109	2.200401886	2.34202665	2.220466975	2.221290941	2.258921171	2.214191497	2.244523283	2.261818057	2.235236458	2.263264616	2.271598042	2.211542112	2.200401886	2.382001974	2.214026034	2.270478656	2.235236458	2.254727879	2.455470444	2.200401886	2.200401886	2.39169916	2.538556288	2.350129215	2.295721293	2.305148428	2.227703948	2.200401886	2.218157702	2.229672232	2.217497322	2.227047337	2.211873515	2.312339994	2.237685375	2.264228292	2.245335456	2.23262031	2.39095522	2.309685851	2.200401886	2.314055133	2.218982809	2.220631801
BLZF1	5.212908052	5.508224229	5.440324007	5.86550171	5.635637054	5.839573269	4.806154285	5.857886	6.087555634	4.955128005	5.39094953	5.889732829	5.911255191	5.879663603	5.897951263	5.509539628	6.05091537	6.951139492	5.291842077	6.153824536	5.466267716	6.047759301	5.431366633	5.407667171	4.714125093	7.566839442	5.986851582	5.876503275	5.139548153	6.012966921	6.049128392	5.876819644	5.826517621	6.800470195	4.901640549	4.520967979	6.125788499	5.460409358	5.822957622	5.347907498	5.469536532	6.056625273	6.311458341	4.285750928	4.622647131	6.155612772	5.075192866	5.091932073	6.579270994
BNIP1	4.577455705	5.357309595	5.146082466	5.485860859	5.16175394	5.885215664	3.940027031	4.529294789	5.370254885	5.461158139	4.633505687	5.499352063	5.444062152	5.140636054	5.240191513	5.145438949	4.682993244	4.946338515	5.066901576	5.987841474	5.706767673	4.996051252	5.138483875	4.474894612	5.798281882	6.114707264	5.495827736	5.492807588	4.849655085	5.71645506	5.704851322	4.272017738	5.862147172	5.869566619	4.705172272	5.540485283	6.481511074	4.825234864	4.669892198	4.711683712	5.083518488	4.927718486	4.785494693	5.53071631	4.963997102	5.330256978	4.805180169	4.616014039	5.570158015
GBP1	5.908315469	8.934985874	5.660818635	5.330329718	6.359940049	6.606882068	4.827345598	5.712847766	6.368974317	7.958191151	5.313716728	7.899962894	7.353504854	6.58417007	6.681324834	5.76136441	6.15013517	8.875775353	5.191872299	7.875030654	4.129845824	7.461087358	7.262505026	4.598925503	4.33803563	5.234313255	8.264776812	6.342086774	5.123759101	5.858945583	7.242955411	5.27134451	5.726143204	9.858111885	3.906946727	3.639425989	6.554828176	4.780949638	7.610385383	6.572556901	6.644662074	5.744413203	7.208251016	3.854410419	5.485602744	7.060267428	5.06741325	5.38169147	6.131478681
GLB1L3	4.038564821	2.554175491	3.340827127	2.177147142	2.171885665	2.149145836	2.162260862	2.159842758	2.154749099	2.164915255	2.149145836	2.149145836	2.171286332	2.158510757	2.209294988	2.187365926	2.172843985	2.169366489	2.324126217	2.156449347	2.89731873	2.167804391	2.695423404	2.458523273	2.20288605	4.332546744	2.149145836	2.17965033	2.149145836	2.17869734	2.16346812	2.955638565	2.164191902	2.284780553	2.210572748	2.158268419	2.177505054	2.16141507	2.157904821	3.384031737	2.149145836	2.173322863	2.1918541	2.180483587	2.201717165	2.190556587	2.169966765	2.159116392	3.104314256
LPP	5.909647344	7.243832209	6.578178986	6.189747866	6.987667862	6.582487937	6.650237418	7.183995127	7.687761061	6.147048751	6.913719944	6.250549609	7.459579485	7.007846677	6.448978961	7.524212045	6.947259064	7.251071386	6.212845533	6.132519005	5.639661015	7.479201498	7.808964963	7.03226628	5.65752782	7.429431509	5.777484437	6.893055486	7.013171646	6.862307763	7.203844613	8.403749373	6.54103449	6.908087062	6.013242571	5.009912873	6.958840048	6.745717425	7.114888993	6.412934217	7.466472208	6.873914566	7.402051653	6.072608415	5.952412326	6.992045833	7.477258481	6.496112147	6.718695895
FRMD7	2.163902456	2.163902456	2.189182176	2.233106396	2.403420735	2.163902456	2.163902456	2.203673785	2.184659515	2.163902456	2.191355465	2.163902456	2.163902456	2.299129519	2.238964676	2.163902456	2.163902456	2.238314753	2.287171156	2.191188387	2.602440367	2.393809126	2.236038062	2.253361481	2.163902456	2.221000524	2.194860296	2.163902456	2.163902456	2.163902456	2.367507379	2.163902456	2.497495084	2.163902456	2.163902456	2.263959485	2.190519914	2.209634321	2.163902456	2.201184039	2.428595128	2.163902456	2.196026967	2.163902456	2.163902456	2.163902456	2.189851177	2.163902456	2.163902456
KLHL14	2.235885171	2.395623986	2.274327328	2.271565206	2.27895944	2.266527988	2.285317144	2.256267074	2.308731092	2.324027489	2.357384732	2.345451353	2.277834238	2.253720922	2.348652273	2.359734759	2.366525767	2.323544662	2.553223401	2.24989226	4.233176729	2.404272548	2.47564514	2.451706666	2.265518183	2.922164521	2.414214881	2.638005305	2.320401881	2.551908857	2.440065554	2.591069258	2.360204252	2.271942207	2.294857145	2.773899176	2.366408983	2.412525565	2.235885171	2.310683559	2.35054538	2.382541619	2.406765313	2.30677567	2.273825563	2.288422276	2.467570842	2.273449111	2.276833234
KRT73	2.261695435	2.261695435	2.293339091	2.261695435	2.261695435	2.261695435	2.261695435	2.31141933	2.313398108	2.472190816	2.261695435	2.370440086	2.313233298	2.261695435	2.261695435	2.261695435	2.261695435	2.293172323	2.34021294	2.295838644	2.261695435	2.261695435	2.307289458	2.261695435	2.261695435	2.434859849	2.261695435	2.261695435	2.261695435	2.261695435	2.261695435	2.261695435	2.261695435	2.261695435	2.261695435	2.611189859	2.261695435	2.261695435	2.302652052	2.261695435	2.261695435	2.261695435	2.261695435	2.261695435	2.261695435	2.294339353	2.261695435	2.261695435	2.261695435
KIAA1549	3.815705211	3.89294585	3.496458298	3.758436918	3.552012357	2.543034973	3.705061532	3.983189645	4.949858072	2.770030893	2.499521994	2.929291697	2.43376226	3.206762554	3.501410802	3.343261427	3.419496596	4.299903974	3.704408977	2.867698326	5.25380221	2.99734139	3.254140623	4.192497414	2.867521344	4.613157946	3.032518239	3.625950731	4.005681392	4.961165756	3.306097844	3.687438965	3.789429222	2.904191446	2.991334075	3.839781243	4.861154398	2.985243411	3.80258336	3.171105406	3.78073809	4.883594398	4.049120215	3.174869751	3.198474035	3.817896521	3.475370484	2.447834529	4.210211392
FBXL15	6.271565964	6.264203308	5.827618078	5.898156901	6.914623249	5.72977715	5.697379306	5.955458546	5.956228398	7.286404194	4.997764496	6.423044602	5.066965524	6.598682159	5.841935399	6.015187484	6.01994256	6.148594453	5.568447632	5.847701413	6.85880482	5.9463176	6.391864248	5.483214003	7.211022323	5.798930116	6.352543858	5.674201785	6.504918893	5.746007654	6.290279077	6.574861268	5.791348502	5.938126669	6.245106252	7.492926291	5.649205735	6.445870011	6.294133004	5.668316233	5.781187971	5.875321286	6.250551922	6.999387681	6.739102539	6.379591713	5.030091906	5.373939535	5.491894277
RCVRN	2.335526342	2.590058861	2.312940304	2.243134693	2.503513863	2.204610828	2.204610828	2.204610828	2.227647671	2.389669718	2.23491447	2.474644561	2.204610828	2.204610828	2.260135339	2.204610828	2.253274756	2.204610828	2.33963146	2.204610828	2.204610828	2.316841083	2.358941128	2.334066891	2.329013831	2.204610828	2.304565372	2.326880952	2.409967821	2.32354204	2.204610828	2.455969607	2.295732997	2.354759485	2.268353236	2.314286585	2.262786864	2.279422339	2.310378925	2.32447771	2.204610828	2.270296434	2.341613646	2.204610828	2.311592774	2.316303668	2.204610828	2.204610828	2.204610828
IFNG	2.594604781	4.650617302	2.291887712	2.374834992	2.781487334	2.242719078	2.242719078	2.319594709	2.283416061	3.930248902	2.347471271	3.879546347	3.5099454	2.310274747	3.273203786	2.378335627	3.242593434	3.787090949	2.709446824	3.344998038	2.438025596	2.435109408	2.242719078	2.411844551	2.455172793	2.352390897	3.972938238	2.54397479	2.666300182	2.492049747	3.355149546	2.615201142	2.242719078	5.111627788	2.242719078	2.371324289	3.034449819	2.413013076	3.386351556	3.458333364	2.242719078	2.603630094	2.799722739	2.288717729	2.9126773	3.492134921	2.242719078	2.242719078	2.242719078
SPINK4	2.459250714	2.857781052	4.051165459	3.643028627	2.329392896	7.430455257	2.432006434	4.501094869	2.326075927	2.172914141	2.460799125	2.728514708	2.462036516	3.036309106	5.32084215	2.427991397	2.837450387	5.247037398	8.85996878	2.37031686	2.533603069	2.172914141	2.172914141	2.814992375	2.382871183	8.952335186	2.39465307	2.379249588	3.751333801	2.463684527	2.536330265	2.172914141	3.747117013	2.172914141	9.625291138	3.431720858	2.453038413	7.290283953	2.172914141	2.550554191	5.74020743	6.3589115	2.598627903	8.270926691	2.354394104	3.935282393	2.172914141	4.040571192	2.172914141
DLX4	2.626465683	2.345565895	3.14037471	4.324259772	3.314994158	2.74700334	2.257392456	2.939705562	3.830686245	2.368385353	3.111942478	2.78242601	2.145998432	2.429997967	2.291971547	3.09304501	2.548302724	2.597359866	3.316040992	2.642667202	4.612199147	2.849005972	2.291052677	2.79646946	2.42461671	4.100113067	2.849905256	3.532026211	2.524140387	3.992083095	3.246353251	2.36454796	3.295461734	2.986577284	2.60123417	7.584384838	8.15119321	3.827611349	2.253710742	2.836604681	3.191922417	3.176698278	2.615828273	2.753420636	2.538113713	2.191112088	2.978352406	2.857011621	2.734559985
ABAT	2.442018768	4.148823958	4.749747615	2.696879492	5.719816422	4.046026737	6.250544542	6.243464412	4.385548222	3.189735793	5.87199459	2.975502314	3.758086508	5.924833895	6.11169359	5.755474733	4.049145797	2.682303278	3.314637192	2.396805869	3.379198908	3.382474866	5.243596598	4.364576399	5.341863279	3.218150162	3.873806888	5.940495546	6.19877748	5.004086291	4.913337181	3.830075142	6.185524697	3.274662418	5.420240506	2.56982976	4.220552148	5.440152691	4.646025988	3.546735036	3.975344095	5.10615571	4.72109195	4.52163151	4.423073019	7.676493556	4.144565277	3.087695121	4.249773838
COX7C	9.999695124	9.596188611	9.49455727	10.90663817	9.659825298	10.59819042	9.193594088	10.1209716	10.05352149	10.09927374	10.28545496	9.937856453	10.011211	10.1882222	10.43140757	10.23111149	10.36601307	8.911927497	9.649721951	10.10771279	10.74441126	9.045315991	9.736711278	10.67088048	10.48678757	10.16804509	10.51362849	9.903928299	10.15932348	9.912830283	10.23493784	9.632233907	10.62249385	10.14771139	10.8874448	10.83469018	10.29415183	10.68545366	9.896421029	9.739243961	10.48200621	10.08206633	9.584159525	11.11555768	9.69075789	9.893552556	9.54261505	9.940371152	10.22710247
DKK1	6.320024146	8.745685102	2.096293149	5.057695387	5.656148341	5.079955086	6.21903067	6.108891418	5.628990515	6.764425773	7.743479784	3.626973173	9.418412583	2.537910498	9.449007634	4.600213152	3.417937799	9.866135322	2.582556158	5.608633708	2.166493268	6.848201635	4.526313632	4.7469059	2.853375168	1.93838728	4.087001434	5.054658416	7.267727873	5.395913302	5.803235393	2.138073746	8.133243083	2.232611684	2.888345012	11.97296608	3.806918804	9.734011224	8.218041566	3.910686492	4.436361943	4.914673413	2.738057288	2.382722968	3.154130463	5.61050801	4.556268269	2.847391201	2.744836921
WFDC13	2.233644523	2.233644523	2.691747779	2.35558564	2.309051103	2.436554858	2.476594704	3.802260383	2.233644523	2.233644523	4.812250082	2.233644523	2.442384195	2.74921593	2.694516318	3.864812296	4.432738429	2.322391424	2.749133207	2.233644523	2.233644523	2.233644523	2.529474859	3.028414323	3.726309462	2.67307382	2.233644523	2.742081698	3.746805194	2.464810356	2.328081948	4.294104674	3.065887364	2.233644523	3.628530959	2.233644523	2.327502468	3.526228727	2.292232529	2.363382198	2.280010344	2.482547867	5.020231	2.93866725	2.321576373	2.565921678	2.527797146	2.585122559	2.498925929
KRTAP10-2	2.322637303	2.322637303	2.322637303	2.322637303	2.322637303	2.322637303	2.322637303	2.508325794	2.322637303	2.322637303	2.453140732	2.322637303	2.322637303	2.322637303	2.443601912	2.322637303	2.376817796	2.322637303	2.322637303	2.322637303	2.322637303	2.406850938	2.322637303	2.322637303	2.322637303	2.322637303	2.322637303	2.322637303	2.322637303	2.322637303	2.322637303	2.452480344	2.322637303	2.322637303	2.322637303	2.322637303	2.322637303	2.322637303	2.322637303	2.322637303	2.322637303	2.322637303	2.322637303	2.539507875	2.322637303	2.322637303	2.385561404	2.322637303	2.322637303
GATA3	8.061431074	7.183735564	6.650845249	8.728578212	9.498691515	8.952439137	10.73364971	9.404336775	9.391558512	7.473526608	9.152939313	7.737921014	7.989113903	8.652854546	9.262182598	9.62149029	10.12691329	7.204810328	10.78967202	4.467655591	2.367203635	5.764537646	9.394951763	8.53870747	8.488141106	10.02307795	7.911998899	8.777505686	8.123320695	8.851931508	9.473494971	7.383896375	10.86255503	4.432906479	9.841437458	7.015635742	2.958068691	9.714254152	8.649162556	10.08619615	8.105009648	10.52676579	8.7350342	9.622107079	9.020353848	10.7577266	9.50279503	9.391177074	10.61506351
C1QL4	2.60064958	2.166235353	2.355276403	2.166235353	2.914813752	2.417564686	2.166235353	2.211586236	2.258917287	2.413007113	2.166235353	2.911326648	2.42466416	2.420725126	2.195311618	2.247028578	2.216613122	2.581788843	2.337345463	3.231951517	2.424369175	2.574422666	2.166235353	2.166235353	2.166235353	4.723304339	2.333324646	2.166235353	2.229955898	2.259142614	2.226836373	2.197565299	2.290063708	2.932942586	2.263864868	2.537534559	2.255532357	2.192577879	3.135548912	2.249869784	2.333748516	2.298381867	2.203004342	2.193172693	2.249869784	2.253496867	2.166235353	2.595192928	2.166235353
CDK5	6.132456737	6.195072659	6.250439711	7.077784506	6.78258328	5.659498727	6.051990698	5.749732992	6.708085275	6.761915292	5.409367495	6.352325632	6.191642867	6.774134996	5.912180733	5.892917524	6.099978628	6.191089081	5.897764664	5.125553807	7.341456856	6.459697349	5.809030725	5.875821524	5.919124559	6.615609516	6.949227852	6.426753032	6.167218341	6.713710757	6.571567872	6.250139146	7.078481089	7.368960197	6.315269329	7.130275746	7.473686209	6.475956986	6.62107352	6.392912588	7.171006376	6.645808215	5.640895287	6.808734859	7.092475508	5.911922147	6.22583158	7.048510547	7.07363097
AURKA	7.259701041	7.808144148	8.150402546	6.719506196	5.664281879	7.467238065	5.35733189	6.095352933	7.343092754	7.114055599	3.950824463	7.230715095	7.818404925	7.286323669	5.876754888	6.201258459	5.869047605	7.713314849	6.419850541	8.963933129	8.100930068	7.364643592	7.357261187	6.687790584	7.210875218	7.899758803	7.566459229	7.166360787	5.32138424	8.481462162	5.900742567	6.558801018	5.637280249	7.038793396	6.561334963	5.803513069	8.712898718	5.201416236	6.097995636	6.256350725	7.061786286	7.734591232	6.404445467	4.964752946	4.798598049	7.901195052	6.286413574	6.101348351	7.223215067
SNORD108	0	0	0	0	0	0	0	0	0	0	0	0	0	0	0	0	0	0	0	0	0	0	0	0	0	0	0	0	0	0	0	0	0	0	0	0	0	0	0	0	0	0	0	0	0	0	0	0	0
AGL	3.608470243	4.477468471	4.414566787	4.463085128	4.934130004	4.570590157	5.105222392	5.773542817	5.657790602	4.288886055	5.194587233	3.890194677	5.725050527	4.456366022	5.062716925	4.986068004	4.127239865	4.813248614	4.260041105	4.402666245	7.477612271	4.870301136	5.277413421	4.745060266	3.858281047	4.849402318	3.794554702	6.543797403	5.110349891	4.893461536	5.109416055	4.297329634	5.150871951	5.119864057	4.434284159	3.818208614	6.21348916	5.07234529	5.288768612	4.474694843	5.074918609	5.231451742	4.856959909	3.846551607	3.832595219	5.264610984	4.560175587	4.143042408	5.019961494
GPR156	4.209323198	2.812110179	3.983453943	2.434089588	3.646811979	3.197010057	2.354822243	2.534711978	3.23486987	2.852334085	2.298896484	2.795047771	4.303396512	2.915879924	2.386082058	2.398718038	2.365762841	3.117108659	2.698017622	2.966270162	6.480007779	3.626261624	2.539878466	2.393285034	2.299520629	4.622049328	2.395021519	2.68006377	2.571546749	2.795889573	2.411114302	2.632111281	2.542968217	2.862112673	2.299520629	2.501560253	2.539672213	2.359590706	2.364696749	2.317610636	2.766258856	2.644319089	2.457424189	2.496874201	2.429820555	2.534297742	2.462697656	2.590608341	2.97279521
CRTAM	2.434899239	3.708900432	2.456080498	2.277430431	2.83708456	2.444295283	2.22225088	2.845339306	2.453050127	3.09840742	2.552309958	3.417641625	2.33041211	2.248472096	3.121815141	2.652832114	2.860260517	3.104952059	2.412752417	2.549686685	2.439414614	3.287675828	2.591752424	2.467658319	2.209445976	2.690267559	3.722620701	2.952471261	2.448395109	2.706831191	2.751652741	3.128505944	2.254855767	4.118083949	2.158520786	2.21776729	2.962095542	2.432104725	3.218990659	3.008741439	2.225802942	2.356365531	3.144403758	2.21995368	3.269563972	2.723095226	2.310308233	2.283772541	2.228545779
RBMY1A1	2.196372484	2.196372484	2.196372484	2.196372484	2.196372484	2.196372484	2.196372484	2.196372484	2.196372484	2.196372484	2.196372484	2.428078783	2.196372484	2.196372484	2.196372484	2.196372484	2.196372484	2.196372484	2.196372484	2.196372484	2.196372484	2.196372484	2.196372484	2.196372484	2.196372484	2.196372484	2.196372484	2.762030334	2.196372484	2.196372484	2.196372484	2.196372484	2.196372484	2.196372484	2.196372484	2.196372484	2.196372484	2.196372484	2.196372484	2.196372484	2.196372484	2.196372484	2.196372484	2.196372484	2.196372484	2.196372484	2.196372484	2.196372484	2.196372484
EIF4H	8.06886817	8.227477796	8.545326565	8.059341406	7.800488259	7.922174206	7.348026424	7.529093613	8.54031698	7.279030099	7.249006403	8.286395033	9.152102079	7.985852308	8.007884957	7.440718898	7.279387704	8.167787983	6.86160735	8.529181683	8.234709654	8.626901525	8.646885312	7.713695641	7.603960813	8.766089375	8.490905862	7.945879785	7.555596008	8.948720445	7.753784251	8.074981186	8.300523219	7.920797656	7.045033045	7.23379582	8.358874591	8.131005766	8.095595344	7.445433891	8.159143542	7.939882581	8.053000411	7.048619022	6.613739883	7.852603946	7.490626103	7.83649392	8.472684736
LHX1	2.241261987	2.755647572	2.427166243	6.06802091	2.252090599	2.398352399	2.511540357	2.270128416	2.231200119	2.648749803	2.231200119	2.730355291	2.31063981	2.346612215	2.316287074	2.266422187	2.253059311	5.57643024	2.292486415	2.231200119	2.332280935	4.043255709	2.231200119	2.260901993	2.231200119	5.743729863	3.559427213	3.39114484	2.231200119	2.231200119	2.283190309	2.309946526	2.231200119	4.222826233	2.245653568	2.758542048	5.279936502	2.231200119	3.102829164	2.62409849	2.231200119	3.181632083	2.323395696	2.405004195	2.267618963	2.281772086	2.231200119	2.231200119	2.231200119
C10orf88	4.273285634	5.333675228	4.438447794	4.913102491	5.170971525	4.883597861	4.393331269	5.675006114	5.454605043	4.384518624	4.243789108	5.035671197	4.890763218	5.572903636	4.51693668	4.776175441	4.772723434	5.191600226	4.493718021	5.105862979	6.330944396	5.033621955	4.986208226	5.414537287	4.647954384	5.863595407	5.055772467	5.147855639	4.867977698	5.117019498	4.906774677	4.724414478	4.653489688	4.921786048	4.288450115	5.302922617	5.776876938	4.551657256	5.08633513	4.19690095	5.238996372	5.106126483	5.234606034	4.381401741	3.873541345	4.862852645	4.354842708	4.378737225	4.846940858
PPY	2.171961864	2.248953573	2.919232367	3.229966551	2.171961864	2.171961864	2.229435564	2.171961864	2.786856423	3.113070533	2.236360174	4.003425608	2.171961864	2.171961864	2.231632635	2.66457405	2.224332285	2.341356771	2.31597389	2.171961864	2.171961864	2.171961864	2.25690004	2.171961864	2.171961864	2.720671114	3.176802214	2.171961864	2.171961864	3.195114507	2.171961864	2.171961864	2.171961864	2.254521559	2.171961864	2.171961864	2.171961864	2.171961864	2.171961864	2.339878267	2.589264129	2.30905668	2.171961864	2.171961864	2.286409938	3.001903867	2.171961864	2.171961864	2.26558147
ZBTB10	3.573963846	4.107649838	4.850117648	5.052918155	4.27743382	4.205605312	5.105640409	4.956218205	5.348909049	3.797915335	4.448123717	4.171776237	3.69430513	4.276327917	6.148288403	5.05324966	4.681955287	3.797994414	4.39885726	4.621346684	5.600328955	4.120665164	5.146774738	4.361608366	4.556052749	6.598159147	3.313536822	4.73932964	4.081469249	4.349715355	3.830097582	4.177553771	4.758796456	4.873519994	4.057472408	5.321244986	4.990253553	4.538886712	3.994219162	4.446354034	3.624243302	5.27880234	5.328265137	3.814567207	3.958946659	4.311855533	4.162118754	4.766562079	4.831229969
EFCAB5	2.275906534	2.348737812	2.415158429	2.296051208	2.306242121	2.463575441	2.347467532	2.503475436	2.883957978	2.288444055	2.368320924	2.338539298	2.45108732	2.331303768	2.334459866	2.297374715	2.331303768	2.534504446	2.565171445	2.402285934	3.335112276	2.331186722	2.285412486	2.666771516	2.346889705	2.480727506	2.268790921	2.600308557	2.670704617	2.47312175	2.520998634	2.394075494	2.475731667	2.466940689	2.317889604	2.438258484	2.456711806	2.471343894	2.304210564	2.299177244	2.526818991	2.379520066	2.314098246	2.462627333	2.307674179	2.310295372	2.520093045	2.550324927	2.261263366
ELK3	6.055589258	6.658309968	5.328728354	5.309451145	5.858123218	5.747162519	4.605795858	5.525255732	5.786601368	5.962777275	4.995527072	6.264480835	6.353499744	6.771468554	4.920457474	5.85446683	5.558148267	7.360174118	3.688499908	6.444405453	5.145133905	6.822637745	6.520150337	6.107552675	5.064443217	5.429393806	6.232055184	6.017210994	5.510404767	5.659588368	5.596724725	5.595710947	5.830111359	7.230070586	4.405872072	4.802555898	5.018520491	4.637536043	6.462768007	5.655602456	5.865386387	5.634140408	5.926891741	4.660164883	5.254674106	5.860215795	5.13024796	3.997335655	5.599964796
TEX264	7.368805354	6.732754263	6.172153081	6.903740296	6.906408828	6.519760348	7.641923266	7.187061117	6.662136774	7.088852774	6.71994017	6.879223755	6.767485752	6.525801925	7.278758604	7.071539799	6.856746384	6.406537415	7.212143483	6.814170635	7.581574482	6.858225694	7.417847692	5.889455068	7.491471357	8.063768388	7.027738437	7.194650226	6.242913807	6.992549338	6.658776019	6.185473101	7.611628734	7.658791672	7.324742829	7.675307662	7.250773648	8.184870267	7.261488181	6.559286134	7.40677789	6.964303565	6.570597213	7.714481934	7.462180763	6.719755042	7.264918284	7.986526361	7.005450894
SEH1L	6.042925738	5.282199591	5.531047397	6.416235496	4.132427386	5.211351326	4.679749925	5.537957452	5.752540172	4.682891127	4.070660373	5.685804789	5.904162538	5.153923045	5.108356294	4.687235034	4.267202516	6.697404157	4.98549949	5.981448462	6.574021927	4.899274248	5.509975284	4.865706674	4.967932503	5.737250877	4.918282417	5.196381089	4.496134929	5.45719501	4.433483977	4.846581313	5.179788286	5.811965829	4.084591694	4.676942767	6.757004721	4.315476718	5.521304779	4.392919583	5.728103149	4.987736742	4.487546729	4.663461326	3.740344137	5.680216534	4.495210022	5.494872184	7.526919478
RPS7	9.475223279	8.2388485	8.404485952	9.673936664	8.504398988	9.000859514	8.717121934	8.857556048	8.828541251	8.168208677	8.395700068	8.562913168	8.739165147	9.128496941	8.471108223	8.830023396	9.580010872	7.639835684	8.277264887	8.984196849	9.467290282	8.025716037	8.320915931	7.476858649	9.152276616	8.240663043	8.404595089	8.082655467	8.208988273	9.587600429	8.552561037	8.543994567	8.989427802	7.925023716	9.921484522	9.514724414	7.899064621	7.427125176	8.79757654	9.271568658	8.488368478	8.470646802	8.333688367	9.46267732	8.270065622	8.47776005	8.057474551	8.050460664	9.119167788
OR2L13	2.260999193	2.307853267	2.260999193	2.260999193	2.260999193	2.260999193	2.295810884	2.260999193	2.29061959	2.260999193	2.260999193	2.260999193	2.260999193	2.260999193	2.260999193	2.260999193	2.260999193	2.260999193	2.260999193	2.260999193	2.260999193	2.35837727	2.260999193	2.260999193	2.260999193	2.260999193	2.347576424	2.260999193	2.260999193	2.260999193	2.260999193	2.260999193	3.354956847	2.260999193	2.260999193	2.260999193	2.260999193	2.260999193	2.260999193	2.260999193	2.260999193	2.260999193	2.351185508	2.260999193	2.260999193	2.260999193	2.260999193	2.460313731	2.260999193
TTC25	2.615374931	2.878693943	2.508945481	4.669989317	3.539426846	4.508589339	2.935819967	3.572041319	4.250103074	3.327769714	2.913353281	2.76867385	3.367114567	3.886382675	3.743597385	3.486501908	3.152839524	3.032527238	4.039162616	3.1060874	5.436257237	3.170294668	3.158175498	3.869640077	2.986671941	5.019420987	3.008287582	3.149711466	4.541848209	3.711763155	3.296486956	3.697363707	4.120292718	3.209625185	3.277914452	4.118679137	5.770178115	2.844006449	2.842701514	3.218390857	3.344054062	3.715224313	3.541886923	3.713379448	4.269475016	3.779380368	3.346166556	4.318420407	3.845122565
GATA6	2.823207634	4.536073656	3.443895981	2.593193918	3.860936013	3.466827964	2.725063374	4.901239015	2.274434809	4.685636951	4.405339318	4.227590067	4.892162737	4.091766068	3.0718824	4.357451661	4.391576423	5.022045636	2.217377864	2.9830963	3.215487564	4.459135158	4.329822518	2.73853758	3.678105442	3.9059536	3.324302283	3.81603785	3.363903396	3.4494125	4.157252384	4.887911753	4.230487851	4.55897668	2.625806382	4.165172458	3.73345401	3.404187918	3.211606141	3.420444056	2.457394388	2.521415033	3.580105501	2.496972068	3.850042171	2.868304762	3.676364889	2.256684109	2.996705208
SLAMF1	2.352982379	4.113039879	2.325837993	2.436955432	3.310360316	2.310597837	2.569677964	2.135712792	2.6214342	4.00001318	2.993165325	3.268229348	2.490654489	2.550604551	3.321452316	2.630989933	3.362922844	3.823427475	2.489231154	2.775985887	2.295374942	3.98271235	2.726863944	2.297769221	2.358637091	2.215855455	3.562162148	3.68394324	2.630037693	2.786166725	2.827961853	3.019879504	2.388654109	4.196271497	2.187178584	2.237342493	2.701210255	2.421723153	2.675469353	3.58659015	2.190019781	2.420500149	3.666324385	2.091013819	3.835048523	2.980871484	2.469491467	2.132505341	2.221953994
F8A1	6.143048341	5.39649523	5.845789216	5.661458803	5.853558315	5.53207109	5.188710222	5.309963901	4.308197086	5.754986804	4.942929511	5.268661455	6.2650372	4.363473408	3.983179284	4.850496259	5.046335699	6.236234537	5.298738291	6.228065056	5.919860444	3.88649923	5.829554645	5.052833291	5.150378998	4.574358359	5.625900477	5.507480306	6.128983455	5.510284058	6.00834561	4.395769275	5.578330238	6.178235754	5.317684988	5.489928521	5.540563278	4.83994498	4.805566884	4.669393641	6.235012199	5.303180604	5.271381132	5.600098593	5.295425092	4.903398937	5.630327066	5.564534037	5.422176358
UBE2F	5.468738625	6.026219995	5.726530999	4.534781277	5.629570938	4.880561746	5.35598189	5.975863604	4.496981636	6.697186587	5.112683331	6.13443647	4.890636257	4.705235947	4.866626717	4.673598509	5.00929611	6.324213371	5.110977134	6.227926892	5.088449153	6.143991965	5.239126948	5.181099545	4.476641646	4.655022903	5.875411557	5.113010547	4.995889081	5.322208924	5.256702282	4.701184396	4.373209834	6.615309074	5.052585143	5.791734714	5.766490494	5.10951057	4.701023014	5.500814441	4.628769304	7.752163492	5.130517502	5.502383575	5.324048883	5.975957048	4.326404353	4.018831743	5.689957396
SDAD1	8.386875297	7.698948006	7.349256358	7.481831717	7.319672159	7.287234629	6.562404189	7.619311985	7.960460211	6.544224075	7.041002618	7.349979826	8.225821583	7.396641473	6.948156129	7.37895623	6.715252072	7.954539856	6.617946127	7.406627496	7.298697527	7.947833224	8.001011485	7.76998978	7.005514051	7.664893943	6.760118217	7.776898677	6.694295276	7.633000439	7.3173343	7.409317321	7.626319564	7.588375846	6.750095914	6.794969595	7.936233925	6.822878929	8.000737927	6.925444954	7.255913443	7.976763829	7.316215851	6.663847998	6.35942934	8.023743536	6.990494194	6.065448013	8.481974303
RHBG	2.476583408	2.253451237	3.051037708	2.728100848	4.347832323	3.134540393	3.678893556	5.143524858	7.682296217	2.690721788	6.825038324	3.83424308	2.337373347	5.341007492	6.376556663	6.123446276	3.769127891	2.255566984	6.274848804	3.180956014	2.453647136	2.167160128	4.622505054	3.603758176	5.374879236	5.2473922	2.580442819	3.17204474	6.203966736	3.323422181	4.752624452	5.579540334	6.981947251	2.263109762	3.564163673	2.55140536	2.606806095	3.520011567	5.562605698	7.272657037	7.09498835	5.475366583	5.171753348	4.552524319	6.472472433	5.421535063	6.152873984	6.232799952	7.902956283
CD36	2.255603762	4.451841173	2.504581599	4.440189868	2.710742748	3.092949615	2.140409425	2.850440846	2.998734404	5.834248159	3.326859248	8.663473592	2.515040832	3.314344212	2.615014268	3.430430445	3.118862017	2.315975471	2.429189447	3.543110556	3.043314642	4.209996525	3.222996925	3.673051895	2.534693145	11.46690566	3.643843452	5.759790527	5.546906371	5.611471847	6.161552683	5.413796395	9.543030006	3.244944495	2.090194241	7.109821994	6.328050762	7.947602807	4.420973896	2.586969623	3.187492601	5.650429506	6.131169915	2.192735012	3.97823328	3.023139431	2.679634644	8.091739464	3.705348782
TBX6	5.562236936	3.655456556	3.282353766	5.012594274	6.640953335	4.072134139	5.554354573	5.420098504	2.89814574	5.179243125	3.392011543	2.815226897	4.988860553	3.608669499	4.033666269	4.514197326	4.124167052	3.787100206	5.321457006	3.298558337	4.434546478	5.040034442	3.717245343	5.823332017	5.458808206	5.201890336	3.614475055	5.588056506	4.924359263	4.331243111	6.503297225	5.167318199	4.692824619	3.008880968	5.64240543	3.914198349	3.527944787	4.965387577	5.0766071	3.219784407	4.880252829	4.084413899	4.148674839	4.772232625	4.580904574	4.301524002	5.400712866	5.880759296	4.304929632
OR1E1	2.194852347	2.194852347	2.194852347	2.194852347	2.194852347	2.194852347	2.194852347	2.194852347	2.194852347	2.194852347	2.194852347	2.194852347	2.194852347	2.194852347	2.194852347	2.194852347	2.194852347	2.259723797	2.354137486	2.194852347	2.194852347	2.194852347	2.194852347	2.272911713	2.194852347	2.194852347	2.194852347	2.194852347	2.194852347	2.266413719	2.194852347	2.265244839	2.194852347	2.194852347	2.194852347	2.194852347	2.194852347	2.194852347	2.194852347	2.194852347	2.194852347	2.272246368	2.277562014	2.194852347	2.194852347	2.194852347	2.194852347	2.194852347	2.194852347
PPIE	5.548323517	5.741059971	5.312873911	5.119983356	6.906633925	6.372812504	5.882920084	4.949090742	6.763649241	6.604387532	5.366674613	5.552491201	5.952060903	6.452448264	5.396498753	5.856359781	5.677748384	5.596368343	5.772505789	6.034953553	6.90502341	6.074843382	6.615273646	6.048452186	6.358884152	5.738206238	7.332639084	6.221488256	5.703736412	6.068432891	6.006443478	6.02278128	6.271897451	6.079847439	5.907559675	6.52792644	6.378900224	5.246984256	6.273416353	5.622920149	6.789894817	6.160435136	5.804048948	6.29418859	5.790684386	5.977816225	5.906648856	5.929753239	5.738844147
CYP27B1	4.769805921	4.691650907	3.118651335	4.89220785	4.401502113	3.847182363	3.453075518	4.273382579	4.218923144	4.777944	3.080176419	5.889174174	4.116784891	4.479102693	3.313240999	4.137305818	4.164240387	5.669410982	3.864827617	5.788824262	3.573879631	4.079818237	4.573262631	4.555232621	4.314551361	5.023158141	5.496217427	4.525063906	4.746560441	3.598667513	4.576467044	4.651753951	3.800283583	5.540554714	3.283797432	2.82245254	4.701069901	3.345522481	4.208660384	3.657450345	4.013988901	4.425805105	4.59067198	3.653410181	4.897666826	4.517071839	4.059141395	3.27415834	4.180009351
C2orf50	2.650563157	2.675661884	2.342227237	3.137600608	2.473609671	2.97209169	2.357635464	2.348545295	2.55657914	2.387032943	2.381674755	2.425238668	2.391070501	2.389769352	2.90973137	2.567953601	2.367857036	2.383898966	2.972945398	2.39002968	2.46943804	2.477646595	2.405174101	2.349215731	2.347471919	2.936101635	2.533779906	2.841703061	2.464514053	2.954646356	2.344381311	2.451255456	2.650131973	2.40246807	2.357368959	2.504861034	2.939340938	2.506776015	2.416711707	2.59783539	2.639417037	2.631025353	2.340879233	2.379184627	2.399368957	2.508210511	3.122212892	2.704776027	2.72596076
HAPLN4	2.345353751	2.345353751	2.345353751	2.345353751	2.345353751	2.345353751	2.345353751	2.345353751	2.345353751	2.345353751	2.345353751	2.345353751	2.345353751	2.345353751	2.345353751	2.345353751	2.345353751	2.345353751	2.345353751	2.345353751	2.345353751	2.345353751	2.345353751	2.345353751	2.345353751	2.345353751	2.345353751	2.345353751	2.345353751	2.345353751	2.345353751	2.345353751	2.345353751	2.345353751	2.345353751	2.345353751	2.345353751	2.345353751	2.345353751	2.345353751	2.403131664	2.345353751	2.345353751	2.345353751	2.345353751	2.345353751	2.345353751	2.345353751	2.345353751
ACOX3	7.083743766	6.695484545	7.638704874	5.996051743	6.396048506	6.815530884	5.899744665	7.401640169	6.782527927	6.999013108	6.890646643	6.139492088	6.589121884	7.207847103	5.999420176	7.661912057	6.6271749	5.986205553	6.609954874	5.990330344	6.327501269	6.165112897	7.938159301	6.71143478	6.922813922	6.078666688	5.83263883	6.899478614	7.19691536	7.277409222	7.751126439	7.15702526	8.479559695	6.636993496	6.718610285	6.186075308	6.036869037	7.214661309	6.716616096	6.309409408	7.448550356	7.60666462	8.083238106	5.381400763	7.511123252	6.802701444	8.016616519	6.427748905	7.477824279
TRPC4AP	8.442485922	8.418440444	7.89070995	7.130198027	9.072082696	8.113995663	7.756203073	8.16384756	8.836173151	8.291697352	7.481139826	7.912964322	7.896427007	8.889122465	8.491917238	8.155681473	7.304895479	8.295824624	7.415015644	8.61407387	8.541428665	8.594601561	8.57146049	8.5056883	8.159767976	8.52891684	8.15036621	8.60612206	8.525238219	8.460746293	8.057346338	7.781905241	8.661073458	8.919561569	8.163294582	8.033034925	9.304148149	7.912835766	8.179880011	8.068627383	8.452576277	9.040396987	7.945178125	7.747652468	7.410582025	8.488799077	8.452040888	7.731111608	8.227379542
FEV	2.17236083	2.270690721	2.210860966	2.17236083	2.17236083	2.17236083	2.17236083	2.17236083	2.17236083	2.17236083	2.17236083	2.17236083	2.17236083	2.17236083	2.211100863	2.17236083	2.303067125	2.17236083	2.58662498	2.17236083	2.464828932	2.17236083	2.17236083	2.17236083	2.216725097	2.707819945	2.17236083	2.17236083	2.17236083	2.214693749	2.17236083	2.17236083	2.215172013	2.27775701	2.17236083	2.17236083	2.17236083	2.17236083	2.17236083	2.17236083	2.17236083	2.218276234	2.17236083	2.17236083	2.17236083	2.17236083	2.17236083	2.17236083	2.17236083
LCE5A	2.157577175	2.157577175	2.157577175	2.157577175	2.157577175	2.157577175	2.157577175	2.157577175	2.214930844	2.157577175	2.157577175	2.157577175	2.157577175	2.157577175	2.227321142	2.157577175	2.157577175	2.157577175	2.400916949	2.232312049	2.343331282	2.157577175	2.157577175	2.240623867	2.630432028	2.732454191	2.711208853	2.157577175	2.157577175	2.233701255	2.157577175	2.157577175	2.307135478	2.647413954	2.383522903	2.157577175	2.157577175	2.157577175	2.247050031	2.157577175	2.157577175	2.239933355	2.476806793	2.888749599	2.157577175	2.421450575	2.157577175	2.157577175	2.157577175
INPP4B	4.343488355	6.244671625	2.953418736	4.92416384	4.229931582	4.453817617	4.578892929	5.832377349	5.717986908	4.590396898	5.928339244	5.424458744	5.6272634	5.866886128	6.279147783	5.523114248	5.20115216	6.081499145	4.000181077	4.519830141	3.242999512	5.584811903	5.743283242	6.724367013	4.942891445	4.232918409	4.602562359	6.244838302	5.585559574	4.656654391	5.876079864	5.261663397	6.387052682	3.683967578	5.053579332	3.487173407	3.251866292	5.672362295	6.974563879	6.918091476	5.233866468	5.176727842	5.081979719	4.112625301	4.366969246	6.159694263	4.776042691	5.143629699	5.012925426
SAMD14	2.650811767	3.449412114	2.847851407	2.646107617	3.772498572	3.142555144	2.620196783	2.518878794	2.695034914	3.790435828	3.250916516	3.166039935	2.950466863	3.481543904	3.33543099	3.068564182	3.175387744	2.771092092	2.717742216	2.730572044	5.653765505	3.741988007	2.856982789	3.049821249	3.162367015	3.545977713	3.084794909	2.915864215	3.346976579	3.133837914	3.118570349	3.257710076	3.339022827	3.117253419	2.905931038	3.388424355	3.240893176	2.68317627	2.719922232	2.986771805	2.94263277	2.933573925	3.332761732	2.784357521	3.325846181	2.770330012	3.139607837	2.507059362	2.641386585
TBX22	2.435251917	2.435251917	2.435251917	2.435251917	2.435251917	2.435251917	2.435251917	2.435251917	2.435251917	2.435251917	2.435251917	2.435251917	2.435251917	2.435251917	2.435251917	2.503515337	2.435251917	2.435251917	2.723522903	2.435251917	2.435251917	2.435251917	2.435251917	2.492895773	2.435251917	2.490107251	2.435251917	2.435251917	2.883074842	2.435251917	2.435251917	2.82488989	2.488838747	2.435251917	2.435251917	2.435251917	2.435251917	2.435251917	2.435251917	2.435251917	2.435251917	2.435251917	2.435251917	2.435251917	2.435251917	2.435251917	2.435251917	2.435251917	2.435251917
SORT1	6.340755272	7.445478653	7.54269183	4.256766173	7.356677455	6.851792168	6.881805244	6.776747838	6.075244972	6.215992298	6.558172253	4.996047939	5.760663761	7.781679147	5.745071421	6.632986354	5.889434955	6.079566541	5.383050141	4.119590351	7.38597038	6.815748845	7.922461213	7.678403101	5.525836884	7.4096812	5.988343506	7.971139447	6.899341685	8.758825335	6.166965268	6.769496624	7.280116926	7.432618769	5.928381591	7.128682084	8.097319661	6.809517786	5.959920167	5.836731977	6.678465318	7.316360752	7.143733964	5.997237362	5.74885558	6.724700359	6.24056058	5.881266117	6.666912543
FOXK2	5.456386965	5.065966458	5.577872495	5.714850449	5.706147805	5.824944433	4.546189482	5.427799277	5.81240241	4.919579135	3.978112822	5.453359927	6.147949782	5.280976562	5.500170445	5.521135117	4.722177321	6.068736492	5.323815577	5.944375694	6.039377559	5.635378424	6.01626622	5.384693737	4.706562093	5.589488942	5.438867416	5.727684633	5.875686794	6.241299904	5.014079566	5.075840857	5.291399814	5.480481511	4.731223678	5.796511093	6.675779781	5.729433866	5.654263004	4.713064152	5.807182462	6.116729152	5.117447252	4.745769071	4.984642223	5.667447789	5.040719229	5.418359035	5.933585975
ZNF41	4.284286747	4.164543573	4.028611446	4.590698422	4.218335408	4.430390566	4.407669666	4.783404991	5.225627221	3.14617751	3.825444722	3.437327375	3.968527906	4.570024611	4.894360124	4.453113485	3.703608716	4.09470055	4.274358364	3.971111297	4.526418013	5.003669705	4.840856992	4.746447849	3.44176108	5.152157201	3.722036258	4.856837521	5.290761035	4.270141352	3.84696074	4.885319412	5.115059115	4.415140938	3.653091608	2.955688495	4.605308127	4.365782243	4.621726407	3.925813085	3.995247748	4.749851777	5.29992866	3.511399088	3.167933331	4.610567071	4.070484458	5.09105999	4.992854708
COX7B2	2.087866054	7.303144981	5.392907455	5.490021128	6.531610748	2.258833166	2.087866054	2.087866054	4.152510538	2.087866054	2.448309133	3.127788888	2.317247355	6.466062647	2.087866054	2.087866054	2.087866054	2.087866054	2.495897674	2.087866054	2.087866054	3.478965267	2.087866054	2.087866054	5.611233973	2.087866054	2.087866054	2.087866054	2.087866054	6.369333955	2.087866054	5.308596908	5.969908828	2.19121993	2.173732655	4.327877616	2.087866054	2.087866054	2.087866054	2.196649593	2.087866054	6.306470253	2.269865474	2.087866054	2.087866054	3.796759842	2.087866054	2.087866054	7.26664286
CDC34	7.70867532	8.07607139	7.778139168	9.004027862	7.923341339	7.596614311	7.672107641	7.795671284	7.916661036	8.410369088	7.420689906	8.308615904	7.241510521	7.699922671	8.346067471	8.079456158	7.863719116	8.160259323	8.131101891	7.518925746	9.157029283	8.270279737	7.963851872	7.777698689	8.323767195	7.131595041	7.666930947	7.204693952	8.668706603	8.132419202	7.75558612	8.209243378	8.224197811	7.851256549	8.591934429	10.51300959	8.952416811	7.53148294	7.702449904	7.66085684	7.840625732	8.213294954	7.767042552	8.828489093	8.339369038	8.440107502	7.296289696	8.05341732	8.345193808
PRNP	9.872753632	9.681652955	8.730299825	10.08038721	8.770907563	9.518223158	8.100892375	9.379882998	9.558699338	10.97901486	5.678309063	10.85269565	10.19128735	9.013744425	8.532932159	8.280334779	7.840311957	10.45696481	8.105849447	10.56535348	5.419136099	10.38851614	8.688514418	8.832296567	7.726940049	8.7778829	10.71117507	8.991545533	6.933486481	8.49309753	9.287531343	9.097031252	6.591295036	11.03638851	7.3955508	5.718866477	8.683245141	8.982191453	10.34630828	8.97303711	7.102163468	7.958282814	8.600053554	7.40857867	7.347872383	10.07247544	7.504078736	6.550795581	5.111722427
RASL11A	3.587967697	4.203536927	3.973926419	3.740246144	5.697044976	3.125170256	3.72830491	3.972907916	3.616165019	4.026664641	6.477371496	3.262516536	3.778182522	5.062829163	4.709310381	3.292156967	3.891270873	3.515847081	2.949838576	3.648778136	3.855317091	3.330700143	5.278189412	3.771905664	3.358751241	6.492757639	3.167076122	5.99845726	4.145444667	3.660376704	3.801813522	3.786343643	6.057867192	3.267590579	3.224167444	3.69783944	3.646860791	4.896506205	3.379045025	3.45342569	5.390112396	4.321617018	4.251639783	3.56846536	4.301052824	3.744211146	3.822685722	6.123063206	3.401542668
RASL10A	2.799157296	2.730887531	2.79825892	3.101267687	3.543177307	3.906625095	3.47526588	4.277710437	3.115268352	3.057272454	4.011926806	2.702850187	2.395730691	3.366657502	3.02214231	5.133959381	3.596926745	2.374955442	6.721072041	2.392739396	3.822340156	2.896417621	4.282779222	2.779471851	5.314215562	3.551368552	3.244453956	4.231824886	5.003886584	3.095185705	2.99641855	3.09932228	5.146464943	2.635923311	3.144976275	3.317450405	2.992379519	2.959263748	3.093349453	4.134619788	4.17712008	4.873039012	5.094905005	3.687799751	3.602720426	3.728585644	4.33992841	3.985485707	4.071777626
NANOG	2.376719701	2.376719701	2.462706186	2.376719701	2.449330962	2.57915158	2.376719701	2.376719701	2.376719701	2.376719701	2.376719701	2.60021967	2.447483107	2.495292333	2.420142351	2.498949862	2.414561964	2.376719701	2.641630784	2.469609469	2.614509948	2.376719701	2.5003207	2.428500504	2.376719701	2.474665428	2.376719701	2.47420602	2.794711238	2.609602574	2.557537119	2.423394514	2.424787608	2.497121454	2.524927529	2.434991009	2.467309503	2.415957683	2.376719701	2.376719701	2.464548055	2.376719701	2.431746879	2.376719701	2.503517766	2.465468718	2.376719701	2.440084399	2.376719701
SLC25A33	5.032427946	4.097100464	4.108476942	4.860209265	4.387185793	4.892159777	4.270218901	5.184538233	5.423649553	4.338960597	3.602703696	5.226402366	4.600427504	4.592895257	4.152431605	4.164811763	4.579789784	3.555696645	4.414870084	3.751837798	5.454512812	4.056238304	5.415891903	4.117060973	4.86787909	4.516233421	3.500749936	4.921825381	4.068703067	4.593919027	3.920714657	4.376580323	5.149764377	4.678056591	4.195064656	4.865369712	5.36539097	3.938027986	4.57713267	4.552825285	5.44279365	4.730321058	4.232449648	4.083759547	4.222697629	4.496040185	4.247436971	4.408801569	5.577451986
SSBP4	5.904696552	6.219956468	5.677101628	7.841948485	6.406000058	6.298418236	6.008111816	4.906970804	6.181133954	6.502049727	5.71852032	6.205313343	5.627581909	5.510533945	7.197978165	6.394434173	5.674654172	6.1364794	6.262818519	4.931263916	6.038530865	5.934403493	5.394879394	5.752747269	6.809473252	6.48462277	6.307563294	5.202870691	6.989843062	5.854644589	6.261856782	6.489059156	6.827240657	6.285862261	6.393623946	6.979118977	6.60145949	6.102809586	6.891209369	6.556301666	6.889635269	6.618127423	6.477977267	6.893198002	7.142690753	6.245656755	5.740095712	6.82103066	6.842857423
CDC6	5.06781512	5.545945225	5.218455402	5.76293036	4.248296458	6.328577549	3.805000708	5.470836929	6.446615365	4.907678239	3.729213527	5.12819429	6.975822709	5.930794653	6.231269554	4.904606605	4.593923438	6.301323782	4.851481307	6.0119392	6.754353137	6.015014139	6.044446721	5.738242859	5.009496271	7.067832139	5.651484806	5.495375584	5.128643945	6.623970263	4.648466593	6.036021784	6.01140733	5.151925842	4.858178146	5.321611358	6.833262648	3.321065414	5.31044186	4.509160823	6.076018987	6.099279056	5.428358811	3.6581657	4.217927945	6.263411208	4.641318629	6.419237664	5.960369124
OR10G3	2.281953051	2.281953051	2.361475093	2.281953051	2.281953051	2.281953051	2.281953051	2.281953051	2.281953051	2.281953051	2.281953051	2.281953051	2.411615237	2.281953051	2.281953051	2.281953051	2.281953051	2.281953051	2.574070135	2.36772305	2.281953051	2.281953051	2.281953051	2.281953051	2.281953051	2.547821146	2.281953051	2.281953051	2.370635621	2.369387621	2.281953051	2.281953051	2.281953051	2.281953051	2.281953051	2.281953051	2.281953051	2.281953051	2.281953051	2.281953051	2.281953051	2.281953051	2.281953051	2.356052752	2.512970466	2.363975379	2.281953051	2.281953051	2.281953051
DDX17	8.181324098	8.015042386	7.875183816	8.182867985	8.269203061	7.988571579	8.936709883	9.760811747	9.602168397	7.828390123	8.328803	7.996060041	8.638604533	8.648103511	9.244010707	8.938267669	7.737060536	8.455764543	8.17780066	8.340738422	9.360822718	8.686254885	8.80040929	9.549787793	8.199937188	9.582486604	7.467759727	9.241543273	9.159997344	9.094928793	8.805016614	8.608073538	8.677255399	9.024376242	8.47425622	8.189564398	9.367750136	8.645001466	7.947158737	8.092363032	8.964823952	9.246664922	8.444396703	8.305755623	7.53155523	8.310787496	8.39769757	8.204521559	8.946602926
CHRNG	2.29071087	2.236679118	2.236679118	2.236679118	2.320023896	2.236679118	2.253052304	2.289280006	2.25055639	2.236679118	2.290996877	2.236679118	2.264305027	2.236679118	2.236679118	2.353026054	2.236679118	2.236679118	2.31960318	2.2548116	2.328970853	2.433884222	2.236679118	2.445654437	2.236679118	2.293568463	2.236679118	2.274605803	2.274172004	2.236679118	2.236679118	2.236679118	2.236679118	2.236679118	2.236679118	3.123017759	2.513517982	2.252025083	2.258616266	2.236679118	2.253932213	2.256715153	2.565396835	2.267940226	2.269827015	2.271276759	2.271131849	2.236679118	2.236679118
HCCS	6.840797041	6.673945945	6.878577898	5.651136618	5.99550663	6.920622045	5.420425367	6.052098498	7.195987356	6.115032468	5.118720433	6.622091423	5.911672357	6.533636742	5.986942764	5.343216459	5.722572159	5.90607653	5.388401123	6.833942405	6.64210289	6.836047304	6.818572998	6.066023416	5.951745901	6.966632607	6.604323516	6.592383934	5.599205456	6.65671789	5.744412371	6.275711027	6.504386477	6.713543762	5.619040297	5.829332298	5.974261217	6.404270672	5.983632005	5.910154055	6.456288321	5.943166844	6.319996218	5.981381873	5.054235229	6.348881151	5.407518219	6.423729646	6.387642465
DCTN4	5.870312038	6.339163483	6.206280751	6.209886177	6.498465786	6.324164851	5.617592064	7.288165816	7.259088955	5.93802982	6.646880112	6.279626206	6.486022002	6.421365566	6.844145288	7.099503762	5.737429763	6.492990537	5.96819576	6.896928576	7.801306726	6.466449584	6.36287029	6.971187742	5.858988349	7.969863658	6.009615242	7.232499566	6.508991431	7.020206155	7.203617341	6.443292202	7.181186218	7.116410375	6.032303448	5.931037851	8.083511525	6.220117401	5.882857658	5.708492769	6.528313326	6.717816006	6.519336567	6.209276875	5.282956493	6.190869133	5.763417207	6.384412213	6.719006319
PRM2	2.175277656	2.175277656	2.175277656	2.175277656	2.175277656	2.175277656	2.175277656	2.175277656	2.175277656	2.175277656	2.175277656	2.175277656	2.175277656	2.175277656	2.175277656	2.175277656	2.175277656	2.175277656	2.175277656	2.175277656	2.175277656	2.175277656	2.33797194	2.175277656	2.175277656	2.175277656	2.175277656	2.175277656	2.175277656	2.175277656	2.175277656	2.175277656	2.175277656	2.175277656	2.175277656	2.175277656	2.175277656	2.175277656	2.175277656	2.175277656	2.401301851	2.175277656	2.175277656	2.175277656	2.175277656	2.175277656	2.175277656	2.175277656	2.175277656
KIAA1671	6.074779666	5.476868455	5.69815359	5.514116478	5.307947057	5.320662584	6.807353256	5.471131443	6.369759789	4.800880312	4.327956929	5.248730962	6.444092122	4.673792851	5.636190537	5.370545951	3.891954727	3.310644506	3.899676353	4.387723295	5.202724401	5.878188081	5.341856563	4.47327038	4.340588829	6.520951718	4.660960904	6.628703732	5.083440457	4.775761731	4.905931885	5.145832034	5.172252132	5.077004148	4.284651901	4.583427627	5.949225756	5.582362076	6.05590923	5.017247471	5.430464965	6.143217462	5.244859989	4.212417891	3.732423687	5.776369693	4.058760399	5.185946699	5.421521954
EEF1A1	11.78794279	11.41569117	11.18899961	12.42608343	11.02577337	11.37917122	11.07830428	11.48825416	11.75014395	11.44068768	11.59008611	11.49509407	11.6120359	11.45338824	11.71232941	11.34131583	11.3642835	11.09343479	10.27395248	11.84877319	11.62777853	11.50072598	11.30630165	10.69040553	11.5390028	11.73968956	11.14705353	11.30880951	10.47081348	11.82551877	12.01876459	11.51597801	11.89450687	11.78594147	10.65335561	12.17007758	11.81681453	11.63635904	11.12563557	11.16337546	11.02151048	11.3097016	12.04122046	11.93066834	10.85173946	11.47511762	10.30561398	10.85065932	10.96060204
RBM34	4.694710963	3.633371936	4.027718411	4.004206603	4.560608515	4.545149871	3.793950973	4.127729382	4.104681477	4.63642782	3.36354341	4.101419359	4.008422966	4.218460196	4.017997648	3.460494307	3.834403204	3.742739064	4.651376239	4.444845231	4.540339536	3.066701858	3.531235554	4.348989191	4.780950706	4.493152295	4.0969365	4.425504926	4.366278109	3.761115677	4.441102119	3.849048065	3.892735828	4.592957628	4.153681229	4.312013583	4.731996398	3.580905132	3.899177559	4.393122093	4.083612651	4.484473626	3.928511906	4.682989759	4.080219925	3.730426605	4.086341297	3.508454943	3.726683244
ATAD3A	8.493138999	7.689741565	7.038790948	7.170563388	6.523786798	7.794599428	7.260665788	7.142735619	6.76398527	7.435016577	6.03058012	7.452186627	7.576403473	7.31003778	6.826140588	6.614855775	6.464868807	7.43359626	6.652235121	8.026034675	7.922635395	7.354194501	7.646254194	6.333362583	7.482588684	6.537318811	6.660377851	6.014263694	7.025777334	8.075951983	6.475707694	7.065416947	6.753116765	7.440942973	7.40839212	7.471435309	7.597983719	6.060267694	7.919701939	6.946220977	7.581062087	7.09472245	7.114232782	6.541354384	7.048465845	7.280756785	7.259278636	6.877098885	7.629251872
ERN2	2.606972824	2.451725097	2.412089906	3.501067629	4.612624394	6.048136638	6.288181837	8.242838453	2.774830368	4.060645744	2.581964381	2.469789786	3.898904064	2.751303204	4.103975101	2.417974345	2.515539314	2.425779809	2.562688489	2.457056416	2.52856555	3.677999942	2.457309754	4.464390231	2.88959642	2.603914993	2.480909694	4.51810111	7.785215135	2.443431702	2.641033355	3.310434597	2.428889159	2.436888018	6.564799916	2.907116942	2.510925365	4.335650982	3.562177714	2.458702246	8.059174491	3.053636999	2.713331969	7.581329321	3.183647688	4.428772759	2.481407279	7.290309017	3.537533266
CXorf56	6.528364669	5.899045457	6.309927079	6.374965247	6.378517651	6.866913692	5.805797648	6.021856575	6.162245789	5.888968588	5.265725414	5.844160088	6.798111723	6.611208766	6.159093069	5.279462542	5.317933519	5.681584871	5.180955217	6.390590957	6.426997779	6.487988561	6.762528578	5.330344483	5.706671326	6.429286668	5.842681989	6.388384083	5.987381674	6.206264404	6.069486322	6.280913226	6.717795852	6.82557535	4.926592344	5.999190237	6.181493298	5.88689675	6.235073335	5.58957947	6.39841561	6.358604693	6.297798983	5.526264506	5.422366601	6.193721522	5.711678094	6.784194749	6.998697829
TMEM25	6.79516291	5.576676755	5.60174192	6.062208999	5.764860083	6.7629409	6.539115119	6.276325094	4.336912271	5.385261035	5.479926746	5.967081655	5.343401719	5.455166581	4.72441867	4.006353588	5.535289561	4.679048483	5.504618562	4.836342645	5.950476772	4.765078409	5.869830198	5.391033236	5.584969878	6.327063238	4.320142464	5.75180423	4.917453158	5.426536925	5.143849296	5.313118208	5.647588994	4.805556819	5.1577053	6.365541612	5.407142396	6.07652999	5.086700732	5.316044734	5.589826229	6.116653068	5.841937855	6.3831222	5.00387514	6.33178697	6.074479422	5.937676103	5.208362098
TMC1	2.165748363	2.234129004	2.772970504	2.507142228	2.50083992	2.401872429	3.005700369	2.295184783	2.340797698	2.153494568	2.243732527	2.248998734	2.597133154	3.782519256	2.196081949	3.043930361	3.41977369	2.426339298	3.4393851	2.229131742	2.360133959	2.248998734	2.631663658	2.146249366	2.121336311	2.760958266	2.138241454	2.576402578	2.23998845	2.17381067	2.150530442	2.208595274	3.036334082	2.169260284	2.221877022	2.203037056	2.171712607	2.973008073	2.139320215	2.593510107	2.626859135	3.035187668	2.405246704	2.196882099	2.429080145	2.801380371	2.360533546	2.775813155	3.110080512
OR10A6	2.154189793	2.307908357	2.169508573	2.196294193	2.418473507	2.225955211	2.283205915	2.316357501	2.216180721	2.154189793	2.154189793	2.181008575	2.154189793	2.29698895	2.21490992	2.301329659	2.181008575	2.184518702	2.536089382	2.154189793	2.154189793	2.277066983	2.176194574	2.346733994	2.171739889	2.171554047	2.209635983	2.501806217	2.18820649	2.252664357	2.186547883	2.154189793	2.171182309	2.3385909	2.189311414	2.154189793	2.154189793	2.236038207	2.325453728	2.176750667	2.200691014	2.243386185	2.249457873	2.154189793	2.16932251	2.185441329	2.319623487	2.241954691	2.226316253
DMWD	6.875322692	7.262389812	6.144046162	6.089791574	6.458299368	6.395834034	6.254490769	5.814990507	6.756901993	6.237647332	6.028787301	6.204594771	6.183367987	6.049372962	6.050224409	5.759318992	5.17261808	6.337813227	5.029845934	6.058617139	6.983726942	6.994943111	6.503470156	6.53246218	5.611166016	5.768435652	5.275899516	4.605600781	6.588209767	8.017733247	5.785891208	6.809137444	6.166988646	6.187748152	5.304659826	6.301338315	7.017073317	5.385554216	6.51410863	5.758432386	6.054358907	6.726223687	5.73345925	5.164022747	5.938231134	6.070902395	5.449933859	5.309495372	6.059559695
C3orf56	2.191043537	2.191043537	2.191043537	2.191043537	2.191043537	2.191043537	2.191043537	2.191043537	2.247400375	2.191043537	2.191043537	2.191043537	2.191043537	2.191043537	2.191043537	2.191043537	2.191043537	2.191043537	2.276493049	2.191043537	3.008294731	2.191043537	2.191043537	2.191043537	2.269720433	2.191043537	2.191043537	2.191043537	2.191043537	2.191043537	2.191043537	2.191043537	2.191043537	2.191043537	2.191043537	2.191043537	2.191043537	2.191043537	2.191043537	2.191043537	2.191043537	2.191043537	2.191043537	2.191043537	2.191043537	2.191043537	2.191043537	2.191043537	2.191043537
RCOR3	4.950831472	5.391275574	5.02049703	5.669647617	6.243810544	5.887204564	6.0643761	6.536924631	7.193789521	4.980220276	5.274021343	5.013479337	5.907995363	6.161263063	6.344624953	5.43239946	5.460947955	5.299016387	5.972571091	6.111467397	7.413659027	5.634726268	5.954106258	6.415227867	5.32643789	5.40352495	5.277943294	6.458378444	6.285085381	5.137546741	6.332440255	5.501977483	5.805955952	5.746406643	5.383797975	5.456375083	6.942978882	5.348755276	5.718546151	5.5284817	6.18938079	6.372551207	6.063118089	5.436996809	5.205115624	5.580192892	5.570990433	5.4293896	6.072543366
OR2G6	2.231639226	2.231639226	2.231639226	2.331140865	2.231639226	2.231639226	2.231639226	2.231639226	2.231639226	2.231639226	2.271166976	2.231639226	2.231639226	2.231639226	2.231639226	2.231639226	2.231639226	2.231639226	2.497499178	2.231639226	2.231639226	2.231639226	2.231639226	2.360612248	2.273402507	2.27295549	2.231639226	2.231639226	2.231639226	2.231639226	2.231639226	2.231639226	2.231639226	2.231639226	2.273402507	2.231639226	2.231639226	2.231639226	2.231639226	2.231639226	2.231639226	2.231639226	2.323190261	2.265349406	2.267140227	2.231639226	2.231639226	2.231639226	2.231639226
OR2AE1	2.339234474	2.206371418	2.289232367	2.206371418	2.591464315	2.206371418	2.286791841	2.335671631	2.206371418	2.206371418	2.206371418	2.206371418	2.340589919	2.206371418	2.36965754	2.323744945	2.206371418	2.206371418	2.206371418	2.295840229	2.206371418	2.206371418	2.541792764	2.575007403	2.301732294	2.390375438	2.307432909	2.206371418	2.206371418	2.206371418	2.206371418	2.206371418	2.298615338	2.430473241	2.206371418	2.206371418	2.206371418	2.206371418	2.206371418	2.441884055	2.450036701	2.305016643	2.311567643	2.690281342	2.288186827	2.206371418	2.206371418	2.206371418	2.337369091
TPH1	2.257750052	2.302792098	2.21360189	2.541522233	2.37710709	2.459836359	2.328495907	2.531170931	2.389047202	2.26248434	2.381895845	2.196600648	2.285787088	2.340051252	2.416502563	2.431504925	2.165687445	2.235983708	2.722231157	2.495139052	3.323977641	2.296015838	2.286642457	2.496080453	2.222343065	2.688122333	2.267325971	2.424024634	2.985997263	2.268564616	2.276465084	2.313611589	2.375507047	2.371613295	2.429419023	2.307370934	2.818427908	2.27953866	2.215921257	2.336759829	2.498483271	2.610299645	2.466693482	2.398973255	2.224135697	2.381212778	2.191497472	2.288351568	2.521047417
FFAR3	2.336363396	2.565349026	2.382520803	2.578615294	2.336363396	2.336363396	2.424670572	2.336363396	2.41168092	2.727064897	2.336363396	2.567184862	2.411513757	2.461283064	2.472296301	2.465178029	2.455750274	2.336363396	2.394209612	2.434597236	2.336363396	2.633051859	2.402799129	2.336363396	2.389645049	2.537888214	2.500323693	2.336363396	2.336363396	2.787803428	2.336363396	2.434927155	2.710523275	2.796272032	2.336363396	2.572375936	2.523680557	2.537110569	2.396234482	2.532749343	2.336363396	2.336363396	2.451997534	2.336363396	3.194518723	2.384049877	2.336363396	2.336363396	2.336363396
MYL3	2.342112328	2.763763453	2.388651687	2.448800621	3.111681272	2.219929888	2.241585408	2.417670299	2.343725993	3.316785721	2.423849576	2.786723841	2.516022124	2.93944567	2.448164216	2.342688873	2.908520493	2.407851909	2.608143023	2.401373966	2.42449828	3.345002581	2.703002944	2.531615429	2.599979243	2.960100884	2.619874149	3.052701224	2.450390238	2.995268652	2.439755009	2.401924228	2.661625536	2.81644124	2.344416937	3.925814666	2.787211334	2.621356091	2.922982753	2.285146641	3.077502277	2.92531648	2.654971972	2.378157091	3.122145056	2.528432376	2.432794037	3.293555656	2.356790058
AP3S2	4.28985346	4.45955108	3.80678615	3.822209606	5.067815335	4.438511823	4.242964033	4.819542742	4.64587383	4.445472963	4.66824144	4.39275119	5.179489434	5.087804537	4.638544625	4.264909213	3.823331442	4.370186226	4.023207782	4.26746192	5.014297566	4.419289786	4.774081153	4.259462228	4.53202686	5.662423133	4.345017627	4.567809268	4.931826211	4.604075113	4.084172076	4.460188682	5.696793105	5.27438253	4.034969052	4.338820929	4.822036305	4.214224406	3.995722509	3.762703501	4.926051807	4.974066334	4.087636081	4.275766354	4.333036394	3.762508234	4.253089376	5.402361257	4.516630859
GTF2I	3.824905088	4.173697406	3.764355366	4.646134757	3.941461124	4.451071914	4.173052426	4.383055871	5.854050744	3.07342463	4.148299305	3.335376031	5.06604798	4.713246463	4.503235276	4.473029488	3.888930888	4.131467504	3.383435612	3.884648791	4.969566842	4.648567495	5.202892935	4.583439636	3.527962844	5.47247168	3.866997639	4.5426739	3.606719543	4.833246691	4.500202361	5.022971109	4.877043144	3.960701541	3.358787966	3.044399936	5.338732886	5.059583136	4.818013673	3.958326913	4.407523608	5.025307027	5.032340052	2.78473407	2.934753295	4.550735724	4.192310748	4.34474957	5.207668701
LUC7L	5.119367963	5.713797778	5.645578158	5.654861421	6.988902341	6.160889381	6.530688334	7.386485193	5.638799198	6.15189734	6.137110967	5.514734294	6.243860839	6.276614883	6.581635575	6.551871859	5.284908476	5.852488489	6.685012538	6.228116381	8.231332429	5.903960382	6.257433212	7.518350423	6.155248116	6.260160873	5.775754469	7.347382432	7.366635962	5.043273707	5.98959065	5.768559061	7.059182693	6.597883205	6.85861965	6.788539718	6.31329767	5.709361245	5.787883225	6.033786995	7.047922081	7.6249713	6.143491753	6.574227757	6.176625838	6.102126572	6.798754755	6.133660863	6.378040396
CCDC80	3.870647906	5.798246179	5.146036685	3.563826817	6.629031132	4.165517688	2.357335159	2.161883126	2.691349279	6.720075597	3.009887887	5.551640946	3.836438731	6.01626139	4.48768259	6.012325749	5.327021792	5.723310909	2.249586665	3.559049216	3.800005033	6.801442275	5.189104633	3.011531265	5.076864912	3.687856253	5.226460275	5.5430156	3.222996921	7.547788249	4.279031954	5.826130254	2.917554747	5.805330819	2.474717929	3.614836111	5.219663036	6.441526785	5.282605968	3.821041876	2.559345391	2.731421404	6.283406449	2.310513924	5.396397649	4.057552211	3.86044291	2.08631013	3.235616621
BCHE	2.334588978	3.297418974	2.471483787	2.618674624	2.41125419	4.528659989	2.214435311	2.259845324	2.187582903	2.965134143	2.223489596	6.268511151	7.293143396	2.961188145	2.343543807	3.386052029	3.023469491	2.573564317	2.389598692	5.486694947	2.623289205	2.690203254	4.069974561	2.419080852	2.408767059	4.249934072	2.553349625	2.711909794	2.571208312	3.219563138	2.683121765	4.33800539	4.722055349	2.503259459	2.206839171	3.130213659	6.237204964	4.708525645	2.332048788	2.22510774	2.159282901	2.397763947	2.753309264	2.376993557	2.421350234	2.480726597	3.641828534	2.426760213	2.989297683
OSR2	5.755218365	6.494491852	4.185459479	6.608289442	5.973280463	5.488568345	2.452392527	4.789714103	4.491810766	4.832588314	3.777494897	4.308635497	3.938305848	5.62235794	4.629206997	4.13634806	2.946891656	5.397413975	2.310689871	3.278196681	3.232371227	5.071864993	3.881712789	5.22374446	2.582485483	3.522961403	4.518210134	4.102008733	4.089563797	6.442472575	3.816118076	4.645262813	3.602176026	4.197316957	2.476834742	3.768685607	4.281901887	7.644456629	5.098047147	2.90906314	5.266635977	4.624622656	5.68887413	1.915744582	3.182597641	3.21214217	3.18779094	2.210318076	2.569520562
TBX5	2.262877447	3.622155857	2.419170177	2.31772065	3.813006701	2.231412716	2.550831884	2.162534815	2.216658337	2.608839912	3.118648377	3.010039312	2.638080973	3.347086742	2.500730374	3.039577467	3.425437471	2.50666431	2.493143352	2.137064074	5.523528275	4.253288591	3.746336725	2.535325526	2.452795695	2.588470069	2.410958475	3.91492609	2.765396483	2.650227277	3.71547875	3.725268546	2.655843959	3.235158901	2.476698005	4.824517003	3.51803832	2.608839912	2.846834698	2.851607444	3.297192165	2.790711692	2.46151846	2.339968479	2.653001446	2.469655448	2.696540885	2.137983075	2.203353666
DDX41	7.427426271	7.667229325	7.655491548	6.92540563	7.469274292	7.745695295	6.694593991	6.954102904	7.184065062	7.477338723	6.877631405	7.627276487	7.44519634	7.560572866	7.332409217	7.505004589	6.605414184	7.531432987	7.247846378	8.082226507	8.414159516	7.393168625	7.245250406	7.352998917	7.687541606	7.954292477	7.913165577	7.340647086	7.440464365	8.706619823	7.825691498	7.170955385	7.938838217	8.557270071	7.492740813	7.823822391	8.026776562	7.421709224	7.658558972	6.498937228	7.625975972	7.604497797	7.497117648	7.597345119	7.100006691	7.465139666	7.559041856	6.87906699	7.37049267
TYW1	5.438712237	5.231559339	5.092371205	6.513874714	6.009790861	5.008738048	5.233202564	5.158285822	6.648673708	4.899689186	4.900046214	4.93803437	6.065424286	5.558432522	5.172830491	5.551476762	4.96821322	5.385410961	4.956385647	5.633705306	6.084015661	5.772068117	5.760653768	5.141448291	5.72208714	7.198555734	5.548631706	5.446124097	4.869273207	6.224467513	5.523186597	5.818897597	6.36568061	5.260668063	4.719707284	5.512663527	6.101762041	5.616026446	6.098889304	4.385641278	5.26043665	6.26658079	5.347230427	4.670180779	4.938821786	5.447929523	5.374084001	5.774904925	5.909606378
IGSF11	2.338724134	2.484265361	2.213676294	3.204588441	2.641272514	3.598050818	4.709716547	2.254547817	2.537334315	2.497281058	3.098236585	2.716272133	3.579679998	4.626296614	2.339464755	4.258066397	3.454292346	2.17733341	3.760206922	3.562179823	3.313553519	3.328476893	2.515864296	5.005946047	3.863903783	4.908315667	2.272203084	2.630609096	2.505266156	3.327618033	3.5269504	3.320821674	2.759250154	2.175162108	3.78045788	2.799549618	2.476996076	2.488587834	2.555154209	3.774077402	4.28524937	4.194055915	5.21177915	2.315758633	2.559414467	2.611555002	3.915206454	3.784759457	3.651991338
RDH10	4.562781091	6.497754445	6.25624449	7.305931097	5.403153091	5.283449652	6.789059229	6.876189405	7.381195135	5.3772513	7.647586483	5.024356286	5.662050711	6.096546075	8.117637896	7.845168303	6.905283281	4.8237309	6.446365108	4.375855448	5.691623208	6.731649487	6.95897642	6.960143061	6.418053311	7.681612707	5.500919164	7.362029412	5.280525329	5.456712101	5.726458039	6.515610614	6.344025928	4.762045625	6.238498122	4.477696504	6.191655686	7.756402492	6.475588024	6.051058126	5.254870382	5.859231792	6.343974672	4.451473125	5.085712208	6.665703599	4.969521222	6.77048473	6.769365465
PCGF3	4.741669638	4.860372005	4.845625003	4.989414125	4.934979474	5.881719125	5.795642941	6.55320774	5.196492317	4.790177181	4.738581048	4.752521084	5.157125925	5.422023277	5.35985484	5.954827537	4.622086572	5.264299214	6.155531865	4.79329475	5.953609352	4.922985583	5.41297783	6.1220278	5.19930328	5.777566839	4.892653712	5.734397449	6.336095654	5.137826418	5.933885018	4.580697606	6.023874092	4.563171027	5.477281277	5.035613554	5.652428217	4.614987768	5.439651028	5.05364392	5.820361386	6.226058172	5.343605541	5.19968312	5.032728665	5.386771418	5.902159038	5.141019818	5.825533749
MTF2	4.738770433	5.959758072	5.735490885	5.354677409	6.040414533	7.006742274	6.689581973	7.125744699	7.275344943	5.455632893	6.378159726	5.369748116	6.574123799	6.715789955	7.08383197	6.167116408	5.103699001	6.184755279	6.240931505	5.663977693	7.356210393	6.326268955	7.401668369	6.304736798	5.603069286	6.989851428	5.389724124	7.08069072	6.340405995	6.228630544	6.185411601	5.346344295	6.699269853	7.082348769	5.848405458	5.591137459	6.658014279	5.07491376	6.205361334	7.097430537	6.713892925	6.9272807	6.163052449	5.654053325	4.700450543	6.205710806	6.292283301	6.814625329	7.192198851
TRIM17	5.041299793	3.700231659	2.368326667	6.766183474	6.27169	4.70573944	3.346171571	4.516903676	5.490086713	3.868583464	5.43974449	3.319450942	2.548057993	7.140716914	6.840987246	5.382897181	3.869650066	3.368646802	3.08768115	3.911375696	3.413075187	2.541791464	5.673292766	4.374921917	4.019781096	2.416116539	5.812487191	2.990305084	7.238581461	3.969361264	6.584224373	4.728030089	4.483250557	2.663743892	2.569356386	4.452998498	3.634850851	5.877148777	2.536471109	2.191587967	4.48272937	5.295039173	3.957353738	2.693080159	2.262554775	3.40862802	2.60063613	3.868796858	2.972150767
XRCC2	4.386978709	4.336265714	4.280912717	5.353401447	3.433493095	4.280207583	3.256208496	4.18188485	4.457438816	3.807223428	2.819913127	3.850516981	5.676800737	4.137565116	4.504991435	4.378499351	3.595740233	4.350415785	4.223797095	3.555667925	5.140752238	4.76985773	4.278886621	3.828315854	3.193528639	5.842702904	3.951411656	4.451764775	4.207415969	4.801464776	3.555962858	3.911516941	4.484318536	4.526709007	3.534109539	3.51772054	5.480959078	2.743796331	4.617360424	4.189584918	4.995834968	5.07716543	4.300083434	2.782912411	3.188444819	3.932072835	4.067800951	4.64313004	5.03116777
ITGA2	9.013647715	7.775365117	5.472314565	7.325698946	4.991692714	7.084568633	5.987440177	5.603284674	7.607125014	6.570513802	4.660611759	6.527730851	8.109443283	5.784556898	6.014003934	5.816764495	4.395927252	8.905548413	3.735728839	5.815988355	4.638331919	7.933382476	6.913872932	8.592467046	4.725577964	5.559394712	7.998115318	5.760735604	3.908350208	5.994823167	5.430651164	5.901572948	4.330126109	7.607511445	5.157830843	5.813416555	5.803118019	5.060964746	8.087874303	6.530336809	3.861097308	6.38266742	6.005115362	5.197093366	4.093408531	8.396977034	3.881260776	2.608802557	5.659194369
GDF15	5.655133571	4.881462376	4.002898374	7.29906056	5.767138844	7.455590982	6.612810226	8.399627045	8.802938713	6.902210993	10.57652597	9.197343603	7.993731536	7.171660414	11.48829326	10.48946483	7.379021079	5.346148364	9.165913918	3.407423872	3.601582237	5.749148823	9.760683276	7.339597915	7.1500503	9.406271052	11.7478595	6.876111758	10.49368881	5.156754661	8.915204674	8.291230691	12.95787997	7.416498552	7.640149828	7.904829876	4.753407018	11.45520424	6.564463289	8.567480086	10.93433584	9.40613818	8.315885823	7.466558155	6.79848706	9.27325405	8.115630123	12.30147891	9.433959628
C22orf31	2.729454352	2.298821892	2.265041326	2.148702943	2.503417522	2.410236959	2.849325876	2.804648721	2.766602865	2.516024512	2.389294163	2.251666187	2.824076943	2.931935312	2.56206427	2.700559514	2.735121903	2.264819605	2.64623928	2.332111612	2.309342925	2.378938769	2.761080079	3.178429792	4.150714333	2.78577416	2.148702943	2.506149506	2.502414259	2.276295978	3.408809911	2.799868034	2.277832659	2.451263805	2.834267137	4.489280386	4.790189277	2.352813644	3.469538722	2.716892237	2.148702943	2.52268336	2.48717303	2.923824819	3.182720191	3.473413186	3.156961813	2.148702943	2.920008425
UBE2B	6.192216585	7.109659669	5.373956961	6.96839183	6.623269778	6.479396864	5.788154124	6.699661672	6.300515101	6.422913557	5.870507419	6.978484766	6.175785183	6.667703563	7.081161037	6.206033277	6.172298521	6.695972538	5.535785577	7.114037786	7.474533699	6.436119898	6.61155903	6.527812501	5.742600038	6.654361944	7.331409711	6.462639537	6.311630729	7.430627778	6.966278778	5.844549063	7.230044921	7.550405027	5.985731828	6.435437875	7.021338158	6.465662148	5.805764305	5.713731911	6.425130395	6.506361456	6.273770469	6.21793337	5.849946959	6.622112383	5.544091218	5.998081405	6.23903512
WDR36	5.509761297	5.602039982	4.348585334	6.804238182	4.792279666	5.747494037	4.557522368	5.884351151	5.667741834	4.743353687	5.10197859	4.994010992	6.502866711	5.226663505	7.189441833	5.921842309	4.504555023	5.535493278	4.886719379	6.66058082	5.97060539	5.906632077	5.209552318	6.345643923	4.86500002	6.389390949	6.009370236	5.194487319	5.605487252	5.152610546	5.476432223	5.209964103	5.579282889	5.96965456	5.141068127	4.582793295	6.476748128	4.583162313	5.378971335	4.723388702	5.231977518	5.840963785	5.715974207	4.992302968	4.299407829	5.675648214	4.869050499	4.702691763	5.668593132
ENAM	2.190708354	2.190708354	2.207361294	2.190708354	2.246113467	2.190708354	2.190708354	2.190708354	2.190708354	2.190708354	2.3139059	2.190708354	2.190708354	2.190708354	2.190708354	2.214482288	2.190708354	2.207361294	2.389974932	2.190708354	2.190708354	2.213713707	2.190708354	2.190708354	2.190708354	2.190708354	2.190708354	2.264923005	2.190708354	2.190708354	2.190708354	2.190708354	2.190708354	2.190708354	2.190708354	2.213137072	2.225592718	2.190708354	2.190708354	2.190708354	2.190708354	2.230171634	2.190708354	2.190708354	2.207168472	2.224828516	2.20774688	2.190708354	2.190708354
ATG10	5.301511856	5.572274671	5.553966116	4.867271338	5.411070446	6.22802992	4.462806664	5.177596026	4.877269117	5.064492134	4.23748007	5.517453983	6.463641266	5.049666117	5.220394938	5.144934992	4.604991817	6.533163308	4.860124951	6.002281137	6.817510776	5.398662917	5.563599648	5.797736235	4.802836889	5.820390433	6.204639586	4.98236021	4.984479448	4.946507413	6.632653074	4.153138477	6.60981173	6.71211296	5.310508345	5.446614561	5.819612654	5.60221322	4.463432236	4.75054289	5.448907084	5.120210867	5.345178978	4.958235325	4.54313586	5.829221447	5.272551188	5.158861907	6.340622579
RAC1	8.297589703	8.985776272	9.070732752	8.847086476	9.325912531	9.541538713	8.874575354	8.470323317	8.167960467	9.254215023	7.996461766	9.046052729	9.97357277	8.888655962	8.284376692	8.332147889	8.011209515	9.506125255	8.452291983	8.920092843	8.721866584	8.767419266	9.724489669	9.406403215	9.268816842	8.923794722	9.311840583	8.514854957	8.725601545	8.948067206	9.752675116	9.408700348	9.180527954	8.859651162	9.382604337	8.13658391	8.514221549	8.111698143	9.233827964	7.776979025	8.79360974	8.917603374	9.063359046	8.571370119	8.008789292	8.800649767	8.842316234	8.277671618	9.343027712
DEFB136	2.170986011	2.170986011	2.170986011	2.170986011	2.170986011	2.170986011	2.170986011	2.170986011	2.170986011	2.170986011	2.170986011	2.170986011	2.170986011	2.170986011	2.170986011	2.170986011	2.170986011	2.170986011	2.521047349	2.170986011	2.170986011	2.170986011	2.170986011	2.170986011	2.170986011	2.75608309	2.170986011	2.170986011	2.170986011	2.170986011	2.170986011	2.477338035	2.170986011	2.170986011	2.170986011	2.170986011	2.170986011	2.170986011	2.170986011	2.170986011	2.170986011	2.170986011	2.170986011	2.170986011	2.170986011	2.170986011	2.170986011	2.170986011	2.170986011
DNAJB4	3.541320161	5.339974621	3.866806064	4.950550957	4.909249893	4.716220005	3.963059912	4.340267768	5.328955539	4.651299664	4.059323225	4.472325117	6.37835309	5.416955568	4.506561077	4.621413396	4.454178154	5.957009773	4.331140033	4.932516616	5.311702125	5.688086308	6.574944578	3.997202846	3.931034358	5.243643398	4.502406608	5.278029907	4.470231897	4.95536258	5.72757914	4.295884058	5.098197941	5.425497418	3.597409261	3.556155655	4.443839314	4.465425953	4.380565276	4.538029998	4.961248169	4.448309022	4.835482851	3.630908464	4.2188423	5.023205235	4.179169889	4.351512913	4.739206377
TAL1	2.472808038	3.414497818	2.51432546	2.587308281	2.802699628	2.552958458	2.636960732	2.882414531	2.569671022	3.557663927	3.345094648	2.611538137	2.490093097	2.873489544	2.82875944	3.039549264	2.977691387	2.59867966	2.689486212	2.385778654	4.48077203	3.230617563	2.858140192	3.124798949	2.482359572	3.482727624	2.779856826	3.458353814	3.390978027	5.843293461	2.711333391	3.008350743	3.562029827	2.853444823	2.755344128	2.544223141	3.231075249	2.788248049	2.578136943	2.519960308	3.893133795	2.899185455	3.424255936	2.513922008	3.026973894	2.592817222	2.608359165	2.773382878	2.659546797
DBX2	2.23900481	2.23900481	2.23900481	2.23900481	2.23900481	2.23900481	2.23900481	2.283683628	2.23900481	2.36770476	2.23900481	2.288537624	2.23900481	2.23900481	2.23900481	2.23900481	2.23900481	2.26729167	2.376907348	2.23900481	2.23900481	2.353651481	2.319813973	2.23900481	2.23900481	2.716380518	2.23900481	2.23900481	2.23900481	2.300841809	2.298823513	2.329445643	2.23900481	2.23900481	2.271879287	2.2772413	2.23900481	2.23900481	2.23900481	2.280858459	2.26808357	2.23900481	2.310587147	2.23900481	2.23900481	2.23900481	2.23900481	2.23900481	2.23900481
TRIM31	3.271298505	3.51274073	4.106463489	5.569428556	4.217522944	4.705523857	6.371124116	6.754258538	3.611934968	2.956577389	7.010816638	2.715064217	6.898289725	4.747970762	3.037829334	3.431134765	2.918388656	3.088977929	3.398465105	3.109998699	2.421981967	4.875373027	3.476784179	8.740706177	3.032961279	3.824492865	3.474518523	5.146936875	9.770353192	3.610257528	7.654662994	7.414438837	7.030999233	2.780159827	7.472102139	4.198426086	2.434841308	6.269166342	2.466825966	3.73503143	5.49677313	5.622840011	5.103501605	4.657144777	2.568469039	7.127466541	2.656140678	10.46879717	3.71653182
SLC4A4	2.20121826	2.373053206	2.105127754	2.332742527	2.137911113	2.742535604	4.487648608	2.188004271	2.787626609	2.186796317	5.942528485	2.198586179	2.244358466	2.194628044	4.140250315	2.363804202	2.19294519	3.609986439	2.635959625	2.17257928	4.498363329	2.548640748	2.316327506	2.427307849	2.18558724	7.471515243	2.133763685	4.344401953	2.43721472	2.401744551	2.731928672	2.341570614	5.458138768	2.177700727	2.208607419	2.433720906	2.419853124	3.05276001	2.709643485	5.018609132	3.508783742	5.231641358	2.276223105	2.539457835	2.267279435	5.76371869	2.189090472	5.078766917	5.681076628
PHACTR4	7.273835738	6.676637695	6.003448491	6.858584503	6.256648922	6.982290029	6.537515731	6.729191489	7.942561646	5.370133288	5.653976676	6.002279465	6.956930312	7.244497999	6.534830769	6.542664642	5.77645412	6.811650522	5.672600746	5.896059126	7.395261833	7.302732438	7.640016331	7.328031683	6.22043757	7.316525424	5.853540632	6.238286796	6.636424687	6.785561148	6.464085453	6.216742545	6.824393703	6.895346689	6.216519908	6.314218564	7.316811216	6.30071644	6.906950437	5.926543328	7.079807009	6.854759324	7.141918707	6.183850913	5.893233935	6.900133504	6.630157895	6.017193875	7.248583133
RAF1	6.865539045	5.993960336	6.057005852	6.262237142	5.724881123	6.15020279	6.543168151	6.319106923	7.687536305	4.282092834	5.494115166	5.539403532	6.061718396	6.39640609	6.896229645	6.190094834	5.488729184	5.941099164	5.268491717	7.482348525	6.334270714	6.281043658	7.218305381	6.418806466	4.746796567	7.070539862	4.606870737	6.188660449	5.632224748	6.878038508	5.80620499	7.553405287	6.323627276	5.965900949	4.459741654	4.247329407	7.087228092	6.576978463	6.499095585	5.9981958	6.382757384	7.101710756	6.391191757	3.990304723	3.920467642	6.0668942	5.605377902	6.539404324	7.185293278
MRPL15	9.003015495	9.219223522	8.323434652	10.21955935	7.761700605	9.322656777	8.207625866	8.555775002	9.18723431	8.295257424	7.979057815	9.256840363	9.154776514	8.42357383	9.615599238	7.997182811	8.954130312	9.161290089	8.409485505	9.437966697	8.805757636	9.071193148	8.451115328	8.267103241	9.941499755	9.440466555	8.947908408	8.796559381	7.72183358	8.565942783	8.098975802	8.492889855	8.91773943	9.509765433	8.409234353	9.120732255	8.970611589	9.513709825	8.982461167	8.272468261	7.785477532	9.660494823	9.451896645	8.186783506	7.280253955	9.15358519	6.572642519	8.647828424	8.647698747
AKAP6	2.178326384	2.999347694	2.250307423	2.213149628	3.352697517	2.331969819	2.184438067	2.386636053	2.258552459	2.503953583	2.410452043	2.450211606	2.687571064	2.505889516	2.345262009	2.917606535	2.340847176	2.780123758	2.300277217	2.22094984	4.110039825	2.801908172	3.097175927	2.186468583	2.205534822	3.073683716	2.23066003	3.160864029	2.485362246	2.35955391	2.295370359	3.534816374	2.38501153	2.487888498	2.198818313	2.717959534	2.703055167	2.560749202	2.493111696	2.213149628	2.434695478	2.279646597	2.502753625	2.248946784	2.211747351	2.279757252	2.887893813	2.203888538	2.204241498
METTL8	4.711299188	4.227505911	3.807786593	6.056242242	4.383332089	3.961795927	4.225830049	4.717779449	4.296057198	4.126673506	3.329368718	4.140568637	5.060990118	3.449853501	3.955188912	3.735992162	3.534170987	4.21647139	4.045606204	5.055456241	3.875095405	4.939343039	4.867930121	4.456799189	4.177875175	3.922005659	4.23603659	4.846114942	3.612378585	3.931321123	4.101246102	3.839523248	3.26577837	4.570494777	4.17365582	4.043741295	5.255680061	4.115802536	4.904761667	3.992308761	4.488489123	4.882732547	4.406520251	3.804025548	3.361883758	4.795172633	3.892433533	3.849362118	4.308041954
UTP18	5.934132428	6.41958047	6.753269914	7.010426537	5.857820119	7.376091333	5.725598263	6.339113913	7.531491916	6.388563363	6.73691775	7.081265461	7.647865782	6.238283003	8.167469026	6.665016446	6.522674236	7.219677527	5.644208666	7.809660176	7.705057598	6.660904722	6.522725083	6.675898807	6.75726904	6.974499066	6.930728131	6.793262834	5.92449541	7.206833673	6.291691962	6.24669874	7.71023676	7.04068774	5.764338311	7.535989123	8.008334852	6.791804628	5.670414963	6.47798285	6.865783234	6.8470282	6.441131736	5.831858743	5.977988707	7.030150898	5.366577615	6.821108403	6.990115902
FBXO22	4.532288122	4.576449823	4.475995898	4.579241627	4.355668659	4.745099267	4.326031025	4.847739642	4.849709107	4.116366684	4.371755569	4.692753748	5.070609544	4.525386271	5.233083963	4.393636671	4.306941896	4.413071305	4.423176923	5.583241043	4.415791594	4.623695405	4.617438405	4.795499543	4.476525953	6.353508947	4.947852217	4.949754053	4.996095681	4.968396431	4.844455242	4.561133803	5.315393737	4.351073382	4.433432142	4.688964991	5.349561057	4.918127858	3.727241288	3.585832412	4.709194842	4.775675271	4.024633725	4.504228258	3.993853143	4.509389334	4.427053347	4.692521147	5.013441374
ESRRA	7.902830381	7.463294802	6.189750497	7.77811203	7.229162855	8.206829775	7.35091937	7.398919207	6.71073395	6.536062102	6.769049918	6.836701231	7.452558208	6.667028659	7.291040871	6.537970138	6.992364468	6.434629728	7.08639374	7.791847017	6.112112135	7.935963082	7.114024366	7.16544772	7.471512382	7.335665381	7.08053152	7.097176996	8.016237779	8.062702009	6.976094015	7.687033734	6.862986935	6.850661062	6.823387246	6.998512623	6.142244863	7.755854509	7.631655409	6.736658031	6.662671398	7.113720872	7.245227489	6.9126322	6.340780114	6.946794918	6.781322493	6.660066045	6.961918394
AKAP3	2.463761541	2.778966204	2.874665461	4.193152241	2.829961334	2.459583375	2.827547779	2.885255665	2.580823015	2.674724301	3.266286982	2.624111174	3.522655348	2.849899481	2.441536601	3.402439849	3.052052669	3.275914923	3.702542151	2.532072789	3.163145104	2.674905739	2.902460681	2.79822494	2.452805125	4.400610947	2.410696424	3.823289087	2.616158648	3.332374388	2.30379897	2.673907512	3.059734674	3.467162786	2.844904225	3.507016893	2.935230831	3.370946126	3.968554514	2.683314365	2.678619568	2.807746864	4.184605556	2.679523751	3.688839047	2.730904039	2.866879761	2.624299919	2.572399914
FAM83C	2.3042039	2.3042039	2.3042039	2.411796155	4.947984106	5.56567285	5.434850452	5.540524033	5.92379021	5.900148455	2.665850043	5.924234581	5.332861612	7.035026567	2.439135388	6.844738766	6.353675153	3.598546972	4.054007521	6.600472016	2.386634893	7.848957136	7.842806475	5.950731825	5.688078775	3.64859215	2.630188479	4.603034574	4.784371488	3.85851793	6.350903372	6.590667232	2.530591259	2.464091948	6.818564311	3.272407503	2.555221227	2.997001903	4.330278122	5.002123213	4.821822892	4.719267768	5.169936537	6.237121385	6.538528574	4.250450216	5.685655073	4.301110954	4.810949658
STK31	2.278169443	2.499878954	2.671441497	4.550990797	3.082132783	3.122741647	2.887467694	3.048539651	3.157160017	2.903030125	2.900669769	2.910912126	3.786360004	3.446149816	2.222025777	3.466884883	2.703702497	2.162262652	3.403905942	2.967451148	2.422257303	3.633217538	3.080989196	4.27152034	2.368176641	3.167658889	3.045570323	4.482929169	3.59760995	2.624563916	3.807536948	3.695832497	3.593608485	3.504005762	2.644989994	2.206082783	2.498732073	2.894889072	2.595151074	2.386079477	3.340259805	2.598953777	3.577636609	2.788988796	3.233527337	2.3911928	3.54864902	3.59760995	2.646096217
SLC29A4	3.320759751	3.252141576	2.914769012	5.271802344	3.530181693	2.743203339	3.804075763	4.344206777	5.386923191	4.125777085	3.695519323	3.405287788	2.987643924	3.543565867	3.448258449	4.086393104	4.830912186	3.370460098	4.358128244	3.456031978	4.371058245	3.75591863	3.850325473	4.230059315	5.735272495	6.76725016	3.128439272	2.907377694	3.109064546	4.225252403	3.96783143	3.959627271	3.068464436	3.122854021	3.564697964	5.573407059	5.077593509	3.115783496	4.988124696	4.997497644	4.860752194	4.994298635	3.711583302	3.523961379	3.752779991	3.851653688	5.319872983	2.857397542	3.760662384
CYLC2	2.198699934	2.198699934	2.198699934	2.198699934	2.198699934	2.198699934	2.198699934	2.198699934	2.198699934	2.198699934	2.198699934	2.198699934	2.198699934	2.198699934	2.198699934	2.273467248	2.245074176	2.198699934	2.511665153	2.255523594	2.272290815	2.198699934	2.198699934	2.198699934	2.259312251	2.198699934	2.198699934	2.198699934	2.198699934	2.198699934	2.198699934	2.198699934	2.198699934	2.198699934	2.433220985	2.198699934	2.198699934	2.198699934	2.26687186	2.198699934	2.198699934	2.198699934	2.198699934	2.198699934	2.250541986	2.305945788	2.30548154	2.198699934	2.198699934
PELI2	2.579201551	4.011622087	2.830566688	2.782553826	3.614992766	4.461515868	3.999889855	2.813780715	2.388900318	3.915877405	3.101615418	3.130854095	2.60837049	4.312480809	4.925856038	3.745643943	3.366785089	2.968012522	3.713139476	3.577460988	5.233683693	4.502432065	4.912191094	4.070702539	2.851163445	4.961194327	3.093943378	5.699051227	4.291640009	3.002559181	3.171952001	4.499256096	5.283043262	3.568818238	2.48876576	2.944948471	4.591753367	3.751898599	3.089134514	3.084904478	3.249248728	3.512492328	3.618573347	3.851601037	3.133283785	3.811632003	3.3397815	2.313840507	2.471202504
STK17A	6.62231412	7.078575973	4.370886319	4.176494409	4.903628509	5.934776715	4.501106521	4.784238333	5.777139059	6.086591322	3.995564525	5.814766263	6.107048186	4.827686017	5.569997714	4.433610423	4.565042253	6.586205489	3.760940221	6.733073763	5.103013466	6.367705909	5.76281281	5.042983087	4.456284525	5.630399451	7.230190991	5.232678651	4.397293813	4.447711357	4.93488879	5.02503054	5.240072383	6.880663248	4.135512455	4.163685709	5.030934749	4.617690548	5.332044053	4.502094817	3.949384115	4.954381114	5.196190107	3.938612554	4.498946359	4.928610411	3.980899942	4.158795712	3.931846154
B4GALNT4	2.529359228	4.900758736	4.669173662	6.603072822	3.4324762	5.517066545	5.061520925	3.280864709	6.488293905	3.103439937	2.581538828	2.40467177	2.467779766	2.607927973	3.797950383	2.204573439	2.882787343	2.256673429	7.155455263	2.51965566	7.807329345	3.85687883	2.398160048	5.272965394	6.878554964	5.830796619	3.021518136	2.773798643	5.781796472	5.817956531	5.085239941	5.334241722	2.413532559	5.310555583	6.004829334	7.135381886	6.981736208	4.779895277	2.390603661	5.603022936	6.778999785	4.697668329	4.013051742	5.696457501	6.223365249	5.240111071	4.036553495	3.216602808	2.141187759
ATP1B3	8.848950081	8.757244362	9.435579141	8.5152419	9.220997051	9.569614842	8.002802825	8.97910144	8.563045517	9.753013402	6.421195334	9.124902706	10.05247706	9.056691574	8.212479775	7.896783222	8.366459733	8.482475364	8.104257983	9.332012015	8.869225428	9.159909851	9.307571672	10.26642301	7.893782072	8.741729272	8.690969175	9.210729367	7.672272812	9.162657407	8.910587358	8.560387249	7.311128167	9.013212333	8.703407539	7.983457017	10.11073024	8.258762599	8.477765382	8.245300501	8.027129379	8.899748093	8.927807736	8.274713568	7.498780616	8.903811473	6.573102714	7.957980797	7.997388322
KRTAP5-7	2.242039092	2.413735616	2.242039092	2.365962809	2.859669599	2.242039092	4.225095307	4.095685341	2.942108009	2.242039092	2.557442104	2.242039092	2.316639846	2.242039092	2.807506407	4.266136624	3.235098231	2.287838983	3.731203574	2.242039092	2.481745248	2.305144798	2.695511899	2.824109836	4.024005639	2.651592812	2.242039092	2.760936617	2.858103897	2.341166025	2.427301299	2.339699934	2.342386521	2.425813607	2.656887318	2.242039092	2.38251441	2.283891305	2.242039092	3.083254844	2.540654608	2.988918181	2.692803622	4.197095431	2.886166982	2.721835452	3.625727808	3.112802861	2.881801118
AASDHPPT	5.205768119	5.295217929	5.018998308	5.913687231	5.275850618	5.969058163	5.269390336	6.391770764	5.008094969	4.468949132	5.666573287	3.804618238	5.494129935	5.116346481	5.328476392	5.80440553	5.67324321	4.326027496	4.034847157	5.020478611	6.024813916	5.355180944	5.679449263	5.143049764	4.961779327	6.463713844	4.088755961	5.623721402	4.887929436	5.044439273	5.872859496	5.254664264	5.507689239	5.032102336	4.948751089	5.327771629	6.287017343	5.297623605	5.448572622	4.984953268	5.09276551	5.44753702	5.360614888	4.357203419	4.456198557	5.612852016	5.98801834	5.346694955	5.162118538
DMKN	6.908128013	3.290824778	8.607583039	5.022771431	7.161401082	4.480971096	5.60131263	6.739279218	3.268823894	6.677897675	7.261101411	8.152445542	2.4972264	3.335990692	4.511577575	7.460443701	6.159175791	6.165156028	7.044890847	8.216426073	5.142142834	6.688217579	6.92312964	8.952862723	6.574251707	7.442181694	7.790246331	5.366538898	4.988124967	4.508717428	8.034470075	3.88633746	7.318571187	8.256017982	6.738864537	6.844224663	2.478812679	6.565252865	5.617941704	6.513497279	6.083189832	8.131646081	6.881960257	6.340534403	8.498796592	7.708239802	8.549757065	6.182045373	4.502905778
C16orf70	4.659358077	4.944385085	4.59032308	3.963920596	6.0556663	4.43030279	4.204577573	4.861648377	5.008358196	4.161776912	4.044695384	4.188487184	5.473580928	5.932753272	4.386558676	5.173433023	4.088843635	5.2393311	3.925794879	4.775880882	5.200928867	5.361289674	7.171148732	5.26024158	4.233717671	4.469312233	4.28489838	5.206538076	4.66435227	5.038191529	4.607392091	5.275658473	4.733128198	4.940560395	3.796686814	4.328732984	5.285802922	4.750477634	5.405443697	3.992532163	5.138744437	5.111575957	5.257004334	3.925701197	3.515894473	4.724832491	4.896782813	4.235986197	4.407387243
SPATA17	2.223438618	2.575418367	2.451266226	3.889898215	4.174710092	3.509636931	2.813253304	3.106949912	5.382787115	2.619600879	5.756139318	2.653077593	2.957618886	3.121580188	5.027172874	2.931717272	4.046748749	3.17926687	3.030472878	2.292996216	4.264931705	2.505012749	2.464236852	2.648230891	2.393187564	3.179387491	3.088352045	3.653816896	3.915522379	2.454078613	2.626930593	3.121391212	5.040600226	2.488791296	2.441428289	3.289024595	4.179125022	2.994302166	2.346858001	2.962029234	3.405554968	3.359855355	3.911459722	2.740785931	3.524048589	2.829122391	2.348774044	3.203294472	2.669018343
DHH	2.320127656	3.152305003	2.335648279	2.403880726	2.576961173	2.414726853	2.278930179	2.361509659	2.430536564	3.161900001	2.548969197	2.27638083	2.343470939	2.69445772	2.654400329	2.834641119	2.453264853	2.465483511	2.632008542	2.282143635	2.511147613	2.806034949	2.500700368	2.40032794	2.284281754	2.315958913	2.609875806	3.05223312	3.04497756	2.564832682	2.650829922	2.961216641	2.542240232	2.528011926	2.364283233	2.308764074	2.748390641	2.599840462	2.36012076	2.523871336	2.392577878	2.489713166	3.203377344	2.429216035	2.971597888	2.497733369	2.593251158	2.313608401	2.405225925
ZNF598	5.339736412	5.393656051	5.506724926	5.684026263	5.233823417	5.101433774	4.634441625	5.026992016	6.44821481	4.670353262	4.182250496	5.059158309	6.105871147	5.487072677	5.574516357	5.041596859	4.49464067	5.728107076	5.370539649	6.478652654	6.03483417	5.81084072	5.708936107	4.992845148	5.029957871	5.060234853	4.805797261	4.833952574	5.350806489	5.595968739	4.813145668	5.51057063	5.143013956	5.288780272	4.063727251	4.978543801	5.990478349	5.178863499	5.723650994	4.687473852	5.711082959	5.872349394	5.500688621	4.725046361	4.254281272	5.559583359	5.196631031	4.592500003	5.343122802
RHOB	7.965882017	9.099308466	7.974090458	8.037693423	8.45223441	8.805363023	8.790239224	9.048135745	9.626334554	9.281850536	9.725107792	9.42978188	7.432826265	9.55432261	8.113120749	9.151188275	9.25121545	9.945742587	8.264520095	7.218515834	8.868137948	9.040331333	10.04845776	8.238128046	8.747772326	11.30147214	9.19676068	8.316223699	8.880082504	8.289019825	8.917900183	9.499192424	11.54085307	8.682019504	8.524979419	8.446902431	8.671054592	9.845905717	8.654986956	10.47194844	9.393559375	9.414061193	8.320501639	8.706085363	9.067373525	9.603563261	8.192081864	9.156661911	11.02561185
PHLDA2	7.485214325	8.221897258	7.839211713	7.931053077	6.954473443	8.142591541	5.102425779	6.339197436	6.501882385	7.775817786	4.827914895	8.027633313	8.254448417	5.865059438	8.142811462	6.677908702	5.814458409	8.255210826	7.167572165	7.271452126	4.49964778	6.901125983	7.02109366	5.190563947	8.779913524	6.985592766	7.616439144	6.275293831	6.73530291	7.672576585	7.852251845	6.954122165	7.295510589	7.041367216	6.454854305	7.627805557	5.122892588	8.679086173	7.949569406	7.54649253	7.155938125	6.104887883	6.414843729	6.305048986	6.825988073	7.595413763	5.587725546	7.491420596	7.395722213
CHAT	2.257002148	2.730705951	2.339303087	4.907141678	2.331759756	2.242139431	2.242139431	2.242139431	2.242139431	2.242139431	2.242139431	2.242139431	2.257122241	2.242139431	2.251344327	2.242139431	2.242139431	2.242139431	2.394165635	2.242139431	2.726142133	2.242139431	2.242139431	2.242139431	2.273582404	2.252550326	2.242139431	2.242139431	2.242139431	2.700646844	2.242139431	2.242139431	2.242139431	2.242139431	2.242139431	2.242139431	2.280434477	2.258802307	2.253995947	2.242139431	2.242139431	2.242139431	2.253875544	2.242139431	2.242139431	2.242139431	2.242139431	2.255560099	2.242139431
IRF2BP1	7.175536203	6.420331984	6.161455293	6.472166149	6.770695942	6.697157913	7.084909742	7.216315803	6.59110479	6.242934234	6.505377312	6.142335633	6.447737246	6.233970241	6.82964242	5.89121022	6.150833437	6.156297786	6.422796717	5.922536126	7.712096068	6.587900439	6.454408616	6.83085455	6.946233206	6.486377804	5.939133309	5.398056701	6.973579406	7.323455012	6.802308684	6.892778725	7.144972544	5.692259671	6.331377916	7.027552357	7.310117587	6.029338149	6.264928457	6.219389736	6.568009028	7.171632572	6.048522551	6.687864258	6.764368045	6.369728079	6.404269507	6.900184418	7.408744546
EIF4E2	6.912171982	7.491721924	6.961968287	6.244702988	6.953790861	7.256138548	5.913254691	7.022648438	6.685967139	7.362488219	6.132820403	6.682250962	6.60236838	7.001988863	6.50506925	6.039352628	6.152669218	6.548345819	6.497696701	7.438211499	6.655725257	7.206490347	6.82638044	7.126408714	6.848687157	6.517309577	6.975075042	6.502108835	5.745034027	7.154731817	7.00048406	6.142428745	6.093916556	7.138409594	6.94384643	7.907111754	7.647304144	6.815883771	6.47155797	5.983996828	6.068598993	6.684693616	6.814752219	7.048668531	6.918708349	7.2770334	6.020759652	5.368924577	7.229348365
TDRD6	2.506647997	2.968654014	2.610982344	3.216862902	3.0803703	2.674004044	2.533764305	2.862895684	2.582230316	2.929008661	3.360688819	2.922562105	2.501352779	2.657128509	4.352123996	2.770503699	2.835518357	3.081864023	2.689221903	2.463028133	4.319770251	2.927838429	2.825709823	3.047488775	2.479847068	3.374236425	2.770889929	3.53405657	3.86007015	2.5295985	2.541325142	3.186912471	3.514965693	3.547467177	2.499685057	2.629735944	3.170215484	2.516136838	2.461476504	2.720305716	2.431241073	2.691924691	3.118670622	2.504531945	2.462717924	2.577751056	2.466746109	2.423634686	2.372665864
CCDC121	3.457685252	3.626595712	2.901448291	3.825118246	3.691763425	3.123591196	3.436039505	4.360703262	4.869169113	2.533758421	3.504591001	3.339685348	3.704340465	3.974392564	3.215039829	3.873674379	3.913293505	3.34045322	3.979220575	2.909441687	4.655062196	3.678799139	3.745591726	3.639091473	3.752512948	5.425657706	3.236189896	4.328306075	2.9790879	4.069112938	4.060441371	4.024826485	4.081724913	2.642117466	3.239519241	2.833585784	4.058312604	3.764779079	3.515930562	3.446084841	3.400260894	4.295220062	3.863269592	3.163488614	3.11404226	3.50496563	3.358113325	3.634229719	4.326347819
ZNF16	3.895645315	4.219120444	3.900449934	4.420109152	4.449649053	5.670674455	4.848484541	4.60178734	5.371302964	3.747103094	4.023724096	4.152468997	4.118206734	4.93722987	4.620497345	4.194462412	4.610264474	4.40409022	4.377167146	4.513381138	4.86598051	5.184582988	5.336216372	4.394111168	4.825941512	5.339272757	3.770622557	4.220857097	4.139949542	4.185840004	4.217574735	4.138247107	4.58947998	5.031741683	3.982068932	4.643249347	4.96017764	3.750089517	4.297463722	3.86083519	4.217293492	4.918331665	5.283907696	4.394202799	3.413276453	4.008519033	3.754797205	4.563163362	4.510934144
RBM15	5.587404315	5.717731708	5.345441147	5.751278466	5.362523987	5.960588542	4.817605942	5.112549729	6.535621323	4.985296723	4.660871851	5.161863041	6.517879445	5.890135033	5.486324519	4.529014006	4.449223025	5.643989875	5.12553661	5.961968537	6.22562393	5.634403066	5.840552257	5.470957281	5.86966739	7.751081023	5.203882463	5.834490059	5.243245784	5.901271351	5.402928445	4.920042316	5.721994069	6.146266901	4.909564551	5.144700295	5.837157624	4.675042332	5.389804297	4.951409549	5.880295547	5.808027692	5.383731588	4.986655871	4.763975331	5.40865165	4.84695361	4.221223459	5.716472596
GPHA2	2.669670123	2.266440617	2.266440617	2.99647584	7.090206447	2.544483463	2.266440617	2.266440617	2.36958038	2.410536416	2.335658718	2.266440617	2.916715154	2.353761277	2.266440617	2.44024432	2.266440617	2.266440617	2.346003162	2.266440617	3.915882335	2.266440617	2.266440617	2.266440617	2.339691973	2.266440617	2.266440617	2.406295085	2.266440617	2.266440617	2.516934303	2.266440617	2.266440617	2.355011649	2.266440617	4.851654961	2.623314843	2.865514991	2.266440617	2.266440617	2.331612101	2.544580747	2.347261497	2.266440617	3.266825262	2.266440617	2.452893221	2.266440617	2.266440617
VASH1	4.350025848	5.595816533	4.005149344	4.729209847	4.940176581	4.551658946	4.065108475	4.075800687	4.341487137	5.354900679	4.116390591	4.623395972	3.537860335	4.879971627	4.565318356	5.017945123	4.573775943	4.236102055	3.578191885	3.459869981	5.433573858	6.239548148	4.207198769	4.546139179	4.068640348	5.333336327	4.275331326	5.46502864	5.14715096	4.774375442	4.460769285	5.044806067	4.659692665	5.554487073	3.761233222	3.925034898	5.841386394	3.58807682	4.131455033	4.053744771	4.38009313	4.954469774	5.062712062	3.570268002	4.861345846	4.527488323	4.06335994	3.7442406	3.47051651
FLRT3	4.987265146	2.974980639	2.487723632	3.015528628	8.384691488	6.528041617	5.183938458	5.067483024	6.441864375	6.180488607	4.886382348	2.989560062	5.090330715	6.825112937	7.672380716	5.729218517	5.66353018	6.887791799	4.834382818	4.557713135	5.209366535	3.12515913	5.068266061	3.733622824	5.774409573	5.681797163	2.644412357	7.561060094	6.488953101	4.01030829	5.292100451	3.809945449	4.706604762	2.517844178	3.037306226	4.487070914	4.72943314	8.422975662	5.863646078	6.560071501	4.658147457	7.526634158	7.715004769	5.529135344	7.769899362	8.055385577	6.747826462	3.293432504	4.954941546
CPSF2	5.126001136	5.763966145	5.299625549	5.717789501	5.423489719	5.387900195	4.635781784	5.847573738	5.913119418	5.468629678	4.867825084	5.522831264	6.592363093	5.713455033	5.345256244	5.088759456	4.629195287	6.385627924	4.749550665	5.516585298	6.286152239	6.47111904	5.535878554	5.866525218	4.438971648	6.441818708	4.90880133	5.850216061	4.789167433	5.236712019	5.044484171	5.247153325	5.344208091	5.822142448	4.84532485	5.208460725	6.211438293	5.225814992	4.934767054	4.630912816	5.204211973	5.54355688	5.449507451	4.5322227	4.244475328	5.737973419	4.788788174	4.957894405	5.678284603
CHD7	4.538142711	4.140345959	4.597139202	5.762551357	4.120803185	5.199953392	5.176633854	5.608093991	5.697380062	3.287270216	4.285542097	3.781466167	4.951453178	4.478494407	5.040117923	5.186816451	4.825839483	4.147824399	5.18477983	5.552125978	6.609484744	5.621667714	4.317093902	5.810543369	5.209689339	5.736520468	3.526861882	4.801328522	4.836094019	5.595775733	4.290930361	4.782560912	4.230462422	4.476685098	4.589332208	5.587821964	6.338153472	3.8365384	4.854581838	4.642761392	3.935984041	6.353753382	5.632051593	3.856458665	3.293384279	5.486552906	4.087179482	4.294943935	5.10003236
ATG4A	5.159213669	5.943780219	6.023570271	5.144762453	5.753714347	5.353857938	4.831797149	5.778178852	5.416595844	5.440285886	4.536929734	5.732683177	5.735980785	5.815643354	5.183207713	5.010557239	5.067687232	4.88628221	4.902021759	5.410206899	6.329260961	5.282927963	5.856448459	5.390022919	4.869427248	6.954556045	5.451945266	5.791012557	6.126791664	5.686007972	5.357108709	5.493980191	6.541217129	5.88686721	4.074237227	4.914505461	5.561997822	5.281921379	5.222418079	5.099512378	5.692797523	5.745516765	5.548339576	4.749857879	4.814260813	5.618929536	4.751296681	7.130915136	5.81260456
JAK1	5.195631296	7.382693708	6.941134323	7.541568821	6.11893515	6.223428192	6.02117631	6.19603812	6.37893478	5.978488474	5.741452898	5.844426035	6.769294753	6.640476458	5.858602244	5.947324557	5.612068352	6.580070877	4.483059696	5.607285622	5.802211275	7.115886441	6.682033113	5.737605858	5.532380589	6.376456435	6.034160722	6.772646803	5.589753407	7.333378648	6.308324817	6.167919844	6.342579253	6.978641567	4.929563748	4.768581569	6.169832067	6.977288109	6.71941385	5.90382655	6.278794373	5.954492416	6.553296316	5.37890585	5.200796696	6.898994712	5.394830023	5.414089596	5.831433765
ATG5	5.446276223	6.485696036	6.063312643	5.903275126	5.636774238	5.995976482	5.566566276	6.698822305	5.018856469	6.005066839	5.600821157	6.123285809	6.765533166	6.047650012	5.488107993	5.613542717	5.393340042	6.530840505	5.101977824	6.508402683	6.078195282	6.234372147	6.086843433	5.389964385	5.667044218	5.981454891	5.688526248	6.331380986	5.43934891	5.961215942	5.064510077	5.425134001	6.180390163	6.219624918	5.155233511	6.331118399	6.160736136	5.720396252	5.41805157	5.834193587	5.518651489	6.335139131	6.310851593	5.759121726	5.276729424	5.932983943	4.83451842	4.906864059	6.169173617
PPM1D	4.051473556	4.939645331	4.575691453	4.842251792	4.600869181	5.367288375	3.580339833	5.285453918	6.460335577	4.060734484	4.59830247	3.981092581	5.204999756	5.16806081	5.475636052	4.458072332	4.112858029	5.228419146	4.649508476	5.259421021	7.462659511	4.914739501	5.544669766	5.40667708	4.405218762	6.949512147	4.499177392	5.411688762	5.196993824	5.096843122	4.690269588	5.810732939	6.113405954	4.549710483	3.970184758	5.015288373	6.812591554	4.858255103	4.685247215	3.893120071	5.554079205	5.214278707	4.935360293	3.96857159	4.210909664	5.041213847	4.501375795	5.851254835	5.646942845
TOLLIP	6.519080481	6.798543573	6.634894301	5.848462409	7.587616733	6.825470553	6.775596694	6.980820676	6.507542358	6.554515542	6.018032657	6.85371163	6.877134738	7.33529247	7.061658901	7.027088966	6.523564268	6.188707618	6.872115621	6.952051222	6.057481428	7.415427307	7.786373606	6.486418469	7.348162713	6.659344055	6.063263054	6.8987946	7.694304832	6.517801634	7.116212333	7.562001885	6.880221519	6.528806954	7.536661022	7.276718711	6.374108277	7.37456836	6.86129241	7.171318161	6.787525855	6.416475983	7.06977966	8.299840052	6.955443665	7.288796907	6.615036559	7.573760358	6.909025781
APC2	2.665030966	2.579281281	2.808503331	3.081780149	2.899121246	2.578747818	2.621914461	2.504807684	2.689333615	2.612259347	2.367083709	2.387814916	2.862158058	3.039859719	2.59192765	2.753333199	2.302267322	3.012768055	2.46868457	2.37466273	4.499008817	3.650626189	3.215842298	2.670986666	2.738814166	2.501214224	2.316760607	2.397536276	2.678883103	2.620797649	2.436172033	2.855639707	2.30959058	2.884357659	2.263147229	2.386880113	2.605490298	2.632942174	2.599995725	2.423326644	2.41938606	2.379166964	2.862935124	2.255310739	2.484528843	2.553411015	2.308594512	2.522060954	2.390097009
CLDN8	2.306005569	2.306005569	2.335715273	2.386971672	3.078260323	2.306005569	2.568307153	2.959565388	2.68787251	2.439528813	2.306005569	2.455563419	6.587724051	3.487892928	2.716303693	3.725020208	4.194901312	2.575164354	2.945407517	2.306005569	3.003076506	2.386616218	4.524531395	3.384145114	2.967071819	3.849157402	2.342359963	2.372435277	2.306005569	2.518915104	3.447564032	5.466095614	3.10087881	2.306005569	2.306005569	2.494346201	2.306005569	3.003221974	3.288692148	2.306005569	4.653855861	3.21425095	3.875570871	2.36099895	2.364018563	2.948829019	4.348154614	3.026140948	3.176396237
SLC25A39	9.299454483	9.034868451	10.27870018	9.765759638	9.373800764	9.815369841	8.502930142	8.773533728	9.407553665	9.47819448	7.767616713	9.336186302	10.1566331	8.821077046	8.888317926	9.403098849	8.475906052	9.915387623	9.184450551	9.02641675	9.567867296	9.318397707	9.169743197	8.515549643	9.180334512	9.219281131	9.403137943	9.108397593	10.07236134	9.360351172	8.216306767	8.436663542	9.428637193	9.350066281	8.920688818	9.864985866	9.824187409	8.918139831	9.035536876	8.975699401	9.868969915	9.652976692	8.880391616	9.027041738	9.294583391	9.392526849	8.93745635	9.194895756	9.568933208
FUT3	4.500654283	6.622489707	6.864833254	7.176532402	7.099405473	5.513134746	7.395009905	5.150564605	6.812732921	5.571957468	5.822372942	4.742540989	5.333982982	6.569091812	2.767349399	7.034720301	6.29364625	6.843294706	5.576537623	5.442980456	3.650529817	4.736755437	7.527519933	8.179672898	6.248124952	2.895299238	5.273205589	6.979657813	7.185118216	5.922600743	6.329489925	8.12151174	6.708422324	3.640522231	4.900337377	4.710802926	2.300688768	3.898175501	6.741908854	7.073835679	6.829843819	6.219184384	6.265887086	6.70819786	6.700862289	6.903654143	8.177701595	6.537814418	6.593865949
MAP3K4	4.776850375	6.022856274	5.519344485	5.297239789	5.408752302	5.697357549	5.242577204	5.576778346	5.689207889	5.207965584	4.855050087	5.177969295	6.62700628	5.778044924	5.335419787	5.139918136	4.501948565	5.79862089	5.182312222	6.366445126	6.52846549	6.292835985	6.190315693	5.102714171	5.114796288	6.215092732	4.668358856	6.0034151	5.646171779	5.281920441	5.568972435	5.331133419	6.104883961	6.182361877	5.302926579	5.609882817	6.773712265	5.103172658	6.189397994	5.278948065	5.292696819	5.932630639	5.291834169	4.938356425	4.910370602	5.136762528	4.923868986	4.965990436	5.645988268
MFAP1	6.167067201	6.942476098	6.357681148	7.306127749	6.844476526	6.767395926	6.40135461	6.901648203	7.591570163	6.498143183	6.278176592	6.888603256	7.309774568	7.321278529	6.553638793	6.473055001	6.53985947	6.857220904	5.756440041	7.304325212	7.148272381	7.161866843	7.036518481	7.330441334	6.143990366	7.867030828	6.738429	7.591809631	6.175635834	6.519431106	6.69220375	6.722865849	7.719871299	7.019142941	5.659776306	7.229355882	7.541929496	7.145821705	6.454816641	5.767160672	6.566317727	7.726749328	6.447335093	6.603298877	6.546331902	6.554983836	6.271115134	6.584804181	6.493095275
ADCK1	4.065915942	4.976029174	4.923570789	4.625547159	6.037048993	4.98524982	4.374476001	5.547986822	4.999941529	5.177430096	4.346720233	5.490891855	4.843895008	5.137911344	4.108312474	5.071988214	3.915083342	4.748175956	4.375257452	4.23322917	5.452684883	5.063830439	4.675287215	4.387051335	5.022086341	4.418166082	4.485083834	5.946072259	5.980049357	4.45518619	4.314086473	4.81509367	5.190074214	4.386872406	4.780229151	5.188423888	5.332128266	5.178306049	4.033121861	4.095365888	4.665705504	4.651321163	5.020187023	5.181020137	4.350358322	4.915033445	4.458663391	3.985103971	4.48536368
SYN1	2.646244647	3.097031597	2.486687277	2.33954515	3.011544247	2.260406228	2.380591382	2.213419528	2.765596278	4.293827291	2.381945476	2.741734858	2.675997196	2.588520787	2.60244835	2.67561842	2.847352721	2.661289382	2.479754836	4.135410228	6.253978374	3.376621009	2.50959862	2.70236829	2.706215574	2.945609342	2.686254524	2.489254591	2.646555151	2.639315174	2.964478064	2.730783275	3.22895645	4.212125157	2.600514602	2.636892153	2.738934387	2.279710401	2.564833794	2.84465571	2.340646045	2.924839618	2.730348928	3.247815887	3.149501956	2.633993771	2.256014491	2.162093281	3.791291421
BPESC1	2.441029108	2.386849667	2.453192981	2.386849667	2.386849667	2.386849667	2.386849667	2.386849667	2.386849667	2.386849667	2.386849667	2.386849667	2.386849667	2.386849667	2.386849667	2.386849667	2.386849667	2.386849667	2.790835861	2.458796562	2.480215773	2.386849667	2.386849667	2.466723641	2.463461156	2.537476818	2.386849667	2.386849667	2.386849667	2.386849667	2.386849667	2.386849667	2.386849667	2.661603659	2.463927363	2.386849667	2.386849667	2.386849667	2.558087089	2.386849667	2.386849667	2.386849667	2.386849667	2.386849667	2.517237497	2.386849667	2.455061578	2.386849667	2.596774685
MAFF	5.827740842	5.312208813	4.889118329	5.186414656	4.263519114	6.654603856	5.445388755	5.386208469	7.401331233	5.402082443	5.077447437	4.79304817	5.023066132	5.846712405	7.70368797	6.39802467	6.042674086	5.237454261	5.841143048	4.885755297	4.883146539	5.381706851	6.800863506	5.115577519	6.184673637	5.895671206	6.032239523	3.851756082	6.271099999	6.209470139	6.056819309	6.682332321	7.432913704	6.405643124	6.366524031	5.324873454	4.216227895	7.555691666	5.123168398	5.71037367	6.651839172	5.777401597	5.638358935	4.764359442	4.770834264	6.225130691	5.207999916	6.771025733	7.0991493
PPTC7	5.512582952	6.375489762	4.824934687	6.042693217	5.220771023	6.357427074	5.335503788	6.190999806	7.33550724	4.528292651	4.832970542	4.994675322	6.546090915	6.262265519	5.794088742	5.679921277	5.093437187	5.765483654	3.809132254	6.317319325	5.419489194	6.555673092	6.236573785	5.980056491	5.018228303	6.726425671	4.93249678	6.319105915	5.274889126	5.737697611	5.231343857	5.839446654	6.174093896	5.791656154	4.34563522	4.350790587	6.17808224	6.356198046	6.224400266	5.565462076	5.915039789	5.965311889	5.645413774	4.145598479	4.358573171	5.929400779	4.784703261	5.455451108	6.26273885
FIP1L1	5.165862066	5.370000459	5.72349417	5.453983081	5.110484948	5.843410658	5.49683904	6.053186349	6.23561319	4.981804263	4.84708552	5.521040288	6.094948806	5.870679338	5.243869613	5.117527977	4.3547318	6.064560903	4.843795649	5.222740641	6.251130472	5.167709404	6.313935081	5.884879883	4.921792958	5.834327065	5.667266967	5.712992073	5.199449234	5.414873103	5.647398024	5.089483462	6.121598886	6.212493611	4.84879251	5.694414226	6.05040347	5.028483839	5.773760326	5.319079834	5.862917511	5.555095823	5.189614032	5.022752612	4.873654796	6.041491993	5.256604147	5.110285813	5.970243608
ZNF616	4.490396903	4.959619854	4.110794714	4.416531125	5.041651464	3.738592574	5.489614889	5.598937706	5.946065663	3.968110307	4.453326186	4.367327018	5.165348075	4.827470891	4.118933258	4.866515843	4.300490473	4.538223235	4.298282026	4.045781223	5.017125087	5.299610815	5.19045294	6.162232099	3.56592773	5.980802274	3.788075316	5.123413662	4.501425943	5.254439353	4.484249184	4.965041015	4.839635691	4.306438452	4.353890444	4.13321287	5.389940479	4.346841301	5.473167858	4.272695827	4.608852897	5.616981133	5.747498153	4.020790404	3.694080448	4.505024617	4.6944676	5.074666399	4.703776833
DDT	4.043398918	4.043398918	4.043398918	4.043398918	4.043398918	4.043398918	4.043398918	4.043398918	4.175756927	4.043398918	4.043398918	4.043398918	4.043398918	4.043398918	4.043398918	4.043398918	4.043398918	4.043398918	4.043398918	4.043398918	4.043398918	4.263935434	4.043398918	4.043398918	4.043398918	4.043398918	4.043398918	4.043398918	4.222413714	4.043398918	4.043398918	4.043398918	4.043398918	4.043398918	4.043398918	4.043398918	4.043398918	4.043398918	4.043398918	4.043398918	4.043398918	4.234245378	4.043398918	4.043398918	4.043398918	4.043398918	4.043398918	4.043398918	4.043398918
COPS2	5.82599329	5.836167568	5.697520377	5.80087155	5.365600371	5.660259743	5.326064567	6.125570471	6.475633072	5.060949385	5.403184228	6.086242571	6.975420481	6.21921863	6.349894822	5.844195858	5.761145487	5.999348329	5.070654054	6.916042788	5.987674731	6.236742166	6.163416252	6.336703616	5.460318165	6.923928169	5.694169067	6.674192879	5.236934654	5.370507364	6.6450071	6.022810187	6.637670621	6.004447092	6.123165559	5.794658709	6.504864378	5.323705579	5.243898964	5.405224448	6.27827255	6.485284607	5.628145606	5.934760843	5.593783059	5.445992363	5.307364213	5.944862522	5.861478897
KLF12	4.854612449	4.58158108	2.593224219	2.39097983	3.357072927	4.37580669	2.354653647	2.987703048	3.451255559	3.289012789	2.972027436	3.325622936	2.943957913	3.124352664	2.796552512	3.236250915	3.111150499	2.851207745	3.103410377	3.748508615	4.846502832	4.359732436	3.014461037	4.284720036	2.912530837	4.016850325	2.7393805	3.449371831	3.041350306	2.998537309	3.277976322	3.657026834	2.89873347	4.295123095	3.21519015	4.062577972	5.72816685	2.960570935	2.805268642	2.748338179	2.65489021	4.191384689	3.69021288	3.176062462	2.942358063	3.041350306	2.897628754	2.320848517	2.76637379
SLC38A4	2.212700816	3.869706764	2.177381703	2.313027923	3.461716481	2.980475705	2.516759652	7.164129189	8.374500184	2.727272228	7.157489031	2.619374511	4.783692145	3.659779305	6.272110249	2.145918071	3.037515605	3.015288029	2.359901744	2.305879798	2.480432266	4.509030692	2.203057038	2.079027495	2.124216763	5.475159711	3.387118424	2.572879757	2.121434613	2.119873797	2.949845984	4.143631035	2.059715695	2.508143737	4.357442409	2.676992328	2.102003949	5.047441377	6.006334511	2.663004163	3.308382278	6.560065621	5.620177123	4.604347297	2.225133584	5.327186007	3.551349816	5.161922032	5.029125567
TEX12	2.288759891	2.338290221	2.356945292	2.748049696	2.203260545	2.543454084	2.442960558	2.753110442	2.203260545	2.203260545	2.369819368	2.203260545	2.203260545	2.345740402	2.203260545	2.709432088	2.339648079	2.203260545	2.393771927	2.31590222	2.414403314	2.203260545	2.420145549	2.203260545	2.53360264	2.430395046	2.268341643	2.428920874	2.571237774	2.317974927	2.203260545	2.419827221	2.42554485	3.456221681	2.323714624	2.406706071	2.203260545	2.343938338	2.459007757	2.281556334	2.740502549	2.384856622	2.203260545	2.253171313	2.401978951	2.361621799	2.74173615	2.488192023	2.441188043
IFRD2	7.930730678	7.213319171	7.160442397	7.230602576	6.339140203	7.659427275	6.947490359	6.215845195	6.198682109	6.972984213	5.485781707	6.55840711	6.967057221	6.444370246	7.354936518	6.627210745	5.799125164	6.635632884	6.31265329	7.797388541	6.623717102	6.938685915	7.130642989	5.370310387	7.315912294	7.164609425	6.513213515	6.113718577	5.962161345	7.631756915	5.311542363	6.187645809	6.753572345	7.751162901	6.379222488	6.685045951	6.3889442	6.256080229	7.27733666	6.841379122	7.513421672	7.322285307	5.954301178	6.114924814	6.269249866	6.94457704	6.370909664	7.257794598	7.463056851
SLC12A3	2.296918976	2.324790608	2.335308261	2.427683408	2.606888319	2.577746848	2.28736683	2.551616985	2.423348745	2.359874647	2.332687331	2.300672164	2.343137462	2.74649369	2.335991058	2.432318184	2.365551174	2.590281732	2.475289597	2.260434111	2.277261952	2.495622312	2.39733713	2.341213185	2.249858735	2.283097323	2.285471115	2.70935813	2.533848863	8.87814649	2.350242277	2.428210974	2.541371841	2.393327442	2.249858735	2.276187111	2.280718907	4.23369604	2.417083927	2.278693604	2.410251643	2.284640812	2.468061752	2.249858735	2.42175904	2.289850498	2.337582767	2.360209292	2.265506863
CTNNA1	8.351295687	9.146401656	9.380274533	8.057675867	8.251109721	9.619042636	7.693104971	8.965152128	9.039143371	8.14739339	8.647411176	8.639202884	9.237649765	8.356091836	8.82535366	8.583921611	7.9908377	9.178872649	7.959316517	9.467931765	8.285649367	9.018810577	8.880908276	9.61979102	8.261313994	8.671832391	8.961246279	8.489879407	8.375797618	10.44544469	8.343075438	8.585246083	9.362043905	8.851488185	8.401013027	8.957640558	10.06842654	9.109709292	8.350302671	7.825503076	8.617709171	9.20829084	8.720073129	8.580639726	7.313404821	9.066942217	7.965222748	8.045479085	8.399817179
NUSAP1	3.518656152	2.969753141	3.210220749	3.762966024	3.012478006	3.811858601	3.498849976	3.579650542	3.726863493	2.954184023	3.300821798	3.484749286	4.059916145	3.351576961	3.266644089	3.063185605	3.118034976	3.155776581	3.621584699	3.623337586	5.016231834	3.131440274	2.903393358	3.706290932	3.328342648	5.091503859	3.097053531	3.65928666	4.344217599	3.12986538	3.399884329	3.06598498	3.369477724	3.639779375	3.329845487	3.124348635	3.607183609	3.639779375	2.968935138	3.07197742	3.273882375	3.584605566	3.177638266	4.08513609	3.411691382	3.167111891	3.485473541	3.52906225	3.34746403
ATP11B	5.386521969	5.725548998	6.076995915	6.27925108	5.519708704	5.788273122	5.290592224	6.320245482	6.750712289	4.554081376	4.97935898	5.110163673	6.940235006	5.606122077	3.952098899	6.124231337	5.641604323	6.666586811	5.094409115	6.075475259	5.181917793	6.139844518	6.322586253	6.291331034	4.524166917	7.032935942	4.442980701	5.82933433	5.952289363	6.145600753	5.200151783	6.168800742	5.504125453	5.073382852	4.681964429	3.832185571	6.398183681	6.281056015	6.175198794	5.915181544	7.084569129	6.733943284	7.053590318	4.108997423	4.098372852	6.611116577	4.912575696	6.622964281	6.759999788
TULP1	3.289649836	2.477850768	2.921572753	2.519948585	3.166886514	2.930221274	3.085596676	3.417570601	3.199268012	2.704257367	2.599150453	2.278476129	2.739640855	3.156527846	2.45839068	2.817021639	2.8263431	2.690765174	2.977286743	2.343450514	2.355046306	3.139537534	3.046047279	3.152754568	4.111421454	2.838149035	2.412690488	2.933174144	3.540493516	2.992680165	2.834723306	2.69086271	2.939305894	2.54962712	3.273770098	3.870775653	2.625976828	3.044989176	2.907789177	2.299052028	2.83137728	2.713116004	2.879464711	2.77092752	2.265956396	2.96796824	3.344361448	2.830318966	2.89950335
CNN1	4.443047782	8.336013746	5.701578187	2.941252421	7.567324097	6.570491289	2.553931101	2.043681467	3.014009453	8.016464322	4.068468879	7.844803625	6.842287281	7.836661107	4.673847915	8.73708622	7.689500293	6.346594693	3.595758921	6.311644172	7.492627933	7.843564408	9.679870595	3.086728397	7.025584687	3.101969316	6.088442526	5.231942553	6.110612559	4.801583772	7.937590843	9.94267911	5.031093518	7.779832689	5.012493614	5.40170142	3.300530316	6.901523936	6.856031173	4.625716294	4.132318974	2.500396636	6.189520311	4.186592002	7.305252087	5.75140397	8.600357712	2.595660951	4.000038863
TAF7	7.536460019	7.687858247	7.296554833	7.753959579	7.471009482	7.97422873	6.660349054	8.084413229	7.712091097	7.190369811	7.55473442	7.203451015	7.979594447	7.704652868	6.529692481	7.211284886	7.361028829	7.912997423	7.951888334	8.413634421	8.776076304	7.739854831	7.692307635	8.820020919	7.314615782	9.110215238	7.649346361	7.380625583	7.471730425	8.553641358	8.115601072	7.582541515	9.270329721	7.939078957	7.078173933	7.833360914	7.066179208	7.19514851	7.609679092	6.616510294	7.471364732	7.61042652	7.594282511	7.585271851	6.611027846	7.649549283	7.002967966	7.918068639	7.487154727
GPR151	2.217445498	2.199989611	2.221411259	2.199989611	2.199989611	2.250657347	2.199989611	2.266704672	2.217710247	2.199989611	2.223389751	2.199989611	2.199989611	2.229570194	2.401940857	2.199989611	2.218900972	2.221411259	2.304700673	2.199989611	2.259539201	2.229570194	2.199989611	2.30035191	2.199989611	2.224443755	2.199989611	2.294739844	2.359749611	2.199989611	2.245222062	2.199989611	2.223916856	2.199989611	2.249235947	2.199989611	2.199989611	2.21956203	2.281931547	2.199989611	2.199989611	2.199989611	2.199989611	2.199989611	2.199989611	2.199989611	2.222071081	2.321343621	2.199989611
PRKG2	4.558017858	2.526357943	2.515332965	4.94102232	2.293348954	3.101352905	3.38704316	3.621080346	2.929525862	2.354537039	2.721766565	2.774959063	4.109422914	3.021379305	3.038197505	2.372613123	2.233726773	3.242543501	3.21634432	2.513776204	5.739883556	3.004456353	2.725641783	3.387819174	2.55691668	4.733854885	3.519969026	3.292222339	2.621364768	2.429059364	2.789015949	2.524542307	3.519722589	2.369018694	2.834812908	3.005880513	4.520846328	3.767824522	3.657449443	2.466246394	2.677123409	3.025833477	3.494202386	2.651608001	2.289519591	3.029846961	2.686339822	2.555144793	2.679453944
KRTAP10-9	2.161004849	2.161004849	2.161004849	2.161004849	2.161004849	2.161004849	2.161004849	2.161004849	2.161004849	2.161004849	2.161004849	2.161004849	2.161004849	2.161004849	2.161004849	2.161004849	2.161004849	2.161004849	2.646912148	2.161004849	2.161004849	2.161004849	2.161004849	2.161004849	2.161004849	2.161004849	2.161004849	2.161004849	2.161004849	2.161004849	2.161004849	2.161004849	2.161004849	2.161004849	2.161004849	2.34253886	2.161004849	2.161004849	2.161004849	2.161004849	2.161004849	2.161004849	2.161004849	2.287634969	2.161004849	2.161004849	2.161004849	2.161004849	2.161004849
TOMM34	8.318928328	9.032786256	7.93146978	8.352367688	9.633486088	8.532918724	8.971385646	9.245178693	9.217420553	8.815327415	10.01761491	7.094873446	8.641222953	9.772877365	8.572075687	9.32003612	8.076412589	8.546304136	7.918844548	9.247178929	9.396559196	9.255696621	9.089126817	8.302809668	8.798193261	7.699495695	8.679208812	8.770869268	8.521457768	10.35275967	7.761638658	8.031137486	10.09803833	8.743597186	8.730545952	7.892204862	9.213934177	8.92236675	8.173071058	8.864201927	11.78598756	9.26729657	10.31046205	8.614144093	7.333290361	9.476982429	9.037097651	8.909008114	8.52637083
RTP3	2.21035259	2.388571773	2.21035259	2.21035259	2.21035259	2.21035259	2.21035259	2.21035259	2.379372754	2.21035259	2.287680611	3.757777767	2.21035259	2.21035259	2.282116175	2.310825939	2.21035259	2.21035259	2.382161106	2.21035259	2.21035259	2.21035259	2.21035259	2.21035259	2.21035259	3.267508953	2.21035259	2.21035259	2.21035259	2.21035259	2.21035259	2.21035259	2.21035259	2.309349412	2.21035259	2.393994725	2.21035259	2.21035259	2.21035259	2.21035259	2.21035259	2.21035259	2.21035259	2.21035259	2.21035259	2.21035259	2.21035259	2.21035259	2.322462414
RAET1E	2.564894238	2.243813335	3.623898854	2.170693572	3.583469094	4.249794817	2.450321879	3.907145611	2.498291095	3.568138225	2.164890532	4.461035103	3.766834537	4.833599389	2.686775257	4.23989789	3.599839858	3.268898316	2.49124315	5.333722403	2.624857785	3.688795672	5.79763229	4.719775375	3.337264445	2.771461513	3.084569952	3.077281828	4.665483898	2.346017844	4.751527	3.39452449	2.329244641	2.505745969	3.95037119	2.365179496	2.205168268	4.21942383	2.594790432	2.256535279	2.511997666	2.613362864	2.396455574	2.604318661	2.775766007	3.400988104	4.714646175	2.281907671	2.349385496
NUP37	6.391683581	6.960905006	6.451746968	6.030016739	6.443522178	7.047152082	5.594595082	6.846341598	7.303564913	6.257902888	5.386875014	6.395787408	7.717552241	6.891461854	5.947846853	6.343275574	5.701517054	6.524392352	5.107857335	7.201158362	6.848108445	6.890760678	6.552561435	6.231162209	6.041704851	6.936751282	7.075397344	7.320282437	5.579867638	6.70977335	5.981632499	5.989670974	6.656495742	6.765621379	6.257186201	6.046996694	7.537059957	5.590358725	6.623227331	5.854230472	6.244728472	6.835300865	6.401090435	5.578695814	4.907984372	6.986933247	5.51856324	6.045999539	6.570342203
CALM3	9.579221832	9.664630794	9.151883692	8.540102113	9.24764064	10.02456444	10.26353328	8.744161905	9.464569618	9.036625166	8.620481771	9.058639168	9.931339363	9.04851824	9.247184241	8.610806106	8.107026885	8.990745844	8.529293817	9.500065326	9.903228606	9.193308588	9.881192954	9.61846394	8.615867252	9.035564752	8.498526964	7.86213005	9.084651321	10.67779513	8.989270081	9.231736682	9.616715741	9.043922396	8.587058921	9.539276567	9.336880926	9.290496517	9.762659064	8.573294161	9.302460945	9.942399404	9.431639027	8.478590472	8.521768924	8.827578607	8.846559542	9.586419104	9.0548066
TMEM144	3.295852165	4.460650724	3.347451022	4.973669824	4.729376166	3.842676737	4.580085111	5.210335892	3.609788722	3.764119553	4.942198514	4.655744664	5.593879533	3.914375938	4.055457979	4.751330091	3.824110254	3.999728413	4.012181469	3.567106757	2.564005986	4.140581499	4.756121426	5.088048185	3.46972824	5.549564822	4.142482747	5.822531087	4.25043632	4.789611711	4.794538088	3.933581874	5.56037544	4.071131798	3.5090812	2.695987071	4.14363879	5.03004259	5.491216907	3.506246079	4.336050186	4.734978204	4.773615282	3.867679978	3.323095135	5.077402453	3.695747384	3.625715811	3.508501747
ABHD6	5.158706118	4.907078073	5.415622944	5.113518289	4.875238989	4.643530575	4.635311334	5.580910279	2.940054755	4.530100196	4.919132177	6.070938637	4.803724464	5.096148969	5.104915163	5.655461689	4.736256481	4.416352657	4.698585282	4.624417276	4.765993528	4.556936277	5.033237	3.495879402	4.643005487	5.985148008	4.731005969	5.282058462	3.471035132	5.019467654	3.805031813	4.469310109	5.68238399	4.894138053	3.792624159	4.434581671	4.790972083	5.243492187	4.917293102	4.426174283	5.145167207	5.338904071	4.561874907	4.262844401	4.870959846	5.749505077	4.394513757	5.38082811	6.087920608
DBT	5.317235082	4.996031901	5.521580005	5.577004	5.704623752	5.700125791	6.402564524	6.561549404	6.597834133	4.807715098	6.35125401	5.040460615	6.715825013	6.098399081	6.585065435	5.674985035	5.184795053	5.548658667	5.221302869	5.492856009	5.472904565	5.883322207	6.668050753	5.790128715	5.316856256	6.239666945	4.942793454	6.277047798	5.67575252	5.592883351	6.259418385	5.577788585	5.944825935	6.05264438	5.82904936	5.200441636	6.192209873	6.196140674	5.961241103	5.944630413	5.960661375	6.070364845	6.40059713	5.474638082	4.939468962	6.058668804	5.742477386	5.575963738	6.172386552
HLA-DPB1	5.316299791	7.95770434	6.502505833	4.177927541	7.887526541	5.322560127	4.895436921	3.550906105	5.259536649	8.912176601	6.025510467	7.97017336	4.334409385	6.322371943	6.744742026	6.294072706	7.032010541	6.839675006	4.668858242	5.617624105	5.252982893	8.080973503	5.99521181	3.953614317	4.904466796	3.719455091	8.444715613	8.091825375	5.459021082	5.936101644	7.709863991	7.330564854	8.53930704	8.325686749	3.012283899	4.938320167	6.215073003	6.634284667	5.699829442	6.911793186	4.43521731	5.100097205	7.621440823	4.674623985	8.433324688	7.428607897	4.536894904	4.377566753	6.186162905
POLR3GL	5.066811686	6.317560544	5.856634633	6.813912408	6.933058317	5.814724522	6.642208509	6.128338033	5.925402636	6.987011451	6.042364661	6.758226342	6.607649715	7.006097575	5.566820284	6.038377918	6.183975632	7.207782196	5.977785401	5.664704318	7.433548372	6.11212817	5.510384829	6.548861769	6.146776984	6.479483584	6.844267565	6.901482867	5.741141822	6.083320009	6.591198052	6.412087141	6.458780962	7.053873006	5.720393999	6.335112061	6.382837687	6.277658997	7.073903997	6.070758828	6.756074751	5.739810917	6.94375854	6.139873778	6.542523109	5.62123564	5.83892406	6.147781657	5.1259012
SLITRK3	2.255419622	2.291382178	2.245827423	2.245827423	2.591592391	2.245827423	2.245827423	2.26432287	2.245827423	2.351758234	2.245827423	2.326339373	2.963734314	3.006112789	2.245827423	2.327511379	2.628321729	2.292105446	2.345769314	2.245827423	2.245827423	3.005840416	2.699738643	2.245827423	2.245827423	2.684950689	2.329852101	2.245827423	2.310290074	2.284247674	2.270713799	2.844862975	2.245827423	2.245827423	2.245827423	2.26173263	2.245827423	2.267153656	2.261115115	2.245827423	2.245827423	2.62093196	2.361144408	2.245827423	2.291623314	2.305291756	2.894073495	2.245827423	2.283155773
NRAP	2.290225145	2.290225145	2.290225145	2.290225145	2.290225145	2.31861973	2.301789372	2.309085537	3.101323352	2.318084357	2.328884976	2.311239902	2.937491497	2.306792795	2.314196618	2.30733261	2.290225145	2.31392809	2.460347597	2.290225145	2.75743137	2.290225145	2.290225145	2.290225145	2.290225145	2.317414846	2.290225145	2.538528611	2.355844376	2.290225145	2.290225145	2.290225145	2.405709156	2.290225145	2.290225145	2.52777772	2.81128998	2.464322645	2.290225145	2.290225145	2.290225145	2.3044962	2.320625511	2.290225145	2.302060296	2.290225145	2.350494885	2.307737331	2.290225145
OR6Y1	2.314278804	2.299176588	2.236819747	2.236819747	2.236819747	2.236819747	2.236819747	2.236819747	2.236819747	2.236819747	2.236819747	2.236819747	2.391979008	2.236819747	2.285006797	2.236819747	2.236819747	2.236819747	2.414909806	2.236819747	2.236819747	2.236819747	2.236819747	2.236819747	2.236819747	2.236819747	2.236819747	2.236819747	2.236819747	2.236819747	2.236819747	2.236819747	2.236819747	2.236819747	2.236819747	2.236819747	2.236819747	2.236819747	2.236819747	2.236819747	2.236819747	2.236819747	2.236819747	2.236819747	2.236819747	2.236819747	2.28598533	2.236819747	2.236819747
OR10T2	2.182485778	2.182485778	2.182485778	2.182485778	2.182485778	2.182485778	2.182485778	2.182485778	2.182485778	2.182485778	2.182485778	2.182485778	2.182485778	2.182485778	2.182485778	2.182485778	2.182485778	2.182485778	2.506769263	2.182485778	2.543587005	2.182485778	2.182485778	2.182485778	2.182485778	2.182485778	2.182485778	2.182485778	2.182485778	2.182485778	2.182485778	2.182485778	2.182485778	2.182485778	2.182485778	2.182485778	2.182485778	2.182485778	2.182485778	2.182485778	2.182485778	2.182485778	2.182485778	2.182485778	2.182485778	2.182485778	2.182485778	2.182485778	2.182485778
IL15RA	5.164821318	6.543915054	5.152092854	5.648497256	6.413344959	5.070570527	3.162929907	2.473263475	2.878459577	7.53446301	3.464265666	6.502016399	6.03270941	4.788322466	4.87819554	3.93082357	4.86672589	6.087227891	4.289811979	5.850052538	3.343044249	5.74074582	4.299793795	3.451944965	3.820215204	3.542975053	6.543584826	4.951357042	4.18866322	4.592336407	5.007400349	4.008396251	3.4259965	6.942683384	3.743688444	3.410660569	4.467006886	3.12639661	6.445452911	5.009035294	3.43504428	3.649560091	4.69456672	3.943401888	4.456185712	5.87959337	2.671835408	2.284717984	3.670330657
TLE4	2.409803452	4.579366408	3.911334197	2.487517402	4.245537114	3.587322692	3.833066271	4.505439915	3.870202523	4.28545076	3.92823107	4.342149652	2.388023788	3.649350142	4.188272463	4.705793315	5.025460955	3.183240181	3.905724552	4.149195296	6.04949828	4.367626863	4.444519117	5.499164893	2.984775338	5.025086213	4.319820802	3.847782861	3.933583999	3.414820223	5.045279154	4.476342507	3.699620766	4.049339098	4.407613398	5.939117563	3.989029516	4.129817463	2.839651441	4.503105538	5.090664182	4.660314514	3.778434568	5.064685968	3.692554057	5.216150465	4.624836821	2.987443562	5.115799149
CACNA2D3	2.296091421	3.00955067	3.451083922	2.254846935	3.691070627	2.359413636	3.141778234	2.88237488	3.186488559	3.624106305	2.803594195	2.577576289	2.267270841	2.929268199	3.786620121	2.807154545	2.517499762	2.443493992	3.07829897	2.404724029	4.478627488	3.350057195	3.053464961	2.706938602	2.668902329	3.471364819	2.834981367	3.354064237	2.448445692	2.567624885	3.283044905	2.869057796	2.322477039	2.590782477	3.011606948	3.221159101	3.137722722	2.825029126	2.499720577	5.237582171	2.482175161	2.513485589	2.806322183	2.45839055	2.571560158	3.109077507	2.383231396	2.221783984	2.593478843
SERPINA7	2.214942416	2.214942416	2.214942416	2.214942416	2.214942416	2.214942416	2.242710008	2.9378102	3.063016083	2.214942416	2.246147139	2.214942416	2.214942416	2.214942416	2.214942416	2.708642984	2.536892689	2.214942416	3.130413077	2.214942416	2.214942416	2.214942416	2.448276042	2.214942416	2.214942416	5.942817844	2.214942416	2.214942416	2.247083252	2.337576927	2.214942416	2.214942416	2.662102845	2.214942416	2.214942416	2.291229511	2.214942416	2.214942416	2.214942416	2.257189336	3.231533494	3.282388624	2.422642241	2.214942416	2.271077274	2.214942416	2.214942416	7.765800755	2.471337407
MBD1	4.863305404	6.065038297	5.761967178	5.246051176	5.601278833	5.570368971	5.633722257	6.066829584	6.196307204	4.756706586	5.427863339	5.046866605	5.897278542	6.517875669	6.46181473	5.775970936	4.863412892	5.594517357	5.567387359	5.885584048	6.728153379	5.886134888	6.206665758	6.205383683	5.626368376	6.913379765	5.276549559	5.702872926	6.10476955	6.052648915	5.769936846	5.940577381	6.221067661	5.702221008	4.64020158	5.404512923	6.577911758	5.693756575	5.371796486	4.967930148	5.045049109	6.249259971	6.037198683	5.648059168	5.191513685	5.710797785	5.062830169	5.182789148	5.979904617
OR52N4	2.208035483	2.439461171	2.301652521	2.208035483	2.361946099	2.208035483	2.208035483	2.208035483	2.208035483	2.509600982	2.259850455	2.290750557	2.208035483	2.273508012	2.389903079	2.208035483	2.208035483	2.508036664	2.431267916	2.208035483	2.208035483	2.335708546	2.208035483	2.319878496	2.208035483	2.208035483	2.208035483	2.411021724	2.408798775	2.405616234	2.208035483	2.356875201	2.539241794	2.66128919	2.208035483	2.208035483	2.258416647	2.2514632	2.26972267	2.208035483	2.208035483	2.319081685	2.485229989	2.29563345	2.208035483	2.208035483	2.208035483	2.405403775	2.208035483
ITGB6	8.347231898	8.454526541	7.851392101	6.956189867	7.444699755	7.373795558	6.395042664	6.397604823	5.422405361	7.601614656	6.165854595	7.17213315	7.206109501	7.658654615	5.762830487	5.386819101	5.128517841	7.235924686	5.038599426	5.02609583	1.947061034	7.868990302	5.90047858	6.911903742	6.853451387	5.453557031	7.222104205	6.49318321	6.667162595	6.499407103	6.677687357	6.651437227	5.257991279	6.799024203	5.418506895	5.004848401	4.092909844	6.088929495	6.434086599	6.393185242	7.551785272	6.761276643	6.391572506	6.266933566	5.247583532	7.374981883	4.705969862	5.143717899	6.346009102
RAB7B	4.146101245	4.021362436	5.178051197	2.6205028	6.894984847	3.662758818	5.709152095	5.709326661	6.410354491	6.075469142	2.729376221	5.907050472	2.91826468	4.844168681	5.197349859	3.593338953	3.682479797	3.124558901	3.263002238	5.699474698	3.333815959	6.2057655	4.790118015	2.855711457	3.091729508	3.039533106	6.684976479	4.806444161	3.150983561	3.688664976	3.724528397	3.690430386	3.302248803	5.304346324	3.81811953	3.110178247	3.892854907	4.232542845	5.631769456	3.287811707	2.896404903	4.326333137	3.979081878	2.489754978	5.103659085	5.188934339	3.059117815	2.387560008	2.854148765
CETN3	5.289724955	4.854983151	4.019067484	5.927743258	4.826468008	5.139996587	4.147900496	5.544472611	4.323269296	4.617246125	5.016892414	4.718994332	5.968953504	5.118505481	4.801784655	5.213540838	5.281013385	4.962254684	4.354920643	5.934281524	7.035152167	5.039901211	4.834986558	5.41459435	5.03071173	5.494141889	5.508084181	4.983271485	4.488849546	4.852765412	5.399134872	4.309592201	5.310504845	5.595030536	5.605608188	5.462870132	6.639902027	5.113412495	4.58183103	4.391761227	5.146055659	5.289824495	4.60318743	5.587601146	3.978985382	5.324237882	4.475028007	5.224013864	5.196005285
FLJ30679	2.411731823	2.376632951	2.34182402	2.223110113	2.536841395	2.318300947	2.262428911	3.065572851	2.444098408	2.316453653	2.267198405	2.361420453	2.413619478	2.223110113	2.342582099	2.44224572	2.223110113	2.37915463	2.323216861	2.50724023	2.334528479	2.623700494	2.281423768	2.453188776	2.223110113	2.357970491	2.223110113	2.313678783	2.312598391	2.31105373	2.466027526	2.508062172	2.223110113	2.387581331	2.445095138	2.330410351	2.426628285	2.260038924	2.6023832	2.223110113	2.305170644	2.493479863	2.223110113	2.298020503	2.26306565	2.384334077	2.305325734	2.597982418	2.287549769
OR10Z1	2.188782789	2.188782789	2.188782789	2.188782789	2.188782789	2.188782789	2.188782789	2.188782789	2.188782789	2.188782789	2.188782789	2.188782789	2.188782789	2.215458421	2.188782789	2.188782789	2.188782789	2.188782789	2.353884796	2.188782789	2.188782789	2.188782789	2.188782789	2.188782789	2.188782789	2.188782789	2.188782789	2.188782789	2.21034152	2.188782789	2.188782789	2.188782789	2.188782789	2.188782789	2.188782789	2.188782789	2.188782789	2.188782789	2.188782789	2.188782789	2.188782789	2.188782789	2.188782789	2.188782789	2.188782789	2.188782789	2.208633519	2.188782789	2.188782789
KRT10	6.594007417	7.109603837	7.961718143	7.438244956	7.98803753	8.835494541	7.122154368	7.759866556	8.452497355	8.545388447	6.97506304	8.047521977	7.94788943	8.687287888	7.672978385	7.653263987	8.060786341	7.723401575	8.362756985	8.383128274	7.939577192	9.093015918	7.568739023	8.994262387	8.041143242	7.404583932	9.724928065	7.936403098	7.673362725	7.750938952	9.120777855	7.409891308	8.522696239	5.712797979	7.989630432	8.157329687	7.921069158	8.039044576	7.252281517	7.147940793	8.640138324	7.637955332	6.796305714	7.816154415	7.646436326	7.771470111	7.401925752	7.44563904	8.272066424
CYP2B6	2.165815163	2.186732824	2.165815163	2.165815163	2.218887355	2.165815163	2.165815163	2.165815163	2.165815163	2.982233936	2.183172614	2.165815163	2.291209909	2.165815163	2.165815163	2.165815163	2.19382186	2.165815163	2.370070946	2.165815163	2.165815163	2.165815163	2.188863914	2.276780408	2.202391026	2.18400427	2.875527689	2.539390345	2.165815163	2.251330302	2.165815163	2.183172614	2.165815163	2.314668723	2.386749283	2.165815163	2.247956074	2.165815163	2.206944235	2.301057905	2.507938412	2.484840609	2.165815163	2.195469988	2.227739061	2.364357573	2.230141928	2.165815163	2.165815163
C14orf132	2.812247496	4.005824398	3.309720926	3.493681086	4.218028097	3.699386698	3.192694664	4.235877483	3.557307389	4.071628442	3.11735434	4.178543474	2.896060447	4.433205151	4.061971827	3.760128632	3.796129948	2.641168621	3.88119267	4.555354633	8.913427078	4.337081247	3.570505952	3.062664033	3.550951217	4.4545128	3.142124567	5.76977329	3.560526953	3.465915085	4.613490453	4.239857947	3.110960868	3.579839902	2.876294148	3.84576608	3.46467014	3.886828172	3.649751861	3.701856547	2.956980763	3.550420176	3.935395269	2.776729333	4.201771459	4.732033251	3.140035683	2.554525335	2.630362371
PSKH2	2.20424259	2.20424259	2.20424259	2.319903149	2.20424259	2.20424259	2.20424259	2.20424259	2.20424259	2.20424259	2.250135784	2.20424259	2.20424259	2.20424259	2.20424259	2.20424259	2.20424259	2.246242187	2.360002172	2.20424259	2.20424259	2.20424259	2.20424259	2.20424259	2.20424259	2.20424259	2.20424259	2.20424259	2.20424259	2.20424259	2.20424259	2.20424259	2.297580749	2.20424259	2.20424259	2.20424259	2.20424259	2.20424259	2.20424259	2.20424259	2.20424259	2.254508777	2.20424259	2.20424259	2.20424259	2.20424259	2.20424259	2.20424259	2.20424259
WNT10A	2.465010009	8.82964705	3.229536982	5.661943716	6.372787412	8.130883447	3.218437916	6.217594456	4.02779658	6.042058266	2.978824098	2.622579051	8.77586432	4.4482858	3.327461422	3.735266431	3.212694996	7.346886713	4.403147077	3.420497165	5.102801285	6.418240826	2.563452558	6.907283649	3.150003199	2.502630908	7.628320029	5.10729516	4.543712041	9.680448964	7.997618664	2.933562959	2.634700672	2.845798936	6.072433896	7.581225847	6.72058127	6.13671333	5.300779921	3.099153314	2.786923989	4.143034006	5.513024873	6.721312649	3.24184303	5.224160767	2.419715891	2.311314073	2.350722197
TAS1R1	2.537984947	2.350922221	2.205016766	2.274557223	3.912086187	2.748678838	2.204390754	2.252921815	2.291043414	2.234953857	2.324187601	2.298044148	2.21945457	2.213624469	2.314001353	2.277162077	2.387454386	2.227227779	2.576623029	2.182284302	2.638673521	2.213624469	2.367557537	2.288349569	2.259535049	2.307087978	2.315838602	2.461721792	2.373054728	2.370089191	2.27645219	2.206892958	2.372286548	2.470187226	2.234464702	2.300717598	2.253042363	2.203012444	2.323503441	2.280469664	2.788570171	2.312621675	2.267425889	2.245061666	2.46580854	2.251474355	2.316526888	2.907475387	2.476676602
C2orf15	4.255107841	4.420581506	3.527301232	5.299100431	5.005267156	4.330227866	4.695485496	5.382730604	5.421285613	4.446333072	4.610467149	2.802554961	3.80449998	4.583429417	4.310872046	4.026632433	4.194503466	3.042345461	4.363339087	2.835446536	5.640016531	3.327307652	4.515928114	5.715810142	4.470933302	6.331821176	3.527301232	5.862993916	4.529043423	4.612160398	5.42366722	4.324636015	4.663424144	2.78147086	4.899863183	4.814677416	5.622682789	3.925689869	4.056862838	4.988793191	5.955444352	5.809565196	5.058700667	5.472011377	5.381298032	5.17931742	5.321204314	4.228894663	6.37240543
RFESD	2.470600262	2.551567974	2.583888198	2.871798155	2.893049907	2.646802504	2.463187202	2.783038599	2.548898235	2.819386335	2.652627821	2.93388847	2.660393922	2.807182031	2.543097263	2.730883184	2.455974004	2.685991148	2.605050303	3.086772405	3.10693373	2.602367793	2.832135094	2.93036287	2.42724875	3.074714604	3.116229132	2.822907809	2.509865772	4.67209797	2.747629154	2.370586941	2.740307694	2.638440736	2.572535515	2.488566627	2.92562021	2.992741179	2.632664556	2.434362109	2.306045999	2.596988178	2.624963087	2.484502428	2.600003166	2.650238048	2.679582158	2.516139421	2.438205982
TTYH3	6.884623495	7.262761293	7.755021807	6.436829561	8.255041246	7.410507205	7.184624675	7.319960003	6.886209733	7.587070558	6.503100669	7.692983803	7.47395282	7.258531345	7.630257294	6.089672544	6.499771912	7.502050548	7.319172286	6.951096229	7.096393831	8.157316166	7.202564705	7.788134194	6.783906648	7.408341152	6.977360332	6.828263473	7.25994213	7.2532759	7.332651905	7.389515225	6.88179225	7.569462819	6.592710143	7.233002978	7.655747455	5.734890493	8.437637918	7.176406865	6.74116192	8.258350102	7.648640586	6.426072986	6.686828457	7.814990576	6.809804178	5.856202584	7.88215246
PHOSPHO1	2.273843683	2.529494103	2.211777204	2.239149653	3.93337787	2.407339734	2.360902686	2.797955348	3.511786419	3.102937166	2.3633176	2.803767713	2.364322394	2.52360883	3.439656439	2.453741262	2.342328811	2.38750104	2.315125975	2.361607534	2.303775716	3.301191829	2.42895508	2.43332709	2.301556308	3.532739367	2.485322671	3.055646962	2.74698723	3.731872201	2.423706864	2.973489663	2.541179497	2.823722196	2.352108013	3.925217579	3.19124698	2.697826393	2.320761442	2.598882527	2.63892341	2.454580542	2.654907975	2.429811717	2.765370502	2.624589514	2.351600625	2.277949556	2.216552709
RPA3	7.020360491	7.287603037	7.194794507	6.654650386	7.251850925	7.694052248	5.914086519	6.190661573	6.588215312	7.504958826	5.798312939	6.685917966	8.757331636	7.340476293	6.387602794	6.054546611	6.853363564	7.557938449	6.784418831	7.297666102	8.358416432	6.659469958	7.251006825	6.21606634	7.383140489	8.302826674	7.993393882	6.916290609	5.189532389	7.297031655	6.244436853	6.792337209	7.400946244	7.125398115	6.162355472	6.778606993	7.074555475	5.795778181	6.88218268	6.001672716	6.731440659	7.277780724	7.172732881	6.066920008	6.246202162	6.630553333	6.635479391	7.211081492	8.437908532
ADAMTS13	2.921776163	2.718091122	2.745887485	5.041563996	3.812333046	3.119609624	3.837455432	3.429529688	3.232608494	2.9258082	3.650508059	2.675815243	3.226946506	3.281084186	3.956188407	4.241197482	3.235315022	3.104233252	4.960108834	3.287596256	5.337992036	3.555865399	3.202335478	3.559550218	3.448845436	5.344298637	2.87156967	3.60884852	4.251321998	3.193450048	3.216333892	2.807688299	4.195365134	3.836731318	3.755231364	4.149920915	3.21152998	3.588699598	2.691007066	3.678679481	3.898980776	3.507606678	3.348230522	3.769864748	3.791805984	2.969409098	3.840958468	4.163623961	4.028101827
CER1	2.194727292	2.194727292	2.24718654	2.194727292	2.194727292	2.194727292	2.515225011	2.194727292	2.238011373	2.194727292	2.504816559	2.194727292	2.194727292	2.194727292	2.439814829	2.194727292	2.194727292	2.194727292	2.38249985	2.194727292	2.267850713	2.194727292	2.194727292	2.194727292	2.194727292	2.311504046	2.194727292	2.194727292	2.194727292	2.194727292	2.303861628	2.194727292	2.511383433	2.194727292	2.194727292	2.456069364	2.194727292	2.376295257	2.194727292	2.478857319	2.531402648	2.53130023	2.261333579	2.291025209	2.194727292	2.194727292	2.194727292	2.194727292	2.194727292
DSG3	1.870962594	6.411253167	1.87292143	3.546614929	5.795938589	5.175227237	2.884251862	1.962329564	2.450055314	6.061634052	1.885820781	8.809969999	7.381748193	3.979402435	1.88400357	1.877683109	1.871697522	2.480111885	3.441013184	9.260241135	4.319904232	7.551294201	3.203314156	3.609086568	4.019669337	3.996880193	6.748238993	2.227149472	1.886425924	4.261859895	4.319584134	1.885699717	1.88630492	4.98559374	2.97791186	3.918899779	1.983872729	5.632119859	2.957150914	1.86198574	1.86198574	5.073373633	1.889809253	1.86198574	1.99588981	2.644110554	2.231090961	2.423640872	1.879509643
EPB41L4A	2.398273439	3.706670438	2.781720686	2.688964793	3.087506293	3.528523387	2.970360821	3.345369215	3.569473675	2.575291699	3.787674194	2.309672194	2.65349398	2.871994958	2.659169362	4.007202049	2.620162502	2.301870958	2.716085776	2.547843773	3.371896219	2.760239873	3.771657357	3.589806917	2.601618556	3.888217119	2.835307101	3.49120089	3.444847871	4.574940995	2.900247695	3.323953481	4.388985192	2.500225871	2.685982044	2.690240996	2.625539718	4.696608928	2.290311755	2.827230722	2.996283071	3.811401975	3.940525007	3.014379886	2.640919128	3.273611182	3.357766153	3.15923169	3.297784598
LRRC56	3.387855252	3.604652183	4.27556016	5.161622612	5.537639133	5.199036823	6.299264594	4.650158918	3.956041481	2.929745168	3.737846806	3.823029355	3.587755232	3.380476462	4.380511339	5.449560143	3.088246223	4.837687864	5.315055969	3.790869386	5.240821884	5.200784778	4.877606552	5.594280847	4.609366637	5.203538619	3.898364479	5.034724442	4.818631707	3.985745741	4.176518904	3.999108508	4.558264934	4.622105544	4.846883413	5.271074388	5.324130675	4.370585948	4.323917917	4.374190178	4.634682546	3.924629198	3.768085604	4.830788104	4.482118004	4.518302311	4.659928383	5.426656741	3.678798007
LMOD3	4.548825537	4.867618267	4.637320854	5.112978991	4.814217979	4.444425998	4.71032037	4.656772361	4.390197868	4.872146895	4.410017666	4.812970498	4.389139135	4.765091013	4.823110198	4.574885509	4.904646477	4.833738582	4.635980286	4.073892136	4.36936314	4.477542325	4.581553428	4.496064812	4.335612643	4.912875855	4.165810079	4.770356471	4.229229839	4.481013185	4.357163275	4.741898181	4.25307247	5.101909464	4.479788735	4.573903405	5.547592643	4.605137754	4.504566815	4.260448228	4.34576497	4.53967874	4.471405299	4.722371461	4.535890763	4.454552181	4.594055961	4.38320179	4.243653027
KLHL23	4.597278522	3.937409458	3.645557566	5.400074616	3.965578157	5.420810135	4.46484882	6.220432569	4.475340781	3.700915496	4.691750748	2.804824116	4.824737743	4.242683993	4.257823321	4.31192066	3.541474359	4.081532693	4.693803522	4.853585503	6.514182454	4.053302352	4.686365591	4.932434802	3.37144635	7.335618004	3.365956109	5.076632364	4.06226847	3.292903589	4.231098457	3.976172227	5.176699981	4.650656863	4.876682767	4.365493421	6.760176701	3.144564981	4.83901962	3.895050257	5.415235568	6.035830058	3.926792272	3.782309367	3.371045396	5.640725574	5.143491829	5.00219281	5.5436457
ZNF517	4.011214711	4.627982898	3.77025505	5.326993825	5.100710354	5.084002956	4.795959548	5.188702957	5.176445206	4.537706921	4.03337325	4.227068092	4.111064345	4.247199386	5.038170269	4.457587055	3.774697429	5.675306974	5.043486852	4.402805999	5.994479361	5.153483197	4.945485579	4.975376311	4.781941139	4.973348792	4.419219701	4.766888028	4.940811103	4.927773747	4.49334565	4.241223108	4.665407294	5.055765518	4.442666626	5.534208302	5.75660167	4.74172276	4.133972339	3.904559177	4.696037447	5.577846559	4.693184579	4.642061438	4.791832744	3.952325843	4.48286602	4.824507835	4.193314617
TCOF1	6.373810696	5.430481542	5.658621301	5.880526966	4.82954482	6.121459514	4.404923917	4.925232776	5.710770581	4.899231712	4.122195652	5.151172941	5.917458362	5.187394547	5.6363227	5.256547926	4.762251716	5.615938278	4.873691507	6.69134808	6.07283157	5.847011072	5.365885534	5.256360041	5.155462803	5.924019998	5.898912351	4.759015765	5.380426022	6.685761173	5.354102309	5.285409212	5.183297577	5.981502159	5.372214792	5.289301184	6.718266865	4.447913174	5.446361022	4.854550976	5.368350546	5.691139507	5.069827771	5.164415391	4.526386487	6.046547307	5.179142895	4.62264541	5.460468272
TRIM16	5.522494678	6.045207809	6.190850425	4.247870491	5.795567235	6.028964053	4.08156089	4.645096813	6.0312779	5.238166821	4.60678229	5.256604207	5.599737019	6.635535711	4.046492112	4.457093115	3.983816861	5.665752727	4.046947341	5.115554351	3.872813794	5.113915404	6.377012352	4.879891917	6.537269625	4.932261484	6.086816342	4.832616396	5.32798794	6.898107921	5.45102965	4.851584146	6.493219195	4.079314511	4.857412816	6.333971597	6.504469314	5.873617092	5.429248006	5.32456834	5.64173397	4.833188633	5.841936948	4.531820408	5.741709197	5.53316202	4.747489301	5.361765011	5.694489288
OPTC	2.287491376	2.396621494	3.183052901	2.346657655	2.287491376	2.287491376	2.329065485	2.478837944	2.357261845	2.385534484	2.379021515	2.361880525	2.287491376	2.287491376	2.287491376	2.287491376	2.592618364	2.330157099	2.392590697	2.287491376	5.561367916	2.346418326	2.349048441	2.388315438	2.287491376	2.514508366	2.655249347	2.287491376	2.550718633	2.761486277	2.287491376	2.333909848	2.42537943	2.287491376	2.337048681	2.34498139	3.402073037	2.326514684	2.396046458	2.287491376	2.373763262	2.287491376	2.287491376	2.287491376	2.329793333	2.287491376	2.287491376	2.34988414	2.287491376
KLRF1	2.216157664	3.095532643	2.196711835	5.512303951	2.327298517	2.214024625	2.829036287	3.198825858	4.539519822	3.173444109	4.104446758	3.062784747	2.765767394	2.230764565	2.709323447	2.408964865	2.263467999	3.229021717	2.21974181	2.42487517	2.232758129	2.289948562	3.041356655	2.765910866	2.84090375	2.259251335	3.507126369	3.241753134	3.045306526	3.795927077	2.853593264	2.681137147	2.589338601	3.202804566	2.487254449	2.341156701	2.669399919	2.379266691	2.164733871	2.418992349	2.655511061	2.363845851	3.598713716	2.349135544	3.221715294	2.780245073	2.199102581	2.522116012	2.178573705
ZFP1	4.293974816	4.632339625	4.570214985	3.591665958	6.082215826	4.626809579	4.100022568	5.632168911	4.741826834	4.120439984	3.775482895	3.836545115	5.415804381	6.059361867	4.332343722	4.622118204	4.288099047	5.761388876	4.091392133	4.671412129	6.745887305	5.230708934	6.369295257	5.116611156	4.673628864	5.207025648	4.329727644	5.547035594	4.337210672	4.493129607	4.385950146	4.583540293	5.707264602	5.047175155	4.134784701	4.066946729	5.683862098	4.17701788	4.567997307	3.851050326	5.082547933	5.176971937	5.24944062	4.39799397	3.196092939	4.816737305	4.719705836	4.628884109	4.729101583
UNKL	3.416554517	4.067062761	3.286824191	3.372611835	3.966082101	3.968430293	3.622295608	3.689450036	4.849765272	2.963593475	3.475161461	2.993273785	4.347322908	4.304561802	4.111089084	3.901908868	3.329939171	3.704896469	3.63268612	3.870623541	4.478772875	4.039780035	3.951746747	3.980623885	3.493032955	5.288180405	3.200549733	4.453088239	4.12866452	4.632448301	3.579119848	4.393937343	4.04133386	3.648012957	2.843280169	3.104743038	4.433524116	3.751717526	4.243500648	3.233318176	4.697498377	4.880876658	4.13572561	3.701401415	3.340932778	3.677508321	3.910935625	3.425762708	3.657965908
RAMP3	4.735814343	6.591047856	4.777748784	4.893461465	5.691463165	5.293245265	5.238507716	3.836848599	4.915106518	7.332851614	6.223568308	6.795036672	3.835440114	5.619092963	6.0782862	5.856878766	5.994560459	4.72767505	4.200205521	5.108048067	6.384980696	6.388951063	5.547066669	5.555127772	4.762663869	5.782052636	6.379763412	6.332441475	6.169251283	5.500299894	5.565339023	5.967570298	6.025247112	6.680401182	4.784560529	6.173397357	6.182927909	5.910292102	5.258328435	5.992013059	6.347511354	5.633938561	6.735000335	6.353927743	7.366458872	5.751504949	4.926126922	4.405004664	4.922228881
FPR1	3.355713597	6.358255632	5.254003815	3.549854447	5.463429691	4.364763139	2.54507448	2.462633184	4.065649833	7.333799682	2.905319331	5.530248597	3.080948099	5.116417916	3.717412278	4.224092451	4.913766541	5.788206699	2.621753303	4.0662035	2.75612786	5.916325229	5.034004526	2.755956299	4.050578227	2.381305836	6.136993661	4.811150231	3.322842882	7.028378223	3.603406424	3.897708844	3.377570943	7.028955735	2.330739609	5.309980225	4.624785047	3.974778662	5.456738828	4.51388444	3.326031044	3.418204023	5.689476891	2.844279015	5.958110307	5.084162709	2.457658526	2.797978948	3.001859326
UAP1	8.654887715	7.293127401	8.035775183	7.828100015	6.8558552	6.806841939	5.93658457	5.972060474	7.334041173	6.731917215	5.428489189	6.811008583	9.482520759	7.188571912	6.272264382	6.340943407	7.87095991	8.604940539	6.555047328	8.127058964	7.506167733	7.026703975	7.038178861	6.747655819	8.274773607	8.788029348	7.63778244	6.684971813	5.404106173	7.559952592	6.814315694	6.898525128	7.154789511	8.45402315	5.528267541	6.059704338	7.530317006	6.667816653	7.160377641	6.499234216	8.166453425	7.278940819	8.026114879	5.080107896	5.760753691	7.066815729	5.923067294	5.892697179	7.271705767
ZNF223	4.263341514	4.916953507	4.29667357	4.706264206	5.335711709	4.340609774	6.463640079	6.860110896	5.616078681	4.233285459	5.874066595	4.155588412	5.125867102	5.271592116	5.004943578	5.302169175	4.845129237	4.549669039	4.886916188	4.233430499	4.782594297	4.836918733	5.116240957	7.034758835	4.465551961	5.2842378	4.13837306	5.383460754	5.421853575	5.035067825	4.960444875	5.138735982	5.723823338	4.994065225	5.256749856	4.308525532	5.410831735	4.679465713	4.85381106	4.842875171	4.945905909	5.575335781	5.351056279	4.599355439	4.184756186	4.676763244	4.638715942	5.583156711	5.286150725
ST6GAL1	2.680878476	4.667153702	3.844140077	3.590208726	6.264016279	3.026047155	3.050937684	3.816472971	3.648707172	5.389207348	3.697143924	4.525601368	2.485487513	3.927281901	4.063583316	3.552221992	4.558471267	4.423658965	3.82671758	3.87980107	4.298746273	5.55871282	4.006063785	4.534075021	2.987506808	3.899677725	4.046217846	6.716182737	3.962911615	3.580664533	3.945923877	4.758444905	3.321739281	5.004270554	2.782559518	3.51741166	3.622713135	3.39258245	3.137428417	4.234885397	3.6928505	5.630095643	5.597384146	3.032329947	4.775833122	5.197080298	3.374731575	2.692082702	2.906695716
FCRLB	9.10338173	3.811639541	6.18820186	5.582947992	4.987731661	3.873825477	5.667722369	8.136760268	8.681314633	3.814903859	5.891186866	3.410440446	7.767548072	5.326589779	7.601903916	5.666311471	8.065959214	4.751821524	5.494695925	4.379883276	2.662752781	3.270798257	6.031912492	6.021611882	9.23164457	8.375827442	4.67758137	3.900392083	6.243768388	7.097139294	7.655076722	6.932571348	4.604045355	4.062170871	5.82707899	3.551147817	2.840640694	5.597442119	3.965420211	4.635673455	5.057202161	4.760990267	8.370901131	3.905669251	7.217561509	5.638728976	6.034205788	4.581764525	5.157672099
EPB41L3	3.089437619	4.801971179	6.394840499	3.096491916	4.614163472	3.191249983	5.596756688	2.905889661	3.286483369	5.239928908	6.520468634	4.675228357	3.150984374	5.502034865	3.935953388	4.268563272	5.141142886	4.428965917	4.131397298	3.472656418	3.061500601	5.685248146	6.248082321	4.148562812	3.22613329	8.141091266	4.628203294	4.441741045	3.037117203	4.926341876	3.626325804	4.709064308	6.082996659	5.811045262	2.713085879	4.197753024	4.544133943	4.924239958	3.858557993	3.86205739	3.575814981	3.945216818	6.271735732	3.53235424	5.156617761	4.028099961	6.666487184	2.710875738	5.479293944
SPTA1	2.293539531	2.354521923	2.302445535	2.297772616	2.324855694	2.287471743	2.287471743	2.299281579	2.324113987	2.304851755	2.295657547	2.313542509	2.34781698	2.407122584	2.302445535	2.308753757	2.345770461	2.30229502	2.465147771	2.350881602	2.31876299	2.416506496	2.287471743	2.296413267	2.296111024	2.31294474	2.594075192	2.401915485	2.328854666	2.336232502	2.349860748	2.311598898	2.295808721	2.359458809	2.296111024	2.297621637	2.334170315	2.287471743	2.297168611	2.309502994	2.302746521	2.296413267	2.476330576	2.287471743	2.323965603	2.295203935	2.287471743	2.287471743	2.299432393
SOX11	2.595409442	2.829570745	2.498117764	2.474625746	3.168689521	2.30426255	2.404732836	2.325086867	2.288750694	2.833624973	2.491555283	3.009634098	2.369756901	3.289737064	2.599630163	2.471551724	2.766532684	2.508978998	2.403388362	2.44538269	2.493225222	3.509038886	2.330328168	2.3752727	3.042681784	4.073956337	2.738581811	2.347680689	2.417433493	2.746096904	2.461856118	2.399571121	2.527989499	2.729210053	2.436244969	2.633077322	2.85463736	2.278011886	2.634847368	2.51257847	2.875684945	2.30426255	2.693757418	2.309833711	2.694911216	2.539599818	2.393145273	2.359696845	2.377678205
IL7	2.355453323	3.696538936	2.696201631	2.670335113	3.35778939	2.65812857	2.481441525	2.950863717	2.370819423	3.253576836	2.328905879	3.263525137	4.171545375	2.883466924	3.646745145	2.861655744	2.763102543	2.88863467	3.00290764	3.351593174	2.594244161	2.75874355	3.921150341	3.067113231	2.516573363	3.525352773	3.21117774	3.397369665	2.9295307	2.347698237	3.815498379	2.627394058	2.852862463	4.149204178	2.291175077	2.23959183	2.565214335	2.598324687	2.754871935	3.366894549	3.032071754	3.31831701	2.675781426	2.794237541	2.873327418	3.375976812	2.461403896	2.130689359	3.420373891
PKD1	4.156114741	5.033091229	4.327294911	4.759747506	4.727574643	4.150017065	4.358371657	4.444106968	5.486778654	3.588176118	3.589100126	3.35011757	5.199300046	4.656533824	4.848151159	4.923448265	3.509852923	4.198503742	5.364168446	4.69796276	6.957045862	5.735071109	5.163541462	5.457460706	3.614081568	4.592609213	3.364617584	5.129861937	4.476975012	4.995551955	4.216761789	5.555151487	4.060185632	4.112347691	3.160802142	3.223868421	5.333998978	4.535778456	4.970063503	3.938841689	5.432558054	5.264522581	4.965542345	3.237454609	3.438959201	4.491547802	5.174435824	4.031797397	3.975078137
PEX7	3.902879203	4.864991058	4.341423569	5.671119583	4.844580304	5.803241329	4.353731671	5.668975816	6.009688494	4.810658612	6.037351913	4.504101462	5.760409968	4.968880393	5.104631601	5.109882802	4.595436782	4.629271409	4.599214773	5.392435792	5.808943697	4.486175254	4.915682609	4.282677426	5.163051294	5.380925216	4.660592354	5.05370743	4.692533468	4.37022392	5.34037716	4.343659949	6.248973661	5.080409594	5.135256591	5.317338584	5.207146204	5.322025854	3.43792895	4.605553817	6.011779954	5.346305378	5.194071621	4.980350279	4.501571058	5.198561496	4.318175135	5.343363585	4.636554709
SSH2	4.146705076	5.761136295	4.892030827	4.896110496	5.054922311	5.294636443	4.88250892	5.265167062	6.170053598	4.694091163	3.926418254	4.803383225	5.402640674	4.763306468	5.020471985	4.931140744	4.493849009	5.88991469	4.71792969	6.563175148	6.045235958	5.141397041	4.956054331	5.761004721	4.638232069	5.886972864	4.947592307	5.950831709	5.536153824	6.37790674	4.942890971	5.341023994	4.302333904	4.915484183	3.83542149	5.299990169	6.149806465	4.59933055	4.320944417	4.563011019	5.563725876	5.544667639	4.961128342	4.1089752	4.649058834	4.947848946	4.875782715	4.591862825	4.610772879
SLC5A10	2.203420097	2.288929968	2.255118155	2.232657842	2.274169912	2.247439133	2.189472103	2.210275149	2.257236342	2.224477179	2.231698184	2.293735397	2.195909977	2.52788979	2.189844421	2.22085098	2.339700345	2.263920365	2.307025394	2.221214074	2.436975312	2.219518735	2.221335081	2.248031504	2.202192016	2.275676954	2.237922837	2.285141276	2.253704034	2.262516168	2.180127944	2.241380868	2.263452475	2.368857693	2.224115032	2.730527061	2.377965141	2.188851327	2.180127944	2.208442655	2.228694497	2.214297207	2.275097537	2.224477179	2.208442655	2.190092572	2.228814783	2.180127944	2.225683579
SET	9.590803143	10.10709137	9.301503929	9.902794181	8.301849585	9.95337459	9.05459323	9.582184768	9.190690743	8.840733404	9.17403153	9.23972156	10.24196862	9.312187668	8.723962012	8.883997746	9.231995281	10.06799486	8.52183631	9.824890883	10.2510475	9.615133208	9.009639247	9.610057034	9.034802104	10.10744815	8.637338677	8.819306401	8.067488787	10.24115816	8.85708536	8.580692237	9.578199758	9.576612452	8.838248497	9.326549339	10.41560247	8.760687582	9.608887025	8.454565411	8.942934223	9.540601187	9.54269838	8.694433447	7.947347741	9.431024954	8.885661121	8.780613781	9.762673058
HOXA3	2.787179025	4.300461913	3.51942779	4.780865153	4.75507548	5.464881104	4.617542843	5.271191101	4.209762422	4.264279406	2.71407764	3.36205257	4.625204155	5.421747208	2.597735332	4.280077969	3.958756988	3.829641099	4.499062071	3.329693332	5.065578202	4.573485041	4.337822556	4.081240788	2.393298142	4.544481014	3.718345933	5.07746656	3.605097598	2.750754582	4.879406929	3.823400242	4.475534512	3.403243893	4.858728078	3.875176816	4.739403818	4.327654866	4.138143345	3.309700753	3.26283337	4.937597945	4.341245573	4.750930715	3.620525265	4.707955566	3.651008126	4.880380096	5.159060109
HLA-DMA	5.860032103	8.467876858	8.435277218	5.654932938	9.496021181	8.103654446	6.687321787	7.075413086	6.526309605	9.246038009	7.270041767	8.395080346	7.273562571	7.374136908	7.691679699	7.428859385	7.519390748	7.324310544	7.329665883	6.636019427	5.885348437	8.254110458	7.533833555	5.354131433	5.585993764	7.754202699	9.099581685	9.707901887	7.306746207	6.557819824	8.765199299	7.817460437	9.807842306	9.028103054	3.733542833	7.534268788	6.993628026	8.95421105	7.232955891	7.598611958	8.153861964	6.590573262	8.428053064	5.964492335	8.956778468	9.649856499	6.09827418	7.765644607	8.255213492
ADAMTS6	2.512221091	4.616610097	2.506050782	4.525682561	2.774566488	2.50574153	2.203093877	2.399756924	2.328137862	3.057768042	2.496223528	2.717898155	2.344253229	3.185745033	2.694140096	3.108612924	2.629996879	4.476332567	2.406538333	2.493729581	2.806426987	4.533856241	2.598392552	3.110200533	2.423181118	2.420110375	2.814585002	3.340684259	2.924319219	5.151459541	3.04742238	2.998433207	2.384965646	3.710941521	2.199870523	3.525009032	2.995343483	2.291104432	2.940966751	2.66428282	2.432351976	2.717633502	2.913208489	2.193400814	2.648130223	2.747477122	2.740120758	2.372174386	2.568598397
ZNF627	4.298530398	4.787664504	4.540479435	5.158352403	4.809860269	5.095759155	5.286337665	6.115963875	6.571498722	3.953418466	4.922197022	4.490511886	4.654195278	6.013011751	5.525133124	5.008321484	4.602756372	4.706019336	5.158982558	4.133667597	6.131421006	5.452016967	5.626330342	6.14615318	4.470216005	6.202758138	4.29054155	5.100433537	5.726077141	4.562787076	5.0768247	5.653153516	6.06838223	5.021577866	4.494068278	4.549436554	5.817872783	4.616786202	4.726603545	6.355701456	6.324373968	6.263072663	5.831800094	4.751506985	4.308662312	4.785077864	4.913412016	5.401653407	6.060408903
MAPK9	4.866296097	5.717857914	6.423056195	5.357442389	5.158030518	5.060563505	4.441833707	5.776462761	5.318168192	4.79453818	5.505135463	5.960996426	5.719294102	5.101432829	5.699439524	5.942971912	4.695926611	5.793967542	4.770007186	6.312877053	6.028818789	5.601409215	5.35152694	6.156634249	4.951632316	7.57856752	5.299729871	5.861179432	5.537267215	7.479063772	5.600077939	5.245435145	6.199236993	6.529121692	4.373951172	4.803489586	6.731185776	5.252303063	5.034240961	4.7186431	5.629908729	5.718063168	5.87670738	4.539822973	4.318878406	5.468145008	4.610316876	5.164607553	5.376092961
OCEL1	6.280380898	6.693718872	6.707548047	7.294830131	7.317764005	6.031175593	6.399737319	6.913762706	6.484324353	7.100158204	7.170073853	6.442802044	5.657941494	6.674329607	7.745798424	7.511496963	6.501201868	6.57908265	6.949687145	4.336976571	6.338152119	6.436150069	6.588005067	6.428878331	6.905438066	7.156298768	6.616384412	7.029514232	6.784313358	6.446183312	6.492886688	7.933131949	8.125772039	6.687325285	6.575085333	7.878035815	6.08072873	7.280259831	6.9377538	6.139582917	8.128033001	6.388979336	7.1572461	7.113592019	7.272187375	7.088642578	6.38450614	7.238024555	5.883739493
FRMD5	3.763364174	4.42943995	2.602492278	3.316314659	2.655094062	3.238885287	2.213312653	2.634689976	4.430144055	2.889748608	2.123025839	2.511357122	2.705505173	3.206301731	2.502614189	3.296989886	2.396791531	4.996693261	3.029478222	2.270955573	4.48929634	3.524583165	2.677133758	3.064351679	2.335023377	4.284730317	3.212231863	3.378535086	2.653605419	2.460113197	2.771460412	2.626263487	3.395723117	5.105279821	2.249308837	2.598445657	4.551701324	3.471644961	4.15733811	2.431463966	3.126998265	3.805792659	2.387177367	2.505142675	2.384389802	3.238977137	2.444015093	2.249100805	3.073757824
PSG2	2.256116284	2.396531647	2.27862171	2.256116284	2.256116284	2.256116284	2.256116284	2.256116284	2.478661067	2.256116284	2.28064832	4.230034112	2.256116284	2.287086974	2.256116284	2.256116284	2.256116284	2.256116284	2.311907419	2.30422551	2.256116284	2.256116284	2.256116284	2.309681896	2.28203977	2.355749472	2.79393301	2.256116284	2.256116284	3.82805339	2.256116284	2.256116284	3.327259876	2.318438137	2.256116284	2.373183727	2.256116284	2.256116284	2.256116284	2.321629838	2.279128661	2.282924458	2.256116284	2.256116284	2.278368159	2.256116284	2.256116284	2.256116284	2.256116284
RNASE3	2.353780858	2.531598283	2.301092882	2.644853635	2.491022202	2.415580132	2.783331123	2.21208843	2.711742885	3.912579669	4.247095624	2.626180156	2.21208843	2.445156346	2.21208843	2.337538928	2.793852026	2.21208843	2.520673437	2.56016349	2.21208843	2.815746322	2.339111624	2.21208843	2.314338641	2.654999096	2.832038085	2.575130852	2.21208843	2.309773236	2.21208843	2.21208843	2.569855504	2.823749181	2.21208843	2.540876707	2.21208843	2.442250519	2.21208843	2.341889537	2.54409338	2.317783157	2.324767767	2.21208843	2.849616217	2.389645041	2.469274027	2.340682462	2.21208843
COX6B1	9.70537439	10.52584111	10.24999497	11.04284225	10.97139118	10.48916245	9.402825115	10.85632634	10.16952089	10.71196017	10.45168726	10.33220149	10.52003927	10.089118	10.7646477	9.860185662	10.53024753	9.45375229	11.84182057	9.884274219	10.29048974	9.891137055	11.26187006	11.0392686	10.53839904	11.09361158	10.02495908	10.17535151	11.05867695	11.06481216	10.47608595	10.27965739	10.69343553	11.4564787	11.09938904	10.8818831	10.41607281	10.38657263	10.68570777	10.27626883	11.25159433	9.732796381	10.40507463	11.26910968	10.80087401	10.35599425	10.72410945	10.79513845	10.71146252
MED12	6.479493036	5.545931615	6.270999131	6.330108324	6.433612061	6.674705119	5.966329016	6.721502443	7.818107484	5.114057044	5.539856227	4.902591943	5.866279537	6.820298023	6.60297643	6.151912585	5.396550203	5.379830578	6.429628181	6.26152614	6.87051697	5.961397355	6.907920279	6.268104523	5.375408283	6.726170463	5.016105748	6.081019073	6.558026997	6.898534893	6.836186402	6.631853719	6.684015208	5.923503762	5.65476106	5.335767101	6.8726536	6.044190509	6.249846642	6.114531965	6.699335787	6.90547736	6.545370341	5.087894873	5.31370674	6.527192672	6.703475205	5.263129545	6.984233887
DFFB	5.477809212	5.04901967	4.132100737	5.616152763	4.782468505	4.861125679	5.275196252	5.35589751	5.575795554	3.828012435	4.078092661	4.100024944	4.384709259	4.80544242	5.536678706	4.986452131	4.457196576	4.611094068	4.181982421	4.410770505	6.690344978	4.538689197	4.811584559	4.951804217	4.874265429	5.171365473	4.011947121	5.063987634	5.038744227	4.683997769	4.369048972	5.343933198	4.508635422	4.906726273	4.914760289	4.178608056	5.770273695	3.919870317	5.251723057	5.73111018	5.604112216	5.472358353	5.014303567	4.250419586	4.624895896	5.195803388	4.358718668	4.629237876	5.558602447
TMCO2	2.20404527	2.20404527	2.281718649	2.20404527	2.449794409	2.20404527	2.483127666	2.32486003	2.329693675	2.20404527	2.514042715	2.20404527	2.20404527	2.310380437	2.426263853	2.313639321	2.20404527	2.281462283	2.391485905	2.20404527	2.412017038	2.310380437	2.315015728	2.297012634	2.530681188	2.20404527	2.298659183	2.20404527	2.372199063	2.369558596	2.20404527	2.20404527	3.342294545	2.20404527	2.456909938	2.20404527	2.285941704	2.20404527	2.20404527	2.20404527	2.283511853	2.20404527	2.302451304	2.473814277	2.20404527	2.20404527	2.20404527	2.20404527	2.20404527
APOC4	2.213846645	2.213846645	2.213846645	2.213846645	2.213846645	2.213846645	2.213846645	2.213846645	2.213846645	2.213846645	2.213846645	2.213846645	2.213846645	2.213846645	2.213846645	2.213846645	2.213846645	2.213846645	2.213846645	2.461738216	2.213846645	2.213846645	2.213846645	2.213846645	2.213846645	2.213846645	2.213846645	2.213846645	2.213846645	2.213846645	2.213846645	2.213846645	2.213846645	2.213846645	2.213846645	2.213846645	2.213846645	2.213846645	2.213846645	2.213846645	2.449185169	2.213846645	2.213846645	2.213846645	2.213846645	2.213846645	2.449846967	2.213846645	2.213846645
KLHL6	2.281623985	3.610126843	2.469749665	2.60460091	3.490211934	2.4780357	2.560772664	2.527040015	3.716914309	3.45062924	3.067488576	3.186972513	2.243235538	2.909446862	3.672784174	3.005036686	3.707953782	3.580141833	2.428196821	2.484432481	2.321650525	4.222518885	2.869333716	2.360710762	2.679222476	3.210018906	3.12125834	3.561056792	2.564464511	2.941374233	2.833026412	3.784307742	2.583970182	4.374749987	2.215298965	2.386995853	2.915380815	2.429933545	2.620203402	4.40675088	2.516014028	2.463187297	3.977012392	2.094377195	3.648530534	2.786071307	2.573605493	2.202079135	2.519417132
OR3A1	2.21999053	2.272675539	2.21999053	2.21999053	2.413394422	2.21999053	2.21999053	2.21999053	2.21999053	2.21999053	2.21999053	2.21999053	2.21999053	2.21999053	2.21999053	2.21999053	2.389873518	2.21999053	2.319592522	2.347090364	2.21999053	2.21999053	2.21999053	4.52259183	2.21999053	2.21999053	2.21999053	2.310131512	2.21999053	2.21999053	2.21999053	2.263813029	2.21999053	2.21999053	2.21999053	2.21999053	2.21999053	2.21999053	2.21999053	2.21999053	2.21999053	2.21999053	2.808224598	2.21999053	2.21999053	2.21999053	2.21999053	2.21999053	2.21999053
PUSL1	6.24115201	6.223976637	6.009621105	5.529221652	5.945370161	6.087365721	6.355594982	5.746932919	5.710864759	5.872879792	5.471965999	6.489132761	6.101204696	6.499371044	7.093785777	6.370530547	5.581043717	6.064832092	5.978474448	5.934385491	6.480936508	5.858345457	6.772993901	5.434040247	6.95566898	5.796565364	4.788467528	5.390649823	5.500434983	6.49209635	6.04643604	6.799767193	5.439667628	5.755632253	6.616278971	5.797538595	6.250509891	5.3919164	7.034012045	7.051569746	7.078580121	6.130692483	6.183139152	6.13769379	6.071813599	6.663311262	6.225420168	5.867247339	6.280939656
ZNF671	3.998464801	4.371423578	2.858629274	2.941293336	4.017764481	3.196618445	3.727084351	2.826523551	3.037457791	3.859986578	4.128910701	3.270841691	3.168903793	4.31056671	3.341186187	3.53024533	4.360913744	3.719520671	4.498400022	4.423105914	2.80581881	4.896909897	3.530130864	6.360151445	2.882719971	3.984729311	3.828049511	4.966385538	4.450077622	3.404220365	3.476968917	4.354415531	4.546468619	4.25455873	2.50242081	4.250839555	3.444546709	2.902802909	3.027289655	3.235784093	2.972409299	3.873009617	4.309297041	4.41874222	3.955667172	3.737686954	3.783092042	4.520323822	2.72480542
IFNA16	2.359227577	2.359227577	2.359227577	2.359227577	2.359227577	2.359227577	2.359227577	2.359227577	2.359227577	2.359227577	2.359227577	2.359227577	2.359227577	2.359227577	2.359227577	2.359227577	2.359227577	2.359227577	2.683488181	2.359227577	2.359227577	2.359227577	2.359227577	2.359227577	2.359227577	2.359227577	2.359227577	2.359227577	2.359227577	2.359227577	2.359227577	2.359227577	2.359227577	2.359227577	2.359227577	2.359227577	2.359227577	2.359227577	2.359227577	2.359227577	2.359227577	2.359227577	2.359227577	2.359227577	2.359227577	2.359227577	2.359227577	2.359227577	2.359227577
PDE4DIP	3.431074475	3.756843975	4.259543946	4.505857634	4.265259676	3.387894562	4.044776721	3.328281788	4.501488269	3.575637208	3.365361903	4.206016908	4.174108914	4.422726458	4.137873457	3.875424378	3.784318323	5.262214791	3.845939187	3.612182793	3.632672009	3.908428035	4.779541975	3.317921142	4.522282788	5.05258384	4.133059072	4.158101685	3.426486051	5.038747859	3.753583059	3.982803526	3.85047952	4.177111304	2.979975719	3.73114777	4.580102428	4.726487128	3.651925482	3.975196122	4.089540558	4.060958798	4.72801106	2.852264521	3.776345542	3.930441812	3.886980976	3.755540664	4.295480707
CCDC15	3.166151525	3.085652423	3.800555407	3.374647002	3.395560139	3.915206305	2.86976392	3.777103977	3.827899784	2.916261624	2.721625003	2.378165258	3.906902373	3.613345154	3.253208917	3.491318983	3.098181368	3.414599736	3.642832413	3.26893466	5.123220275	3.542687207	3.660719246	2.904506735	2.995279845	5.464757633	2.963155459	4.072724358	3.041680796	3.142479226	3.207170549	3.081559883	4.219353504	3.84643958	2.76609646	2.923038519	4.046701157	3.122667616	3.591838389	3.343288462	3.673737555	3.947332333	3.133037189	2.682298335	2.834936769	3.526667608	4.009103789	4.295368377	3.625971
C9orf24	2.682044771	2.99277315	2.295259698	3.031298396	3.683721192	4.745361915	2.65569109	2.823548122	2.664227186	3.291030621	2.351202995	2.34473408	2.844135675	3.02876577	3.330294947	2.512754532	2.883563693	2.697321613	2.744148162	2.349588825	6.301957166	2.9652325	2.517202628	2.998042184	3.075255682	3.207705337	2.330495757	2.81982339	3.171651788	2.744543809	2.461989579	2.959090615	2.550494404	2.50752963	2.705177854	3.629918085	6.178753958	4.068425959	3.018776549	2.191767285	3.644503586	3.046452433	2.338449598	2.961964943	2.692716463	2.621750345	3.290978972	6.769515167	2.38704669
GRINA	8.258611141	9.330070148	7.996420201	9.352850542	9.712353477	8.67691043	9.398581384	9.095448814	9.34855731	9.745549681	8.005459396	9.278195822	8.027696525	8.60912686	9.981034406	8.236843682	8.967649541	9.135047618	8.726007149	9.956188906	8.447984948	10.21593256	8.500971034	7.644493524	9.12451813	8.147260535	9.388921172	8.480192297	7.875119351	8.787145981	8.634571636	8.161465585	8.439727787	10.3797097	7.764200025	9.687715431	9.005570986	10.18896093	8.806918214	8.711909253	8.212546528	9.742355418	9.616120379	8.511533774	8.593069018	8.88939672	7.606987522	8.069726852	8.82358224
ZNF213	4.77062249	4.505975187	5.712565481	4.648917601	5.562848841	5.523328406	4.810434332	5.434094602	5.275419452	4.543719803	4.051797032	4.315437573	6.190016715	5.620717477	5.653529924	5.966702189	4.625297627	5.341271248	5.778634023	5.593517702	6.093060021	5.519550065	6.021451186	4.249158775	5.346503728	5.395417672	4.482093634	5.250276065	5.829129761	5.471516497	5.512199922	6.039905951	5.652737006	4.719805425	4.723818324	4.714326053	5.36111757	5.283498738	5.814262357	4.372755686	5.333321589	6.040017635	5.635383363	5.177924142	4.99717942	5.553803369	6.066230033	5.39355756	5.291907697
MRPL34	7.549545864	7.449252419	7.748804661	8.434455476	7.991369625	7.251401236	7.355626325	7.782073097	7.263695171	7.873017066	6.731274788	8.05358799	7.231555229	8.070751104	8.359755962	7.577085423	7.384088034	7.429778095	7.867838726	6.931183863	8.435436295	7.890856009	7.976319182	7.131000687	8.003197362	8.614356116	7.326164591	7.352943539	8.272223294	7.148121852	7.575627314	8.142145422	8.228136518	7.27473934	8.241328263	8.278230869	8.579521173	8.21160417	8.428717277	7.650714322	8.578684979	7.916462883	7.365513269	7.999934178	8.384559041	7.858405437	6.746283632	8.367229715	8.754495314
SLC6A20	2.313441299	2.399498455	2.906257784	2.578810416	2.352209957	2.261693231	2.270715533	2.304965152	2.261693231	2.568295309	2.516866746	3.002261308	2.306641095	2.312131878	2.351863965	2.411538951	2.261693231	2.324928558	2.415380508	2.291475456	2.409228294	2.626396742	2.288322827	2.316412123	2.303886562	2.303406888	2.27305308	3.012732066	2.292564887	2.360026658	2.281261032	2.33022179	2.261693231	2.349901521	2.283091216	4.48778912	2.426834306	2.33549253	2.285648946	2.379806781	2.271208014	2.591045701	2.42802813	2.287472672	2.279917179	2.30867313	2.308553691	2.275263543	2.31984939
FLJ37453	4.764641917	3.956893775	3.944172806	4.846611761	5.219584621	5.070792568	4.476012384	5.670697756	4.06078191	3.735465158	5.451449769	4.16914449	5.158885076	6.406817912	3.586295789	5.090580842	5.265165264	4.207852532	5.094538018	3.379046414	7.206460531	4.606897556	5.969227364	4.858001398	5.660133032	4.303606432	3.525193834	4.800759386	4.61095223	4.309924045	4.45730417	5.10555024	5.142359126	3.852542136	4.808913088	5.246768551	4.526894162	4.881116493	4.530882371	4.872751821	5.214731379	4.676156765	4.519093483	4.618048302	5.079983217	4.244108431	5.415434387	5.025333362	4.937380385
ENPP4	3.516375278	4.892733739	4.621993026	4.89874424	5.149946605	5.390072837	4.823922781	5.611009399	3.977089529	3.935137624	5.989699065	3.501427318	3.595139195	5.929345083	3.876240324	5.564682382	5.167685663	3.785192043	4.429848919	3.459161268	6.563793542	4.365066986	6.253791778	6.071786235	5.142883841	7.52480211	3.479081532	5.644064518	5.633844492	4.961737245	5.166208237	5.257616	6.470301948	4.60849057	4.379267797	5.190146413	6.655767089	5.421980819	3.166645136	4.810958932	5.5526024	5.597051939	6.637288831	4.486146554	3.754773943	5.093166106	4.445415684	5.747372922	6.218261352
CD55	5.340954346	7.02180661	7.194612799	8.276894246	7.925857336	7.20563952	7.658215637	6.372229114	6.118524255	7.070468756	7.759695995	6.417505684	6.200307738	7.670423627	7.097055897	7.707133272	8.482245376	6.726662765	6.745589827	7.147881841	4.183199928	7.646149473	6.544040662	5.603122301	6.222673371	5.394620134	6.774664924	6.139131973	6.822159601	9.383872201	7.06051269	6.483346248	9.33260323	6.114525483	6.10953268	5.971285168	5.930207947	9.454626436	7.231115868	6.767924813	7.016646255	6.852166508	8.270596357	4.866077011	5.883191693	8.239444216	6.723202308	5.443155377	6.462703308
PARP14	5.671618653	7.809165399	6.692654197	6.448426071	7.567887653	6.449223263	5.831690779	5.925469085	7.003293077	6.491723681	5.558879814	6.898031737	7.620186802	6.86234285	6.866330569	6.537569656	5.778344447	7.918054325	5.69103416	7.351425888	4.300736507	7.511449822	6.796732481	6.664706239	4.739739411	7.218519215	7.264581964	7.964200743	6.958879214	7.195725308	7.473207377	6.142178394	5.996020144	8.485428528	4.69867971	5.337061151	7.473602037	6.035424284	7.374593534	6.428635291	6.180185431	7.477166026	7.720396885	5.027555095	5.788794359	6.986121578	5.261763651	6.03692475	6.72369208
XKRY2	2.16289384	2.16289384	2.16289384	2.16289384	2.16289384	2.16289384	2.16289384	2.16289384	2.16289384	2.16289384	2.16289384	2.16289384	2.16289384	2.16289384	2.16289384	2.16289384	2.16289384	2.16289384	2.16289384	2.16289384	2.16289384	2.16289384	2.16289384	2.16289384	2.16289384	2.16289384	2.16289384	2.16289384	2.16289384	2.16289384	2.16289384	2.16289384	2.16289384	2.16289384	2.16289384	2.16289384	2.16289384	2.16289384	2.16289384	2.16289384	2.16289384	2.16289384	2.16289384	2.16289384	2.16289384	2.16289384	2.16289384	2.16289384	2.16289384
HS3ST1	6.036008857	4.743043368	4.198679949	6.331206254	4.887195406	5.173682381	5.682264558	6.027136906	5.522762373	5.173197499	5.21220746	3.775095599	8.092476567	5.836839844	6.540245228	4.775122428	4.716771448	5.977737952	4.492004339	4.316816374	3.1802053	4.641056438	6.218287553	5.669769524	4.508951158	6.147221518	4.277969765	4.50721725	6.93899119	4.788596625	5.055853576	4.01831872	6.561782005	4.586133646	5.497984525	3.97974425	2.891859372	5.834644449	6.583643011	5.833505698	5.462709485	6.143884191	4.328612818	6.476463999	6.364529913	6.864005503	4.457615896	5.243368377	6.270995286
RNASE6	4.62528327	7.07259768	5.051899503	4.290531034	7.19050594	4.332856737	4.034275612	3.462884415	4.227979336	7.954968518	4.784425092	6.967711932	3.765281609	5.655091326	5.547583065	5.372541716	5.587518946	5.991516632	3.197490028	5.043880325	4.668278595	7.42028701	5.388116008	3.664269832	4.604707887	3.801366077	6.991233097	6.590712536	4.221794346	4.828850049	5.543268706	6.505836041	4.131520844	7.760458555	2.506897733	5.046545708	5.890242294	4.894242498	4.740057791	5.631582949	3.537511456	4.206227943	6.727738986	3.583689975	7.67811194	5.493636159	3.987795692	2.147757864	3.420796932
HBBP1	2.167636479	2.282771256	2.167636479	2.167636479	2.167636479	2.167636479	2.167636479	2.167636479	2.167636479	2.167636479	2.167636479	2.167636479	2.167636479	2.167636479	2.342927442	2.167636479	2.167636479	2.167636479	2.487088896	2.167636479	2.167636479	2.167636479	2.167636479	2.167636479	2.167636479	2.167636479	2.167636479	2.167636479	2.167636479	2.167636479	2.167636479	2.167636479	2.167636479	2.167636479	2.167636479	2.167636479	2.167636479	2.167636479	2.167636479	2.167636479	2.167636479	2.167636479	2.167636479	2.167636479	2.167636479	2.167636479	2.167636479	2.167636479	2.167636479
NUMB	5.933788858	6.626220391	5.964908384	6.130615589	6.120965836	6.118046226	6.08359981	6.842168648	6.730742093	5.959698965	6.06540276	6.131344826	6.519825564	5.97012264	6.276081133	6.136431131	5.24249111	6.735603952	5.333193064	6.198160661	6.157792911	6.93022871	5.930459216	6.696266894	5.182579093	6.459145655	5.44246936	6.569771769	6.289054598	6.066848135	5.566864544	6.118403159	6.212776359	6.767387281	5.408271325	5.456589808	6.218048325	5.911434215	5.797324424	5.460811781	5.998628676	6.207476723	6.4909329	5.455824069	5.189693355	6.391032119	5.660253466	5.790380593	5.929963334
DDHD2	6.145767019	5.692497992	5.089215124	5.106949973	5.735143589	5.685347765	6.032676711	5.088802118	6.319583476	4.922132199	4.971616076	5.895044868	5.840383318	4.590939136	6.313581983	4.768410592	4.649825347	5.425029781	4.820296085	7.253702366	5.983853511	5.740124628	4.66695828	5.33137306	4.608581529	6.591685323	4.984601458	5.404527014	5.071952186	5.262252974	5.054416738	4.908837318	5.56150429	6.34464903	4.091994432	4.594884732	7.064138311	5.540919554	5.076785662	5.743503614	4.738450222	4.874773744	5.308413489	3.86588837	4.338893719	6.123473487	4.558293376	4.492165795	4.584860582
TTC16	2.568693493	3.05917554	2.458240165	2.765767376	2.612744513	2.503196989	2.488659661	2.477122762	2.492559725	2.878605675	2.496452617	2.566516205	2.50564417	2.493174868	2.692225114	2.692598321	2.439818474	2.704320784	2.789249184	2.47836187	2.66782445	2.684559839	2.674609763	2.542016433	2.425261231	3.591752556	2.692784899	2.49931649	2.620673782	2.497271262	2.494814377	2.614681221	2.49808959	2.688489422	2.444438947	2.447583497	2.689050197	2.571263766	2.489070533	2.636060536	2.740928214	2.522291292	2.703392797	2.501359745	2.716163224	2.542016433	2.459073718	3.176533613	2.451768978
GNG10	2.765577558	3.507163694	2.647980389	2.460345114	2.872250158	2.578260102	2.525688352	2.483431619	2.391800892	3.694779346	2.424213631	2.895207764	2.288778786	4.095792077	2.414231715	3.351799491	3.3237381	2.647162894	2.869463372	2.551665277	2.288778786	3.446044208	2.796102576	2.716682119	2.569048046	3.055086451	2.723601222	2.564291609	2.811122619	4.349606039	2.547726448	2.910251077	2.559808206	2.782834177	2.701726146	2.764790852	3.494168922	3.663254106	3.020540015	2.962328466	2.538704348	3.621700926	3.008937421	3.023674837	2.288778786	2.540398017	2.288778786	2.640615064	2.845800491
IFNAR1	6.830805642	6.383410943	6.16570719	6.554586119	6.50697086	6.951706502	5.631459168	6.612549218	6.138596649	6.625933698	5.682675493	6.103321318	6.76694271	7.304456964	5.88971973	6.672857379	6.333391072	6.538726821	5.820640106	6.643888395	6.848171275	6.813088522	7.36979192	7.111987074	5.948448231	6.194191141	5.939637454	6.909746761	5.879884884	7.016506401	6.275056039	6.825706965	7.248929074	6.713345306	5.722672559	6.146786429	6.597372355	6.493493327	7.128807255	6.338359696	7.092830839	7.012027725	7.341119798	6.193920282	6.095821864	7.280165814	6.094783989	6.687917543	7.115348287
KRTAP4-7	2.237493741	2.237493741	2.237493741	2.237493741	2.237493741	2.237493741	2.237493741	2.237493741	2.237493741	2.237493741	2.237493741	2.237493741	2.237493741	2.237493741	2.237493741	2.237493741	2.292867999	2.237493741	2.525946631	2.237493741	2.237493741	2.237493741	2.237493741	2.237493741	2.237493741	2.237493741	2.237493741	2.237493741	2.30761857	2.237493741	2.237493741	2.237493741	2.237493741	2.237493741	2.237493741	2.735005306	2.237493741	2.237493741	2.237493741	2.237493741	2.237493741	2.237493741	2.237493741	2.237493741	2.237493741	2.237493741	2.237493741	2.237493741	2.237493741
CHRNA1	2.386283832	4.127694935	3.008588794	2.646692121	3.732856596	2.23735416	2.233033889	2.172199013	2.182809021	2.600767913	2.302642466	2.954679455	2.528367648	3.144888808	3.13927915	2.623120599	2.412802154	3.09954928	2.310789546	2.179123896	6.472376761	3.604341097	2.640190167	2.462091079	2.298656285	2.1531322	2.922867681	2.717080924	2.421221983	3.769597166	3.059401752	3.656045089	2.483784025	2.557149105	2.261067798	5.589578769	2.298440443	2.248875366	2.703851283	2.523354314	2.440484452	2.23735416	2.645151051	2.197790651	2.342010092	2.608654894	2.249212579	2.22251029	2.17243846
LCE2C	2.343695712	2.343695712	2.712339695	2.343695712	2.343695712	2.343695712	2.343695712	2.343695712	2.343695712	2.343695712	2.343695712	2.673135448	2.343695712	2.343695712	2.343695712	2.343695712	2.343695712	2.343695712	2.343695712	2.343695712	2.343695712	2.343695712	2.343695712	3.237882668	2.343695712	2.343695712	2.343695712	2.343695712	2.343695712	2.343695712	2.732681677	2.343695712	2.343695712	2.343695712	2.343695712	2.603675258	2.343695712	2.343695712	2.343695712	2.343695712	2.343695712	2.343695712	2.343695712	2.343695712	2.343695712	2.802371325	2.343695712	2.343695712	2.343695712
OR6C3	2.227991658	2.227991658	2.227991658	2.227991658	2.227991658	2.227991658	2.227991658	2.227991658	2.227991658	2.227991658	2.227991658	2.227991658	2.227991658	2.227991658	2.227991658	2.227991658	2.227991658	2.227991658	2.227991658	2.227991658	2.387321836	2.227991658	2.227991658	2.227991658	2.227991658	2.227991658	2.227991658	2.227991658	2.227991658	2.227991658	2.227991658	2.227991658	2.227991658	2.227991658	2.227991658	2.227991658	2.227991658	2.227991658	2.227991658	2.227991658	2.227991658	2.227991658	2.227991658	2.227991658	2.227991658	2.227991658	2.227991658	2.227991658	2.227991658
RHCE	2.767202293	2.462255068	2.850548471	2.714199771	2.602676493	2.757434343	2.93659602	6.531786286	5.211950602	2.384615815	2.514181395	2.287212403	2.67293106	3.380527786	2.451171329	3.690986083	3.697190629	2.94106802	3.129088906	2.511535588	4.353576224	2.624190726	3.040198531	2.46151929	2.96178338	2.954815269	2.905716374	2.422251427	2.304609101	2.613197054	2.405700357	2.410603055	2.926347928	3.117991896	2.233808771	2.701127544	2.484845959	2.440640884	3.193220194	2.910048902	3.438371587	2.627325056	4.073424453	2.482949215	2.636918742	2.19834218	3.243983227	3.014209834	2.468308298
PNLIPRP1	2.280991717	2.267463778	2.267463778	2.267463778	2.267463778	2.267463778	2.267463778	2.293751209	2.294906363	2.306250501	2.267463778	2.267463778	2.267463778	2.267463778	2.267463778	2.267463778	2.32547453	2.267463778	2.428048683	2.267463778	2.267463778	2.290446378	2.267463778	2.365489573	2.267463778	2.305267095	2.267463778	2.267463778	2.286140337	2.267463778	2.302806054	2.355972687	2.267463778	2.267463778	2.267463778	2.355654525	2.285145063	2.267463778	2.267463778	2.267463778	2.267463778	2.326446159	2.267463778	2.267463778	2.267463778	2.267463778	2.284647204	2.267463778	2.267463778
ADAMTS10	2.650193376	4.31687851	3.107463156	2.77808266	4.106717381	2.549139572	2.880683927	2.590079237	2.423221205	4.288986904	3.274296442	3.399142598	2.453899624	3.977024787	3.034362204	3.832680228	3.49776328	3.055740274	2.570416905	2.486202382	2.979855584	4.59477826	3.280179191	3.174236128	3.430879263	3.3108507	3.590969182	3.797792753	3.704352575	3.72206504	3.297135873	4.262890034	3.078989802	3.689716827	2.835480696	4.590957701	3.354951085	2.907329684	3.282339335	3.05621816	3.092769436	2.977251782	3.980692194	2.635479863	4.649347461	3.116133932	3.17505454	2.71248077	2.505596678
HIF1AN	5.14894067	5.450456394	5.063630734	4.886623788	5.879406199	5.386778996	5.509610893	6.282869423	6.385637766	4.897624434	4.869583677	4.83945612	5.135322471	5.476167631	5.525207684	4.944043046	4.726070887	5.332053731	4.196275947	5.118129622	5.848698959	5.521116989	5.351413403	6.274556294	4.90518103	5.129537998	5.125706855	5.866999555	5.529652359	6.18344326	5.574219473	5.574881471	4.490544076	5.450968384	4.95532288	5.87498649	5.719190598	5.119709058	5.508278306	4.463786046	4.730987312	5.78632109	5.620082974	5.089681698	4.532207717	5.326823403	4.532064089	4.269725308	4.536488859
IGFL2	2.332207119	5.35810686	4.531978028	2.119689367	5.258507487	2.084167447	2.157465093	2.084167447	2.263250949	7.168666075	2.268068927	6.02151351	2.126064239	5.203952734	4.052132786	3.048350791	5.245865432	5.001255885	2.450151462	2.605433953	6.483332184	5.764483918	5.20298822	2.633327606	5.108166046	3.24276863	4.119100521	2.440843585	2.676778698	4.175419902	3.565316694	3.520430302	2.762253821	3.809861375	3.709825083	3.335994216	2.750743038	2.175232358	4.147017787	2.636271277	2.257863771	3.265164144	5.618265672	2.084167447	4.871386692	2.473032714	3.343858053	2.158061376	2.203150546
HS6ST2	6.027065107	2.438754614	2.718737063	3.767640375	2.301896575	5.800088674	6.001674019	6.321544632	6.984804149	2.976846931	5.447529047	2.168855586	6.806395079	5.071499717	8.000688043	4.96861729	4.554979228	4.420868426	3.690239056	2.806130139	5.596625029	2.618791351	4.854888777	5.445735263	5.341127526	6.872891887	2.370181381	3.551563912	6.878098605	2.848365804	3.880222854	6.134688485	5.503650711	3.898894409	4.728596697	3.652306585	2.454415036	3.067294199	2.103242166	5.704727477	3.813935584	5.671064868	3.296296396	4.321676972	5.156421305	6.502281263	3.080603815	5.509010912	5.628590394
TSEN34	7.413309627	7.343455191	7.811689976	7.856434749	8.622362108	7.958419603	8.375240734	7.800500515	7.121278536	7.639802448	5.634292311	7.180596604	8.068089729	7.960967834	7.099965231	6.871815506	6.766934002	7.476629908	7.059064101	7.556669085	8.606879113	7.599669797	8.760896817	7.867266125	7.281763535	8.120147936	7.429315479	6.74665194	7.246178224	9.089969497	7.844697029	7.339345742	7.695849304	8.2734861	7.101640526	7.837681263	8.02535512	7.311725786	7.938239128	7.685738459	7.957917317	8.54473548	7.172205092	7.476846792	7.277061094	7.585789632	7.984742531	7.826761253	7.889675786
ARVCF	4.828321021	4.654116141	4.336110416	5.06661716	4.357901805	5.802063285	7.064982248	6.064138068	4.900205595	4.353802109	4.439765155	4.682463817	4.343465624	5.410078715	6.022127875	5.295600999	4.535365551	5.51512364	5.617228163	4.207746043	6.451694478	4.622907811	5.003303366	5.040778956	4.994629789	5.381815719	4.646630306	4.894378158	5.562774945	4.65533576	3.892147273	5.121004633	5.057968775	3.937125948	5.569194049	5.666321704	5.382209438	3.814742786	4.68512341	4.397207624	5.37473893	7.011359408	4.387105965	6.331463928	4.261450512	5.075911742	5.505370353	4.804907611	5.991109721
KRTAP5-6	2.241321088	2.241321088	2.241321088	2.241321088	2.241321088	2.529344018	2.241321088	2.438042289	2.241321088	2.241321088	2.241321088	2.241321088	2.445115804	2.241321088	2.369535286	2.420210912	2.241321088	2.241321088	2.674066138	2.241321088	2.57508693	2.414753149	2.241321088	2.241321088	2.241321088	2.639003506	2.993970352	2.241321088	2.241321088	2.381036611	2.241321088	2.241321088	2.241321088	2.241321088	2.387976701	2.241321088	2.375570806	2.357667877	2.810127194	2.426442997	2.371732837	2.241321088	2.241321088	2.241321088	2.36719685	2.241321088	2.603570419	3.572595952	2.241321088
LHX5	4.762131692	4.338583087	3.114799506	2.305415333	4.368891831	2.583465619	3.076695304	3.865919083	2.107215853	2.793358537	2.122080096	3.042430448	3.026089978	2.236181071	2.844756747	2.087343265	2.236181071	3.222150846	2.17714714	2.307872056	4.203510236	4.850032865	2.059683576	3.524945941	3.081821849	3.579413507	2.059683576	2.501620525	3.107840894	2.163171653	3.300935818	2.424020804	2.059683576	2.569401491	2.750330087	2.136650225	2.059683576	3.0960511	2.059683576	3.771038056	2.973324376	2.233886897	2.64409466	2.719953645	2.350784615	3.499304147	2.059683576	2.059683576	2.645431036
APOC1	7.267565492	7.09059841	5.879384751	8.125003551	7.40080993	5.77738234	6.465378284	6.242827401	3.75345774	9.370901391	6.557385151	8.688343719	5.412730674	6.088233238	9.983084122	7.568685354	7.529455788	6.283719861	8.30567488	5.533971573	5.086137741	6.705314734	6.955181048	4.342412693	7.416719969	6.853787974	7.688277486	6.8111352	5.298865327	7.17680473	7.249357397	8.576316549	7.998617751	7.59296202	5.860296803	6.133637136	6.934623209	6.14566127	9.016959982	8.922626419	5.135228483	6.353937121	8.577437511	4.731966786	9.576858988	7.641794484	5.852048068	7.093630432	7.589287302
TTTY11	2.182535869	2.182535869	2.182535869	2.182535869	2.182535869	2.182535869	2.182535869	2.182535869	2.182535869	2.182535869	2.182535869	2.182535869	2.182535869	2.182535869	2.182535869	2.182535869	2.182535869	2.182535869	2.182535869	2.182535869	2.182535869	2.182535869	2.182535869	2.182535869	2.182535869	2.182535869	2.182535869	2.182535869	2.182535869	2.182535869	2.182535869	2.182535869	2.182535869	2.182535869	2.182535869	2.182535869	2.182535869	2.182535869	2.182535869	2.182535869	2.182535869	2.182535869	2.182535869	2.182535869	2.182535869	2.182535869	2.182535869	2.182535869	2.182535869
GTF2IP1	3.94598591	3.832648934	3.656470408	3.833178291	3.871692848	3.52440826	4.411798834	4.387445681	4.690855825	3.390792428	4.123257985	3.589620228	4.110468365	4.444729091	4.435654277	4.029385609	3.973738143	3.664864385	3.79805955	4.066782416	5.030677634	4.479566416	4.423617444	4.26517313	3.674084433	5.321747066	3.912375025	4.386751002	4.259985505	4.345112023	4.825304505	4.41757069	5.022989685	3.901422912	3.945361854	3.488661644	4.702516768	4.245833944	4.621389045	3.39428575	4.766479023	3.790498356	4.684403571	3.775149935	3.562094576	4.175245922	4.31835288	3.592771091	4.028429363
KRTAP10-1	2.15113459	2.15113459	2.15113459	2.15113459	2.15113459	2.15113459	2.15113459	2.15113459	2.15113459	2.15113459	2.15113459	2.15113459	2.15113459	2.15113459	2.15113459	2.15113459	2.15113459	2.15113459	2.15113459	2.15113459	2.15113459	2.15113459	2.15113459	2.15113459	2.303852492	2.15113459	2.15113459	2.15113459	2.15113459	2.225751804	2.15113459	2.60844722	2.15113459	2.15113459	2.15113459	2.242143576	2.15113459	2.15113459	2.15113459	2.15113459	2.15113459	2.231877164	2.15113459	2.15113459	2.218144822	2.15113459	2.352034656	2.15113459	2.15113459
ACAD11	3.317054239	3.439868938	3.499602619	3.777971034	3.485921476	3.444505634	3.301955406	3.587973784	3.750733319	3.17392926	3.474878202	3.208284749	3.387561246	3.383115127	3.830526508	3.725736128	3.182851497	3.363306837	3.393386952	3.293662007	3.228538136	3.808839196	3.273838226	3.926951648	3.173035598	4.044911978	3.283622582	3.428109237	3.484845844	3.565530787	3.104034099	3.385061102	3.267779216	3.387283554	3.306806582	3.1445999	4.257750382	3.585372609	3.294234691	3.319610778	3.666768328	3.539753094	3.326984311	3.131943248	3.133754563	3.195890374	3.50975663	3.668034916	3.424819344
OCIAD2	7.688766582	8.313538112	7.616413714	8.70024528	7.869664018	8.847557393	8.192406914	9.290101607	8.528259426	8.406653617	7.410944948	9.360525757	9.32252252	8.710153003	7.746173691	7.37908485	7.428597721	9.106455329	8.157922631	7.938170876	8.565900948	7.351582707	9.544619967	8.589872183	8.193144006	8.203818562	8.756758285	8.255135659	7.955586662	8.138917524	8.257728728	7.489150914	8.989103014	9.189733531	9.116919917	8.288365096	8.541309088	6.853069737	9.187193557	7.740308771	8.534550948	8.760566182	7.88448065	8.915283656	7.724351645	8.414851894	7.590919584	7.981242866	8.88075621
RPL22L1	5.364664128	6.07324709	5.63463885	6.44918168	6.469351256	5.994414584	4.95512657	5.174278618	5.620108172	6.738468658	5.549078395	6.050932312	6.216652098	5.685098347	5.743263965	5.626460676	6.070460088	5.715690035	5.27816183	8.286749342	5.256174136	5.569327819	5.355382856	5.647705915	5.913742896	7.063996828	7.700214597	5.783396132	7.075593674	6.020099873	6.479577198	5.080440159	5.909902269	6.232621465	7.582158555	7.41523627	6.048214423	5.993628073	5.092834067	5.938727225	5.86685396	6.274309711	6.211901863	6.31375687	5.670925921	6.00178877	4.796164468	5.347230046	5.80384373
SEBOX	2.283980505	2.283980505	2.283980505	2.283980505	2.283980505	2.283980505	2.283980505	2.283980505	2.283980505	2.283980505	2.283980505	2.283980505	2.283980505	2.283980505	2.283980505	2.283980505	2.283980505	2.283980505	2.283980505	2.283980505	2.283980505	2.283980505	2.283980505	2.283980505	2.283980505	2.283980505	2.283980505	2.283980505	2.283980505	2.283980505	2.283980505	2.283980505	2.283980505	2.283980505	2.50155704	2.283980505	2.283980505	2.283980505	2.283980505	2.283980505	2.283980505	2.283980505	2.283980505	2.283980505	2.283980505	2.283980505	2.283980505	2.283980505	2.283980505
TBX4	2.524460421	3.013929638	2.435678644	2.287922699	3.160973946	2.80347807	2.201946274	2.308024244	3.192304031	2.663985474	2.163509928	3.921153844	2.840179562	3.255347049	2.287391963	4.268122396	2.968268764	3.178823896	2.86202021	2.298067892	2.989000236	3.753135026	4.217056627	2.331282904	2.826189987	2.276727984	2.424735795	2.60528749	2.428709315	2.147524176	2.512534885	5.262836133	2.676129572	3.591614002	2.247565835	2.541270699	2.162450765	2.422079503	3.592443513	2.316967157	2.598740935	2.614150469	3.672374752	2.199436766	2.335779392	2.432199004	4.175877423	3.00475856	2.289195516
KIAA0586	3.65438922	3.97116558	3.558152967	4.592698428	3.69610504	3.653180807	3.957023486	4.650543774	4.376422808	4.083594262	4.271275266	3.591589315	4.528664883	4.113438257	4.979963596	3.994933382	3.290726234	4.761160775	3.556801432	3.755941174	5.169770923	4.795828251	4.382896688	4.568366647	3.825644659	4.844679349	3.369816738	4.40827588	3.945384169	3.616782547	4.142397944	4.185654118	4.715485538	3.913782219	4.351678715	3.56751969	4.866896291	3.76937701	3.542443433	3.471215191	3.977265164	4.006048363	4.313998526	3.472213619	3.532730764	4.058252297	3.734301824	3.814498493	3.836511154
PDE1A	2.493607923	4.004756144	2.577644927	2.825702412	3.35116533	2.744588948	2.374803873	2.184554679	2.423661655	3.723308019	3.2088992	2.750950731	2.924118042	3.317246415	3.175477296	4.045508969	3.642049527	2.678478789	3.720403302	2.306535528	3.383888053	3.952415337	3.955494987	2.764842956	2.711804195	4.322739517	2.782073409	3.250171701	2.995828113	3.191127261	2.943872351	4.590475279	3.543533451	3.33621277	2.517319962	3.451627617	3.303720852	2.947979487	2.693390808	2.656525975	2.914620317	2.653620501	3.747710504	2.406444025	3.155878649	2.673023659	3.764785166	2.346630939	3.753601554
FBXL2	4.883471207	4.239007441	4.20618146	4.042874506	3.46404935	3.761977551	3.591380448	4.121655658	3.771038638	3.59966414	2.948564921	3.966671112	3.428944468	3.152347803	3.089653371	3.118823098	3.220064731	5.446789748	3.621595592	4.525598903	4.403700511	4.648549019	3.819504601	4.096232977	3.086766118	5.024370976	3.28718778	3.972171591	3.16727157	3.652403001	2.952771893	3.319112643	3.942733514	4.989589808	2.979022079	4.324451843	4.610429809	4.522691929	4.464215193	3.661811539	2.803684096	4.934578446	4.079593538	4.39855922	3.491553268	3.883650165	2.636607437	2.622010832	3.905621672
DPP10	2.217363106	2.217363106	2.236109329	2.217363106	2.217363106	2.217363106	2.288464928	2.303948409	2.217363106	2.231981319	2.217363106	2.239352259	2.237856553	2.23460979	2.217363106	2.217363106	2.217363106	2.223684744	2.387435852	2.224189115	4.204848399	2.217363106	2.217363106	2.451933898	2.224567263	5.134208288	2.232732867	2.217363106	2.217363106	2.217363106	2.230727747	2.237731831	2.904604071	2.217363106	2.217363106	2.234234627	2.217363106	2.38355075	2.217363106	2.226707967	2.230225972	2.437633417	2.217363106	2.252118322	2.229723997	2.230225972	2.217363106	2.217363106	2.217363106
MRPL43	6.722741764	6.773819741	6.948776559	6.325621823	7.551067977	6.905212641	6.655507988	7.263659825	7.692363602	6.902240322	6.904138564	7.267653929	6.768818681	7.39256848	7.192471196	6.613888147	7.024574259	7.090921556	5.5450482	6.991672377	7.674953142	6.687587985	7.487311874	6.944432344	7.629031714	6.911323202	7.206467169	7.184984762	6.947772358	6.923365679	7.355479843	7.123252925	7.123183961	6.991856616	7.25371662	8.353950292	7.055100446	7.039122767	7.631961668	5.906335911	7.173644224	6.919337493	6.930422771	7.450171943	6.394724177	7.070072077	6.23521607	6.445955222	6.176188358
CACNG4	3.239644303	7.644424238	5.530379321	7.302027439	6.355558852	2.315579762	5.012560127	5.106399613	2.847610973	2.459692822	4.458464038	2.736942436	2.080678712	6.399042713	7.999422953	2.119814515	2.995864999	4.007448163	2.75189539	2.097504402	5.166437715	2.201809613	2.792795503	3.810214518	5.285790702	4.726934803	5.783573424	3.814188341	6.765489842	8.287085919	4.173743385	5.253165987	3.825264334	3.239185599	3.229328129	6.098811034	3.83012679	5.458252457	2.338402809	2.413804947	4.886452774	4.089306874	5.524565836	2.453104698	2.09145497	2.441138878	5.72333073	3.889352944	2.025703456
CRIM1	7.191806191	6.229891783	4.597455013	6.504131972	6.046812287	5.182981551	6.269971077	6.177630521	5.748414611	5.815251369	6.528737857	5.427219498	5.288929099	6.811514963	6.571887181	7.035846409	6.730239592	5.932691159	5.132952228	5.779283882	4.02270768	6.058516585	6.235551806	5.593370849	6.385552215	6.57724569	5.811582048	5.770174953	5.511487014	6.348511999	6.486750098	6.574194199	6.175862047	5.513539827	5.288622855	3.492936498	4.04269877	6.603929639	7.418243097	7.853824061	4.856203555	5.738451079	7.358298737	5.524676576	5.739817998	7.259944059	5.339859781	4.70562806	7.268306675
CPAMD8	3.195982256	2.629887366	2.86204372	2.709828322	6.454043971	4.2431654	4.447881206	4.998064728	3.015323886	3.728094262	6.127398468	2.54018111	2.440490694	5.735262055	4.117767894	3.340792027	3.462210857	2.386275741	3.945345421	2.440085633	2.591818537	3.635111989	3.786501609	3.645218058	2.874333926	3.081506337	3.342464282	5.097819939	4.382932787	6.726816927	3.229734969	2.938456412	2.597366818	2.896591507	5.005037259	2.978962493	2.476221359	6.333256474	3.354399887	3.160495454	4.902801526	5.596421322	4.869326042	4.372338947	2.682940464	4.096352316	5.639095383	3.255873712	2.692739898
OSGIN2	4.715361849	5.525691174	4.895971881	8.135812924	5.448786257	6.537228229	6.0409975	6.494185699	5.480672665	5.705095344	5.492406379	5.22306111	5.849286467	5.711419462	6.096421296	5.204682463	5.646936628	6.222493778	5.107001247	5.312435414	5.972321693	6.525008349	6.277309953	5.225081923	6.258461534	7.283019236	5.67586827	5.534348302	4.888927768	7.054808304	5.405071734	5.129087904	6.507896738	6.230689958	4.304917136	5.061870549	6.489520833	6.712941274	5.783253966	4.926096751	5.522756762	6.516484189	6.101499327	4.503316704	4.683473322	6.154764937	4.108871284	5.616060699	6.446901518
KRTAP4-3	2.103156889	2.103156889	2.103156889	2.103156889	2.103156889	2.103156889	2.103156889	2.103156889	2.103156889	2.103156889	2.103156889	2.103156889	2.103156889	2.103156889	2.103156889	2.103156889	2.103156889	2.103156889	2.103156889	2.103156889	2.103156889	2.103156889	2.103156889	2.103156889	2.103156889	2.103156889	2.103156889	2.103156889	2.103156889	2.179311476	2.103156889	2.103156889	2.103156889	2.103156889	2.103156889	2.103156889	2.103156889	2.103156889	2.103156889	2.103156889	2.103156889	2.103156889	2.103156889	2.103156889	2.103156889	2.174619892	2.103156889	2.103156889	2.103156889
IGSF9B	2.242129778	2.83850567	2.249741191	2.320465606	2.661716658	2.624875257	2.528609452	2.485562425	2.305206569	2.435320884	2.322553382	2.280378907	2.389470512	2.558261924	2.39080015	2.834852136	2.311665094	2.261810756	2.743127314	2.279090883	4.880418829	2.642847321	3.006995711	2.529457922	2.311244732	3.890347673	2.218614024	2.984168298	2.414141858	2.293624156	2.344507058	3.57985158	2.329491732	2.577161976	2.302530784	2.252949819	2.319211546	2.569040501	2.508469602	2.275220166	2.408898557	2.829999942	2.4178013	2.527639183	2.434417471	2.292489364	3.299450743	2.55254518	2.2481343
COL4A5	8.192960343	6.849711282	7.260141034	7.303836005	7.330315673	7.840086213	5.012107336	6.557645308	7.109361507	6.244923079	4.21327364	6.058070095	6.733547437	7.026383337	6.996295711	4.899948717	3.708752744	6.111891003	5.702850553	6.921812135	3.164289521	6.87422221	6.249373465	6.328937127	4.507742487	3.861873928	6.414744357	7.574719506	7.091660927	5.866792834	5.711569665	5.739332506	5.465470436	6.017219741	7.055949106	6.02277476	7.6769237	7.585451676	7.190541668	6.226343185	4.115675176	5.987644224	6.611292298	5.162500426	5.207627425	7.127524238	4.301160186	8.856598946	6.40346357
SPCS1	8.232804083	8.178127046	7.739985618	8.115615831	7.773593757	8.087090821	9.094304467	8.943194315	7.750606473	8.063571981	7.925259741	8.106746099	8.111926994	8.248669076	10.44524221	8.630174594	8.753234198	7.637586911	9.026422845	7.279200417	8.407124329	7.828257185	9.351890163	7.562939082	8.567864697	8.835935638	8.075825238	8.548788427	7.747387559	8.397571325	8.277766036	8.061850559	8.727348418	8.527045093	7.643927048	8.377036723	8.0861958	8.861225389	7.506593686	8.704148951	9.617338716	8.585570408	8.424470619	7.774079849	7.57290375	8.631336449	7.230290761	9.03283239	9.176234007
AFAP1L2	5.86395329	7.335773965	6.238826552	3.828892212	7.340039864	5.118148575	4.796820545	4.759855679	4.079160589	6.278059848	5.463902083	5.963216652	5.137035946	7.314344373	5.043463696	5.840594363	5.793950096	7.996379074	3.769315761	3.541855486	4.725962711	7.666799241	7.988919079	5.823860067	5.541208354	5.560504372	6.559266948	6.24481427	5.797098878	6.364818749	6.130235499	4.931081687	5.31333405	6.807362349	5.160833664	6.975051554	6.077541536	5.660180088	7.385490315	4.977004432	4.731606637	5.827429043	8.123071923	4.183972359	3.621522224	5.672190702	5.488895664	3.56706407	4.706828569
SLC5A2	2.325057665	2.265646374	2.281001913	2.289061387	2.440931377	2.277918979	2.222129936	2.231212035	2.219984092	2.276503619	2.420250617	2.233871694	2.326175035	2.346498486	2.207579085	2.270827345	2.220789182	2.280873597	2.299353603	2.239836899	2.386371579	2.346498486	2.292373591	2.261096711	2.275602165	2.354543249	2.244062897	2.241423194	2.381972291	2.240498081	2.207579085	2.255878315	2.2571848	2.289953932	2.242215645	2.324809235	2.239175394	2.221191547	2.33852864	2.207579085	2.282797056	2.243139586	2.264218126	2.221593793	2.464890573	2.253523462	2.268239337	2.431664088	2.300998182
ZNF222	3.886148249	4.562104532	3.460417755	3.775509711	4.096975603	4.496238725	5.098531756	6.365310357	4.632245359	3.635266223	5.755071417	4.010852805	3.915910195	4.536559289	4.9180787	4.226032897	4.214771795	3.895001496	3.832225318	3.299548125	4.959462472	3.947619472	3.873848809	6.531653106	3.873563609	4.836136487	3.363012667	4.581634374	4.925555023	4.365554386	3.919831945	4.86345814	5.880755652	4.848694531	4.474642218	3.838945932	4.487063482	3.51807778	4.126753148	3.543315277	4.681059593	5.051673451	4.387832361	3.67642746	3.738163521	3.771884278	3.948008776	5.680006457	4.150595128
PRELID2	3.633919225	3.282996924	4.102693024	3.654477032	2.85151564	4.00263583	2.90319203	3.871614307	4.059488928	3.15162486	3.108754547	3.656378801	4.515047731	3.317588352	4.338263829	3.068384081	3.024388414	3.7336774	3.471114857	4.204979775	4.305806607	3.31718894	3.937166492	4.325920256	3.276412842	4.777676061	2.941056175	3.138757364	3.052557389	3.998190527	2.923600104	2.467095871	4.174320831	4.087225247	3.844305143	3.263511388	4.125603806	2.653508129	3.954437736	3.593057035	3.723067282	3.920179208	2.88307488	3.404970121	3.125757456	4.259760481	3.216568802	3.428069605	4.128526233
C1QC	6.873634826	10.03987531	7.213296583	7.094361287	9.131348484	6.818938709	6.308589895	3.672821827	6.350729799	11.10320724	6.098471772	10.07124486	5.53545389	7.71458166	8.275871401	7.745607999	8.585232257	9.313025802	5.606913076	7.94615052	6.933092397	10.10266637	7.48033166	5.260152459	6.863467127	5.538657772	9.955325481	7.779325328	6.43660276	8.736689192	8.112460343	8.966811724	5.600898319	11.52377178	3.860725723	7.289111866	8.468708019	7.595426262	7.760622264	8.410441634	4.95819045	5.56294852	9.299132087	5.429964227	9.53898276	8.628137141	4.824134174	4.082791533	4.12291753
ARHGEF15	3.631025999	4.765383617	3.387695833	3.555465001	3.718708154	3.26360466	4.192240349	3.464981528	3.312177747	4.994018755	4.496554118	3.496384725	3.104661058	4.017327996	4.027589968	4.732881084	4.50628646	3.365189886	3.863651045	2.950727332	4.479092562	4.439779538	3.597573456	4.295573808	3.257619193	4.552137339	3.869128655	4.555330611	5.044583905	4.458336832	3.647932774	4.534646492	4.966148327	4.099761419	3.569520802	3.632716254	4.620992729	3.979406141	3.896741019	3.578622327	4.653883718	5.553354728	4.809724483	3.9914913	4.689297924	3.867227343	3.559683145	4.113828616	3.421287235
PISD	7.328874823	6.947992362	6.063808109	7.16934083	6.504722606	6.570889638	6.154796562	6.790633549	7.344255001	6.483883141	6.697219971	6.263415873	7.231782799	6.328285421	7.18229638	6.490133141	5.7765493	6.266304268	6.158884482	6.432596379	6.008892946	6.974839584	6.230510247	6.850290829	6.810097	7.200700267	6.668347967	6.613729137	6.862214367	8.632006312	5.921355836	6.227394223	6.20350641	7.050965874	6.252360187	6.805304235	6.612025939	7.383259404	7.43239691	6.200504785	7.579934323	7.281502609	5.963902794	6.248271972	5.402939019	6.784658695	6.378397403	5.568021811	6.567524867
SLC26A5	2.31699885	2.344122018	2.31699885	2.31699885	2.31699885	2.31699885	3.741117061	2.667977592	2.31699885	2.31699885	2.447887796	2.31699885	2.350998388	2.345668567	2.358677676	2.538518551	2.717176593	2.358259864	3.279083039	2.31699885	2.402829286	2.31699885	2.31699885	2.438040388	2.31699885	4.950170772	2.31699885	2.363820694	2.31699885	2.31699885	2.360903948	2.31699885	2.77352774	2.346230535	2.411042352	2.452068856	2.382019876	2.903607573	2.37046534	2.31699885	2.535690612	2.547823569	2.343559223	3.206721943	2.377766537	2.421209628	2.359373757	4.108052269	3.099622354
MLX	5.714378333	5.66976489	5.806481762	6.512683813	5.808789164	6.425831614	5.463743506	5.915792619	7.092225058	5.270537037	5.049907035	6.092306917	7.252768758	6.33213672	6.435391228	6.274412897	5.617692922	6.5151664	5.470783782	7.225545644	6.762944139	5.950368957	6.610130015	6.329682442	6.194986217	6.875947203	6.176845515	6.332387941	6.222750079	6.391211215	6.190723595	6.138984296	6.787760549	6.092862922	5.57429464	6.00290947	7.101895714	5.718421386	5.628502873	5.573467659	6.845982987	6.515388082	6.081974809	5.326410531	5.292782617	6.360950597	5.311054121	5.918573657	6.710429974
OR1L6	2.267583464	2.267583464	2.267583464	2.267583464	2.267583464	2.267583464	2.267583464	2.267583464	2.267583464	2.267583464	2.267583464	2.267583464	2.267583464	2.267583464	2.267583464	2.267583464	2.267583464	2.267583464	2.500064126	2.267583464	2.267583464	2.267583464	2.267583464	2.267583464	2.267583464	2.267583464	2.267583464	2.267583464	2.267583464	2.267583464	2.267583464	2.267583464	2.267583464	2.267583464	2.267583464	2.267583464	2.267583464	2.267583464	2.267583464	2.267583464	2.267583464	2.267583464	2.267583464	2.267583464	2.361770289	2.267583464	2.267583464	2.267583464	2.267583464
SNAPC5	4.785619244	5.716996628	4.98460272	5.338551332	5.64377031	5.571320749	5.356967199	5.367299773	5.365304516	5.477226435	5.406747207	5.10175757	6.378476768	5.495927545	5.404169016	4.941681982	5.389645439	5.455167733	5.327035239	5.870221816	5.537234714	5.347851427	5.184588358	5.874336196	5.610926134	6.697928148	5.377450211	6.325991034	4.936782035	5.437342348	6.05189924	5.575597233	6.101966225	5.54890938	5.402948012	6.150002333	5.119955186	5.88591242	5.160058498	4.908676875	5.903783137	5.873599964	5.056737977	5.452075601	5.132853439	5.2229819	5.066560461	5.548651313	6.170024887
USP20	4.993303785	5.840479023	5.200184126	5.609345221	5.631851583	5.518536556	5.7761425	5.493145307	5.085040883	5.391655393	5.061566934	4.904452307	5.304750958	5.770162321	4.803081444	5.54002344	5.625327145	5.120133691	5.099398824	5.074813366	6.088851639	5.659205139	5.570120852	5.735286326	5.450103592	5.589967545	5.005444253	5.050848716	5.401519856	5.420891269	4.942149906	5.588557509	5.699023356	5.347905341	5.315233345	6.349487603	5.529969509	5.154230423	5.591682327	4.951210693	5.504853813	5.732121175	6.326621697	5.705824195	5.595424427	5.112668021	5.432029749	5.777059612	5.471584715
EIF2S3	9.976055416	8.912897267	9.780315366	8.616159009	8.379513881	8.663883003	7.836929315	8.576082184	9.871954606	8.691988878	7.688557077	8.612051604	8.22237829	9.018987199	8.688564626	8.525688878	8.493793541	9.351550483	7.997298705	9.494283008	8.890285423	8.979431512	8.971683989	8.42098373	8.660182654	9.506762217	8.892245906	8.561873292	8.548267194	9.255144546	8.857466044	8.912663995	8.72485303	9.822930336	8.419648975	8.474519358	9.099979283	7.775122454	8.422582335	8.595564095	9.108405073	8.451285164	8.613579227	8.471625303	7.73441438	8.402474005	8.013831522	9.160668281	8.869424317
MED11	5.647883627	5.002683807	5.314423319	5.539687576	5.499535452	5.59828683	5.138482593	5.06968228	4.775952183	5.667108031	5.686536089	5.217588503	5.013166617	5.863828028	6.074769403	5.125269618	5.621938965	5.086340553	5.335345853	5.021712909	5.923587826	5.155687723	5.492206346	5.853158423	6.015797727	6.608697306	5.825013699	5.243098012	6.023646701	6.166316324	4.995566117	4.966091166	6.357603889	5.299309715	6.402113468	6.268421306	6.042798657	5.951850723	5.026932603	4.967079091	6.067094997	5.296119101	5.536628219	6.508365824	5.258435938	5.480046278	5.373660507	5.773093089	5.22610558
LAMC1	7.600707889	8.649375146	7.36794215	7.789479868	8.618976179	8.403658743	7.338014598	7.51966679	9.382803848	7.98819685	8.11912001	8.125660652	8.45463241	7.857285742	8.732653324	7.400519612	7.00080327	9.453381162	6.248808866	7.874456656	8.299622257	8.794658795	6.976024086	8.529012725	6.542074552	10.22059391	7.629928524	7.695203628	7.440698772	10.44503011	7.871306554	8.369047176	8.102215884	8.355274983	7.068193293	8.168715157	9.129443496	8.693512225	8.480953771	7.685381868	7.570946566	7.522273511	7.56443354	6.16100237	6.942923306	8.152761932	6.336501599	5.930592727	6.860756646
LIN9	5.298517966	4.619349541	4.606738874	6.003031334	4.1901938	5.641324954	3.816598125	4.760061538	5.545000094	3.97880398	3.856669395	4.559964099	6.092957835	4.868931504	4.916079928	4.753051554	4.332712207	4.468017027	4.841506564	5.772417074	6.449164066	4.635190252	4.765276155	4.461168198	4.154557668	4.790199925	4.695677553	5.335736493	4.24495381	4.62919669	4.793368939	4.945659534	4.547425659	4.680383106	4.317406939	3.99042366	5.931916842	3.320827714	4.722032326	4.53316654	5.119551148	5.722296762	5.101355418	3.564079459	3.710887765	4.903041676	4.123921879	4.220633715	5.145014217
NEK6	6.087683702	6.25662549	5.304986219	6.134581575	5.532793045	4.822028997	4.222865617	2.952027577	3.08356175	6.557316648	4.63495767	6.848048466	6.561749825	4.99843267	4.480942175	5.146178072	5.242131807	6.971703837	3.012241923	6.270294681	5.426325759	6.794560287	5.066401041	4.623993992	5.400766285	6.399991367	5.448024525	5.071519338	4.374925231	6.520977464	4.932950373	6.077590394	4.056042282	6.781245171	3.660340874	4.701844544	4.476044012	5.362095328	6.256599191	4.389748653	3.340319075	5.519662221	6.035968495	4.147925671	5.480745457	5.833485795	3.936457143	2.502809629	3.420095235
NRBP1	8.098761168	8.270287576	7.362160665	6.718941122	7.975839861	7.495530359	6.707560464	6.882785383	8.730509306	7.737280671	6.177749252	8.148327778	7.69387195	8.207192369	6.788335052	7.26235282	7.028756778	7.188033381	6.99509702	7.526826982	8.219109727	7.94835695	7.804252304	7.930670512	7.517510184	6.920275079	7.774316259	7.260580013	6.71605976	8.175566234	7.686289994	7.986895979	7.41015401	6.982496773	6.722782938	7.899509197	7.88937933	7.111414349	7.82014817	7.506214693	6.876613605	7.180421732	8.00739167	6.901969154	7.032232919	7.884842583	6.985606186	6.540579316	8.102257632
COLEC12	2.95927273	4.887638923	3.39077697	3.213186202	5.889138461	3.11928409	2.991010178	2.190186825	2.292709091	4.766937774	2.595134873	4.176535185	2.840694648	5.823438694	2.963460469	4.199972368	5.284113034	4.742635139	2.275888441	2.510538548	2.717938915	5.766737439	4.998012671	2.66691535	3.364177355	3.496887946	4.162185421	4.871287012	2.421392587	4.220685223	4.799161161	5.629226257	3.057513266	4.313200982	2.190186825	2.954575866	3.513361368	3.485988842	4.170388263	3.207976421	2.338752375	2.212412597	5.386545964	2.573318029	4.859446936	3.674664806	3.742143879	2.257553462	2.216301133
CTXN1	5.568808206	6.383837983	7.512372087	9.409159687	4.805153669	7.177002464	6.168367198	6.039635507	3.998164862	6.041820338	4.616119957	6.016362029	3.806341678	5.690476506	7.137236737	5.700414557	5.778543403	6.831107824	6.838974347	3.367073494	8.818118009	5.23561513	7.407446474	4.573116792	6.704405974	4.246302119	4.865954259	3.593534638	5.541404817	4.926410959	5.121737295	6.965535205	4.323535254	5.119412204	6.198977933	8.349115671	7.73161044	5.62455247	6.523583194	5.543227097	6.671595781	7.248827887	6.155158443	6.964466236	6.710993072	5.809012666	6.006277649	6.039199427	4.845577804
MAPK15	4.283936838	4.292510257	3.447805701	6.390223633	3.069029609	4.91265254	5.030691935	2.701887837	4.191846413	3.436363423	2.355072811	3.115414201	3.600796369	4.012296511	8.118478566	4.949101707	3.448560002	4.980569622	3.75555255	3.401241866	5.624715382	3.754177155	3.575635	4.374562969	5.028203979	3.0578219	3.869560494	2.913866799	6.067381511	3.058460857	4.458728614	4.415378781	3.112406509	4.110591763	3.536610894	6.333236307	5.143015081	3.792151906	4.348767094	3.814290679	4.115999305	3.968422639	4.495878185	4.811898396	3.949964948	4.056790848	3.786254053	4.103337866	3.017297469
FLNA	9.201588403	10.49159078	9.191863025	8.226426974	8.68790265	8.964708406	5.181847676	6.473758954	8.323438982	9.612845214	6.467784599	9.421070438	9.320601285	9.087260798	7.702675805	9.03842883	7.960657412	9.530729369	5.889517231	9.698056532	7.925138688	10.16525835	9.392620497	6.356734138	8.117530898	7.357773716	9.180045788	7.028433251	6.6964091	8.474151367	7.952847497	10.48455182	6.71407696	10.50388505	6.50821261	7.392486113	7.056571611	7.529148596	9.850734084	7.215027712	6.455718073	7.887290992	8.009342023	6.446116375	8.14554465	8.372671351	9.052290746	6.372853621	5.616771683
PLEK	3.468600036	6.503277384	4.030777965	3.588677481	5.215594091	3.680244348	3.162740208	2.493142219	4.333851772	6.665763942	4.243546964	6.213854532	4.173435159	5.071336738	5.149580587	4.807022781	5.836894765	6.071298437	3.126282077	3.878005422	4.012587141	6.67706039	5.189294541	3.234807654	3.248058989	3.002875723	6.142295163	5.95839435	3.9951571	5.557313383	4.875067354	5.829702292	4.182360009	7.487130816	2.434220453	2.809143732	5.608756691	3.935296708	4.610614352	5.419181432	2.92986967	3.76466134	6.430565594	2.599880687	6.41417044	5.235277128	3.670104708	2.354594951	2.865346711
GML	2.354720611	2.401828748	2.275158441	2.275158441	2.275158441	2.275158441	2.275158441	2.275158441	2.275158441	2.275158441	2.275158441	2.275158441	2.275158441	2.408919073	2.275158441	2.275158441	2.443805142	2.275158441	2.721727105	2.275158441	2.275158441	2.275158441	2.275158441	2.275158441	2.275158441	2.275158441	2.275158441	2.275158441	2.275158441	2.275158441	2.275158441	2.275158441	2.275158441	2.275158441	2.275158441	2.275158441	2.275158441	2.275158441	2.275158441	2.275158441	2.469855194	2.275158441	2.275158441	2.275158441	2.275158441	2.275158441	2.275158441	2.275158441	2.275158441
NUDT4	4.576469935	5.809534846	4.055740564	3.916543058	5.172462482	5.64476509	6.029058307	6.031653308	6.850564093	4.912361232	5.261096725	4.86298784	5.765686853	5.640468599	5.969143568	5.491933075	4.614543991	5.74713783	4.28930968	4.291916529	3.499564599	5.168411041	6.563091492	7.025853932	4.075441005	5.654416869	4.784004482	7.177485538	4.827060093	5.031495218	5.533405916	5.534651093	5.489445511	4.33913849	5.537231352	5.717329447	6.617016551	5.774043533	5.343267166	4.52394192	4.9892802	5.255330431	5.940400732	4.337036248	5.005088554	5.635015084	4.777509667	6.152332387	4.988408977
CCDC38	2.205935224	2.221007592	2.226696616	2.223405534	2.353571183	2.322152387	2.181046466	2.252774998	2.291655592	2.216802184	2.214393925	2.431647446	2.279430073	2.284475875	2.211831015	2.203054715	2.194685884	2.241568035	2.381526272	2.197734362	2.422068846	2.243934185	2.181046466	2.373396712	2.181046466	2.945078693	2.255123997	2.438825033	2.4936904	2.214695163	2.181046466	2.181046466	2.281161926	2.202599405	2.216501357	2.222356894	2.530560078	2.222656578	2.220707586	2.203813267	2.288213507	2.338914751	2.220107399	2.223854732	2.211227357	2.212585255	2.181046466	2.203509891	2.322994854
NFKBIE	6.613598374	6.943041396	6.427802363	5.19181981	6.78473152	5.952909017	5.977819618	5.8565719	6.129914744	7.765652527	5.537488674	7.649679516	6.601139583	6.505051592	6.130855649	5.66581566	5.857448966	6.635938513	5.562976001	5.947963124	5.589692167	6.562337603	6.091656902	6.107094265	7.182312002	5.374339595	7.169225487	6.035893654	5.739064977	6.71494673	6.768052844	5.384767491	6.393593693	8.204578652	5.183561174	5.467087163	5.200723217	5.533024526	5.981905615	7.938042516	6.526717488	6.014951887	6.328369778	6.213416412	6.35038163	6.334459623	5.484626621	5.87209866	8.427415568
REXO2	8.074365219	8.19554042	8.160805245	7.945763939	7.907946551	8.679184978	6.974924574	7.548745018	6.368515144	7.22624515	6.664469996	6.583380867	7.000590054	8.012906643	6.579212926	7.585218489	7.95583901	6.480423226	5.786224803	7.029723634	6.910478959	7.161741034	7.720765733	6.333918532	7.638355348	6.48663454	7.478362421	7.658371277	6.365483703	7.761936968	6.520412075	7.402380408	6.816413195	7.829987315	6.618216688	7.995316854	6.649764685	7.883955918	7.808163592	6.969490142	6.966065744	7.349109121	8.166088137	6.840699269	6.872924791	7.497025385	7.789294186	6.864643599	6.908169628
MIER3	4.429175114	4.122513713	4.530217727	4.328534997	3.826585759	4.494945089	4.734038053	4.91508052	4.931748699	3.616526003	4.465051514	4.16653843	4.956636373	4.322575328	5.785984993	4.734958525	3.566161131	4.449157715	3.944572178	4.920534709	5.823652817	4.537686249	4.749613397	5.555219556	3.48382798	5.623895389	4.328653009	4.542152968	4.668532302	4.481014584	4.3871895	4.737546937	5.107905631	4.718572389	3.991303592	4.033178878	5.974594683	3.966019408	4.194975706	3.988149618	4.790835191	5.310778403	4.261665098	3.928056739	3.318482258	4.572318469	3.628831945	4.319160946	4.89962431
TEAD4	6.642302442	6.729405299	5.251388275	6.916756208	6.305641603	6.523469942	3.453096082	3.190191871	4.183785273	6.837873333	3.957176409	7.033953766	6.428878135	4.95706826	4.151211137	4.292476138	4.797870738	6.530795004	4.359513041	8.212431608	6.342822494	6.694695025	4.418219661	4.728027481	5.827466159	6.468399466	7.206461333	5.537344212	4.555953257	7.134122833	5.764175979	4.723371375	4.843994852	7.06780045	4.571986493	7.154833447	6.968540551	4.614000047	6.735744127	3.873770393	4.388032476	5.061421599	4.833959549	4.646145483	5.4250388	6.358474457	4.695885342	3.098174643	2.948250144
PHKA2	5.682937431	5.44381199	5.812797018	4.976387534	6.125355574	5.933087254	5.306785324	5.927835697	7.976746919	4.629718088	6.089220877	4.4013698	5.131143721	6.662331306	5.980572738	6.023791549	5.493108369	5.053967373	5.996027591	5.799323627	6.650330649	6.818512979	6.478866147	6.124661992	5.633597389	7.27401628	4.541098039	5.663749143	7.021796715	7.422582523	5.029067684	6.304855079	5.749540688	5.941985827	4.587674116	4.496046452	7.009928274	5.385550082	5.486674276	4.85467681	6.948369936	6.295671138	6.987295685	4.79539187	4.62404657	5.393259643	6.227689671	6.448329426	5.66472977
TAC3	2.05564991	2.106649137	2.094791636	2.434368739	3.255858752	2.05564991	2.770580881	8.237991457	2.470293651	2.22919645	12.51107837	2.123752727	2.11934964	3.085328257	7.682683375	6.928169343	4.682918381	2.132512797	3.558178555	2.178378725	11.26403311	2.109536007	2.447927051	2.846338156	2.447101149	2.443239733	2.278350199	2.372790047	4.623866583	2.584102656	3.326110278	2.326155565	5.047740198	2.213148849	3.78729845	6.441003715	3.104007075	12.20128464	2.202037651	3.909144272	2.683506163	3.513364254	9.310471833	2.662113106	2.616276506	8.44163535	2.910758229	2.494214956	3.266364045
MVP	9.460163309	9.461325338	8.228442734	8.516288424	9.043646116	8.341475792	9.054845934	9.292945576	6.144909108	9.480687428	7.93545745	8.711500388	9.326276133	8.768366515	8.136623619	7.083032938	7.379620589	8.982251881	7.557727126	8.535844356	6.265314942	9.642818198	8.245596239	8.134670389	9.230611592	7.421695342	9.260680235	9.010261577	7.766559662	7.265808056	8.725202737	8.816194455	8.317600783	9.126746977	8.285213196	8.498434466	7.041173748	9.512254948	9.065040419	7.210258403	7.736754832	8.060684257	8.394204642	9.249658911	9.183131042	8.607187351	6.741779319	8.092757446	7.23060374
C12orf54	2.925843983	2.517152348	2.361833402	2.227529702	2.341611681	2.931806056	4.729146296	2.334883932	2.710368535	4.821078932	2.227529702	4.143844414	5.264214462	2.932197362	2.262690201	2.540994606	2.580825057	2.329230823	2.707406564	5.14655633	2.412759696	5.294856318	3.486445256	3.867449797	3.658744499	2.415417119	3.019709463	3.417161152	2.633774777	2.303238929	3.429706908	2.856695261	2.54193946	4.44440606	2.307001204	2.319713881	2.613742428	2.350367773	4.162118767	6.139450009	2.656979174	2.528437988	2.314867495	2.260098152	2.509431626	2.76107353	2.263337425	2.420256139	2.282991644
PIK3CA	3.252953123	4.101481891	3.65601827	4.086975152	4.090884708	4.255599349	3.509883661	3.959432341	4.54835962	3.348306085	3.013848914	3.672255107	4.209423257	4.39738532	3.644845469	3.801244095	3.510991838	4.674734754	3.179404319	4.433379565	3.634227283	4.239592171	4.499375233	4.107646337	2.915593106	4.465632777	3.09257483	4.223516692	3.684038949	4.263696794	3.735548343	4.090505165	3.852000156	3.803513541	3.082241355	2.82052287	4.23818464	3.782910717	3.777868609	3.710314424	4.281832696	4.270961922	4.248638057	2.986264132	2.997978757	4.071393318	3.274575633	3.779504922	4.25600945
C1orf105	2.273964604	2.404823113	2.784441778	2.321981385	2.440184172	2.355338393	2.273964604	2.328422425	2.861178928	2.273964604	2.273964604	2.334364824	2.273964604	2.684017764	2.342936037	2.323272313	2.550386544	2.872527841	2.400096079	2.273964604	2.322450971	2.411934075	2.586939804	2.315624231	2.313970665	2.985079391	2.472683365	2.351332889	2.312788173	4.028750247	2.273964604	2.383461703	2.312551537	2.369198616	2.273964604	4.410477051	2.478998098	2.336455257	2.727746639	2.325030474	2.273964604	2.355338393	3.43337001	2.273964604	2.273964604	2.378314765	2.562596509	2.373146044	2.273964604
LMNB1	7.136283056	6.661089988	5.6273068	6.483068031	4.760716621	8.217456817	4.82878963	6.56562944	7.075045621	5.812901771	4.854346965	5.915568734	7.970863033	6.869827749	6.427651762	6.05522622	5.58010736	7.177762075	6.618438482	7.755512394	8.742098237	6.438553237	7.512521303	6.808017396	6.097415275	8.383685387	6.131285096	5.953625842	5.687642975	7.898569394	6.805698726	6.165896841	6.716125852	7.783451052	6.501213944	6.003369682	8.731379437	4.212908906	6.460780046	5.676518957	6.910154406	7.254676609	6.351391804	5.173313446	4.24177167	7.094909666	6.73978708	6.331495516	7.061566269
ZNF274	4.883833466	5.52799802	5.298019839	5.263770648	4.72726302	5.396114403	5.295887725	6.064748189	5.842686118	4.043954646	4.600041221	4.362385766	5.652812568	5.626046798	5.838097306	5.040149906	4.896487023	5.246418126	5.351458802	5.315118157	5.720085594	5.770940583	5.319466527	6.872428604	4.355385906	6.56444709	4.776025422	4.651369016	5.930345409	5.234848297	4.551930325	4.798093894	5.948749351	5.824526037	4.579880665	3.976840219	5.474764152	4.308923486	5.667643098	4.336809317	5.750323506	4.639598893	5.37937847	4.338002563	4.148542244	4.179884534	5.214338207	5.573361501	4.769644344
ZNF335	5.17276179	5.88078829	5.352763102	5.137881564	6.788961533	6.149759383	5.139913129	5.888873674	6.578876387	5.531561166	4.919773629	5.062973736	5.296056119	6.152428382	6.161225512	6.043785154	5.27816872	5.656550004	5.949009436	6.103723349	6.222744645	6.277408236	6.065311091	6.017457939	5.776117582	6.367203273	5.15448561	5.932906662	6.544906859	6.12852484	5.551431891	5.765316762	6.234721595	5.452725256	5.835711366	5.169765461	7.021918884	5.3100609	4.82559108	5.231145123	6.329381865	6.446567197	6.248742575	5.496546233	5.128163443	5.661424456	5.877101833	5.246049932	6.299973923
COPA	8.610141649	8.329225526	8.935213161	8.743945283	8.1126751	8.446580787	7.54097063	8.001619976	9.07963219	7.115638594	7.948961079	7.649000787	9.942447953	8.65741338	8.701972273	8.06552531	9.184529543	8.726842553	7.69470989	8.146472365	8.342701081	8.632231567	8.265016936	8.235251264	9.027417583	9.418434584	7.749037143	7.962830895	7.138956553	8.631177105	8.379734331	7.953808568	8.358314661	8.693334757	7.632401496	7.131119876	8.801239803	8.202939482	7.979307641	8.100511284	9.052914505	8.190013211	8.267862019	7.24601188	6.972222383	8.566685284	7.93999379	9.333526896	8.057529345
ARL10	3.430074396	3.201521912	2.607265856	2.609569777	3.138634619	2.345489386	2.942853035	2.291705594	2.793842279	3.403064398	2.424834171	3.013334668	3.167772583	3.24610739	3.318875185	3.08411984	2.825640156	2.520179806	2.577320006	3.559092706	5.234879928	3.763349096	2.75810578	3.870281402	2.831478075	4.432862268	2.727072617	3.021292082	3.07048318	2.985826568	3.302515298	3.390693377	2.558844619	4.116854551	3.28543138	4.492118933	4.326739195	2.597285109	2.704444532	2.657508674	2.452134585	3.251327356	3.198144532	3.294343028	3.01714933	3.106989977	2.80788958	3.135646102	2.807484678
NR1H2	7.513398799	7.877414847	7.791297723	7.920856495	8.775728367	7.766811106	6.681362116	7.320528527	8.156933056	7.491146591	6.732047711	7.11253155	7.732748226	7.537306562	8.092404163	7.190998795	7.262281705	6.757155983	6.965722758	6.904921215	7.07939925	7.70759201	8.248312993	7.811079872	7.464097093	7.650375534	7.194444511	6.342999399	7.96588218	8.297989751	7.949041079	7.69962394	8.320222823	7.147102345	7.106666024	7.371166531	7.43788377	7.506324156	7.912589254	7.189433017	8.410810017	7.837990976	8.058026584	7.931385989	7.951152495	7.167494546	7.507519385	7.282750618	7.640207661
HSBP1	7.662869966	8.055000372	7.076447657	6.244636793	8.142568125	7.361403758	6.901708558	8.423871973	7.333649386	7.985553118	7.265151177	7.626332076	8.71519992	7.428891435	7.455881506	7.14380702	7.081126833	6.828634572	7.32692846	7.583917263	9.93000384	7.525887173	6.862458462	8.296129966	7.929762163	6.98136691	8.101336097	8.055135606	6.817535878	7.371592379	7.898573774	7.911831326	8.031638348	8.191473849	7.599024287	7.929718453	8.085156793	7.694766146	7.743906429	6.936917769	7.953238504	7.871305906	7.77711997	7.749780755	6.894593675	7.364981815	7.505375912	7.279369468	6.856643036
HACL1	5.532905468	6.617854971	5.689678954	7.44043302	6.394621752	6.254193509	6.616204732	6.208536115	6.941041948	6.018857748	5.913708131	6.006646403	5.554866169	5.77832665	5.898236203	6.294921991	6.08649751	5.224069971	5.103475826	6.867181412	6.708165829	6.092577303	6.159768142	6.382994411	5.472790506	6.509761241	6.10627849	6.202818819	5.983604623	7.227312783	5.84351019	5.899233403	7.141392875	7.01406641	5.266298805	6.357886491	6.544974155	5.950739316	6.577028241	6.205476467	6.927709823	6.699713044	6.036551095	5.969193596	6.118028591	5.843530141	5.620773393	7.003382112	7.419449668
TNPO3	7.556147761	7.75070841	7.284430059	8.147261346	7.001221559	7.10009655	7.452720737	7.253385464	9.009619174	6.53505725	7.003995548	7.216586022	8.339126963	8.154538162	6.998277231	6.885926022	6.823083608	8.497624191	7.140003746	7.796839061	7.33729056	8.110785875	7.608589895	7.631188945	7.3354434	7.62850296	6.921512146	7.594981563	6.50474121	8.317156703	7.705295206	7.359082296	7.860851238	7.738978973	6.623356644	6.528260741	7.816873082	7.039194572	7.301298994	6.764634028	7.569318456	7.973962992	7.602363456	6.465920126	6.626008482	6.953568451	7.73470223	7.455536046	8.402210645
LSM12	5.030399445	4.655391902	5.102335351	5.443214361	4.699628441	5.14642025	3.626850009	5.107871657	6.558278422	4.404329197	4.475156895	4.880265923	6.000500016	4.58997071	5.232795324	4.824117753	4.023955337	5.522520727	4.206754615	4.757595585	4.784004681	5.051113706	5.167942656	5.207342423	4.04037382	5.444214591	5.065242965	5.166360516	5.1206781	5.275137359	4.455509822	4.653810002	5.626842294	5.083289544	4.406232986	4.905744347	5.989097021	4.267865561	4.872325564	4.559744065	5.803810099	5.1196605	4.917364758	4.216965197	3.871312814	5.206016004	4.423281145	4.699447627	5.685496583
SIPA1L3	7.674280132	6.43886233	4.951286972	6.883918133	6.173091414	5.46742464	5.528833545	6.354186372	7.535708924	4.680278183	3.970985178	4.68411861	5.453213477	5.967305113	6.528582385	4.969998862	4.86785798	5.689433588	6.445067929	4.359820713	5.828337981	5.778004662	6.686217226	6.104177473	5.753799235	5.660806788	4.718533226	5.030056589	6.161848296	5.946838132	6.239607259	8.032894281	5.886014064	7.16725531	5.29935453	4.257925353	6.776363912	5.800710662	6.360756064	5.5266612	6.180464721	6.322250178	6.231644265	3.833817087	5.233341241	5.714592095	6.326039626	5.312091969	6.503519034
SPATA8	2.205934284	2.325862113	2.298487079	2.205934284	2.205934284	2.205934284	2.205934284	2.205934284	2.205934284	2.413918759	2.257107745	2.205934284	2.205934284	2.205934284	2.205934284	2.205934284	2.247407746	2.252820139	2.428327307	2.205934284	2.662569171	2.332428317	2.273584887	2.205934284	2.205934284	2.205934284	2.205934284	2.205934284	2.205934284	2.205934284	2.205934284	2.205934284	2.205934284	2.452385353	2.205934284	2.782932319	2.205934284	2.205934284	2.205934284	2.205934284	2.205934284	2.205934284	2.265781891	2.205934284	2.424523759	2.205934284	2.205934284	2.274403786	2.205934284
OR52I1	2.336942181	2.336942181	2.336942181	2.336942181	2.336942181	2.336942181	2.336942181	2.432179759	2.387020944	2.336942181	2.40273024	2.336942181	2.336942181	2.420499527	2.336942181	2.507371216	2.390239748	2.336942181	2.701783632	2.336942181	2.336942181	2.336942181	2.336942181	2.336942181	2.336942181	2.336942181	2.336942181	2.336942181	2.471194089	2.336942181	2.336942181	2.336942181	2.336942181	2.421917317	2.336942181	2.336942181	2.400948515	2.336942181	2.336942181	2.336942181	2.398809289	2.336942181	2.414112606	2.393455698	2.336942181	2.336942181	2.460340354	2.336942181	2.433592992
KRR1	4.3462609	4.639236211	4.384831894	4.353891336	4.415395634	5.031274628	4.829031357	5.584644372	5.911277315	3.936877074	4.581939757	4.209856789	5.353782059	4.991166678	4.936347182	4.632773163	4.566291663	4.538266675	4.049580513	4.388069577	5.355760364	4.807878226	5.29225139	4.829938838	4.024732263	5.279897102	4.330675397	5.123800342	4.142732885	4.206813826	4.826876813	4.410779576	5.93110314	4.551159967	4.495748122	3.971976343	6.048282561	4.341939731	4.887093409	4.457602025	5.064244025	5.017850649	4.97823695	4.524066718	3.78401149	5.485405995	4.300316101	5.117158072	5.113699063
SLC25A17	6.870460609	5.410049468	5.292903463	5.862154208	5.457302598	5.907696299	5.348041666	6.500295796	6.392386668	5.571318495	5.136173519	5.912374396	6.169321003	5.578824966	6.000309309	5.824790174	5.488481491	5.604069976	5.241688059	5.951395008	6.531946665	6.150841676	6.762366097	5.537340299	6.180864678	6.787260259	5.78462038	6.097943256	5.116535638	5.931452939	5.423402672	5.595696747	5.719287	5.987178722	5.316838301	5.683545931	6.486531323	5.996161619	5.617195352	5.340593562	6.302880359	6.425618082	5.949625536	5.099501159	4.560054582	5.743916348	5.485809922	5.702399362	6.240572076
PEX6	7.290062979	5.684573193	7.23069142	7.667641554	7.569346547	6.206858344	6.620524827	7.2785002	6.530497977	6.432223838	5.806032588	9.708223463	6.734004723	6.953990814	5.953749426	6.504832025	6.265048865	7.809863126	5.608110368	6.716524102	7.687785957	7.030559248	7.906757079	5.301836996	7.674608559	7.330997657	6.427759191	6.005572153	7.438709823	6.91650474	7.559338915	6.074498079	7.603566763	6.626832409	6.90202745	7.7014413	6.640418265	6.840946276	6.847695249	6.644114637	5.333622651	6.373799173	7.203695296	6.766032805	6.824306432	7.128590383	5.127728497	6.199267935	5.095890662
CGREF1	6.238061951	2.920498384	3.482952226	6.503329022	3.735614256	2.29514216	2.092117023	1.999196971	5.080544245	4.296341343	1.946875699	3.23497745	3.394149556	3.130252635	3.198003858	5.190543428	3.358335168	2.096438385	4.260490374	3.264473508	3.6719331	3.527639885	2.216419312	2.945381032	5.869883255	6.388768484	4.475149725	2.443817605	2.250232692	4.52735928	3.88601581	2.791071891	2.510725438	3.306540238	3.635719481	8.781259634	3.203523833	2.582516472	2.67169397	3.735668359	4.059931074	2.702838673	4.111201982	2.348300724	4.025768806	4.402002873	4.836226495	2.236820808	3.268145208
NAP1L2	2.246329975	3.825242754	4.215060072	2.500443381	3.993547196	3.914894772	2.382584214	3.107119623	2.811779852	3.284251149	3.567298356	2.425256376	4.418280406	3.603615603	3.494818364	3.230460261	4.020196023	3.078779511	3.525009743	4.562170026	2.446901801	3.771983134	3.469711987	3.952750079	2.570613689	6.360593783	2.394815507	4.27338769	4.217189684	2.470762858	3.472918524	3.581594273	4.319826386	2.634349741	2.226672955	2.520045625	3.788293726	3.103386055	2.288806824	2.600189931	3.004555317	3.937655112	3.570308036	3.443855152	3.120960874	2.924797534	4.343714827	3.794055068	4.385805817
DRP2	2.33587749	2.754967413	2.702843061	2.777617729	2.735138352	2.460636843	2.182005369	2.315968937	2.395573168	3.096514712	2.216240712	2.571177282	2.52041375	2.912512226	2.489522624	3.029525146	2.803514728	2.308023677	2.559304666	2.361547803	2.992954112	3.266621547	2.594497903	2.320841273	2.894404192	2.595449266	2.550548636	2.377852958	3.039872211	2.639604012	2.715298428	3.160592611	2.544706521	2.677466884	2.236195139	2.347775612	2.9422866	2.283541395	2.570912726	2.345553456	3.156927145	2.567998856	3.300141645	2.280307	2.776050927	2.319652037	2.669840418	3.077727212	2.591379199
COL17A1	3.027948922	10.54733018	7.035171562	3.571118769	6.088785506	5.419181192	5.626965567	6.592064315	6.271134622	8.425549145	3.068293144	10.06946818	8.971500227	4.829832145	5.879383136	3.218715497	2.778123158	11.00951005	4.098863023	9.90661149	3.049087653	10.57622443	3.592987789	5.768581782	5.285220745	8.364862407	7.739582806	5.694640724	4.206385181	7.613843223	5.823290823	3.282001583	3.93746655	10.09098345	5.608522596	4.949905385	4.621096969	5.843119643	7.792126106	3.911573941	2.772028252	5.728368844	4.454097537	5.175601826	2.773173232	7.749016719	2.751922566	4.4354522	2.617827448
SRPK2	5.513930268	5.494709617	5.553988993	5.748032353	5.568923721	4.907652774	5.317248206	6.066744707	6.741679702	4.772102193	4.431154288	5.802438993	7.001499949	5.581974417	6.083974118	5.336176522	4.806202217	4.879222398	4.851403186	5.980969688	5.563717542	6.369895081	5.492695612	6.213401768	5.09169489	6.889964022	4.796032592	6.2607018	5.168971492	5.987913244	5.452661714	5.340277117	5.784835495	5.76922007	4.342371694	4.199005831	6.059703693	5.881484826	5.624878988	4.856574402	5.637053355	5.893861333	5.654827754	5.053573753	4.332366873	6.193783301	4.857120251	5.581098714	6.186968533
ZNF141	3.24257403	3.104774715	3.294182199	3.189335598	3.438723345	3.800430409	4.220815168	4.357329538	3.438090073	3.031514195	3.649950929	2.637385866	3.868241152	3.970986631	3.682978083	4.107608445	2.949381179	3.798210598	3.329211481	3.166296581	4.596846671	3.640795467	3.509098286	4.397099053	3.070302672	4.984159502	2.593715906	4.225762409	4.511782135	3.7118051	4.134496497	3.157145766	4.149183238	3.405657483	3.540171901	2.983113924	4.524130645	3.014416922	3.51558625	3.224388858	4.081131703	4.067475033	3.703372023	3.264535384	3.074420699	3.693308249	3.940186989	3.780221291	3.79579198
PAQR4	5.191250693	5.864103545	6.080344541	5.838666995	4.925789249	5.08463722	3.302622874	4.440909332	3.867230268	4.879488887	4.033734942	4.181509211	7.552612162	5.970186003	4.34813712	4.829401413	4.111803649	6.447121351	6.044456761	6.107531362	7.650954403	6.479609599	6.268047978	4.158997444	5.155272428	6.857938193	4.309874405	4.934580262	4.546521557	5.550306848	4.088521082	5.690527481	5.420906564	5.75761035	3.680189509	4.831850644	6.889376583	4.468912235	5.338107664	4.222529742	5.949334347	5.923955245	4.405508276	3.589216583	3.742229891	5.792740779	6.134577041	5.738102689	5.554562683
CYP24A1	6.036783456	8.673931358	4.131444946	4.940287916	6.718692668	8.19168267	9.245786995	8.844273392	8.715180291	6.523457831	4.054625282	2.334658739	4.301258934	7.711887086	6.45292099	4.483278665	3.112475052	5.419258373	3.758635318	3.759983393	4.417731223	5.624091218	5.740627791	11.53220053	3.861825901	2.458918402	8.140408217	4.538123678	6.912520074	2.349570309	8.22523664	6.416091715	2.381559034	5.804294149	6.682252126	6.029891343	3.077010585	7.435557017	6.351481794	2.767928659	3.290644011	5.741151569	7.603573773	3.587826607	6.846166388	8.164523957	8.52423122	2.629822914	4.165635667
CHCHD4	8.410169648	6.628455745	6.762497155	7.634534055	6.803270246	7.384185421	6.754117711	7.304876777	7.458830273	6.44812437	5.444398794	7.1947502	6.610289891	6.739485656	7.208764239	7.024376558	6.825960504	6.56175083	6.295304401	7.671392063	7.240744934	6.493495276	7.56251666	6.509938991	7.841793033	7.721977638	6.920196599	6.539736955	6.578381257	7.259329735	6.630684684	8.10874974	6.700888282	7.118027862	6.892117047	6.787012942	6.927199169	7.235119926	6.554878933	7.176905967	7.125233734	6.48180325	6.447177462	6.82264778	6.226846949	6.549318731	6.083615761	7.235146753	7.60710078
RAC3	7.718157437	5.674742957	5.133653437	6.89491137	6.032981762	5.731015833	5.803287533	5.552153694	5.257807178	5.796387503	5.32242652	5.664502622	6.063582843	6.588272942	6.130939041	5.453316321	5.041920363	8.243629243	6.622944413	5.119471028	8.822641792	5.570211005	5.271885223	5.131479056	7.986299737	6.086136021	4.550161375	4.450668885	5.800046346	7.985490205	5.434270767	5.414022287	5.880632949	5.950730537	5.98444754	8.657541347	7.740218893	6.445373323	7.659854105	4.25083287	6.750192261	6.010683912	6.408707451	5.771489213	6.016703595	4.180739457	6.808450868	5.430771417	6.079595998
TRIM25	5.231477609	5.772242808	4.660980981	5.119222187	4.817772147	5.643008174	5.516109353	6.586500951	5.714787746	4.416237871	4.291682423	4.626242934	5.928888336	4.752310258	5.220212231	5.24457611	4.220833167	5.517310513	4.858013474	5.703888596	5.490367821	5.219762147	4.739154894	6.013688458	4.735005278	7.010406372	4.833541632	6.689969796	5.659684597	6.333286671	4.153451832	4.324081416	4.762505227	5.373878073	4.409311417	4.635434396	6.164805144	4.232930887	5.039197572	4.03220576	5.199750399	6.841963447	4.926107826	4.073501217	4.710954051	4.859498503	4.69895994	5.188360769	4.624997324
SP2	5.647215061	6.09270744	6.072350911	5.697233851	5.566283941	6.788030173	4.743373349	5.896316614	7.16181496	5.140518445	5.306474681	5.596592281	6.488887556	6.541044834	6.317166282	6.301914929	5.357878699	6.578587973	5.181216145	6.525779703	7.13425489	6.422518467	6.062810995	6.244341281	5.656302473	7.111022067	5.65730973	5.777986995	6.484208478	6.618488284	5.682278285	6.268832044	6.888262007	5.961604967	4.998842365	6.315201097	7.357717741	5.757098304	5.386674801	5.009756977	6.388646563	6.267822724	6.25968617	5.228473707	4.861983325	5.749310575	5.274654193	5.994515514	6.673787957
MCC	4.334005973	3.878100353	3.152097759	2.764644242	5.233144398	4.854919048	5.070876358	6.332471357	5.284918965	4.374419235	3.152708817	4.326447071	5.294806474	4.830036739	4.256120081	4.545255291	3.832455729	4.394832439	4.111442818	5.944881171	3.118117223	5.913756202	5.032475738	5.933695406	2.920054203	5.353518069	5.036162452	4.750505606	4.417087417	3.134960938	4.992695175	4.007748122	3.236445432	5.640764147	4.827863869	3.84223323	3.616636389	5.363023122	4.617161208	3.955907736	2.732625925	3.845988039	3.895615963	4.680293051	3.17446391	5.770020805	4.13545993	2.880247497	4.895365079
MALT1	4.303519128	5.237936272	5.806125898	4.61637596	5.429082327	4.397810879	4.329332689	4.403918436	7.563565048	4.419280731	4.211205082	4.610385834	5.264300642	5.695463665	4.221631337	4.473395902	4.511550591	5.642449409	4.510175775	5.702079642	5.646504874	5.40377545	5.679976298	5.174829679	4.276326069	5.954919611	4.759666104	5.594072893	4.378193231	5.027968938	4.807070572	4.684642174	5.283898697	5.741108997	3.516299211	6.817953406	7.251326658	4.251939253	4.086085458	4.742326231	4.462111163	5.144380415	4.923778807	4.259432003	5.271013256	4.878397687	4.036815621	4.197517799	4.692201059
EPB41L2	4.051858863	7.20242507	5.041049174	4.354083839	5.376919483	4.865078102	3.755795663	4.134672496	3.326498603	5.265460044	4.282591086	5.305623201	6.263997474	5.039680288	5.373430142	4.778987737	4.488557312	3.955370228	3.192673291	5.728695454	3.479306422	6.154981982	4.52773579	4.538785877	4.012511993	4.628213079	4.569239167	5.685720879	4.211793161	5.781192364	5.377762747	5.274461304	5.518268254	6.211464453	3.161540216	4.862491698	6.740748574	4.47696544	3.940527226	5.090740327	3.86399294	5.645519715	5.411391198	3.272025978	4.773996538	5.121611325	3.574038218	2.8932181	4.516981527
MAGEB6	2.170514578	2.559603149	2.264759869	2.145225812	2.145225812	2.145225812	2.145225812	2.145225812	2.195882749	2.145225812	2.145225812	2.145225812	2.145225812	2.145225812	2.145225812	2.145225812	2.172558617	2.176157468	2.145225812	2.178670405	2.145225812	2.187959422	2.145225812	2.145225812	2.215644328	2.145225812	2.145225812	2.145225812	2.145225812	2.145225812	2.145225812	2.24328623	2.213322197	2.145225812	2.145225812	2.145225812	2.145225812	2.145225812	2.145225812	2.145225812	2.145225812	2.182132222	2.145225812	2.145225812	2.145225812	2.177235071	2.177115384	2.145225812	2.331563508
MPV17	6.280042365	5.934969542	6.37310716	6.489796713	7.605409929	6.153275412	6.331112299	6.973874817	7.153723225	6.454289098	6.2614812	6.79510124	6.472771505	7.210512429	6.439417279	7.311451068	6.740423666	6.352669692	6.859226727	5.456947398	6.688057385	6.738244312	6.032153435	5.755011819	6.845366661	6.910525424	6.464094818	7.212130586	6.276246739	6.622223098	7.173424121	6.5712429	6.834337058	6.05537488	6.947694132	6.284667939	6.40605815	7.603392213	6.69096829	7.074057238	6.719483812	6.249132945	6.377153674	6.348580135	6.381864592	7.480335125	6.113204621	6.372213588	6.929372569
TTC5	4.93241589	5.069424126	4.635200474	4.936541814	5.300440287	5.257020406	4.549617572	5.861105699	6.074467132	4.689838059	4.878849551	4.772448867	6.079613459	4.917384824	5.0293224	4.701040347	4.148153257	4.808046148	4.291242408	4.912755937	6.008464736	5.989453882	4.871825712	5.403090499	4.10751401	6.358237184	4.957271095	5.373511505	5.169239676	5.152268765	4.726099649	4.841473822	5.415155885	4.965042091	4.642927861	4.806598293	5.745171062	4.936950377	5.682233529	4.331634453	5.516367348	5.228188751	5.109085549	4.865590191	4.496874244	5.187201318	4.872074592	5.494814707	5.25407676
UBL4B	2.200057831	2.331100232	2.136079255	2.190987362	2.325049433	2.471613583	2.136079255	2.136079255	2.168963052	2.136079255	2.136079255	2.205144933	2.529754172	2.243084681	2.252443719	2.136079255	2.171219036	2.287454083	2.524613895	2.179023381	3.104190781	2.243084681	2.247773168	2.510410439	2.181849001	2.267226675	2.479287881	2.384049611	2.343730731	2.377655343	2.136079255	2.136079255	2.180319268	2.344554413	2.136079255	2.28971691	2.732288312	2.207450264	2.136079255	2.194600365	2.816591824	2.136079255	2.491941737	2.136079255	2.213423831	2.136079255	2.136079255	2.136079255	2.423175974
ZNF165	5.47220036	6.056175854	5.428423174	5.593249302	4.346038511	5.764962701	3.514159808	5.901752689	6.386384399	4.197188936	4.709730534	5.540188876	5.147873787	6.363451722	5.320662943	4.930710604	4.721249266	6.007434379	5.405173631	6.145408159	5.162390987	4.028597951	5.183581247	5.157831013	5.553003972	6.800593405	5.953686198	5.327166824	4.949787568	5.79827214	4.201707378	5.718623465	7.638964288	5.611865415	5.122984445	4.83744802	4.934590295	5.225726349	4.20652052	5.253157406	5.930345358	5.852751249	4.802282104	5.374589621	3.970587498	5.259406476	4.809374757	6.236921725	6.671404794
ZDHHC11	2.146789125	2.296664503	2.656349492	4.502656966	2.286241643	3.207721699	2.923332032	2.466593861	2.1680134	3.200564671	2.63390876	2.072858538	2.328000723	3.482778512	2.222626958	2.667119718	2.236993043	2.344875718	4.786663808	2.498709819	3.328746495	2.566679281	2.309295354	3.180603242	2.871443189	3.67622102	2.97519817	2.785899293	2.80094518	3.745574223	2.439366265	3.305974465	2.476204246	2.565385336	4.253906772	2.313377464	3.559235603	2.672395382	2.445627994	3.244288025	3.214075053	2.223910788	2.480114137	3.595047898	3.289151114	2.332216847	2.331139684	3.770147852	2.310690775
OR5M11	2.280259015	2.280259015	2.280259015	2.280259015	2.280259015	2.280259015	4.313888162	3.503111137	2.375622922	2.280259015	2.805675221	2.280259015	2.463494303	2.280259015	2.395860778	3.356323751	2.893631058	2.280259015	2.666755709	2.403908287	2.280259015	2.360829132	2.988887783	2.803583073	2.280259015	3.745852896	2.280259015	2.526699381	2.860629699	2.280259015	2.708257621	2.343868581	3.570988392	2.280259015	2.918823342	2.280259015	2.401231622	2.385161438	2.280259015	2.280259015	2.78000348	2.595526891	2.672054174	3.598156775	2.280259015	2.340823557	3.894939301	4.445454134	2.280259015
TRAF3IP3	3.66011956	4.078318591	2.542796508	2.475094027	3.910860992	3.082036169	2.612543589	2.318115712	2.600172718	3.622835483	3.071252199	3.343435539	2.548716366	2.845471394	4.742808305	3.049635509	3.18471023	3.593720896	2.651859183	3.260100215	2.770332964	3.96739906	3.41961347	2.477336464	2.789365618	2.306068944	4.010256218	3.561840931	2.969367386	2.85122182	3.340873247	3.486841726	2.383926204	4.136862935	2.251654498	2.22335636	2.968549924	2.876063607	3.233035538	3.209211163	2.430054047	2.584769639	4.549054157	2.274058434	4.120472127	3.023791638	3.802380624	2.231913581	2.287396687
C1QB	7.101950477	10.21776691	7.113378068	7.148438899	9.15074983	6.705000163	6.220656919	3.814195758	6.401135548	11.64193291	5.983726964	10.26217327	6.268511701	7.969434785	8.466013803	7.967025427	9.077495999	9.414651842	5.592457944	8.037454187	7.133458679	10.27387712	7.638184422	5.580334671	6.935139821	5.402447597	10.36214001	7.772608797	6.535367929	8.857125145	8.263745759	9.123398272	5.694378372	11.78481	3.784087728	7.721088734	8.669672543	7.704262824	7.729442333	8.770727237	5.025464482	5.619556455	9.612552676	5.600047336	10.05571205	8.578359388	4.93137649	4.23337201	3.876642029
NUDT13	2.626831946	3.2929532	3.021343546	3.640200804	4.058379488	3.048832839	3.912264299	4.428975121	3.552949467	2.879916227	3.777861795	3.15637103	3.498623409	3.051975916	3.721621961	3.978549555	3.382859276	3.546356016	3.282346909	3.407166879	3.792947711	3.466640831	3.669421519	4.444444899	3.901664215	4.014368884	3.332938372	4.318571396	3.900752917	3.87259338	3.393508208	3.803918339	3.459090826	3.408056688	4.08737309	4.864620385	4.018499316	4.113271999	3.764568271	2.675380399	4.460556461	4.158838322	3.732580029	3.45369646	3.702805902	3.384003186	3.640200804	3.137535437	2.951491626
CLEC12B	2.290089912	2.353128275	2.290089912	2.290089912	2.446509107	2.290089912	2.352282229	2.315856229	2.741574416	2.435460037	3.189419093	2.346708432	2.813947655	2.356627327	2.290089912	2.290089912	2.304482984	2.44437444	2.330822814	2.290089912	3.393527833	2.399046542	2.31373928	2.329100141	2.381681598	2.290089912	2.310119849	2.362637625	3.985886446	2.343303668	2.290089912	2.325277312	2.308368838	2.290089912	2.308994476	2.290089912	2.324412498	2.319707484	2.290089912	2.314237703	2.323423416	2.384749443	2.391097533	2.290089912	2.485529874	2.306991347	2.290089912	2.290089912	2.507652159
ACTR3B	4.071691886	3.220009369	3.254149819	5.16423608	3.573486477	3.358546086	3.758880493	4.088180551	4.787451683	3.282570815	3.480064986	3.586550516	4.302676266	3.866880179	3.623636377	3.881450991	4.024026058	3.355415566	3.787590334	2.52337286	5.198261281	3.877302263	3.252366171	3.678307482	4.107460561	4.728931681	3.722459725	3.568753809	4.763366025	3.651335782	3.907117387	3.888742136	4.777239376	3.247318188	4.272751327	3.888742136	4.286592885	3.870515374	4.269502889	3.600817585	4.138132435	3.9806305	3.818682903	3.650563674	3.962054916	3.565015766	3.50755558	4.045416168	3.942471566
NPLOC4	7.501927481	7.223110015	7.181504945	7.251992527	7.610470725	8.011526887	5.971460234	6.960625995	7.901123849	6.939251385	5.822334522	6.671934947	8.172440643	6.910004813	7.82858172	6.671610079	6.463745856	7.769161198	6.596940486	7.42221639	7.687641098	7.163486328	7.755601177	7.608585113	6.886338868	6.941113288	7.277868819	7.686529348	8.21935414	8.066951181	6.761127805	7.021823131	7.227972682	7.136684261	5.920661525	7.393038363	8.171676127	6.952399214	7.660124256	5.904965098	8.096220961	7.800340868	6.955382539	6.313266124	6.587847775	7.072669384	6.163682045	7.098264832	7.431733314
MEIS1	4.417594375	4.936905701	3.385224984	3.932186016	5.026495148	4.388399483	4.861661272	4.719249202	4.17316541	4.045570772	3.445406289	4.570373279	4.629108153	4.816451997	3.690449197	4.909192434	4.305465283	4.300467833	5.211256614	3.799156402	4.368467536	4.660728601	4.730999168	4.350154364	4.266735201	4.881002082	3.416414551	5.482304695	4.225937945	3.232277304	5.343576393	5.225027486	4.272584718	4.190394906	4.326023301	2.967192139	3.390460044	4.549985345	4.794827052	4.794037086	3.439000626	4.12479682	5.153298825	4.065153464	3.824815706	4.620667752	4.666249401	2.531262194	4.686547213
SNAP91	2.334655552	2.411673274	2.346685437	2.351313001	2.354814715	2.784199766	4.653884721	2.809931194	2.393149671	2.362586723	3.11948662	2.397026369	2.354337657	2.383963482	2.602632629	4.132503746	3.743348091	2.382088672	4.405468224	2.373310581	3.467752429	2.415964954	2.419634453	3.226128591	3.745226259	5.607840517	2.434985922	2.388485277	2.374724577	2.450042537	3.540780108	3.132584466	5.357553216	2.368272956	5.985557278	2.366853279	2.480769359	2.511209303	2.36574822	2.783956197	2.688237733	3.161357655	7.277136716	3.309621691	4.968511659	2.371580675	3.604431526	2.369691382	5.923471582
PLA2G4A	3.752277502	4.420568844	2.55188643	2.717057027	5.930749624	7.967543483	3.785824423	5.430247791	9.597795771	4.595632476	4.119139124	4.742573692	7.357753807	4.776515584	3.779526044	3.891713441	3.12241415	3.869128854	4.711972074	4.951289236	2.533663728	4.065395958	5.022055501	5.578261373	4.263242761	8.373279023	4.252623071	5.615738462	4.129932458	3.816105913	5.413073871	5.415226695	4.466146964	4.181672845	6.388019585	7.338343222	3.349086557	6.421348617	6.783142331	7.457539394	4.304984316	5.603292685	5.308291942	4.85164834	5.77739826	6.229326508	5.847496923	2.350728285	6.841744843
FXYD1	2.346746769	2.724039864	2.346746769	2.451602227	2.473715279	2.693002249	2.346746769	2.346746769	2.346746769	2.521343396	2.429322088	2.479076767	2.346746769	2.451317647	2.423294714	2.346746769	2.413798163	2.346746769	2.623493562	2.428748583	2.555330299	2.649685188	2.346746769	2.346746769	2.346746769	2.346746769	2.346746769	2.346746769	2.431614994	2.430182137	2.346746769	2.346746769	2.346746769	2.346746769	2.434478621	2.346746769	2.504900659	2.41581514	2.540457436	2.458423923	2.424443736	2.346746769	2.443338233	2.346746769	2.566299071	2.346746769	2.424730921	2.457572073	2.346746769
SSX1	2.1863288	2.1863288	2.1863288	2.726701058	2.954982003	2.298195526	2.1863288	2.1863288	2.226027537	2.1863288	2.1863288	2.1863288	2.1863288	2.537401091	2.1863288	2.1863288	2.26986743	2.367735563	2.246486185	2.238205895	2.1863288	2.431220656	2.1863288	2.1863288	2.294676962	2.1863288	2.1863288	2.1863288	2.1863288	2.594968596	2.1863288	2.238436674	2.1863288	2.1863288	2.1863288	2.1863288	2.285835331	2.1863288	2.1863288	2.256984405	2.235548765	2.1863288	2.305638527	2.1863288	2.1863288	2.1863288	3.273122385	2.1863288	3.192467319
NAALAD2	2.628614847	2.474474332	2.45456514	2.309985238	2.927551991	2.673448756	2.615682984	2.891208545	2.739274466	2.578161501	2.596228384	2.462108111	2.56454468	2.915655242	2.844062913	2.790196576	2.533854654	2.519007609	2.72152718	4.366256988	2.763507507	2.698600798	2.592305775	2.473763771	2.701132518	2.587496942	2.341227113	2.989340118	3.494845326	2.566656505	3.036211205	2.757390004	2.604582767	2.470680621	2.54810047	2.515674622	2.701537181	2.522332911	2.504817898	2.435107505	2.582891688	2.95996121	3.079039911	2.46961184	2.782088539	2.409946188	2.62253742	2.289268606	2.283062745
TMEM102	5.926580336	5.083791798	4.625892649	5.388692378	4.739539359	5.078117493	4.416915489	4.433805722	4.669428652	4.385461035	3.978213437	4.725676146	3.976072547	4.889452885	5.292761002	3.777156104	4.334784965	4.497691062	4.082134516	4.228498161	3.016680198	4.643860273	5.370993675	4.233094123	5.911248581	5.126904911	4.194246341	4.071541702	5.269226808	5.141191235	4.739953625	4.889792215	5.314017235	4.898679149	5.493511483	5.141089629	4.668518209	5.195608441	4.537013595	4.401363663	4.52422824	5.093107332	4.855968156	5.613993361	4.540150278	4.847760224	4.264338873	4.021681759	4.418931085
YARS2	7.002940035	6.596909641	6.191176087	7.311346098	6.844692609	6.52744828	6.019565357	7.015006472	7.432934963	6.641426022	5.745998647	6.747044951	7.41456065	6.303676348	6.242674556	5.782399248	5.885262838	5.860933028	5.863108159	7.175396784	5.930093277	7.288494049	6.330060988	6.628699678	6.307427198	7.630015157	6.498807537	6.604494723	5.767051915	6.523332909	6.576125849	5.950576003	6.585915383	6.620192118	6.763105275	6.484459129	7.714513001	6.141603291	6.588956353	6.235566592	6.57354424	7.430744373	6.251343005	6.5443974	5.326723007	7.557443461	5.625447446	5.879693778	7.425182779
S100A9	11.20281407	8.32678291	15.6515714	12.21993702	11.04357344	10.2404554	8.293432185	5.05644566	11.67691155	12.63857026	6.728667539	12.43662402	9.598682888	13.33764418	5.296339189	9.29608028	9.970095631	6.545455895	9.843256854	14.06085561	7.720286152	10.42980473	14.22025689	13.55198478	11.39372297	4.697524756	14.85947195	10.06302214	6.855108649	7.596708146	12.37727135	13.27212215	5.595232038	9.391246495	10.28677148	11.70639265	5.187259529	7.085696111	8.964914067	14.37933125	10.49831181	12.47486233	9.145910525	5.968308573	13.28614506	12.2939313	9.361879215	7.7472032	11.5573987
PTCH2	2.48093657	2.589342541	2.357714955	2.533570192	3.33104842	2.524033841	2.712104089	2.50280275	3.392968519	3.129817238	2.37164631	2.633948421	2.491325573	2.847502442	2.952534812	2.734649288	2.403148176	2.567085739	2.49581123	2.185904856	3.997298208	3.090586089	2.750773888	2.420891032	2.388284526	2.819887182	2.748307101	3.220934695	3.888273877	2.476051999	3.084052302	3.011081228	2.707288882	2.590749406	2.274141927	3.318901108	4.148248873	2.420621406	3.035355132	3.09001708	3.7909284	2.67135604	3.111504626	2.496908954	2.778452373	2.271908359	2.533324505	2.97099706	2.68226992
DDX53	2.190820552	2.190820552	2.190820552	2.258210205	2.190820552	2.190820552	2.268821156	2.21682942	2.332763367	2.190820552	2.190820552	2.190820552	2.502046043	2.190820552	2.190820552	2.214336695	2.190820552	2.190820552	2.231913262	2.294114835	2.190820552	4.466614776	2.190820552	2.190820552	2.433618322	2.190820552	2.190820552	2.190820552	2.227454814	2.190820552	2.190820552	2.310908058	2.190820552	2.190820552	2.190820552	2.213028932	2.190820552	2.205870724	2.190820552	2.190820552	2.190820552	2.249007553	2.211838831	2.190820552	2.190820552	2.190820552	2.190820552	2.190820552	2.217185105
XRN1	4.069488931	4.997942481	4.436885366	4.615382262	4.891280625	4.771073882	4.264893469	5.0086015	5.93893694	4.318301009	3.920197771	4.325894152	5.605114939	5.834584965	5.181396157	4.932276957	4.43475816	5.356744232	4.181940762	5.089491236	4.782103293	5.166375459	5.715045194	5.152305204	3.582020226	5.830554617	4.448178472	5.305052894	5.146368053	4.718404818	5.523355638	4.902104537	4.575692256	5.695527485	3.679809641	3.559950118	5.44477323	5.017696629	4.754237586	4.205065338	5.191195448	4.874853089	5.887512342	3.874141835	4.147183361	4.625011031	4.045838292	4.903537808	4.582011505
KCNJ1	2.218544345	2.260207943	2.261186441	2.226358576	2.296635166	2.33216632	2.207497845	2.228994512	2.229871948	2.300197589	2.25149071	2.277827743	2.414670009	2.316457761	2.234749499	2.207497845	2.207497845	2.26106417	2.384172782	2.22220535	2.226609852	2.263141189	2.265702255	2.223843084	2.207497845	2.268622905	2.256899957	2.77490057	2.798704005	2.222457446	2.236371213	2.22220535	2.267163416	2.282285112	2.207497845	2.225855874	5.301850224	2.21993424	2.293658859	2.267041717	2.262408509	2.207497845	2.292108429	2.472213632	2.311413386	2.276257934	2.235373479	2.207497845	2.207497845
TTTY13	2.184946426	2.184946426	2.184946426	2.184946426	2.184946426	2.184946426	2.267591427	2.184946426	2.20893127	2.184946426	2.184946426	2.658373181	2.184946426	2.184946426	2.184946426	2.184946426	2.184946426	2.184946426	2.184946426	2.184946426	2.184946426	2.184946426	2.184946426	2.184946426	2.184946426	2.611721342	2.184946426	3.511228602	2.184946426	2.184946426	2.245924812	2.184946426	2.184946426	2.184946426	2.184946426	2.184946426	3.428151261	2.312107878	2.184946426	2.184946426	2.184946426	2.253228479	2.184946426	2.184946426	2.184946426	2.214861214	2.184946426	2.184946426	2.184946426
PLEKHB1	3.704347589	3.168627062	2.558051245	5.693503223	6.378212525	5.321600314	3.418593251	5.593461949	4.634755209	3.729286884	3.501742354	2.620125772	2.384227501	4.478510998	4.759929197	2.889686059	3.24697776	2.711826204	4.436469556	2.382252727	8.350788956	2.916904192	3.6071498	3.055903489	3.826040707	6.401752352	2.760058868	4.970700592	3.850507844	3.117798694	3.691784151	4.291566333	5.829181362	3.420441835	3.478618152	6.884495871	7.17442695	4.017263289	4.917532624	5.675079256	4.561891193	5.734107181	3.834465422	3.543252706	4.279868768	5.138376177	6.328968923	4.050299508	5.221378274
POU2F3	2.250442355	2.457442971	5.359351807	3.200237464	6.110073013	6.413190263	2.771605392	3.267148318	3.999047213	2.426102924	3.625686305	2.409786998	2.729482343	4.625736299	2.630890617	2.786173568	3.148808162	2.211337708	4.349118393	2.69241741	2.723659648	2.762164189	3.535188425	2.808663689	3.158009801	3.444385291	2.990790888	4.172187045	3.340262205	2.833042238	2.679051241	3.624591452	5.183175572	2.17367852	2.951094771	2.63333976	2.17993729	4.126110504	2.724796097	2.835952154	4.918686579	2.719559738	4.439227324	3.056689451	2.926263174	3.796999187	3.707369463	4.159000889	2.642926149
XK	3.420163091	4.824069179	3.277864507	5.084538594	3.85870334	4.349307381	3.181200605	4.166598055	6.41449467	2.646927515	3.989883661	2.564984051	3.159196292	3.605202564	2.419723748	4.109523317	3.933087007	4.178322918	4.348098638	2.991764251	3.075358074	2.901909839	4.722245321	3.295097031	3.156879603	7.875399385	2.224312851	2.692571641	2.76851802	5.51093655	2.89564332	5.252168384	6.196653051	2.59013669	2.810840494	2.998787481	3.464273803	2.752511087	5.290933329	3.036800839	5.011935636	4.028967785	4.422415405	2.953333665	3.533957709	3.179274322	3.901839774	6.080290299	5.201056364
MRPL46	3.678009823	3.936369292	3.59867109	3.582361464	3.999521412	3.896495079	3.930680445	4.099851407	3.999889711	3.524186151	3.896180099	3.483809163	4.025310481	4.279513239	3.912942179	4.316090367	3.329149587	3.817758211	3.973520309	4.023860766	4.049250916	3.640939431	4.097432885	4.463852666	4.234980337	4.440756776	3.55933337	4.404036242	3.984047611	3.829148711	3.6513056	4.038728221	4.18606224	4.346827737	3.830053054	3.803024918	4.383706812	4.006724159	3.593891948	3.631531484	4.267353536	4.48596356	3.746903817	4.038369046	3.598575651	3.647518889	4.332931797	4.560904855	4.210425188
TMEM79	7.724623072	5.799860566	7.99534004	4.547178683	7.421587997	5.644053101	6.505306781	7.0861848	7.014361526	6.429737241	5.80211853	8.107828175	5.950775676	7.576059083	5.752920326	6.640800396	6.60857928	6.679512473	7.716928953	6.960891585	6.454078657	6.591076036	8.027090623	7.098738889	7.072225286	5.583175063	7.469213734	6.541251891	6.662804081	6.254779052	7.822195507	7.484055084	6.731401835	4.894410408	6.302511986	6.916318936	5.427153236	7.575878902	6.192057312	6.905149329	7.265600207	7.233689799	6.422490438	7.148401907	6.839494709	7.236662204	7.066056759	7.341991058	7.846140776
SCNM1	5.763885593	6.375362326	6.96465271	6.881232589	7.117137819	6.981165401	7.132544289	6.143936766	6.711801926	6.960713198	6.019881916	7.096101578	6.302652167	6.66084957	6.788206704	5.819959702	6.17832359	6.926830598	7.126225582	6.988819404	7.660384903	6.104822617	7.184396229	6.087969394	7.250774602	6.612168403	7.173212392	6.479678019	6.20840418	7.05012085	6.861213501	5.93673926	6.91049507	7.438096135	6.304825298	7.050220355	7.109765106	5.884816055	6.688615925	6.833852379	8.227746022	6.87007508	7.280513178	6.429359589	6.555997713	6.541531629	6.426249615	7.120357372	7.156451481
TMEM39A	5.814254337	6.037412236	6.023338806	5.765905862	6.172338935	6.305476437	6.093559473	6.125192119	7.014084373	5.810526676	5.208567737	5.535224063	6.313830237	7.20068545	6.880920101	6.142952215	6.085449619	5.965286639	5.41043202	5.644877537	5.474287131	6.44443947	6.74221313	6.177290944	5.76809491	6.640287324	5.13044523	6.133632278	6.080540797	6.583293084	6.173624603	5.736826241	5.929866647	6.334429397	4.986056547	5.381279443	6.549715801	5.693584782	6.521766194	5.766047203	6.539822801	6.443200138	7.202944024	4.615498918	5.054239425	6.297949849	5.240202771	6.390210601	6.213084455
STX11	2.852490611	4.71767144	3.101081784	2.694851256	3.356575679	2.977537825	2.363849711	3.584856285	3.612626826	4.457188887	2.796983183	4.996116126	3.031173782	3.875032524	3.702323955	3.145136238	3.453345925	4.325650172	3.144843078	3.641069243	2.568561651	4.317435893	3.789414949	2.646998881	2.790241808	4.19669462	4.538004562	3.361259036	3.043646015	3.471992131	3.642154072	3.4309457	3.918637901	5.426636906	2.412347219	2.529997796	3.304445438	4.562712874	2.768558947	3.371661944	3.020517179	3.351123995	4.153486694	2.907435097	3.774538445	3.920848867	2.543967053	2.248432033	4.705837509
CTCFL	2.192682674	2.192682674	2.192682674	2.192682674	2.21634114	2.192682674	2.206327517	2.192682674	2.21584233	2.192682674	2.192682674	2.205070245	2.671726701	2.202425916	2.192682674	2.192682674	2.192682674	2.199776071	2.405610988	2.429553046	2.222187541	2.192682674	2.192682674	2.201164775	2.208963744	2.232569871	2.201290945	2.20871291	2.21634114	2.208211094	2.192682674	2.192682674	2.192682674	2.212470224	2.208963744	2.230475523	2.31397865	2.192682674	2.20192161	2.192682674	2.192682674	2.192682674	2.201669382	2.205824757	2.19964975	2.192682674	2.19990238	2.192682674	2.192682674
IQUB	2.285274268	2.409368592	2.306336381	2.363726437	2.466719942	2.522970817	2.259145829	2.228397501	2.393714603	2.299121765	2.475217457	2.273101773	2.248873602	2.607435724	2.843594377	2.258023604	2.283068577	2.970741718	2.30701518	2.303209862	2.365683949	2.377762646	2.242221758	2.32884022	2.218483951	2.453635131	2.276708703	2.295979834	2.294748551	2.293105234	2.265582036	2.607214462	2.294337894	2.256900521	2.218483951	2.373617734	2.477877984	2.598225199	2.266977488	2.435963959	2.41820344	2.404042063	2.519334026	2.298985299	2.315811133	2.309862713	2.251413161	2.575790977	2.228970153
HSDL2	7.397440179	7.106427567	7.148219092	8.329375087	5.759827196	7.253818041	8.034918277	8.538149468	7.16526934	6.381995892	8.373006092	6.906055148	8.056883583	6.761967279	6.848681305	7.267363471	8.655611614	7.088252659	7.793995047	6.386545307	6.348203828	6.808398075	7.93333302	6.315291631	7.138391292	8.115046903	6.237444	6.97515574	6.732476017	8.463344516	7.091161828	6.943734496	8.46588213	6.50691511	7.463177347	6.351945951	6.962197064	7.915817959	7.590819183	6.183386141	7.93248894	7.890462014	8.092980435	7.451539934	6.461983958	8.136171521	7.33283792	8.383962467	8.43410735
GDF9	2.454837964	2.443057898	2.425451942	3.37096921	2.695957352	2.796597305	2.435251037	2.712815981	2.534689133	2.341001427	3.113796757	2.566929235	2.496103267	2.602052951	2.582319163	3.265138849	3.738065676	2.519615237	3.453802218	2.526025895	4.500871473	2.52011723	2.696744392	3.315518075	2.612367197	4.38454869	2.61600417	2.932462558	3.055790196	3.045384359	2.505275713	2.493646122	2.779012931	2.646825759	2.546149518	2.933479918	3.947410386	2.872482656	2.354670241	2.517102314	2.901558967	3.666999739	2.458740646	2.702153094	2.646007359	4.902368529	2.573781398	3.598845946	2.739048073
GRIK1	2.262194217	2.534417852	2.509163901	2.329516485	2.422484341	2.50786302	2.465625643	2.612964318	2.239561516	2.225662827	2.345183813	2.409469916	2.33124125	2.598027303	2.374289899	2.253799482	2.329056156	2.385573584	2.350854459	2.997180854	2.440126574	2.365817405	2.41065852	2.551949321	2.291209598	2.290142189	2.262679187	2.597187156	2.516742744	2.635003179	2.312956163	2.254531645	2.55397913	2.588191163	2.38491258	2.250499564	2.396212794	2.296061024	2.24829489	2.433989976	2.55146556	2.666261432	2.38678454	2.324328225	2.446128885	2.280853893	2.350628114	2.296769452	2.391397699
OR2W5	2.373510693	2.373510693	2.373510693	2.510141082	2.373510693	2.373510693	2.373510693	2.373510693	2.373510693	2.373510693	2.481011148	2.373510693	2.373510693	2.373510693	2.473285756	2.373510693	2.373510693	2.373510693	3.056401554	2.373510693	3.013679891	2.373510693	2.373510693	2.373510693	2.373510693	2.373510693	2.373510693	2.373510693	2.373510693	2.690031156	2.373510693	2.373510693	2.373510693	2.373510693	2.373510693	2.373510693	2.373510693	2.463603675	2.373510693	2.373510693	2.373510693	2.373510693	2.373510693	2.373510693	2.373510693	2.373510693	2.373510693	2.373510693	2.373510693
GNA14	5.059551147	3.88864059	2.561955093	3.176499754	5.542474759	2.71051266	5.154818322	5.195528425	3.266225309	3.493980255	6.425382562	2.93718519	3.023214825	4.234120561	3.439135404	5.083644762	6.102355144	3.172568455	4.279120983	2.512505531	2.968420627	3.670512344	6.149975506	3.360528777	2.900369271	4.546600836	3.033148093	4.288933847	4.005587278	2.935859102	3.324962155	4.073952675	6.451989863	3.532979297	2.446972559	2.926728674	2.957969217	4.326193427	3.061405275	5.704232813	5.494087496	3.706553081	6.259229923	2.61842129	3.155604505	5.314191472	4.088444349	6.037305285	6.187854457
MAD2L1BP	6.653869992	6.432368335	6.12772593	6.34835185	6.096085593	7.024690346	5.884005336	6.600740718	6.924794159	6.674148781	5.952909508	8.369289009	6.876040148	6.570673384	6.496374807	5.576371109	5.567457636	6.470687428	5.557761546	6.627739808	7.289847728	6.53299838	6.261963104	6.483842162	7.248381779	7.281071868	6.937219865	6.445229627	6.223327459	6.499214613	6.501397362	5.857255182	7.623733727	7.213755663	6.243354995	6.68297198	6.67534807	5.906119776	5.706536387	5.993863638	6.565078424	6.677841854	6.752625606	6.897293174	5.423946971	6.339863004	5.365068335	6.420027201	7.748613959
SATL1	2.325399789	2.330743839	2.316502858	2.316502858	2.352988311	2.417854614	2.316502858	2.384365547	2.325552734	2.316502858	2.316502858	2.316502858	2.316502858	2.331658101	2.327539637	2.332115028	2.345156231	2.316502858	2.52265783	2.363170464	4.11748192	2.316502858	2.332267307	2.381123712	2.378613969	3.225616493	2.316502858	2.389362258	2.46843314	2.328608446	2.316502858	2.316502858	2.411359515	2.316502858	2.316502858	2.536853993	3.091735142	2.316502858	2.316502858	2.348625339	2.338801082	2.489748215	2.316502858	2.405998482	2.338042765	2.316502858	2.32769237	2.316502858	2.467038779
SESN1	4.107852411	5.11094545	4.130029031	4.852852705	6.142206215	4.703309572	5.837250021	6.990511087	6.350231857	5.49371601	7.408004633	4.784072245	4.953899423	5.518787105	5.927291362	5.395440805	4.531204685	4.66277352	5.394394757	5.588026135	5.950474636	5.860051473	5.905887873	4.905762036	4.32457689	7.292453432	6.179897692	6.784225304	5.945351714	5.270877564	4.6277229	5.216780175	6.46634203	4.98472243	4.878320583	4.821231229	5.187531999	6.83964325	4.893741617	4.471238183	5.669496258	5.50078098	6.016012687	5.401102126	5.498729586	4.75404774	4.884625691	6.322750094	5.309647689
MSRB2	7.82993753	7.587820683	8.325609239	6.719200138	8.781739155	8.588094472	6.914777261	7.31071136	7.011366696	8.881180936	6.840707128	8.378418199	8.530775414	7.990994878	7.077090101	6.523267437	7.57601015	7.321914917	7.89248804	6.954581394	8.640871531	7.368513205	7.512731583	7.191695443	6.878923699	7.114855246	7.882380682	7.85634547	6.632541107	6.924360785	7.604678694	7.044987019	7.989019855	7.562290821	6.822724953	8.762714922	8.502123356	7.870246772	6.915975762	7.358368162	6.122411159	7.058592686	7.396173918	8.345498701	7.692220171	7.467711294	7.373054861	7.313296353	5.506892541
THUMPD2	6.170881615	5.123394752	5.119907954	5.951986769	5.895566492	5.58495575	4.976292857	6.450561299	6.909696	4.714469851	4.818548136	5.556268598	6.055526013	6.080229999	5.165265679	5.43206575	4.708727482	5.627828239	5.254508937	6.464153512	6.53412815	5.178780195	5.990700783	6.220762839	6.119032441	6.990490046	5.084741182	5.770454027	6.161684587	5.879884867	5.622431367	5.728806929	6.601489946	5.765002713	5.58529832	5.481947674	5.830120725	4.074558724	5.861121132	5.580215084	5.982582523	5.997920408	5.3977667	5.431319931	5.299940629	5.426582967	5.127875627	5.795840756	6.313985976
MLXIP	5.197559081	6.443197011	4.791898751	5.565162475	5.655585268	5.37905317	5.376655375	5.837073964	5.684972172	5.498602451	4.054438187	5.054781193	5.460788012	5.56131408	5.041959111	5.393586939	4.271681642	5.777607245	4.43885592	5.449614691	5.604254792	6.307579317	5.452436202	5.611697922	4.687740666	4.737078696	5.218573205	6.124214988	4.842001382	5.552006597	4.768729167	6.158816301	4.467974128	5.699740413	3.960192048	4.244899339	5.897546249	4.453309333	6.092606247	4.531744715	5.34169901	6.089964766	5.169643559	3.790032801	4.937821452	5.379870164	4.877059873	4.101472681	4.421230937
PCSK1	2.331308917	2.784226713	2.285543367	2.298235854	2.361994234	2.803609182	2.281246957	2.2877929	2.325928183	2.611319613	2.197041661	2.945756011	2.515613696	2.521540684	2.276503244	2.259642938	2.488169419	2.362195547	2.368720068	2.911447935	2.327482772	2.543923799	2.571333537	2.216039031	2.22508912	3.110069777	2.848091508	3.39083435	2.302261072	2.299614407	2.294410116	2.687461735	2.256791639	2.647088092	2.213196961	3.747400059	2.833444746	2.475127894	2.635094711	2.202221045	2.319168493	2.444673421	2.61818351	2.168329624	2.524449326	2.340155724	2.226440823	2.20164665	2.467124318
HSD11B1	2.983920579	4.614883577	4.214645762	3.011735501	3.362160864	2.79317855	2.691704896	1.993511071	3.321601675	6.204506661	3.33587916	4.365402459	3.005399957	3.710403956	5.533607784	3.899931295	4.696280101	5.290239201	2.723853421	3.066986954	3.020199099	5.071210002	3.351562717	2.821971678	4.300082767	2.643480427	4.14859965	4.211901527	3.792445671	4.502529272	3.948754033	3.690745859	3.64178879	5.308746159	3.315307405	4.101201034	4.839514677	3.911176639	4.273169134	5.324973385	2.866208642	3.277903672	5.654530094	2.65015719	4.443381122	3.082877239	2.960687542	2.242811251	2.406703779
TTLL4	5.587986474	4.877811334	4.91784824	4.87411234	4.655250722	5.360620118	4.719817051	5.09451497	5.126476299	4.593126261	4.022894934	4.183708722	5.766762704	4.509961225	4.500445694	4.576506006	3.69316323	4.969241231	4.59266492	5.908899502	4.649243985	5.578729191	3.697105648	5.415542322	3.95878945	4.989190906	4.910688496	4.708610479	4.391960494	5.723219931	4.373376354	4.031372073	4.77787397	5.524429666	4.806596935	5.51093615	5.974387709	4.065277696	4.777024696	4.736674477	4.940396858	5.071291691	4.74696842	4.304727575	3.950179955	6.031427322	4.238235111	3.807969587	5.349285436
GPR17	2.159752884	2.828664496	2.226108825	2.221255628	2.197403861	2.312571018	2.265147264	2.327199152	2.365746759	2.21172423	2.676212168	2.62003035	2.196458911	2.388363482	2.289801579	2.521969705	2.179562871	3.669684387	2.268938618	2.298743233	2.364923849	3.154968663	2.397914936	2.38401544	2.185658179	2.536088029	2.63726567	2.62502716	2.688186117	2.255954553	2.207164693	3.034831957	2.325287204	2.49295447	2.185777391	2.248504805	2.456473086	2.277813164	2.470895245	2.558061374	2.429938252	2.288377951	2.420045712	2.221718671	2.346468775	2.182913091	2.485428246	2.454275832	2.195631478
SDC2	8.630425735	6.828761163	5.907244783	4.731405868	6.491640567	6.569086744	7.888845219	3.582592518	3.759257873	6.660155753	5.498495228	5.847163983	4.058523961	6.536353552	7.875031351	5.88470694	5.938434033	5.229375599	5.49293658	4.890792908	5.822948705	7.594513497	5.884452817	5.599258777	5.776574007	9.747180396	6.164225641	6.202673713	5.131991322	6.09113552	6.582305654	6.290248068	5.968970615	5.888426476	4.642777014	7.067777414	6.024557873	5.513788851	5.666357119	5.462378185	4.819742595	4.740718664	6.417210737	4.175223383	6.65134252	7.577201246	4.960678636	3.788275409	3.956830979
HECTD1	6.6898707	6.5953428	6.336023937	6.224887315	6.46400338	6.439043184	6.461695612	7.52801958	7.386942601	5.716110249	6.447037901	6.0854783	7.476555575	6.349812517	6.61016524	6.464098921	5.785672069	7.213457242	6.041370137	5.881243703	7.513808149	7.558614124	7.221559403	7.516851417	5.505308353	8.218105663	5.422824908	7.131075245	6.458846967	6.798460505	6.285515591	6.731310152	6.929701663	6.326377869	6.069423243	5.873903017	7.402844003	7.343865696	6.432709989	5.741918658	7.841616741	6.725489981	6.950157346	5.89116411	4.963904736	7.023675322	6.659852089	6.446115337	5.722780911
ACTR2	9.392014499	10.01738203	9.108728527	9.384477269	8.911309979	8.737769517	8.787169824	9.964687308	9.877844949	8.811746841	8.909514177	9.26961198	10.68947837	9.196374284	8.412526305	9.588926537	8.819953712	9.07967014	8.847240151	9.319060403	9.13681409	9.784233513	9.530528208	9.468936636	8.80546276	10.02924747	8.713045774	9.490673516	8.11151459	9.481465521	9.559250923	9.678778385	9.597429471	9.431482872	8.192901493	7.846422127	9.391144472	8.704999839	8.86455852	9.45949822	9.126587424	9.365825244	9.776232913	8.001388363	7.985114472	9.389561548	7.894254079	8.215183676	9.84707897
RAI2	3.25221399	4.940817052	3.987590691	3.149017175	5.343752037	3.297162396	3.656171316	3.417158061	3.948811023	4.724639907	4.392877932	3.723545418	2.982719445	5.269730102	4.554713883	4.925567996	4.909126501	3.568317932	2.748859758	2.894709012	4.078374761	5.30165031	5.023221757	5.743369766	3.827593068	6.443726902	4.027158605	4.304739702	4.607077366	4.292987327	5.230620938	6.137446329	4.501316696	3.863921736	3.408089782	4.492965324	4.069966343	4.520556665	3.546481615	4.139347527	3.984465148	3.895076374	4.823907324	5.566038809	4.027708814	3.643241282	4.300345184	3.097710402	2.824843569
CUL7	6.186165311	5.274465493	5.074332311	5.959993705	6.240719324	5.600208313	5.449729719	5.950691349	6.789566628	6.040204136	5.257737282	6.318469965	5.479958284	6.859823787	5.680368976	5.651068842	4.91971078	5.750926658	5.127101714	4.779280853	5.714373895	6.604751866	6.073025307	6.120673536	6.336367826	5.98062917	5.794591065	5.339602652	5.799529576	5.386190258	6.334844031	5.423770805	7.228532486	6.424680333	5.798383774	6.009301016	5.844528552	5.97278202	5.499921451	5.77893997	5.769285062	6.271440409	6.055014328	5.961698357	5.544206125	5.082398104	5.8316048	6.237441093	6.127495852
HLA-DRA	8.464107214	11.73413808	11.58840169	7.360021098	11.72498383	9.41991396	8.154758748	7.448035943	8.947474067	11.89653927	8.777168727	11.52097209	8.99151479	9.811556501	10.70379538	9.761727031	10.98485051	10.761568	8.503127454	9.004077753	8.631843769	11.7736565	9.936650311	6.850742271	7.753277583	8.32675427	12.5641433	12.15914284	9.070480002	9.731673085	11.73915623	11.09129064	12.06727085	12.26012924	5.151886867	7.647704857	9.601080841	10.33359154	9.808608917	10.42399354	9.663512305	8.522677718	11.46689043	6.939610776	11.58308217	11.65585553	7.649515754	5.66238717	10.47695498
PBX2	6.825895047	6.667512855	6.708564975	6.286220647	7.243010781	6.928823072	6.874532708	7.155623737	7.052755592	6.568760985	6.62709636	6.060137352	6.929848978	6.94582436	6.508404184	6.971719554	6.099537412	7.233088285	6.259451345	6.466307595	6.478347398	6.837030206	7.110661271	7.515324016	6.613579466	6.910703509	6.814053028	7.137325045	6.817684123	6.720466814	7.264981976	6.702588504	7.447843297	7.275663613	6.61024774	7.118198309	6.821662718	6.656053447	5.981955008	6.231509708	6.618072834	7.021547779	6.797434683	6.430225941	5.256090832	7.200757506	6.075580161	6.811110887	7.751399625
DDX54	7.04612768	7.076198706	5.969601506	6.727996781	5.969913744	7.267185256	6.019571615	6.187283327	8.111945164	6.451679236	5.441482701	6.830983937	7.315403358	7.012789166	6.569342399	6.12190726	5.973821799	6.326172778	5.282776709	7.253647327	6.225425525	7.154734585	6.939067066	6.21870305	6.732410151	6.684156095	6.159021933	6.436377342	6.252984652	6.656224321	6.504099644	6.976636626	7.130360808	6.493288493	5.987562227	6.692873956	7.511704056	6.348741311	7.029468171	6.018654663	6.676272549	6.985274771	6.749334032	6.357556388	6.018412589	6.513037055	5.968096512	6.330232601	6.685558828
PTPN6	5.843120905	6.731065822	5.854681208	6.779959473	7.415653255	6.942032712	6.86106649	6.988887233	7.613538445	6.890188488	6.187585089	6.714958619	7.151028904	7.316138061	6.381444261	6.112046392	5.984693582	6.708096375	6.961387844	6.204353512	6.533472703	6.922944803	6.877764297	6.797797697	6.024265492	7.315664696	6.888207757	7.10634794	6.921869483	6.597378374	7.35005737	6.721550932	7.317320775	7.297824991	6.499072329	6.773947316	6.810829042	6.420097095	6.470082318	6.272213764	7.646085152	6.874748527	7.214875539	7.187574731	7.006139925	7.259222245	6.090975539	6.414188665	6.24912074
ATP8B1	5.658946325	5.774768298	6.161609614	5.983106707	5.831541836	6.358330596	7.767969721	7.831809583	7.628165315	3.833716148	7.055988998	3.993374302	7.421242117	7.287570081	6.748666738	7.086776244	5.9738621	5.358474181	6.885729045	5.280634095	4.018209411	5.624837822	7.637686998	6.685875338	6.430152553	8.413222423	4.944991733	6.77374096	6.577516743	6.465485386	6.945520606	6.700188724	7.173693975	4.542298334	5.984345481	4.841063176	7.163890511	6.816735769	6.654485222	6.06642142	6.333617882	7.75827844	6.525237266	6.358745398	5.095820918	6.876360037	5.98631359	7.124746404	6.273489929
ZNF746	5.928909141	5.785587073	5.101071122	5.692711335	5.407297013	4.187349786	5.567531679	4.946572149	5.942334483	4.678321083	4.506934586	5.143658861	5.928367323	5.280749646	5.614702449	4.984750458	4.781579344	5.228503836	4.972402269	4.586449379	5.317352623	5.836589062	4.66894424	5.844305741	5.018249895	5.870137957	4.888124591	5.273558112	5.684046782	5.697749444	5.203384961	5.181988409	5.81930956	5.802723229	4.74469311	4.916773253	6.032721258	5.184664656	5.667014165	4.900786548	5.353505613	5.812392383	5.476250875	5.063380434	4.785335733	4.973231759	4.862850337	5.593939979	5.622416309
COQ2	6.962757969	6.175153542	6.461852541	5.840428589	5.881594237	7.008146519	3.980224397	6.09149561	4.752801083	5.994794862	4.479536999	6.722831361	7.40590483	5.226314955	4.82029478	5.108798989	4.86198841	6.704617596	4.898051406	6.06592471	6.308164858	5.976468213	6.639103377	5.149216215	4.794876	7.524687325	6.052242551	6.677629717	5.500026637	6.486047601	4.952352976	5.093880978	6.885705305	6.525296612	5.50686287	5.735881494	6.929841125	6.421205368	6.310803656	4.805199698	6.487889676	6.006597945	5.421406751	4.658038109	5.149119983	6.22310369	4.395253096	5.49739674	7.04490537
IL13RA1	7.979587005	8.358907185	8.484553968	7.424097975	7.950881183	7.805298654	6.831238848	7.357462278	6.677902251	7.734161111	6.957625404	8.837403514	7.863110839	8.678856042	7.209401295	7.173812785	7.007661499	8.070406798	5.925932764	7.929361599	5.246539882	7.922072346	7.830763897	7.858128134	6.780349582	7.82255745	8.098674879	7.928891212	7.669630156	8.283751514	7.195678669	7.349740686	7.83102846	8.365580966	5.34891715	8.086820681	9.316801077	8.129065528	7.466808279	6.802709279	7.307397071	7.487776693	7.903705291	6.073311161	7.085301011	7.576355117	6.715797832	7.21915583	7.393186729
TRIM39	5.635802589	5.978183872	5.294954003	4.37836884	5.577879028	5.784503573	4.640214984	5.641203686	5.276522212	5.294547984	4.559730481	4.82058566	5.25965272	5.559860883	4.873200111	4.837556826	4.585327062	5.742031815	4.827270272	5.38751104	5.586455914	5.149977251	5.056587899	5.114554451	5.294823042	6.083267137	5.222347189	5.405895722	5.171025805	4.95565264	4.786432178	5.114165606	5.938632886	5.93695153	4.515132364	4.581437379	5.142775746	4.278170463	4.124184112	4.683992496	5.670010528	5.3645141	5.136316067	4.979262283	4.29935981	4.984290927	4.300503181	5.088435738	6.161573669
RECK	4.385545654	4.808315371	3.701839975	2.585587022	4.267445088	3.38004533	2.797073013	2.414468183	2.721799034	4.433029581	3.808494133	4.104640469	2.576541261	4.120433493	3.745841582	4.072371791	3.872979474	3.823414718	2.813328039	3.537551274	3.029200876	5.28730156	3.62814431	3.720284973	2.972335983	4.250380048	3.680120273	3.598351778	3.391315036	4.227720653	3.686734902	4.074179781	3.929151513	5.093231355	2.549493612	5.49679465	4.245683399	3.131131727	3.497427692	3.608454741	3.297288084	3.138831064	4.398851124	2.538870011	3.724368467	3.248373158	3.04024849	3.6884077	3.255849496
TMEM51	8.021639339	8.083312783	8.561087767	7.114854759	8.256141598	8.880864699	8.457418625	9.714725945	8.950612677	7.859388884	8.657987836	8.439535665	8.168134551	9.166133483	9.156172605	8.087266147	8.311369273	8.124890789	8.114243294	7.587278689	6.8519668	7.818188383	9.703183812	8.469393802	8.670978927	8.119527584	7.639949335	7.676464636	8.815448692	6.51665198	8.651387122	9.17373687	9.93995625	9.129521949	9.288803261	7.74606557	7.530179337	7.515185143	9.100630944	8.066965309	9.376740005	8.980612313	8.761048138	9.371122308	8.355225528	8.911638625	7.874150569	8.671823911	8.833853706
ALDH3B1	3.562689524	5.141966563	4.070094783	6.660316343	5.322108954	7.396048247	3.689379297	4.11966219	3.441325425	5.506118527	3.782141964	4.359605863	6.330735178	5.476798462	5.443191281	4.456768367	4.954862682	6.166670887	4.50868229	3.095537813	3.641678473	6.29363922	4.941529906	4.537430665	3.74739828	4.98967118	6.281820468	5.524432824	5.851418106	6.661474701	4.312955408	5.124532961	5.173764857	5.54414153	3.300658757	3.863853638	3.673727188	8.233071634	5.44866445	3.521356614	5.377763969	3.769373868	5.937226157	4.772973111	5.177777729	4.497272385	3.925808141	5.949458912	2.981876262
PRPF40B	3.479271231	3.269215921	3.162683399	3.543679694	4.069924527	4.389996954	3.491713263	3.964485493	5.234558129	2.708931357	3.441877693	3.458631599	4.116097716	4.696125354	3.259701103	3.953957066	3.041519424	3.385458751	3.657144007	3.80658099	4.166953008	4.057508081	4.237048338	3.925529944	3.253603728	4.554853983	3.461139461	4.405326559	4.082781865	3.884451663	3.714637451	3.631655655	4.410099724	3.415959438	3.098096567	2.9381024	4.125106323	3.483445661	3.671214246	3.215688511	3.998643816	4.275282451	3.897774598	3.180080729	2.818262223	3.883531521	3.873074694	3.887724142	4.276373333
ATG9A	6.238456427	6.425566195	6.163010382	5.296085716	5.641075008	6.207576608	5.417208808	5.518700564	5.918385591	4.467883252	4.854893483	5.036663476	6.560368488	5.991434058	5.543884049	5.205543869	4.496974804	5.757225462	4.271939726	6.347389042	5.988305306	6.873588676	6.341916045	6.023936931	4.341879238	5.989952164	5.08131693	5.288717768	4.845054319	6.529700125	5.361836944	5.957867558	5.671329183	5.851247201	4.003962064	4.617915594	6.825670629	6.004754989	5.803585426	4.621582161	5.492200919	5.617436612	6.126799781	4.060207992	3.885661165	6.444577937	4.704866672	3.987189823	5.507283159
RUNX3	5.984078091	5.173692335	3.265567466	3.054013379	4.574342487	3.038150008	3.585504113	2.835015967	4.060847647	5.73593985	3.858434882	5.626990542	4.233486299	3.060279158	5.024355699	3.612355674	3.754032881	4.791250061	2.885569836	4.039248272	3.538429702	5.731802408	3.97741286	4.860094111	3.166396177	2.616780096	4.749789785	4.771682854	3.730981102	3.827619599	4.787227229	4.605964025	3.045505696	6.369743933	2.84044402	3.455439298	4.32046053	3.58612632	3.942343293	4.759306125	2.61244381	3.210619429	4.906176696	2.602476864	4.762092629	4.375298627	3.459062	2.333705553	2.689172438
PRKDC	6.514803758	5.862013106	6.004654471	7.264245498	5.158494795	5.936771438	4.310555271	5.990046956	7.469413287	5.221791285	4.570910704	6.343062816	7.393508728	5.953772096	6.352989693	5.623127564	5.085810075	6.6469146	5.379306462	6.604524073	7.044117935	7.51679887	6.260185316	6.17765988	5.991070358	7.496597236	5.429803483	6.072799042	5.09787197	6.953008632	5.6517256	6.074386001	5.705502928	6.588706244	4.78454324	5.839796901	7.815164713	5.948751607	5.99146352	5.568767013	4.021932238	6.530853033	6.704778533	4.417324535	4.542223348	6.445257014	4.031291203	5.540040048	6.56674948
DDX19A	4.505872604	5.351087922	4.766381376	4.12296975	6.324576217	4.58963371	4.249481786	5.22740731	4.327968796	4.968658819	4.299575866	5.650340613	5.447608751	7.279688583	4.324174558	5.126203461	4.513746915	4.910029155	4.539300971	4.748208787	5.281876893	5.18670146	6.373941869	4.699947239	5.300850645	4.280607136	4.765048479	5.035913297	4.706823357	4.845402465	5.152313774	5.028614046	4.853736558	5.20901966	4.930310139	5.080933423	5.053706561	4.66714989	4.984809002	4.077880866	5.198502507	4.831938507	4.806398568	4.850532432	4.205663249	4.779906333	5.054845856	4.428155893	4.700827344
MRM1	5.178900656	4.943111376	4.261815128	5.786390602	5.707745507	5.725443971	5.234876421	5.60432368	5.444679268	5.731886306	4.626632444	5.492611285	5.714476046	5.524414607	5.592569017	6.413356535	5.895208883	5.643325436	5.57415491	6.01930345	5.158115125	5.364201745	4.630307608	6.41768175	7.212612948	6.677652146	5.954132647	4.749029437	6.304848074	6.013552973	5.589751917	6.202353256	5.784545253	4.638505334	6.043374738	6.067620751	6.740294818	5.452939661	4.842062741	4.899691852	5.597920081	6.402778632	4.987192212	6.008611713	5.582168603	5.90966821	5.72763037	5.021717444	6.08552809
DNAH9	2.221940552	2.244351819	2.230522158	2.224225374	2.231991637	2.228114096	2.226372263	2.224896644	2.244616389	2.299691703	2.256992976	2.246334829	2.225165058	2.25121382	2.30754145	2.241172926	2.283468279	2.238385232	2.360639505	2.235724917	2.499485487	2.245806312	2.252660933	2.242365889	2.236922709	4.819846518	2.223553769	2.262877968	2.236390488	2.274312696	2.227176466	2.269386864	2.274959494	2.262616957	2.223285034	2.229318665	6.437204646	2.233059343	2.218708317	2.218708317	2.230789455	2.237587689	2.263530273	2.273147676	2.234259504	2.251082187	2.230923084	2.241835813	2.218708317
WAS	3.812429375	6.133851329	4.015218434	4.178170818	6.241961327	4.447482266	4.347073697	2.760611906	5.256735945	7.285415271	4.439240127	6.158541958	3.692120792	4.747798131	5.301343379	4.878118597	5.310533052	5.59492936	4.715599326	4.546913817	4.604283583	6.454021853	4.664286691	3.628882072	4.16169719	3.318575472	6.013517861	5.523795561	4.541126501	5.14784934	5.021698099	5.450153376	4.053600567	7.161662095	3.160985772	3.77464367	5.160245803	4.15980407	4.762529	5.664034265	3.815179813	3.948500638	5.602232711	3.683936395	7.003693527	5.260921706	4.552014864	4.179622736	3.312866055
IKZF3	5.407901099	4.901707157	3.661706159	3.279623958	4.650592547	4.908322637	5.878375345	5.943485959	4.984215754	4.654573413	4.400345763	3.545632559	5.455118551	5.827345075	5.853465265	4.267572213	4.85615795	5.177906412	5.922904391	3.246778236	2.444880425	5.184362255	5.567718076	4.204416223	4.030584416	5.676465695	4.124344598	4.344863021	5.836388353	4.79349758	4.467312931	5.069741944	6.171906856	5.667524686	5.54781491	2.464478426	3.623933334	3.508066039	4.264809852	5.829520473	5.21243622	5.998107009	5.491167224	3.938048654	4.819067671	5.509384421	4.004554134	4.913035551	7.010216316
AFG3L2	7.027300392	6.367452859	6.492045809	7.427238183	5.283841423	6.47097854	5.587613362	5.899734665	6.62768472	5.043217841	5.350493304	6.895773166	6.93698886	6.06751067	5.588665465	6.136953038	5.503093953	7.915203737	5.394010398	6.945560484	7.028897508	6.414513332	6.773215877	6.340009102	6.377593939	7.772751709	5.960319424	7.338559867	4.988559083	6.607535799	5.308149913	6.397417381	6.506667585	6.782034748	4.376359926	5.385516478	7.449456261	6.68435566	6.759520967	5.367654272	6.34636147	6.046659001	6.080397571	5.500766109	4.222213344	6.601484152	5.658471456	7.078616801	7.056915801
WIPI2	5.637744573	5.369431583	5.564450159	6.01875355	6.029497994	5.774975377	5.814488386	5.264198432	5.46709966	5.678106311	5.942538879	5.560598903	5.838653988	5.698877134	5.227037262	5.349480856	5.417699646	6.100886543	5.363656087	5.989166408	5.988918767	5.820803231	5.913558023	5.710112213	5.600166777	6.191971066	5.706559606	5.517846019	5.597073926	6.011126829	5.424957761	5.465002224	6.283491058	5.530695341	5.173578624	5.933752984	5.944378239	5.498382714	5.538016671	4.864738755	5.923315481	6.225683486	5.896932389	5.813947828	5.428197069	5.535393983	5.427367522	5.612155662	6.677871877
GNRH2	2.512868194	2.865921149	2.577684797	3.806595576	2.523646805	2.975265769	3.233040995	3.764266992	2.4674961	2.501406478	2.414332562	2.186398593	2.51598499	2.834187731	2.580091177	3.605251293	2.965490639	2.396601219	3.055307432	2.771008932	3.660249289	2.954608636	2.565864203	3.028365522	2.74750038	2.494696855	2.44021314	3.277568359	4.467139097	2.611414955	2.339403729	3.092948593	3.111295931	2.384892327	2.857783967	3.049837355	4.847939573	2.437835115	2.605628939	2.394782191	2.262366154	3.726751488	2.963854069	4.357108361	3.144610547	2.846902089	3.171523808	2.186398593	3.042485494
YY1AP1	7.481003447	6.522804792	7.064447477	5.592669406	6.766747731	6.712750309	5.701359013	5.778906506	7.358929842	5.415550391	5.707374527	6.348997864	7.012329415	6.90152749	6.60535318	6.268013284	5.536566032	7.005877417	6.198936845	7.025279355	7.282457968	6.461656589	7.357489164	6.22455692	5.955728303	7.741679414	6.111413451	6.351796749	6.126048395	7.509624512	6.56719403	6.088608493	7.344316447	6.848808701	5.211951703	5.75941096	7.238864964	6.516339755	6.630818682	6.095327962	7.969339631	6.393919594	5.936726801	5.328619456	5.310756819	6.317861972	6.227044325	7.464198746	6.89089366
GAB3	2.481490976	4.001190095	2.93107986	2.61781725	3.57958373	2.489423047	2.719288582	2.379378864	2.58235764	4.255462472	2.883621103	3.459742213	2.403471296	3.214282521	3.100466885	3.055563313	2.972623669	3.571138324	2.416416501	3.014972026	3.569037005	4.360762645	3.048287273	3.129553889	2.692299215	3.099571244	3.243819515	3.973728638	2.933966114	3.104991089	3.02310276	3.697150959	2.590429838	4.54949415	2.294371155	2.483247815	3.387630576	2.676922556	2.869930492	3.039028375	2.524766001	2.783484656	3.624440339	2.526372964	3.934439065	3.072909502	2.47257576	2.212990813	2.629112758
HCN3	5.142533041	4.066154747	4.752397473	3.757736245	4.660266808	4.365124123	4.564083008	4.83471277	4.807839116	2.967789148	3.145579338	3.830407389	4.362568178	4.345113257	5.76091407	5.586077211	3.548602995	5.157697557	5.365150985	3.942871003	6.833633769	4.294872285	5.949938763	5.244203044	4.131676577	6.099382748	3.341379219	4.756189172	6.129858426	4.693156046	4.617352813	3.620889438	5.382425318	4.221853749	4.416317455	3.625397817	4.693725613	4.282101194	4.857517463	5.087251469	7.754598203	5.137556783	3.357363978	3.836774066	3.474473701	4.563711622	5.043015723	6.081106738	5.419157419
SCCPDH	8.833672562	6.862513757	7.033287519	6.830177391	9.562907893	9.419064832	7.441250501	9.094128891	8.357497501	8.116439514	8.514979627	5.816859838	8.332714705	10.37476994	9.635309278	9.698252214	9.236381353	7.73586007	8.695253721	6.50958435	9.16434372	6.739173651	10.31695049	8.031199116	10.10212897	9.422719344	8.601058741	9.016394844	8.248026193	7.177513459	10.26116987	9.785498191	9.159379347	7.217873378	9.510150829	7.819672212	8.411925588	9.925336539	8.128646813	8.1446012	8.870582092	9.335313641	9.729485235	8.367920611	8.660623979	10.3016478	9.17792179	8.066126477	8.565233603
LYPLA2P1	2.792552008	2.600534739	2.683961636	2.725349198	2.246737699	2.667128967	2.516911131	2.98730509	3.106702276	2.468057872	2.547109865	2.567692945	3.193945308	3.657772342	2.526578533	2.246737699	2.830381727	2.523991252	3.021950069	2.63198403	2.508725391	2.821519681	2.937681209	2.575435166	2.655044448	2.358971993	2.580648868	2.246737699	2.644264285	3.198284557	2.626625987	2.793039646	2.553465883	2.383856483	2.742726269	2.714058244	2.988751352	2.649664531	2.881055435	2.246737699	2.530919333	2.472335761	3.535149652	3.239113114	2.521517197	2.53279236	2.348097052	2.246737699	2.401919081
CAPN13	4.610897461	2.967563835	5.83743501	2.597954452	3.594638908	5.912908723	5.440129175	6.179779701	4.048040192	5.125043919	4.945517176	2.456092038	2.534185484	4.855556697	3.452363353	4.633068441	4.072277367	2.423671275	4.280794475	2.438637354	2.550840878	4.154434391	3.176701621	3.860300532	2.870246573	4.467990186	2.426650557	7.876266285	6.776705158	2.410594343	3.529978356	7.503635423	5.326160193	2.499997649	4.39409278	3.208089364	2.465065477	4.985685318	2.46098194	4.997025517	5.827537833	4.54289424	6.176620705	2.950787653	3.001667464	4.291191583	2.410594343	6.724793645	3.749843389
CYP4B1	2.589903561	2.344833002	4.246372389	5.046714106	8.732709139	7.572167446	8.431973491	10.55566535	10.21598066	4.358140682	8.260935621	3.491023219	7.355871122	8.150673651	9.231075808	10.4424652	9.724583012	3.106370952	9.096172343	2.360212505	3.913595731	5.346896748	9.136843133	8.022399325	5.404919602	5.810967993	6.317716523	9.595609092	10.64303117	4.206977164	9.363698491	8.901195516	10.03413882	2.660346533	8.452407987	4.679837254	2.535573687	9.451168577	3.116330677	4.228157837	10.85812374	8.581064355	7.895958416	8.9803878	7.360126254	8.516934848	7.258693603	10.73353294	9.029606179
RORA	2.411696047	3.320331766	3.477252583	2.821321251	3.01235168	2.466125832	2.714252062	2.548034855	2.791733109	3.073985836	3.630288904	2.723494402	2.542862064	3.131214261	3.080916739	3.995673161	3.333601647	3.06385181	3.052958744	3.03973524	2.553828688	3.765422729	3.271117416	3.404741815	2.53859686	4.038842404	2.882352205	3.717535616	3.202338239	2.770402448	3.301895829	3.803789583	5.260190573	3.406177693	2.375066117	4.308802294	4.27169068	2.780233918	2.625062851	3.433919462	3.598525254	2.91977616	3.940808359	2.465633517	2.720207165	2.754258973	2.696950412	3.557554661	4.077922724
MRPS24	3.791095216	4.726987848	5.028250178	3.991882791	4.020778159	3.876723381	3.754470672	3.707186427	4.029295729	4.498751563	3.367148833	4.608512743	3.447199093	4.515073123	3.437649129	3.532037637	3.927232797	5.520608197	3.937474169	3.830447497	3.71275041	4.51452759	3.811102149	4.046498301	4.112119125	3.682285635	4.241453634	4.041103866	3.603581917	3.933530182	3.82335031	3.521988801	3.527199011	4.696656831	3.650165886	3.782120583	3.882132671	3.614944562	3.558882833	3.435583297	3.745167795	3.97734737	3.466717312	3.429749814	3.961984186	3.779278039	3.615974313	3.681953718	3.85645827
NSUN3	3.511920829	4.129217316	3.204378422	4.170781978	4.387837191	4.843487378	4.220544369	4.75902318	4.642472515	3.690837929	4.006349851	3.499015775	4.54785977	4.807781768	4.026277774	4.450346575	4.058925271	3.621596089	3.982732397	4.251651906	4.349244469	4.193472885	4.739183577	4.471418869	3.977485742	5.088304768	3.633337743	4.568572208	4.331673189	3.941670963	4.472930945	4.257903493	4.286734223	4.079759989	3.749713831	3.402358454	4.959965009	4.175699802	4.079658798	3.628897808	4.620360327	4.733783203	4.737512636	3.843315209	3.626456508	4.102651911	3.842342682	4.364187162	4.245147366
MARCKS	10.0550426	10.18865935	8.774905776	8.899592246	9.861441523	10.78227611	9.894040747	10.92610395	7.462919102	10.08994079	8.68573531	9.516628528	9.133770812	10.39952053	8.027654648	10.1974848	9.245881783	9.289855673	8.989111221	10.10193026	10.50899915	9.839553336	10.51969315	9.802784726	9.683383941	8.906150505	9.360192286	10.00695481	8.810681298	8.794860063	9.774610101	9.149852524	9.229711684	10.1873688	9.520335722	8.326920619	8.613550612	9.885175691	9.020416655	9.086275229	8.715254146	9.965232192	9.849583456	9.427005681	9.668780053	10.04423281	9.280032899	8.620320194	9.91578869
OPN1MW2	0	0	0	0	0	0	0	0	0	0	0	0	0	0	0	0	0	0	0	0	0	0	0	0	0	0	0	0	0	0	0	0	0	0	0	0	0	0	0	0	0	0	0	0	0	0	0	0	0
MANEA	3.891768307	4.422899592	4.109363772	4.137907238	4.345913659	4.72560056	4.401368233	5.637787578	5.63403219	3.296255943	3.869730163	3.633060812	5.785395925	5.043927176	4.726211036	4.201691947	3.634543901	4.413146619	3.892710442	5.102930592	5.185819412	4.633698769	5.051597494	4.048809113	3.644847492	6.25761911	3.521569838	4.686531275	4.433536599	4.001446032	4.940605254	4.126246471	5.025158496	4.500792768	3.790064242	3.494793917	5.721269263	4.108468906	4.77140146	4.264091553	4.353840972	4.745628387	4.974211113	3.769727195	3.607334949	4.978550804	3.633802575	4.063337641	5.137128457
SLC2A3	5.14850633	6.131344954	9.68509743	4.793162542	5.767512486	4.380411603	3.428339982	3.0409306	6.896185442	6.911031453	4.484856844	7.029541626	5.140887637	6.391418663	5.99062362	6.137842572	5.193485383	5.291354433	3.306741366	5.147707191	5.494615621	6.703675987	6.409279331	5.193485383	5.085241591	5.242788967	6.093767867	4.806436789	6.22248457	10.77922522	6.180364754	5.459359754	6.201851542	7.922054352	4.330887062	9.476711458	6.171237953	8.616744774	7.133115136	6.668442018	5.458160709	3.75477114	7.017214268	4.232392569	6.647126497	5.882100447	5.141149919	4.283337119	4.30667261
EXOSC2	6.41779622	6.448967332	5.906953788	6.71589606	5.436984398	6.812070366	5.357049084	5.551708745	6.080148222	5.842927601	4.600375674	6.022760135	7.036639074	6.447838522	5.664518819	5.888632012	5.653537931	6.096926823	5.623361495	7.199839535	6.822504429	6.271320738	6.10100761	6.030565664	6.110258298	7.496148326	5.600117441	5.423227028	4.613379756	6.603098651	5.389574747	5.310564496	6.344708377	6.289439481	5.901373826	6.267192012	6.978610804	5.193649408	6.64222035	5.188210359	6.529743031	6.22896592	6.076843124	5.474684222	5.459616126	6.066432979	6.001116751	6.406510772	6.435479716
ZNF589	5.318183716	4.559164861	4.074833724	4.833856543	4.741948925	5.080807533	5.707546367	5.997431855	5.486518732	4.42176825	3.826712292	4.281698914	3.624536592	4.305006935	4.673961195	5.252555319	4.133477585	4.435466451	5.069774467	4.84638547	6.591219671	4.662194572	4.744576571	4.280922289	4.560709805	5.897528801	4.379718811	5.958932055	4.784336552	4.681519021	3.645680835	4.678230133	4.48110736	5.171311831	4.382307421	5.023329597	5.830254989	4.061076543	4.888400614	5.352122939	5.674036443	5.883350063	4.90703192	3.89406701	4.969977382	4.265994112	4.277871398	5.647091687	6.173878362
PDCD7	6.423865325	6.330217017	5.748198718	6.454037539	6.615025927	5.950441799	6.299722354	7.066516046	6.979699303	5.764241756	5.773102789	6.247207309	7.000247926	6.380334786	6.982936639	6.50402496	6.098812465	6.211355754	6.137643682	7.18514225	6.54167227	6.650617926	6.662089114	7.620615171	6.463222727	7.54372699	6.086209187	6.823852111	6.941866727	5.890682013	7.117616372	6.54891552	7.157306408	6.64856635	6.480155052	6.0803201	7.051749607	6.423157316	6.252331063	6.191239632	7.143206694	7.102225336	6.114335967	6.53405561	6.299938033	6.499877873	6.249299394	6.776732824	7.293175449
SRPX2	5.582567567	6.547425242	5.725766828	5.201935583	6.210382877	6.785153864	5.482147618	6.504311281	5.647437389	7.188538546	4.218843687	5.415685432	6.450709701	7.870687458	4.872974358	7.522975612	5.565484913	6.688877754	4.524866075	3.817427735	3.700003727	7.1505588	7.185808357	6.749049873	5.808676665	3.6293547	6.506653314	7.014766354	6.760531331	5.089754259	5.626914745	7.760155424	4.26064003	6.924247337	7.829547591	5.130585571	4.650074326	5.673387737	6.810079769	4.127063052	5.95439841	4.535246876	6.792910376	6.51473442	5.996499513	5.922765818	5.719794851	7.126898008	3.648269479
MXI1	4.243856142	4.167051489	5.39520715	6.1730304	5.404850191	4.663334214	5.059323105	6.27017772	5.649383504	4.169496344	4.694476046	5.08816183	5.454174729	5.772083778	4.767812454	4.99271754	4.76724524	5.443962661	4.432197168	5.911333126	5.645881632	4.858557185	5.302772141	5.091123209	4.875447125	4.690143133	3.818099058	5.348403232	4.707426475	5.287775514	4.769090296	4.626395569	5.131622558	4.683576078	4.52793619	4.924176324	4.421080061	5.286327648	5.584049924	4.150295151	4.848311665	5.365578099	5.105104066	4.760998773	4.265298095	4.759162187	4.588075497	4.288250356	4.243174515
POLR2J	7.335745216	7.178556365	7.142284629	7.949425214	7.785844864	7.168890204	7.223060533	7.041597837	7.851342335	7.82925153	6.714530461	7.453159204	7.723893625	7.532783459	7.199284614	7.01967646	7.695314013	6.760787818	7.844986534	7.37966537	7.403184623	7.045858183	6.962304622	6.875551403	7.948082381	7.797823385	7.63133179	6.816758355	7.239334447	7.922122939	7.552013577	6.612189294	7.615449857	6.808711779	7.839737951	7.839184889	7.264222241	7.266580231	7.765957349	6.681169862	8.034212358	7.096717724	6.716081778	7.98553857	7.812335329	7.636352714	7.57121107	7.932698152	7.718108273
SENP6	5.814017972	6.242109743	5.64547301	6.340003126	5.512670307	5.860309733	5.770018751	6.814626335	6.016844853	5.262364273	6.057260928	5.661181851	6.794016091	5.508764911	6.211705947	6.142708945	5.321461931	6.075945383	5.244892822	6.451736906	6.510760721	6.296551763	6.225604872	5.897221825	5.312597931	7.523862886	5.072677423	6.646779641	6.089911695	6.095792782	6.331914618	5.67462673	6.689803063	6.236620454	5.162684726	5.279904365	7.152464873	6.029052244	5.495659588	5.205849682	6.668834966	6.401158443	6.864526372	5.194804652	4.68882744	6.046156607	5.196428442	5.882958122	6.242764893
LOXL4	2.50774439	4.614322802	2.844926646	2.530653267	6.572860351	4.741616576	3.43870558	2.750674653	2.772302219	4.13193398	5.37623259	3.050589773	4.522185387	4.596958156	6.917460315	4.930077556	5.583658128	3.86955198	2.744611519	2.841250765	4.943533941	6.249857595	4.411773409	6.742321615	5.15396987	4.004161003	3.709960058	6.7644341	5.714880912	5.510072841	6.427027672	5.820990938	2.380385034	3.599493383	4.878038086	4.293680756	3.651453764	6.629280062	4.991992406	3.813437553	4.514949016	4.141144509	5.997117478	2.361412318	4.244746415	6.401613201	3.515461312	3.672075075	2.231123423
DENND1C	3.84194033	4.777235218	4.557372887	5.689788878	4.886324237	3.605284072	5.291751082	4.396823817	5.830665281	4.796852184	4.684179285	3.968460358	3.517957307	4.50624312	5.329447903	4.311694132	4.439250482	3.968610132	3.879381108	3.225571574	2.656519711	4.467629147	4.692259272	4.359961006	3.92663455	5.53017538	4.333977179	4.887906765	4.968708151	4.14291417	4.594002396	4.692998999	5.567313017	5.029299384	3.072141908	3.607359054	5.029792873	4.537451213	3.586311359	4.384654227	5.008956888	4.955435563	5.174295606	3.783237925	5.000249961	4.454015994	3.749644537	4.815896746	4.41419959
AKAP4	2.281612877	2.281612877	2.281612877	2.281612877	2.281612877	2.281612877	2.281612877	2.281612877	2.281612877	2.281612877	2.322594565	2.281612877	2.281612877	2.281612877	2.281612877	2.281612877	2.281612877	2.281612877	2.509108861	2.281612877	2.334364832	2.281612877	2.281612877	2.326902196	2.281612877	2.281612877	2.281612877	2.366204515	2.323728931	2.281612877	2.281612877	2.281612877	2.281612877	2.281612877	2.281612877	2.281612877	2.321459641	2.281612877	2.281612877	2.281612877	2.395633337	2.281612877	2.281612877	2.281612877	2.281612877	2.281612877	2.281612877	2.281612877	2.281612877
PROX1	2.356109682	3.973212798	2.331038951	2.333012686	2.516129124	2.309886179	3.291063216	3.118293737	2.324231941	2.340510946	2.347723593	2.452168058	2.329556737	2.360826494	3.045050206	2.492924566	2.527901887	2.492268135	2.795049774	2.324480077	7.418186434	2.559388507	2.442207994	2.513223539	2.323238939	3.772708318	2.495656236	2.713739589	2.494891931	2.497510591	2.570994608	2.453407868	2.610840861	2.463061519	2.249339542	6.218395793	7.460998624	2.722059786	2.361791992	3.832690103	2.319384077	3.401366177	2.450927098	2.31776421	2.701535843	4.687816196	2.442321594	2.266679474	2.247369731
ARPC3	8.22989706	9.725904946	9.085706135	8.875897539	9.455590622	9.055926228	8.936112739	9.408512191	9.64494964	9.772870433	9.145374095	9.601711501	9.100261109	9.538888813	8.957331411	8.825927608	9.216456185	8.626130146	8.42441497	8.78035525	8.839130859	9.006788614	9.389844257	9.342434285	9.190492122	8.882375869	9.361387739	9.83734557	8.644177479	9.028229339	9.727436564	8.477054237	9.859213332	9.3263157	9.439875577	9.225659286	9.001813152	8.672537218	8.643875345	9.188478211	9.507233458	9.223160603	8.990610818	9.76365476	9.18043679	9.188023353	8.650585054	8.579676285	8.801298684
ARAF	7.825508997	7.704901822	7.730611648	6.380372774	7.896500429	8.425044617	7.022383278	6.690646571	8.830509502	8.292574124	6.380311318	7.705248139	7.109122517	8.128880082	7.446905396	6.983985555	6.677354524	7.362557639	6.58383369	8.385720865	7.78825293	8.048359847	8.11011013	7.032636334	6.987486493	7.679488651	7.680449424	7.468565972	8.057296797	7.853230949	6.891970992	7.727538844	8.308103855	8.083888612	6.388287415	7.772339227	7.654406897	7.518977477	7.436873949	6.655488462	6.404271656	7.917373075	7.781936924	7.398088601	7.287754537	7.421319018	6.681472815	8.025992193	7.53479477
TDP1	4.67471126	5.170957661	5.075543623	5.577872178	5.348375188	6.140836073	5.265643362	5.925008172	5.611890305	5.464968955	4.725984092	5.763529789	5.964672443	5.863808601	5.276912595	5.368965535	4.822030311	6.149281796	5.43706359	5.774897905	6.708212015	5.855782514	5.561438614	5.638192266	5.098601062	6.546156316	5.138582371	5.801141104	4.887342493	5.164159398	4.486061893	5.11850862	5.731832956	5.248423184	5.415277754	5.070936047	5.827901512	4.652487668	5.243319927	4.698323826	5.379400124	5.898837988	5.831978651	4.608292119	4.20896573	5.698306024	5.334504529	5.892087531	5.687017722
RAB22A	5.944104915	6.63105972	6.25794707	5.824681224	6.881997615	5.625073427	6.186287474	6.657905501	6.832173579	6.092848966	5.054470953	6.183036421	6.679550278	6.63386769	6.458272569	6.549031991	5.954100766	6.715962642	5.614879619	6.575575656	6.378243932	6.799140131	6.843883594	6.750000876	6.175374564	6.66292692	6.555033712	6.985272411	5.740557491	6.883175593	6.477470501	6.102797039	6.561921249	6.336759884	5.602085268	5.413401038	6.830630056	6.042100904	5.655186227	5.507327832	6.914967489	7.496397462	6.4823619	5.33397862	5.260471758	6.562854271	6.240783907	5.509005255	6.660597532
CCDC22	6.102774105	6.044170504	6.883001579	5.84587867	6.721092873	6.966105001	5.948537435	6.160556234	7.877728961	6.621329596	5.000200267	5.958878266	5.727575313	6.938116001	6.534330467	6.389674235	5.98932631	5.802341666	6.121559654	6.855793611	7.129536386	6.547932794	6.830748457	5.387332544	6.503153579	6.335392035	6.2263471	6.010537201	7.106572949	6.460175417	6.040220178	7.11056536	7.0628564	6.831286558	5.900881392	6.880961109	6.370451364	6.006991021	6.540052297	5.670768613	5.559697854	6.666200167	6.479666464	6.348687731	6.271604559	6.146900396	6.129949097	7.035140513	6.381350477
ABCC2	2.235722125	2.575490149	2.806083264	2.846527967	2.552592005	2.392076719	2.318848494	2.385618382	6.404866588	2.341155066	2.412576492	3.603386387	2.336595966	2.739535309	2.576382862	2.320282301	2.251457042	3.163182107	2.653479463	2.245726886	2.833171683	2.38300445	2.446719333	2.377549351	2.248536877	2.679410904	2.555137524	2.84237887	2.773303759	2.414821666	2.284145541	2.551317239	2.319510462	2.4133934	2.307539391	3.283306832	2.672093686	2.272965018	2.346560308	2.355051773	2.401184721	2.267681248	2.317633947	2.359968912	2.327754704	2.33300175	2.274110623	2.260059737	2.229323004
ENDOD1	7.21459622	8.289995051	6.547781231	6.265463084	6.162128569	6.203540795	6.292488492	6.66283274	5.747981823	6.261110287	5.261428033	6.551714898	5.775514468	7.325979978	5.532539783	6.508543597	4.978747608	6.779341928	4.539943661	6.981258248	5.169537337	7.586619754	7.216925754	5.054310513	5.769820762	7.932765056	6.086980525	6.734571562	4.697182988	5.90877418	6.113669387	6.810502791	5.584073385	5.916822975	4.783784342	7.921026964	6.032480392	6.812882074	8.561579461	4.594935251	4.868662421	5.829844873	6.763043907	4.765997904	4.592137644	6.548955204	7.1532262	5.092972455	4.976036928
TMEM14B	7.133734817	7.706051298	6.798650899	6.725001648	6.841077665	6.245645849	5.840263802	6.466756147	7.579839223	7.520128802	6.683300099	9.266542564	7.436035812	7.408026109	6.120503259	6.025181602	6.853650592	7.852946138	6.138783404	6.263725324	7.455200968	6.356926872	7.00526506	7.160311259	6.92619119	7.304395272	7.869122136	7.181657355	6.156343437	6.876965038	6.689776469	6.689024849	7.739948075	7.608548988	6.150751828	7.120386789	7.045343024	6.534715609	6.351423948	6.207341967	7.911500395	6.461525754	6.155531949	6.314425509	5.621120221	5.963671618	6.134326127	7.309742956	7.834237884
NLGN1	2.199013888	2.416096618	2.200467965	2.955474832	2.296560483	2.580036166	2.260547392	3.007175071	2.463748412	2.402180061	2.24380977	2.377752357	3.387429985	2.437727195	2.795520385	2.502416533	2.327168043	2.876083655	2.425542775	2.243337994	3.623182878	2.350008484	2.711219399	2.720271398	2.237981591	2.550369854	2.305667303	2.347502864	2.296256041	3.092143425	2.291224475	2.885005	2.454522671	2.269084135	2.201759386	2.574402664	3.053941866	2.434514911	2.321931893	2.541755804	2.413549447	3.721681038	2.329108604	2.199983418	2.192535512	2.241134557	2.497582679	2.283417604	3.939628605
TUSC1	5.844518634	5.852439164	3.950079487	4.074685366	5.489059863	6.099721078	3.6379733	5.892614019	5.593815827	6.565430161	5.665896902	4.232327284	6.477585464	6.25705269	5.572707035	4.99575589	5.788446252	3.68192632	6.097452733	6.854725427	7.131840334	5.108150448	5.865651959	5.800017175	4.910396075	8.22423829	4.556550452	4.832727607	4.910125026	4.907615232	5.421989585	5.483776707	7.339477788	6.188444763	4.99471688	6.10915007	6.62880655	5.40251245	5.678706938	5.174296111	7.159771092	6.05033961	4.890464534	5.459239277	6.317785113	5.010029627	5.525050202	7.427276204	7.098894385
GSG1L	2.191518137	2.334856445	2.237500729	2.182332847	2.201240717	2.208963792	2.193225149	2.182332847	2.182332847	2.182332847	2.182332847	2.182332847	2.182332847	2.182332847	2.301395264	2.229837155	2.221530293	2.193590629	2.329415163	2.182332847	2.213646358	2.213166915	2.198574664	2.209204358	2.220815657	2.594637765	2.196145952	2.37175884	2.219742924	2.182332847	2.182332847	2.773325058	2.194808112	2.182332847	2.182332847	2.182332847	2.194199521	2.192615774	2.196875069	2.247450776	2.216519097	2.208963792	2.27932843	2.243948184	2.23679532	2.193956	2.250013015	2.182332847	2.182332847
TMEM129	7.386930249	6.594309494	5.951834387	6.94986691	7.101048625	7.287003169	6.607821542	7.035507158	6.32038306	6.703648584	6.541802637	5.697826232	7.068962955	6.633768414	6.7622846	6.836513929	6.32504793	6.699694572	6.085887741	5.7352991	7.406437478	6.044365776	7.181219677	7.197502159	7.258982272	8.275129545	6.668553836	7.014415447	7.712670765	6.587412259	7.685415192	6.236490672	7.347018023	6.037374502	6.859229927	7.082896768	7.376899181	6.996704063	6.824130892	5.85187613	6.940150523	6.966852489	6.177842351	7.604836881	6.181448119	6.852299318	6.426365893	6.38422589	5.922112509
WDR72	3.391576511	3.248123516	4.708221664	2.37264447	5.451163799	5.344278714	6.622665034	8.15420777	4.085883944	5.161796148	5.880294299	5.838817349	7.405215128	6.772071631	6.005386427	6.363882163	4.674375663	2.400673489	5.525528213	7.552271583	4.736567255	6.123669221	6.583302971	9.531859841	6.802864407	8.361835482	4.004152928	6.851525983	6.918137841	2.460542641	8.429620538	6.847322211	4.503711598	2.349713883	6.990236304	6.246099934	6.850731961	2.682613791	6.122055753	3.323537382	3.688565713	6.76671457	5.863946711	5.770930194	5.424145249	4.526673941	5.812950061	2.446005623	2.405826421
SPCS2	7.344709833	7.585426818	7.486740793	6.921681537	7.583834859	8.34427554	8.260371776	8.35153663	8.185064002	7.226086475	8.700848984	7.347243206	7.262754735	7.132203119	7.51986379	7.201447924	8.143096005	7.285277964	7.545337153	7.899663401	8.173985416	6.721483123	7.203099692	7.551426834	7.307053478	8.376503777	6.902364285	7.709061196	6.560462301	7.2122438	7.794893545	7.579500249	8.078526214	7.267545594	6.927002973	8.076576918	7.66049631	7.212268736	7.657369897	7.734420362	7.993250979	7.999015846	7.704653718	7.151319834	7.913281468	7.777962624	7.413069394	7.49761906	7.376396348
PAQR6	3.918621707	3.241082837	4.894554741	3.841252397	4.274099559	6.176353068	4.261347627	4.776219254	4.61854333	3.971651359	3.335876037	3.736628702	4.143289055	4.465817527	3.189640018	4.839408896	3.920181853	3.371847985	8.01951139	3.543592561	6.311913309	2.849748661	4.80306481	3.934398139	5.137365499	5.510182048	4.583745765	4.409537967	6.026419101	3.106994377	4.224603066	3.25787794	5.03356312	4.078478447	4.233926308	3.964961866	4.593843958	3.616068726	2.811054217	5.777585541	6.07887639	4.493903918	3.289851419	5.337990519	4.388293118	4.046475394	4.279970792	5.425838901	4.81581546
AGTR2	2.407445199	2.407445199	2.436366637	2.407445199	2.407445199	2.407445199	2.435542486	2.540507166	2.407445199	2.407445199	3.916561214	2.407445199	2.454722238	2.407445199	2.407445199	2.407445199	2.407445199	2.407445199	2.479316266	2.407445199	2.407445199	2.407445199	2.407445199	2.407445199	2.407445199	2.792790014	2.407445199	2.407445199	2.407445199	2.407445199	2.407445199	2.438836662	2.758467333	2.407445199	2.407445199	2.407445199	2.438013725	2.459767496	2.407445199	2.407445199	2.407445199	2.407445199	2.515700987	2.407445199	2.407445199	2.407445199	2.407445199	2.407445199	2.407445199
MAGI2	2.363136002	2.625316411	2.326218708	2.51122059	2.506514111	2.32830188	3.864923758	2.535877879	5.012652808	2.533058571	2.51122059	2.361102582	2.337380539	2.505363855	2.80498245	2.456205414	2.509270987	2.477478835	2.740361156	2.409253352	3.183921041	3.011082876	2.697998107	2.876115914	2.308125335	3.629063379	2.391306854	2.453702948	2.665208368	2.799644026	2.611271148	2.803673088	3.258852721	2.464515742	2.604948831	2.57412202	2.741729257	3.52021513	2.991748865	2.345245604	2.768342818	2.672707691	2.780089201	2.531477348	2.462857504	2.416369879	2.876560765	2.981032582	2.401977913
DNAJB13	2.258871187	2.317819118	2.281720488	2.619496543	4.282435504	2.595989664	2.883148849	2.397027319	3.918660976	2.311688548	3.00055757	2.258871187	2.33241386	4.696249077	3.318734284	3.197131574	2.798015583	2.347680935	2.869943423	2.258871187	3.121951695	2.351141743	5.537807063	2.487254507	3.118552274	2.562277302	2.367248132	3.235222273	2.798856056	2.572644919	2.398176633	2.487254507	2.615624725	2.467818682	2.433526817	2.349114128	3.72058847	2.34013025	2.644476811	2.449077392	3.886578173	2.637634223	2.638586771	2.494201144	4.556586081	2.497075631	2.72936888	2.636871674	2.8421426
PCDHB1	2.190297381	2.183219987	2.200502941	2.183219987	2.322508466	2.20379684	2.183219987	2.183219987	2.197476668	2.203385529	2.183219987	2.228390287	2.183219987	2.195133667	2.183219987	2.195547424	2.183219987	2.208996283	2.308593221	2.274096342	2.731563507	2.183219987	2.195685316	2.708865541	2.193201169	2.403079211	2.183219987	2.202836925	2.202562542	2.183219987	2.183219987	2.183219987	2.20242533	2.21947279	2.193201169	2.183219987	3.030427743	2.191127653	2.205714686	2.183219987	2.200915105	2.214040296	2.205303941	2.191265984	2.183219987	2.192095678	2.200915105	2.25770911	2.303243194
OR6K3	2.199119058	2.199119058	2.199119058	2.199119058	2.199119058	2.199119058	2.199119058	2.199119058	2.199119058	2.199119058	2.199119058	2.199119058	2.199119058	2.199119058	2.199119058	2.199119058	2.199119058	2.199119058	2.669005146	2.305073264	2.199119058	2.199119058	2.199119058	2.199119058	2.312346281	2.199119058	2.199119058	2.41836727	2.199119058	2.199119058	2.600002982	2.199119058	2.199119058	2.199119058	2.199119058	2.199119058	2.403859813	2.199119058	2.199119058	2.199119058	2.199119058	2.199119058	2.562471332	2.199119058	2.199119058	2.199119058	2.299973734	2.199119058	2.199119058
RBM22	7.386426995	7.75282145	7.440304679	7.29918724	7.429564813	8.068544858	6.711492007	7.565180765	7.761203454	7.662199989	6.967624121	7.390302932	7.74114035	7.553697898	7.642334469	7.586491555	6.829711404	7.588723252	6.865709456	8.372919105	8.62788638	7.622299744	7.686029949	8.059838748	7.164430362	8.308542445	7.845048195	8.228025002	7.36396697	8.077082583	7.423771483	7.230422324	8.078412155	8.648279269	7.294095944	7.845130146	8.511295443	7.18407626	7.141451022	6.840380914	7.269595083	7.998839681	7.487032983	7.647689843	6.932201431	7.673937087	6.871085838	6.837496087	7.729336639
TSSK4	2.643890225	2.83966781	3.009816102	2.87698143	3.154439367	3.061952631	3.363369709	3.749297523	3.721388418	2.311418216	2.532453258	2.326101929	3.114714379	3.08502212	3.774359983	3.226608133	2.305457143	3.047724975	2.361738423	2.632897823	3.43349722	3.419926851	2.944972278	4.206874677	2.512394752	3.480838279	2.409193273	4.302939366	3.29763947	2.928343186	2.478315044	2.819319259	2.801043285	3.023668554	2.668627314	2.149623449	3.64669188	2.734452508	2.988496618	2.315129034	2.998966396	3.349497571	3.259740702	2.544851836	2.241814339	2.685388119	2.787513486	3.127375597	2.801787082
CLCC1	4.150934815	5.29925591	5.017535479	4.770883663	4.759775278	4.843038682	4.875719549	4.760696239	5.346573698	3.905290307	4.149767169	3.822117653	5.471141534	4.991487725	4.656341581	4.587023522	3.630147925	4.768325635	4.081411912	3.585069433	5.305305928	4.958556734	5.590973287	4.83660973	4.251460007	5.599430548	3.933701304	5.34991566	4.093107526	4.938632015	5.17435126	4.709946307	5.309183622	4.818588717	3.573028433	4.619983043	4.65939959	4.673397121	4.974169795	4.622106637	5.143697853	4.904040891	5.254937028	3.792130967	3.469633489	4.788136315	4.935712967	4.741308703	5.13935145
MRAS	5.94794299	5.410427887	4.879809508	3.189610894	5.486102565	5.458682312	4.184922982	4.700493366	4.290606695	5.700419109	2.885931676	5.662540265	3.613810303	4.809311283	5.393487048	4.358829151	4.358058599	4.305938398	3.944911527	3.438472454	4.821028691	5.430319108	5.623479469	3.539338305	3.661948042	4.883983483	4.826678949	4.428707697	3.740519434	4.454465395	4.329030815	5.244791352	3.885349091	5.77731265	2.393108308	3.842365078	4.585050185	5.105984856	5.612025698	4.764865026	3.752852181	5.4262941	5.264098658	2.793101678	4.975608344	4.102837238	4.451841965	4.556752954	3.889319603
USP33	5.351233712	6.494568315	5.837437972	5.909894721	6.159975185	6.494691451	6.07383437	6.804047572	6.939502483	5.376075237	6.663713229	5.579173656	7.009936274	6.691374402	6.71407061	6.354774683	6.025063585	6.756702915	5.517664018	5.941512681	7.313080296	6.590109249	7.285413134	6.34013786	5.606900703	6.583908879	5.39039391	6.880364958	6.535191715	6.752071033	6.773372071	5.729250016	6.795217139	6.828021089	5.703022204	5.319380867	7.114485149	6.477527722	6.22554553	6.319244273	7.44587485	6.59675931	6.587740498	5.578934957	4.690568626	6.521585171	5.879648433	6.394799505	6.626873945
ZNF215	2.733670402	3.253288587	3.40314532	3.290741797	3.450635698	3.91574357	2.764163938	4.019241071	2.266896706	2.855114147	2.564418276	2.892301356	3.570877794	3.959562174	2.827687917	2.31418386	2.758204784	3.355902244	2.360533476	3.705394316	2.534595779	3.124358507	3.8563241	3.917126209	2.358871562	4.059281726	2.506516551	3.28161562	2.290294173	2.320714783	2.950783545	3.080270456	3.051510268	3.055468136	2.52966885	2.281954115	3.604901055	4.308667449	2.34145628	3.739345393	2.537292579	3.523886969	3.601890805	3.4158453	3.207646546	3.3987378	2.562627975	2.244877953	3.69680932
ADRB2	4.821293025	3.858045385	3.096545411	2.765544521	3.374338634	5.849961935	3.342691696	4.968935195	2.807112451	4.62354073	3.772265373	4.501131938	4.745295299	3.51153004	3.548022803	2.807449067	4.384383231	4.660744284	3.514351757	4.811835406	2.770489805	5.16641977	3.794115128	4.718944957	2.666377335	2.52197253	4.831643011	4.124261863	5.268032737	4.616043641	2.970514035	4.505753462	6.142687499	7.35491882	4.737837597	2.38256926	3.634528897	4.686541111	3.672476438	2.823919454	2.787692976	3.559429095	4.015114442	2.883813077	3.56654206	5.252463698	2.602379661	3.31547556	5.465899419
IDE	4.772930055	4.982225088	4.359437144	4.794744096	5.120081742	4.345240666	4.255732025	5.580686966	6.148387771	4.207023623	4.462054763	4.656481427	4.876385667	4.416346944	4.64490905	5.276312463	4.790606909	4.843078249	3.91990222	4.662416168	4.647031004	5.00870648	5.712370752	5.871832266	4.723591612	5.15623931	4.187762655	5.423301972	4.591801399	5.378391735	5.070534592	5.394024623	4.699507733	4.387331525	4.515142888	4.986122678	5.816417357	5.243322914	4.880059854	4.359726842	4.63000375	5.217070077	5.722335817	3.796547374	3.769650787	5.21278978	4.148646101	4.022934686	4.718602984
RNF20	6.835171875	7.034811458	6.788831731	7.206836498	6.637560351	7.123064569	6.401102296	7.010401924	7.41957682	6.485031484	6.403929892	6.508779048	7.211980811	7.103592579	5.999657225	6.959519529	6.759138073	7.245196015	5.660766744	7.214490626	7.896239597	7.503784472	6.840325358	7.080085517	6.926078598	7.740819181	6.527551712	6.700658733	5.976601688	7.409763014	6.685265475	6.761919953	6.973150648	6.64070405	5.86832934	6.523336813	7.508011457	6.966373272	7.176533243	5.712690369	6.349739683	6.592961741	6.929450672	5.255064632	6.076255981	6.727309466	6.581066627	6.853786343	7.412909447
FOXF2	3.474694736	5.641026377	3.985111422	3.756422143	5.931473016	3.969220311	5.660005693	7.025708503	4.12212387	4.982251873	4.973621399	5.463930585	7.056191035	4.241121239	5.965857299	3.87274425	5.062579858	3.81871395	5.938843027	6.006348018	3.08619994	6.429528563	3.994478743	7.359893443	4.595818826	5.637267994	4.864980826	4.275188374	6.243305946	3.415449036	6.307361251	4.265057057	4.294431284	5.242439366	8.17099546	7.695870498	6.398126203	4.523706319	4.559673102	5.911020239	4.603347049	6.120550777	4.10321412	5.820864778	3.818759123	6.917488863	3.54765775	3.73565141	2.510545318
PPP1CC	7.762049013	8.359361383	7.815035562	7.763280858	8.003623904	8.428724102	7.519729559	8.30112029	9.83859053	7.905902089	7.373481767	8.073131063	8.804565794	8.502289671	7.878161734	7.800653724	7.767014037	7.523106406	6.49815914	8.307648802	8.780538029	8.374844816	8.62106024	8.267660822	7.487857153	8.407962757	7.923807394	8.847472366	7.021989868	8.250933428	8.400985233	8.185438584	8.490151788	8.062497654	7.428890169	7.710356911	9.335996799	7.358320046	7.949894565	7.945322268	8.378831303	8.525696761	8.153544664	7.258215707	7.001198529	8.072686099	7.125701749	7.505562252	8.142125413
NPTX2	3.374431214	4.070539232	3.495934444	4.292994289	3.531273067	2.696753658	2.405558092	3.664712848	3.836494341	4.629823571	3.404299248	3.59280642	3.332858448	4.89214355	4.679513668	3.257761236	4.456484801	3.938628008	3.640207421	7.278368762	5.582352095	4.920695518	3.431847804	5.298698974	3.986712263	3.852901799	4.175826522	3.278437658	5.28387861	4.50985867	3.456081806	4.193916906	4.145793696	3.420566245	3.900530726	3.230641345	3.424990293	3.207342317	3.290241523	4.511573722	4.945314189	3.205262763	4.630932048	4.058499674	3.58298123	3.106125827	2.811925787	3.263345198	3.976358584
C14orf177	2.233813938	2.233813938	2.233813938	2.233813938	2.233813938	2.233813938	2.233813938	2.233813938	2.233813938	2.233813938	2.233813938	2.233813938	2.233813938	2.233813938	2.233813938	2.233813938	2.233813938	2.233813938	2.538997254	2.233813938	2.407687517	2.233813938	2.233813938	2.233813938	2.233813938	2.233813938	2.233813938	2.233813938	2.372885937	2.233813938	2.233813938	2.233813938	2.233813938	2.233813938	2.233813938	2.233813938	2.233813938	2.233813938	2.233813938	2.233813938	2.233813938	2.233813938	2.233813938	2.233813938	2.233813938	2.233813938	2.233813938	2.233813938	2.233813938
TM4SF19	2.851913816	2.83788163	4.243205569	3.195381837	2.959379988	2.766348097	2.582853105	2.26002479	2.217261471	3.144336337	2.21645977	6.784343509	2.217032466	2.964036685	2.379540457	2.475710485	2.224112085	5.00711231	2.304145692	4.846365102	2.537756634	3.008518256	2.205296955	2.596685478	3.611722119	2.626206797	2.802843554	2.694823316	2.34685819	2.48451532	2.62034176	2.340030708	2.375716041	2.801555861	2.222744977	2.114185105	2.640464407	2.200200193	3.568012828	2.207260579	2.241187659	2.918296243	2.592797418	2.144291864	3.202506005	2.179719701	2.271476655	2.410896091	2.214625366
PRPF3	6.722516038	6.742574703	7.603913063	7.744128127	6.976861043	8.097355844	7.379844442	6.525554505	7.410463984	6.508377266	5.94270465	7.117935693	7.155600666	7.334296628	6.898680361	6.851071353	6.238507828	7.818279999	7.402187838	8.340157698	8.26443165	6.400013874	7.753570543	6.872654105	7.577136763	7.211078457	6.68289156	7.195358864	7.04383017	7.26790995	6.589755866	6.350356043	7.356938765	7.70748309	6.219172919	6.84655691	7.257845796	6.250509679	6.574516305	6.850857902	8.453820166	7.6810878	7.490684739	6.848811038	6.354585829	7.134798692	7.0347531	8.017306168	7.459521717
RGS1	4.633744247	7.592503283	5.202649488	5.207210756	7.929789285	5.102540774	3.575626633	2.281189324	5.514368832	8.583837534	5.998165349	7.92093687	3.945058147	5.993577574	5.973999126	6.478800303	5.303112482	6.7113315	2.957819917	5.950933721	4.188608882	8.238375185	6.963582568	3.719872762	3.982008721	3.645933833	8.170970852	4.910831343	5.753683128	5.757175893	6.979364203	5.984366125	3.636724674	8.609756806	2.765878966	4.233357676	6.327499971	6.347736103	3.744919929	7.568443284	4.611235484	2.338502422	7.07289034	3.084926035	7.406645688	6.07743865	3.927251642	2.718893467	3.986106654
DVL3	6.931632914	7.72754851	7.464406563	7.383433632	8.133244141	8.036017522	7.6391236	8.134298193	8.34796132	7.144932123	6.405544436	7.532516694	8.195663736	8.267391686	8.318136101	8.070104364	7.619634423	8.523640086	7.788392156	7.831347825	8.139020251	8.132037615	8.304889238	7.800454307	7.11829024	8.137483393	6.397815299	7.763776057	8.433806588	8.315694687	7.823428685	7.957426611	7.482378956	7.416016433	7.115728985	7.07121283	8.725353242	7.733741768	7.778140002	7.641685865	8.574798518	8.129452378	8.45619472	6.79883891	6.658018325	8.202293944	7.543951129	8.04501575	8.591100005
MAPK10	3.148460889	3.252240365	3.389564173	2.671087597	3.918174284	4.105124086	4.814680041	4.89875698	4.167205829	3.035001864	4.363885375	3.429417171	4.291185862	3.957705572	3.662951658	3.31906296	3.379544017	2.954620667	3.561713397	3.093640785	2.735600457	3.360179966	4.942354356	5.387387948	3.570953517	5.016282789	2.717173975	4.856560286	5.084201767	2.850355925	4.257798126	3.726969444	4.744413268	2.933496279	4.286801622	2.958057517	3.034290252	3.714154126	3.936215295	3.604603006	5.243314428	4.235738943	3.750907137	3.799749838	3.691959046	4.139806867	4.648463035	4.346824562	4.557748377
EME2	2.785463264	3.986207454	3.684051282	4.001588598	4.416943339	4.010717557	4.268636015	4.585519621	5.103495364	3.032953408	4.364389288	3.454003114	4.640895667	3.838175225	4.433356627	5.078405122	3.522170487	4.106729092	4.578735145	3.614082869	4.660064481	4.294773711	4.317623226	4.589122015	4.546023665	4.652608349	3.409700866	5.189795259	5.436255521	3.350050116	4.544748997	3.537773112	4.400795761	3.462773178	3.966390865	3.919462216	4.493741612	4.146307203	4.060858216	3.867904995	5.469644328	4.780935814	3.458965918	4.264461019	3.589275936	4.160869854	4.827280074	4.161634018	4.031722433
FNDC3B	6.639294531	6.678019566	6.320377995	6.689755071	6.935593861	7.253709867	6.515128388	6.635505144	6.797428202	7.111734342	6.134387264	6.635072548	7.610043517	7.899313366	6.476166105	7.367286529	6.577310988	6.995162321	5.500627533	5.973022499	4.499307234	7.405890393	7.720600015	7.156396632	6.074629002	6.67322718	6.583563744	6.765955262	6.489150046	7.40313929	6.421124631	7.035217215	5.506231408	7.217752877	5.56362964	5.319193892	6.300876203	6.963980858	7.632246397	6.758087223	6.731876029	6.144164498	8.312302403	5.277295696	5.22244491	7.372304833	5.67839181	4.881957405	6.572111441
IL12RB2	2.433010157	3.058983905	2.87591532	2.874272049	5.209926546	2.471065788	2.126021133	2.1208563	3.109184433	5.082777617	2.13917152	4.44882313	4.423608632	2.635484477	2.802866635	2.272743633	2.456515628	3.185379708	2.605983959	3.715371867	3.273110288	3.214156263	2.491533249	2.3045401	2.114652292	3.610731855	5.553487578	2.573424579	2.553497787	2.502217802	2.749703898	2.321759735	2.320708483	3.801787819	2.435189469	4.683118987	5.188282938	2.127812514	2.314862417	2.729313064	2.159945211	2.697795998	3.053628058	2.051181292	2.853202637	2.661615834	2.299200265	2.085818671	3.105810082
PDE6D	5.12897537	6.323541609	6.257990078	5.445742419	6.362019567	6.364753625	5.860106049	5.905434274	5.36027187	5.843539416	5.19033334	5.454176806	5.870843882	6.021961685	5.460129705	5.543540534	5.405066678	5.458193814	5.933990343	6.327067911	6.857666269	6.264412052	5.527065287	5.778091512	5.254204938	6.343229629	6.36739885	5.575807365	5.367673613	5.786031302	6.390619683	5.518843007	5.609269308	6.416729675	5.677627605	5.592973938	6.876950775	5.796126946	5.362952992	5.917518313	5.45997416	5.806280743	6.519391032	5.678295377	5.576341644	6.670220987	5.515136953	4.973448062	5.95256565
REEP4	7.575242747	7.14731924	6.924704879	6.977620527	7.810170413	8.95815881	7.133183229	7.393425046	7.65958543	7.882962247	6.58332736	6.859248429	7.203188531	8.262816656	8.151843901	7.862291632	7.815549638	6.389112191	6.552083604	8.313133006	7.402857685	6.959606227	7.186592423	7.845435127	8.354752502	7.673830781	8.010668517	6.885790564	6.809158224	6.730845098	8.321715773	7.953367734	6.533632398	6.780623449	7.677463986	7.025935217	7.843861396	8.152949395	7.334788346	6.862731328	6.476150737	7.07014517	8.14166533	7.911998077	7.695904675	7.295728244	7.943647709	7.226718141	7.420050894
FEM1B	5.12455804	5.63349895	5.238526869	4.969968284	5.726892637	5.215052129	5.307820217	5.758855076	6.743966722	4.920890134	5.459145215	5.861761436	6.140025317	6.345186764	6.254515646	5.510342318	4.919717136	5.453069314	4.929315462	6.579003757	6.359515008	6.334341351	6.360329272	6.207331629	5.171192217	7.133914522	5.329711684	6.120872443	6.355481245	5.109708703	6.169977321	6.367467513	6.831282084	5.840045192	4.760342298	5.107962557	6.199900602	5.78636579	5.613412215	4.821262234	6.02105337	5.778800407	5.536065125	5.009031691	5.27049943	5.215675347	5.180165277	5.708158723	6.108842208
U2AF1	3.880792358	3.867528165	3.716271159	3.993194352	4.194467621	4.510895423	3.916126598	4.800881015	4.261107295	3.521462105	4.01022981	3.630708247	4.216679272	4.130582173	4.082313857	5.200984097	3.705528542	3.450743107	4.29897433	4.54540218	4.302312835	3.926962117	4.362157465	3.952455192	3.934002618	3.674819252	3.494423913	3.481045047	4.947621508	3.470426869	3.998552183	3.86241411	4.666452438	3.786937547	4.134898662	3.453813983	4.352070595	3.541907253	3.475553643	3.957336371	5.007774061	4.883066084	3.641700418	3.619653094	3.863034718	3.829548635	4.88013807	4.579944659	4.182147911
LAT	2.524039947	3.010577613	2.4589101	2.492526378	2.827041924	2.579483291	2.510476373	3.298275519	2.463624334	2.294887522	2.451553585	2.36888316	2.676106225	2.437638897	2.769847593	2.754939958	2.36888316	2.535325614	2.748343465	2.513366722	2.574553998	2.69442391	2.472497298	2.668604281	2.437815669	2.36686606	2.346762149	3.263870572	2.816493229	2.386941615	2.383852815	2.555040762	2.455235393	2.700439545	2.343978876	2.351946737	2.426113406	2.371264257	2.505706218	2.476485351	2.827474185	2.827186022	2.733114575	2.485126341	2.920401494	2.523702032	2.926018924	3.75725556	2.521165756
NUAK2	3.698575838	6.10788875	5.521462741	4.522848934	4.540289558	3.365576902	2.685774274	3.624893741	4.895996798	5.23946893	3.231914563	4.657029126	4.343508007	4.734321368	5.270127793	3.518492186	3.073873014	4.072663702	3.589282274	5.52834321	4.812178981	5.40264479	4.69794996	3.202081928	3.168144091	4.249782928	6.017091878	5.10497063	3.781928794	5.477336997	5.094516248	4.263760512	4.274580639	6.681595719	2.818161232	4.791767868	5.596680233	2.80547519	4.25403504	3.943393255	4.645337204	3.02186244	3.711853693	2.866730105	3.920700208	4.406297603	3.953895993	4.124497344	3.430449232
TTF2	5.384696216	5.578402899	5.357627643	5.845689026	5.079878919	5.99001198	5.206334982	5.687841294	6.584934081	4.586133501	4.724455377	5.068671104	6.796968774	5.364099062	5.88159559	5.637003207	5.342465802	5.557483918	4.519136611	5.83069872	5.297257634	5.813321898	5.895266708	5.594926417	4.602885658	5.58416079	4.772547857	6.088349615	5.7682185	5.682171074	4.430861434	5.086268822	5.219136967	5.998346664	4.736189455	3.950335389	6.780400071	4.61539569	5.915897782	5.463241134	5.99626759	6.441740212	5.461193226	4.092568945	4.299333724	5.701703695	5.013643317	5.178680673	6.158786172
MCCC2	5.814512602	5.643223248	5.509914612	6.550034474	5.972772344	6.394931112	6.544449112	7.267922078	6.943612208	4.620152853	7.493443219	5.388162534	6.748481689	5.666625186	8.304193385	7.140935975	5.717876344	5.007812847	5.543059883	5.892467132	4.820457294	5.482097848	7.283697165	6.503363335	5.609012773	7.238674423	5.966054763	6.510738051	7.676369884	6.006772891	7.387714761	6.76746815	8.344626049	5.639756172	6.133536643	5.062938412	7.503830173	7.62029837	5.918012815	5.978924074	6.324219702	7.34352152	6.792701339	5.298607556	5.767840718	7.202419303	6.163817202	7.387087701	6.804839992
CBX8	3.980749331	4.590244176	4.796816349	5.093307643	5.171406009	5.077355334	4.792222827	5.352231007	5.653722852	4.094406383	4.387056352	4.065803163	4.285651435	4.810693552	5.056610748	4.384881372	4.865464004	4.364105921	5.127347498	4.578357897	6.15156086	4.672646482	5.451385122	4.9758569	5.532649225	5.143412288	4.290250598	4.964028827	5.457241843	5.024468747	4.495967615	5.111047202	4.997124541	4.232587973	4.275237407	5.844515682	5.645489722	4.166851035	4.761259714	4.370341099	5.925891823	5.345529114	4.747214135	4.254593067	5.189955376	4.578357897	4.860861434	4.564753754	5.282227731
CRYBB1	2.343698261	3.193156901	2.621217233	2.765530999	3.130265146	2.475738377	2.741558845	2.146223459	2.382630696	4.345497168	2.356916914	3.237737582	2.229951117	2.763618679	2.693947956	2.907005853	2.889271516	2.876789593	2.439899743	2.306376983	3.693854749	3.720628742	2.785720712	2.267215426	2.512274262	2.595048439	2.823794554	2.633234499	2.628474671	3.049307606	2.60807755	3.287522943	2.311185004	3.465029164	2.205895325	2.459037474	3.049948168	2.742308123	2.734191482	2.651364275	2.249847284	2.375469083	3.436904417	2.285756161	3.262003577	2.771761987	2.298967705	2.146223459	2.146223459
METTL3	6.252956334	5.488610497	5.860622378	5.64434125	5.725064811	6.30956538	6.563763805	6.955824263	6.843547041	5.021226601	6.139264254	5.66827491	6.033839044	5.66411693	6.797558442	6.369508057	5.204313755	5.839503541	5.588943004	6.329111614	6.95680129	6.30277388	5.695783476	6.207357787	5.803451418	7.457877864	5.089835746	6.060859617	7.045925052	7.010431702	5.158871105	5.364261812	6.750059912	5.921816637	6.436689486	5.678865751	6.592084404	5.767170643	5.82980046	5.175981174	6.791368554	6.472200544	5.904916673	5.53364631	4.860588784	6.021857005	6.298434874	7.178454368	6.254069184
SNORD38B	0	0	0	0	0	0	0	0	0	0	0	0	0	0	0	0	0	0	0	0	0	0	0	0	0	0	0	0	0	0	0	0	0	0	0	0	0	0	0	0	0	0	0	0	0	0	0	0	0
PADI6	2.201707803	2.243264585	2.201707803	2.201707803	2.201707803	2.201707803	2.201707803	2.201707803	2.328891171	2.201707803	2.236314492	2.362891581	2.201707803	2.201707803	2.233738064	2.201707803	2.229789336	2.201707803	2.561428587	2.201707803	2.201707803	2.288281235	2.201707803	2.239944519	2.201707803	2.237979311	2.240699705	2.201707803	2.237374129	2.201707803	2.268682401	2.201707803	2.201707803	2.246276662	2.201707803	2.244620744	2.235405654	2.201707803	2.201707803	2.248682112	2.201707803	2.201707803	2.201707803	2.201707803	2.264078383	2.234647881	2.297915651	2.37996094	2.201707803
SLC12A8	4.987152385	5.197528493	7.232593195	5.165830055	5.44457638	5.029736881	4.556201999	4.000302171	5.50344632	5.797720615	3.569473659	5.497799291	4.981546885	5.050613533	5.419708615	5.486684916	5.437963098	6.147185159	4.577453724	5.649796642	2.854662331	6.02114909	4.390193991	3.576620249	5.069429997	6.000509453	5.933446399	4.146168545	3.311015881	5.55217261	4.600997631	4.790794223	4.637475418	5.019938323	3.841072222	3.689905866	5.649122243	4.361609817	5.158430406	4.701714926	4.307230821	5.199699279	5.853406234	2.815331471	4.930857145	5.149360254	4.289873919	4.882332343	5.016412132
CPT1B	3.069793366	2.694865502	2.986564093	3.345158662	2.593054124	3.026332307	3.132200002	3.652515456	2.938563061	2.46074029	2.958527088	2.770302001	3.108940384	3.213245495	3.469390663	4.594073447	2.621118021	2.985161852	4.108068111	3.197844948	2.874624261	2.899364378	2.718518177	2.90118606	2.668735185	3.318460164	2.79737044	3.623901203	4.711061982	3.188745064	2.572668434	2.602239895	3.260211044	3.141207254	2.807270423	2.567383915	2.875361278	2.943928193	2.725032945	2.927613817	3.601963492	4.000947756	2.689663981	3.184742091	3.181855476	3.0446726	3.621006225	3.251208165	4.198106323
DHX37	5.113851424	5.884288709	5.382721936	5.019813364	5.831748147	5.863774337	4.864364986	5.16460818	6.352081592	4.935811895	4.227309396	5.411023679	5.383105218	5.703702661	5.4634868	5.102625425	4.568482376	5.505989325	4.069974868	6.055222584	4.94114919	5.899288284	5.35978113	5.178550239	5.025340085	5.201031639	5.107891343	5.412409102	5.509311296	5.80503075	5.127582261	5.381321658	5.702174579	5.782864118	4.576111793	5.103119568	6.267387273	4.980715431	5.883071494	4.441229659	5.373628894	5.914716832	5.104965184	4.987816752	4.978593972	5.393053896	4.929867466	4.637848499	5.365561873
DYNC1I2	6.652546052	7.622458343	7.1105242	7.482468964	7.074211629	7.346720658	6.733036852	7.815243978	6.781221874	6.105910308	7.535414819	6.463893505	7.610400614	7.200225624	7.17887364	6.376555405	6.521107031	7.252272424	5.84850841	7.683506961	7.156687433	7.649667045	7.779485964	7.830399399	6.31390081	7.499683348	6.752848267	7.055516726	6.336401396	7.068935572	7.042533714	7.111198434	7.378219563	7.083385937	6.524102555	6.355953339	7.487831346	7.19009252	7.350499012	6.499594056	7.126743664	7.90223159	7.370414841	6.297651402	5.541087465	7.844527103	6.60139003	6.602623362	7.039656593
PTPRC	2.716898555	5.408354693	3.10073962	2.774067615	4.537528374	2.836373085	2.938723376	2.30490144	3.903990938	5.132650231	4.053099328	4.621554983	3.013216788	3.332275569	4.959789079	3.996209746	4.601633687	5.364701087	2.617276882	3.275416431	2.794672519	5.964170727	4.051870249	2.612411394	2.230076349	2.631156665	4.742953722	5.216451629	3.297969723	3.998204286	4.301416142	4.68521953	3.116258901	6.213965887	2.054885296	2.333491349	4.201760439	3.26655879	3.515154936	5.036658324	2.385364995	3.009521623	5.438323446	2.115612225	4.334834449	4.409413797	3.518606161	2.121428254	2.458789872
CRYM	2.23218464	3.181946329	2.976550981	2.353629393	5.632811276	2.942019758	4.210598685	2.875901389	3.876722368	2.812495352	5.987561269	2.807356529	2.448904061	3.84533606	2.756281908	4.308808987	3.143012714	2.572797475	3.061327929	2.272624125	2.608057428	2.780630671	4.514842089	2.426940798	2.562067377	3.273207604	2.580299728	5.583684052	2.596263486	2.343942763	2.791888571	4.754135134	4.689618701	2.772751978	2.517122992	2.896811391	2.718381883	5.462813475	2.531998567	3.105112107	4.894745468	2.986964502	3.742276261	2.451161097	2.679539811	2.755480674	3.755633605	4.719309862	2.614631221
NT5C1B	2.29036895	2.261747989	2.186589773	2.237324689	2.179178229	2.138582454	2.296831663	2.613356092	2.468924065	2.138582454	2.164845356	2.180891095	2.660152103	2.26867009	2.162926298	2.240094596	2.201705089	2.388375227	2.368785302	2.475147599	2.302200895	2.448475996	2.370339072	2.411152414	2.16637924	2.515602609	2.168103414	2.535835766	2.344978857	2.191325945	2.189622252	2.338674482	2.192082663	2.238433125	2.22136726	2.138582454	2.379635705	2.607712996	2.376197688	2.343404679	2.235660848	2.138582454	2.316446774	2.183362573	2.162350211	2.283523811	2.138582454	2.341478951	2.359089399
PINK1	6.362722437	7.035266994	6.806557417	5.14914431	5.127014866	5.464828536	5.550285069	5.655888304	5.350754956	4.900247422	5.10855467	6.485249843	5.442136732	6.730424523	5.129950435	5.607190568	5.286321603	6.561368687	4.103904715	5.196224246	5.639465933	6.542309261	6.858650051	6.001046485	5.470242758	5.538320048	5.072829475	5.176915412	5.526787078	6.331003717	5.214394349	6.582177246	6.011551493	5.659493676	4.327731907	5.209349256	5.936327425	6.589642166	6.157345452	4.970066623	6.204223898	5.720089789	6.655987489	5.421690502	4.774510661	5.582504664	5.013591867	5.388486443	4.752149344
KCNA7	2.640555639	2.773777	2.281270215	2.266527286	2.950141462	2.335422357	2.616929251	2.461914289	2.326138087	2.459561889	2.282555517	2.317662676	2.404949744	2.384086941	2.281398802	2.348554232	2.317787716	3.044085258	2.407753007	2.344273334	2.307494356	2.66882955	2.308754014	2.609656927	2.316912188	2.283326089	2.371190722	2.266527286	2.331345441	2.345742658	2.47039235	2.417980254	2.266527286	2.596100028	2.317037299	2.344273334	2.312651219	2.345008204	2.690507456	2.560176155	2.325889596	2.284096205	2.45978611	2.280241058	2.281141615	2.477820868	2.368908657	2.288067887	2.313153234
DNASE1L3	2.347170265	2.895186032	3.742651437	2.685198489	3.032904427	2.51735181	2.419246057	2.374871461	2.933147564	3.814970966	3.021004704	4.151907474	2.409923837	2.461361438	2.78720383	2.695579946	2.557221344	2.623912718	2.530116804	3.099040546	5.002960335	3.28626045	2.964985598	2.519370704	2.296865491	3.287953366	2.953488678	3.918183567	2.744380877	2.870061656	2.375889936	2.82015187	2.726730201	3.776566797	2.364869108	2.613384524	2.794268123	3.078435533	2.472405731	3.061219716	2.312075174	2.632511551	2.616188268	2.396309871	3.599019342	2.466211893	2.535405655	2.420665705	2.314572444
IGBP1	7.703768465	7.611216598	8.094699068	8.138994293	7.464790978	7.893784365	7.261710387	7.854427616	8.329521669	7.900767624	7.835109368	7.602439883	6.530619473	8.625186594	7.796424367	7.223493803	7.628872085	7.098928395	6.949500101	7.825919783	8.228820719	7.593625068	7.393968078	8.209141694	8.074814315	8.628202551	7.415045274	7.582416148	8.011133016	8.026287365	8.155569264	8.229454154	8.322837025	7.811619989	8.266572854	8.049822542	7.216717473	7.210159762	6.956027618	7.041485773	7.345065833	7.304407519	8.043716791	8.453271393	7.143583989	7.579468061	7.350651243	6.403821648	7.563397966
DPAGT1	7.234335891	6.630651704	6.783297555	6.936056468	6.754655629	7.641454343	6.703630105	7.059796755	6.112139821	6.483160358	5.912909179	6.64878335	7.267418962	5.972883152	6.484128707	6.996719459	6.162956205	5.859245084	5.806347076	6.535207478	5.824522795	6.403160962	6.184265438	6.331930369	7.208490332	7.112489973	5.991713922	6.884568174	6.348890828	6.844616062	6.011634184	7.425245385	7.053851817	6.364363126	6.287446639	7.465002811	6.973177065	6.826439455	7.322609216	6.935451209	6.331696684	7.354759347	6.695620975	6.447022582	6.092569593	7.477096946	6.878105293	6.389333915	6.747856553
PRKAR1A	8.934581465	7.882722055	8.336541807	7.327450178	7.814801605	8.885117308	6.464614555	8.626422597	9.135481534	7.859808936	7.529958459	7.884984667	9.394232007	7.926815455	8.918180384	7.727300198	7.318292577	8.222423213	6.806762638	7.89715521	8.523186734	8.12877166	8.331572644	9.114372271	7.029058812	8.463732636	7.905531762	8.941051968	8.104194951	7.802281609	8.323301127	7.730633488	8.648098979	8.063918905	6.844664623	7.73245895	8.814304029	8.72380809	7.798094905	7.292290447	8.359825503	8.102680622	7.929129626	7.312229071	7.205726835	7.865972261	6.512521377	7.612438427	7.767897108
GREB1	2.558190443	2.590448268	2.330380057	2.534165738	2.51923737	2.444917841	2.262707739	2.196016673	2.964551456	2.642568512	2.180479603	3.234722938	2.679683737	2.473230061	2.376641637	2.390960011	2.438137159	2.313235874	2.653774867	2.648462718	4.515626751	3.423336302	3.239867392	2.911752423	2.325831822	3.87969933	2.386337298	2.938719834	2.568755524	2.701102195	2.501168037	3.273096112	2.622685483	2.789865215	2.368969092	3.99257476	3.344781292	2.376740964	2.479088345	2.960253303	2.737313535	3.200768827	2.860705603	2.601977221	2.433785208	2.306204804	2.326970475	2.338401323	2.174513767
HTR2B	2.374229781	3.268685236	2.320311147	2.656692678	3.211191455	2.350202123	2.3649996	2.287394223	2.314316545	2.460124144	2.563614827	2.390785514	2.292247493	2.50887514	3.010799817	3.034242682	3.10235277	2.489141291	2.421498226	2.304757953	2.544710811	3.152241802	3.105172432	2.949384678	2.284148486	2.220257355	2.473012637	2.341019015	2.422019567	2.879419807	2.706593452	3.582518659	2.420872336	2.381996706	2.374013361	2.339797032	2.458301277	3.549463375	2.519354439	2.871951979	2.42587093	2.493191305	3.864101718	2.260249994	2.593968835	2.298345789	2.184635073	2.316921414	2.448739584
TRNT1	5.947132682	4.797137029	4.912042025	5.468053223	5.120664494	4.732440551	5.549069291	5.879400374	4.944891573	4.211273012	4.328343051	4.898056907	4.607411835	4.252252825	5.349498523	4.782481415	4.684349139	4.241483758	4.366337338	4.604169401	5.115872254	4.808256121	4.903877372	5.364039678	4.793300751	6.548921026	4.325095694	5.13653767	5.598317762	5.199821329	4.706375853	4.377061757	4.936410641	5.211467279	4.480426689	4.372582768	5.108439244	4.938821306	4.735526974	5.448962521	5.310190538	5.241731494	4.227693205	4.499509473	4.002521528	4.921903413	4.524118422	5.170591863	5.749082718
VASH2	2.619514371	2.766009087	2.416485726	2.459838767	3.485672017	4.770530911	3.549826059	5.969148584	6.345164022	3.012388691	2.80184511	2.636026934	2.830872398	3.583683485	4.427444471	2.726020078	3.531781843	2.525382824	5.02541975	2.827544828	8.846396008	3.734658467	3.715250379	5.128539268	3.397561519	4.400103313	2.716959593	3.762314027	3.634425926	3.119328946	3.817149112	3.710759469	4.760434325	2.694918132	3.30025599	3.149353164	3.530813199	2.471885675	2.543344259	4.064821638	3.752407789	6.059580774	4.769103929	2.83721292	2.849425995	4.170355601	4.392398235	2.77832257	4.747872753
H6PD	6.574826286	6.315590128	5.473525083	5.607059155	6.469792608	6.185813189	5.859269976	6.474253104	5.855653174	6.11065001	5.194101732	5.344872726	6.602048148	6.001511285	5.411466561	5.86181044	4.752159247	6.033046593	5.143892246	5.783969048	5.28054313	7.027895346	6.581577795	7.00428584	5.694766583	5.978861017	5.616510974	6.408078608	5.618927811	6.240754295	5.520062584	6.014885114	5.017008408	6.700556717	4.697611015	5.237488855	5.611180589	6.176315616	6.097598158	5.703730893	6.349116737	5.977362898	6.684907363	5.363868342	5.69570668	5.284147498	5.429786888	4.972849139	4.812190323
TM9SF2	7.589601438	9.334605449	8.903274706	7.953088756	8.859226929	8.520443319	7.714555042	8.838460473	8.7037526	7.880392676	8.374041541	8.114625341	8.237969846	9.338215206	8.3457775	8.459670613	7.870638535	9.307223069	7.486800239	8.055009118	9.152169205	9.165460087	9.683269701	9.14574131	8.308577455	9.489237322	7.672873335	9.340041441	8.468416227	9.952583945	8.292998373	9.309574714	9.073243901	8.513754903	6.976540693	8.505825555	9.30691148	8.594708254	9.178337625	7.308779254	8.60057128	9.141247838	9.195007533	7.793730558	7.25513222	8.491889916	8.067595519	8.463165866	8.43276964
OPA3	5.532701689	5.561682857	5.114302386	4.991082421	5.258234285	5.281329791	4.892560536	5.099692078	4.775596367	4.885627124	5.242053741	4.628174735	5.270143247	4.522294588	5.376090197	4.199961512	3.725225042	4.650826975	3.978355928	4.804639995	5.035654676	5.081583595	4.959731723	5.42485691	4.767307514	4.539427215	4.340872824	4.674530297	5.261163982	6.462753053	4.428057353	5.550464071	4.669547555	5.370055565	3.856809123	4.678103708	5.216544298	4.56363141	5.33786146	4.518373103	4.648344839	5.547351031	4.5721163	4.433699388	4.851125108	4.547711403	4.722234714	3.934666556	5.07061254
BDH1	4.142695034	2.94175718	5.280496308	5.070528902	4.855452553	5.383633051	4.357211269	4.588369638	4.11666851	3.867316192	6.287872662	3.806145881	4.649940824	5.163226251	5.453113859	4.578424903	6.01980829	4.063227828	4.820956139	3.937437004	4.903577795	3.477307346	5.728577018	5.004650345	5.618261437	5.527112305	2.968684283	5.07679961	5.728612819	4.60461948	3.670250464	5.533947635	6.110698509	4.303390439	5.162354466	4.456350514	5.35725032	5.197308364	3.8176943	5.382327816	6.445209791	5.702859769	4.409994749	5.272380548	4.837521217	5.339768541	4.810344673	6.855082728	5.357691676
CLCA2	3.591858475	4.425334662	4.475001222	2.849724925	3.998921104	3.285930813	4.783210152	7.62748844	8.60825322	7.059869438	2.039350197	8.195923477	8.492017674	8.177974662	2.090964168	4.061978524	4.049830444	4.736166404	3.795238015	9.201189675	2.568478638	8.132815555	8.079537392	7.73777725	4.368469922	3.919817639	7.576010733	7.761201376	2.743017252	3.049416421	8.386587671	2.783104477	2.070082505	5.304360861	3.958114343	3.109451608	3.38941191	4.539704362	6.118255702	2.009317907	2.255155132	5.174603081	2.236993571	4.14589046	2.063358278	7.168744697	3.46724441	2.126538485	2.156847507
GIMAP1	2.845211315	4.607236912	2.759589779	2.789248796	3.696797271	2.563833297	2.942577321	2.735696869	2.673331341	5.235157971	3.988338173	3.968530815	2.349670568	3.157386694	3.51449549	3.65785213	3.912769526	3.90187158	2.706641476	2.693962897	3.117790628	4.396497387	3.173027766	3.325745473	2.696836693	3.084256591	4.106861412	4.04203936	3.737245964	3.378450497	3.371899666	3.756824716	3.337289564	4.936606848	2.899061307	2.94670746	3.434570499	3.048017927	2.995982238	3.481981814	3.409062308	2.72289966	4.238193997	3.222783332	4.90365939	3.276730299	2.756930623	2.840963278	2.54330796
MERTK	3.119723307	5.009341424	3.288539344	3.526975048	5.678993482	3.377796343	6.070206303	6.578949098	8.367984596	5.716322494	4.811619842	5.118926629	3.29166779	6.038144824	4.935292503	5.524472237	5.15933097	3.919320992	5.113379098	3.653635479	3.792740124	5.849443927	6.922803005	5.449588589	4.002496914	6.316226291	4.881324363	5.889854277	4.678884664	4.458911452	4.743266321	5.048737466	6.444957981	6.196864623	5.096717509	4.916940905	5.310942557	4.803072257	4.299041195	5.151336891	6.899237025	6.188375441	5.985726785	4.946320269	6.09051274	5.289722914	5.432925382	5.804475084	7.605840097
LHFPL5	2.353129759	2.409413302	2.515391596	2.428030723	2.424781887	2.728009913	2.675483974	3.790383014	2.981825259	2.136865076	2.405196285	2.091841422	3.072493147	2.567037803	2.599010574	2.952672599	2.145991426	2.650373318	2.602451032	2.602529111	5.231505271	2.442989209	2.42387789	3.346604731	2.329709708	3.356598511	2.238002358	2.900460758	3.341428051	2.564865356	2.40464516	2.343023518	2.825084522	2.69387378	2.367423078	2.095993303	3.080213594	2.29622518	2.35953488	2.618661571	3.044427632	2.932425211	2.433157026	2.129629553	2.110589783	2.389483519	2.443879115	3.375226869	3.148872611
JAK3	4.025641416	5.156277398	3.609576137	4.644039305	5.85444066	4.740533649	4.128175576	2.972474043	3.461303126	6.122864551	3.63502521	4.425700953	3.269679885	4.266527151	4.145420383	4.531816533	4.251190457	4.583463613	3.203766905	4.34129455	3.051271068	5.332815262	4.089716163	3.58708423	3.697242607	3.625427668	4.458234718	4.779092032	4.445821937	4.364031387	4.183757435	4.029125898	3.195759715	5.784942184	2.910078999	3.404537147	3.703064128	3.254578418	4.834148869	4.908718732	3.979186245	4.106904592	4.500670669	3.880295497	5.471497789	4.220753572	3.687646415	3.098106089	3.034464732
LPAL2	2.611767992	2.987209864	2.595142237	2.232604395	2.417979246	2.431494893	2.439855338	2.693424503	2.252382862	2.401729006	2.351119424	2.903178743	3.058733835	2.363139554	2.350472185	2.400071461	2.289090781	2.436135362	2.430281471	2.593458453	2.250629712	2.812954744	3.020633376	2.939250419	2.307882532	3.207870947	2.27162049	2.811914403	3.422420291	2.425415862	2.473525789	2.421957787	2.451644959	2.471276722	2.412346675	2.19709129	2.624633069	2.345390408	2.323088443	2.272310262	2.318003598	2.431595958	2.364420533	2.589105469	2.572170605	2.354350557	2.353705004	2.340287696	2.179626873
TRPS1	4.823556044	3.811184762	3.022384392	2.544214713	3.736564985	2.436863747	2.578125747	2.43169094	2.51450442	3.961061681	4.005427471	3.402473628	2.542034611	3.856248398	2.991242553	3.538104925	3.399858464	3.365938377	2.636190161	4.423621568	2.66204176	4.615740175	3.725843897	2.471780762	3.080393023	5.909761532	3.332876879	3.448996081	2.709702062	3.217640943	3.712551893	4.181086108	4.084334381	3.891332586	2.380797714	6.297487188	6.710306933	2.823774055	3.051002468	3.149221806	2.527434112	3.475971184	3.685609641	2.585751335	3.620297677	3.418331594	3.191128632	2.936643732	2.411730351
NAGA	7.481842701	6.626142915	6.222663346	6.619374295	7.10937549	7.332951376	7.023408923	7.121865279	7.147202161	7.101368607	5.896204032	6.996802594	7.426822948	7.782725724	7.23343391	7.506337393	6.518435239	6.963360276	6.575219135	6.174989603	6.84812865	7.506838238	8.017771776	6.520021144	6.813720316	7.924790666	6.734078611	6.726267728	6.335503498	7.769746154	6.799792066	7.861002443	6.458561961	7.201464018	6.314195917	7.208590088	7.0643341	7.252197768	6.279214227	6.651805515	6.862147786	7.416206003	7.792956658	6.259334295	6.084288557	7.54716971	6.457188909	6.058499314	6.662094555
APOL4	3.148377793	4.894853188	5.980340298	2.125167289	4.463258436	6.546463041	4.088777619	8.351434678	8.313090142	6.041244774	5.098624965	5.747953284	3.540689909	7.226768817	6.983073366	6.325853214	6.27789165	4.673253903	4.965945418	4.270045501	3.140312701	4.546424573	7.342230384	4.884282674	6.892361225	8.574185124	5.256474052	5.87022361	7.278865696	3.736563512	7.98209354	5.738381904	4.998634236	5.298482922	5.383180876	3.232189824	3.740267258	4.667133595	6.132285057	2.96510796	6.157025003	7.923971461	7.166851026	4.559593666	6.887733464	5.198454343	5.271200707	4.684394766	6.824546527
OR13C2	2.171064735	2.171064735	2.171064735	2.171064735	2.171064735	2.171064735	2.171064735	2.171064735	2.324353994	2.590493537	2.171064735	2.171064735	2.171064735	2.171064735	2.171064735	2.171064735	2.171064735	2.171064735	2.402590556	2.171064735	2.428867837	2.171064735	2.171064735	2.171064735	2.171064735	2.171064735	2.171064735	2.171064735	2.171064735	2.171064735	2.171064735	2.171064735	2.171064735	2.171064735	2.171064735	2.171064735	2.171064735	2.171064735	2.171064735	2.171064735	2.171064735	2.171064735	2.171064735	2.171064735	2.171064735	2.171064735	2.171064735	2.171064735	2.171064735
LATS2	3.959437515	5.337658561	5.116684956	4.208220939	5.149658166	4.629073974	3.705676906	4.241211622	3.670143271	4.582449682	4.135472793	4.663153794	4.333648555	4.86967613	5.2956577	5.083972063	4.59040726	5.59728736	2.724752401	4.590140935	3.26127697	6.286948761	5.022263865	4.29467707	4.373876257	4.631288496	4.91573782	4.713455	5.110645648	5.867883663	5.194836139	4.970865437	5.721868542	5.664586152	2.959507824	3.586068533	4.71867583	5.722013057	4.87768202	4.283356119	4.028894985	4.914835719	5.288519976	3.204169437	3.874869383	4.883723316	4.241303724	3.007377237	3.219999079
FAU	10.71392052	10.5280409	10.43758228	10.41954174	10.76070074	11.13830827	10.62670732	10.48814096	10.70855122	11.4111315	10.53909888	10.47048566	10.84086255	10.26186737	10.49566779	10.65174529	11.39107724	10.21086311	10.90453446	10.63535148	10.7750367	10.66329629	10.28589648	10.08946506	10.74327327	10.29099234	10.44625259	10.27472002	10.30995848	10.52863159	10.89920066	10.5227328	10.62026481	11.22780653	11.47957666	11.84484915	10.56627218	10.365064	10.92231265	10.60977589	10.58181541	10.30337814	10.18785486	11.73711078	10.94601765	10.37581424	11.07918009	10.92068981	10.05320412
TBC1D5	5.94294584	5.187061287	4.454107304	5.237195965	5.351865842	4.460115017	5.425853338	5.54157962	6.682566278	4.378990266	4.78842413	4.075619535	5.674243604	5.285786839	5.786801236	5.061974423	4.316049142	5.426132594	4.296026405	4.299326838	5.859657302	5.665729438	5.182334091	5.493253615	3.919330906	5.62460481	4.304024774	5.216610935	5.233841371	5.817580222	5.257436452	6.002126593	5.564776932	5.588989945	4.158269091	4.208871807	6.063703372	5.650894677	5.086570414	4.450211966	5.413420681	5.421283717	5.048099971	4.684386654	4.787174883	4.71660665	4.731944092	4.913569751	4.666626204
CNIH3	2.208958482	4.268077254	3.105295774	5.899295792	3.735474868	2.793505461	3.737811463	3.137144434	2.845107111	3.582592922	5.594738274	3.647036718	2.725163357	3.358738894	4.607131476	2.559762646	3.731855505	5.697483971	3.172606784	2.32421318	3.286563802	3.432948694	3.045978101	2.549854735	3.396234066	3.470699456	3.225443588	3.479957936	2.71054066	3.119755331	3.559680739	3.219929002	5.254900465	3.005477687	2.612320166	2.711707205	4.588464754	3.35062312	4.733677523	3.248301847	3.347858881	5.61381629	3.313144915	2.401713028	3.539121622	2.472808793	2.478678205	5.150570036	4.199154576
SHOX	0	0	0	0	0	0	0	0	0	0	0	0	0	0	0	0	0	0	0	0	0	0	0	0	0	0	0	0	0	0	0	0	0	0	0	0	0	0	0	0	0	0	0	0	0	0	0	0	0
LIPC	2.223916827	2.680548898	2.394594063	3.137100353	4.957718603	2.92651207	3.022816124	3.214538267	4.076485083	3.317252624	6.985038377	3.996834018	4.624243314	5.14109657	2.814534714	2.918528885	5.066111694	2.459898571	3.833672589	2.165053665	2.215854354	3.549269935	3.031314934	2.129544252	3.409851549	2.847155299	2.529348545	4.936464568	3.25172606	3.456014702	3.76171025	2.352881025	5.44410244	2.704217392	3.106753617	2.256302464	3.439749234	4.359227062	2.506038321	5.25997324	3.693558284	3.763249746	3.226828133	2.640833354	3.414665426	5.266520816	2.254670554	2.746220816	2.685933224
GKN1	2.927569628	2.372306871	2.392693033	2.305251195	2.225157756	2.360128417	3.265264361	2.225157756	2.225157756	2.225157756	2.462221024	2.225157756	2.407485502	4.390631967	2.225157756	2.225157756	3.08980415	2.283121714	3.340281496	2.287865592	2.225157756	2.225157756	2.225157756	2.424505169	5.546851986	2.354499975	2.225157756	2.225157756	2.225157756	2.225157756	3.053927603	2.288128663	2.225157756	2.225157756	6.063716284	3.288799595	2.225157756	2.928891546	2.787974674	7.27459876	2.225157756	2.360128417	2.225157756	3.06892778	2.225157756	7.412503099	2.225157756	2.389153286	2.225157756
FLJ13224	2.268316158	2.27531906	2.210751328	2.334426604	2.304344824	2.356840401	2.209506052	2.355617745	2.39244943	2.169135227	2.258159691	2.310003029	2.169135227	2.281224008	2.169135227	2.169135227	2.496409422	2.289796816	2.454264043	2.169135227	2.336234158	2.651428095	2.492316509	2.401602108	2.392773577	2.430460344	2.315980542	2.347921719	2.260556676	2.383231123	2.414201121	2.214231698	2.53596111	2.282872544	2.217207391	2.379525213	2.58554006	2.207011876	2.32443937	2.344673356	2.292953155	2.266410473	2.369003433	2.31815772	2.169135227	2.370763054	2.369883545	2.543381614	2.357839892
ROBO3	2.977014117	4.044317814	4.349704671	3.928450936	4.701693504	2.947090371	3.208778214	3.055461342	3.244313387	5.269744157	3.51425164	3.502016347	2.881641336	4.326750167	3.648739243	3.355624573	3.160017049	3.101960861	5.519599207	3.36838001	4.535938361	3.778463394	2.964080297	3.252714809	3.597632914	4.471835979	4.600890206	5.153402536	3.630612267	3.382060069	4.471601049	3.757588326	5.679732667	5.229281346	3.338049109	3.936291404	2.966729801	3.040495537	4.427096058	4.584979608	4.951370832	4.151132863	3.530007349	3.991245457	4.539911365	3.408441666	4.421258355	2.92370935	2.913748719
CSE1L	8.283668818	8.765853667	8.59197945	8.373852542	8.374303581	9.511088223	7.184063812	7.776730279	9.37985349	8.385194892	6.934904742	8.201877517	9.127908053	8.223575299	8.209946866	8.279299008	7.441726362	8.510967509	7.487838404	9.48109649	9.289033212	9.011709866	8.932599962	8.437123824	8.627959214	9.322574799	9.153837414	8.202380457	6.758412433	9.04972786	7.973409782	8.137955872	8.264734244	8.20181602	8.349915147	7.749063317	9.693640318	7.325149573	7.796336328	8.00740962	8.200654454	9.256033956	8.296061056	7.426115915	7.114281943	8.800338056	8.320454006	7.517679009	8.716722515
AMMECR1L	5.909834231	6.311324538	5.786790079	6.14807123	6.366113554	6.14065585	5.874113647	6.527955003	7.042544139	5.414343719	5.935791094	5.301681864	5.936843235	6.26416472	6.230496765	5.271787684	4.913738682	5.853921699	5.47782627	6.693884912	5.986180824	6.706916017	5.830834863	6.858791544	5.869650928	7.485221845	5.572463297	6.126486774	6.599707192	6.461300387	5.908571168	5.939771607	6.079603344	6.202381647	5.619292119	5.532667138	6.905236335	5.775804631	6.656326709	5.49782785	6.742385751	6.901966839	6.192168451	5.419502571	4.980152001	6.532182443	5.697521322	5.210943804	6.344155548
CNTNAP3B	2.510851073	3.110416815	2.222656727	2.245002003	2.44966332	2.371357418	2.276056398	2.206435906	2.20669094	2.296785318	2.204010551	2.351010673	2.24549692	2.244754473	3.562117422	2.265991152	2.257072844	2.213177236	2.275452288	2.44087633	2.387959267	2.295358234	2.480415944	2.507728929	2.305904861	4.487385386	2.450823358	2.262943912	2.220261872	2.214698669	2.297735827	2.323486195	2.292260762	2.225675431	2.209874595	2.211781002	2.243887742	2.283884052	2.438962751	2.213050368	2.223286209	2.249696024	2.265016823	2.221144707	2.263919817	2.247721687	2.604238163	2.254250074	2.302832778
ERGIC3	8.102476187	8.286355234	7.992644919	7.174977629	8.544531026	8.354156842	8.410979053	7.76999365	8.925770563	8.89444768	7.816791341	8.318517457	8.355801352	9.633421311	8.113290358	8.396110779	7.951394979	8.353173349	8.087814073	8.609436426	8.620995203	8.412932752	8.579922045	8.671390779	8.660730177	8.766295525	8.378760724	8.409991283	7.443887025	8.663435345	8.309834948	8.002341608	8.775927367	8.386070102	8.199096114	9.481114934	8.898350438	8.020833054	8.797738008	8.403388289	8.40705961	9.303004177	8.268701367	8.402824896	8.082224631	8.710717707	8.319253898	7.409301206	8.263716706
TBP	5.506822655	6.529211323	6.13243186	7.13960336	5.816712646	6.481898736	5.574761057	6.459782269	5.945081045	5.690666604	5.645517075	5.99330465	6.616681712	6.137877196	5.932251989	5.864624758	4.814027592	6.23880244	5.485077222	6.956693689	7.148962944	6.263758039	6.283244941	5.642072046	5.724800614	6.240659761	5.928615936	6.409045319	6.058888296	6.410129804	5.992927163	5.554199666	6.539538331	6.871389373	5.398802593	5.857118752	6.639185473	5.352067781	5.474087351	5.632127264	6.474561802	6.296752281	6.069529318	5.716010804	5.25414505	6.164605114	5.358951024	5.83702865	6.340093332
CLIC4	7.777196642	8.398841331	8.092691236	7.863560942	6.944888289	6.972517635	5.557484978	7.070221488	6.472872902	7.116859899	5.729730678	7.640592456	6.635146844	7.526872149	6.061335317	6.752504878	6.758803651	7.917634661	5.030531062	7.241453525	7.909174576	8.576096428	6.830004339	6.059744692	6.029114285	6.767623983	6.558067439	6.668602435	5.425799875	8.783124795	6.338177751	7.329619426	6.322647641	8.809567408	5.290785887	6.032856678	7.543717466	6.285808209	7.539857536	6.17380779	6.160047862	6.606081594	7.204532659	3.773121559	5.942548473	6.925945401	5.98561057	3.895542093	5.249187933
MTMR14	7.91928823	6.955895609	6.799265701	7.356142506	7.416895613	7.1771304	7.760113655	7.234029118	7.230291499	6.77032065	6.539657833	6.702417932	6.023977969	7.006815332	7.057903247	6.844545053	6.419105291	6.512308721	6.235117701	6.617154502	6.87014121	6.714117265	7.713069248	6.890232989	6.578562148	7.171994238	6.632301383	6.779962039	7.395123142	7.532136047	6.70920366	8.093950695	7.106175226	7.263346547	6.083665018	6.886051727	7.063292276	7.036138573	6.744930993	6.886235506	7.299704732	7.205027573	6.719561769	7.245840951	6.941121955	7.086093388	6.526421596	7.35712415	7.530036923
PAWR	4.707006255	6.354929211	5.116913345	5.873742498	5.492931738	5.649594478	5.158993794	6.222186847	6.215989023	5.31030398	6.004738213	5.875034116	6.018179806	6.514515399	5.501781486	5.739472246	5.172781442	5.635326179	4.942442242	5.161786613	5.977395768	6.025012182	6.425265769	5.93858041	5.120386221	6.229377804	5.417199974	6.102967306	5.570178992	5.41260582	6.045448827	5.834852802	6.384742428	5.956811067	5.113592103	5.24523356	6.570849239	5.208562376	5.83838663	5.576140451	6.342293793	5.934435711	7.070347636	5.053305612	4.937668193	5.984684317	5.530317641	5.811636816	5.781811289
DRG2	5.104350665	5.793168751	5.247574989	5.309303722	5.663367459	6.318733422	4.483165725	5.389940148	5.66234579	5.318905359	5.442498848	5.214815564	5.248470481	5.643342198	5.996137213	4.999598412	5.002510633	5.688527631	4.959708412	6.110085255	6.236356243	5.658395047	5.673881225	4.978173997	4.997773013	6.404248395	5.512204162	4.99564729	6.156968532	6.662358772	4.909315754	5.266539809	6.822429227	6.133703951	5.647514269	5.551908369	7.00414455	5.556845721	5.022334255	4.807136495	5.460740298	5.916957939	6.160547981	5.866839181	4.786209026	5.524793654	5.140550622	5.256036161	6.048009244
SFTPB	2.53731712	2.684779575	2.230765526	2.247141878	2.392020665	2.222081472	2.229361521	2.232985211	2.302721689	2.317724717	2.234501605	2.310191664	2.211316409	2.227486981	2.597711614	2.187436627	2.422047748	2.961779555	2.293541082	2.391508736	2.267391037	2.24691113	2.229244447	4.176211685	2.187436627	2.314673469	2.401401768	2.252322132	2.219959692	2.663121453	2.414736023	2.457571112	2.203687689	2.511715772	2.204404925	2.207150404	2.277108806	2.302170605	2.331361056	2.20905664	2.202371653	2.255648822	2.224434657	2.267050635	2.311395727	3.912641682	2.187436627	2.229829703	2.210722141
CACNA1G	2.190091943	2.241567502	2.227448169	2.213279946	2.314244764	2.276720493	2.220443335	2.517263198	2.320081744	2.325676057	2.225234355	2.310229035	2.247421368	2.364752173	2.295462999	2.197393493	2.281628216	2.266957608	2.322559342	2.206073902	3.590510034	2.65440684	2.223016485	2.243751665	2.286405248	2.297771805	2.223717304	2.220560416	2.572599259	2.817334884	2.34684935	2.237533696	2.200373251	2.269771108	2.413535336	2.40169907	2.205481335	2.217982033	2.211276013	2.2325594	2.27493092	2.21575082	2.297112595	2.432058889	2.371591812	2.217043076	2.240531522	2.240416358	2.199539658
MBNL3	3.534375816	3.549364585	4.281277264	2.477944873	4.052266736	3.806116572	5.046716646	4.66930461	6.890099506	3.060315434	5.382443868	3.340622656	5.511711818	4.165169349	4.432639332	3.787170742	3.170658765	3.596341693	3.866408527	2.839293068	5.090152145	3.827276966	5.265130697	4.23909714	2.827331948	5.291715761	3.36311367	4.603102758	4.10110214	6.101096931	4.536894544	4.385259031	4.374065646	4.08611705	3.771129281	2.414542439	3.809953627	4.407626089	4.445716786	3.667081188	4.648705803	4.147686423	4.298755985	3.851194139	3.153387068	5.814903037	4.904017023	4.739619551	4.077252359
DRG1	8.795463689	7.920741904	8.260534039	7.605922646	7.356137989	7.755042495	6.886075459	7.451489748	9.062945333	8.009948953	6.891818894	8.060086213	8.041216898	8.191816634	8.221367175	7.520294281	7.457495562	7.375999969	6.922482197	8.194625984	8.363517506	8.033202158	7.62362226	7.451632317	7.937889531	8.687729632	8.043590454	7.44899466	6.832415762	8.205064688	7.98639816	7.844536853	7.320497773	8.308650426	7.736680353	8.637844761	8.421127816	7.2969941	8.528537842	7.38847674	8.627093775	8.052788624	7.306515537	7.817369652	6.878808033	7.873878774	7.500516436	7.161265626	7.512771931
SEC22C	6.403353974	5.928340735	5.017674777	5.63032066	4.925446675	5.002580419	5.208634562	5.79100102	5.652878229	5.201240728	3.858459198	5.886607235	5.468842838	4.960598878	5.262109021	5.334037693	4.185482621	5.502221501	4.675883589	5.285526169	6.655697315	5.632746668	5.593520427	5.170657524	3.775279436	6.539263223	5.249974386	5.475534634	4.10547317	5.934110194	4.031819691	4.73060463	5.150350545	6.708416412	3.410686928	4.915431355	6.099928465	5.341877891	6.076833423	5.146895797	5.748385473	5.69749615	4.970087099	3.99339843	4.807810357	5.213157162	4.790566931	5.291759675	5.920796303
STAT2	7.331839473	9.152404687	7.463376325	7.22948451	9.577389607	7.672512582	7.90718718	8.335369964	8.691838169	8.799317705	7.576768242	8.436359124	7.804645243	8.576163538	8.107786326	8.013711149	7.384044848	9.429887395	7.586337662	8.41591673	7.36714807	9.287538451	7.95472271	9.488194743	6.997637947	7.764091358	8.59883901	9.484108982	8.358340534	8.069629836	8.322776151	7.927975107	8.558177811	9.595841458	7.009331586	7.206183567	8.817673997	7.839642199	8.301833352	7.697416064	8.064490122	8.79561603	9.017312578	7.463315132	7.716382693	8.211864081	7.560229206	7.90749016	7.566017523
BNIP2	5.794229416	6.298661103	5.198380707	6.631701411	6.186401808	6.271615211	6.079865767	6.893967554	6.489130589	5.910457468	5.885083597	6.089918465	6.724280796	6.703794225	6.635467739	6.094493678	6.223797126	6.141297511	5.099918858	6.577759822	6.468376322	6.455760724	6.590877451	7.135114547	5.91865533	6.31328224	5.937153976	6.582428689	6.920438788	5.963690423	6.856841514	6.912043349	6.858421228	6.420670323	5.509490947	5.579349387	6.896817698	5.995280404	5.801233453	5.925901918	6.410072262	6.533339133	6.61146857	5.536680951	5.824192576	5.985806473	5.634636444	5.56308699	6.410237529
APCS	2.214553783	2.214553783	2.214553783	5.407136502	2.214553783	2.214553783	2.214553783	2.214553783	2.214553783	2.214553783	2.214553783	2.214553783	2.214553783	2.214553783	2.214553783	3.100212945	2.214553783	2.214553783	2.36850759	2.214553783	2.997591793	2.723032068	2.214553783	2.214553783	2.214553783	2.214553783	2.214553783	2.214553783	2.214553783	2.635371068	2.214553783	2.214553783	2.214553783	2.214553783	2.214553783	2.214553783	2.214553783	2.214553783	2.214553783	2.307570592	2.279650085	2.214553783	2.214553783	2.214553783	2.214553783	2.214553783	2.214553783	2.214553783	3.125836585
SLC44A1	6.878464179	7.986849785	7.812526803	8.654955331	7.219099512	7.087455627	8.099399644	7.856998908	8.056219642	7.013850713	8.128274356	6.9886999	7.976894962	7.35190859	8.089214534	6.826696456	6.819591156	7.927372964	6.541473464	6.913094489	7.43248665	7.933145619	7.008849143	7.133960058	6.577898089	7.917935567	6.498637195	6.796587134	6.376992971	8.676775496	6.914491049	6.266911777	8.584069494	7.078002666	6.436692259	7.068334126	8.326361279	7.613113852	7.992412668	6.614476387	7.163795123	6.800968341	7.578896559	6.339468332	6.0078539	7.500468726	6.474188542	7.958284141	7.89689437
CFTR	2.274408444	2.299181524	2.293314942	2.825184315	2.416391414	2.274408444	2.880579541	2.284400943	2.624844512	2.91547043	2.897250915	2.432077991	2.305392958	2.283140408	2.306012433	2.460141791	2.318461566	2.457286191	2.553496261	2.274408444	2.30092379	2.823290041	2.319687539	2.511422696	2.29631403	2.30316034	2.274408444	3.231595372	2.274408444	2.288300669	2.314407436	2.321768981	2.343480717	2.274408444	2.274408444	2.889138242	2.36518219	2.314284381	2.290810281	2.382793369	2.319197292	3.43007449	2.375895417	2.274408444	2.311574157	4.317386554	2.293815282	2.292939558	2.400508636
UACA	4.565539422	6.222178758	4.945070573	5.732291805	5.103052971	4.330351711	3.935594291	4.155849253	4.298466623	4.886433195	5.430056742	4.625635913	4.501706672	5.458733948	5.315308281	4.850599029	4.938867871	7.014420316	3.147965754	5.049479739	4.690263139	6.07831183	4.436473061	4.926580605	4.168265913	5.298003208	4.600097955	5.160954287	4.987002053	5.70088553	4.734873388	4.68520788	5.548310181	5.715102455	4.514678398	5.045178259	5.978578434	3.720521171	4.070905267	3.751321769	4.74354658	4.627558729	5.286274668	3.835124173	4.732036597	4.355963715	4.287203195	4.003686737	3.721317988
PGBD2	3.670043467	4.210810928	4.814073292	5.29849484	4.628378742	4.213997247	5.001556601	5.77239828	4.953982075	3.733685335	4.18996722	3.73589621	4.800047995	5.574516828	4.713326689	4.355843511	4.148558768	3.869145158	5.409244073	3.531897017	4.903574514	4.308222951	5.263718591	5.43730648	4.235952168	4.918922718	4.264393225	5.44798849	4.898504285	4.677438339	5.128902817	5.263039902	4.773632412	4.194901519	4.319045013	4.115831519	4.639332123	4.504391727	4.865687911	4.11925693	5.178013573	5.127842752	6.081076554	4.598190607	4.164371391	4.741248393	5.165973733	4.042245639	5.257731967
STX17	4.829950326	5.044184897	4.82956017	5.188169462	4.943652529	4.89344787	4.347800553	5.672387964	5.015498425	4.408048093	4.780283778	4.713821554	5.719429175	5.17458355	4.547159768	5.338617193	4.628786478	5.384379395	4.326204301	5.250687127	5.019340713	5.463381476	5.242555812	5.816767432	4.72172701	5.99547686	4.389338182	4.927755758	5.229781953	5.401352338	4.683230438	4.75322121	5.375202176	4.738380755	4.45115161	4.696218366	5.829895041	5.18454009	5.185381483	4.193464376	4.87679604	4.695171272	5.031068798	4.218021802	3.8221569	5.41288976	4.891865481	5.396701882	5.423665512
SPAG17	2.408076034	2.188561107	2.449814152	2.326466308	3.297115805	2.633447151	5.748296099	3.169959161	3.080248132	2.281483072	2.893127155	2.499749424	3.755357223	2.796710724	2.825302108	3.589105568	4.749240316	2.211188033	3.520328954	2.259893399	2.165021516	2.398988871	2.494602057	3.638951165	2.219655175	2.265552194	2.399090208	3.413407412	3.283534962	2.323561012	2.83480584	2.3561987	3.635794186	2.281594535	3.498659467	2.253752606	2.780676057	3.421972693	2.287376778	4.741372703	2.45621609	4.377096281	2.973361065	3.013543869	2.705388912	3.78223399	2.384411287	2.771793563	3.613276846
LDLRAD2	2.34588334	2.717960118	2.347730943	2.314903361	2.676303478	2.628519422	2.493472479	2.38956269	2.462486601	2.272679643	2.763306942	2.377222113	2.895471467	2.693383552	2.709341483	2.752699655	2.451023501	2.486208382	2.366463749	2.321772989	2.436251221	2.8283919	2.517843949	2.479506161	2.359027017	2.422820781	2.346411477	2.666268673	2.553448611	2.549232958	2.51316763	3.193211689	2.566357683	2.565117277	2.359419416	2.313687546	2.484057614	2.406480729	2.625389968	2.424194639	2.557538109	2.445748107	2.709138048	2.409764122	2.457863944	2.365031681	2.532241494	2.501761882	2.344958618
CACNG8	2.243683164	2.289306532	2.231835607	2.207558173	2.499029877	2.166938178	2.163766899	2.183154532	2.161811287	2.361510667	2.180506716	2.245513403	2.173135204	2.270743911	2.178215387	2.274434165	2.323363304	2.198448393	2.243912093	2.307050595	2.217536985	2.225694704	2.170465791	2.175435971	2.28842364	2.220456647	2.233568068	2.314315296	2.189031614	2.834367483	2.179783597	2.224183769	2.188911953	2.687074065	2.166450819	2.223951153	2.179663037	2.169250511	2.742029256	2.250304911	2.233798879	2.175193987	2.228595162	2.176282543	2.281892741	2.157522555	2.199872528	2.220456647	2.205316544
SLC24A5	2.236880137	2.236880137	2.236880137	2.236880137	2.236880137	2.236880137	2.236880137	2.236880137	2.236880137	2.236880137	2.236880137	2.236880137	2.236880137	2.236880137	2.236880137	2.236880137	2.236880137	2.236880137	2.444047159	2.236880137	2.57820418	2.236880137	2.236880137	2.435224325	2.236880137	2.236880137	2.236880137	2.236880137	2.641457068	2.236880137	2.325844675	2.236880137	2.236880137	2.236880137	2.236880137	2.236880137	2.281408196	2.236880137	2.236880137	2.236880137	2.236880137	2.286989601	2.236880137	2.236880137	2.360027621	2.236880137	2.236880137	2.236880137	2.236880137
KCTD17	7.304193173	6.572514354	5.090230633	5.757792172	7.522143122	6.764150733	6.531632798	6.826461217	7.532938685	7.578481236	5.951886468	6.86107529	6.216935444	6.532488102	6.717306071	7.381631193	6.350934532	5.827955776	5.538356062	5.557309803	7.812632243	7.281174511	7.11583157	6.098553677	7.459905144	7.829599103	6.155195907	6.168012789	7.857268717	5.744307687	6.872090119	7.064301504	6.314052288	7.579253997	6.167113503	8.209173162	7.326202619	5.46127648	5.599148356	7.114781729	7.334168093	7.127127393	6.042174182	7.238046228	6.758061199	6.441188317	6.533470429	6.091590433	6.392133432
C4orf19	5.659492543	4.82151925	4.950606293	4.921746536	5.226115505	5.627578441	6.682631673	6.27709362	6.214622452	4.478589072	6.580283497	3.77086373	4.487632427	4.966326446	5.64605743	4.976291327	4.318054577	5.767466682	4.392808054	2.494674211	3.347267216	2.768801534	5.863448477	4.626200883	3.055268082	5.450249367	3.965328986	6.391631368	4.934752689	7.47200516	3.307276937	3.095621063	6.343549596	2.408566767	3.570735906	4.423606421	4.74262001	6.493379827	5.780583804	5.189595676	5.421391446	5.35145151	4.50727621	3.927913909	3.607364311	6.142545323	5.143042878	5.291333114	6.213275351
PTMA	11.24281609	10.8217793	10.05106262	10.10579739	10.08238794	12.93105962	10.01637388	11.99590528	11.34007458	10.21796233	9.284014503	9.206759213	11.14337105	10.94438942	10.58442132	7.900021059	9.615884509	10.34002731	11.25465151	11.11079211	12.4235037	10.83142674	10.85409306	10.66198741	9.356821185	11.28987894	10.25647909	8.985951317	8.756245543	11.23339542	11.68623999	9.209928435	9.279868783	11.12130744	11.13235695	9.837777216	11.28771004	9.10515236	9.761957719	10.19914286	9.603190179	10.15798963	10.3831469	9.821747766	9.326919209	10.82853613	9.954157952	9.027510106	11.7467904
[truncated: 2,325 more rows]
[truncated: 545 more columns]
