# Supplementary material for: Deciphering the immunological and prognostic features of bladder cancer through platinum-resistance-related genes analysis and identifying potential therapeutic target P4HB
Source: Front Immunol. 2023 Sep 18;14:1253586. doi: 10.3389/fimmu.2023.1253586 (PMC10544894; doi:10.3389/fimmu.2023.1253586)
Supplement: Supplementary file 3 [file DataSheet_3.zip › Table S1-4.txt]

MIP	2.176249837	2.194054499	2.182973061	2.197138642	2.146565601	2.146565601	2.216842597	2.315163063	2.322029201	2.312952261	2.225241974	2.210461448	2.264337102	2.196881769	2.219390709	2.249524449	2.178837735	2.182973061	2.367910629	2.224733687	2.345191771	2.246249348	2.199192721	2.146565601	2.146565601	2.146565601	2.146565601	2.228543436	2.227528045	2.146565601	2.298165692	2.186070275	2.187101867	2.146565601	2.146565601	2.146565601	2.185038277	2.179872179	2.146565601	2.146565601	2.220663835	2.189936649	2.146565601	2.146565601	2.146565601	2.146565601	2.146565601	2.199962586	2.146565601
OR7D2	2.290083461	2.316934648	2.733153238	2.374086165	2.391390362	2.290083461	2.34911854	2.354229514	2.389104074	2.384115467	2.312541349	2.361244801	2.32371087	2.290083461	2.371363523	2.290083461	2.290083461	5.539633202	2.551963834	2.334235362	2.375037876	2.318490348	2.348980154	2.409949336	2.313818203	5.522767467	2.340095689	2.290083461	2.485413908	2.357122297	2.290083461	2.377346563	2.357947741	2.347318482	2.313960006	2.317783419	2.455649005	2.290083461	2.394209603	2.40809087	2.35243583	2.314668811	2.342182904	2.38384532	3.539280684	2.290083461	2.290083461	3.876717733	2.290083461
C6orf58	2.13241821	2.315603565	2.263018376	2.478598791	2.378229513	2.36309817	2.750749316	3.508632546	2.280000423	2.599486039	2.819794534	2.2926406	2.623262172	2.249647471	2.681320891	2.69745428	2.292990549	2.722179119	2.633279894	2.213901321	2.689047307	2.249468572	2.338982895	2.228604038	2.703133375	2.531947098	2.369837712	2.693326569	2.346657389	2.626213907	2.334021056	2.511408375	3.263699319	2.332135672	2.808813589	2.322853615	2.332650048	2.586736053	2.239783539	2.425058205	2.490018536	2.427509183	3.215790072	2.771939776	2.260885183	2.545059197	2.643392601	2.081608209	2.61170752
PIGO	6.362615549	6.026330431	4.913960915	5.308298998	5.459234657	6.167346848	4.323599959	4.725124071	5.991137383	4.907097259	5.151561649	5.492525113	6.127990293	6.139912777	5.298385677	5.281011359	4.807429603	6.060738288	4.755451668	5.883724194	6.029939443	6.337472513	5.785518107	5.830180623	6.30476213	7.63769177	5.492379914	4.981125382	4.242747047	5.971355615	5.023509558	5.369438368	6.475223286	6.293090973	4.938409157	6.049015632	6.511197607	5.976566626	4.497990607	4.379487561	5.7910868	6.179070623	5.400224276	5.17041814	4.630110061	5.618736935	5.030284249	5.577247776	6.039838586
TAF15	8.309243223	8.27190675	7.438213158	8.19035811	8.541539333	10.17001013	8.211946943	9.617821145	9.649849078	8.348157468	7.713496063	8.601114745	9.493094685	8.978472164	8.588531153	8.615448873	8.282289619	9.325340454	8.971132682	9.178627652	9.761414302	7.743997706	9.197520773	9.283236621	8.921784868	9.539836201	7.539238545	8.456836069	8.974829823	9.056610316	8.856379867	8.77815042	9.307901302	8.368450675	8.539663012	9.323904937	9.543984674	8.399588619	7.548611547	8.166406038	9.606924925	9.271827141	8.11794923	8.445350023	8.25264607	8.676962648	8.438603478	9.099348548	9.546427986
ZNF527	2.811051384	3.504728329	3.044559003	4.285866004	3.335733181	3.308354164	2.663066144	4.017954013	3.883678271	2.895536016	2.905859865	3.132168804	3.679466845	3.697645649	3.160460368	3.465161093	3.107888714	3.091511301	3.513712622	3.082446036	3.724848453	3.478701386	3.492266822	4.090983338	2.969798881	4.009258249	2.829932882	3.606804538	3.584727727	3.315545069	3.199593161	4.146490801	3.973450635	4.158173915	2.593582305	2.92252892	4.363726579	3.186789896	3.496297141	3.078926679	4.141350708	3.986172623	3.473562402	2.972381265	2.809369607	3.189970139	3.117751884	4.108107172	3.79447148
HTRA2	7.684332288	6.456068245	5.908012383	6.225196593	5.962164957	6.404421376	5.617253372	5.733125497	6.560604702	5.812519426	5.034244332	5.97142548	5.488095389	6.282038492	5.511443026	5.981213944	5.518503743	6.219579631	6.908069991	6.749644282	7.06333719	6.302835123	6.114967361	5.589759777	6.410708345	6.75651766	6.180877554	5.609188754	4.994574914	6.749494126	5.518761046	5.982297586	6.307864966	6.473139554	5.724127616	6.267624827	6.217245226	5.648883082	6.205980909	5.815663407	5.441600259	6.372088125	5.666912946	5.284207894	5.366189296	6.286849038	5.889849852	5.542881887	6.59095886
ITGA10	2.456336196	3.339641885	2.647964581	2.753902933	2.909668938	2.654744259	2.809273537	3.320749257	2.716241489	3.158944204	2.850628579	2.59124789	2.696064451	3.194984318	2.907677147	3.41566902	2.87793754	2.655248788	3.699918943	2.445946324	3.677900052	2.812852474	2.92950219	3.802862244	2.753061142	2.961447162	2.710453309	3.618041582	3.339880032	2.957776491	2.65736567	3.263500086	2.781837733	3.576445841	2.736962506	2.534820312	3.678450515	2.886492272	3.127636261	2.664497286	3.247362683	2.976893356	3.310864023	2.666899139	3.238638992	2.507638739	2.976499587	2.96415361	2.928603508
SPAG16	4.607886659	4.691018868	4.759211796	4.077913566	4.855996128	6.232410569	5.165972043	7.020672926	4.191601249	4.77154262	6.11142567	4.005471755	5.942818951	5.173584615	4.880246771	5.590851547	5.760116762	4.967958152	5.57377786	5.246534688	4.757662543	4.72560333	5.692126691	5.708402333	2.975530872	2.613255605	5.097298485	5.137505019	4.526814292	5.000322173	5.376838586	4.189319079	4.438486848	5.256071755	5.540029581	5.358868244	4.936514191	6.996712682	4.881769594	5.854851409	5.562175416	3.511960604	6.14142765	5.27587785	4.770240099	5.643001992	5.541336112	5.130651059	5.692044053
SNCB	2.498987489	2.479358768	2.459949712	2.395024935	2.449945737	2.395024935	2.395024935	2.446594427	2.422109425	2.395024935	2.430756234	2.707005397	2.448528896	2.440255643	2.492019075	2.486894144	2.56024421	2.717907969	2.515025929	2.76910182	4.499249016	2.440255643	2.488020808	2.61621172	2.640219145	2.870028754	2.926786731	2.395024935	2.502458165	2.534143175	2.464032418	2.465305718	2.395024935	2.528570112	2.433104811	2.439217888	2.395024935	2.424997894	2.395024935	2.443493459	2.395024935	2.434147305	2.436880001	2.513921734	2.814789328	2.556563433	2.493889167	2.395024935	2.44723956
ARL6IP6	5.941955444	5.720184404	5.139954346	6.134673599	5.478041318	6.003694991	5.57290086	6.784617694	6.278136436	5.326324001	5.197815536	5.184618071	7.638493002	6.241625171	5.16131238	4.537064821	4.692157814	6.454991829	5.047603858	6.289237753	7.345428269	6.811997822	5.982883965	5.834892826	5.011606835	6.744803809	4.934961468	5.625416764	4.871655078	6.215362962	5.638927897	4.783573387	5.389165485	6.853736613	4.965044523	4.627236861	6.337366165	5.273994151	6.476473059	4.950545136	6.644718779	6.556678271	5.628331233	4.897478508	4.398428913	6.070514766	5.185575832	5.600929964	6.278271736
OR52E8	2.226480973	2.226480973	2.226480973	2.226480973	2.493094728	2.226480973	2.226480973	2.226480973	2.226480973	2.356939351	2.226480973	2.226480973	2.226480973	2.379394814	2.226480973	2.226480973	2.226480973	2.226480973	2.36614901	2.226480973	2.226480973	2.226480973	2.226480973	2.226480973	2.226480973	2.226480973	2.226480973	2.226480973	2.226480973	2.226480973	2.226480973	2.226480973	2.226480973	2.226480973	2.226480973	3.179364483	2.226480973	2.226480973	2.226480973	2.226480973	2.226480973	2.226480973	2.226480973	2.226480973	2.226480973	2.226480973	2.226480973	2.226480973	2.625918143
LCE3C	2.255580186	2.255580186	2.255580186	2.255580186	2.255580186	2.255580186	2.255580186	2.255580186	2.255580186	2.255580186	2.255580186	2.681998806	2.255580186	2.255580186	2.255580186	2.255580186	2.255580186	2.255580186	2.425384875	2.255580186	2.255580186	2.255580186	2.255580186	2.255580186	2.989949482	2.255580186	2.255580186	2.255580186	2.255580186	2.255580186	2.255580186	2.255580186	2.255580186	2.255580186	2.41294488	2.437061265	2.255580186	2.255580186	2.255580186	2.255580186	2.255580186	2.255580186	2.255580186	2.255580186	2.255580186	2.396638335	2.255580186	2.255580186	2.255580186
PDHB	7.832374428	7.200268337	6.831388546	6.226286456	6.584836311	7.252424227	7.403143152	7.491796478	6.399292452	6.725376147	7.609015329	6.677482788	7.218388734	7.007472444	7.163267624	7.049799628	6.919733223	6.285984795	6.65736961	7.21120654	7.891655535	6.723364626	7.570231767	6.07969145	6.755725081	7.664428032	6.363609166	7.23111835	5.557214171	7.350725767	6.76452509	6.451692631	7.300787591	7.634183794	7.077844533	7.59810086	7.82939863	7.803205504	6.162492841	6.97070054	7.847951099	7.181235193	7.146650055	6.824947117	6.47206208	7.125720772	6.5168471	7.20576201	7.904726502
CGB5	2.194575521	5.528398011	2.2613258	2.371610135	3.006179494	3.298100999	2.48830447	2.194575521	2.932702249	2.709746515	2.335489729	2.309624088	2.194575521	2.450481957	2.194575521	2.288905362	2.194575521	8.387210331	2.563603412	2.266573608	2.194575521	8.314436351	2.194575521	2.274515924	2.194575521	2.341924015	2.275872237	2.340961054	2.405667856	2.523507285	2.194575521	2.399463087	2.194575521	2.667688308	3.27663154	2.283866085	2.194575521	2.194575521	2.913329653	2.194575521	2.262925373	2.914329005	2.568667217	2.528375004	2.439186617	4.047381092	2.194575521	2.194575521	2.194575521
TMED6	3.304803626	2.880188367	2.779092	2.47822053	3.12289965	2.855518276	2.936503566	3.584834302	3.523919011	3.11656437	2.857448797	2.518558412	3.797451672	3.78402864	2.727399982	2.970928681	2.852868188	2.804463818	2.646013128	2.574784879	3.056732454	3.191166154	3.385739196	2.829433604	3.224598078	2.669261889	2.432791492	2.992145746	3.222699298	2.715687797	2.665882901	2.737994176	3.612779364	3.1176811	2.806766766	2.641734426	2.994597016	2.50242049	3.433474107	2.552057459	3.174551899	2.944758911	2.798651599	2.659679521	2.567696432	2.877938863	3.090977012	2.226543791	2.774308943
FAM20A	2.956477729	4.990939249	5.202270094	3.207122368	5.179931478	6.075795415	2.336937027	2.274290615	2.357439919	6.394719042	2.558233099	6.22847322	2.960398128	4.536691401	3.455269537	4.006409482	4.458070681	4.25637204	2.337113739	4.899172643	2.734009312	5.315670222	3.412902328	3.24067419	3.584591055	3.045419335	4.870692186	3.779946542	3.139342919	4.812902013	2.77831067	3.822514844	3.059394272	5.535876637	2.167785265	3.032428821	3.473469695	2.937546356	3.165534886	3.402470805	2.529467049	2.561983357	3.996079983	2.234187553	5.149047849	3.853946359	2.643887373	2.523419002	2.347844889
CPVL	3.295928626	5.609676472	4.688279447	5.450795249	5.748302794	5.830219092	5.537599248	3.165082041	4.436496983	7.492943655	3.934107692	7.186284546	2.589501931	4.371618593	4.273112927	5.009348516	5.61990682	4.472080278	3.230079514	5.569058728	4.021170641	6.043738044	5.47141197	3.458712032	3.51131942	4.252918637	6.417864956	6.883062301	3.496896317	6.821431074	4.255043338	5.875560118	4.13980422	6.656607102	2.781444994	5.870343557	5.202126025	4.288022186	3.451826219	4.717670083	2.66366742	5.880694232	6.18339107	3.041502664	6.001510049	4.456849752	2.742575463	2.231834227	4.437738528
MYOG	2.309307	2.389829686	2.431172006	2.309307	2.412507649	2.309307	2.309307	2.309307	2.360402073	2.309307	2.309307	2.309307	3.066630594	2.309307	2.309307	2.309307	2.309307	2.371122212	2.461468257	2.309307	3.466632069	2.394386939	2.309307	2.309307	2.309307	2.447885719	2.309307	2.447000377	2.309307	2.309307	2.309307	2.309307	2.309307	2.309307	2.309307	2.309307	2.374620897	2.365769688	2.466383436	2.309307	2.372780285	2.309307	2.309307	2.36724775	2.429742764	2.309307	2.434383883	2.309307	2.309307
MYH2	2.191922833	2.251177266	2.214950167	2.207947957	2.357727736	2.191922833	2.214222316	2.191922833	2.191922833	2.296487265	2.191922833	2.191922833	2.210723633	2.269945086	2.203554672	2.30335748	2.212182424	2.203408004	2.343921434	2.216695549	2.255573065	2.343921434	2.208532743	2.191922833	2.231448673	2.231016853	2.191922833	2.217857993	2.191922833	2.217131573	2.216259397	2.229144172	2.191922833	2.191922833	2.191922833	2.191922833	2.204141198	2.223222438	2.206924024	2.191922833	2.191922833	2.205606497	2.359444492	2.191922833	2.191922833	2.203847964	2.203701325	2.191922833	2.191922833
CENPA	7.159639642	7.128222254	6.940048826	6.547377456	4.375360159	6.87749842	4.129027896	5.305366003	6.516289436	5.699784583	2.464282398	6.414875799	6.591698899	6.299992284	4.149727667	4.062486904	4.852932601	5.930556326	6.300846582	6.770612629	7.92227307	6.068587288	5.630169776	4.969742437	5.856717699	6.614191994	5.641893238	5.657967031	4.603103686	7.132536999	4.967703735	4.807740777	5.46862186	4.969018649	4.698987768	4.585727807	6.355696689	2.971987357	6.494339864	5.816694342	6.055219476	6.007464132	4.850400667	3.765497629	4.120792164	6.553078023	5.055877595	5.255951959	6.728530462
MCM3	9.963351958	7.688168155	7.62265944	8.881947296	7.514727678	9.038183904	8.853919251	8.470456472	8.33759394	7.849131413	8.156260491	7.993716618	9.091665473	9.07612892	8.274742959	7.412868265	7.485003237	8.765029114	8.988262763	8.7753106	9.857944922	8.476090585	8.965064431	8.458259312	8.151227609	9.708567865	7.81513154	7.642731664	7.393065212	8.837276442	7.91761054	7.366103859	9.718418073	9.12557272	7.841588775	8.197694588	9.1869735	6.787918502	7.051037027	7.823825569	9.298372825	8.637946064	8.132781254	7.903617523	7.033966688	8.397411644	7.420359753	10.09325472	9.168959893
CADPS2	4.116663037	4.859553948	4.85809815	3.531881193	5.707174277	4.51023152	3.147655624	4.455332366	4.201848751	4.864177601	4.882709036	4.617355291	6.588275645	5.461313082	4.181731717	5.424391853	4.413776196	6.853790009	4.550886532	3.346619277	3.546353114	4.926658646	5.738478756	4.896467545	3.899110614	5.840458094	4.841822189	5.881120405	4.810311488	3.422790467	5.646353224	4.989188229	6.143856688	4.457374745	4.125688691	4.909107545	5.582440774	4.942204466	5.747513519	3.966350081	6.130334825	6.517756412	4.635210175	3.990286806	4.41047665	4.287924157	4.835936578	4.216871135	6.096547819
GBA	7.534928044	6.874380776	8.339111426	6.570447241	7.082929538	6.678756373	5.566316144	6.1693856	6.428238423	6.60730051	5.526120726	8.086414939	7.590040171	6.892158737	6.540818086	6.552360972	6.553598077	8.114298036	6.920891719	6.630011249	8.02109254	6.947150388	8.381268359	6.378528991	6.235472204	7.663021461	7.428017933	7.570658665	5.262113924	8.297807635	7.180170186	6.938894409	7.522510389	6.727347241	5.429590438	7.600051027	7.180085066	7.706991992	6.679689797	6.874323323	8.229440241	7.016395716	6.42881026	5.998342418	5.671932796	7.660448176	6.237654375	7.117099816	6.507765798
ARL1	6.941456257	7.635109987	7.339440195	6.518794751	7.63083308	7.028853783	7.418841081	8.133443156	8.529040195	7.231815167	7.267687651	6.807857723	7.582390706	7.888702389	7.785898131	7.613759551	7.375480344	6.903768108	5.729871453	6.540503339	7.277326649	7.411334306	7.905060809	7.305422383	6.95254786	8.089334018	7.137279017	8.04184745	7.102009428	7.23645717	7.919512439	6.937161164	8.370746851	7.301618649	6.840531884	6.883932736	8.198053257	7.665028144	7.514306799	7.327283408	7.938962284	7.542466081	7.796278667	6.891539849	6.373502231	7.66748478	6.802546047	7.552484348	7.296771589
ADAMTS12	3.945220902	5.342765198	4.694179537	3.771611956	5.404557008	3.083495548	2.315778227	2.056292025	2.36093215	5.513972685	2.36309422	4.510251158	2.840335163	5.387169672	4.299976623	4.546849438	4.46097395	4.362451873	2.301677416	3.274971938	3.993939952	6.636858692	4.283939604	3.047497812	4.438065985	3.680911521	4.770446531	3.563317044	2.731896653	4.464109701	4.669553013	4.788464798	2.725580113	5.063274041	2.705519226	2.989039504	4.347746374	2.690333789	4.622590857	3.782258082	2.837365173	2.514649393	4.913611946	2.062073051	3.933532077	4.408329845	3.432326272	2.124110332	2.877673602
DIRAS2	2.231358204	2.249908064	2.500072211	2.231358204	2.231358204	2.231358204	3.914890243	3.980928044	4.269797296	2.231358204	4.002662489	2.256156345	2.231358204	2.397579914	2.569644163	2.53748397	3.794412895	2.259517689	4.085532377	2.24664678	2.290104831	2.250909855	3.999566673	2.330363494	2.524126076	4.634121286	2.332126121	2.54485585	2.423633006	2.262374062	2.31914307	2.568669655	4.100431736	2.251285324	2.2639857	3.159491622	7.469627018	2.389636265	2.231358204	2.611799278	4.169956958	3.189573273	2.478802053	2.257651373	2.818271744	2.288890513	3.78979568	5.589878918	3.964583016
RAB27A	4.640789094	5.351788487	4.606940417	3.817914681	5.085470817	4.223773348	3.764138772	4.389415132	4.48020932	5.146868791	3.841322488	5.226468993	5.36045254	5.009614189	4.095341299	3.803678446	4.104701762	5.44951756	4.03199241	5.347620756	3.880887324	5.391892616	5.200410215	4.944806419	3.650008541	5.85058946	4.867053693	5.209445493	4.079836598	4.301304586	5.039316384	4.401490834	4.909446061	5.634973583	3.021252757	3.591370126	4.84607358	4.478410155	4.709497614	4.114828787	4.149117085	4.699347697	4.618254782	3.566112703	4.299521131	4.977657628	4.120764207	4.530084821	4.147011617
NKX1-2	2.354989732	2.132360305	2.298451605	3.838719061	4.605365129	2.194429496	2.126069499	2.193867084	3.224777618	3.310730348	2.108085672	2.774964832	2.33212926	2.158823506	2.422109417	2.134607546	2.108085672	2.108085672	2.198919387	2.128209675	2.13413479	3.276602249	2.134961991	2.475044839	2.395650278	2.286735988	3.354597943	2.674363795	2.189245405	2.108085672	2.645991896	2.22419789	2.108085672	2.367916859	2.231853873	2.133188722	2.108085672	3.029030407	5.27799762	2.214393254	2.127140061	2.130227477	2.671791236	2.108085672	2.108085672	3.956139435	2.108085672	2.108085672	2.166673731
MRPL54	7.466196379	8.405809134	7.897889955	8.614130278	8.2478638	8.191894997	6.866991674	7.788403862	8.036388386	9.436117154	7.50717011	7.980713255	7.360422591	7.750211749	8.958000843	7.490519762	8.448388797	7.546017807	7.760890702	8.581426776	8.704176261	7.961124952	7.785117112	7.4145774	8.789493411	8.720463298	7.864531363	7.763193034	8.394199539	7.6305937	8.158940286	8.032517697	9.463500841	8.423387066	8.905056889	9.285199294	8.850508535	8.113537183	7.297825037	7.226623617	8.288724171	8.126064614	7.52262887	9.312137806	8.918998521	8.134592327	7.038420064	8.156874858	8.017425676
SPANXN5	2.149604749	2.149604749	2.149604749	2.149604749	2.149604749	2.149604749	2.149604749	2.149604749	2.149604749	2.149604749	2.275748343	2.149604749	2.149604749	2.149604749	2.149604749	2.149604749	2.149604749	2.149604749	2.294419628	2.274887777	2.149604749	2.149604749	2.149604749	2.149604749	2.149604749	2.149604749	2.149604749	2.149604749	2.149604749	2.149604749	2.149604749	2.149604749	2.149604749	2.149604749	2.149604749	4.009077072	2.149604749	2.149604749	2.149604749	2.149604749	2.149604749	2.149604749	2.149604749	2.149604749	2.149604749	2.149604749	2.149604749	2.149604749	2.149604749
PLEKHG1	3.573048302	4.481571799	4.400747428	3.494208658	4.154206141	4.381611233	4.791822792	5.943219226	4.6405793	3.878552448	4.562295367	3.304002121	5.2181835	3.943748685	5.269327366	4.567729998	4.3313978	4.354686237	4.494103127	2.84040087	3.316612315	5.030497656	4.568866598	4.946143907	4.633951603	5.733531034	3.753989578	4.781501597	5.364553053	4.083320383	4.917126015	4.177526635	5.134957509	3.991763408	4.411899749	3.543027447	5.687745173	4.054263288	4.895478132	4.902299331	5.520003411	5.049154985	5.720329095	4.102407291	4.355966557	5.240751875	4.425245521	4.583516759	5.471953491
USP36	6.308459173	5.488570685	6.02677715	6.941374629	5.895693844	6.189392547	4.775381479	5.765877586	7.442436667	5.289388816	4.473488375	5.455580047	6.410419319	5.463523551	6.633440018	6.117228065	5.280684487	6.44374952	5.5036128	6.616778443	6.592209656	6.072353276	6.494409117	6.42469163	6.058993835	5.951764091	5.643316717	6.499221458	7.042067949	6.224632325	5.586626031	5.762290407	6.519990918	6.420236416	4.953524987	5.831983816	7.198633949	6.143736401	6.26882233	5.311546746	6.710417896	6.339929176	5.507377906	5.328086286	5.328691935	6.054716004	5.640668806	6.542494958	6.48327334
CD48	2.426213149	4.304979465	2.962942333	2.849391009	3.89545001	2.530132046	2.813618966	2.154853722	3.049626597	5.254679408	3.700850026	4.218947065	2.654891588	2.765406982	3.968581243	3.229219254	3.880311677	4.465395785	2.47393404	2.921519336	2.738745383	4.432038649	3.322303204	2.618102728	2.412176954	2.372052388	4.125319215	4.350126695	2.943265156	3.637459256	3.399952774	4.358238358	2.789187832	5.929099844	2.213124761	2.39099466	3.464450804	3.117280724	2.750733999	4.178596883	2.365676661	2.739477576	4.5720374	2.264930281	4.813078337	3.268674667	3.290764535	2.180949095	2.357308635
IFNK	2.188780743	3.367170158	2.240343144	4.746722453	2.274505675	2.188780743	2.188780743	2.188780743	2.231416368	2.306196591	2.188780743	2.438927354	2.188780743	2.259593295	2.188780743	2.188780743	2.188780743	4.333487763	2.481466904	2.24437902	2.260615929	2.188780743	2.188780743	2.250579416	2.188780743	2.247483204	2.618697481	2.188780743	2.188780743	2.245414637	2.188780743	2.188780743	2.246104554	5.313046261	2.188780743	2.500605444	2.188780743	2.188780743	2.188780743	2.188780743	2.188780743	2.188780743	2.188780743	2.188780743	2.188780743	2.241959116	2.188780743	2.188780743	2.188780743
GPRC5A	7.504032506	9.212019875	7.864249704	8.280993957	7.082761007	9.062201352	4.556041556	6.530611768	5.09940117	6.045211992	5.811782161	5.739462826	8.490887355	6.734635997	6.70019205	7.500489552	6.508111114	8.590060575	5.274597513	4.819002727	4.191339491	5.856700207	7.237367796	6.622646228	5.740565372	4.935748447	6.84144542	7.624240585	7.632752937	7.845827895	5.816552894	6.985242412	6.479791451	4.76566098	5.88568009	6.661270932	4.143552102	10.00642267	7.976658921	3.240979472	6.114130168	7.33149515	8.112702191	3.223070796	4.910442433	7.637073019	5.521767156	4.74169354	6.013045724
STATH	2.26020897	2.26020897	2.26020897	2.26020897	2.26020897	2.26020897	2.26020897	2.26020897	2.26020897	2.26020897	2.26020897	2.26020897	2.869095119	2.26020897	2.26020897	2.26020897	2.26020897	2.26020897	2.408972998	2.26020897	2.26020897	2.26020897	2.26020897	2.436469458	2.26020897	2.295476696	2.26020897	2.26020897	2.26020897	2.26020897	2.26020897	2.26020897	2.26020897	2.26020897	2.26020897	2.26020897	2.26020897	2.26020897	2.26020897	2.26020897	2.26020897	2.26020897	2.299527251	2.26020897	2.290757449	2.26020897	2.26020897	2.26020897	2.26020897
RBM38	6.477868783	6.531331538	5.305884258	6.427025924	6.714201634	6.031232127	6.054739797	5.916343513	6.764365152	7.404653201	4.130454497	6.425148204	5.655807802	5.935176679	6.394655412	5.421262225	5.544716576	4.84246126	5.992554821	6.116768087	7.547592769	6.380901288	6.715610683	5.632719722	6.58651258	6.144562655	6.860699207	6.248055484	6.181199413	5.850196716	6.114676986	7.160367552	4.303948379	5.236880227	6.211911307	6.7046087	8.023379463	5.660252863	6.120783756	5.569557149	6.501179162	6.680646996	5.816641824	5.965804095	5.823166704	6.329909012	6.408193641	5.314600408	6.848340869
SLC39A10	6.860443974	6.49760653	4.569248056	7.723458056	5.485617807	5.603538731	4.826048065	5.700743654	6.325044861	4.87656743	4.965544258	4.013129487	5.661916994	5.056648749	5.898228321	4.249703666	4.036345058	5.677590887	4.248464118	5.386142005	6.006577516	5.247391731	4.820142867	5.455879224	4.084423146	6.164051873	4.78640293	5.188846839	4.931617721	7.031978678	5.316942058	4.424999308	5.69631122	5.745823345	4.554663749	5.987276356	6.317710461	6.051356969	6.080686894	4.916440441	5.645339803	5.274278494	5.673719926	4.134655999	4.114173878	5.290606516	4.647236633	4.676530353	4.962581375
NKX2-6	2.209959493	2.209959493	2.29328672	2.209959493	2.209959493	2.209959493	2.209959493	2.209959493	2.209959493	2.209959493	2.209959493	2.209959493	2.209959493	2.209959493	2.209959493	2.209959493	2.209959493	2.209959493	2.209959493	2.209959493	2.209959493	2.209959493	2.209959493	2.209959493	2.209959493	2.209959493	2.209959493	2.209959493	2.209959493	2.209959493	2.209959493	2.209959493	2.209959493	2.209959493	2.209959493	2.209959493	2.209959493	2.209959493	2.209959493	2.209959493	2.209959493	2.209959493	2.209959493	2.209959493	2.209959493	2.209959493	2.209959493	2.209959493	2.209959493
LTBR	8.514386132	8.344236408	7.504620442	7.928843952	8.769434323	9.00778265	8.836913898	8.713852463	9.242978925	8.2618023	7.295664684	9.195170763	9.127248431	8.463260787	8.769346782	8.017382719	7.928415624	8.565909652	7.940521319	9.20152238	4.823066302	8.694520269	7.697973703	7.998090452	8.53676519	8.081027643	8.227441199	8.140572114	8.29838784	7.856321687	8.513715783	7.809248188	8.252060146	8.033798516	8.502714366	8.404126265	7.715330265	8.927473668	8.944682822	7.898838698	9.037528679	8.868968814	8.631486904	8.025892234	7.969071395	9.550448157	7.81188418	7.731030742	8.149206839
PPME1	6.902955273	6.812240363	6.347000184	6.608437175	6.682184402	7.078946927	7.260517352	6.87803249	7.630588868	5.769222319	5.461096517	6.477938602	6.847190347	6.174255402	7.119227244	6.309521799	6.836750643	6.521600628	6.161512712	7.301864993	7.228297228	6.519818952	6.213944457	6.468912848	6.271961878	7.239711907	5.722950724	5.896678206	6.031129639	7.096554247	6.540817604	6.606819029	6.93092252	5.998346794	6.384925993	7.115490807	6.847708056	6.897349339	7.262415576	6.552251604	6.677989026	7.000063637	6.921662364	6.500539181	6.79456968	7.818343144	6.948165616	6.539260851	6.260999297
UBL4A	8.351635345	7.616797088	8.502016196	7.380704356	7.740305042	8.042339387	6.891001844	6.356032834	7.494048156	7.725521619	5.958421306	7.648733057	8.211120621	7.975310725	7.675049054	6.592567349	6.701793614	7.323563646	6.868041084	8.72532143	8.134050257	7.27106825	8.334305581	7.071440304	7.468433502	8.092965152	7.650754728	6.866476615	7.81273681	8.409572001	7.347807585	7.416502307	8.426947314	7.950091399	6.790645064	7.53888001	7.445396477	6.685903281	7.977965667	6.446173575	8.338028747	8.388033257	7.082074988	6.859266639	6.876081015	7.395935046	7.036857038	7.759969646	7.308021404
CD8B	2.321533966	3.68164764	2.083811333	2.104773383	2.901500622	2.204641252	2.211688774	2.256617931	2.864049246	4.18727154	2.75050609	3.20573378	2.799932386	2.243606293	3.099475355	2.328306118	2.586546492	3.005088973	2.436330719	2.956497745	2.64063475	2.68864781	2.563548435	2.902956086	2.079667009	2.079090277	3.478425163	3.461462142	2.890204798	2.490154853	3.094473808	2.820233104	3.60430272	4.096923859	2.092399775	7.534492809	3.755638992	2.581769177	2.42703485	2.823904578	2.096159359	2.674099182	3.286563523	2.187050712	3.306158413	2.791919434	2.107368152	2.044801882	2.213444225
ELF3	5.730616304	6.224472741	7.770386014	7.816910835	9.415973358	9.925661958	8.81485943	8.428539458	10.3189071	5.977117742	9.384050831	4.174228773	8.853413735	9.91425135	9.724224002	9.168125477	8.095569284	5.409321794	9.257792672	7.462955275	8.457565152	6.24981995	9.748403971	9.579747831	8.867330685	8.510065816	8.191559701	8.922430698	9.236252514	8.497940026	8.599108233	8.713804153	10.37491705	5.357728941	8.665571054	6.997071437	7.75209008	9.912010669	7.019197908	9.289792774	10.63013684	9.740363907	7.502984819	8.702992635	6.944471791	9.117167059	9.447166118	10.08144302	10.06282521
G6PD	7.117800878	7.021072468	7.925964795	6.923644586	8.177926898	7.986704772	6.076486943	7.496927212	6.922934196	7.312986479	5.218285029	7.552560997	7.843343503	7.619812753	5.678599533	7.03745732	6.313918485	7.264765675	7.414270056	7.408738936	7.663421033	6.966371582	7.372365997	6.278767509	6.52897774	7.194084077	7.641283875	7.385707387	7.01624748	7.323564577	7.517828794	7.946605352	7.02631033	6.941145692	6.716824417	7.177768626	6.867154195	6.302584891	7.31302595	5.989566414	8.04234134	7.52255985	6.252546275	6.816938825	6.336052619	7.636718009	7.415722108	7.12650622	6.913511514
FAM83B	5.231421975	5.070370748	3.980267071	4.46133581	3.938575878	3.990093463	4.804942958	4.498996103	4.753295222	3.24955517	3.806684349	4.860066763	5.395842907	4.724094219	4.994035043	4.905226964	3.448416673	5.090284992	3.603286605	5.377611795	2.410494349	4.792017283	5.627216879	5.641792962	4.110310251	5.376613767	3.830088233	5.876090081	3.756139271	6.027275851	4.435794267	3.664533344	2.790218964	3.355009753	4.316868187	2.829571908	2.518586384	4.717346688	4.11137085	4.706255511	4.015123032	4.793056226	6.728626456	3.623455118	2.551794906	5.306815945	3.74074992	4.217292662	5.231263347
RFX4	2.612925269	2.612925269	2.612925269	2.612925269	2.661627068	2.612925269	2.668534953	2.612925269	2.612925269	2.612925269	2.612925269	2.612925269	2.612925269	2.612925269	2.727894887	2.612925269	2.612925269	2.670451635	2.994582295	2.644303488	2.653552331	2.612925269	2.612925269	2.647774382	2.679256226	2.6784914	2.648159846	2.612925269	2.612925269	2.612925269	2.612925269	2.644303488	2.676961297	2.612925269	2.646232145	2.612925269	2.850556015	2.612925269	2.612925269	2.612925269	2.612925269	2.64738888	2.612925269	2.612925269	2.669685075	2.612925269	2.642759873	2.612925269	2.612925269
ICOSLG	2.898031656	2.457057247	2.778457263	4.215242253	3.117611137	2.540489109	2.422024373	2.490898586	2.490024852	2.870060138	2.386202656	2.790200242	2.687315255	4.28221864	2.424758442	4.029482724	2.499464843	2.383245691	3.074318684	2.412570894	2.431119725	2.548091098	2.545842441	2.390085044	3.657562797	2.4619572	2.400905598	3.752497602	2.441965951	2.583918613	3.121043765	3.220446579	2.883311254	3.119671603	2.8801228	2.679705322	2.376376809	2.866040185	2.773589442	2.657441522	2.699492555	3.432286582	3.220998696	2.664897461	2.848928333	4.767702327	3.839342872	2.45794927	3.210382955
FN3K	5.117523435	4.260552975	4.844403136	5.672299956	5.9573214	5.78410313	4.358120697	4.672804021	6.226219365	4.497991425	5.771917757	4.001586139	4.526500008	4.538614239	5.691723082	4.731630691	5.039002905	4.296527602	6.08220769	3.337213639	5.699448712	3.35044305	4.274915328	4.911318499	4.586807949	6.290096634	3.908245218	5.261147843	6.196423769	4.925989529	4.970039407	5.598629834	5.947445288	4.482267904	4.239419863	6.476587145	5.975483918	5.934833754	3.765963437	5.525086423	5.723770462	6.076110814	5.091771531	5.692413721	5.605537878	5.64999547	5.509334179	6.270064666	6.406097701
HSF4	4.172199734	3.862858448	4.688769658	4.075787992	6.115615414	4.770726847	4.913448826	5.451191597	3.484226369	4.512622952	4.120221433	4.188131894	5.29092908	5.514378233	4.072877681	5.962096379	3.406944689	5.430669539	5.778263578	3.562510083	5.446586385	4.285610881	5.748520095	5.011493722	5.997079499	4.854326695	3.659846309	5.319846162	5.238688261	4.561697045	4.35445783	4.33675348	4.727048763	4.575694097	4.305079557	4.910815191	4.140858789	5.184402046	5.15724762	5.124475531	6.150954091	3.932693424	4.246703356	4.801024468	5.556540918	4.620148734	5.331890271	5.386695838	3.932485461
EZH1	4.388069765	5.081607295	4.320770317	5.985765739	5.807334221	5.716663828	5.491865506	5.511619384	6.549492822	4.579160073	4.865534178	4.488118141	5.232203371	5.507597378	6.080528482	6.137753361	4.459624154	5.675291624	4.891717072	5.711303654	6.636498729	5.285267524	5.762185181	6.446270189	4.810295448	5.312801826	4.985141902	5.861966172	6.739623225	5.732827005	4.864973918	5.69335052	5.91061129	5.332665025	4.786563355	5.296987091	6.325688281	5.112449604	4.507997196	4.452439376	6.401033452	5.740335674	5.465052572	4.43267885	5.313525217	4.787948493	5.240240338	5.679054889	5.341185266
SCPEP1	6.491812613	7.197862101	8.010058216	6.464317914	10.94615092	9.247895268	8.043266297	9.485089324	10.96998658	8.616152044	9.80281075	9.273175631	9.931864616	11.04174401	8.223951399	7.271572399	7.370250582	7.794149242	7.636214892	7.263958977	6.490016021	8.868993247	9.743189237	9.96814391	5.506507931	10.02941596	8.861793842	10.33080646	9.55012905	6.881723228	8.561108281	8.486646441	10.28866654	8.236538744	6.765476564	6.960090952	8.106089739	10.2401444	9.776644244	6.828039409	9.988183075	7.341155697	8.517104804	6.195111294	7.977922779	7.961610093	8.125519236	10.01640469	9.053170695
ULBP3	3.864121067	4.391286256	3.859965319	2.037595923	3.571430103	5.261166906	3.014455905	5.005809732	3.761527323	3.915313718	4.328877064	4.552484562	4.331110781	4.623075347	4.511016975	3.622034856	3.882525429	4.263188113	4.082794379	4.584214972	2.135490153	4.254166697	4.897482184	3.693948541	3.833576074	4.572071994	3.754055128	4.549041961	4.118016898	2.545823924	3.662951911	4.127516654	4.909696824	3.775986421	4.11941619	5.519979335	5.183858412	2.923509708	5.231653122	3.169006809	4.562007586	4.373893965	5.892365469	5.1592003	3.819425335	4.221169862	4.380586294	4.351233178	4.09114115
KYNU	2.588027395	5.197827378	2.812884354	2.938127106	4.59367076	4.629273807	3.302859833	5.552614501	3.535654619	4.831332069	4.044602156	5.37291741	5.087850136	3.956643879	2.862301794	3.092715642	3.389114451	4.793675723	3.721986264	6.948207501	2.633954007	4.455791829	3.403039311	6.619206548	3.033446107	4.665270946	6.193284455	5.224545297	5.059199281	3.654140144	4.82281879	3.176285608	5.993128049	4.399574206	4.458396226	2.684350966	2.72967335	4.870658998	2.824580464	3.073038197	4.858228599	3.34052545	3.351283092	3.13471801	4.607474811	4.5571	4.391039766	5.730074264	4.827616978
ZNF655	2.345947805	4.856667762	4.1275491	4.843342594	5.825254769	4.42795114	6.080836785	6.042813099	4.394850564	4.962328319	4.839571792	5.358394463	5.82473042	5.727000376	5.798495304	5.214811983	5.123091342	5.178260814	4.967720869	5.391706566	5.53542388	5.752158598	5.5132796	6.196609788	4.851099292	6.554081198	3.299655273	6.500430387	5.606456287	5.48885343	5.319124708	3.939362718	5.821925388	5.476638418	5.145673516	4.673459224	5.555075697	5.452274347	5.178747163	4.672979107	5.26395064	5.495249124	5.394915954	4.989374643	4.971139416	5.640965944	6.041553141	5.472736633	5.773647342
THNSL1	5.434057842	3.973387498	4.503730533	5.913669509	5.461395692	4.755595168	2.745072602	5.197053576	5.695098904	3.751848912	3.760739155	4.253899516	6.762858549	4.910258116	3.550151067	4.378504079	4.918783896	4.68060429	5.46133286	3.774187263	6.286515735	5.273738948	5.181807782	4.734490697	5.198483132	5.40940679	3.95020751	4.816310689	3.547818279	4.177302791	5.00294225	4.577577945	5.159927195	4.101361817	4.430392932	4.299944109	4.953854622	4.779239662	6.040310525	5.010690998	3.831903922	4.992887352	5.314825276	4.566449946	4.282016416	5.067187516	4.871642288	4.549363603	3.781008659
TTC12	4.574422647	4.7382115	3.654690155	3.141592797	4.283498589	5.637531214	3.716936804	4.286484488	3.979042238	3.953528625	3.692880184	2.829839257	3.736655629	4.433697961	4.291014192	4.375369325	3.763639579	3.393421392	3.407719063	3.646532224	2.105781432	4.128101788	4.706299496	4.047372392	4.308854367	4.798921451	3.361082464	4.548543708	4.534079995	4.089905551	3.766976976	4.17108239	4.41576515	4.043635977	4.225766902	5.267375452	4.379759673	3.994005998	4.473394845	3.77880778	3.838309127	4.193371879	4.032557015	4.272760217	3.658259073	4.009602231	4.215173262	5.148569604	4.127750842
PTPN1	7.090092894	8.110693137	7.36695052	6.790279574	8.174353071	8.317197462	6.326060602	6.881808968	7.902459235	7.596142486	6.226413228	7.030680909	7.882194652	7.682696165	8.690554304	7.319933707	6.934461558	8.025615842	6.157638491	8.49900445	7.998541882	8.519753125	7.815007336	7.714726636	7.163941834	7.508035485	7.817266077	7.591866213	7.564720282	8.021819175	6.95375563	7.637831069	7.729002722	7.999897909	6.760041279	6.548763691	8.680228977	7.793246378	6.961498124	7.003551363	7.542794756	8.136407197	7.597951118	6.431346505	6.639276488	7.8368052	7.10995878	6.955784796	7.481661024
PRKCQ	2.417369675	3.961349865	2.512430499	2.299994097	3.384103922	2.372097885	2.456693513	2.502793975	2.814993178	5.415869801	3.037559593	3.330872141	4.175150093	2.555353908	3.649251178	2.521479398	3.164460786	3.885458183	3.715777569	4.575159428	2.401353497	3.5189408	2.897702731	5.18233411	2.260716509	4.303321412	6.006355608	3.535270359	3.156967422	3.067643607	3.111096737	3.187129971	2.628002011	4.696558374	2.387322428	6.661611867	2.960528592	2.651611351	4.398924836	3.445193672	2.291886003	2.654146349	3.629691979	4.206632085	3.236249032	3.231035483	2.470983262	2.25058571	2.286081721
STAT1	7.312239624	9.434068773	7.305379791	8.13323914	8.075249321	7.31828281	5.851365675	7.037518284	7.604349553	8.723910703	6.982586112	8.524760087	8.494434268	7.194166062	7.950061058	6.987717427	6.939188539	9.89427771	5.770723328	9.653095911	6.550969572	9.545662534	7.258736352	7.155131444	5.852802638	7.600983896	9.971367334	8.411281211	6.647858201	8.398205969	8.242131586	7.431106511	6.352945346	10.39593872	5.501693601	7.043612517	8.675145674	7.485199622	8.596137996	7.592487649	6.954752661	7.903049019	8.836703709	5.702222213	6.583875432	8.98099189	6.015700907	6.455575623	7.360435577
RHEB	7.926026602	8.281573878	8.226524696	9.204894366	7.971227157	8.04395628	7.450117468	7.683635596	8.494651761	7.519053629	7.906859082	7.981530104	8.929619155	8.199952707	7.686558557	7.602200119	8.319091414	7.949885746	7.709490274	6.987857632	8.720912832	8.071061728	7.828501235	7.62437802	7.80327497	8.492984723	8.135468419	7.692431344	7.191192624	9.228529033	7.795762824	7.511025902	9.420246901	8.8117726	6.999413976	7.475820007	7.704221196	7.557877232	8.564663517	6.86576872	8.218603149	8.218655868	7.798307895	6.994899638	7.297617642	7.279419975	7.19549297	8.6145775	8.471656815
C1orf198	7.617570609	6.629993364	6.562853703	7.095127379	7.249162763	6.432576355	6.380053108	7.227428592	7.812015114	6.497009895	6.6626785	6.166044442	6.881835429	7.393330014	7.249563385	7.168130795	6.876475722	6.12874438	6.918457838	6.151671527	8.132888466	6.975245627	7.046100977	6.842305968	6.791045601	7.409304927	5.959319635	6.541503856	6.441368134	6.308263849	7.598971292	7.101068046	7.057111379	6.238323251	6.277381103	6.929065981	7.75512789	6.578639171	7.424661582	6.826698557	7.304172396	7.484780153	7.714728058	6.180127636	6.325169868	7.063449043	6.894841184	6.919349628	6.946234257
OR10G9	2.183944628	2.183944628	2.183944628	2.183944628	2.183944628	2.183944628	2.183944628	2.183944628	2.183944628	2.183944628	2.183944628	2.183944628	2.183944628	2.183944628	2.183944628	2.183944628	2.183944628	2.183944628	2.766854926	2.183944628	2.183944628	2.183944628	2.183944628	2.183944628	2.183944628	2.183944628	2.183944628	2.183944628	2.183944628	2.183944628	2.183944628	2.183944628	2.183944628	2.183944628	2.183944628	2.183944628	2.183944628	2.183944628	2.183944628	2.183944628	2.183944628	2.183944628	2.183944628	2.183944628	2.183944628	2.183944628	2.183944628	2.183944628	2.183944628
RPS6KA5	2.873934614	3.270307296	3.581436788	2.742776785	3.157528843	3.86270794	3.304801717	4.132867282	4.292233007	2.913662197	3.400800764	2.69009261	3.571007216	4.041124912	3.449663712	3.439462953	2.835884542	3.311677405	3.42464614	3.230164879	5.509007884	3.450544395	4.624953929	3.014185674	2.591652833	5.050937664	3.170658779	4.229198185	4.12469422	3.150960514	3.094106593	3.7944771	4.244679356	3.347756545	2.927541288	2.765153712	3.350009075	3.261765688	3.366325453	2.730342398	4.44465961	3.082270016	3.33181618	2.615148903	3.030038319	2.961096448	3.912645389	4.020641784	3.490156703
CSN2	2.272565654	2.272565654	2.272565654	2.272565654	2.272565654	2.272565654	2.272565654	2.272565654	2.272565654	2.272565654	2.272565654	2.272565654	3.340082997	2.272565654	2.272565654	2.272565654	2.272565654	2.272565654	2.576927499	2.272565654	2.391840415	2.272565654	2.272565654	2.272565654	2.272565654	2.370080236	2.272565654	2.272565654	2.272565654	2.272565654	2.272565654	2.272565654	2.272565654	2.272565654	2.272565654	2.272565654	2.272565654	2.350583416	2.272565654	2.272565654	2.272565654	2.272565654	2.272565654	2.272565654	2.43805256	2.272565654	2.272565654	2.272565654	2.272565654
TMTC4	5.396355613	5.052935278	5.567238556	5.887709929	5.659317341	5.002572179	5.624525222	6.602419582	5.428726408	4.223626168	5.231895585	4.116446479	4.323013921	5.47351768	5.65356896	5.214345458	4.696447466	5.788408036	5.977779533	5.667246218	7.93499164	4.767472858	5.724555055	6.617671383	6.048515566	7.168979875	4.105979966	5.393057017	5.598573431	6.745066667	5.731085343	5.635014772	7.130632109	4.815610161	5.290946533	5.479630167	7.084028776	4.83135469	5.608428291	4.915370027	6.221000185	6.896920859	5.855409377	4.776194237	4.246593723	5.327281368	6.090155039	6.04899803	5.312415652
CLIC2	3.259088641	5.099097226	4.51570778	3.382812924	5.126698349	3.30032627	4.948597713	4.106460852	3.234352947	5.552202261	4.421642971	4.723501829	3.149953362	4.321195694	4.478633059	5.381460166	4.830171374	5.696397793	4.569538318	4.643007921	4.126361774	5.05649863	4.722429312	4.13088678	3.230886862	3.516335564	4.723427033	5.125201149	4.487724329	4.015078832	4.72485983	4.748304169	4.664547183	5.544011455	3.569441492	3.788588082	4.419502188	3.85243507	3.26346525	4.946927504	4.029248525	3.903117977	5.080973199	3.57819958	4.30303739	4.440742957	4.284979908	2.832109669	3.396823266
PIPOX	2.303962041	3.0825289	2.432155843	2.295045474	2.874488459	2.508991135	2.271542225	2.402352857	2.63779229	3.031356039	2.496127834	2.847729809	2.673645265	2.521917634	2.525272435	2.773939201	2.760086599	2.750419535	2.524985227	2.884271319	4.114669116	3.075467556	2.972460005	2.73435929	2.423059838	3.196767304	3.634169625	3.784863137	2.415986287	2.632700054	2.770312535	2.62652698	2.459765691	3.369028958	2.308964463	2.479863607	5.232069836	2.447003139	2.613911679	2.746001011	2.941301286	2.509088089	3.287100987	2.571518317	3.252717319	2.507050491	2.606030489	2.257441675	2.405196463
IL19	2.22879459	2.529184565	2.284733603	2.24639899	2.648079964	2.411203971	2.2917292	2.20350822	2.318984115	2.527447702	2.2917292	2.469226668	2.20350822	2.353879819	2.24500439	2.34509581	2.954586421	2.34203688	4.109793434	2.23698839	2.261141263	2.379425896	2.41310197	2.20350822	2.37334474	2.227252527	2.394223422	2.295151992	2.215239562	2.335068837	2.428077422	2.373574731	2.260639985	2.316223947	2.274355693	2.324964483	2.20350822	2.313096734	2.333054194	2.430831955	2.683039463	2.780623009	2.33091766	2.20350822	2.697125314	2.384795092	2.784577322	2.320900806	4.091097053
ADAM3A	2.181035447	2.181035447	2.181035447	2.181035447	2.181035447	2.181035447	2.181035447	2.319624627	2.181035447	2.181035447	2.181035447	2.181035447	2.181035447	2.181035447	2.181035447	2.181035447	2.181035447	2.181035447	2.344867798	2.181035447	2.181035447	2.243403688	2.181035447	2.181035447	2.20740927	2.181035447	2.181035447	2.232355697	2.181035447	2.206184137	2.181035447	2.230081955	2.181035447	2.181035447	2.181035447	2.181035447	2.181035447	2.181035447	2.181035447	2.181035447	2.181035447	2.181035447	2.181035447	2.181035447	2.181035447	2.181035447	2.181035447	2.181035447	2.181035447
MOAP1	6.133659049	6.240644452	5.925642409	5.659636853	6.704005316	6.51315499	6.765034427	6.99860144	7.035170603	5.935418468	6.495626859	5.828850812	5.798216704	6.966540027	6.227084345	6.013769973	5.936695553	6.047308362	5.987740287	5.391168788	8.70534101	6.550551002	6.827982473	6.903750024	5.817679767	7.640012229	5.644821371	6.690759075	6.119137439	6.162316108	5.668290407	6.552720688	7.704785305	6.208689008	5.83670613	6.484656364	7.515414445	6.940815323	5.276696084	5.620582289	6.519938811	6.513371693	6.286539219	6.800583685	5.411852706	6.155080581	6.226547243	7.009780577	6.378184395
TXNDC9	7.187695513	7.318780005	6.408364767	6.5661018	6.477217733	6.516680102	5.653753622	6.882799468	6.401620994	6.628315602	5.620782045	6.416253125	6.78051129	6.589141704	5.23845031	5.4074721	5.725226574	6.356623101	5.472410805	7.319323498	6.057968213	6.798709837	6.329512741	6.598566147	6.361068647	6.414931814	6.919064063	6.987468981	4.993285284	6.349488479	5.89362341	6.165959363	5.802511951	6.684494098	5.495835453	6.544679432	6.808988748	5.641932698	6.168370685	5.451768668	6.53226045	6.97224685	6.652592225	5.500302286	6.042581523	6.976734198	5.125471693	4.728796269	7.177106489
BST2	10.42980639	9.569569158	10.79464541	10.44254577	12.0628197	9.254305919	7.513225322	8.578527771	10.30941259	12.4185992	6.534441816	12.22966456	5.766646459	11.53446238	8.025355667	7.236412871	7.972123017	10.56094591	6.014282314	11.7635764	6.528893519	11.73617038	10.30079546	6.865807148	6.493846697	9.143670389	10.92843606	10.86477447	7.282521118	9.794239867	10.81937934	9.875895956	6.25857002	11.55166971	6.081615287	9.275667863	8.063412663	6.657714237	11.62580264	10.43476158	7.459363922	9.007828756	10.02256771	10.27713999	9.124797383	10.97191735	6.646714341	5.034763947	9.273589302
FAIM2	2.10873186	2.687451666	2.365811341	2.21708153	2.34841238	2.188644378	2.161262466	2.091672239	2.215686193	3.028992728	2.114410278	2.500925943	2.175386772	2.242852793	2.535834525	2.398303051	2.67759116	2.182928181	2.276575583	2.125442557	7.498876528	2.705519798	2.808958533	2.201178051	2.722945231	2.115542949	2.305426483	2.407852023	2.149433385	2.47942038	2.835843294	2.625935437	2.182450679	2.589087591	2.115920283	3.523123653	2.554100586	2.734328447	2.317410857	2.456294843	2.14452344	2.31105474	2.358234849	2.111258708	2.770527587	2.382364483	2.328325587	2.091672239	2.141321858
COL8A1	4.25687012	6.353945372	5.538457814	4.009830844	7.53351855	3.958873411	3.936210525	3.044816405	4.062763557	6.680680669	4.068528472	5.619355386	3.339334176	7.100420203	6.184691751	6.36358812	6.384187183	4.468370315	3.150769334	3.364808882	3.754890969	8.072540006	5.612990065	4.142268693	5.660178207	2.912682784	5.558479736	5.284495607	4.399765241	6.006048782	7.46148491	6.68970186	4.676515144	5.55299182	4.330422401	4.005683832	6.439705922	5.119270598	5.870539847	6.817872173	3.183082626	4.193960617	7.602026806	2.884894516	6.005311722	5.440704471	4.335902691	3.36242171	3.486335364
HVCN1	3.140149107	4.09537638	2.858193344	2.887132654	4.25181708	2.89058056	3.013184787	3.341375453	3.143197109	4.213411922	2.994568617	3.478453391	3.493223185	3.201718559	3.341277374	3.353963664	3.516165976	3.813684337	2.821387482	3.287007306	3.588670113	4.327144096	3.190706563	3.730126004	2.651457307	3.163367512	3.429601189	4.691768842	3.479068626	3.396630231	3.362334321	3.813852518	3.295072762	5.092732883	2.828348355	2.923384516	4.032573196	2.818636924	3.188547903	3.710118282	3.361031594	3.716895762	3.78943328	3.455429931	3.622898283	3.863508358	3.212417233	3.560787429	3.652817018
TOMM7	9.804776112	9.760917635	9.764264018	10.73998267	9.944390306	9.715223512	9.499959724	8.496043094	9.680410501	10.43804356	9.152287654	9.816845883	10.08574422	9.879945386	9.531649364	9.096426664	9.877125928	9.679432005	9.492111426	10.13321488	9.982828329	9.042851012	9.427175823	9.416435286	10.45762341	9.456683597	10.12850174	9.393077312	8.497261022	9.846656451	10.17903991	10.36109372	10.03131851	9.518952288	8.845180776	10.27922661	9.256004587	9.652507274	10.33453075	9.241906356	9.465541152	9.935472813	9.727218661	9.85902258	9.885985065	8.836727612	9.359179703	9.932776723	8.544550809
SIX1	6.028276647	4.815359441	4.302213366	2.400373748	4.527156438	4.061011952	3.652926719	5.486545582	2.820188674	4.469505378	3.805548233	4.806033918	5.373678139	3.914478062	4.413087021	3.167838999	2.430064522	3.562749049	2.813788867	4.112610165	7.460770113	5.72651915	3.632521231	4.963258815	2.407162556	5.571774949	5.240113212	5.4635016	4.220388345	2.655698205	4.343581764	4.48610209	3.185581341	4.435717131	4.130201152	7.000156876	5.22501554	3.752540184	4.011293779	3.162929598	3.927254312	3.68039166	4.256560626	2.112948854	3.223940431	4.069852093	3.586436396	3.365102622	3.028822767
SNX12	8.032919014	7.09764058	7.508701236	7.221354473	7.700441536	7.408885362	6.876848712	7.078844461	8.350137013	7.035594179	6.181167019	7.09931569	6.598065024	7.883044783	7.224107321	6.792586798	6.385086501	6.833220192	6.236299245	7.529104056	7.126406548	7.338215463	7.829473733	6.722190991	6.908454431	7.211260693	7.050541301	7.049310558	7.474034397	8.047471086	7.385712483	7.314479916	7.600149926	7.621822904	6.044579347	6.580157926	6.741023142	7.199203321	7.207324304	6.451188349	6.738195411	7.449638309	7.064397526	6.539425984	6.235975723	7.426367869	7.125585221	5.67197877	7.412343298
ECH1	10.95173582	8.625082719	9.032359451	10.01498984	9.821322146	8.429217244	7.905010702	8.348201138	8.887941672	9.170986808	8.929047835	8.696518988	9.498943384	8.828956881	8.715444756	7.767761711	8.367884497	7.563159054	9.753092043	7.352124926	9.117150847	8.259813177	9.512490709	9.347600491	9.112509346	7.907800883	8.414672772	8.079860411	8.959244231	9.937269683	9.365821644	10.10625841	9.486445421	10.437627	9.066992332	7.484146567	8.474948403	8.818498703	9.107916798	8.836955112	9.590232242	8.638071385	9.066724418	9.455526349	9.310466397	8.513925643	9.762131367	9.238109605	8.59904157
GFI1	4.227883772	5.895322281	2.527546265	2.509120472	3.275464313	4.017199912	2.533392485	2.413056187	2.638986752	3.693055273	2.85470826	3.196548627	3.398761115	2.322954341	3.534348816	2.672232408	2.715961122	3.465872539	2.429494203	2.695414255	8.088035919	3.759983171	2.484917466	2.451299725	2.674838343	5.65067866	3.606894037	3.350456598	3.723472438	2.591068503	3.118330276	2.983422961	2.658880641	4.041792815	2.227405791	2.289979646	3.090561669	2.611570205	3.947911705	3.232604998	2.717715323	2.565323663	3.225426038	2.20471753	3.073266178	3.091804047	2.324418396	2.695569431	2.3856988
ERGIC1	6.676511551	7.616946012	7.636851964	7.004532093	7.040058894	7.428545823	6.192391261	6.613333277	6.607507962	6.39763697	6.409544813	6.669706811	7.161006957	7.406973669	7.086794561	7.299720453	6.22433697	7.431088407	6.09882416	7.420088078	6.342631254	7.004735532	6.961193164	6.476644835	6.405178014	7.204351259	6.587816253	7.078204812	6.748923435	8.574514095	7.319997296	6.638902318	7.244126179	7.56446572	5.792526329	6.743092766	7.303756328	7.022983836	6.773436606	6.319202289	6.71264229	7.292429683	7.076204237	6.988658781	5.620434895	7.097017175	6.171893345	6.120700017	7.08880438
TAX1BP1	7.851678644	8.336592074	7.942218152	7.865474488	7.759744141	7.714633009	8.049428909	8.161002021	8.511665677	7.159813032	7.795151466	7.424509801	8.611256198	7.574044437	7.528701578	8.233235924	8.26691769	7.856358166	7.111235662	7.094319799	7.608753697	7.999297153	8.537621578	8.248020197	7.41008382	7.451748639	8.043600246	8.393611723	7.287873106	8.038255862	7.730373955	8.207622996	8.42934396	7.395720579	7.089168553	7.13535696	7.789314796	8.126777215	7.885706922	7.534350706	8.267839354	8.268853257	8.444984464	7.231955986	6.920486094	8.250903163	7.362123562	7.592055572	7.612826228
PPARA	3.678071534	3.502042823	3.928694663	3.763741236	3.979033817	3.58517282	3.707676199	3.647747687	4.511667478	3.170660872	3.260609085	3.402566394	4.641249051	3.989454636	4.425530736	3.494363376	3.294728794	3.199061216	2.649711905	3.547259966	2.907701464	3.97473042	4.297298649	3.837442547	3.788415691	5.34441477	2.786115713	4.551653683	3.566983718	4.42725563	3.862562519	3.976434054	3.473731633	3.956009046	3.373339776	2.717481576	4.142253586	3.855098612	3.138875138	3.324656085	4.254758166	4.157539891	4.386666832	3.533213696	2.691021955	3.544575739	3.632620343	3.060569004	3.766026521
DPYSL4	2.91885744	2.723229218	2.412745166	2.749339379	2.885441691	2.212747273	5.113641998	2.279223833	2.395218489	3.960338472	2.700171061	2.713793368	2.554846364	3.231229739	6.524993471	3.376361176	6.265211729	3.09559554	4.165470834	2.775839757	2.870980895	4.370793825	4.937045944	3.186560619	3.055285695	2.352928095	3.106666626	2.976060842	2.792666954	3.388115689	4.12395861	2.698200303	2.305626189	3.463447461	2.54351689	2.476455306	3.233377434	2.659520929	3.644581205	2.599032388	2.212747273	2.26336383	3.774729905	3.560081516	2.691515827	4.194039966	2.825190744	2.244029307	2.375313949
PSMB8	7.005570553	8.558647526	6.42249171	6.06881002	8.006048933	8.284553873	6.292323018	7.21207737	5.354604418	9.132712568	6.487641356	7.993684869	8.713393927	7.605227063	6.933399944	6.077904688	6.832229475	8.695064706	6.933926362	8.955697243	6.382338817	7.818509835	7.158572144	6.734757609	5.905746657	7.442110027	9.467370953	8.291985952	7.054629821	7.418687388	8.742140981	6.383976463	7.744267252	9.242493447	6.540331524	5.673814222	8.123134595	6.89244848	7.61041078	7.019342799	6.576495865	7.517416641	8.123736525	7.738338636	7.315385765	7.791609919	6.324764742	6.287830591	7.65289265
SLAMF6	2.273867073	4.383595825	2.455592495	2.476520595	3.817163459	2.323919177	2.487417026	2.165703283	2.56986103	4.409530125	3.436006818	3.578042266	2.568423572	2.573560284	3.917264111	3.124803726	3.969931561	4.628171584	2.56652957	2.689889807	2.417257819	4.417468488	3.043973226	2.547270349	2.077510597	2.167392543	3.757075791	3.78637505	2.801187738	3.362103381	3.30220931	3.75602827	2.431500728	4.906196165	2.147392966	2.403452575	2.991582529	2.65177926	2.715494135	4.349023339	2.190693973	2.474804001	4.335073824	2.102036581	4.363961434	3.412335604	2.94205047	2.125965339	2.338932843
GOLGA8F	2.297178428	2.265491305	2.265491305	2.265491305	2.265491305	2.265491305	2.265491305	2.265491305	2.265491305	2.265491305	2.265491305	2.334380185	2.329526073	2.265491305	2.265491305	2.265491305	2.265491305	2.265491305	2.314932093	2.265491305	2.265491305	2.319802039	2.322013901	2.265491305	2.355500413	2.265491305	2.265491305	2.265491305	2.265491305	2.265491305	2.265491305	2.265491305	2.265491305	2.265491305	2.31094365	2.265491305	2.265491305	2.265491305	2.265491305	2.265491305	2.265491305	2.265491305	2.265491305	2.302067706	2.304288342	2.385687311	2.265491305	2.265491305	2.265491305
CRYGB	2.321461004	2.321461004	2.321461004	2.321461004	2.321461004	2.690889921	2.321461004	2.321461004	2.321461004	2.321461004	2.321461004	2.321461004	2.321461004	2.321461004	2.321461004	2.321461004	2.321461004	2.321461004	3.320799811	2.496485968	2.321461004	2.321461004	2.321461004	2.321461004	2.321461004	2.321461004	2.321461004	2.321461004	2.321461004	2.321461004	2.321461004	2.659357375	2.321461004	2.321461004	2.321461004	2.321461004	2.492739419	2.321461004	2.321461004	2.321461004	2.487799728	2.321461004	2.321461004	2.321461004	2.321461004	2.321461004	2.321461004	2.321461004	2.321461004
PON2	7.005893383	6.877300256	6.478704983	6.894142973	7.624533516	6.430984877	6.746716997	7.104995743	6.805416508	6.577165167	6.550214157	6.697144518	8.03570029	6.845418828	4.275512524	6.007323478	6.935895291	6.648098129	6.335701714	7.602109602	5.035370523	6.877997349	6.984372198	8.139427932	6.747930086	7.876421759	6.65502589	7.300688986	6.696509077	6.181005928	7.008440314	6.100120743	7.247243556	7.258983556	5.355503972	7.848769967	7.900780883	6.800483812	7.408098599	6.601396666	7.69372734	7.714260477	6.91366852	6.340074294	6.233589307	7.10330505	5.667145476	6.131684562	7.452696151
ZNF260	4.904494885	5.660884216	5.25538457	6.281608386	5.974391158	5.468665273	5.102743615	7.40069377	6.67290893	4.996163171	5.07949203	5.245923812	5.772622636	5.927856447	5.776201448	5.788602063	5.327630613	5.481534205	5.997842334	4.958110463	6.222895251	6.008245853	6.872976891	7.959411965	5.452264821	6.179135654	4.67369929	5.966734459	6.120521567	6.03206911	5.856802299	5.905520442	6.57389392	6.9282964	5.108818705	4.946078225	6.964246719	4.982655225	6.639602935	5.693627864	6.496957325	5.977142554	6.626661909	4.932182583	4.936480081	5.648994359	5.656812362	6.161859101	6.980501409
LHX6	4.047078848	4.060789823	3.244914161	3.390507701	2.916869382	2.721079915	2.89384618	2.694372914	3.186950159	3.485149424	3.460026218	2.387400172	4.24167168	3.025131608	2.939987411	3.220303492	3.157434674	4.606304442	2.696895142	2.522304485	3.707243723	4.655403321	3.077132032	3.537111659	2.608399271	3.032433598	2.90798975	3.88695302	2.853220286	3.345471728	2.752823508	3.504907089	3.496947856	3.29155691	2.855447585	2.813084303	3.96790593	3.081767627	4.082038177	3.274762351	3.687966437	2.814669846	3.714075286	2.81157621	3.568742938	2.854449622	2.652424855	2.300102415	2.505052808
MEA1	7.921796184	7.605589425	7.516815805	7.41248442	7.859435846	8.336116981	7.167191243	7.814596656	7.740710201	8.443816298	6.730427806	9.947680856	7.874752624	8.219846742	7.403656751	6.909688176	6.938820852	8.009898162	7.576656494	7.404054212	8.235515502	7.727885103	8.108584828	7.715485947	8.193838941	8.3887233	8.25580113	7.408759751	6.870640378	7.633640989	8.135196363	6.807238739	8.410586327	8.487813669	7.449445897	8.146183693	8.136951122	7.487362676	6.692371193	7.29691465	7.850238605	7.80150377	7.606228371	7.734577721	6.818498036	7.799094032	6.8769621	8.115654208	8.4337399
RSPRY1	5.814595412	7.196168497	6.31513559	5.472731762	6.799433574	6.08085701	6.208113712	7.475084708	6.426253124	6.427251025	6.311718584	6.641785628	7.412175857	6.56035994	6.718133448	6.682175144	6.077052632	7.008937359	6.109290511	6.413532309	7.721197132	7.28331351	6.071535094	7.842612188	6.447197394	6.776013586	5.971875761	7.255777204	6.843393872	6.48508632	7.267721637	6.444946501	6.996450022	6.953603508	6.091668245	5.894643304	6.861982988	6.676190267	6.914813075	6.219906193	6.768249116	7.185682937	7.112716824	6.148185698	5.426637328	6.771068364	6.839245964	6.09835819	6.577908423
GDF10	2.232763044	2.393165937	2.192951897	2.188188808	2.164328747	2.126480945	2.126480945	2.126480945	2.126480945	2.804812106	2.151082732	2.241152019	2.163378857	2.157663988	2.236125536	2.307644552	2.518101902	2.353849056	2.154796517	2.150842746	2.158141247	2.406872403	2.33798839	2.126480945	2.202997968	2.152281959	2.331689663	2.177080638	2.224542191	2.435356194	2.263792832	2.487496047	2.126480945	2.359225574	2.126480945	2.298424682	3.861685996	2.263573957	2.212277673	2.159810192	2.126480945	2.153360259	2.562622097	2.126480945	2.170721297	2.238697206	2.17237319	2.159452752	2.126480945
TNFAIP8	5.277986555	5.765480731	4.942621251	5.181818967	4.744247095	5.135252535	4.750197624	4.340790049	4.223825402	4.681527182	4.453894656	4.634083088	5.104822673	4.834593327	4.282781023	4.166542567	4.504282346	5.799223677	3.885418539	5.83622153	3.49812197	5.123210129	4.894291554	4.45396235	5.073775438	5.871501643	5.146423102	4.450179333	3.949230932	5.746206569	4.807215562	4.172123498	3.924256388	6.28097879	4.443220239	3.696515889	3.327829584	4.307370256	4.783062565	5.022566736	3.730569607	3.988013246	5.01176293	3.299788637	4.245767448	5.101326196	4.540998441	4.318712239	5.468893117
CAV3	2.326647485	2.525532986	2.390808778	2.326647485	2.326647485	2.402853692	2.326647485	2.326647485	2.326647485	2.472041279	2.462481606	2.326647485	2.47913612	2.326647485	3.2370175	2.326647485	2.326647485	2.359003261	2.518358406	2.326647485	2.326647485	2.326647485	2.326647485	2.326647485	2.326647485	2.399579897	2.326647485	2.467788521	2.398243733	2.779760153	2.326647485	2.361756935	2.498053813	2.326647485	2.326647485	2.326647485	2.360881405	2.385173499	2.326647485	2.326647485	2.326647485	2.402853692	3.183531512	2.326647485	2.616048848	2.326647485	2.326647485	2.373952113	2.378279635
SLC35A2	6.383558865	7.258524225	7.742695467	6.658258178	7.051312493	7.003174424	6.838820809	6.731443368	8.285550928	6.497621424	5.570076845	6.616461165	6.160201344	7.634776143	7.354316182	6.950355585	6.844130327	6.396885491	5.971120908	6.874178048	6.440251737	7.53592799	8.026565058	6.484390337	7.231849834	6.956295066	6.871646789	6.603473423	7.237239069	8.279360052	6.956306538	7.386491561	6.712876203	6.746238854	5.239698821	5.974645043	6.387575969	6.758228845	7.170224882	6.651116731	6.375718066	7.624599855	8.111415554	5.9561746	5.969345826	6.92830841	6.667325431	7.23200315	6.90584424
MMP23A	3.669119255	2.420095202	2.39657643	4.073159414	4.288629524	3.193081507	3.64071429	4.638912103	2.317856034	3.819293124	2.317856034	2.579450799	2.317856034	2.62253757	2.544981826	2.429194098	2.69673279	3.835076342	3.341366132	2.48349978	2.626907591	3.989577375	3.996118574	2.317856034	2.317856034	2.317856034	3.210775107	4.063389594	2.405805935	2.779328856	3.315453675	2.317856034	4.555347699	2.530295432	3.381426638	3.751367983	3.528558459	3.74598777	2.515184885	2.642111917	2.548704546	2.317856034	4.548701256	2.461931777	2.856079266	2.398927827	2.752128483	4.515709614	2.317856034
FASTKD2	5.272766578	5.188188352	5.089598302	4.627716117	4.560511848	4.660552562	4.487372843	5.377204845	4.990569992	4.578384153	4.821343661	4.439553643	6.13393647	5.585488467	4.472435036	4.382949022	4.441551662	4.996546073	4.376745638	5.982469962	5.04883709	5.691338023	5.428590858	5.391274961	4.911175636	5.921601394	5.450592591	5.569523092	4.029885684	4.960016166	5.162116914	4.405697341	5.198298318	5.405482678	4.941158521	4.601162449	5.812775214	4.884285031	4.898393027	4.718063369	5.700483211	4.981951275	4.96429513	4.797868159	4.091086488	5.564219842	4.341517657	4.889561253	5.679965991
CD52	3.990274076	6.651920013	3.9234221	3.506035935	5.881105617	5.519147749	4.516366722	3.355723422	4.693573233	7.623958071	5.815975827	6.577147179	4.026333547	5.055550411	6.176001136	5.036624605	6.182903396	6.165901395	4.001566858	5.099632695	4.353746774	6.724500196	5.756682069	4.24189897	4.03634346	3.200313689	6.806962962	6.309067837	4.908457369	5.535782195	5.849051356	6.036085953	4.615992664	7.204091453	5.811155831	3.763978154	5.917554275	4.340066014	5.177197093	6.234543345	3.516820071	4.105162717	7.041116421	4.016601556	7.778517327	5.519252358	5.220863716	2.299381488	2.978146754
AIG1	5.382636216	4.958179695	5.011296086	5.394418225	5.412889864	7.378117286	6.30545589	7.39656791	6.270154595	5.786220517	6.269199558	5.68112085	7.345463077	5.576840231	6.423455014	5.671347892	5.605561679	6.884780367	5.426963338	5.833804824	5.885141564	5.760529212	5.849398667	5.544529473	5.324618246	6.400022051	5.037735177	6.22349713	6.02903342	4.697494107	6.168924689	4.421631066	5.906027315	5.68788128	6.571818559	5.776732555	5.823359513	7.357708104	4.898005659	4.858104783	6.422709935	5.73963304	5.981285234	6.883521347	5.140351697	6.611125812	5.457509802	5.250445709	5.448556545
SND1	8.655872536	8.815673941	8.816917538	9.254768664	8.074020611	8.116962468	8.375901499	7.790073212	9.708581574	8.481245049	8.125708207	8.388425212	9.217014825	8.974143612	7.984169058	8.126424895	8.414980191	9.426891178	7.424083819	8.710980636	8.456880483	9.333535807	8.422356964	7.479224831	8.685566317	8.556956557	7.96827428	8.022171919	6.903001026	9.281645442	8.313277384	8.767596237	8.660644943	9.16600347	8.069631554	8.854279047	8.687586559	8.512961764	8.767091404	8.107098603	7.833394305	8.761805189	8.691816085	7.793577482	8.29637781	8.236408574	8.564282813	8.372101205	8.676284724
ARHGAP27	5.951669487	6.625540516	7.145439372	7.432979672	6.777927809	7.304794145	6.6837817	7.791428613	7.912649023	5.522921868	7.085499624	5.649811119	7.280589292	7.469998528	7.077982165	8.128310106	6.376536037	7.460443688	7.109540232	5.807564806	4.571357219	6.275146604	7.747382769	8.121801643	7.33939115	6.465737831	5.731346559	7.13962461	9.001454105	7.731900749	6.941156566	7.676745209	7.988961503	6.14395409	6.93776456	6.662290768	6.398514713	6.711308995	6.698195791	6.653315189	8.143211428	7.509868751	7.943589529	6.978690545	6.420229426	7.07094931	7.087868265	7.534693141	8.207023852
DTX3	4.70911766	5.621672132	3.622109988	5.671142746	7.228834226	6.131489234	5.749783103	6.603407881	6.991705096	6.165037955	5.614943304	6.599927009	5.986512296	6.575753279	4.258653492	5.795478489	5.25524425	5.33690138	7.105825906	5.403532296	8.410408247	6.027712247	4.41814095	7.331793455	5.288688647	7.115450047	5.934804834	6.745165397	6.800555217	5.561104358	6.42837349	5.730088297	6.908646843	6.343110787	4.768796505	6.496802646	7.847679093	6.17688067	4.32362208	5.588570345	6.831721838	6.214180099	6.889238213	6.591209939	6.383573859	6.000176307	6.154124357	6.397638008	6.461730629
KIF23	5.960206003	6.162022169	5.739570401	5.247570675	3.928365207	6.316835015	3.917766625	4.754546849	5.916649884	4.574393392	2.861509622	5.682732879	6.530711442	5.697889349	4.91240789	4.328821914	4.396992979	5.954288447	5.017816371	6.662806266	6.391053733	5.771515466	5.228334031	5.314087562	4.604909443	6.398017506	5.191957225	5.365438753	5.225792448	6.069467841	4.823573964	5.188716226	5.413907818	5.941449492	4.512586137	3.90622751	6.391643202	3.276393006	5.34643227	4.760434604	5.793178381	5.817776533	4.779980568	3.405132931	3.863714063	5.389104176	4.619708151	5.216550569	6.023745664
BDKRB1	2.391335529	2.723474414	2.609938228	2.376108469	2.962421558	2.434628264	2.679528405	2.479415993	3.475748517	3.968881621	2.612461715	4.900111916	3.742322669	2.859000555	3.034624819	2.47157385	3.354455642	2.290310628	2.617326629	3.510479623	3.410724408	4.125035566	3.75858929	2.38784505	3.311261418	3.010586743	3.322803888	4.061433464	3.213929521	2.636936397	4.285650755	2.510774874	4.461198531	3.961598999	2.376511472	4.022112027	2.8388894	2.890124904	3.562175055	3.658056603	3.059300594	2.434628264	2.324409865	2.338384329	2.705369617	3.402506299	2.176206299	3.333037686	2.515128991
BTBD16	5.550901515	4.660057134	6.463668315	4.979966646	4.757323079	8.227678148	10.10243536	10.03410309	6.562850535	3.219113051	4.97421201	3.813985335	4.182859068	4.686727339	7.999467568	4.647383403	9.055954439	3.238471139	4.965491466	3.02101493	3.026511229	3.12285957	3.065636791	10.07629446	8.079066917	7.509232891	3.125629457	4.575788274	9.088908435	5.79506435	8.117920599	8.428674745	3.899713611	3.060764963	10.26975823	6.269968081	3.044042527	6.217102286	6.076847903	7.431021146	4.054872701	4.273985805	7.582628083	11.98976358	6.915033459	9.487274744	3.757647367	7.613372261	3.293253303
SH3BP5L	6.286100871	6.256126557	6.764694228	6.818804005	7.149762595	6.945911967	5.694041124	6.214469111	7.187092189	6.071152266	5.526589449	5.671062867	5.790982442	7.029491593	6.776538577	5.742709532	5.278576312	5.945222817	6.154346747	6.333861082	7.803227025	6.318043971	6.295434744	6.44051453	6.596503458	7.138157598	6.121856469	6.428168746	6.943788734	6.428603388	6.868921634	6.828176432	6.449882594	5.999938772	5.657215858	6.662651968	7.406083025	5.855608508	6.613468825	5.100884365	6.75890633	7.415883098	7.103547935	5.9007967	5.98547961	6.352234967	6.211309597	5.446300406	6.487144939
FKBP1A	8.412379555	8.809197425	8.727172203	7.176310701	8.816635141	8.845019092	8.513732	9.033602419	8.432885381	9.282075752	7.793513811	8.448453811	7.983306368	8.823572467	8.554080797	8.333235107	8.363558365	9.035777207	7.750877231	9.009428009	8.437171206	8.346005397	8.163373627	7.275540428	8.53304613	7.635494333	8.341197942	8.660052605	7.647308473	8.406958815	8.217109968	7.734080321	8.448715059	9.623033063	8.641219949	7.642145427	8.560935342	7.554761509	8.589643072	8.139560167	8.413795034	9.199216736	8.322984703	7.223461787	8.460506193	9.101682881	8.563425477	7.734898713	8.230501791
UGT2B10	2.350470816	2.350470816	2.350470816	2.350470816	2.350470816	2.350470816	2.350470816	2.350470816	2.388387635	2.350470816	3.694029614	2.350470816	2.350470816	2.350470816	2.350470816	2.602493638	2.350470816	2.350470816	2.408015317	2.350470816	2.350470816	2.350470816	2.350470816	2.405758239	2.350470816	3.12135712	2.350470816	2.350470816	2.350470816	2.40098676	2.350470816	2.350470816	2.500819996	2.350470816	2.350470816	2.350470816	2.350470816	2.350470816	2.350470816	2.350470816	2.350470816	2.350470816	2.350470816	2.350470816	2.350470816	2.350470816	2.350470816	2.350470816	2.423510316
DPH3	6.510321271	6.393731724	6.11010983	5.89760621	5.634578304	5.272354555	5.919943702	5.85384403	5.557990931	5.795197993	4.692799019	6.095795925	5.00898741	5.667700591	5.49507204	5.9093949	5.516601307	5.903110727	4.842105253	5.391721444	5.447947549	5.853743528	5.776624751	5.193736336	5.222603066	5.41953174	5.602307233	5.427988101	4.900931526	6.771763813	4.81532688	5.773811692	5.530341287	6.903989567	4.76636657	5.952428312	5.755673769	5.349078886	5.943844943	5.478672362	5.482593264	6.043325133	5.504406704	4.893134279	5.134703514	5.793146627	4.374676719	5.177490981	6.722600556
ERLIN1	6.95164293	6.735074045	6.599771405	6.165856857	7.199556739	6.28516451	6.165373401	6.880839176	7.246224721	6.212613118	6.657343162	6.635867807	7.383254014	7.230500579	6.367197579	6.345433931	6.008213818	7.305630726	5.727463483	7.066842263	6.511406848	7.024324855	7.590473578	7.394434478	6.447115185	6.860981154	6.448868688	6.642225303	6.46571476	7.876413345	6.516318797	6.573468119	6.826479976	7.692712934	6.33148355	6.58425118	6.837238828	6.921193678	8.008369544	5.832619952	6.610320812	6.614391575	7.240854073	5.479237036	5.324302867	7.484008951	5.805190701	6.451135307	6.548132471
LGALS4	3.331174587	3.289523784	2.704243514	4.019651249	7.740782213	5.111115112	5.469502896	3.499714212	2.89746913	3.163719852	7.643957486	2.470716216	4.427762476	3.737949585	2.772721361	3.064823181	3.184355765	2.535613816	4.122886396	2.548395248	4.140129896	2.753272012	3.337936946	4.693397062	2.697679209	7.054540714	2.539392845	5.490180419	8.771403881	3.416630401	8.406493106	4.13779041	10.66697754	3.552818239	3.281212109	5.286599816	2.789527725	4.861783845	3.555752349	2.897208627	7.884720789	4.618280724	4.531237281	3.205834258	4.008393061	5.735906816	3.512058796	10.57184014	3.547983498
CXXC1	6.32825311	7.523769813	7.451645764	7.154243001	7.356400191	7.661882229	7.798836631	8.415312429	8.032828941	6.795543905	7.568803679	7.011219327	7.250054094	8.364984995	8.486665514	7.783462272	6.979257553	6.971218489	8.183038001	7.24762856	9.375712405	7.133985346	8.049323797	8.082190475	8.198182805	8.967232916	6.898390221	7.308281105	8.254763424	7.753545586	7.365484893	7.511878313	8.115095184	7.319341764	7.032390857	7.727870538	8.436281461	7.690011476	7.330253478	6.757420416	6.940237826	8.309448147	8.27978993	7.713259226	7.74097523	7.355771876	7.469316496	7.450142129	8.04944535
C21orf62	2.303558197	2.303558197	2.320460203	2.459803747	2.359755411	2.303558197	2.352038088	2.571668112	2.331248931	2.380928355	2.321986716	2.333176632	2.410930153	2.500697826	2.303558197	2.568296567	2.303558197	2.320460203	2.520947894	2.37519762	2.603470984	2.372390373	2.487691432	2.458419902	2.342228918	2.415349729	2.364742313	2.643976689	2.395614515	2.394165962	2.407932539	2.426853235	2.359215225	2.350543889	2.323095867	2.326279808	2.373594166	2.334139492	2.347142062	2.352988115	2.371453377	2.382523467	2.505453066	2.380662326	2.352988115	2.321015491	2.57271281	2.352581039	2.303558197
PPP2R2C	3.910379437	2.518123989	5.452906083	2.947413142	2.250962957	2.165947611	2.117291577	2.383117152	2.168066341	2.16476897	2.125960822	5.038064513	2.560641054	2.209355585	2.150179145	3.362731917	3.37680954	2.22349313	2.703494243	5.552871711	6.325368991	3.071962426	2.692841227	3.540975951	4.542945482	6.471494872	2.284598436	2.232233843	2.169241848	2.28009454	3.363582895	3.143626664	2.126447428	2.491152066	2.24180004	2.738109079	4.72619312	2.213557147	2.272551441	2.133481809	2.303611966	2.195514914	2.669061118	2.455587318	2.192405268	2.310654318	2.233015257	2.142639181	2.104606153
DDX42	7.835323877	7.27917234	6.925020756	7.585683224	6.981086018	7.636862001	6.328291333	7.641786179	7.924399673	6.526809403	6.800706745	6.762307848	7.538282601	7.161233225	7.277179001	7.367833346	6.711007722	7.628895279	6.307665861	7.543327073	7.802163062	7.314772992	7.229466035	7.995368005	7.275635842	7.694314014	6.95713848	7.794346511	7.938902172	7.567225986	7.361107128	8.058158768	7.570417922	7.454194726	6.609420167	7.416766983	8.39597666	7.393010471	7.369173634	6.428689271	7.923729612	7.606296848	7.153059107	5.737721698	6.603356641	7.079344969	6.966862046	7.502293278	7.544323301
NPFFR1	2.248374108	2.296361386	2.280156165	2.245227642	2.358512145	2.25864052	2.246109433	2.23701042	2.324502192	2.769616384	2.226184543	2.26200297	2.355163121	2.273024422	2.293816277	2.302641849	2.267958919	2.411379942	2.318090366	2.270061685	2.406501498	3.255869185	2.2459835	2.572925649	2.257642539	2.234090096	2.392202935	2.776372543	2.249128109	2.292723964	2.269443583	2.305770553	2.233835839	2.406612578	2.296119213	2.298538884	2.317495049	2.244849545	3.910811723	2.361622339	2.24017714	2.336526415	2.351805305	2.28285094	2.343080196	2.288589009	2.261132072	2.226184543	2.248122675
MYLIP	6.59704586	6.949656598	8.566272274	7.816886118	7.108924062	6.497414428	7.76819854	8.748036017	9.687524287	5.591059192	8.57886634	7.575388717	6.901358793	8.261107892	7.879041617	7.684323234	7.907794344	5.72295972	6.459502377	5.15822689	7.711377458	6.394621501	8.239811643	8.82444546	8.175227018	7.766049494	6.515116712	7.659870579	8.163612966	7.782609854	7.530100791	9.140791632	8.318035047	6.545155257	6.868206192	8.102770085	7.985909846	6.221311029	5.908212626	7.4055719	7.98486248	7.392041435	8.513773678	7.007426395	6.211320841	6.571962081	7.427546563	7.774792948	7.92829707
GRN	8.880611802	9.798155396	9.923012362	9.882979494	10.69801998	10.15088483	9.676335421	9.845374786	10.06597121	10.77814901	8.890064037	10.75362329	10.29849682	10.54080764	8.649556692	9.84068081	9.275580382	10.67551688	8.878046078	9.627287187	9.336860571	10.72190784	10.90417233	9.811843528	9.469358207	9.446155957	10.03654785	11.18727907	10.07078409	10.54672536	9.711038239	10.59156583	10.20816329	10.44454246	8.652902993	11.36797665	9.859211668	9.740670051	9.648703736	9.224441314	9.931910569	10.02861978	10.37898302	9.777564664	10.15404475	9.645368921	8.945174469	9.060151188	9.96405103
PRDM1	5.088265474	5.98474509	5.509607273	4.147880029	5.254145188	3.762488355	3.59271722	3.155018048	4.483259378	5.531270301	4.862084454	5.5131318	4.864774756	5.373038709	5.155263197	4.304033605	4.468644885	5.568419101	3.122531079	5.728973192	3.521628961	6.196217626	4.618706059	4.820009138	4.03948963	5.816289121	5.722739844	4.220693609	4.708216938	4.313229195	5.508046184	4.807854712	5.263144072	6.030901512	3.708007815	6.507553403	5.660027777	5.059805637	4.1701321	5.510050509	4.070307413	3.431084182	4.927582533	3.202576164	4.912325591	5.309369698	3.203160759	4.036256262	3.556510524
PIGM	6.129158743	5.768118746	5.776505636	6.659242692	6.076648235	5.915636501	5.394082142	6.420023437	6.042615211	4.906925797	5.376356531	4.545248719	7.709765152	6.476586002	6.29955013	5.79015584	6.953489765	6.189485173	5.831608874	5.332794444	6.896498131	5.554738298	5.512443279	6.312552341	6.690907549	7.255203657	5.209835254	6.244693037	6.321399711	5.98443419	6.541610717	5.911977831	6.262785957	5.317243435	5.584622044	5.995205994	6.943952279	5.853994646	6.562490999	5.83769537	6.815510173	6.824782931	5.253963588	5.462711566	5.444294777	6.138660508	6.356075897	7.248343555	6.086476974
TNKS2	5.366569494	5.846031437	5.343446172	5.396986113	6.009526346	5.450413735	6.033728618	7.034919408	7.309571437	4.658354755	6.20354141	5.437637817	6.198492695	6.572448886	6.656606282	5.95488236	5.000593017	6.228944148	4.757114408	5.481705053	6.387479885	6.182578664	7.096405513	6.664163291	5.277757268	5.985940406	4.906231503	6.291274981	6.268025788	6.02366716	6.377180087	6.323652523	6.099406882	6.173798194	5.460444515	5.227095739	6.244442419	5.824073729	5.825723575	5.177362455	5.86798204	5.975059849	6.905647836	5.381915468	4.381389952	6.058852702	5.269491579	5.076939349	5.738886952
ZKSCAN4	4.07374377	4.59928803	4.283738297	3.296305126	4.592902186	4.547580165	4.272289111	5.130045455	4.507023799	4.022884326	3.840717819	3.742307717	4.495810703	4.955982681	3.916982032	4.181298944	4.102471559	4.423935328	3.843411944	4.491799658	4.917551179	4.819261247	4.032813113	4.84978184	3.782312101	5.583488561	3.625638341	4.828828712	4.087026109	4.122031924	4.233410586	4.370182638	4.850421737	4.822807509	3.757730595	3.630610189	4.624832207	3.344485076	3.904059049	3.527272565	4.58337286	4.592878739	4.479184832	4.054166221	3.478614487	3.648246165	3.740372949	4.853423274	5.01393766
ITPA	8.347933307	8.202519925	7.869372847	7.291876452	8.20415449	8.894814848	8.595775633	8.133809861	7.861814617	8.885647915	7.31420365	8.178811505	8.414386953	8.328108027	8.175072166	8.342133284	7.969148489	8.538083124	8.046546825	9.147734219	8.624153611	8.353718844	7.385006197	6.417498337	9.382259402	7.16444225	7.797572749	8.593454883	7.875323499	9.207565112	8.139198808	7.666330487	8.557409379	8.559306127	8.893241727	8.39888782	8.410634988	8.274288787	8.120341544	7.780801499	7.617756538	9.143512619	8.383975869	8.510458215	7.678985859	9.345974142	8.150332806	7.143256244	8.509197138
OXR1	5.74247061	6.527459672	4.986467276	7.162952365	6.555169352	7.29623111	7.095854496	7.449992826	9.45183114	5.02330002	5.628431069	5.415872381	7.418185857	6.903027987	7.990131872	6.238846266	6.305477532	6.095881689	5.768312505	6.287624459	4.644929228	6.853466607	7.617911512	7.289857187	5.783303961	8.623249226	5.324251541	6.372790254	6.063407801	6.723576629	6.884280219	6.391559269	6.80582236	5.912461852	5.846802766	7.639216835	6.895001539	7.125552445	6.620697935	5.986505767	6.305422253	7.001402508	7.850888107	5.598158931	5.860495911	6.61305795	5.37925983	7.135476172	7.731537629
PCNT	6.421402529	6.207382596	6.08725827	6.565769084	5.456688314	7.445034841	5.938657877	6.354146951	6.275627909	5.322682641	4.767295737	4.902936303	5.965085033	6.116487617	5.610812974	6.34700001	5.355782944	5.941028177	6.156701736	7.045023222	7.913891419	6.885821176	8.221350692	6.270509173	5.471425064	6.759424134	5.399277084	5.630468493	5.912921941	6.578134904	5.312438173	6.706426153	6.096122582	6.56294778	5.777824879	5.524708665	7.140824153	5.481560983	6.608521902	5.054952354	6.516759537	7.452659663	6.780020075	5.341374295	5.389158532	5.906531856	6.292250558	5.398187677	6.023395619
HTR3B	3.009507993	3.009507993	3.043504945	3.009507993	3.009507993	3.090458141	3.042519653	3.009507993	3.037588795	3.009507993	3.046459069	3.009507993	3.065107679	3.056614295	3.043833311	3.009507993	3.009507993	3.009507993	3.337455034	3.08267861	3.009507993	3.056614295	3.009507993	3.050393812	3.009507993	3.009507993	3.009507993	3.009507993	3.047771168	3.009507993	3.081704885	3.009507993	3.009507993	3.009507993	3.126523349	3.009507993	3.009507993	3.363797563	3.053669205	3.009507993	3.009507993	3.050066095	3.009507993	3.009507993	3.043176547	3.044489945	3.113366353	3.009507993	3.117543736
EHMT2	6.499808474	5.629271217	5.813353734	5.31144235	6.067501906	6.797197008	5.550376623	6.111522422	7.01001495	6.085279334	5.252093709	5.446033597	6.387182708	6.823633354	5.197120784	5.569298702	5.108219084	5.854600864	5.409937345	6.307994408	7.166484317	6.1304359	6.351128381	5.806721575	5.902147628	6.378811766	6.060333108	5.363898248	5.681827725	6.048746016	6.118151504	6.310858439	6.364730784	6.568842511	5.598858	5.985636029	6.3539635	5.207438872	5.444971789	5.274147361	5.92930777	6.332118071	5.998191044	5.733673697	5.156850895	5.921562112	5.647429512	5.708156761	6.914252097
SORCS3	2.245414536	2.236171635	2.236171635	2.252048964	2.236171635	2.236171635	2.236171635	2.236171635	2.236171635	2.236171635	2.236171635	2.236171635	2.236171635	2.267607281	2.236171635	2.236171635	2.236171635	2.236171635	2.497104939	2.236171635	2.344595882	2.582684072	2.236171635	2.236171635	2.262442023	2.287692384	2.236171635	2.236171635	2.248991165	2.273628215	2.236171635	2.273002346	2.236171635	2.236171635	2.236171635	3.057737458	4.03995994	2.236171635	2.236171635	2.236171635	2.236171635	2.236171635	2.279496574	2.236171635	2.247459539	2.247970284	2.236171635	2.236171635	2.236171635
SBF2	3.159086266	3.905656325	3.923896372	3.536512782	3.868439685	4.07630996	3.369175719	3.769016589	4.202723417	3.003878049	3.728266151	3.203408616	4.334427161	4.286021835	4.049348432	4.202593965	3.168968418	4.349130548	3.498106031	3.709625439	3.557437667	4.573740124	4.171395322	3.137359915	3.097826668	4.145599443	2.929533812	4.301941845	3.907817732	4.023386065	3.461923019	3.846925487	4.318722889	3.959096062	3.377613237	3.519419035	4.624202239	4.230712123	3.854880046	3.153690094	4.1199731	4.069678093	4.253620369	3.726465171	3.128909554	3.786042392	3.583774028	3.758182883	3.589292881
SKIL	5.681452218	6.836281435	5.545198058	5.525290875	6.604345443	6.479654671	5.248496094	6.344026781	6.982158957	5.633581745	5.378009858	4.981426797	5.383594396	7.860745004	9.076461169	6.867373055	6.497104457	6.553898778	4.991645494	4.349164405	5.28629766	6.160644314	7.619959332	6.877994008	5.497557551	5.510271929	6.044476165	5.950974829	6.796482241	6.336938914	6.951184876	6.372345071	5.993063521	5.675715622	4.703417105	5.108594826	6.43872564	5.764150388	6.515115679	7.121740956	6.492517115	5.645497812	7.074733906	4.206439461	5.66149362	5.762755886	6.155470062	4.598054094	6.936163736
PPAT	5.233841196	4.620183327	5.129838378	5.896116173	3.900021771	5.741348357	4.364895579	5.329239059	6.030741243	4.627175954	4.171863738	5.207872296	7.218558031	5.790227229	4.828581506	4.973939014	3.866608829	5.996929817	4.314601666	5.848692192	6.320893967	5.18223289	6.29710504	4.972122101	4.652342215	6.419276407	4.066547384	5.140254767	4.455769403	5.391238176	5.027943099	4.608857779	5.259178665	5.449549101	4.348772052	4.790318311	6.693987506	4.082668808	6.111110763	5.032919383	5.851259558	5.592583282	4.70572749	3.752821074	4.254251402	5.910993581	4.747548905	4.680960584	5.512595136
SOHLH2	2.207248489	2.207248489	2.279243082	3.279492497	2.627389404	2.250723731	2.225116199	4.044306563	2.207248489	2.406980028	3.580545811	2.331122672	2.702670238	2.542321114	2.444335036	2.884714472	2.948122782	2.715883468	2.73191853	2.227085822	2.781353707	3.531450711	2.233710476	2.27238164	2.404634526	3.144188572	2.229788996	2.660085149	2.485016496	2.941473447	2.355555359	2.207248489	3.57967093	2.331122672	2.493692066	2.535324126	3.675775492	3.129577287	2.447535625	2.287005379	2.923637404	2.410914836	2.230647872	3.026829526	2.312422047	2.281364858	2.316436588	2.929470851	5.724689252
SRFBP1	4.096830629	4.499706992	3.408312773	4.715517481	3.894738674	4.771111781	3.434993948	5.001391255	4.921196373	3.769201167	3.920016172	4.372963574	5.440569541	4.60727956	4.605857173	5.033078017	3.865365802	4.634321829	3.518405174	5.502050329	4.262496359	5.265150799	4.900841344	4.732926543	4.105512977	6.015599623	4.541267064	4.209057525	4.084230903	5.481366624	4.404767334	4.272264901	5.316688429	5.252991524	3.734407107	3.658469782	5.36533286	4.479841186	4.190278171	4.138134443	4.502145911	4.863960875	4.482810115	3.825668411	3.152918025	4.823737996	3.81360258	4.249907585	4.980008336
CRYGC	2.25478881	2.25478881	2.708732888	3.113788995	2.25478881	2.25478881	2.25478881	2.25478881	2.25478881	2.486194646	2.25478881	2.25478881	2.25478881	2.25478881	2.25478881	2.400699295	2.25478881	5.138181304	2.25478881	2.25478881	2.25478881	2.396304282	2.25478881	2.25478881	2.25478881	2.481149701	2.38093236	2.25478881	2.25478881	2.36863303	2.25478881	2.25478881	2.25478881	2.25478881	2.25478881	2.25478881	2.25478881	2.25478881	2.25478881	2.25478881	2.25478881	2.25478881	2.25478881	2.25478881	2.25478881	2.25478881	2.25478881	2.25478881	2.25478881
TEX10	5.99350562	5.479747709	5.527948663	6.720935065	4.993735542	5.746592507	4.639559235	5.572596886	5.882373925	5.056802889	5.050640707	5.734225433	5.95921672	5.723027947	5.167914283	5.657392878	5.204736817	5.772615287	4.700627209	6.352344591	6.226095145	6.337992484	5.534334929	5.502644009	5.730181255	6.646263706	5.196177667	4.879383301	5.131366714	6.713901768	4.858560036	4.975406577	5.851175041	5.301119962	5.417637604	5.451621286	6.515892308	5.455362251	5.977697545	5.084322252	5.064920333	5.16569294	5.633938051	4.625071175	4.60617287	5.790539515	5.309368097	5.684103278	6.188850357
LTBP3	6.159221398	6.323329802	4.914780683	6.462283716	7.729705253	6.707802464	6.380415467	4.623033373	5.771754967	6.840981637	4.527619128	5.514394462	5.329406139	7.180805904	5.253136873	6.530901035	5.727964715	6.448244869	5.395038652	4.478066574	5.30785658	8.123126234	6.319408628	5.272843392	5.796730076	6.194347823	5.33232401	6.435505103	5.114397798	6.528634482	5.598604751	6.975643082	6.762273557	5.814548656	4.689370939	6.894077078	6.132141981	6.978611041	7.23244507	5.451161296	6.117206028	5.76032968	6.437365612	5.049708402	6.260839584	5.289349404	5.422720569	5.743402504	4.394984995
MKRN2	6.405808436	5.762582328	5.658286989	6.084986524	5.932402114	5.627381078	6.570217484	6.664107825	6.963997854	4.798404552	5.955151631	5.604721941	5.317660626	5.777604264	6.493722965	5.851774632	5.477514509	5.347709388	5.448678516	7.187452596	5.754838139	5.678012697	6.098459057	5.766814703	4.7651335	5.983929068	4.911406192	5.861196578	5.746343697	6.318838733	5.347873441	6.958557374	5.760707629	5.772381366	5.399451998	5.208901585	6.130112049	5.347545315	5.716035357	5.787906437	6.409630266	6.525370582	6.145606367	5.008117254	5.006379342	5.857086884	4.965570451	6.388776658	6.63941096
CDH12	2.273533117	2.304068845	2.296861433	2.273533117	2.273533117	2.301452461	2.31849745	2.273533117	2.273533117	2.273533117	2.286308081	2.273533117	4.091789204	2.273533117	2.285380688	2.290275356	2.273533117	2.28524815	2.804941782	2.286175636	2.306288753	2.289747065	2.290539423	2.382613941	2.339916176	2.962908962	2.273533117	2.300011264	2.286705339	2.273533117	2.273533117	2.273533117	2.374827491	2.290011237	2.287102478	2.320435374	5.585009259	2.315779629	2.288822055	2.273533117	2.285513212	3.276044316	2.557487845	3.28322696	2.273533117	2.389987688	2.309416481	2.273533117	2.273533117
SDHD	7.346396851	6.938615994	6.757977507	6.816239762	7.262374351	8.518568687	7.258534564	7.958203201	6.483173611	6.81964216	7.417115534	5.726785348	7.469441866	6.741081787	6.770534935	7.014275716	7.265339099	5.509512727	6.333627996	7.153818956	6.752922591	6.736587724	6.794181362	6.2354903	7.201593736	7.635885979	6.542836253	8.161019516	6.32111959	6.910700452	6.509499592	6.833572693	7.739020216	7.646011328	7.419252434	6.74517257	6.75795516	7.665018588	7.288345015	6.897361011	6.869314511	6.795822064	7.15409693	7.281447266	6.230622841	7.561239416	6.416440066	6.979641548	7.091522793
PRAMEF19	2.175643606	2.175643606	2.175643606	2.175643606	2.175643606	2.175643606	2.175643606	2.175643606	2.175643606	2.175643606	2.175643606	2.175643606	2.175643606	2.175643606	2.175643606	2.175643606	2.175643606	2.175643606	2.175643606	2.175643606	2.175643606	2.175643606	2.175643606	2.175643606	2.175643606	2.175643606	2.175643606	2.175643606	2.419867714	2.175643606	2.175643606	2.175643606	2.175643606	2.175643606	2.175643606	2.175643606	2.175643606	2.175643606	2.175643606	2.175643606	2.175643606	2.175643606	2.175643606	2.175643606	2.175643606	2.175643606	2.175643606	2.175643606	2.175643606
ZFPM1	4.856303259	4.887906331	4.210753402	4.76370635	5.080069921	4.371788877	5.010662721	6.295732322	4.675591517	4.889834777	3.747236992	4.350539469	5.241343126	5.193899005	4.292269593	4.62274977	5.532379299	4.567367945	4.974625338	4.029918932	6.256557313	5.542304799	4.704658185	4.43918874	5.845054135	4.948217947	4.197256356	4.546085532	4.897011315	4.825936883	5.428723809	5.155181577	4.704199111	4.535026045	5.771553313	3.459765538	3.737425315	4.331021595	5.222067127	4.342785086	4.347265	4.971899285	4.579692882	5.862855961	4.62893252	5.250784247	5.023835398	4.476524091	4.326416093
FOXN4	2.302220374	2.296236664	2.271491705	2.297834902	2.271491705	2.271491705	2.886613759	2.301424069	2.287144262	2.271491705	2.465296614	2.304738929	2.302485705	2.297701787	2.271491705	2.271491705	2.271491705	2.271491705	2.610228656	2.271491705	8.14662579	2.445026705	2.298899348	2.271491705	2.293435212	2.52918603	2.405278181	2.395651949	2.451698198	2.271491705	2.271491705	2.271491705	2.354152748	2.271491705	2.293435212	2.297036018	2.800254081	2.435198179	2.271491705	2.271491705	2.521305958	4.362786303	2.271491705	2.423357756	2.290226456	2.271491705	2.291029356	2.353130783	2.41654513
XRRA1	4.300545151	4.234271861	3.219177483	3.628823001	3.444886643	3.910529359	4.006328476	4.01573045	4.770326736	2.663295265	3.13240154	3.650655634	3.724915988	3.00589656	3.286082169	4.181503128	2.842145213	3.946640195	3.083785707	3.791027743	3.186149041	3.361877489	3.120878762	3.335985332	3.230245087	5.007462433	3.098136293	2.940822221	3.076145261	3.814251626	3.136337706	3.606247681	4.203354783	3.52451132	2.554012439	3.095923146	3.333813726	3.159443496	4.8948119	3.710213225	3.816514851	3.276919815	3.602724062	3.203378359	3.237975899	3.282099032	3.934133594	3.066892062	3.211759391
OSBPL6	3.869695757	2.653194833	3.029245281	2.249713405	2.677339287	2.232939007	2.236196145	2.179489862	2.538737964	2.579612748	2.47675553	2.361112361	2.386549596	2.938063721	2.302888877	2.601793098	2.404704804	3.359949229	2.379542252	4.465430773	3.290516887	2.921974353	2.534465192	2.524406447	2.389730868	4.29255663	3.137766203	2.411066602	2.217820041	2.329981309	3.286284257	2.674174471	2.240139634	4.350018647	2.183377297	3.576764496	3.80950556	2.299473598	2.338773763	2.209774616	2.26535405	2.626877092	2.449242478	2.185800694	2.558988808	2.276083695	2.376645186	2.224406242	2.204659664
MAB21L1	2.317238886	2.775507242	2.321234602	2.329307393	2.300264448	2.529671142	2.379547403	2.621650475	2.416344265	2.440277663	2.567945421	2.536184243	2.431688685	2.46418466	2.633616822	2.850457253	2.760375997	2.56457787	3.121713236	2.300264448	6.74263875	2.489429353	3.517236892	3.160804256	2.416568021	5.782808889	2.375505726	2.771741851	3.398570693	2.411411307	3.188522152	2.548203591	3.896261393	2.38621593	2.54377314	2.460520173	4.697332173	2.495319401	2.327384374	2.419473148	2.517777492	3.143150085	2.544176568	2.35803219	2.456736464	2.321838883	3.030935476	2.330867634	4.527229276
TAF2	5.306817562	6.273879017	5.096216015	6.325008921	4.937193463	6.058629406	5.849566846	6.599585768	7.284934496	4.386047273	4.853850442	5.446741903	6.728945749	5.676385739	6.021463059	5.416523042	4.938547758	6.251846518	5.305149019	6.13161333	6.732931271	6.851655559	6.517996564	6.179429172	5.008177768	7.06145387	4.433039455	6.073439386	4.973342814	5.597505398	5.71734733	5.563398115	5.985451423	6.163086039	4.360514892	4.476324739	7.398037267	5.686992292	5.820508732	5.065810679	5.781631505	6.793213613	6.474614411	4.308026437	4.124317155	5.569291186	4.363693784	5.489276669	6.160376589
TGFBI	6.137846835	9.588960314	8.68367543	6.463673962	8.942302117	8.006836332	5.790137532	5.124775228	5.75895962	9.003631308	5.803639131	9.577077191	6.05164452	9.285762159	6.801304927	7.651521771	7.942864429	11.85655763	4.997402792	8.803111074	7.535919765	10.28869467	8.47462388	5.785837152	7.892861561	6.564313403	9.436896556	7.495887061	6.056341546	7.063136569	7.86278537	8.005794089	6.144054547	12.00057913	5.738882389	10.51825908	8.387981228	6.879775077	8.216189553	7.017990245	4.726191418	6.076571424	7.66074927	4.729817149	8.238505298	8.146556675	6.689600178	5.790050894	4.791050527
NAT1	2.708029093	4.228271288	3.981790016	2.931165614	3.982001581	4.699714045	3.622513632	4.386217105	4.393187467	3.809278769	4.456062051	3.152143863	3.306295172	4.254506173	4.905988835	3.519717311	3.957957557	3.425852594	3.773188922	3.576558267	2.318589313	3.682264343	3.499986197	4.718772727	3.206687614	5.844319479	3.379106877	5.626787931	3.849141567	3.332469309	3.97393646	3.944243178	5.232637607	3.664230985	3.623457611	3.515123277	4.565895794	4.748194148	3.09250692	3.349129842	3.936901638	4.086673739	4.087623281	3.489229266	3.216007743	4.005700182	3.943637095	4.202310373	4.505708455
USPL1	5.818372862	5.626243277	5.163823578	6.227535946	5.799148912	5.813793479	5.404444091	6.487848627	5.536217317	4.697796136	4.747181213	4.836243215	5.19369541	6.007410521	5.260276894	5.482769958	4.637446658	6.150732915	4.799579013	5.47441207	6.659676998	5.837478702	5.725194644	5.884727093	5.189018706	5.996531275	4.900978268	6.260026763	6.156349023	6.339351235	5.156252625	5.294096236	5.643120758	5.981383387	4.538268017	4.749655109	6.238099125	4.521132371	5.43866524	4.510711359	5.814435647	6.282511908	5.411270248	5.354417633	4.85206981	5.024905885	6.19323666	5.269902737	5.575639016
GHITM	9.718203408	9.488715164	9.2550223	8.973303825	9.059768724	8.878036411	8.126947997	9.228507604	9.682115149	7.626280181	8.563653405	9.115738547	10.34744707	9.531391536	9.229174355	8.598661063	9.060881314	9.517362344	7.530685487	9.167832598	9.459349952	9.028129556	9.559229105	9.068669145	8.832045293	9.203514388	8.789021278	9.555583752	8.074957001	9.701699349	9.225782932	9.456250492	8.743648608	9.470297152	8.343155754	9.157182556	9.564888755	9.553427729	9.774713097	8.121543744	8.824946539	8.59487606	9.611166741	8.740394444	7.571930247	9.104856207	7.779032471	8.476375999	8.715784934
KIF19	2.317995096	2.966070582	2.326137149	2.440377487	2.363998015	2.451852302	2.221463909	2.207047852	2.294750829	2.69580801	2.282790442	2.544428854	2.359725213	2.292784612	2.538731334	2.310484916	2.5150976	2.457652174	2.359066567	2.409114928	9.396012551	2.476594013	2.501054119	2.328614513	2.401494742	2.333106335	2.641747434	2.71638434	2.395535818	2.463122206	2.212982153	2.579556878	2.23813669	2.950462313	2.31208174	3.062020863	2.414484736	2.376838197	2.413749061	2.400963843	2.349477207	2.374237242	2.512962199	2.381376954	2.821963367	2.36060287	2.212118478	2.221708906	2.258760509
MAN1B1	7.385868719	7.66926438	7.110775805	7.667112691	7.594516222	7.642797483	7.044455657	6.537350899	6.234240877	8.172826798	7.147507142	8.139525291	7.937730192	7.952853857	6.597623422	7.385832242	6.705731445	8.377119147	6.168241178	7.932950594	7.537396692	8.172768634	7.288536535	7.393785358	7.83300896	7.903871377	7.165870294	6.571347621	7.582960313	8.123459875	6.483523152	7.173686729	7.312252381	7.855943994	6.634616177	8.090750314	7.422056552	7.626128133	8.014902557	5.644655182	7.176944614	7.248149819	7.744225578	6.866070993	7.454513858	7.18436021	6.905148429	7.288748655	6.918025775
CARS2	5.949992939	6.401377828	6.2405698	6.137951789	6.109061432	5.947623412	6.249656114	5.846332892	4.849885579	5.932891701	5.224631454	6.046549835	5.33780099	5.614114593	5.469899952	5.584016098	5.445862208	6.272456272	6.084403705	6.569334488	7.162077261	6.277085758	5.778083206	5.672815823	6.194701595	6.389443621	5.537935703	5.283132397	6.147471136	6.620981918	5.475293868	5.52047334	6.304052459	6.846871319	6.144574043	6.202593314	6.802616748	5.346265686	5.927470754	5.715557396	6.395276534	6.349105376	5.649681738	6.330918183	6.240548168	5.720723805	6.014774082	6.485212058	5.632156722
HCRTR1	2.19506913	2.295311653	2.268179394	2.208699561	2.327754473	2.479042409	2.198823486	2.563180874	2.392666761	2.283288937	2.299998972	2.175754236	2.214563551	2.959750665	2.436212483	2.336220268	2.277176561	2.22265537	2.5164217	2.251145037	2.363180418	2.388630668	2.24335541	2.58926309	2.331777552	2.550793373	2.415494393	2.329060695	2.524617683	2.687503732	2.273767649	2.433116894	2.278424137	2.209059384	2.282272311	2.298996047	2.20087748	2.218616103	2.40316061	2.643457252	3.262906566	2.456489844	2.947627851	2.303336173	2.222299496	2.643878639	2.536442624	2.309099329	2.819641673
VAV1	4.215978573	4.966302185	5.329862754	4.293401915	5.709118108	4.221666967	5.187447943	2.642119052	3.635326661	5.800335105	3.266968939	4.577382276	3.160955504	3.508992207	3.911945093	4.522547186	4.327487749	4.457270591	3.230697057	3.43401806	2.857927212	5.430401898	3.607687272	2.845605784	2.939985665	2.858443316	4.902647351	5.665257306	3.034544572	3.875332969	3.562992441	5.508470376	2.844562543	5.612200793	2.500347829	2.727643651	3.777685695	3.295797779	4.906031241	4.058278942	2.487951853	3.333172296	4.710792921	3.412895376	5.583646589	4.325332074	3.031801919	2.101801073	2.269991447
HDAC4	4.428517763	4.636315664	3.708482686	3.4592499	3.808052771	4.204085587	3.927806307	4.387219391	3.9840562	3.700738947	2.899758016	3.342970689	4.381894727	3.841221278	3.779060152	3.754613856	3.089224349	3.899217894	3.692953883	5.107101736	4.867655683	4.506540451	4.307901859	4.416520803	3.38470779	4.560799587	3.693755636	3.980285129	3.393662295	4.495201575	3.863794042	4.554356133	3.046468965	4.410321647	3.209183926	3.741640802	5.691753275	3.337591841	3.873510653	3.486603785	3.247920661	4.641096523	4.115745873	3.143985981	3.682975362	3.889157557	3.820646858	2.752093892	3.756201808
LDHAL6A	2.410198592	2.845428119	2.41949846	3.473212317	4.031009785	2.42911751	2.618604644	5.149052527	2.410716952	2.369000645	4.981890134	2.369000645	2.410587381	4.243604366	2.468902326	2.44056974	2.369000645	2.491534147	2.578413855	2.42348273	2.369000645	2.504400176	2.369000645	2.487625602	2.369000645	2.398089699	2.369000645	2.584229912	2.452803819	2.424509004	2.422712507	3.723026625	2.47915871	2.404743639	2.398482026	3.584543902	2.805914361	2.392190943	2.369000645	2.547311117	2.44588072	2.956635251	2.494458074	2.392847647	2.44310141	2.421042167	2.369000645	2.442468942	4.749726583
KIAA0753	5.619127173	5.116789109	5.251404208	5.476444814	4.978999878	5.07018372	5.048002338	5.219968755	5.181252294	4.492077466	4.719020772	4.008638518	5.054708168	5.384831462	5.937293922	4.634192991	4.240220681	6.001932262	4.849024639	5.006337852	6.675401898	5.369212001	5.920534029	5.014036368	4.723653531	6.989394958	4.763188311	4.940875001	5.522598307	5.662604653	4.088097811	4.890193497	6.041238632	5.623869474	5.194808162	4.964773702	7.127254253	4.604634586	4.334791994	4.61961902	5.923142677	5.637679234	5.833281855	5.034212702	4.211158527	5.053225905	4.438350278	5.786962294	5.057866012
ANKRD46	5.884284884	5.401149969	4.251336825	6.217053985	5.923947823	5.021723734	6.103707875	6.456099515	6.907072503	4.511043975	8.06561889	4.92557348	5.744184864	5.342310164	6.148647662	6.514492523	5.087540498	5.115550813	5.086344694	4.845992165	6.954171363	5.69179154	6.227933207	6.112889776	5.695478861	5.997131881	4.547157587	5.211004821	5.443070299	5.290192235	5.530536303	4.810620502	6.012289065	5.39376925	4.914238028	6.139466921	5.81502414	5.369905247	5.143825828	5.01886434	6.186216423	5.914295196	6.084201544	5.05331498	4.515670409	7.477888547	4.439158542	5.760691022	5.738679817
ZNF639	4.516926875	4.693987351	4.882778512	5.012554519	4.822971981	5.314682301	3.990442625	4.882437288	5.493957874	4.62937016	3.905385857	4.666062444	5.481044317	5.155138256	4.943359989	4.758726144	4.748634503	5.699925753	3.973090477	5.448809093	5.319567191	5.1888594	5.44716699	4.800788453	3.941210543	5.824378215	4.022425276	5.116225219	4.687803173	4.865030102	5.046181497	4.75345137	5.086494824	4.976338649	3.78769725	4.082415053	5.724766109	4.385323751	4.818226672	4.874668863	5.652261782	5.099712994	4.990202663	3.839258542	3.872679037	4.667683055	4.197363283	4.85074392	5.441581521
ACP1	7.443775992	7.76048676	7.175663001	7.672531338	7.17748509	7.946495981	6.702658945	7.576351292	8.539545482	6.304597771	7.207312655	7.072633369	7.631454222	8.123440406	6.507507468	7.665525123	7.31543979	7.182960905	6.320045294	7.789197848	8.453112856	7.483574194	7.462995255	7.087628163	7.240785868	8.451071696	6.864382267	7.416222391	6.089150112	8.534271048	6.894603958	7.014450141	7.815508291	6.444537804	6.856932218	7.188491987	7.970619202	6.811784996	7.600412749	7.295602815	7.842100002	7.461991286	7.091543504	6.948925379	6.310835572	7.097254955	6.759321892	7.505669066	8.119002824
ZNF57	2.56801127	2.697496007	2.740059442	3.111091948	2.762314991	2.630522662	2.701366165	2.650068055	3.507844131	2.623737363	2.661735248	2.640906924	2.473182298	2.957538516	2.844775748	3.007827275	2.869039649	2.658794248	2.682553953	2.598437229	2.901356537	2.825587561	2.81200896	2.993392649	2.553334338	3.528578748	2.341422728	2.905654294	3.026843321	2.604402159	2.593649572	2.568417088	3.023979378	2.901466877	2.449208747	2.34979252	2.94361915	3.108857968	2.76363594	2.498786649	3.149179115	2.848768847	2.688471757	2.500620424	2.5429266	2.881708134	2.669509777	3.29053902	2.654693603
PHOX2A	2.313399175	2.361708925	2.313399175	2.414111286	2.313399175	2.400411161	2.349432126	2.313399175	2.313399175	2.313399175	2.313399175	2.313399175	2.313399175	2.364436397	2.313399175	2.313399175	2.313399175	2.313399175	2.404825483	2.392428756	2.415236288	2.364436397	2.313399175	2.313399175	2.551770235	2.313399175	2.313399175	2.313399175	2.313399175	2.313399175	2.313399175	2.392682894	2.354669973	2.313399175	2.313399175	2.50279173	2.352577276	2.313399175	2.313399175	2.313399175	2.313399175	2.313399175	2.450384117	2.313399175	2.313399175	2.313399175	2.313399175	2.313399175	2.313399175
COMP	4.017848474	8.295874323	5.441144856	5.18154041	7.752122967	3.188896455	2.962232388	2.728679689	2.239162713	9.499066687	2.108195492	6.896464658	3.960282597	7.302941721	5.160610764	7.818584504	9.679555977	4.141372914	2.650051674	3.17894221	4.013123985	9.03674827	5.741349808	5.127457051	7.135437855	1.958791097	7.510499968	4.353165666	3.952560543	9.294527188	6.01597645	7.532951153	3.249594168	5.892351828	4.246403134	7.792392031	6.10130458	6.459394625	4.644573957	4.259779761	2.513459405	3.849276865	9.521158993	2.818814506	10.32340458	5.531553501	7.861504043	2.085903519	3.568802394
ALDH1A1	2.476780469	4.849878671	2.438833367	5.488265865	7.059419303	7.979206266	3.845438294	3.269943596	10.96889255	5.444404579	6.992437605	4.734899424	8.487083822	3.742996677	4.419393332	4.02264546	4.715999021	4.734394373	2.610178024	2.691386293	2.966413458	6.377356059	4.745288836	3.500197069	2.588285073	3.869868133	4.161277112	7.898893526	3.288698317	4.91896551	5.687372693	6.312838296	4.683336686	4.992521176	2.502345228	8.663347961	10.60444506	6.042300661	3.071072929	4.410953934	3.241249329	3.535374137	6.354126531	3.685874502	3.981144878	5.313772468	2.610521471	2.723501022	2.985980509
PEX11B	6.353209955	6.620877929	7.633352104	7.712673772	8.139370926	7.002320572	8.066965688	7.51631772	7.78960715	6.958221961	7.508011539	7.242458194	7.853923302	7.744870075	7.215668657	7.333282654	6.803823081	7.681323422	7.247464501	7.373504542	8.239111416	7.514472911	8.00977922	7.953341744	8.384277104	8.775606103	7.557487035	7.990812588	7.163886733	6.95004482	8.008621307	6.939486317	7.980008656	8.151070157	6.675751538	7.408820407	7.762762986	7.485208831	6.832024008	6.661770806	8.531701122	7.985380402	8.09645522	7.810505985	6.780082582	7.770079258	7.016917589	8.058670069	7.227516893
PCP2	2.175659053	3.356526758	4.606563455	4.144081699	5.210901999	1.99068836	4.508781603	4.705800191	2.874570611	2.703033513	3.837786669	2.560079092	2.438238198	4.098029652	2.52106086	4.173007499	2.732117808	2.516733564	4.468661582	2.302300326	3.216268833	2.673190496	3.239396735	3.453588268	3.956460204	4.364410525	2.671495318	4.692962566	5.140758976	3.110449126	2.928966162	2.762539607	4.204053129	2.923479708	4.366129082	2.897227595	3.281829227	4.461595872	2.641342339	3.53623071	5.096285626	3.771414901	3.372510357	3.498003272	4.756707118	2.637029579	3.801662951	4.637374375	3.451481201
CD244	2.28997268	3.177556986	2.287744258	3.096513412	6.372517432	3.104050753	2.318367272	2.569126133	2.473276763	3.466505029	2.431571181	3.156364177	2.378365278	2.342765634	2.679242966	3.658616408	5.087850205	2.701092847	3.636202986	2.653778189	2.21643003	2.865220266	3.488019703	2.478367528	4.440631311	2.615437067	3.110089994	2.931602038	2.345097568	3.319231206	2.940979988	2.767014169	2.284234129	4.105985965	2.351865062	2.23930925	2.9372003	9.118802888	2.737215315	2.709663452	2.233879818	4.090718429	4.91861967	2.312033798	3.070673534	3.236476358	2.253706025	2.131611854	2.287956666
IRF3	7.502850258	8.731199897	7.746849937	7.551703757	9.387142581	7.979679197	8.708145641	7.855316066	7.599427416	8.405372284	6.473808149	7.42551143	7.868726774	8.554669384	7.810546089	7.473892771	7.049972762	7.198000304	7.443902525	7.333572708	7.31713139	8.05247323	8.287240809	8.808566947	8.147846242	7.765528153	7.877039635	6.864801856	8.793974237	9.121177368	7.855420871	7.793355553	7.755568015	7.419662903	7.904048332	7.957042671	7.600451878	6.86694753	8.028168517	8.742983176	8.333533202	8.755989707	7.795971257	8.301536016	8.38469124	8.143370614	7.953891347	7.16880222	8.262203303
GGT6	6.476259038	2.278871865	4.53672887	3.002284753	7.301991025	6.657241105	8.299111793	8.201120909	7.033386585	4.842399047	7.087538064	3.798343521	5.093560955	8.71156036	8.952855776	7.343985462	7.824154742	3.167450651	7.884212257	3.794322595	6.32008214	5.266886177	9.141461573	6.581468487	7.409447825	8.276341239	6.512542837	7.651151041	8.342376612	2.43211147	7.889165514	7.734679651	8.893396656	3.782981158	8.344525893	4.100735468	2.289646165	8.89833971	6.265907782	7.551921278	8.219405262	8.173750684	8.763259718	8.868245833	6.954492046	7.898985935	7.348179044	7.984509566	8.106931847
CRIPT	5.369861828	5.848137223	5.149587646	6.328902576	5.922886063	5.350649495	6.211752367	6.479279427	6.630644515	5.267610673	5.928506737	5.130584616	5.238123234	6.541738919	5.034122499	5.652740695	5.893581705	5.078887637	4.807797373	5.730732855	6.688553507	5.263839894	6.081868072	6.079058993	5.292368125	5.69410915	5.275892142	5.679272419	4.904433943	5.367095882	5.763088104	5.912574364	6.999098003	5.880623423	5.530059389	5.742358459	5.622139212	5.811709939	5.187599927	5.288203224	6.097920667	6.038531113	6.206311074	6.134709694	5.632406551	5.778264163	5.021065624	5.76076594	6.624741679
CRKL	8.098081172	7.979064803	7.976514413	8.106259955	7.620730161	7.604965927	9.592707677	8.29754174	9.625112332	6.89030726	6.926419621	7.683641312	8.64437403	8.021484908	8.587720897	7.530259205	7.06565038	7.726974215	7.24411724	8.588563541	7.963965256	8.350648391	7.995914785	8.215408157	7.210569206	9.264309018	7.073315256	7.600599313	7.775156135	8.339446253	7.816155459	7.813269908	6.630809668	7.902567938	6.906168256	7.190718777	7.897663669	6.870938327	8.772882679	7.491063694	7.350680802	8.734509134	7.61142742	6.917308393	6.45414831	8.020446049	7.115018031	6.796867904	8.218211441
POMP	9.426196585	9.686714416	9.870954901	9.652758113	9.410927029	9.631303492	8.346927142	9.29375526	8.14765943	9.899651212	8.917599406	9.444833822	9.304964327	9.612414919	8.811551347	8.559993347	9.284822815	9.943730671	8.006212192	9.819658868	9.743499518	9.451713936	9.488335608	9.183334903	9.755409742	9.529640334	9.944024345	9.954274352	8.939408052	10.41398411	9.321386576	8.87971402	9.95647267	10.10375573	9.035024066	9.766918061	10.03384225	8.649923101	9.021798977	8.17746804	9.350077754	9.322129543	9.01629551	9.332228278	8.888468896	8.993605797	8.757724934	8.946849125	9.671619581
MRPS14	5.692391171	5.406740657	5.41735686	5.194107508	6.224545028	5.7834206	5.497711875	5.821507253	6.465315248	5.76416358	5.441462165	5.704280877	5.951114815	6.345363716	5.780549983	5.507803648	5.43189533	6.069312616	5.557132642	6.392885343	6.870241494	5.768715926	5.510522737	6.008434381	6.202681158	7.177877501	5.953017195	6.069257883	5.346985472	6.170299439	6.170233101	6.296892105	6.258198025	6.464296074	5.371201621	6.114556674	6.738571911	6.067131694	5.929845314	5.464296562	5.799646196	6.260577217	5.255289402	5.844297483	5.509421969	5.94268305	5.339908657	5.288182002	6.041457762
RBM33	5.553262604	5.763457104	5.502340537	6.073749571	6.229640998	5.992045537	6.414933971	6.314294348	7.307333705	5.061529407	5.102491123	5.128980739	6.572475102	6.217772127	6.627653604	6.065409858	4.8869651	6.337632897	6.11391884	5.085709254	6.504744792	6.234589742	5.972294539	6.482334717	6.004594776	6.700128527	5.13331123	6.520455772	6.812291806	6.309563268	5.727131997	5.537632933	5.673905885	6.381804575	5.337110382	5.382694681	6.884528328	5.500436622	5.721704014	5.109075367	6.610234575	6.743587137	5.602678199	5.153560846	6.253751928	5.399960266	6.015078679	6.025985221	6.14854781
DEFB127	2.258247314	2.258247314	2.258247314	2.258247314	2.258247314	2.258247314	2.258247314	2.258247314	2.258247314	2.258247314	2.258247314	2.258247314	2.258247314	2.258247314	2.258247314	2.258247314	2.258247314	2.532595279	2.258247314	2.258247314	2.258247314	2.258247314	2.258247314	2.258247314	2.258247314	2.570449194	2.258247314	2.258247314	2.258247314	2.258247314	2.258247314	2.258247314	2.258247314	2.258247314	2.258247314	2.258247314	2.548238881	2.258247314	2.258247314	2.258247314	2.258247314	2.258247314	2.258247314	2.258247314	2.258247314	2.258247314	2.258247314	2.258247314	2.258247314
MCOLN2	2.924224277	4.196263721	2.758462177	4.381285002	4.875454517	4.999213456	2.953879607	2.693505388	3.105153633	4.650779691	3.02608183	3.912141894	3.085044783	3.648791984	3.04461802	3.961998082	3.354138708	4.672153668	3.323476403	2.709248922	2.592506861	4.558977887	3.098586157	2.96880259	2.472108128	2.956775409	4.013017566	4.244571823	3.079543182	3.130957555	3.133421378	3.287981961	3.896892883	5.592719618	2.343743217	2.89568124	3.034779956	4.463072775	2.977040663	3.55175899	4.345677316	3.946941574	3.996173198	2.397060955	4.650924281	2.960174258	2.782699228	2.81900825	5.345355232
KLF4	5.632832703	6.541661882	7.406978723	6.093221883	3.083107225	5.538615359	4.981659418	5.014108432	6.29012782	6.181123357	5.988233378	7.96349518	6.185062506	5.947451834	6.95185951	5.627214049	5.40908053	6.800290176	4.723652618	7.352066021	7.360891972	5.725631735	7.89870017	5.597916979	6.548708402	6.047494484	6.036926869	4.616601956	5.261436512	7.385894209	5.031339735	5.831386922	7.477552326	5.961056019	4.862279227	6.402320234	7.898114127	7.230130047	6.928450412	6.62306059	4.625581174	4.721010303	5.953005454	3.898338791	4.016169039	5.751485937	4.869494979	4.757865488	6.691626218
CCNY	7.705974578	7.003391192	7.192893248	7.024028673	7.222947105	7.169288117	7.294091812	7.406419603	7.827138106	6.628897084	6.707996084	6.569636569	8.177698586	7.111758532	6.684101795	6.651412264	6.559851305	7.681609514	6.96698817	6.463115274	7.465234118	7.494786921	7.506435806	7.170435583	6.795164283	7.42220164	6.576116097	6.78723633	6.663020277	7.387841974	6.972037984	7.005945988	7.218293143	7.270679947	6.523082943	7.36041174	7.317134001	6.671483905	7.077808047	6.599040353	5.839764503	6.794416893	7.061886303	6.313061414	6.152526922	7.243371435	6.534821151	5.870133034	6.763786641
NPY5R	2.321670601	2.424364004	2.341867935	4.011526648	2.321670601	2.369572455	2.321670601	2.384651964	2.387257574	2.368517225	2.448718971	2.321670601	2.354724513	2.40381677	3.313428263	2.350452422	2.321670601	2.321670601	2.619824672	2.321670601	2.321670601	2.349516118	2.350853499	2.505147164	2.321670601	4.378881237	2.346435162	2.321670601	2.344287781	2.470444596	2.364288132	2.321670601	4.770611544	2.321670601	2.321670601	2.321670601	2.343078394	3.886697435	2.321670601	2.321670601	3.43138093	2.345764468	2.68530199	2.340521721	2.361373015	2.342540545	2.321670601	2.321670601	2.321670601
ANKS4B	2.292728299	2.292728299	2.351587645	2.292728299	2.317821762	2.328157905	2.321531764	2.3162835	2.353334281	2.292728299	2.598282579	2.31897427	2.364878006	2.353708256	2.30779052	2.335003498	2.292728299	2.292728299	2.565101316	2.308951911	2.313715697	2.292728299	2.292728299	2.292728299	2.309983393	2.375953033	2.292728299	2.512093197	2.325995363	2.325486009	2.292728299	2.308951911	2.358187626	2.292728299	2.327140685	2.312944371	2.292728299	2.292728299	2.331331622	2.314871833	2.338160643	2.292728299	2.292728299	2.488137693	2.322170356	2.292728299	2.33828677	2.314615003	2.316668235
ZIC3	2.325740768	2.325740768	2.325740768	2.325740768	2.325740768	2.325740768	2.325740768	2.325740768	2.325740768	2.325740768	2.325740768	2.325740768	2.325740768	2.325740768	2.325740768	2.325740768	2.325740768	2.340251899	2.325740768	2.325740768	2.325740768	2.325740768	2.325740768	2.799863156	2.342564984	3.797311367	2.325740768	2.325740768	2.325740768	2.325740768	2.325740768	2.325740768	2.325740768	2.325740768	2.325740768	2.325740768	2.325740768	2.325740768	2.325740768	2.325740768	2.340660373	2.325740768	2.325740768	2.325740768	2.340115714	2.325740768	2.325740768	2.325740768	2.325740768
FAM102B	4.394135569	4.730545012	4.109455929	5.636934285	5.044210332	5.765028833	5.481167204	5.367493263	5.448853405	4.090647761	3.525648789	4.027467428	6.80073746	5.195825459	3.488958995	4.968172191	3.645746706	4.884097544	4.69684097	4.120776161	5.189401005	4.973485957	6.065805291	5.191117123	3.903338023	6.875871393	3.65091816	5.753013902	4.693038274	4.302065023	4.526275445	4.364115535	6.289517576	4.622144948	4.616972201	4.053406353	4.875161684	5.811734649	5.256648837	4.592324374	4.026219979	5.502795149	4.905395865	4.633999208	3.590626779	5.227532135	4.308969227	5.557614358	5.677593276
PPP1R14D	2.705718837	2.409190648	2.39638908	2.349612593	6.434009959	3.572566452	3.133243789	3.93030185	2.81389902	3.698004958	5.370060066	2.503928542	3.803816457	5.314779126	6.780054771	4.157648395	4.085931441	3.26748404	4.32594424	2.295381913	2.352401989	2.084190457	6.938414773	3.158227901	2.438493427	2.889693176	4.524171784	4.913317526	6.031646103	2.90938075	5.542159701	4.101066291	9.758440022	4.178948895	2.084190457	4.539431389	2.803441925	6.329752174	3.214384705	2.278595437	5.902896275	5.52468431	8.161415275	3.695690824	4.377013098	2.704896074	4.554337329	8.116975817	2.471734245
OR51S1	2.289061737	2.289061737	2.289061737	2.289061737	2.289061737	2.289061737	2.289061737	2.289061737	2.289061737	2.289061737	2.289061737	2.289061737	2.289061737	2.289061737	2.289061737	2.289061737	2.289061737	2.289061737	2.624800619	2.289061737	2.289061737	2.289061737	2.289061737	2.289061737	2.289061737	2.289061737	2.289061737	2.289061737	2.441518093	2.289061737	2.289061737	2.289061737	2.289061737	2.289061737	2.289061737	2.289061737	2.289061737	2.289061737	2.289061737	2.289061737	2.289061737	2.289061737	2.289061737	2.289061737	2.289061737	2.289061737	2.289061737	2.289061737	2.289061737
TAF1A	4.476625451	4.182121449	3.795334831	5.053901544	4.292802715	4.359831408	3.543499888	4.017079814	5.47338227	3.846055825	3.343190953	4.258005121	5.785733692	4.328179052	4.671669775	3.133324109	3.764850558	4.27549549	3.726107451	5.07952107	4.666723854	4.484893046	3.882769889	4.589648282	3.439238606	3.67809276	4.076669187	4.544640791	3.84602869	4.05785227	4.013237658	4.26005598	4.473599523	5.080140942	3.500800652	3.301905503	5.174305279	3.563536025	4.38672452	4.188748803	4.327291416	4.858672063	4.63952115	3.571056607	3.297252004	4.260953398	3.781956835	3.267630681	4.802972413
SLC25A4	6.255137886	6.238163877	6.03944654	5.820423259	5.963845575	6.208749047	5.008662604	6.031421865	5.630996755	5.814280275	5.855556222	7.023279322	6.500308263	5.184187156	5.949158056	5.718130462	5.226516518	4.927663908	5.270473643	5.215867339	7.26407703	5.446778058	6.256420365	6.450303387	5.554950767	7.516873585	5.113774204	6.562361526	5.846389155	6.343153344	5.544713612	6.22150592	7.323540118	5.822726434	5.056548083	6.533806811	7.602407089	7.09894485	4.71773551	5.445433787	5.846778688	5.981750424	6.116188779	5.895747253	5.164521386	6.1382169	5.55867994	4.766943701	4.967318413
COLQ	2.926868247	3.275543024	3.063816311	2.722609783	3.676479013	3.044100365	5.248289667	4.172824774	3.197610022	2.898868148	3.007494936	2.871447042	2.66858709	3.523468813	3.572421027	3.836849408	2.976064399	2.740330391	4.301253554	2.71006428	3.719933329	2.994175032	3.095801249	3.035515894	2.601169431	3.830603501	2.718174194	3.55566661	5.199697572	3.249762673	3.185266587	3.440927135	4.537424419	3.300187583	2.989266668	2.935429245	3.291839802	3.002631358	2.737410633	3.601083253	3.594048443	3.684711466	3.8595418	3.603751311	3.517890116	2.805702972	3.263062489	4.324636456	3.63278165
L3MBTL4	2.167639439	2.867363632	3.2631961	2.173346955	2.424465712	2.13751775	2.130930525	2.269096502	2.191880572	2.692134158	2.299124242	3.717301696	2.417135325	2.230833865	2.317557424	2.318870592	2.342761774	2.315635608	3.409945411	3.585622329	6.193368717	2.579567963	3.787440291	2.377591171	2.608271013	4.15746895	2.329324865	3.277800618	2.282592183	2.279779953	3.138303511	2.526169835	3.315727379	4.693600325	2.127978163	2.112149152	3.203188678	2.441550969	2.205596558	2.353895195	2.47829142	2.622331539	2.473326474	2.438628724	2.499254694	2.391931006	2.414992775	2.112987449	4.334114119
CHCHD6	6.492772232	5.31069239	6.178904565	6.352070038	5.764581325	6.218002547	5.784311227	5.673128967	5.98506565	5.905030357	5.165378192	5.69887425	6.29205237	6.699507246	5.998195313	6.208152329	5.446906268	4.999958191	4.836664765	5.793959034	6.45881315	5.581742539	6.867246155	4.606968962	5.677519306	6.71502844	5.653725072	4.915649943	6.113886231	6.108184749	5.595805672	6.202774061	5.9175341	6.465406224	5.325845121	6.019490003	6.949762334	5.974287527	6.50575306	5.848091182	6.412610941	6.296790092	6.438346388	4.95999164	5.43731477	5.558716657	5.746617747	6.380084424	5.950105666
PCDHA12	2.187328631	2.255148374	2.169031499	2.184713126	2.755301326	2.195884479	2.212336329	2.169031499	2.169031499	2.195266435	2.577351938	2.265131228	2.169031499	2.169031499	2.191675801	2.247579427	2.237097464	2.267001557	2.426450809	2.297240425	2.231343131	2.245204794	2.185336357	3.739195628	2.169031499	2.169031499	2.169031499	2.219512619	2.169031499	2.38671138	2.169031499	2.217327563	2.181592346	2.169031499	2.169031499	2.199339944	2.192791229	2.199586401	2.169031499	2.21854195	2.19204772	2.297810517	2.183465739	2.169031499	2.169031499	2.169031499	2.169031499	2.714667717	2.430767258
RCOR1	5.105473455	5.968269533	5.746322783	4.611643166	5.194392279	6.041604931	4.985515775	5.764147035	6.152794675	5.230601963	4.428040584	5.083138655	6.213892975	6.240685436	5.390627247	4.801201667	3.947844391	6.514275749	4.646302971	5.708621195	6.491143192	6.388796007	5.683708948	5.689958067	4.197075329	5.030585613	4.424678561	5.615593171	5.377178905	6.069222137	4.742369058	5.510031895	5.194182711	5.110533633	4.390016118	4.964140204	5.832956794	5.106983779	4.965203782	4.230726233	5.10206174	5.358278073	5.190688731	4.453276069	3.693572034	5.403046225	4.723616336	5.033534804	5.049022127
NME3	7.174585038	8.110832596	7.826525103	7.727040468	8.710975467	7.658681819	8.084860224	6.53446183	9.152931551	8.818163467	7.521390714	7.51072721	8.495618568	8.275937486	8.303061177	7.786284043	7.834427582	8.296643196	8.911562066	6.722683534	8.229467084	7.120568794	8.231761097	7.160469311	9.104670806	8.825380228	7.911584901	7.938651382	7.797568522	7.361937026	8.898348837	8.000914007	8.317398845	7.319773	7.623531365	9.392283519	7.018061774	8.796465051	8.674856831	8.096219987	9.023157132	8.275984689	6.468307109	9.289491909	8.79269998	7.987158127	7.939811969	7.9515545	6.861050335
BUD13	6.368350644	6.80305511	6.261431965	6.600759185	6.417312905	7.858423662	6.118772469	6.416482494	6.411321864	6.474701762	5.665352038	5.489159012	7.18129572	6.196853742	6.139180191	6.095920215	6.212100263	5.968239508	6.295418214	6.715076067	7.461406514	6.474823578	6.682116625	5.686517661	7.558730694	7.134534727	5.663974402	6.397914868	5.945984807	6.84137132	5.613993752	6.542494828	7.273399596	6.649057885	5.950254311	7.125226655	7.333505635	5.959717733	6.246461567	5.959198426	5.851006833	6.763637039	6.819491972	6.281203744	5.966020952	6.809312634	6.373643419	6.483432006	6.740672921
EXOSC10	7.308763881	7.04901749	7.043003171	6.721290337	6.311456897	7.391836628	6.485365809	6.978843635	6.959413228	5.659254373	6.013528972	6.92498199	7.198385911	7.417938129	6.804063668	6.599781471	6.110363732	7.48720552	6.210100514	7.272010402	7.658131453	7.161475074	7.811775246	6.769337381	6.6247726	6.794975858	5.849496073	6.596045815	6.202056003	7.04866519	6.389099319	6.63879471	7.034660839	7.211973499	6.257359904	6.351969478	7.382568467	6.41928209	7.353338827	6.672167143	7.324663406	7.110756825	7.084281307	5.77840178	6.011554754	7.034925833	6.618165632	6.829964297	7.380915059
ZNF217	6.832004981	6.496195317	6.571757553	7.633975164	7.102848059	6.969512113	6.913300061	7.467992065	8.686146063	4.981135036	6.927226136	5.882832403	7.720076804	7.564014728	7.570790626	8.132015294	6.070866409	6.204941728	7.112074694	6.6869281	6.36053104	7.113618277	8.102578928	8.314155384	6.662618708	7.465949274	6.12877045	7.15780485	6.815943723	7.958554318	7.190472694	7.405333089	8.107650538	6.911067026	6.511310021	4.770679656	7.621963994	6.679152636	6.244590192	7.772226544	8.370400901	7.942714527	7.207064486	6.284206461	5.133638032	6.975096125	7.528239777	6.939241477	8.195585798
TUT1	5.293570842	5.405689562	5.075071505	5.756136302	5.736526283	6.235531943	5.402379705	5.735284156	5.370877813	5.65865139	5.521271642	5.26610364	5.468560283	5.529903287	4.931925233	5.750375672	5.393185214	5.383443446	5.900662048	6.451503935	6.220225777	5.072252441	4.912495093	5.485039145	5.912571185	6.121833659	5.434572531	5.623970296	5.623736242	5.406042911	5.509552231	5.339068011	5.468712852	5.927687119	6.010739314	6.983634706	5.308070701	5.080577553	5.635139712	5.049713473	5.811373542	6.693396716	5.116422647	6.556006683	6.658181478	5.440267061	6.18915326	5.566001901	5.709766813
CYP4F12	2.847111066	3.409523697	4.226318454	3.494546893	6.697858909	6.387493974	7.17798926	7.807798861	3.901618058	3.086129845	4.673778425	2.881664603	3.621805597	6.475935461	7.913835473	7.887116884	6.217809364	3.227886282	6.429835598	2.931683607	3.160304044	3.353104077	7.258476231	6.979968241	6.007777911	6.771261004	3.222217525	6.75693159	9.268581772	3.036191901	5.791636619	5.788580317	8.74191664	2.959045249	7.76513334	4.326790289	3.120778965	6.561554905	3.973984665	6.245072767	10.13407835	6.847501305	7.271422942	7.45162746	7.771152948	5.525388914	5.663907516	9.140311062	8.223748769
SHANK3	5.221638448	6.946017877	4.884110247	5.54922739	4.054407181	4.570916877	4.561728794	4.229065939	3.960765591	5.137306219	5.062310618	4.889709854	4.845133	4.642197954	5.591631826	5.652096016	4.348849508	6.316142184	4.159269955	4.903515547	4.961320142	6.191031322	4.605929677	5.156893955	3.85574169	6.173347827	4.554940739	5.34591076	5.848643646	5.736274511	4.53552991	5.228968517	5.561503579	5.191196077	4.141951837	4.165845248	5.359346153	4.725410964	4.902158643	4.516205381	5.980969174	4.819193769	5.211177253	4.210953896	4.958153858	4.745220928	4.161822321	4.427211001	4.039934917
ARPC2	9.269314287	9.653309647	8.926281356	8.006568101	9.047745897	10.0756788	9.037194881	9.451002749	8.785340309	9.637283186	8.640956923	9.269702234	10.06754786	9.168495581	8.722494682	8.300531803	8.623516496	8.887665134	8.142797885	9.854893583	8.064169271	9.870073116	9.674560768	9.66951462	8.891101773	8.146350819	9.471130013	8.537237497	7.948884542	9.242456811	9.314378014	8.460416861	8.666515197	9.786754331	8.881158158	8.289748513	8.467482484	8.590334494	8.871555341	8.93626137	8.305425816	8.509046164	9.585937755	9.411216379	8.554636519	9.780346423	8.391209171	7.178813363	9.353809848
STMN3	5.721919587	6.694562188	5.668709901	6.687248133	6.919255687	4.03314494	6.798796013	3.733303727	3.502524427	7.200795109	4.116057412	5.441587406	3.754307051	6.487494183	7.086113409	6.264500318	6.502944212	5.831745649	7.111733966	8.929719853	10.44716628	7.247386044	5.371692576	4.301803616	6.053964838	6.647873047	6.236275991	4.77154223	4.91261023	6.043762888	5.660489793	5.91476041	4.211536102	8.382893804	5.339396304	8.300383777	5.981750752	4.60675186	6.590659717	5.978856274	5.468606412	5.991668892	5.932890443	5.158917805	6.524225123	5.083263989	5.511150396	4.698353838	4.081326629
FAT2	5.049123695	4.024440783	4.089083428	2.212326377	5.260322915	6.08525237	3.457219459	3.308672066	5.385484937	5.353998077	2.743769746	6.270069187	6.54759272	4.102609444	3.852364839	4.038627862	2.342442264	3.740940424	3.455426816	7.430086937	3.652354538	6.221406086	6.392485856	4.80318551	4.21256859	5.601221008	5.184620747	5.370336699	2.31109416	2.272955649	5.474970926	4.065972304	2.223001227	5.297783818	3.859297107	2.286481253	2.38668747	3.4674183	5.632658415	2.232092389	2.658479014	3.704274917	4.31346911	4.571754954	2.654343479	4.127334003	3.895037145	2.186826972	4.29607964
C11orf45	3.64050536	3.604711326	2.93557019	4.953824409	4.718142581	4.298279694	3.201154527	3.694444171	4.219978504	3.175258023	3.463833266	3.717249501	3.937459426	2.578993953	2.997491395	2.945138466	2.401512658	3.568290212	3.079909839	3.794939314	2.538458145	4.436642612	4.123708219	3.493747373	2.937577409	4.693999741	4.107250481	4.407271317	3.833756005	3.207293404	4.022931285	2.811245875	3.023987539	4.285059893	2.742044725	2.506935501	4.573030196	3.128565339	3.816980951	3.485005777	2.358810714	4.338387792	3.590186619	3.820067415	3.465772791	4.347521949	2.488102267	2.055098663	2.772627617
POLH	4.914251175	4.812326856	4.393780119	4.955364771	4.362938999	4.777661821	3.776447212	4.123353233	5.467457611	4.716338495	3.981387524	6.329703777	5.43867434	5.111063204	5.357666376	4.12515135	3.385994178	4.840659657	4.036647633	4.936792818	5.271733297	5.135847787	5.240928255	4.617554461	4.041105006	7.11461633	5.404102294	4.356582001	4.669282726	4.979337799	4.650870267	4.101726413	5.681834752	5.062762421	4.172082472	3.980945411	5.490436354	4.474733355	4.506952783	3.661258659	4.677547436	4.273847836	4.998611279	4.53525948	3.979279665	4.280217603	3.842059164	5.854885918	4.518545799
PDE3A	2.46141103	3.421531384	2.562597134	2.554798781	2.76738759	2.421809244	2.330370697	2.286492806	2.430122768	3.107200394	3.135317388	2.764392865	2.630858855	2.949909111	2.890948037	3.103058822	3.004937438	2.663720299	2.416364991	2.562769862	2.888177654	3.811070529	2.797575658	2.720534433	2.629797021	3.086349649	2.76600071	3.186987306	2.990335644	2.624884169	3.3024576	2.993003624	2.889695552	2.936086203	2.693313302	2.995303075	3.222741944	2.664991016	2.82605787	2.711706664	2.905357081	2.456047747	3.20852575	2.56656368	2.923387571	2.821043003	2.758160632	2.40244937	2.399785282
OR10A7	2.265315721	2.265315721	2.265315721	2.265315721	2.265315721	2.265315721	2.265315721	2.265315721	2.265315721	2.265315721	2.265315721	2.265315721	2.265315721	2.265315721	2.456068594	2.265315721	2.265315721	2.265315721	2.501913952	2.265315721	2.265315721	2.265315721	2.265315721	3.099687536	2.265315721	2.265315721	2.265315721	2.265315721	2.265315721	2.265315721	2.265315721	2.265315721	2.265315721	2.265315721	2.265315721	2.265315721	2.265315721	2.265315721	2.265315721	2.265315721	2.265315721	2.265315721	2.265315721	2.265315721	2.265315721	2.265315721	2.265315721	2.265315721	2.265315721
CRHR2	2.234271048	2.571517584	2.224437388	2.574366983	2.454219796	2.452396995	3.103072502	2.258340087	2.60313312	2.281716234	2.403085486	2.29075937	2.208365941	2.31523522	2.470904445	2.495124678	2.317158921	2.255728413	3.37778253	2.386628411	2.807589457	2.413587729	2.516860707	3.197440343	2.263074479	2.545008737	2.665911725	2.584060709	2.742913238	2.43504763	3.210233934	3.261333866	2.344555104	2.526632992	2.332776583	2.718892483	2.397694751	2.435766848	2.208365941	2.663266143	2.272840811	2.387483198	2.63919733	2.252753882	2.300424634	2.421925682	2.406981734	2.57445879	2.208365941
CUTC	6.602518498	6.875156164	5.918027883	5.833252642	6.62822729	6.355148002	5.065754275	6.425095967	7.202648476	5.779035964	5.788383848	6.400558526	5.585550507	6.522420961	5.905664604	5.536161387	5.649575864	6.103971886	4.92915918	6.257670671	7.236598343	5.741119818	6.916055291	6.714435695	6.587199899	5.636204939	5.717027894	6.392381398	6.013880206	6.363487296	6.036646911	6.051671547	5.468351832	6.284569656	5.945944461	7.3986454	6.114589347	6.347262474	6.51186902	5.450775122	5.777203982	5.468351832	6.153527965	5.755666692	5.472662038	5.949023677	5.140705542	5.813275497	5.400608724
SYNPO2	2.566941941	5.431442131	3.020573854	2.671822845	4.612946392	3.539177482	2.444946661	2.545046018	2.92686603	4.105354738	3.968227404	3.64542712	5.46779729	4.504522685	3.545655144	6.085997992	4.696844976	3.934248403	2.610949946	3.54040444	4.162363255	5.071098463	7.005530852	3.29756437	3.19306394	2.997783795	2.855975432	4.933965663	4.114067472	3.166407342	5.359283145	6.942565025	3.883685128	5.118479952	3.246806338	2.582367086	3.184466674	4.826989452	4.500668624	3.247154813	2.885981966	2.743141896	4.292678904	3.163806457	3.326984435	3.020454965	5.959789643	2.591799662	2.628848131
CABLES2	4.684326834	5.152498497	5.288332309	4.792604911	5.859786641	5.197882821	5.222265057	5.075474798	5.497315247	5.095776007	3.638578193	4.496188273	5.908406073	6.075215377	5.185658578	5.660302111	4.95863277	6.400665417	5.954713776	4.945893899	6.113022201	5.526865511	6.455521779	4.460580752	5.310121143	6.403543919	4.924956004	5.963182151	4.870410436	6.467194801	4.979628966	4.54537228	6.046348474	5.816337945	3.801546147	4.055335834	6.353262462	4.626955408	5.554906679	5.524319833	6.764161022	6.464304251	5.565184659	3.57354545	4.435818077	5.32862464	6.518968477	6.291332488	6.061242152
TAAR1	2.279162892	2.279162892	2.279162892	2.279162892	2.279162892	2.279162892	2.279162892	2.279162892	2.279162892	2.279162892	2.279162892	2.279162892	2.279162892	2.279162892	2.279162892	2.279162892	2.279162892	2.390086356	2.417624279	2.279162892	2.358305104	2.279162892	2.279162892	2.279162892	2.279162892	2.343792838	2.279162892	2.279162892	2.279162892	2.279162892	2.279162892	2.279162892	2.342256069	2.279162892	2.279162892	2.279162892	2.279162892	2.279162892	2.279162892	2.279162892	2.279162892	2.279162892	2.279162892	2.279162892	2.279162892	2.499399894	2.279162892	2.279162892	2.279162892
RHPN2	4.21004946	5.147611945	7.000759579	7.709602813	7.485186116	6.525519817	4.38801817	5.334980088	7.405384537	4.91395301	6.603651369	4.657598483	7.155413856	6.437124745	7.327669041	6.07489487	5.025462644	6.391417871	5.926266583	3.718518125	5.34356775	5.612077884	7.198465944	5.96301409	5.390586957	7.789623648	5.611616856	7.082511895	7.094990982	8.946602875	5.105636473	5.371828617	9.330348649	5.367172828	4.859800138	6.410442828	7.178130662	8.669361908	6.705482577	5.054501381	7.518537942	6.860549835	7.295607495	4.123230465	4.370110526	6.16436366	6.514843585	5.967911238	6.402564372
PACSIN2	8.099040821	7.771016295	7.004395087	6.898079456	7.092368909	7.591704245	6.882429566	8.003902465	7.781301921	7.51516757	7.062131008	7.861827063	8.07279395	7.335246082	7.944140652	7.233317889	6.806273755	8.013281603	6.568890286	7.56941724	8.36098768	7.984345061	8.286577511	7.695650946	7.346746159	8.358611546	7.358356634	7.680999108	7.028008363	7.952701067	6.973965087	7.559974334	7.273938955	8.126836704	6.325145891	7.54022647	7.314493404	7.693367527	6.860882163	6.460617786	7.690744002	7.768731286	7.243664543	6.911226655	6.350502652	7.199242072	7.093671217	6.844518518	7.470386344
WASF1	4.694610854	4.48042018	4.742197103	5.598149256	4.14377333	5.991997355	3.79631336	5.597855678	4.460727738	4.302443326	4.223590949	4.981328293	4.775070578	4.823194084	5.085778294	4.114486827	3.478130567	4.591207335	3.789612129	6.238340874	8.420405612	4.601725579	4.855749061	4.006844029	3.209125833	5.490429911	4.443477793	5.154366236	4.730184236	4.658949714	4.073530005	3.985107854	5.215630681	4.887267984	4.25889045	4.48042018	6.240099591	5.362230055	4.985925324	4.5765586	3.832406843	5.836069631	3.580244712	3.536508549	3.852972124	4.86085575	4.617130514	2.53853698	4.801897714
SCAND1	7.663885526	7.988611149	7.279759536	7.139596343	9.25598977	7.633872147	7.286496911	8.505749267	7.930136706	9.36473613	6.939987716	7.734986697	6.948747492	8.09380004	7.905669444	7.76254155	8.190108382	7.445409788	8.581754996	8.128458333	8.523421225	7.595462908	7.914416743	7.408382475	9.12601245	8.545243097	8.340476428	7.914449823	7.753195522	7.864590457	8.145128977	7.690978031	8.1307121	8.283910384	9.196499392	9.33183678	8.569854565	7.97355761	7.977502454	7.670635976	7.701618695	8.713202031	7.497182777	8.422779243	8.42949021	8.102690682	8.429464073	7.560199906	8.264344461
MAP3K5	6.594063097	6.340030767	5.287035562	7.61966478	6.549425311	6.882244111	6.737809807	8.401388932	7.399245656	6.181806736	6.896366316	6.346171516	8.31697308	6.62745228	8.228708757	7.505869381	6.0504827	6.192949388	6.503596908	6.795713979	7.024351577	6.488056685	6.467707581	7.185988092	6.906634972	8.276543243	6.075683203	7.195822546	5.811855506	4.339555398	7.097103315	5.825575448	7.21884811	5.708338455	6.584774372	5.062573751	5.066486959	7.496592471	6.925454676	6.346986756	7.237425645	7.175531504	7.275141123	6.806040082	5.341148087	7.67395369	5.713781554	6.262933421	7.20532084
CYBRD1	4.551619621	6.76419856	5.414318366	5.158573376	8.060399212	6.224589159	3.443257255	4.311020112	3.362689413	6.958385878	5.073692193	6.311850812	6.613639003	7.399912505	5.663463907	6.372416558	5.957222447	7.28078797	4.016392487	6.006842101	4.875672805	8.075310773	6.149320168	5.393208713	4.734550257	6.526921576	5.800831049	7.656670226	5.013162062	7.736623299	6.077948986	6.804367318	5.021313196	6.433092216	3.8137467	4.254819922	6.556529719	7.489858161	5.466773773	5.646327086	5.130691654	5.056487345	7.090699736	4.701305757	5.637287896	6.851885421	4.746664346	2.900671123	4.292691839
VWC2	2.221614541	2.243633693	2.221614541	2.244895003	2.221614541	2.221614541	2.221614541	2.221614541	2.221614541	2.221614541	2.239968869	2.221614541	2.221614541	2.221614541	2.271841135	2.221614541	2.221614541	2.221614541	2.317439041	2.221614541	2.221614541	2.237181663	2.237815651	2.274923692	2.228145086	2.413035463	2.228528203	2.259436348	2.234261281	2.227761854	2.233625535	2.221614541	2.234134157	2.221614541	2.228145086	2.221614541	2.221614541	2.221614541	2.221614541	2.229931988	2.227378509	2.248294363	2.228783551	2.237308486	2.221614541	2.250430092	2.221614541	2.246281014	2.221614541
DERL1	6.975714478	7.786670464	6.428051472	8.287664923	6.617131338	7.546332521	6.598816662	7.685049392	7.534766345	6.895990376	5.766783182	7.2886726	7.384504139	7.010727064	7.689643779	6.39783356	7.280542591	7.600329301	6.362177763	6.968260701	7.908928528	7.817449365	7.298902254	6.56752236	7.058494627	7.609595807	6.517226756	6.946724214	5.902221266	6.867926104	6.677163621	8.048939011	6.91097376	7.897183611	5.865192354	7.241130515	7.40540406	7.024534224	7.039358342	6.210970022	6.542887011	7.662473045	7.617055025	5.917563661	6.312904028	6.726557479	5.362175025	6.250072105	7.003713661
DNAJB6	6.701920284	7.129194965	6.771821265	7.257762102	6.797732705	6.251338195	6.633448904	6.565227033	6.547350655	6.292203666	5.213040285	6.701269551	6.790508761	7.112428841	5.788663092	6.296582069	6.279113292	6.836379174	6.212499376	5.599037858	7.224910293	6.934251636	7.01315822	7.141540419	7.081716357	5.99018004	6.510328071	6.675851824	5.8056979	7.677074838	6.752479808	6.548653263	6.192756602	7.32482449	5.585612064	5.933571298	6.598719535	6.421129108	6.96754847	5.421745006	6.104848827	6.286735388	6.289109292	5.343196181	6.087412438	6.104040628	6.684151292	5.767472101	6.239625213
DBF4	5.602391272	4.958979675	4.639070678	5.643790019	3.955949715	4.853108124	4.010799282	4.525820216	5.208579562	4.007661927	3.220815598	4.843620786	5.917756474	4.710309111	3.730270096	4.293877798	4.088156513	5.14620639	4.793621818	5.560218938	5.692179776	4.796081948	4.344942976	4.588002488	4.494679594	6.502775651	4.262880256	5.226933975	4.136474438	5.493545835	4.105399498	3.878638371	4.405553523	4.808774187	3.951400341	3.65473005	5.508158959	3.017948677	5.09037512	4.401921389	5.305809503	5.17698341	4.007463315	3.621465925	3.246977888	4.867290018	4.173686489	5.004750457	5.528270029
SOAT1	4.892868762	5.729599895	5.487915984	4.850383735	5.040275759	5.453474571	3.827041282	5.504154667	4.012123418	5.707654487	5.49778034	6.242409597	6.235224365	5.326714532	5.210049437	4.679602278	4.207316382	6.983014041	4.178692178	6.303324652	5.428641904	6.018558749	5.690871176	5.274209504	4.04543444	6.289208365	5.868244456	6.180857292	4.654159845	6.172719912	5.766385587	5.076358746	7.254762418	6.69785011	3.581252706	4.120034169	6.638876778	5.745560922	5.936971357	4.052474744	5.17233234	5.924132548	5.482232375	4.373048299	4.713564929	5.150012885	4.650472173	5.383513161	5.131133848
DSC2	4.746265091	6.291552021	6.254148194	4.05572544	4.122057917	5.607311388	4.615177953	3.865988748	4.749991652	4.488012673	4.956651334	6.361932654	5.885103851	5.739022649	4.380352664	4.097460884	3.712093916	7.071218083	4.190839142	7.269899251	4.972819514	5.994665464	5.781977794	4.115076575	4.27817373	6.391678687	4.961398695	4.029769636	2.688168871	6.847829348	4.235544174	3.127695225	4.359600696	4.505140106	2.534304003	6.082390866	5.877032019	4.240721816	6.415253229	2.775242939	2.392458598	6.61720556	5.154281892	2.231844851	2.799469782	4.645581904	3.806064932	2.373000442	4.518458237
KIF3A	4.483270773	4.149168926	3.193964454	4.193380654	4.272167742	4.413973679	3.71001647	4.971216033	5.21658415	3.342463405	4.421718024	3.952838787	4.542907386	4.227540091	4.668369618	4.520360824	3.238349301	4.21478037	3.645840428	4.098893587	6.467408662	4.584999248	4.749510818	5.149698811	2.692874188	5.654368103	4.214628808	4.197555597	4.549169591	4.890026109	4.584520331	4.205653938	4.970213023	4.939179887	3.32786326	3.705837283	6.027841361	4.374314564	4.11647932	3.988450036	4.694055289	5.034004713	4.530714586	3.522916003	3.229330741	4.868306524	3.917168113	4.285718027	4.304952395
EIF1B	7.619492283	7.345035767	6.494247958	6.887588127	6.819512587	6.485784242	7.705359588	8.298947694	8.512243093	7.09300928	6.143096239	7.971330161	6.778092523	7.713446654	7.915444982	6.969908628	6.699368531	7.179436895	6.61915143	7.130228781	9.40442016	7.206587841	8.196464283	7.325831493	6.795155958	7.998800572	6.673048464	7.518916852	6.978055918	7.405173185	6.229269941	7.507881893	7.709524409	7.877181657	5.963972151	7.740601701	7.223790591	7.472577289	7.103972282	7.363975823	7.759088572	7.486104113	7.059242116	6.524621607	6.878840584	7.03034983	6.098259	7.722313636	7.888346674
GABRA1	2.19242131	2.19242131	2.19242131	2.19242131	2.19242131	2.19242131	2.19242131	2.19242131	2.19242131	2.19242131	2.19242131	2.19242131	2.19242131	2.19242131	2.19242131	2.19242131	2.19242131	2.19242131	2.30099181	2.19242131	2.19242131	2.19242131	2.19242131	2.202179175	2.19242131	2.201768264	2.241599721	2.19242131	2.19242131	2.19242131	2.19242131	2.19242131	2.201494256	2.19242131	2.19242131	2.214314155	2.19242131	2.207237027	2.19242131	2.19242131	2.19242131	2.221355153	2.19242131	2.207509897	2.19242131	2.200808997	2.19242131	2.19242131	2.19242131
SFTPC	2.455686073	2.155254718	2.155254718	2.155254718	2.186928656	2.19993625	2.155254718	2.155254718	2.231402741	2.155254718	2.196048512	2.155254718	2.155254718	2.155254718	2.560106789	2.182164028	2.267543131	2.155254718	2.333393441	2.155254718	2.18180593	2.181328302	2.155254718	2.17797966	2.155254718	2.155254718	2.155254718	2.155254718	2.155254718	2.176062016	2.195104162	2.155254718	2.155254718	2.155254718	2.155254718	2.155254718	2.155254718	2.155254718	2.155254718	2.183237693	2.155254718	2.155254718	2.155254718	2.155254718	2.155254718	2.636631993	2.155254718	2.155254718	2.155254718
ATP6V0E1	8.338644755	9.472433021	9.484158822	9.383488464	9.502508883	8.804125125	8.037592312	8.880068139	8.564520499	9.662510079	8.699038739	10.04037722	8.537518952	8.794567912	8.617883775	8.449333172	8.903551156	8.877214169	8.115024926	9.401482276	9.134275415	9.152805278	8.876310569	9.665555518	9.463356728	9.442086024	9.667785919	10.28717127	8.15196545	9.513661113	9.926589324	8.998607124	9.475933051	9.947205787	8.13640472	9.373408317	8.73489996	9.291260428	9.009142813	8.367431079	7.893398157	8.618585186	9.116291393	9.183010792	8.848145316	9.171113572	8.052700167	7.748252232	8.170002794
FBXO3	4.055739155	5.437866319	4.847544729	4.271691268	4.92152033	5.039212304	4.749168936	4.854938772	5.096490363	3.838577283	4.214993914	4.295600254	4.711065558	5.08833646	4.724899685	4.921386854	3.994412099	5.364734436	3.992506481	5.244144814	4.648473164	4.999250184	4.825977062	4.653150407	3.749427726	5.998137078	4.160462309	5.273985807	4.959865832	4.680098691	4.505133918	4.816780127	5.073253086	4.94623902	4.057785166	4.678327227	4.812259429	4.895988953	4.48734357	4.179538196	4.855373287	4.889212498	4.798489258	4.536434383	4.054904708	4.653638387	3.836320459	4.937482354	6.989837022
DMRT1	2.804878394	2.782442132	2.810085929	3.001238655	2.782442132	2.782442132	2.782442132	2.868491774	2.782442132	3.026410088	2.782442132	5.350400322	2.827574396	2.930628676	2.782442132	2.782442132	2.782442132	2.782442132	3.043367869	2.87057441	3.689609661	2.858042705	2.822416715	3.227168727	2.84577584	4.009256558	2.816351113	2.782442132	2.782442132	2.782442132	2.782442132	2.812415515	2.782442132	3.071854002	2.782442132	2.819743205	2.840493205	2.807573806	2.782442132	2.823307014	2.919856035	2.879744329	2.782442132	2.833779786	3.06251213	2.782442132	2.810803042	2.782442132	2.826508488
PTEN	6.052954904	7.076151606	6.206813665	5.628814047	6.591568041	5.527769376	5.402330497	6.637997637	6.884389711	5.653664602	6.182028876	6.702082245	6.549690638	6.661122885	6.696455484	5.922327267	5.588657889	7.030541462	4.852696204	5.924315227	6.205604962	6.627481613	6.478878361	6.266753509	6.048313997	7.131486688	6.149053314	6.763619796	5.741300336	6.086124664	6.658569756	6.170615052	6.102633606	6.42535143	5.346569667	5.935068423	6.876920765	6.113123458	6.300965596	5.44597289	5.908665426	5.799185272	6.624468763	5.708710083	5.346967413	6.206402706	5.203748542	5.705541695	5.687775784
CRADD	3.896345653	4.28596293	4.141533731	3.778725353	4.602103327	4.991988682	4.167199164	4.543119351	5.944351652	4.474038932	3.882199441	4.337097192	4.920074118	5.315468069	4.76505887	4.503339585	4.6202688	3.998030715	4.003365276	5.09344625	6.062496765	4.755056638	4.676577383	3.883211439	4.627954477	5.010662719	4.420054817	5.057211399	4.106104821	3.870120902	4.508812213	4.723865462	5.283238681	4.000592175	4.342242295	5.193280066	5.504176601	5.387228827	4.723122545	3.8237486	3.874470736	5.422860817	4.564615495	4.456298908	4.506791427	4.294738364	3.746017661	3.964632241	4.002753463
SPINT4	2.135583051	2.135583051	2.274307343	2.135583051	2.135583051	2.135583051	2.135583051	2.135583051	2.135583051	2.135583051	2.135583051	2.135583051	2.135583051	2.135583051	2.135583051	2.135583051	2.135583051	2.274032652	2.603363993	2.135583051	2.135583051	2.135583051	2.135583051	2.135583051	3.414628067	2.135583051	2.135583051	2.43366521	2.135583051	2.135583051	2.135583051	2.135583051	2.135583051	2.135583051	2.135583051	2.135583051	2.135583051	2.135583051	2.135583051	2.135583051	2.135583051	2.135583051	2.135583051	2.135583051	2.135583051	2.135583051	2.135583051	2.135583051	2.135583051
CHURC1	5.492747243	6.759201398	4.66337925	5.415970798	5.433967539	6.573771861	5.328191142	6.326766423	5.575794928	5.706102669	4.840619066	5.463838262	5.019100573	6.865733803	6.331828191	6.565641719	5.11733398	5.765626098	4.237946794	6.343867825	6.239587871	6.172377833	5.639482143	6.733134472	4.815808578	7.518563843	5.19255059	5.807322174	5.729070279	5.331498518	5.371207707	5.919039821	6.560197751	6.566235809	5.374088704	5.054962095	5.302199624	6.809826883	5.211890192	6.001171161	4.633743089	5.209193913	6.462718443	4.990554054	5.782438796	6.622220854	5.091996872	4.839530984	5.09334081
EML4	6.231639801	7.034126738	7.141773785	6.767422851	6.957242283	6.824669583	6.986597574	7.545428217	8.197049133	6.354506027	6.933679867	6.385353051	8.162516676	6.984630395	6.813424246	6.810476515	6.490817463	6.914857481	6.511873058	6.633017034	6.530783707	7.82015057	6.945665496	6.92911566	5.312687309	7.348154599	6.576004603	8.093967912	6.044911434	8.56923094	6.089441674	6.624527754	7.188175474	7.376467186	6.301101108	6.354034328	7.309697216	5.907166873	7.406891854	6.650122582	7.052256457	8.097874557	7.00662514	6.366441489	5.494077686	7.923245756	5.962727322	6.550396034	8.33599689
UTP15	4.96713022	4.788372644	4.245624094	4.663087846	4.274640628	4.820459719	4.347357237	5.039665538	4.834168351	4.050640911	3.89508611	4.360711143	5.010082076	4.254511297	4.871099296	4.645708305	3.987761409	4.672351343	3.91824906	5.441301137	4.514454326	4.956711675	4.72940975	4.714339453	4.558462952	4.913300105	4.884717462	4.457272717	4.466619979	4.47959864	4.741780053	4.181847057	5.114788391	5.051175518	3.908914868	4.145799633	5.768986709	4.202846602	4.531487702	4.007215886	4.041368908	5.260179501	3.980856819	4.191425849	3.374252804	4.845838791	3.968282255	4.34427474	5.307397147
MAGEA11	2.6127024	2.367602563	2.284193383	2.300948001	2.179267337	2.122265564	2.418564456	3.124075973	4.505214234	2.122265564	2.930570373	2.122265564	6.195179802	6.012983961	2.20656384	2.122265564	2.152397753	2.122265564	2.525981536	4.298563702	2.146383959	6.021892216	2.122265564	2.44929814	2.995135512	2.322386715	2.122265564	2.491672139	5.335660975	2.122265564	2.261413908	4.638647179	4.23364309	2.122265564	2.906516894	2.355636914	2.636241041	2.137961565	2.122265564	2.147683591	2.433470304	2.493535097	3.089586811	2.495041101	3.551157953	2.174772711	2.208137224	2.147447398	3.528711978
MAP4K4	7.044442569	7.659490194	6.473651633	6.330312119	5.718725968	5.847304763	4.547544067	5.690117244	6.108700739	6.232227367	5.272211773	5.615713674	6.239708442	6.171344527	4.726509156	4.747884163	5.095069019	7.177583541	5.245772642	7.189783249	6.581847958	7.076818303	5.896338229	6.414149726	5.214995857	6.076886927	5.912563838	5.723984761	5.060715776	6.24405031	5.591982981	6.670107952	5.55275354	6.269893123	4.668478198	5.720617463	6.284583697	5.05235024	6.427345974	5.237109969	5.841830675	6.893909977	5.94297943	4.46675773	5.072785818	6.347158713	5.589909842	4.317110281	6.496352538
AKT3	2.564030927	5.62911107	3.151855265	4.741347474	4.045220884	3.466520322	2.467686143	2.985059836	3.688778476	3.754279376	3.615256057	3.235687102	3.705885919	4.845893051	3.458957863	3.821075599	3.666857105	5.100122237	3.03435926	5.014003226	6.769500066	4.820271183	3.720943738	3.110561833	2.97484941	3.789220687	3.895017182	3.746938697	3.399308251	5.63641053	3.651545695	4.57549631	5.281215803	4.788261517	2.639627734	2.664008503	6.285473039	3.798113497	3.777127523	3.338502552	3.325259691	3.883994757	4.735746951	2.371106103	4.134664086	3.186317563	3.678344129	3.453785337	4.453074188
CA9	5.937839021	3.884365136	8.168985502	7.463678903	4.775896494	5.420919463	2.1305924	6.944493716	3.851133267	6.17696145	3.003829651	8.296698546	8.924946336	6.027326973	2.789673465	2.287025025	3.870476163	10.515731	6.840966546	8.586415245	6.393154393	4.639639205	2.196670632	5.645456911	6.335167085	8.18783136	2.466273087	2.556632222	4.06230665	3.739985374	2.683616814	4.891155862	2.577130757	4.39787103	7.07953132	5.487449951	3.020606558	2.331288834	5.159805667	2.908469661	6.030994976	3.635866381	2.173547519	7.733047927	2.954965724	6.082314658	4.728276806	4.220553874	6.47209267
DEFB114	2.190816051	2.190816051	2.190816051	2.190816051	2.190816051	2.190816051	2.190816051	2.190816051	2.190816051	2.190816051	2.190816051	2.190816051	2.190816051	2.190816051	2.190816051	2.190816051	2.190816051	2.190816051	2.917033953	2.190816051	2.190816051	2.190816051	2.190816051	2.190816051	2.190816051	2.190816051	2.190816051	2.190816051	2.190816051	2.190816051	2.190816051	2.190816051	2.190816051	2.190816051	2.190816051	2.190816051	2.190816051	2.190816051	2.190816051	2.190816051	2.190816051	2.190816051	2.190816051	2.190816051	2.190816051	2.190816051	2.190816051	2.190816051	2.190816051
ZNF232	5.138433818	4.276014824	4.670587082	4.141786688	4.670644474	5.092146055	4.029483905	4.343504297	4.457245936	4.497641988	3.886330493	4.252756325	4.426021144	5.273784674	4.541025754	3.788390286	4.456396896	4.682796113	4.913532542	4.984532006	7.041785907	4.43370513	5.361726042	6.120052401	5.096164277	6.784168112	4.63577814	5.044683057	4.541788278	5.248212531	4.04423603	4.725375011	5.829065209	4.781187262	4.671935122	4.889973432	6.945559668	3.57336016	4.547587506	3.937331176	5.451278274	5.324093532	4.952789671	4.31378643	4.05297301	4.823656427	4.773430842	5.105069877	5.051375752
DEFB105A	2.19382309	2.19382309	2.19382309	2.19382309	2.19382309	2.19382309	2.19382309	2.19382309	2.19382309	2.19382309	2.19382309	2.19382309	2.767740804	2.19382309	2.19382309	2.19382309	2.19382309	2.19382309	2.19382309	2.19382309	2.19382309	2.19382309	2.19382309	2.626702812	2.19382309	2.19382309	2.19382309	2.19382309	2.19382309	2.19382309	2.19382309	2.19382309	2.19382309	2.19382309	2.19382309	2.19382309	2.19382309	2.19382309	2.19382309	2.19382309	2.19382309	2.19382309	2.19382309	2.19382309	2.55398635	2.19382309	2.19382309	2.19382309	2.19382309
DLX3	3.543621634	3.051106226	5.547357275	3.839540805	5.169942185	3.149605029	4.162281688	6.433013487	7.217202774	2.427085985	3.976827594	4.834838509	2.302825983	4.121319984	3.210695618	2.775097051	3.216833706	2.419533282	2.965898098	3.311755816	5.193359087	4.300138118	2.262686245	5.183519051	3.272742046	4.509302533	4.202749585	4.497773297	4.796467137	6.423067416	4.26378326	5.664771856	3.778291385	2.230061506	3.474906002	9.789812358	9.840963607	4.499355417	2.287969582	4.333151076	5.424144828	5.151132102	5.265672948	4.502593478	2.597661317	2.465204873	3.586782533	4.758368921	2.956167346
TGM3	2.316380032	2.316380032	2.316380032	2.316380032	2.316380032	2.316380032	2.316380032	2.316380032	2.316380032	2.316380032	2.316380032	2.316380032	2.316380032	2.316380032	2.316380032	2.316380032	2.316380032	2.316380032	2.316380032	2.316380032	2.316380032	2.316380032	2.316380032	2.316380032	2.316380032	2.316380032	2.316380032	2.316380032	2.316380032	2.316380032	2.316380032	2.316380032	2.316380032	2.316380032	2.316380032	2.619551678	2.316380032	2.316380032	2.316380032	2.316380032	2.316380032	2.316380032	2.316380032	2.316380032	2.316380032	2.316380032	2.316380032	2.316380032	2.316380032
SLC35B4	5.135463202	4.753994378	4.454948116	4.827841432	4.965176072	4.126035401	4.118404985	5.060915737	5.820782302	4.509638624	3.890893648	4.478066283	5.282493139	4.874535876	4.844159513	4.137449907	4.259609618	5.774161766	3.643769862	4.963066618	5.570679845	5.12067766	4.133555318	4.823930527	3.923487876	5.658325424	4.576169532	4.844209096	4.736941644	4.716673596	4.126209775	4.452977217	3.785559519	5.433314001	3.673886794	4.379804219	5.13452624	3.851640896	4.814055917	4.223904871	4.469674925	4.946807376	4.398592565	3.300475476	3.969374304	4.190986043	4.560851736	3.962080301	5.408658801
CDC7	4.064194084	5.227952616	5.2816098	4.926501012	4.25101478	6.308574837	4.232726559	5.685938092	5.547298014	4.433772835	3.116158858	4.857203465	7.035027768	6.435298177	5.229761366	5.00660025	3.972451253	6.178403469	6.148620108	5.795665066	7.676890846	5.972949468	7.032789025	4.210334465	5.410986489	8.29164033	4.762485833	5.962070364	5.487032093	5.068569016	5.288462493	3.517164306	6.084907881	5.918970892	4.673106239	4.408533891	7.464126096	3.980711817	5.252952072	5.231490967	6.582124053	6.109468033	5.174645794	3.700857494	3.63322839	5.797428979	5.290379199	6.509740372	6.295400853
C7orf26	7.327579097	7.592884642	6.686019049	6.675760815	7.427179009	7.520632554	7.004334663	6.52328294	7.223694993	7.279738588	5.94480234	7.04097573	7.221783095	6.803704523	6.833156949	6.683712002	6.442663093	6.739489198	6.997644797	7.420841197	8.05665577	7.189330765	7.131235927	6.98546694	7.936391483	8.393698087	7.545893811	6.913142498	7.524654907	7.344402023	7.081748234	7.822542665	7.792293742	6.576114849	6.48434703	7.177054117	7.777449211	6.83594045	6.608283543	6.144729408	6.9916196	7.790025895	7.265635784	7.543226466	6.962809568	6.777546238	7.187388572	6.991607928	8.647355427
WRN	4.717677731	4.823571108	4.659088314	4.588246787	4.471006966	5.367790066	4.399314756	4.804394966	6.192389796	4.363858516	4.403500268	3.247472384	6.693226706	4.355750791	6.068420809	4.587008464	3.73984856	4.91041973	3.905221529	4.488480558	5.021295951	5.003439076	4.397335542	5.522380698	4.222041886	5.905627415	4.290319238	5.37141692	3.987104865	4.11267884	4.886565317	4.778327966	5.414691694	4.30760501	4.285587971	4.127422752	6.131689669	4.562954361	4.897417394	4.182031186	4.502424473	4.823658268	4.961252148	4.024000134	4.060886895	5.759445927	4.213031739	4.708361856	4.809268763
ADCYAP1R1	2.25651404	2.331055679	2.289386263	2.181045654	2.420448366	2.222024241	2.189449136	2.273853836	2.209432582	2.578110474	2.190540995	2.325530495	2.223205464	2.52560328	2.224149621	2.397324259	2.255479586	2.232145638	2.373336556	2.306269028	3.184668069	2.360214271	2.647374504	2.232380025	2.409954769	2.304060892	2.223087393	2.181045654	2.210029453	2.646456296	2.253062448	3.05467066	2.181045654	2.373440968	2.181045654	2.238574952	2.537894021	2.27272059	2.268518417	2.21918464	2.207520634	2.181045654	2.995815624	2.19719235	2.264187579	2.190055845	2.284006041	2.181045654	2.208715952
EFCAB2	2.811624068	3.570062105	2.851618971	2.387026798	2.781397677	3.606327191	2.678701154	3.097370164	3.100561855	3.613896893	3.144164458	3.490636634	2.990913978	3.30480357	4.421989552	3.270209533	3.231377749	3.172959426	3.030387285	3.285205138	5.621792916	3.111614859	3.284859514	3.03847421	2.458267793	4.003184003	3.263248862	3.466952912	3.691848065	2.770062242	3.455314895	4.772897017	3.866207847	4.116964221	2.459575041	4.358956534	4.160589504	3.904368826	3.062788359	3.643291965	3.733106382	2.964694426	3.726870793	2.983458826	3.225911371	3.394642448	2.749554569	3.04894198	3.409977928
IFITM2	7.229502438	10.45128736	8.182906606	7.964745784	10.68745268	9.730568581	7.237454483	5.276047904	6.488448827	9.701167914	7.557175747	8.785605027	7.004629565	9.088437156	7.89633136	7.545534597	8.845903516	8.203766856	6.233469324	6.675540753	8.071966229	9.82579927	7.641098917	7.558743544	8.643405157	7.091670618	9.55382606	9.182930923	8.81699316	8.731237719	8.068671311	7.671280042	8.182850609	10.04625229	7.172072232	10.71571631	9.500208668	10.26588629	8.635333836	8.36318704	7.922731611	7.619707253	8.195485299	8.124923526	9.556209361	8.716371664	7.200022017	6.389283865	7.126222605
C11orf52	2.745965803	3.171343503	2.593030206	3.204427026	2.751613468	3.221866291	2.774772313	3.403459593	2.593030206	2.593030206	2.796467312	2.593030206	2.593030206	2.723617541	2.872312423	2.593030206	2.676789653	2.593030206	3.25246335	2.593030206	2.976846682	2.593030206	2.729635687	2.924498953	2.593030206	3.006894045	2.593030206	2.593030206	2.902320025	2.992986852	2.593030206	3.424035726	2.801379158	2.593030206	2.593030206	2.84366011	2.593030206	2.846245286	2.593030206	2.593030206	2.784650473	2.706173	2.713899659	2.593030206	2.686611738	2.969060216	2.967500826	2.731305547	2.593030206
OAS2	6.333544189	8.075788709	5.849038327	6.686245624	8.241035134	4.197271156	5.449742133	6.864836658	6.513790952	7.764577334	4.680279971	7.786999972	7.099210592	5.6515755	6.287629011	5.862452839	5.654924775	8.124978305	4.904046876	8.863131371	4.00290184	8.159164524	5.683502184	6.767549353	3.925362121	6.246219916	7.909458189	8.532405132	6.59645496	7.812671699	7.237160398	5.78764319	5.168760769	9.087011325	5.873842094	6.605940963	7.163433304	6.416681333	7.051431319	7.056834579	4.926564987	7.456454082	8.138874002	6.800780251	5.360474622	8.036748991	3.392876349	5.534782571	7.060025755
SLC18A1	2.361045258	2.44413876	2.403929295	2.361045258	2.501394523	2.361045258	2.482786624	2.361045258	2.396439563	2.361045258	2.361045258	2.398773233	2.361045258	2.390758729	2.404261408	2.391762607	2.398773233	2.545516202	3.136731119	2.361045258	2.534938514	2.504841418	2.361045258	2.361045258	3.370963067	2.361045258	2.413369247	2.409566438	2.361045258	2.384723003	2.361045258	2.361045258	2.408738616	2.615723798	2.386066126	4.629360732	2.406252731	2.361045258	2.389084283	2.543834299	2.361045258	2.361045258	2.415679849	2.361045258	2.485005	2.405257361	2.361045258	2.361045258	2.361045258
ZNF25	4.133775963	5.151712778	4.472962184	4.9888809	5.699836227	4.217813343	4.533191101	5.360747316	6.189564901	5.233612643	4.329116639	4.568428945	5.693646114	4.913993571	4.81526158	4.939623794	4.324401617	4.844964293	4.713471967	3.919769828	7.181967412	5.456641068	5.553181389	5.482077511	3.983608167	5.558879973	4.631824827	5.346597204	5.04550061	4.206510373	4.972930924	5.122698555	5.365912032	5.281994689	3.745729347	3.489358236	5.619971564	5.010450119	4.960933714	5.056360945	4.374767624	4.455002071	5.237446794	3.662195511	4.491351928	4.935431973	4.927492423	4.751133038	4.665519206
PKP2	5.194443952	5.910954843	5.986082326	6.373694326	5.167574074	5.689439226	4.779498549	5.213094644	6.746553483	4.304205584	4.004660833	4.159668586	6.820029032	5.409450543	3.655690352	4.920091265	3.744903631	4.535016894	4.292173983	5.127982362	5.194813349	5.172778992	5.275506598	3.444699619	3.745957773	5.341109807	4.845587699	5.069452743	2.358801427	8.220478068	2.947981157	3.761610837	5.043896179	4.011582741	3.704015846	4.160184644	5.610053502	4.589221657	6.285605713	4.422132108	4.113018255	5.947025864	6.239217626	3.335251088	2.743872882	5.861452559	3.729217798	3.352805557	6.298421987
STAB2	2.397510937	2.399439762	2.371906702	2.367983197	2.348724217	2.423207276	2.361752241	2.332755946	2.976416324	2.360273108	2.33809553	2.396223826	2.333257251	2.403931789	2.571841251	2.624944853	2.637126508	2.5222455	2.619878301	2.385567489	2.848848491	2.462347798	2.527613724	2.361587957	2.419877714	2.447737384	2.7556335	2.812907976	2.348558658	2.498026159	2.337595662	2.41383602	2.3876718	2.368637749	2.349717228	2.330749232	2.429531162	2.422256644	2.432211645	2.42241512	2.477599645	2.413039446	2.430319982	2.326896341	2.496358651	2.327734676	2.417813255	2.331752888	2.361423657
RAB15	6.772487848	7.004078638	6.601333872	6.906915305	7.702951479	7.594714398	7.958058275	8.202460102	8.475789017	6.001906855	8.572654315	4.269672832	6.590563707	7.928344238	8.407383511	7.854614544	6.83590883	6.851096023	7.780032998	4.166663865	7.372452718	6.316827569	7.094570068	7.953694224	8.151947394	9.128893988	4.56868399	7.633450106	8.671741758	8.126377501	6.741707232	7.767548811	7.847862755	5.449867011	7.895063122	6.187088772	7.497092097	8.655434035	7.672820107	6.291524581	8.327126839	8.085026493	8.046889863	7.778430897	6.319565102	7.391212124	8.040974742	8.479264812	8.368024398
RBM23	6.332678969	6.434526724	5.857279935	5.611429063	6.669808205	6.697729833	5.883535572	6.547231613	6.725911109	6.583298467	5.882338503	6.296477624	6.827162142	6.58753054	6.500552003	6.034593079	5.638426612	6.499936418	5.24324839	6.300083085	7.66772973	7.003044411	6.397283193	6.535865436	5.986482805	7.149741499	6.75362675	6.640225736	6.434593084	7.484687978	5.862601181	6.21176154	6.937656678	6.812979811	5.788014514	6.486958284	7.149929616	6.305774706	6.6572772	5.27020709	6.360011383	6.401049258	6.582831516	6.08779235	5.693308963	6.566781002	5.80695676	6.584357759	6.473698228
OR5D18	2.285723007	2.285723007	2.285723007	2.285723007	2.285723007	2.285723007	2.285723007	2.285723007	2.285723007	2.285723007	2.285723007	2.285723007	2.285723007	2.285723007	2.285723007	2.285723007	2.285723007	2.285723007	2.372260072	2.285723007	2.285723007	2.285723007	2.285723007	2.285723007	2.285723007	2.285723007	2.285723007	2.285723007	2.285723007	2.285723007	2.285723007	2.285723007	2.285723007	2.285723007	2.285723007	2.285723007	2.285723007	2.285723007	2.285723007	2.285723007	4.93116579	2.285723007	2.285723007	2.285723007	2.285723007	2.285723007	2.285723007	2.285723007	2.285723007
RAP1A	5.576691918	6.722741116	6.414237857	5.865019378	6.112773106	6.342583118	6.130695941	6.360895629	6.35409183	6.095627531	6.919855274	6.204091084	6.938520311	6.370740625	6.090299555	6.189222091	5.818092223	6.634248798	5.289678877	6.029270481	5.938883719	6.524194644	6.9842757	6.130153304	5.698112134	5.586040764	5.807590218	6.386757508	5.57854329	6.818496747	6.049193235	5.765333997	6.532049379	6.916590903	5.283035397	5.166191254	5.83861174	5.626420196	6.099577324	6.278545633	6.302855154	6.017566877	6.305221841	4.958155412	5.273646782	5.950094607	5.764792659	5.890009631	6.1019048
SERAC1	3.572155193	4.286228878	4.355475455	4.40103303	3.714376544	4.070902207	3.887290195	4.676114289	4.13144543	3.287175287	3.560775658	3.985630526	4.027669495	3.798711414	3.592424517	4.147286675	3.330722732	3.685715466	3.614910439	3.375806821	4.245549372	3.496518986	3.987635967	4.003832078	3.457086675	4.106485396	3.368162665	4.660276339	4.43138486	3.766014531	3.563708488	3.747084103	4.171562439	3.192206637	3.24731165	3.782500945	4.342050587	3.712603068	3.517255778	4.101364701	4.279375562	3.979530038	4.451406936	3.630609225	3.122455197	4.470424139	3.385931691	3.957133876	4.537489665
SNORD22	0	0	0	0	0	0	0	0	0	0	0	0	0	0	0	0	0	0	0	0	0	0	0	0	0	0	0	0	0	0	0	0	0	0	0	0	0	0	0	0	0	0	0	0	0	0	0	0	0
NMNAT2	2.270521825	2.872092391	5.57746633	2.728153108	2.765630555	5.081027735	2.19623685	2.602486451	2.387633009	3.090212831	2.362503123	2.530530831	2.339798167	2.711557991	3.732098391	2.474157823	2.301719933	3.27204899	4.234410222	2.297085886	5.396979724	2.446308758	2.980670738	2.696933605	2.299089128	4.589323022	4.699117493	2.54394362	3.548912253	6.074717004	2.5085792	2.843203728	3.598065946	2.887027923	2.218171657	4.284457976	2.393688679	3.29642048	3.008017329	4.111674435	3.017715145	2.756712333	2.442197277	2.162747849	2.565606992	2.492254471	2.457266561	2.351456115	2.403682424
DEFB129	2.249569452	2.249569452	2.249569452	2.249569452	2.249569452	2.249569452	2.249569452	2.249569452	2.249569452	2.249569452	2.249569452	2.249569452	2.249569452	2.249569452	2.249569452	2.249569452	2.249569452	2.249569452	2.569019463	2.249569452	2.249569452	2.249569452	2.249569452	2.249569452	2.249569452	2.249569452	2.249569452	2.249569452	2.249569452	2.249569452	2.249569452	2.249569452	2.249569452	2.249569452	2.249569452	2.249569452	2.249569452	2.249569452	2.249569452	2.249569452	2.249569452	2.249569452	2.249569452	2.249569452	2.249569452	2.249569452	2.249569452	2.249569452	2.249569452
COPS4	6.864307315	6.454716131	6.478636043	5.217148823	6.500548845	6.540073152	5.091730632	6.480852667	6.863628145	6.474155296	5.61923703	6.703687779	7.736721239	6.807239737	5.616641632	6.205418863	5.429927117	6.543724128	4.703457462	6.535950184	7.283746963	6.687900145	7.060364744	6.07854794	5.721408255	6.976961818	6.0263109	6.990889985	5.098894563	6.414697409	6.021046392	5.917385539	7.368913861	6.572804977	5.116696954	6.686238856	7.169355942	6.291772484	6.458098121	5.570149895	6.214594614	6.584030254	6.195337242	6.030612495	5.322557911	6.472105061	5.307554285	5.715545423	6.975977627
EGLN3	4.310879228	5.445809173	8.374955744	3.041762114	6.646569771	3.205938042	5.720006823	7.516000759	4.613262453	6.844043166	4.898183393	4.295798086	7.658457935	5.296964141	5.78844917	6.422155389	5.828818661	6.92748715	5.86453503	7.746385005	3.856898059	3.811773158	4.863277142	7.462863392	7.134841148	6.178542155	5.946517365	3.580106219	5.530307958	7.036070335	5.872001154	5.446533537	4.5759254	5.339440535	7.353583151	5.88835541	2.582559661	6.053529292	4.474919355	6.522372479	3.899137556	5.913024372	5.048936869	6.376879671	4.822341502	7.943064999	7.189873358	4.349807141	3.852351975
ZNF148	5.890574144	6.196213111	6.399894726	6.008444803	5.899452863	6.931074253	5.930494857	6.596765256	7.044614798	5.685131932	5.703331022	5.790705466	7.109778582	6.804806213	6.464537151	6.386943497	5.926687206	6.161607016	5.543503424	6.46784511	6.313977041	6.640557341	6.914567683	6.503551824	5.683277554	7.777331911	5.211915043	6.629451778	6.446020257	6.563340041	6.247703364	5.88036522	6.335789306	6.550847926	5.147132344	5.028283875	6.857157984	5.891536518	6.253631328	5.897673789	6.813694682	6.730586078	6.856243642	5.468411504	5.172274883	6.336854084	5.668059414	6.075303678	6.596216627
CYB5A	5.374104114	5.953902536	6.042165366	6.607661744	6.963573772	6.6363615	8.642075207	8.342072815	8.051350999	5.709318055	9.76010293	4.47429677	7.535091142	7.798225531	8.325817578	8.139366985	7.775660395	5.678562672	8.712205787	4.525668298	7.424237257	5.71312665	7.910374437	7.7088168	8.787166703	8.973725204	5.753396247	7.518936452	7.249305548	6.214337094	8.322155063	7.859352292	9.579820021	5.775072935	7.217140225	7.304702241	7.036209476	9.153302025	6.377904809	7.489773855	7.625123027	9.114875482	7.63838386	8.133282606	7.89935528	7.503148868	7.254279109	9.009996592	9.004937431
FXYD7	2.306616844	2.592868409	2.479179092	2.266105324	2.230457355	2.46699262	2.300877065	2.173317005	2.201481181	2.798253977	2.349116019	2.446079177	2.22890491	2.220391964	2.273852408	2.39911171	2.317350113	2.451090416	2.579131312	2.210244818	2.173317005	2.265641288	2.222555671	2.329977245	2.392944379	2.455483739	2.173317005	2.453688337	2.481426475	2.282925737	2.438019149	2.281208014	2.211335963	2.311547708	2.251170019	2.306392251	2.209395491	2.321795234	2.490181923	2.363467885	2.616923064	2.173317005	2.485130707	2.205261952	2.719054455	2.276270743	2.242571587	2.317238782	2.468571764
P2RX1	2.31523854	5.399664946	2.526471947	2.461359801	4.116456003	3.632129615	2.38413332	2.10697496	2.446253433	3.961814515	2.402576582	3.258444242	2.622160978	3.857187314	3.038696904	5.624197825	4.044644557	3.562132665	2.226192541	3.115578425	3.866049004	4.733202401	6.577414145	2.22016607	3.007601162	2.176325437	3.238850243	3.266240879	3.731787912	2.436054761	2.725677705	6.526952123	2.597145744	4.116391554	2.498423746	2.452123957	2.363968034	3.474036555	3.466244477	3.289080279	2.311119339	2.397157858	3.099481383	2.306041862	3.94875381	2.551687355	5.688226295	2.154733748	2.288183335
OR10V1	2.226340659	2.226340659	2.226340659	2.226340659	2.226340659	2.226340659	2.226340659	2.226340659	2.226340659	2.226340659	2.226340659	2.226340659	2.226340659	2.226340659	2.226340659	2.226340659	2.226340659	2.226340659	2.515674585	2.226340659	2.226340659	2.226340659	2.226340659	2.226340659	2.226340659	2.226340659	2.226340659	2.226340659	2.226340659	2.226340659	2.226340659	2.226340659	2.226340659	2.226340659	2.226340659	2.226340659	2.226340659	2.226340659	2.226340659	2.226340659	2.226340659	2.226340659	2.226340659	2.226340659	2.226340659	2.226340659	2.226340659	2.226340659	2.226340659
PAFAH1B2	6.660586043	6.535043347	6.068304032	6.300263543	6.561333325	7.562779208	5.850423538	6.556552797	5.744546382	6.067230602	5.162938444	5.09379947	6.816895727	6.427858578	6.197910878	6.518538944	6.098822127	5.685572976	5.50680414	6.27270192	6.157094644	6.186257301	6.267700777	5.794396624	6.145404322	6.338791987	5.468108032	6.415222825	6.091102817	6.377820682	5.820006229	6.114668689	6.22009479	6.487503934	6.089386049	6.432725265	6.569697077	6.350573696	6.399917419	6.169430445	5.691133805	6.443154726	6.360824167	6.330352484	5.591870841	6.790711784	6.257831946	5.529665365	6.089279599
CSTL1	3.037625902	2.780784956	2.471231238	2.552416279	3.302746426	2.512368207	2.613196877	2.806300083	2.237601324	2.624622651	2.305305674	2.237601324	2.520092423	2.55132554	2.237601324	2.760700092	2.345445525	2.299680316	3.335414121	2.544543528	3.030950295	2.403292086	2.237601324	3.983902773	3.608104279	4.128377314	2.237601324	3.644875242	3.380201965	3.168778165	2.484813869	2.928119614	2.306871433	2.555900826	2.779399637	2.237601324	2.691740463	2.838005571	2.318040699	2.955697077	2.937620871	2.512368207	3.517510941	2.99494566	2.797665324	2.421764744	3.559637375	2.949997318	2.237601324
RHOT2	6.900278608	7.191396294	6.753579097	6.585067619	7.871235812	7.575491591	6.817056331	7.19654717	9.418892173	7.234893521	7.00818126	6.806061339	8.35373082	7.655201988	8.03372421	7.39288538	6.236741166	7.003443377	7.922094731	8.006724311	9.060420655	7.704079064	7.472528835	7.580868704	7.518912468	7.539985286	6.980071119	7.676723201	8.113486507	7.12868599	7.047033464	7.304932929	7.805307626	7.188311024	8.007828206	7.746165284	7.606552013	7.845530153	7.563032617	6.725193464	8.160175056	8.342648587	8.066276036	8.698748405	7.252643237	7.070304624	7.784626865	7.180703228	7.394326226
P2RX3	2.244242404	2.233274472	2.260214241	2.604846999	2.233274472	2.619632315	2.233274472	2.254636137	2.266473765	2.264705483	3.006437247	2.25701294	2.233274472	2.270354921	3.770219941	2.585089592	2.268709889	2.233274472	2.331823669	2.247836538	6.405952243	2.270354921	2.252850468	2.265648888	2.233274472	2.558450616	2.233274472	2.690468186	3.292131735	2.233274472	2.233274472	2.318694394	3.118760749	2.30747271	2.294765888	2.304622426	2.76107323	2.25784372	2.233274472	2.253326904	2.352626564	2.249390689	2.250584833	2.283086791	2.323873328	2.233274472	2.247118564	2.347459254	2.233274472
PHTF2	4.915293563	5.895996882	4.970926202	5.208601787	5.984516471	5.529120492	4.901277377	5.543805168	6.430857064	5.47657096	4.304218296	5.38727537	6.134806424	5.567323607	6.193183997	5.18949684	4.936253589	5.209158574	5.001769774	5.47358128	7.757793638	6.140968372	4.879454268	5.140667516	4.695877253	7.705554051	5.368901803	6.204221206	5.177602327	5.372153289	5.185558785	4.577766852	5.746197595	5.666572309	4.481040914	4.613553866	6.149548821	6.173380489	5.891271269	4.350132606	6.039982006	5.641353805	5.813141373	3.827458691	5.076332957	5.569506677	5.392539502	5.805435503	6.06302595
NAT14	5.603695965	6.931705561	6.416221633	7.610583919	8.849200321	6.411202633	6.89621919	6.468898234	5.226166332	7.571929364	5.84820096	6.728221902	6.864136763	6.27718807	6.305700418	5.420509073	6.06145584	6.822768289	7.021500051	4.742668501	9.225671993	6.207866059	6.189414288	7.07129004	6.286172831	8.152855348	6.57910325	5.962547684	6.651403706	7.887553401	6.626604374	5.896728007	5.913730215	7.750745595	6.745216314	8.362555109	7.746730648	4.942620382	6.439967549	7.436439701	7.064117309	7.622459184	5.498572458	7.551615036	6.787865852	7.104868257	5.98597298	5.389070174	6.485821765
SERPINB7	4.131723551	6.367241743	4.558512822	2.239473294	3.003559305	2.087090515	2.055302838	2.069163158	2.033112686	2.553886323	2.033112686	2.837996203	2.363714991	3.690933728	2.056143702	2.158604839	2.073196091	7.081052901	2.246071409	2.707275844	2.713396686	5.782154887	2.328950474	2.413046052	2.230029913	2.084746604	6.243672665	2.671927974	2.224496151	4.089837823	3.107628316	2.152404705	2.033112686	2.295442727	2.059621142	6.938341422	2.057343936	2.279939592	4.387500216	2.033112686	2.124335804	2.138899737	2.411250676	2.033112686	2.099786508	2.778114038	2.056623937	2.099091061	2.033112686
ARL5A	5.883053258	6.282260976	5.952520136	6.090180461	6.529417201	6.113138685	5.673639691	6.847232511	6.584480827	5.926010298	5.947883156	5.583853695	6.110022505	6.014917256	5.891005293	5.690979272	5.714685583	5.928309204	6.173498408	6.392278666	6.14609368	6.035916775	6.440166225	6.53955572	5.568553848	6.967146183	6.078178717	6.240926756	5.742174019	5.963409127	6.334194252	5.729037778	6.080698209	6.211555861	5.529293429	5.749134895	6.855921721	5.979132302	6.222986686	5.95038202	6.273371812	6.712111074	6.256295305	5.157344634	5.434430982	6.767903949	5.440331762	5.32201855	6.241594034
SAP30L	5.205214094	6.06691755	6.064503869	6.32597813	5.913717574	6.312470986	5.657960196	6.162411449	5.712399229	5.848822575	5.173842799	5.772377073	5.390867745	5.814081662	5.980539272	5.8213565	5.355787839	6.385918748	5.58679934	6.291993071	6.652228003	6.290365167	6.235749933	6.388906107	5.521530804	7.50788856	5.865008777	6.171959028	6.293604011	7.928990143	6.367358397	6.097188886	5.6878479	6.668877775	5.271428353	5.383483493	6.81675162	5.389941441	5.493328246	5.068409878	5.849393554	6.344526696	6.237004624	5.372970266	5.237764752	5.700692655	5.324962719	5.689014198	5.846016154
FAM47B	2.220669453	2.220669453	2.220669453	2.220669453	2.220669453	2.220669453	2.220669453	2.220669453	2.220669453	2.220669453	2.220669453	2.220669453	2.220669453	2.220669453	2.220669453	2.220669453	2.220669453	2.220669453	2.296643483	2.220669453	2.220669453	2.220669453	2.220669453	2.220669453	2.220669453	2.220669453	2.220669453	2.220669453	2.220669453	2.220669453	2.220669453	2.220669453	2.220669453	2.220669453	2.220669453	2.220669453	2.220669453	2.220669453	2.220669453	2.220669453	2.220669453	2.220669453	2.220669453	2.220669453	2.220669453	2.220669453	2.220669453	2.220669453	2.220669453
ACRBP	3.030718665	3.107412096	2.579941798	3.874988822	3.653370974	4.314031717	4.647445191	5.260295729	4.248302918	3.802719845	2.905237521	3.284991329	2.794170934	4.399338824	2.745582033	5.021202887	3.618289422	2.938343476	5.293009452	2.555885086	4.289735907	3.708388882	3.131692359	4.429538359	3.730745192	2.329381309	3.047386132	4.048650791	4.542204108	3.738067762	3.026031063	3.414157951	3.736883152	4.01839356	3.404214511	3.106121379	3.256402526	2.759119515	2.944948855	3.35099825	3.275123539	4.255181019	5.365146322	4.31556389	4.634633643	3.719615698	3.853765093	3.555998547	3.858535181
MITD1	6.1629449	6.069240545	5.626375408	5.689585401	6.672984683	5.378551578	5.839902584	6.827931419	5.946213334	6.294475159	5.179784123	5.413113263	5.756359683	6.319582384	5.227486594	4.917523344	4.97450564	5.774847831	5.397520608	6.248169912	5.513926054	5.898298226	5.29558048	6.063014964	5.500289783	6.032512856	6.019451157	6.6380552	6.07754068	6.202798616	6.192199718	5.099844781	5.083113399	6.327178417	5.716011848	5.360091173	5.413034052	5.05839643	5.729596761	5.886650201	6.678882419	5.854515387	5.28267157	5.392723926	6.319078447	6.129121298	5.529162346	5.116616315	6.182614159
IMPDH2	10.24912505	8.598839281	7.99111938	9.373551878	7.925390268	8.558881009	8.886260624	8.43627622	8.184081078	9.010654533	8.167844362	9.04081515	9.139118443	8.631902144	9.329887598	8.591884671	8.241677752	8.58675095	8.046097693	8.643069579	9.368047016	8.347700528	8.918152032	7.798242633	9.716158525	8.582822707	9.068111634	7.95346369	8.041927548	9.045365389	8.256891616	7.99983122	8.484113562	9.526524425	9.228053284	9.947285205	8.191135245	8.809718306	8.729378068	8.474417612	8.823797724	8.621399929	8.102140577	9.281618877	8.127863673	8.676583087	8.199431771	8.876531207	9.07930261
LINGO2	2.290189987	5.08570933	2.308982583	2.806746815	2.290189987	2.290189987	2.290189987	2.290189987	2.290189987	2.376022947	2.944375997	2.323129914	2.464771836	2.366561925	2.654836646	2.443372058	2.339297468	2.762012617	2.489023939	2.42628621	6.575219986	2.391070363	2.370055438	2.312761341	2.290189987	2.680805858	2.35803909	2.290189987	2.35236865	4.777861405	2.329826189	2.369930828	2.372172009	2.316529341	2.566654457	2.412360383	2.87849562	2.357410239	2.290189987	2.371798742	2.309504433	2.356403456	2.314191845	2.325065011	2.327126001	2.290189987	2.309504433	2.290189987	2.460822003
SURF1	7.159140242	7.795742589	7.354553103	7.955199492	7.552853379	7.94429999	7.360510682	6.857303009	6.973014196	8.017085875	7.443434235	7.475619346	7.682577316	7.548831631	7.093064046	7.567374373	7.723572716	7.969261313	7.024044059	7.664515854	8.461425547	7.388114505	7.533889766	7.501074667	7.446935244	7.879579334	7.86738355	7.532956318	7.182554229	8.054971067	7.222481001	7.207149672	7.394204774	7.425147476	7.195929764	8.702192635	8.058364933	7.425436846	7.798522042	6.268421897	7.375161657	7.627713217	7.919557271	7.838499472	7.607467532	7.816484846	7.630997654	7.578088824	8.02660667
CHMP4B	9.308499792	9.743874012	9.846877926	9.380891072	10.31531147	10.58011787	9.568197416	9.670587176	9.941285842	9.984595086	9.687379801	9.590760993	9.228807183	11.53880213	9.387620341	9.848990179	9.390932706	9.43407869	9.676284827	9.621478516	9.266908788	9.608981468	10.53905024	9.77296757	10.22310151	9.057458577	10.09746228	9.887275469	8.641785685	10.32148461	9.613203053	9.62893257	10.10860046	10.53032433	9.761449511	9.768067828	9.878191138	9.233663743	10.00240518	10.07221064	10.33434597	10.50080358	10.11338768	9.593708577	9.214097562	10.09671509	10.19443805	9.155365007	10.50727811
EPHA10	2.439057522	2.54628046	2.586755632	3.791313965	2.251160006	2.263988078	2.425954394	2.301352442	2.344455277	2.341250688	2.294148238	2.216713125	2.190013869	2.332986921	4.703793977	3.92592008	3.032630226	2.468228791	3.602187223	2.185891412	5.518564639	2.323799244	4.066930711	2.679972272	3.614177938	4.820256292	3.493177533	2.516063115	2.90173387	2.449772658	3.072558649	3.084788053	3.747245853	2.515413981	2.476108797	2.236915196	3.319053483	2.682968421	3.001741817	3.933969532	4.874386516	3.497006849	2.654079892	2.831950328	2.881688267	2.363508387	3.837974743	4.335467015	3.375876266
IRAK4	4.063288525	6.009024048	4.079506904	6.189114744	5.601251413	5.119646689	4.822793424	5.835832691	6.267504193	4.799487085	4.279874176	5.613857345	5.915530831	5.472633639	4.547362796	5.429167591	4.640601785	5.093622737	5.389207045	4.700661429	5.583652725	5.624503004	5.33891419	6.324341515	5.060630256	7.010734503	4.546094669	6.245350967	5.736708876	5.02403776	5.462512152	5.687460367	5.943706347	4.981236519	4.900329657	4.573940988	5.879279282	4.826803465	4.459648818	4.556686477	5.761040885	5.591499888	5.803526032	4.558724398	5.035562128	4.622347402	4.911102217	5.103366733	4.628475602
DPYSL5	2.247495568	2.257214855	2.238645395	2.213272868	2.213272868	2.27308862	2.221469354	2.213272868	2.570399749	2.213272868	2.213272868	2.228177941	2.24101178	2.225067867	2.213272868	2.249375252	2.243019574	2.213272868	3.038228355	2.213272868	8.981226335	2.304336662	2.285343081	2.312052001	2.606058141	4.956393828	2.234017584	2.213272868	2.213272868	2.231994778	2.213272868	2.285229127	2.213272868	2.538104229	2.213272868	2.302315844	6.131644966	2.213272868	2.213272868	3.169351263	2.450995875	2.320714832	2.234968323	2.22913328	2.213272868	2.213272868	2.273203724	2.225786286	2.213272868
MGAT4C	2.248849227	2.337551124	2.244771098	2.248287428	2.28667187	2.244771098	2.244771098	2.248708798	2.291856935	2.262404683	2.247584864	2.266848116	2.248849227	2.817378419	2.244771098	2.244771098	2.244771098	2.254874452	2.360697306	2.250252744	2.696724089	2.302981135	2.244771098	2.247865932	2.244771098	2.253335568	2.244771098	2.25053328	2.244771098	2.299327983	2.244771098	2.28256487	2.247584864	2.276381825	2.247725405	2.833231399	2.244771098	3.003188475	2.244771098	2.244771098	2.244771098	2.247725405	2.251234375	2.244771098	2.262126503	2.249972153	2.24730374	2.248427899	2.376047715
PELI1	5.24891071	5.027477979	5.622596174	5.496080623	5.856872055	6.156547856	5.779210677	6.79690924	8.590268743	4.773795073	5.698299413	4.893976307	7.056484386	6.566090686	5.931526462	6.589969054	6.203552825	5.151763969	5.519968623	5.963989372	6.460199635	6.544839418	7.355279008	6.774546871	6.418356381	6.812476571	5.003950415	5.95277403	5.971250437	4.343296371	6.69278308	6.867476977	7.175502557	5.425311626	5.305711357	5.337951027	6.322817402	6.576451596	6.281385869	7.092124647	7.018877809	5.777143269	7.509441563	4.420137077	5.273610696	5.895751762	5.812984111	5.893275986	7.447622298
CEL	2.871794912	3.441658959	3.100521791	3.825010118	7.155006785	5.833889453	4.490900579	6.491691186	6.760476919	3.510408265	3.502340192	2.846076069	5.845499852	10.00639999	4.537915886	6.443187838	3.714858601	3.354831873	6.370480191	3.909848398	6.276142608	4.486538924	8.962259348	4.425509786	4.545895652	8.037872486	4.369628581	5.671225588	5.093162277	3.998891607	3.320261296	6.098154868	4.10703211	2.897132676	3.962401976	6.064498371	5.393436725	3.253943249	5.202048563	3.162539692	4.537331577	5.158858761	6.889787994	4.862327299	3.333755171	3.421167775	8.497881334	5.579319637	4.898015533
GFRA4	2.279697834	2.279697834	2.279697834	2.279697834	2.3534007	2.279697834	2.279697834	2.279697834	2.279697834	2.279697834	2.279697834	2.279697834	2.279697834	2.279697834	2.367345339	2.279697834	2.279697834	2.279697834	2.334995874	2.279697834	2.279697834	2.279697834	2.279697834	2.279697834	2.279697834	2.279697834	2.279697834	2.279697834	2.279697834	2.279697834	2.279697834	2.279697834	2.279697834	2.279697834	2.279697834	2.279697834	2.371436031	2.279697834	2.279697834	2.279697834	2.279697834	2.279697834	2.279697834	2.279697834	2.279697834	2.279697834	2.279697834	2.279697834	2.279697834
AP4S1	3.46166224	3.451325332	3.089492154	3.225478022	3.687700402	3.650403114	3.539663699	3.67544696	3.262221629	3.962544526	3.411140671	3.762986717	3.851170998	3.291856546	3.223018682	3.383800773	2.857833809	4.246387766	3.008536527	3.122035435	4.301499915	4.012710886	3.282500951	4.042130458	2.68509348	4.336727724	3.66964687	3.74980335	3.295779741	3.285076115	2.88808504	3.192134819	3.476299813	4.258172292	3.514594132	3.911234218	3.50653563	3.363123846	2.71838277	2.832581844	3.878018199	3.209332166	3.550972962	3.341353637	2.970327644	3.257346703	3.085566189	3.713976063	2.69292816
MFSD5	7.2980131	8.263416783	6.393551174	6.896858386	7.945288942	7.649467524	7.770314105	7.985666889	8.504781219	7.865757169	7.249171522	7.91015561	7.159475324	8.427317215	7.653196104	7.479626287	7.30075359	6.739837537	7.359312802	7.26422386	6.445409513	7.628108723	8.258861737	7.39682751	8.373035713	7.946330824	8.052932605	8.126459904	7.7501231	6.87382183	8.504821985	8.52946662	7.260348076	7.337970683	7.914302726	8.068549156	7.449210846	8.161349842	8.569853244	6.569650122	7.663433616	7.247873972	7.873013194	8.169369735	7.670815025	7.678881537	7.245762388	7.205791386	8.103079486
TMIGD2	2.411588192	3.429979963	2.272875374	3.370429313	3.2917392	3.561222034	4.659440722	2.625339345	4.954304397	5.192617446	4.569624062	3.124534191	2.223996247	2.817801324	2.782396936	2.876167323	2.600495173	3.579883137	3.851213199	2.880449082	3.198813743	3.087725302	2.839367178	2.493065825	2.223996247	5.39651669	3.108675705	3.634719274	2.606193158	2.922268369	3.684895042	3.004278667	4.412442533	4.057044152	2.91717987	3.985521116	2.770671209	3.079362058	5.834125071	3.419555218	2.914116891	3.45386348	4.012651446	3.710516956	3.884437886	2.655094609	3.534311337	2.973101212	3.566109245
GPR161	4.697243307	3.770757576	2.964897415	2.37695985	4.186270014	4.71888526	3.271541852	4.053128439	3.990499629	4.27070625	2.641913344	3.911364884	3.448531158	3.560755272	3.235113807	3.359524905	3.19427361	3.870718552	4.565576436	5.030560207	4.749746103	4.603355692	3.167734877	4.455550757	3.110230152	6.021163485	3.597403372	3.611396307	3.138884045	3.106977594	4.125600133	3.747049437	3.319124669	4.768708102	2.959738681	3.742571553	5.214777881	2.70045164	3.347518452	3.273872291	2.688742145	5.912258999	3.73347765	3.091884655	3.57405106	4.178411494	3.305667366	2.198402871	4.537423306
TSGA10	3.16582741	3.078290532	3.004243147	4.116771187	3.854396172	3.113883967	3.543734953	3.956637768	4.133006335	3.117805503	3.506870142	2.597779119	3.263842928	3.44094909	2.987366664	3.707730246	3.171616649	3.22351214	3.132045942	2.576186259	3.785717417	2.586237144	3.563280405	4.443342825	3.188665801	3.698249995	2.610082561	4.416334556	4.232276313	3.69318311	3.349441335	2.917589743	4.078094101	2.990785233	3.283241484	3.239315194	4.200341115	3.574983971	2.73004317	3.255455196	4.415945571	3.617791336	3.522821515	3.582701158	3.712185263	3.641323662	3.57880722	3.400781429	3.659046019
SF3A1	6.81656002	6.817474712	6.374998716	6.460268845	5.986118538	6.959755633	6.300045735	6.65775586	8.153373682	5.982315532	5.859753049	5.934648078	7.006924177	7.008435948	6.888824316	6.486232239	5.970336377	6.763922675	5.100537651	6.666532478	7.161966631	7.380911247	6.75481722	6.703439685	6.360043849	7.16457752	6.63497759	6.464297401	6.013239994	6.995745939	6.587236754	7.379755069	6.550157104	6.925778343	5.791640859	6.477440235	7.431680333	6.716679868	7.312268009	6.132945926	6.841558146	7.274111825	6.463236747	6.00282302	5.336714912	6.614526271	6.304298001	5.880490549	6.679946329
TGS1	4.826904405	5.064975213	4.282975539	5.689315954	4.85322174	5.758525677	5.158415332	5.227665762	6.364120823	4.173164177	4.747039354	5.127860795	6.128267604	5.262579819	6.028453775	4.596891534	4.940067262	5.444369623	4.713048793	5.826269361	5.849619578	5.872336602	5.080171599	5.091413704	5.362130731	6.180723513	4.55967977	5.254177438	4.374936792	5.079477674	4.917307158	5.563203245	5.209924782	5.429915572	4.544601392	5.037040793	5.958021849	4.77116143	5.702571926	5.061317309	4.564911514	5.729244767	5.584730149	4.794204096	4.062679184	6.079564806	3.413687639	5.031256743	5.96324954
REEP2	3.976977328	4.193246342	2.747234073	4.015402854	4.800692363	3.4420506	2.61382067	2.289370099	2.683358861	5.243244925	2.381873261	4.054902796	2.642100001	3.913306065	2.728503431	3.744479704	3.660591828	2.853805031	3.495411096	2.815320157	6.187575513	4.062965154	3.571691786	2.467497456	3.778391152	6.920910853	4.167263327	3.08274183	2.837245148	3.011919641	3.987914883	4.44794926	2.736680385	4.383161293	2.607451909	6.785303947	5.322646023	2.827469574	3.78088177	3.601739451	2.437900721	5.208438588	3.17240548	2.937585197	3.711970422	4.141077046	3.728205813	2.406850207	3.210627066
NMUR1	2.249997364	2.684111546	2.3834169	2.271882072	2.34408157	2.26446663	2.237479741	2.27901324	2.281541776	2.706139044	2.569737376	2.467660627	2.397981156	2.371374612	3.276345743	2.44799036	2.349450733	2.237977853	2.443342145	2.840273353	2.616274421	2.463709325	2.377967481	2.309497636	2.263002721	2.601045057	2.265685261	2.598707308	2.871280604	2.667202352	2.514037263	2.71965005	2.576994725	2.785281961	2.241086613	2.957450302	4.063031846	2.287900923	2.815680895	2.381528945	2.315015383	2.372382529	2.584873208	2.373165909	2.734616265	2.47356452	2.439313977	2.40498267	2.309262304
PLK4	5.560292037	5.578090278	5.465054375	5.132947408	3.919067287	6.264800059	4.325605371	5.471098928	5.818489051	4.347505235	3.968700314	5.109630781	7.021544439	5.544917227	5.286991707	4.998012161	4.147181307	6.385318003	5.222732549	6.33060145	7.194452759	5.684097407	6.090057844	5.213807171	4.891717282	6.910832431	3.961775893	5.663034108	4.561119429	5.895641198	4.542319881	4.404135661	5.855833507	5.942211204	4.620013011	4.387721754	6.442325752	3.199318739	5.722738287	4.976652544	5.694898977	6.497481347	5.101827824	4.054927835	3.840996018	5.46261615	4.564228277	5.270542361	6.362276824
DHX40	4.700039709	5.342212853	5.881668234	6.10310717	5.832632082	6.510468936	4.685681065	6.219319553	6.930060169	4.718877799	4.765135451	5.146095016	6.70495325	6.084482404	5.667790841	6.02004713	5.634360709	5.625861274	5.245601387	5.366597539	6.887462516	5.435387789	5.850246506	6.6279744	4.909493435	6.588951168	5.238541766	6.459414983	6.099024082	5.492818693	5.943461014	6.557502357	6.493424848	5.343952315	5.126097558	6.069088852	7.030174401	5.900467456	5.649083083	4.717391487	6.517448338	6.31088857	5.923225314	4.865377164	5.350207121	6.079626949	5.11064846	5.410161281	6.364090909
NPEPL1	4.603286049	5.137194769	4.652097082	4.883957268	6.49782023	3.807147069	5.727439395	5.229952031	5.3315787	5.967302831	4.659358276	4.853965979	4.175668792	4.534769623	5.707325775	6.041395371	4.824359319	3.765581289	6.088040985	4.79615097	5.736999529	4.847894874	5.187291736	5.814112746	5.688597363	5.645420097	4.519975931	5.819174193	6.204569388	4.112398771	5.663423619	4.541184538	5.233138811	5.549781056	5.884934312	5.672137897	6.102253926	5.199587987	4.055347013	5.238502972	6.609326696	6.702502703	4.511246671	6.592320729	6.290397383	4.659358276	5.798744784	6.359113348	4.624406677
SYCN	2.316687532	2.316687532	3.254089817	2.316687532	2.316687532	2.599202423	2.316687532	2.316687532	2.316687532	2.316687532	2.316687532	2.316687532	2.316687532	2.486763432	2.316687532	2.491993875	2.316687532	2.316687532	2.612854161	2.316687532	2.316687532	2.316687532	2.79638967	3.047030715	2.822408546	2.316687532	2.316687532	2.316687532	3.095489784	2.316687532	2.316687532	3.158682296	2.316687532	2.316687532	2.316687532	2.482862305	2.316687532	2.316687532	2.47705919	2.316687532	2.562095043	2.316687532	2.474352419	2.316687532	2.439961734	2.316687532	2.316687532	2.316687532	2.316687532
CELP	2.173486661	2.167046735	2.140259187	2.22417124	2.208418232	2.410906558	2.199259311	2.265796428	2.239200871	2.140259187	2.162639899	2.211411304	2.173924737	2.37815957	2.279598969	2.140259187	2.211553682	2.140259187	2.335272344	2.140259187	2.33120422	2.168659322	2.310029406	2.260018988	2.163963316	2.186862882	2.190188299	2.231353766	2.185994162	2.162934093	2.140259187	2.16249278	2.140259187	2.140259187	2.16411029	2.858927557	2.454731852	2.140259187	2.16690005	2.200407253	2.182078658	2.212692215	2.406165035	2.372546025	2.180625863	2.2029869	2.161315308	2.365370858	2.26730588
EHD1	8.09137658	8.837588316	7.42309464	7.521835172	7.688352458	7.817002752	7.010382872	6.775668925	7.269042266	8.265733793	6.923016015	6.960009286	6.821303868	7.031295086	7.150594103	7.201260883	7.184772639	8.241805521	6.415782942	7.601785175	5.900546469	8.385161757	7.202374304	5.746207587	7.043118016	6.554661147	7.07873116	6.592257303	6.747091963	8.501990691	6.785727954	7.260556678	6.961269873	7.376634326	6.348595034	7.536777071	6.455384007	6.856920768	8.409917515	6.892645945	6.797105888	7.62702949	7.131754577	6.458147578	6.625927184	7.3605084	7.885852062	6.813213781	6.883185726
MALL	7.20740108	7.114314844	6.680913944	5.213113971	3.132241539	5.771813722	3.809834419	4.26780959	2.598464045	3.196172141	3.148269695	3.843831547	7.922268005	3.249484439	2.968640471	3.20201699	2.795699427	6.806762648	2.70697613	5.553472906	3.191036997	5.246525558	4.38860179	6.51656384	2.892848535	3.753877679	3.488709817	5.114335975	4.210989704	4.024041769	3.266711886	3.620110444	3.352122169	3.589847444	3.342722943	2.805700396	2.91591458	6.207388615	5.433767532	3.00909231	2.709367338	4.089434027	4.534473581	2.447521128	2.56196543	5.844547939	2.509899276	2.691474144	3.077683363
TNS3	5.837116908	7.468147221	5.795515814	5.875057179	7.204922007	5.184108871	6.752007563	5.640319954	6.245823539	6.842239682	6.256893674	6.404929028	7.199565934	7.355888888	7.031689304	5.729688681	6.089877892	7.531743795	5.131326886	4.850068331	4.936533424	7.942328888	5.836991055	5.436100982	5.721228073	6.854812006	6.207389119	5.924303699	6.716287295	8.02799131	6.616830262	6.101802424	7.308617957	7.569235603	5.008092882	5.773173226	7.702430797	8.233418708	7.478973855	6.551808603	5.502299929	6.231636097	8.073978594	4.785821725	6.778936433	6.982522062	5.125363418	5.610339269	6.335508313
TMPRSS6	2.455028238	2.733739653	2.417071988	2.500860836	2.484439149	2.308191801	2.422101134	2.428983909	3.373753406	2.482147044	2.996110485	2.982720892	2.417806645	2.531355538	3.17429562	3.505025523	2.401332833	2.378922419	2.678709587	2.595447849	7.82553377	2.499582423	2.4792511	2.341265956	3.403639846	4.25205347	2.936112478	2.882717809	3.080740602	2.491884846	2.350591518	3.458888418	2.299585675	2.613117884	2.506548929	3.421879175	2.80720596	2.251839988	2.336801072	2.832827311	3.165173719	2.763029392	2.399737513	2.448080407	2.688246102	2.655421553	2.410440921	2.866377813	2.432100176
FCER1G	5.964172144	8.831947499	6.436241051	6.700415641	8.188554649	6.169234444	5.137941729	3.442897032	5.397509458	9.427756479	5.546690158	8.901765155	5.161757364	6.81004238	6.97822894	6.694076147	7.777971852	7.920249834	4.887457247	6.654914441	5.282718302	8.157871644	6.539185285	4.652458033	5.784772654	4.358972411	8.811892016	7.178260449	5.42447359	7.031532385	7.06577446	7.430833674	4.804693745	9.982690403	3.204461556	5.704907858	7.072760384	5.679549386	7.213194471	7.213504522	4.933470901	4.833708798	7.819983273	4.230436855	8.67922655	7.611128391	4.485824347	3.644902699	3.945044942
KLK1	2.202467386	2.634232619	2.541432637	2.52735008	2.420760619	3.464570892	2.32458029	2.222041279	2.92107	2.867981363	2.263911341	2.312074647	2.611760642	2.631109094	4.387136298	4.143490429	2.685004429	2.540592156	4.431142279	4.280276571	4.064423013	2.411469827	2.947025615	2.272281367	4.478943593	5.558769545	3.061540187	2.446815221	2.293191624	2.673554076	2.337731451	2.686168635	4.069035012	3.587345572	2.324135814	3.204385853	2.235359473	3.502098227	3.178284456	2.547300182	2.626234662	2.600860484	4.071608108	2.677243043	4.018994725	2.402839821	5.157453537	2.392151761	2.181460062
GRIK2	2.28355611	2.541876535	2.286566955	2.281670697	2.323368389	2.308184496	2.402636425	2.307938099	2.315799156	2.377926627	2.313347803	2.428667889	3.757601419	2.303371109	2.421928392	2.326407771	2.397480245	2.286441645	2.448122725	2.312979692	3.605490254	2.573349448	2.316044031	2.628028595	2.350940731	3.003651672	2.337289652	2.501484085	2.498942845	2.450437386	2.745883963	2.362323545	2.53458061	2.346765212	2.359842266	3.464122556	2.995149738	2.320443718	2.35105983	2.59239698	2.310891706	2.49682125	3.450026353	2.314574071	2.397939422	2.31113753	2.286942808	2.270679709	2.283430503
SPAG6	2.219093232	2.362964268	2.230625976	2.189913416	2.246785042	2.313234343	2.64418996	2.217644172	2.317928688	2.167606789	2.347695196	2.71260801	2.317482362	2.233015374	2.167606789	2.29904522	3.492405149	2.666538768	2.923629161	2.390958657	2.769729844	2.167606789	2.30062972	4.092398759	2.222347523	2.688829539	2.225713469	2.272955411	2.238018377	2.286411215	2.201470925	5.242159263	2.351719954	2.555593454	2.204526929	2.475821271	2.679492073	2.210981196	2.167606789	4.589917441	2.232179601	2.380175386	2.712118883	2.167606789	2.229908271	3.147683108	2.247965052	2.323494437	2.218368911
RCN3	6.50173854	8.367716452	7.313883925	8.15417593	8.603710228	5.677700633	7.622236375	5.064595845	4.461455371	10.04166037	5.078906684	7.76901303	6.579343698	9.039789924	6.67023343	7.198274593	8.164316573	6.337678432	5.283081959	5.80318832	6.691613061	8.784597845	6.410016719	5.440383925	8.035747521	5.012984714	7.85000706	6.069132203	6.200916072	7.430185239	7.222538986	6.830203191	5.45718953	7.695504969	5.610807185	6.961300734	6.732089903	5.433621219	8.709639896	6.582487991	5.482265821	5.903981335	7.825455325	5.552413765	8.711620714	7.664609192	6.790412283	5.365348458	5.447370089
MEPE	2.271413453	2.371474294	2.358798387	2.208187431	2.415132451	2.208187431	2.331150493	2.289681892	2.251226866	2.269017377	2.208187431	2.859440074	2.251098925	2.208187431	2.26066025	2.282079875	2.208187431	2.208187431	2.423693657	2.208187431	2.208187431	2.208187431	2.208187431	2.442313214	2.208187431	2.296251609	2.271791385	2.479644731	3.482312676	2.237207955	2.263578585	2.23669066	2.777409239	2.280954555	2.297487524	2.208187431	2.615849031	2.232155674	2.208187431	2.35702819	2.683414579	2.270279011	2.208187431	2.208187431	2.234230742	2.288065452	2.362684495	2.208187431	2.208187431
PIGR	2.337390427	2.413821295	2.33319592	5.69879992	7.00489282	3.807674121	8.447531127	4.448438152	3.053428076	8.613271674	5.410502138	2.827644513	7.61620882	3.395632843	4.244719737	2.645883766	5.18309952	2.359926744	4.460168623	2.340855622	2.426281783	3.468184799	6.244906219	2.30295665	2.978587869	2.61138368	2.724995514	10.23550695	2.41843778	2.312627258	5.614750909	2.61872356	6.528454449	2.984774462	2.726237048	5.104197234	2.338586368	9.196123462	2.736830267	2.627075083	3.539874374	8.005064657	6.150220056	2.449203692	3.960746102	8.319010644	2.481506427	5.5633753	8.03378452
PRAMEF20	2.172014172	2.172014172	2.172014172	2.172014172	2.172014172	2.172014172	2.172014172	2.172014172	2.172014172	2.172014172	2.280373635	2.172014172	2.172014172	2.172014172	2.172014172	2.172014172	2.172014172	2.172014172	2.466116535	2.172014172	2.172014172	2.172014172	2.172014172	2.172014172	2.23035689	2.172014172	2.172014172	2.172014172	2.172014172	2.172014172	2.172014172	2.172014172	2.172014172	2.172014172	2.172014172	2.172014172	2.172014172	2.172014172	2.172014172	2.172014172	2.223914881	2.172014172	2.172014172	2.172014172	2.172014172	2.172014172	2.172014172	2.172014172	2.172014172
MED10	6.61304524	8.287294986	8.625540792	6.274967965	7.502730225	8.618192963	7.809562188	7.78291884	6.200448294	8.10118412	6.108419934	8.098012692	8.036155429	7.981219354	7.629670574	6.603458303	7.028150362	8.93998711	7.204828508	7.590297076	8.017876726	8.132888314	7.270207536	7.111841689	7.282629867	7.907784727	7.753816125	7.602574908	6.002671073	8.32876557	6.263908576	6.977466777	7.540755146	8.488660274	6.623194904	6.598202189	8.271116808	5.902590933	7.530355569	6.481135893	7.702557656	7.94229246	6.861243153	7.505529763	6.727408467	6.666470786	6.391209631	8.262380767	7.90712169
KRT12	2.419130744	2.302579555	2.569845576	3.424161941	2.23303549	2.851897324	4.692930067	4.099669201	2.497685811	2.23303549	4.469644349	2.23303549	2.277077068	2.341815272	3.481121589	4.675351082	3.309721138	2.286381352	3.963780143	2.23303549	5.611543044	2.409715538	2.23303549	3.121083986	3.751307748	2.56346918	2.266097199	2.904471931	3.07464472	2.262732189	2.23303549	2.54854809	3.531212806	2.23303549	2.542951965	2.23303549	2.261518769	2.461070344	2.656956969	2.272802651	3.125916557	2.6267701	2.397060947	2.823941342	2.385768731	2.908440682	2.31457193	3.922172975	2.61231379
RICTOR	6.004185415	5.847416457	6.07346748	5.242266128	5.756763195	6.080242211	4.523235334	6.074797901	6.009116962	4.174201965	4.929311723	4.866502733	6.362092797	5.451670246	5.623635821	5.434554022	4.333820625	6.398981945	4.320559204	5.633834846	5.924774542	6.098031882	5.497067957	5.894251355	4.050696118	6.250113227	4.878073657	6.218947222	5.437783922	4.724595485	5.464629953	4.959614813	5.904138032	5.891486945	4.615596056	4.193051892	5.68092117	4.43190591	5.119941596	5.070875375	6.27477213	6.068469421	5.435224061	4.683602284	4.134482696	5.581862833	4.565052612	4.814648149	5.481779266
SNX11	5.396588369	6.338884185	6.200125212	6.179520675	6.510042065	6.589954707	5.54769943	6.222989281	7.05262984	6.516800116	5.233101451	6.480476925	6.672309579	6.314117453	5.907637883	6.142947689	5.859814654	6.41774236	5.702925146	6.870187	6.684068078	6.336322523	6.139022054	6.552533426	6.058868471	6.275694854	6.423980647	6.535145461	7.176463812	6.735155868	5.768582749	6.152501865	6.413034469	6.5346102	5.04738193	6.411962763	7.256688635	5.358727863	5.526800879	5.381004344	5.995556241	6.783547906	6.447393206	5.892291964	5.826818738	6.346020155	5.570080472	5.597938633	6.759313347
DYNC1I1	4.218926131	4.656706835	2.531397166	2.127287392	4.792372009	3.36964144	5.383926971	4.995412336	6.149844622	2.936574204	3.691793609	3.315334385	5.10441312	4.575175407	3.920701486	5.34311522	4.93404334	4.208161669	4.576687896	4.87022336	6.67548042	4.321135521	4.487297144	5.419425453	4.938527223	6.286538636	4.248764409	4.9674552	3.245337856	2.392367056	5.162030095	5.313028714	3.489155636	2.56905957	3.45636833	6.50872358	5.140124189	2.738062218	5.118053574	3.878711584	2.615396785	4.726872896	4.799778114	2.199000841	3.923547674	3.193295437	4.340395497	2.430143884	4.720495151
CSDE1	7.877795161	8.429523161	8.413512926	8.15217236	8.22567082	8.661196401	8.477763488	8.073674006	9.689395044	7.817869631	8.023324151	7.895765406	9.37506301	8.701144807	8.271176261	8.391152581	7.579540307	8.894447616	7.625483176	8.003444218	8.459643945	8.635849797	9.218602237	8.887716023	8.072080785	7.939305915	7.918170757	8.44097078	7.013562283	8.809349883	8.57830564	8.182027182	8.539610855	9.028868174	7.595968859	8.127802271	8.622549371	8.078786005	8.710918547	8.660707681	8.180072047	9.055474019	8.545818426	7.826561839	7.059553136	8.369193134	7.938638975	7.860936162	9.180607429
CD226	2.222506252	3.009458657	2.343677224	2.351844557	2.629605459	2.233880551	2.207249841	2.213648903	2.302634519	2.954932815	2.320199863	2.471163732	2.203003378	2.303905178	2.452945387	2.399046329	2.426341699	2.724185062	2.294129431	2.293809333	2.338544703	3.003512703	2.407338218	2.310975439	2.187266348	2.366811309	2.737752107	2.844299623	2.27303759	2.346950729	2.439574128	2.433689639	2.263557118	3.282036936	2.142428095	2.806356631	3.456746047	2.262353168	2.31433786	2.532601702	2.189942077	2.277155454	2.73031639	2.204611888	2.661270649	2.463389198	2.237015116	2.151576678	2.160299931
ABHD12	7.434246601	7.842739247	7.609971165	6.857198791	8.225115659	8.559652134	8.635313696	9.043647238	8.253870093	8.355003927	9.896981051	7.94451864	7.742266436	8.241039048	8.922831571	9.641928989	9.280125705	8.492780924	8.732295888	7.480713133	8.919419185	7.769464306	7.941352443	6.737428509	9.985368849	9.021890682	7.710179974	8.228354591	8.514790357	8.869151973	7.883926847	8.131506714	9.960933117	8.387718927	8.863499886	8.425939283	8.582516664	8.821639241	7.61565132	7.306039418	7.958511932	9.523207973	9.085397441	8.14169425	8.67223805	8.822032223	9.29412294	9.116817767	7.903168273
ABI2	4.561260102	3.927718795	4.128792454	3.849331304	4.260367971	4.606995814	4.299610843	4.903286885	4.353879879	4.353004734	3.86705354	3.620644123	4.841175601	4.389131428	4.526276047	3.851935726	3.476755306	4.488005488	4.001673588	4.522780262	5.746675418	4.80661837	4.360882941	5.00284031	3.40937484	5.863250625	4.618367588	4.972218379	3.88825789	4.565908259	4.510317726	4.13092362	4.580490363	5.516742058	3.993754175	4.445515613	6.114626858	4.300786196	4.584993637	3.906144913	5.102657577	4.309436855	4.22217937	4.344244127	3.687269081	4.857491318	3.883648718	4.432225938	4.278710862
ASPSCR1	4.798164715	5.225117244	5.252855174	6.160339895	6.437655022	6.216285854	5.188625098	6.189873572	6.914304451	6.409112433	5.234680536	5.482830201	6.04276278	6.263207466	6.239684804	6.233530087	5.773256695	5.974987231	6.448425836	5.745632718	6.841354573	5.837206746	6.412304597	5.680265326	6.097493692	5.516047321	5.66804355	6.480528678	7.128404401	5.939418906	5.82500465	5.676683807	6.649428306	5.64420334	5.636807122	11.61957045	9.686854746	6.180696267	5.322109011	5.50433356	6.868719969	6.737408905	6.090109923	6.151762086	6.607081713	5.939386028	5.66244992	6.396952913	6.620460938
IFI16	8.520050925	7.624709103	6.497083753	7.217845909	7.718645235	7.876516612	4.951089478	6.131567369	5.380653203	7.273697149	4.748643108	8.730611282	10.72591525	7.596521534	5.513254888	5.523261747	6.365019587	6.287710627	5.546073741	9.635672179	5.058803952	8.292096411	6.478416043	7.711403242	5.417227791	7.038484156	7.490397749	8.325046292	4.834245985	6.036281639	8.380529943	5.873827638	5.417425912	8.732380553	6.216635879	4.572780913	6.550136172	6.329561755	6.519688589	5.183326164	4.435474646	6.349550344	6.643958542	7.01684408	6.432902809	7.033547951	4.973707146	3.469232076	3.638021746
CSMD1	2.380411862	2.401246403	2.408226609	2.588724808	2.393934631	2.380411862	2.380411862	2.399309995	2.396923307	2.435829018	2.502286542	2.408374774	2.380411862	2.418857473	2.384481429	2.386136261	2.380411862	2.384481429	2.520277453	2.397669552	2.380411862	2.49810416	2.426196207	2.38523385	2.398862778	2.380411862	2.414584599	2.442941093	2.384932927	2.384782443	2.380411862	2.456922025	2.384932927	2.397221849	2.417238151	3.795723775	2.380411862	2.493210022	2.380411862	2.380411862	2.384481429	2.561262071	2.385534714	2.791755961	2.392288332	2.413256071	2.384481429	2.39213858	2.818862705
ARHGAP9	2.98367183	5.469836188	3.295788035	2.908149374	4.952339767	3.261807665	3.206782982	2.536419416	3.222825328	6.032501015	3.582285297	5.222033704	3.371091683	3.6408347	4.453103834	3.686386884	4.005388025	4.653147144	2.945404745	3.779988998	3.314012521	5.231833273	3.943741113	2.812060265	3.135570606	2.546576499	4.993635196	4.963438404	3.849739164	3.765000798	3.757227509	4.215423975	2.965320363	5.9101166	2.335913769	2.831407744	3.833253791	3.054676575	3.760147901	4.416362217	2.561714513	3.491917074	4.438284963	2.618717501	5.515279724	4.300650472	3.051072596	2.344423454	2.841720515
POR	7.131514377	6.445888297	8.377472833	7.654211592	7.569897686	7.486477304	7.170700407	7.41173775	8.526928428	7.323321313	7.063744305	7.4007959	7.745381773	7.091298662	6.964456095	6.913537068	6.822873592	6.384583923	7.627811191	7.195242652	6.788433262	7.851501909	7.791781468	6.917717584	7.989827192	8.417102744	8.530344323	7.677754453	7.090147382	9.235577118	7.582557939	7.927628221	7.824160801	6.336676301	6.858235186	7.894751637	7.661255403	8.818665551	8.447104147	6.086710498	8.172821339	7.724922791	7.877627895	7.019289172	6.870629337	7.610628668	7.510296151	8.151190024	8.280810158
PPP1R1B	3.067609911	2.261270181	2.163258259	2.925512907	5.290504211	6.075419467	5.086336775	3.249094008	2.778192217	4.121713862	2.141169483	2.166824422	7.464727738	2.752714552	2.950540544	3.17523745	2.322915995	2.150402578	4.892310962	2.617749459	8.251959526	3.18292797	2.342258552	4.379338953	2.348011683	5.769391485	2.425727301	5.221036116	6.566631218	3.162901331	2.48381851	2.590579184	2.749803046	2.335978445	6.501735626	6.211756302	4.910910338	3.896823443	2.782629275	2.174952867	7.314065056	4.839399109	2.929014833	2.82552987	4.797612459	5.740133478	2.288177585	9.868424676	3.740824
COL23A1	4.6765981	3.840175071	2.698817063	2.601436763	2.949734131	2.953661295	2.559546924	2.218694165	2.419395981	3.756069892	2.639259501	3.065068794	2.463600925	3.195845474	2.701945249	2.829692766	3.209947156	3.068229728	2.626893578	2.544534429	3.941547876	3.142998046	2.821938518	2.441349916	3.242342091	2.862977937	3.564680073	3.300749351	2.99769683	3.534089416	2.846910556	3.131337151	2.453456322	3.91295002	2.415968042	4.172540107	2.664204571	2.815743742	3.122760961	3.024890429	2.553328918	2.337075081	3.160700284	2.535401961	4.721605046	2.958292378	2.652753983	2.215017313	2.619037331
ELOVL1	8.450213777	8.836043083	8.400773338	7.906636199	7.67627363	8.090922851	8.637078906	8.441123513	9.302115468	8.137146704	8.234087394	8.029470017	8.555586849	8.058103583	8.713499191	8.563460219	8.459959572	8.658873845	7.785428793	7.769353963	7.377191967	8.437396978	8.607387966	8.535874503	9.178924706	7.70385494	9.564187415	7.783159696	8.212099197	9.171301457	8.193634158	9.094214307	8.790137548	8.342344179	8.195989688	8.006811479	7.718027087	9.04730093	8.880766675	8.155482493	8.279049153	8.651562654	8.931063861	8.611024352	8.326708218	8.983342235	8.46298102	8.08784049	8.567842219
OR5L2	2.180306124	2.180306124	2.180306124	2.180306124	2.180306124	2.180306124	2.180306124	2.180306124	2.180306124	2.180306124	2.180306124	2.180306124	2.180306124	2.180306124	2.180306124	2.180306124	2.180306124	2.180306124	2.180306124	2.180306124	2.180306124	2.180306124	2.180306124	2.180306124	2.180306124	2.180306124	2.180306124	2.180306124	2.180306124	2.180306124	2.180306124	2.180306124	2.180306124	2.180306124	2.180306124	2.180306124	2.180306124	2.180306124	2.180306124	2.180306124	2.443491597	2.180306124	2.180306124	2.180306124	2.180306124	2.180306124	2.180306124	2.180306124	2.180306124
ATP1A3	2.447304891	2.48468329	2.432855783	3.067728791	2.524117834	2.643127414	2.432017677	2.446198627	2.457222667	2.70762987	2.447443113	2.50963985	2.428660297	2.425575708	2.501547052	2.950511836	2.548139078	2.500615413	2.641922703	2.447166655	5.873926246	2.457634408	2.443151949	2.738251474	2.600714432	3.344180236	2.507256605	2.763366645	3.065673576	2.485356317	2.55276661	2.718976481	2.422484404	2.624826552	2.882681315	2.440932069	2.494210508	2.441209744	2.469523248	4.031410038	3.066478145	2.478205941	2.453924434	2.535984483	2.635520614	2.445506774	2.612698656	2.541686824	2.446751866
PART1	2.216409068	2.371097078	2.2290977	2.204109182	2.363953462	2.394404762	4.11079218	3.823236577	2.208222215	2.317176662	2.252618967	2.264834561	2.307590074	2.404360477	2.204109182	3.635278558	3.113079823	2.499694625	2.595406558	2.278272868	2.259666337	2.265448446	2.828745186	2.336835246	2.272304032	2.314579951	2.252742938	3.560375401	2.253981993	2.220737249	2.287234898	2.984482018	2.23199848	2.351499474	3.376802994	4.442124807	2.240912051	2.318355257	2.217173923	3.05045269	2.21436723	2.849732309	2.254724854	2.911533458	2.262622148	3.198803603	2.587115313	2.204109182	2.52462417
KLF14	2.856090913	3.964744851	2.199530029	2.202160641	2.930113485	2.132681677	2.228604131	2.132681677	2.160670038	2.479664107	2.132681677	2.132681677	2.187794418	2.388670346	2.166802727	2.509097363	2.191718948	4.279554989	2.294197368	2.551861308	2.132681677	2.615778698	2.132681677	2.341133994	2.264072512	2.226926261	3.419211746	2.132681677	2.189065512	3.195393162	2.270568138	2.204899544	2.206949661	2.35279086	2.152365105	2.621932062	3.173936744	2.148191165	2.218839937	2.206722041	2.233846443	2.268298633	3.012857595	2.19517123	2.182464417	3.029348412	2.150220306	2.132681677	2.424562703
CRK	7.448842523	7.03764779	6.805486896	6.869210077	6.368286638	6.47871215	6.165329819	6.443727345	6.860598052	6.206712418	6.620301889	6.090181558	7.116272659	7.024329024	7.500573622	6.354200226	6.324402562	7.45065091	5.735216691	6.887593974	6.920113868	7.203525522	7.027537005	7.959164939	6.668499824	8.576324595	6.483354645	6.566168617	6.975007413	7.747262838	6.616360795	6.522256431	7.508966863	6.849518329	6.69603466	6.315720691	8.035980192	6.786492012	6.65724131	6.036621806	7.28960601	7.474541506	7.191539337	6.685981677	6.005875118	6.868575103	5.953760087	6.440817347	7.473888045
DAB2	6.034371792	6.667262324	5.73536747	4.404230313	6.2365573	5.662597624	4.305345018	5.676759773	8.148102857	6.711025248	6.690769207	7.264617561	4.734806093	6.409200595	6.394673312	6.194620013	6.461574343	6.883313031	6.160079332	4.488970494	4.307834978	7.436362504	6.887491823	4.419136797	4.796270266	5.521598506	5.884146637	6.175919809	6.162170046	5.715089772	5.633664783	6.858476024	7.498242831	6.658898147	3.522000768	3.948495576	5.408385417	6.504038578	5.170410224	5.855800536	7.169240125	6.536430408	7.198122247	3.389126801	6.887442687	6.16276681	4.663832237	4.631326057	7.244873221
IGSF6	3.819871136	5.932028878	4.059098029	2.869295618	4.910766853	3.350219529	4.329652759	3.006804192	3.679366068	6.835635409	4.197552272	6.226707675	3.875505566	4.27207671	5.157978542	4.754001064	5.332044008	6.259464118	3.841339783	3.712660046	4.566868776	6.451457979	4.331590947	3.663200448	3.283108484	3.296630485	5.282647436	5.639303824	3.965839743	3.857757675	4.837664147	5.555545532	3.45761459	7.120808556	3.007930928	3.194603041	4.679087774	3.647842769	4.420031166	5.516068855	3.824324246	3.585973749	5.923175469	3.199849326	6.094532206	5.177171363	3.368094096	2.696624758	3.085851323
FMNL2	5.697456263	5.900100101	5.453718996	6.589219318	4.49904695	5.033682528	4.989244084	5.348821186	4.935052006	5.127322754	4.927771212	5.445592749	5.850616604	3.759424648	3.620432102	4.080111484	4.054002168	5.945709801	5.584115274	7.435589085	5.792659169	5.718985798	4.181305558	5.455614539	4.17993043	5.062366849	5.064820863	5.638925904	3.420273984	6.656139097	4.477904495	4.59538635	3.745503527	6.555755627	4.774547592	4.487939105	4.808108281	5.220648802	3.469532619	4.594363764	2.784882898	6.281258935	4.621938999	3.268457194	3.793023261	6.525483072	4.347912111	2.28070433	4.615593119
APCDD1L	7.047844155	6.614634337	4.603225234	2.540142649	3.494649195	2.741779548	2.190287204	2.145261116	2.245250497	4.483355975	2.145261116	3.705054594	2.359841525	3.221699974	2.390864227	3.559706288	3.446389198	6.661373239	2.164950921	2.527415361	3.152624064	6.452794188	3.350702122	2.271903965	3.196615117	2.215276606	4.221442711	2.740247771	2.27950822	3.509160556	3.021503433	3.568008064	2.196962895	3.759847347	2.300287564	3.12472358	3.745038784	2.319696953	3.655252489	2.492595333	2.208311489	2.200543681	2.90622418	2.174362099	3.848290227	3.379036316	3.090085753	2.145261116	2.265837774
SLC35F4	2.34796077	2.327469051	2.411344859	2.328885314	2.563553833	2.347183447	2.303198571	2.646648081	2.811753271	2.468856283	2.420579946	2.335634639	2.392410755	2.403257691	2.530343906	2.329671585	2.503495685	2.560154839	3.397326461	2.323212716	2.453216702	2.607491789	2.529234188	2.432565306	2.366504022	2.746483589	2.370340271	2.501661432	2.480915481	2.323528389	2.417904284	2.772673838	2.534913368	2.303198571	2.345783311	2.303198571	2.32273909	2.320052552	2.350911157	2.3306146	2.431533075	2.451906469	2.395732913	2.387869383	2.510109709	2.303198571	2.341107314	3.152582139	2.473029869
LGI2	2.735276505	3.606731436	3.430788586	2.610293102	3.21165616	2.766269297	2.433532126	2.439229757	2.830347383	4.09058793	2.51725164	3.686494478	2.638798289	4.08734062	3.468381964	3.535791864	3.24610734	3.158241902	2.513069904	2.41427944	4.620939205	4.069187834	3.330564492	2.875295435	2.840726509	5.475750252	2.770634606	3.799557841	2.889132811	3.709091682	3.844821445	3.647270361	2.7005636	3.342039972	2.482699775	4.129043131	3.16033026	3.510971138	3.35112501	3.359255203	2.492938576	2.59478916	3.464209998	2.533360607	3.445676429	2.829062796	2.957129344	2.219515016	2.503781152
GPBP1L1	6.625759219	7.083632851	6.525706877	6.699251578	6.975922447	7.068906529	7.350576409	6.955861899	8.251851592	6.402893615	6.886046168	6.474962852	7.417165203	7.124821484	6.940275283	6.772753041	6.662896709	7.389099716	6.388006778	6.654520291	7.1276628	7.412973435	7.822890043	7.456755295	6.753468363	7.317846526	7.214984136	7.223560736	6.634113319	7.097623907	7.34269104	7.292624235	7.209223399	7.345806895	6.49296676	6.501828759	7.200913606	6.515510028	7.278226321	6.90537021	7.683509125	7.278266387	7.273078917	6.317756713	6.217653311	7.064199258	6.629580037	6.407078534	7.604292296
GPR65	2.316540218	4.189692927	2.787468135	2.600331996	3.859766239	2.355920441	2.502941523	2.290891185	2.625640579	4.644365977	2.694066924	3.656127217	2.295860988	2.822918987	3.004629783	3.113736674	3.301358288	3.550971676	2.520537826	2.562546816	2.352235163	4.212284581	2.97376848	2.373145346	2.423788184	2.286028272	3.878215795	3.973237351	2.587952232	3.162732898	3.081406572	3.431685156	2.415286675	4.548554472	2.22250264	2.327128122	3.384402712	2.722823006	2.68745945	2.925588651	2.328945412	2.461462635	3.824802753	2.363851818	3.81854661	3.384571293	2.544965967	2.219097199	2.335829293
ACTL6B	2.25849556	2.291713508	2.25849556	2.361461829	2.25849556	2.25849556	2.283191754	2.25849556	2.300176574	2.317398466	2.339915189	2.25849556	2.30005778	2.327779549	2.25849556	2.430030807	2.303024198	2.25849556	2.466672149	2.25849556	8.793021971	2.361009707	2.295296565	2.289199138	2.344736086	2.25849556	2.320089632	2.422311492	2.445536563	2.25849556	2.25849556	2.313174338	2.286919791	2.328940501	2.25849556	2.358746597	2.337612859	2.391712072	2.291593893	2.332532499	2.581568134	2.25849556	2.290995642	2.25849556	2.308345773	2.335767885	2.335421644	2.401048767	2.299107011
TSHZ2	2.530266298	3.858563344	5.170435888	2.742037419	3.81083275	5.508336134	3.257985396	2.565764288	2.910435721	4.644810766	2.706796823	4.112291157	3.40463173	3.068180898	3.335960948	3.764147364	3.731239337	3.073637273	4.322315673	2.566057047	3.563102092	4.029452228	3.347613704	4.059804787	3.323192404	6.315862511	3.132752289	4.294151442	3.923049541	3.240078685	4.046305227	3.979102018	3.628164323	3.554227126	5.248520691	2.723839857	6.120974293	3.506612755	2.899137277	3.688569887	2.902029051	3.527993404	4.395425338	4.61065487	3.287004665	4.129947475	3.703590943	2.459330872	3.035296807
EGF	2.249641528	2.66952001	2.380577769	2.675540873	2.416008948	2.413067323	2.355241439	2.33647484	2.480988693	2.426519989	2.343300396	2.305585048	2.702971242	2.271955246	3.128054642	2.272688116	2.312463479	3.35554467	2.47353009	2.374854433	2.283387571	2.367521608	2.474880095	2.316360159	2.313645581	3.906743088	2.381808769	4.915202671	2.311753679	2.2849604	2.426519989	2.414375571	2.58857008	2.283508629	2.277562917	2.641696561	2.33264076	2.264356859	2.3799058	2.261649462	2.815017153	2.306536061	2.270243533	2.249641528	2.265585549	2.436086627	2.298787949	2.273298512	2.300580263
MAGEA12	7.551495031	7.153789653	4.912244239	6.741027074	2.068781219	2.068781219	2.068781219	2.068781219	3.564670434	2.068781219	6.562143512	6.24653188	2.296402989	7.816609295	2.068781219	2.111596972	2.095336236	2.212093732	2.068781219	2.101327941	2.110899587	6.414726137	2.068781219	2.068781219	3.23758897	2.068781219	2.068781219	2.068781219	2.068781219	2.068781219	2.068781219	6.32763483	5.189449584	2.068781219	2.920451581	4.445446362	2.068781219	2.096278085	2.068781219	6.511326079	2.129703127	7.653067308	6.5402958	2.068781219	2.068781219	2.373324625	2.068781219	2.068781219	7.244135805
CASC3	10.18382624	6.445542549	6.250086327	7.075266558	6.602048831	7.645519925	6.951030151	6.991350865	8.343926826	6.254382358	6.580346412	6.26927338	7.717789826	7.82181404	7.386937377	7.006336379	6.332871281	7.295546547	6.383051637	7.627067957	8.440477675	7.104814426	7.347558809	6.979804945	6.587835464	6.486416226	6.405858795	7.029430614	7.835987563	7.082749361	6.71919148	7.268876919	7.576001932	6.729206234	5.79287259	7.329880195	8.344190265	6.532998694	6.027184829	6.332470443	7.791785531	7.863007688	6.414294739	5.923355934	6.509757741	6.96255017	6.412465808	7.085624683	7.458768277
SCGB2A1	2.185983953	2.185983953	2.185983953	2.354254491	2.387590237	2.185983953	2.41535905	2.185983953	2.185983953	2.185983953	4.94914548	2.185983953	2.55432956	2.353660138	2.528369471	2.185983953	2.185983953	2.308810801	2.601534954	2.439335202	10.22044332	2.185983953	2.185983953	2.185983953	2.32736671	6.961914202	2.185983953	4.13725821	2.561888576	2.185983953	2.185983953	2.185983953	4.958525339	2.185983953	2.327851587	2.185983953	2.185983953	2.898480079	2.344114644	2.185983953	5.451962922	2.463549563	2.341477727	2.185983953	2.185983953	2.312983721	2.185983953	6.738338516	2.185983953
ZNF717	4.748738794	3.529090995	3.387993934	3.278808302	3.490943381	3.349417361	3.732539169	3.237919939	2.333754615	3.363631324	3.398844901	3.117422385	3.603740668	3.855623222	3.870276914	4.167891347	3.469862044	3.591291006	3.817252239	3.273966435	3.713128211	3.652228884	3.861422696	5.03816379	4.00103173	4.584470757	3.276150151	4.117392298	3.259655886	3.366018518	3.458567874	3.328109846	3.761108258	3.980866555	3.584411836	3.637813446	3.954692549	3.72670453	3.963821782	3.299724708	4.268647149	3.845498078	3.478691008	3.921693327	3.469402959	3.630119409	3.58743641	4.301845768	3.986973517
TMPRSS11B	2.167321501	2.167321501	2.167321501	2.196127773	2.167321501	2.167321501	2.167321501	2.167321501	2.167321501	2.167321501	2.167321501	2.167321501	2.167321501	2.167321501	2.167321501	2.167321501	2.167321501	2.167321501	2.364151201	2.18988509	2.196542972	2.251902836	2.167321501	2.288418005	2.167321501	2.214418741	2.167321501	2.167321501	2.213598666	2.167321501	2.167321501	2.167321501	2.167321501	2.167321501	2.771885069	2.167321501	2.167321501	2.167321501	2.167321501	2.167321501	2.167321501	2.167321501	2.167321501	2.167321501	2.187937282	2.167321501	2.167321501	2.167321501	2.167321501
SIRPA	7.788951229	8.060591231	7.50334687	4.6645928	7.439853399	4.707190325	4.519380303	4.197146425	4.629816892	8.124993968	4.701445295	7.977498273	6.270222728	5.892830128	5.768964059	5.994330662	6.440631897	6.52959811	4.667115116	8.130527617	4.748704971	8.537737034	5.967597042	4.828156416	6.457677953	6.750603273	6.886096872	7.025507736	5.048148088	6.069894893	6.086267311	6.786505522	4.393394472	9.475180991	4.068501005	6.076504138	5.703195074	5.25550845	5.5878355	6.250387101	4.774914647	5.033141338	6.777606486	4.404434151	7.038119559	6.394379102	4.134889124	3.102910293	3.931194907
DCPS	5.314358512	5.203395735	4.813781329	5.302825976	5.364156511	7.111306832	5.04308825	6.140994211	5.099635362	4.194848218	4.523998367	4.191435172	5.575917786	5.153760396	5.137388936	4.737647735	4.739052687	4.230699684	4.682833589	5.353358557	5.572343093	5.137019221	5.096889121	4.302022711	4.963723454	5.481885493	4.334576612	5.49653558	5.508730699	5.056215944	5.134713484	5.799977952	5.67972654	5.024101204	5.749307513	6.234379714	6.017560368	4.740718129	6.15424302	5.147321573	5.68213868	5.699712336	5.442849119	5.006092132	5.297718833	5.57605429	5.126456771	5.70805561	5.125740303
EFHB	2.893042165	2.39534264	2.53831876	2.744671583	3.050423114	2.786570355	2.723424351	3.221137015	3.33682026	2.998896582	2.384370002	2.85918417	2.788364839	2.706779768	2.763144865	3.141438257	2.738461102	2.507529982	3.025112902	2.488322461	4.067881744	2.611173846	2.663392262	2.849406664	2.698048415	3.585119069	2.431284267	3.169846412	3.448701174	2.783927365	3.129733811	3.950456052	3.371724191	2.400177496	2.602684594	3.093358614	3.606866716	3.447898443	2.868496921	2.451923302	3.319011225	3.010073906	3.047426777	2.580693463	3.001357539	2.381439188	2.573981572	3.08435681	2.737478062
RPL10	8.914807621	8.40167874	8.747210461	9.205416662	8.800151979	8.51574231	7.802673884	8.260484986	8.56127292	9.044910968	8.159146021	8.593337193	8.814697591	8.563755577	8.549232111	8.368996337	8.849775395	7.933520392	7.988281214	9.153192459	8.979357227	7.946076397	8.509851449	8.03730601	8.781841472	7.802286416	8.294052343	7.893630533	8.978293979	8.703941348	8.616097287	8.386248792	9.051424457	9.11887586	9.18381695	9.424037041	8.121359183	8.128352833	8.801031392	8.214957759	8.730356983	8.372894287	8.726784133	9.386236704	8.574142121	8.079181274	8.66953005	8.99003702	7.90577292
EIF2AK2	6.797879092	7.525689274	6.796436564	7.48712767	7.359327535	6.537784946	6.265694086	6.970371545	8.247407244	6.447828811	6.046267678	6.86329718	7.626212458	7.425951384	6.23691235	7.086135234	6.095797035	7.742295296	6.045818417	8.038563885	7.107828821	8.180081988	7.572063136	7.216155431	5.651822547	8.024866934	7.205633003	7.684228919	6.079012439	7.955508996	7.075299868	6.854482717	7.090118376	8.46746801	5.835971432	6.498724624	8.006335151	6.2676897	7.386874583	7.406375214	6.856326853	8.040737463	7.872968925	5.780821425	5.726933647	7.874032836	6.356348967	6.563968812	7.693156181
SCUBE2	3.001206842	3.71227975	2.790186147	2.891250855	8.537476859	4.32449491	7.392294503	6.592074469	5.950954671	5.521994157	8.543971167	3.36737576	2.550376497	8.027312585	6.127317257	7.568515571	7.226175588	3.28515962	7.021136208	2.601849542	3.209318733	4.856035484	6.268945559	3.458279283	6.453123581	7.93571973	3.461287522	6.48952759	4.074248019	3.866678694	6.059604012	5.083121376	9.629873162	3.209467292	7.231423867	3.873014646	3.343380643	9.821163538	5.057200551	3.906955352	7.238542592	7.631398861	8.648312121	4.580550937	8.499568212	6.533904268	8.514127478	7.998046752	6.431283636
CHST2	7.334004077	4.140546549	3.387504777	3.314993852	8.149907931	3.891112186	5.518081395	6.215948443	4.4312133	5.485775906	3.846847568	4.429005708	6.672204774	3.670154125	4.87531668	5.46669018	4.004303625	3.911339456	4.434331401	8.350724611	3.203452483	5.032990912	5.436137814	6.157726354	4.529581645	9.24101362	4.118357263	4.029456747	4.97969351	3.909208335	5.050097736	4.963768331	4.121514602	4.812131997	4.92633589	4.962404975	3.934565543	5.29081722	3.246823693	5.580177711	4.379704645	4.253922292	5.463036858	4.688204991	4.876270451	5.321607444	3.064459704	7.240186787	4.785463001
SOX30	3.193482962	4.23613794	2.547244607	2.480333019	3.198316174	2.826992405	2.457556939	2.674018119	2.449620599	2.883015025	2.464176879	2.560775338	2.522682514	3.102238367	2.477821531	2.627560458	2.500255901	2.706794694	2.623060776	2.923085414	2.813488947	3.600871914	2.558884577	2.470384872	2.568194175	2.507650662	2.61786724	2.870445838	2.505805825	2.484591689	2.625987301	2.746198413	2.403508835	2.979247436	2.4253925	2.680293068	2.536945283	2.487215244	2.521588368	2.485341805	2.460616393	2.403508835	2.705842124	2.585461364	2.458577539	2.533936261	2.497534147	2.484466629	2.574403508
PCTP	5.213123426	5.158755786	4.922771257	6.28978926	4.874641091	6.359620172	5.391709951	5.967780045	5.639971908	4.701400651	6.424746144	5.098909368	6.322243046	5.326470124	5.392706424	6.288433123	6.156116938	5.888315023	4.50278855	5.041632061	3.87953711	4.82262067	6.39472266	6.091548744	6.121639211	6.367271259	4.831354305	6.523953773	6.087450376	5.731340827	5.920370411	6.009472491	6.018537305	5.113256728	3.629334146	5.176628236	6.221620528	4.821519958	6.162351137	5.064435871	5.51187772	6.260763165	6.797469084	4.97752711	4.703327886	6.073731252	3.916519733	3.255544651	7.055912847
ALPP	4.551664769	5.25987878	5.344007872	6.300337958	6.890036338	8.767152071	4.82389786	4.759318117	4.633882045	4.822383646	4.856926501	4.554382689	4.517837412	6.652355058	6.313305422	4.966862811	4.856650332	7.192862085	4.64390258	6.672425564	4.709750043	4.91339987	5.547888497	5.200560802	5.445145972	4.541686539	8.786141477	4.653623678	4.673157082	12.35208267	6.071005447	4.838096176	4.56402354	4.517837412	4.612014829	9.979463244	6.672860021	9.943484037	4.571611755	4.608294126	5.442418774	4.567298115	8.086193131	4.537384969	4.517837412	4.754721562	5.121210101	4.548466398	4.551191466
RAB9A	6.841942754	6.707028478	7.591269472	5.712781619	7.500045142	7.155724792	6.176285461	7.376766339	7.392121855	6.732956077	6.97386282	7.703168795	6.171579013	6.46406255	6.660704327	5.877466123	6.396272563	6.048063449	5.993611873	7.774692833	6.940693105	7.13694565	6.783276781	6.626890449	6.328466291	7.978192457	7.363763943	7.221681102	6.662132623	7.55561964	6.524962656	6.145225408	7.872780601	7.721504524	6.425696542	6.796415823	6.114549182	7.213681204	6.688417474	6.317747674	6.978593654	6.673639055	6.871193683	5.940923078	5.844276611	6.825882567	6.01129477	8.008246306	6.927641814
SAFB2	6.226415401	6.71168235	6.365825456	7.599161253	6.846912022	7.455774522	6.910261499	7.500651452	7.469299825	6.727588476	6.342099689	6.230495575	6.532764545	6.954050633	7.133709003	7.129933163	6.837711529	6.712892524	6.955371244	6.880798459	7.219234442	6.960753449	7.28404922	7.267155093	7.121665782	7.614600152	6.488352036	7.055460196	7.621793063	6.830691324	7.047036136	7.043201554	7.846873499	6.9348899	7.265528919	7.120898707	7.919294965	6.815427691	6.420055082	6.757705569	7.807368803	7.25497551	6.823881869	7.081030395	7.194482785	6.810600431	6.63245002	7.363632474	7.207251681
SPTLC2	6.129485126	6.904894181	6.617389626	6.578068184	6.297122127	6.502424783	5.609482623	6.468647696	6.615955774	5.540820312	5.650356465	5.748146822	5.920909481	6.706731874	6.051364776	6.122903612	5.189053756	7.105651428	5.511243043	5.432429045	6.633676935	6.271790753	6.147098036	6.207851226	5.268264973	6.485397412	5.379844955	6.39829679	5.978830113	5.504284239	5.282857377	6.35183611	5.939141841	5.725636567	5.504561967	5.625593861	6.143227768	5.842680217	5.745367519	5.196528708	5.560886357	6.401045408	6.381722818	5.872420026	4.53794725	6.26351231	5.95796191	5.79918302	5.917444508
ADHFE1	2.82492407	3.574417675	2.752783311	2.891207808	6.141876684	3.51005417	3.961708343	2.855452902	2.917978947	3.266828686	3.580150942	3.515391412	3.036043351	3.98704076	4.625946378	2.98850653	5.09171987	2.798828446	3.564786267	2.884560264	3.067994036	2.949334553	3.364670417	3.815659738	3.396265803	3.631289377	2.779268388	7.181014166	4.872637222	4.997961919	4.538165832	3.698814112	2.963245655	3.393737469	5.56025865	4.305388849	2.991290477	5.243152072	3.551190756	3.226681026	3.043614854	3.510259756	3.293159052	4.7902568	3.402515668	2.962255737	3.124382303	3.992714601	2.78570869
UBE2E1	6.972620349	6.840978867	7.360845647	7.036362239	6.247860076	6.982819374	6.770756645	7.505112832	8.617237909	5.279327529	6.337394095	6.718752295	7.07344503	7.186914967	6.787113266	7.287216303	6.717313024	7.139307527	5.760760161	6.827563823	7.139694076	6.685640066	7.883972231	7.324044663	5.732572671	6.919372862	5.757861636	6.962063113	6.223813918	8.199012817	7.207879042	7.760068409	6.993182078	6.774374663	5.500186335	5.693446457	7.729027486	6.717455349	6.639461596	6.557207367	7.223611192	7.339907279	6.889967198	5.347452606	5.118920925	7.016886334	6.224341178	6.852289053	7.349821003
KBTBD6	4.118009633	4.073828889	4.320871558	4.931265616	4.736256515	4.12426387	4.718917167	4.919312662	4.906182074	3.95912507	4.014511676	3.993823884	4.673730425	4.59157808	5.206921964	4.42314631	4.033198771	4.388205706	3.382008519	4.838547645	4.270385072	4.846249132	4.971122348	4.668414341	3.719926376	5.357290909	4.086091458	4.348624123	5.36709758	4.357574368	4.617674972	4.610532323	3.905096638	4.607416532	4.5071548	4.193132091	5.390260608	3.536059662	4.930820516	3.857457284	4.714292996	4.803876211	4.24651539	4.327968469	4.051326871	4.478516905	4.346722588	3.334600561	4.927765694
PEX1	4.185668491	4.589602263	4.549686257	5.009272552	4.441449433	4.203753116	4.120159996	4.83638592	6.768752272	3.504611538	4.297850726	3.967070549	5.511355044	5.461920693	4.454084401	5.013427658	4.047772437	3.845183922	4.260514904	4.183875823	5.276840068	4.506038977	5.187107462	5.884898938	4.548066172	6.356188765	4.392156037	5.418559554	4.65451604	4.802253191	4.716053572	4.639367456	5.6853307	4.193304491	3.800656908	3.950030934	5.335979501	4.550972089	4.475153673	4.070642244	5.795787747	5.174360874	4.560599736	3.59228353	4.03719158	4.484696892	4.537858056	5.381747467	7.033884741
HBZ	2.320370347	2.234145106	2.234145106	2.234145106	2.234145106	2.234145106	2.234145106	2.234145106	2.234145106	2.47484981	2.234145106	2.234145106	2.234145106	2.234145106	2.234145106	2.234145106	2.417559503	2.339484534	2.366336409	2.234145106	2.234145106	2.234145106	2.234145106	2.360845541	2.234145106	2.354384397	2.234145106	2.234145106	2.352226986	2.234145106	2.234145106	2.234145106	2.234145106	2.234145106	2.234145106	2.375857266	2.34574362	2.330550413	2.234145106	2.234145106	2.234145106	2.234145106	2.234145106	2.234145106	2.234145106	2.234145106	2.234145106	2.234145106	2.234145106
MTHFR	4.259271195	4.170778934	3.751901499	3.883982794	4.283644129	4.703679095	4.615783637	5.249511516	4.67205636	4.474721115	3.989873589	3.798754833	4.281521918	3.866787326	4.085144203	4.093679585	3.741652962	4.461865432	4.35563961	4.357881863	4.650278851	4.916978134	4.54468034	4.641543321	3.758282445	4.032122627	4.336374036	5.829069111	4.127286067	4.72169657	3.761705758	4.111559912	4.216583098	4.37750957	3.715871879	4.126821611	4.588180696	4.303896481	3.940453796	4.282459414	4.61417183	5.082364174	4.122696358	3.480968566	4.210575542	3.989702018	3.85859808	3.568529778	3.940275761
CCDC89	2.291556275	4.430952066	2.345095414	2.149397675	4.008694803	4.302952519	2.248023547	4.276626328	2.312766344	3.451347051	3.134744663	3.379995589	3.470603703	3.822362581	2.413019157	3.174589969	3.92312484	2.410590774	2.305736282	3.769099317	2.611051076	3.821904815	2.541159846	4.769537056	2.562415519	4.32239938	2.905381274	4.145084579	3.437719603	3.348381732	3.981911816	3.833234102	3.423401879	2.845144976	3.443755264	2.570639308	2.668534834	2.485475572	2.506567221	2.998828914	2.438731225	3.812186831	2.854548782	2.311560866	2.978494616	2.977658881	2.601178785	2.363109953	3.274002861
RSRC1	4.491916672	5.187189976	5.234055776	4.951059003	4.904805599	5.749740207	4.696767736	5.755526095	5.650063829	4.576352783	4.659878954	5.09621934	6.242024991	5.349066745	5.385528719	5.302106686	5.379197329	4.580847723	4.21044178	5.137166324	6.11123228	5.789341159	5.617719577	5.077409675	3.979422235	5.842975792	4.05495951	5.437004487	4.333146514	5.446130368	4.980696569	5.424799019	5.275567173	4.759814185	3.769855794	3.921400949	5.908718421	5.205332725	4.962425113	4.991418289	6.390633979	5.644594614	5.808991974	3.556354111	3.866366166	5.196490184	4.44132575	5.254528667	5.689779881
SIRT1	5.337254077	5.452505158	5.427217468	6.067281672	5.189318088	5.275144055	5.222769364	6.359812622	6.619896342	3.827939241	5.11438696	4.896868621	6.057570838	5.840568236	6.064385078	5.145184576	4.694490753	5.942311962	4.760601339	5.113283413	7.268665216	5.72446852	6.318025861	6.192063698	4.70378063	7.279895613	4.346363077	5.940167103	5.297737581	5.547184261	5.892745712	6.10584069	6.570958947	5.612906457	4.47068995	4.750403517	6.546772646	5.461165167	5.39611471	4.577797119	6.138567494	6.325808332	5.90154174	4.35249329	4.283281995	5.704607831	4.67337423	5.181865316	5.512141928
TTC17	5.69721857	5.738099803	7.23929859	7.037952851	6.301435043	6.500790632	6.583519963	6.009436878	6.765350886	5.026511711	5.986289553	5.4779197	5.93839588	6.693026232	6.181296891	6.449558709	4.839290549	6.056883247	5.648238137	5.300013341	7.028214239	6.272676528	6.128937001	6.370551447	5.227476043	7.678259556	5.413559249	6.704482313	6.61909806	5.640136033	5.892528919	6.190132097	7.234622551	6.086570837	5.770243564	5.923874048	7.102931314	6.206957283	6.586562741	5.394711837	6.88158928	6.401679943	5.996066125	5.609765143	5.480429444	6.074896386	5.483815008	6.355190011	5.981775232
COMMD2	5.783654611	5.940903767	6.138781383	5.34036667	6.334292145	6.97888816	5.280230287	6.229793013	6.413734763	5.595288962	5.333456262	6.061772723	6.959291994	6.807577495	5.715645799	5.495028339	5.462969782	5.44515727	4.970664736	6.504983958	5.978407496	6.335825542	6.596627361	5.757775353	5.011980693	6.655971541	5.456102886	6.341932298	5.79186049	6.063590286	5.475681413	5.431942136	6.278223006	6.741802474	4.534703623	5.507620505	6.723850295	5.738654021	6.364281535	5.164851231	6.821043774	6.192229418	5.906773455	4.632188398	4.749863705	5.729675062	4.924383379	6.106389543	6.322701983
PFDN5	4.888470042	5.702650094	4.853002315	5.044712986	5.745772365	5.77041097	5.953947084	6.39113599	6.251220034	4.940186262	5.32023841	4.989027327	5.129819286	5.373826245	5.778563595	5.426697158	4.704357579	4.851637658	5.3852262	5.415122309	5.900524914	5.326774993	5.197417795	6.466646668	5.286486067	5.845440787	5.09361691	6.782241879	5.91422738	5.282772825	4.865778085	4.907089005	5.586921588	5.36784421	5.086095178	4.892526303	5.877307427	4.668258326	5.378159998	5.191768678	6.167597325	6.241018091	5.003723958	5.017834869	5.41543789	5.002792231	5.208337464	5.595953103	5.707431228
CCNJL	4.467844803	2.568202974	2.718888401	2.245435012	4.268487961	5.31916702	3.538801681	4.312982471	2.443562147	4.24280484	4.581617821	3.264444703	3.182205872	3.604155346	4.92655359	4.041319841	4.195352156	2.344459696	3.9711149	3.295425975	3.96609307	4.065446381	2.247703006	3.830805375	4.333186498	2.798870247	5.505349189	4.382111529	4.306844653	2.482719828	2.956437375	3.144776219	5.023844143	5.205801561	4.553514677	3.914303968	2.432600084	4.902186206	4.065290225	3.399206417	2.520820951	4.639187645	5.317869073	3.989670414	2.834819947	4.367019525	3.850798804	2.227238319	4.492512911
SLC44A2	8.857981379	10.09141503	10.09463757	9.018336841	10.30290215	9.432750468	8.713903905	9.08577493	9.982568135	8.899018651	10.09535423	8.257868529	7.873814436	10.6051306	9.86129704	8.740479114	8.521643622	9.582342045	8.811932834	7.621026293	6.877773999	9.348778264	9.755805083	9.178959089	8.404708063	9.94164992	9.036704666	9.496846474	9.98038418	10.79275931	9.245926452	9.534836349	10.60533766	8.651973674	8.63441376	9.604035689	9.897229029	10.61707255	9.15279678	9.296938428	10.50174385	9.750225111	10.04799281	8.587496399	8.960498402	9.282661231	9.271174311	10.25558457	9.990386564
DACT2	2.248671243	2.231080435	2.24195293	2.232411041	2.641774749	2.210557109	5.352371279	2.235333771	2.223604736	2.676783217	2.261357781	3.658709702	2.210557109	2.210557109	2.226412971	2.61818827	3.586391957	2.302259153	4.169907941	3.131254445	2.296944247	2.67093096	2.535533748	2.248276971	2.505552423	2.210557109	2.340241016	3.58086161	2.245645549	2.562366246	3.290255873	2.596724585	2.245513843	2.275859549	2.446131788	3.069255702	2.210557109	2.373475506	2.25116563	2.38659128	2.210557109	2.266165774	2.69852979	2.810480768	2.636755038	2.490363573	6.015501444	2.256271312	2.210557109
GPR18	2.165793845	3.156374813	2.527512889	2.238027629	2.650153327	2.318041648	2.229957762	2.488298212	2.555456988	3.247354281	2.689960549	2.402692267	2.258743249	2.381596388	2.821485652	2.800292715	2.783832546	2.781175516	2.535173137	2.408737279	2.239367483	2.922368648	2.319924645	2.669115911	2.21843421	2.450147708	2.322952322	3.477268104	3.002347703	2.776205157	2.679074764	2.825167631	2.416976884	3.172125688	2.312585658	2.157712086	2.500907408	2.454278834	2.460449668	2.626826895	2.513656865	2.517224574	2.876457651	2.418232215	2.523088801	2.68554008	2.948877512	2.498106445	2.660266003
MMP8	2.21458305	2.23825221	2.352486758	2.357996633	2.35956646	2.377700932	2.21458305	2.21458305	2.258815951	2.613313313	2.253706454	2.598481129	2.328940203	2.311597701	2.21458305	2.21458305	2.21458305	2.250410781	2.405664468	2.21458305	2.21458305	2.774922509	2.2663208	2.278809868	2.315665729	2.314620921	2.279884844	2.255290185	2.21458305	2.383431572	2.252730859	2.21458305	2.234791988	2.28916301	2.256142137	2.354288557	2.791405139	2.247351512	2.564193061	2.21458305	2.251388178	2.278212261	2.755197537	2.21458305	2.828761802	2.305295386	2.233182214	2.266924083	2.243424756
NR2F6	7.85008361	8.524046585	8.116934871	8.631777456	8.781259479	7.819207322	8.405286198	8.504491542	8.246384955	8.604617938	8.916106087	7.365185622	6.9425152	8.338371647	9.026272449	8.173830726	7.963419986	8.310764224	8.705075957	7.143978976	6.850746534	8.10131331	8.731057728	8.063755713	8.383899552	7.901341347	8.039777197	7.8037791	9.447416671	8.586445844	8.099806902	8.8808657	9.538105906	7.733222148	8.618500566	9.281548304	8.270598461	8.016972869	8.512086341	7.688922323	8.984010287	9.126455934	8.407947989	9.256483473	8.496952012	8.323286645	7.236208548	8.843958269	9.093794223
COX6B2	2.111127073	3.739352028	2.411806876	2.372138715	4.993256483	4.683810708	2.550173189	2.284719821	2.379456381	2.56751179	2.141100885	4.15564814	3.562945383	2.799122722	2.337036946	3.941967913	2.581801376	5.354854306	2.485994367	2.368128672	3.526512562	2.45628956	2.247812774	3.029782903	2.929803673	2.293088308	3.248728406	2.143862739	2.433480844	3.132596453	2.481209775	3.901669963	2.193197791	2.410606788	2.444309807	2.614819031	2.596639244	2.807888755	3.961615241	2.595131802	2.849316326	2.831201192	2.95370062	2.344177625	4.483647419	2.722416356	3.046837846	2.458689208	2.392180998
PCK2	6.245224844	6.353853043	6.058474945	7.150540161	6.679153881	7.578849776	6.486155433	6.892748064	6.942617217	6.455617509	5.594520993	7.303072324	7.053208797	6.347314014	6.36739188	6.96458785	6.626153208	6.405843281	7.140811776	5.842286635	6.813052659	7.152431392	5.742349351	5.786503744	7.498701907	8.382761212	7.217074553	7.204152135	5.7624588	6.95122432	5.813220006	6.279897081	7.490964394	6.711963927	7.028247273	7.094939401	6.451617191	6.573751315	6.28870345	6.194239244	6.805982804	6.921268314	7.504609419	6.681472777	6.42778092	8.049613232	7.146075045	7.604696172	7.588832377
PTPRE	4.70263971	5.163375992	3.614242649	3.771073907	4.735898611	4.253745469	5.216627148	5.595533782	4.839277089	4.458454069	3.925190091	4.629996557	3.366934963	5.084804298	5.301595522	4.790594815	4.170227856	5.113417675	3.538826337	4.421138642	3.277671124	5.915629231	4.662039282	5.619368709	4.526642417	4.101957458	4.550546798	4.383531882	4.696834236	4.220550581	4.324206942	4.484057534	4.255943206	5.604213559	5.275299273	5.857959587	8.12748896	3.598325367	5.789226917	4.184630842	4.360047134	5.239198027	4.579319213	3.66497806	3.956983878	5.665376737	5.181545339	3.249134097	4.398247203
RXFP1	4.948012362	2.570304429	2.174357297	2.245092713	2.202098571	2.27580041	2.16308026	2.149312143	2.225076672	2.227988413	2.716847283	5.602858752	2.166968605	2.189924505	2.264131888	2.162490026	2.281913739	2.300281362	2.437598359	2.417298565	2.27321711	4.527104315	2.207002404	2.531675786	2.292988931	2.259018576	2.232342931	2.225188792	2.463286503	2.211773089	2.300808095	2.155384669	2.308472413	2.375053854	2.227205172	2.188654117	2.260108325	2.277948956	2.250814027	2.237902826	2.143448914	2.194302887	2.223954904	2.717967044	2.28030796	2.305643318	2.323760309	2.178442718	2.166144848
KLHL17	4.892772777	5.278119804	4.96321791	5.197058814	5.354748743	5.377963984	5.543925616	3.014634416	2.634259302	4.566718855	4.087801732	5.388411564	4.986418722	5.183935688	6.036570543	5.479706124	4.518479628	5.817282863	4.969219902	5.449909423	4.47210347	5.282896253	3.271964598	6.134724283	5.406310353	4.247389879	4.121104779	4.742420252	6.027199412	4.500461071	4.114599399	5.333531595	4.213352701	5.407158031	5.535206834	4.927363244	4.769042862	4.702292888	4.212662725	5.101700618	5.343511225	5.359486482	4.895110744	5.339517296	5.593109365	4.833274218	4.787407263	5.283550158	4.09992643
OR51I2	2.160870102	2.160870102	2.160870102	2.160870102	2.160870102	2.160870102	2.160870102	2.160870102	2.26931834	2.160870102	2.160870102	2.160870102	2.160870102	2.160870102	2.160870102	2.160870102	2.160870102	2.160870102	2.402044597	2.197020509	2.160870102	2.160870102	2.160870102	2.160870102	2.160870102	2.160870102	2.160870102	2.160870102	2.160870102	2.160870102	2.160870102	2.160870102	2.160870102	2.160870102	2.160870102	2.160870102	2.160870102	2.160870102	2.160870102	2.160870102	2.160870102	2.160870102	2.160870102	2.160870102	2.160870102	2.160870102	2.160870102	2.160870102	2.160870102
CCDC115	6.057840334	6.399615572	5.748386073	6.025111722	7.796516156	6.43518887	7.711171353	7.445654698	7.547146393	6.194651321	6.485469499	5.545946455	7.368373451	7.14787534	6.202661165	5.753105946	5.902252699	6.02943559	5.834784856	5.776705444	6.198082222	6.614793211	6.964253015	7.307586734	6.074119806	6.326181028	5.659974924	7.232404527	5.958867908	6.145050551	7.624260459	6.458959192	6.055357302	6.644310224	5.756822748	5.627858718	5.845475643	6.912248177	7.184168354	6.496188361	7.544829154	6.923300013	6.866533631	6.745027864	6.019613253	7.168775376	6.697956334	5.79500161	6.270193571
PLCXD1	0	0	0	0	0	0	0	0	0	0	0	0	0	0	0	0	0	0	0	0	0	0	0	0	0	0	0	0	0	0	0	0	0	0	0	0	0	0	0	0	0	0	0	0	0	0	0	0	0
IL7R	7.274892131	6.378443857	4.869857337	3.574302884	5.657623252	3.189941671	3.242417025	2.279460446	4.485457138	6.298573251	5.275627556	5.563428056	4.994045468	5.692224421	5.024870762	3.657583458	4.472719332	6.95514185	2.456269407	5.092024264	2.781918425	6.790235448	4.458878284	3.113698509	3.867867914	3.619213603	5.854261816	4.837230995	3.365131632	3.703596037	3.661710613	3.862548512	3.601593673	6.693456756	2.333522421	2.925700533	3.800597093	4.224842101	4.105386163	5.575695818	2.499804228	3.04404298	5.783596084	2.098148792	5.427168657	5.346497445	3.594375465	2.34396204	3.003524234
IFNA14	2.22017618	2.22017618	2.22017618	2.22017618	2.22017618	2.22017618	2.22017618	2.22017618	2.22017618	2.22017618	2.22017618	2.22017618	2.22017618	2.22017618	2.22017618	2.22017618	2.22017618	2.22017618	2.652961831	2.22017618	2.22017618	2.22017618	2.22017618	2.22017618	2.22017618	2.22017618	2.22017618	2.22017618	2.22017618	2.22017618	2.22017618	2.22017618	2.22017618	2.22017618	2.22017618	2.22017618	2.22017618	2.22017618	2.22017618	2.22017618	2.22017618	2.22017618	2.22017618	2.22017618	2.22017618	2.22017618	2.22017618	2.22017618	2.22017618
USP9X	6.647070447	6.870917032	7.361709599	6.05005258	6.996974588	6.681447905	5.79135543	6.71950301	8.247883363	6.196858306	5.867540394	6.366666488	6.547254077	6.935338952	6.427587949	6.575229313	6.163961069	6.71362955	5.596444537	6.802959559	7.684802877	7.692074965	7.454175377	7.075484948	5.704678003	8.074317643	6.29643548	7.086883618	6.44804561	7.03504877	6.522786156	6.952478537	6.609110981	7.307538462	5.561487456	5.757837697	7.09002715	6.566218628	6.550955275	6.233714273	7.154984067	6.792084035	6.79473422	5.604015514	5.377787385	6.698038779	6.661067752	6.606218771	6.436106537
DNAI2	2.272158606	2.283012109	2.29783193	2.284750022	2.609610998	2.306153729	2.317084725	2.386962532	3.463584992	2.353797015	2.278158208	2.931389494	2.25436914	2.25436914	2.276411248	2.285618088	2.25436914	2.33961939	2.459266492	2.278033504	3.226511592	2.371067639	2.346846118	2.356613653	2.869582409	2.463368837	2.281147418	2.39642761	2.302978297	2.325401925	2.42973048	2.324320156	2.326242665	2.315027172	2.352974317	2.25436914	2.25436914	2.274286706	2.310658972	2.669650552	2.298813799	2.306153729	2.282266561	2.334381032	2.3590731	2.276910625	2.25436914	2.286361672	2.356379172
KIF1A	2.443468898	2.406709284	2.30559212	6.287985267	2.371525317	2.30559212	2.368774598	2.700816508	2.481679794	2.30559212	2.422018173	2.328816057	2.397572931	2.323946612	2.358339873	2.3244185	2.332732205	2.310041935	3.353893395	2.398624033	9.011990932	2.463193593	2.356183027	4.046900305	3.745183896	5.430565848	2.480397004	2.364792925	2.5364346	2.358493821	2.644203421	2.5707513	2.315428608	2.739571302	2.485237683	4.573453368	2.351705956	2.361108671	2.30559212	2.431897909	2.436301869	2.476256522	2.482392008	2.386267342	2.318746585	2.364026075	2.310200627	2.30559212	2.30559212
COX10	4.924742279	4.869774793	5.011627294	5.385790988	4.508803929	5.713926432	4.038339143	4.469627219	4.720584045	4.276453511	4.506788109	4.224830334	5.05648242	4.852947541	5.569164851	4.552552929	4.247504272	4.925332	4.115885265	5.313156678	4.940706712	5.188379769	5.344180415	4.288317414	5.375351415	6.055676411	4.899410326	4.468602102	4.801057565	6.124458143	4.421171775	4.59593709	5.477492808	4.993787247	5.140620731	5.15605004	6.584108515	5.276589305	4.884174314	4.392577046	4.32217065	4.915453817	5.200364828	5.122704813	4.010752509	5.175429119	4.302189694	4.619245878	5.045730875
LYSMD4	4.384074138	4.115116274	3.857292581	3.555523032	4.254837893	3.844892797	3.308298285	4.062797907	3.700816302	3.812179705	3.503896212	5.736179194	4.404247961	4.303031007	4.135406869	3.603837117	3.359923274	3.844136508	4.071798206	5.127289509	4.860341849	4.598340812	3.721294759	4.586967441	3.448784565	4.333073093	4.509915629	4.242478858	4.510365545	3.569246076	3.519584296	4.102414901	4.222610777	4.748158722	3.44350071	4.238302887	4.693454811	3.539542358	3.689121845	3.259768553	4.412528523	4.735390913	3.382983072	4.016690956	3.485614269	3.775293233	3.776824976	3.951226542	3.999811852
ISYNA1	6.953772134	5.896426949	5.632885432	9.018699453	10.16755251	8.854838661	7.316767057	8.322133748	9.296426403	7.758407273	6.056494106	5.775324334	8.126187934	8.509794933	8.17397433	9.133687585	7.625881627	6.551221614	8.252942068	4.23637066	7.474643486	7.11718074	8.929017739	8.512428833	8.773291199	6.427705407	6.742198285	8.508840808	7.805968481	5.948264012	8.541582748	8.898172957	6.91437133	6.315478271	7.853439732	8.09101636	5.289861061	8.296231508	9.02204836	8.739633164	8.440282457	8.366894676	9.577257554	9.289079074	8.084705372	8.322393241	10.1926355	5.347502476	9.147888804
LY96	4.393962788	7.133796593	5.232973298	4.732071033	7.50723064	4.279930982	4.43144847	4.084820481	4.072017312	8.409145505	5.449066459	8.256661236	6.209358933	7.040411008	5.280049272	5.710044989	7.221722358	6.591196299	3.345888598	4.571824262	5.375958452	6.022570714	5.170581665	5.717944036	5.263835218	4.080818175	6.910623998	7.761384663	4.406752912	5.707679684	5.237835174	6.15343652	4.658803508	7.986056383	3.502955575	4.865103113	5.347736915	4.743778272	5.483764838	5.736039879	4.267019872	4.519167416	6.632388697	3.969709435	7.470076927	5.494028369	4.162614532	2.37482172	3.448914718
MREG	6.084856706	5.315614665	5.981244892	4.496782937	5.41342056	5.080514914	4.926949478	5.850797267	5.752916302	5.65910385	4.758552724	5.543167133	5.941696029	4.99836621	4.759907236	5.805514616	5.005382145	4.992109902	4.570981296	5.925211477	6.96402502	4.994616265	5.22029665	5.384794334	4.801445749	4.703232577	5.029307399	4.833826266	4.253900491	4.748114586	5.385801725	3.655579845	4.276939451	4.611450487	4.473015928	4.77898523	4.726078194	5.498508065	4.738519225	5.107886122	5.206468738	5.220939269	5.463721484	4.781897928	5.216300655	5.861327201	5.541964478	3.615058467	6.312786882
MEF2C	3.145240874	4.717545883	3.246058435	3.258677558	4.227764614	3.219670541	2.888762479	2.907164523	3.513173189	4.623710942	4.277889033	3.863906333	3.241068566	3.997137436	4.016535915	4.525126047	4.094026013	3.451851402	3.080879995	3.073332114	4.061939286	5.075187522	4.29974955	3.731438729	3.206414426	4.877023384	4.148086823	4.555909937	4.553104309	3.973229295	3.995613647	4.697344398	4.695127902	4.406827078	3.250643244	3.325262875	4.313551426	3.473951163	3.509876758	3.572600294	3.737931616	3.01851997	4.506614971	3.332078706	4.03976988	3.97602408	3.694788952	3.000417114	2.914125305
CCDC73	2.220968544	2.263332031	2.25347262	2.232366653	2.288523381	2.259675073	2.27561451	2.356733665	2.548807023	2.240081227	2.256387658	2.263709751	2.33725034	2.340577226	2.253726361	2.456854627	2.242514669	2.285060497	2.376853046	2.281836688	2.232495605	2.232366653	2.419424701	2.388113599	2.258411666	2.311659804	2.250932483	2.799056836	2.509179628	2.238926953	2.289140784	2.229914137	2.432316309	2.331885671	2.267857448	2.231979721	2.28047036	2.272367178	2.242258731	2.348621561	2.333914924	2.297385842	2.241874731	2.243793602	2.268860962	2.262702254	2.254360497	2.401091136	2.471959313
PCDHB12	2.31468971	2.945364993	2.921085251	2.301556597	3.661009849	3.629234175	2.382248546	3.935954162	2.562316713	2.723460871	2.864059047	2.570176421	4.129774543	3.058000424	3.03225867	2.831800638	2.728319479	2.867378918	2.477216033	3.197033571	2.909974365	4.416302314	2.656044934	3.910824366	2.531106009	2.921879948	2.648203591	3.423192529	3.097692863	2.391387355	3.304759714	3.228909411	4.174098897	2.796595981	2.477871066	2.735305172	5.369724103	2.957656817	3.267470407	2.467916043	2.397975045	2.960101126	3.286748801	2.488584752	2.348654763	2.932166499	2.670217	3.544524693	2.569131235
FAM50B	5.666728155	4.434183671	4.096941129	4.082486506	4.169906593	2.81937617	3.281702436	4.61454365	4.152293082	4.893140902	3.448984298	4.475505064	4.795087904	7.311827755	3.435641586	5.249162335	3.790971855	5.692582689	3.956493706	3.705547953	3.562023476	4.815906335	3.757056321	3.803333358	3.10253043	2.70392564	3.730833388	5.275546986	2.873184212	3.773473731	5.615623117	5.775828824	3.007535043	4.46000104	3.104877613	3.110038065	3.437305619	3.412111537	5.373503392	3.37194049	2.920899422	2.77251696	4.678827055	5.548393566	4.33102158	3.490579072	3.108839843	2.572891683	2.448386679
CYP2R1	5.428964093	5.351890517	5.197069545	5.616341536	5.974374632	5.902077556	5.1240677	5.707476783	4.865044462	5.027300524	5.190690159	5.750772827	5.658255847	5.848965816	5.029078365	5.803308413	4.694169049	5.723905129	5.655571227	4.986852647	6.057473939	5.604035741	6.013142307	5.909656199	5.73750381	7.442677558	5.058962404	6.352892831	6.120003828	4.275141823	4.987173024	4.905975522	6.250398968	5.662704699	5.649744026	5.989129282	5.883669465	5.867427818	5.222165771	4.575681686	5.735463651	5.894361844	5.68142179	5.202713709	5.486398308	5.160820388	5.077150467	5.894721656	4.952401093
EFHC1	3.479081461	3.644946963	3.00569679	3.374260024	3.913569912	4.350576267	3.768740653	4.476822585	3.780379883	3.142710752	4.063895453	3.110967081	3.221917453	3.954315824	3.860894179	3.91311089	2.937377497	4.229838277	4.459289815	3.315505137	5.80268072	4.022890314	3.981168734	4.392482993	3.094839142	5.248955841	3.738495287	4.251070487	4.715260984	3.695463683	3.941107079	3.199817085	4.382190377	3.938200493	3.494949216	3.990110602	5.758149813	3.465728597	3.126923075	3.361040677	4.762066496	4.319524596	3.759894933	3.431639833	3.753495756	3.370672975	3.310019861	4.337111191	3.599285611
TRPC6	2.689900571	3.515471424	2.707932133	2.60377037	2.770398758	2.40424016	2.593885776	2.463536607	3.947146074	3.665069214	3.21095543	2.804323794	2.968234187	4.114059199	4.182863017	3.147355115	3.276866824	2.76083669	2.440381674	2.583837253	3.340895604	4.091222603	2.704409009	3.860093819	2.670562371	3.331418621	2.925304808	4.115707844	3.247229188	2.785417185	3.021226498	2.846297892	3.677207456	3.149895172	2.979137654	2.612483048	3.011234694	4.493816967	2.55664501	2.965302173	3.345773083	2.90264537	3.165737925	2.60011524	3.233515547	3.125781487	2.692673151	2.605042939	2.370103304
POLR2L	8.313996785	8.903647878	8.495241771	7.67940682	8.794808815	8.849128593	7.829252275	7.591830651	7.589555545	9.406364759	7.262860957	9.288542619	8.264809328	8.420649642	8.083853339	8.081905	7.828795496	8.424960088	8.765440112	8.24947229	8.166562434	8.495504721	8.581230146	7.20090406	8.406910161	8.352949389	7.800439111	8.132143628	7.627143889	8.280608898	7.450757589	8.236638896	8.583872127	8.705182071	8.533706858	9.84428098	8.518040346	9.280667448	8.254359996	8.319606697	8.243313612	8.341385166	7.771282357	9.127681815	8.621063221	8.36464493	7.806956812	8.802106948	8.044579286
LOXHD1	2.454354761	3.172059151	2.441022988	2.458448444	3.429288813	2.460409909	2.604715512	2.395811783	2.455174288	2.479577848	2.511737945	2.427752193	2.395811783	2.553382147	2.423249773	2.605165584	2.467094528	2.484899859	2.602012574	2.43506397	5.079383625	2.530024359	2.473752919	2.492450994	2.447948832	2.565248749	2.406975147	2.55461891	2.813007548	2.568624022	2.453370806	2.52971074	2.642991856	2.446631801	2.42741909	2.432574856	2.517434155	2.428917539	2.442839634	2.436058594	2.648703428	2.582514496	2.656143518	2.42974944	2.600358657	2.496933623	2.487635001	2.487474232	2.439369803
BEST4	3.104636792	3.251515961	2.397437459	3.402729382	4.976800508	2.483872455	2.370795707	3.151124028	3.553705887	3.977681987	2.347374567	2.780032755	3.666704649	4.558180005	2.757826962	2.510325354	3.32545329	3.916528839	2.424440517	2.519618366	4.810149305	3.412055285	2.429731134	4.045867327	3.511229563	2.355266457	3.754187277	3.789222405	3.808550188	2.679794083	3.405752849	3.662399925	3.575550073	3.546463251	3.07235157	3.080878205	2.342484732	2.697042118	3.891940155	2.310281131	2.597267315	3.652411864	2.764755422	3.324709895	3.238941748	3.063949581	2.269399486	2.789201575	2.710735863
NTAN1	4.639469841	6.171512825	6.43819319	6.774159318	5.980112145	5.225257604	6.399194069	6.086298691	5.144712782	5.253841724	6.334422004	6.111722972	6.211773944	6.239164015	5.460614801	7.139829281	7.614679721	6.450102443	7.376722659	6.724875983	6.159425461	6.047662566	7.046313129	5.762032878	6.72250266	7.08301815	5.697406836	6.388547933	5.089968656	6.43840956	5.805742355	7.657516904	6.146931448	6.231342163	6.412508694	5.099395538	6.373265577	6.787849731	6.856930959	5.878385985	6.346101808	7.830780189	7.343110451	6.409999023	5.349519515	7.462827181	6.929346052	6.050029659	8.066050789
CCNB3	3.196705022	2.219778323	2.463236457	2.551914219	2.32334536	2.472703702	2.383324902	2.858846564	3.250111627	2.18784806	2.256992121	2.397927426	2.285977849	2.323779608	3.04288762	2.525455348	2.786321822	2.249177285	2.602759896	2.885948943	2.719256044	2.790274183	2.657497633	2.698422518	2.310136813	3.367679641	2.268509118	2.417300974	2.28295259	2.626698104	2.402926601	2.495114984	3.373548988	2.779130529	2.42252334	2.236197227	2.550740165	2.526837873	2.848661337	2.794955911	2.432902418	2.964060986	2.480569995	2.330275108	2.468751724	2.634406814	2.583815779	3.385066705	2.2495231
JAGN1	9.13448188	7.761743697	7.054214618	7.945670346	7.931034854	7.65807275	7.790997109	7.664232926	7.665067862	7.333757619	7.43864186	7.548446003	7.11458862	7.61661059	7.321520707	7.060715225	7.335139271	7.435455817	6.824571263	7.126169884	7.774544988	7.247137214	7.774686628	6.753461848	7.671213338	8.079840357	7.433736563	7.079803951	6.270536474	8.36052019	7.01974663	8.059118713	7.382779635	7.589702422	6.239886866	8.024458373	7.48409038	7.538608674	7.861172401	7.430393225	7.206652482	7.622515812	7.508090781	7.203626176	7.25026928	7.485946192	6.662073292	7.315019768	7.731451085
MCHR1	2.496850166	2.845453166	2.658490554	2.433120756	2.702295216	2.494024477	2.524433966	2.34363556	2.432132985	3.222296093	2.414350798	2.801554957	2.546252216	2.869441855	2.511586659	2.726731598	2.592670227	2.925620211	2.450897252	2.643103945	3.927681811	3.259654341	2.68231308	2.370178756	2.849241498	2.716911674	2.448337494	2.486815189	2.439646149	2.742058758	2.478374192	2.413975169	2.41597729	3.746548618	2.394166662	2.614151988	2.637194905	2.440996445	2.919997714	2.498848045	2.410212993	2.517504998	2.855172722	2.34363556	3.441305984	2.787378694	2.554271647	2.34363556	2.541599002
TCERG1	6.161325285	5.798092749	6.051694307	6.169270811	5.754824927	6.398362854	5.792675341	6.59061378	6.734805071	4.754227427	6.091713731	5.307097155	6.615657266	6.124470838	6.488761944	6.410849688	5.219637508	6.076728102	5.865594096	6.921092181	7.558144485	6.22897253	6.443319182	6.563156738	5.504997998	7.2061988	5.509686452	6.773108818	6.4397364	6.61408393	5.854775181	5.461341894	6.45717524	6.410943444	5.953550149	4.932345817	7.116851054	5.373035745	5.912932662	5.659239912	6.527158895	6.567330725	5.872860437	5.187304153	4.652444507	6.306640756	6.114386575	6.272779887	6.636641647
DCTN2	7.507045865	8.131315499	7.346058137	7.143878182	7.589436657	7.828713711	7.35590747	7.585169959	8.167229293	7.718595351	6.940336791	7.92823975	7.814610209	8.333029939	7.481381412	7.376378998	7.340899047	7.231761701	7.292026365	7.670532298	8.60092457	8.174130224	7.862942682	8.069013814	7.456679741	7.760394323	7.693678235	7.820314445	7.425167908	7.357864134	7.691977893	7.458482745	7.932269005	7.384675694	7.458419245	7.980056673	8.336397538	7.49831882	7.681548384	6.596408195	7.720494929	7.881856725	9.081592654	7.944733148	7.111993065	7.585925828	7.166455267	7.348522071	7.547932225
FBXO17	5.459917814	3.300826169	2.64342017	5.311715447	5.959293934	2.915388116	3.590633577	3.876655367	2.379244377	4.112429566	2.358747342	4.383798202	4.462304081	3.819067563	3.648921569	3.162384709	3.012629562	2.588883318	3.693464133	3.305975487	2.589033012	5.458619791	3.007634396	3.588776135	2.813912282	2.252179584	2.925220869	3.301706849	2.468176219	2.807161733	3.387399492	3.577672664	2.32414802	6.562247738	2.762421027	2.42284461	3.551025645	5.07428766	2.934806141	2.712475727	2.215920909	3.40802677	2.982186509	2.432402702	3.731878169	4.801978001	3.421106748	4.295460367	4.088786594
STIM1	6.555926422	7.218229492	7.459359772	5.986534823	6.432065783	6.65483384	5.830265718	5.671872272	6.361794264	5.74921798	6.289866246	5.760705673	5.833028504	6.712886678	6.748568304	6.031660437	5.652929699	7.043086187	5.822585996	6.165926411	6.349812993	7.305995988	6.362424046	5.428069808	6.145546042	7.635292461	6.333034979	6.363760055	6.248765798	7.578031249	5.476911846	6.601851606	7.013524268	6.976652777	5.447869893	5.6523397	6.970070935	7.264078898	7.533254356	5.054196206	5.904125492	6.302019956	6.827615661	5.322319966	5.2623478	6.393901411	5.289035881	6.306877382	5.824885296
HOXD11	2.261599942	2.342987127	2.441547779	2.305408843	5.181870208	3.357981784	2.489830797	2.728820837	2.287760269	5.120172962	2.261599942	4.085043223	4.953840472	4.137120535	2.324652641	2.39247909	2.28949544	4.743256019	3.06157403	5.393932127	2.261599942	5.13673498	3.10065167	4.705378124	2.498896462	6.066048905	2.805085261	2.935714204	2.297077502	2.458500912	4.28045648	2.261599942	2.460737623	4.454469353	2.29827082	6.822996484	3.872159667	2.726500413	3.959719143	2.439398782	3.021731137	3.213808831	2.521806188	2.261599942	2.546216027	2.708675921	2.387399059	2.261599942	2.261599942
ZNF197	4.237405225	4.350015953	3.874701908	4.170354055	4.180791237	3.903608444	4.36401354	5.501138881	4.250216835	4.167135264	3.73663295	4.271289829	4.513629724	4.114660925	3.572601759	4.679982809	4.20618216	4.339904863	4.079533914	3.937466613	5.000429436	4.635223258	4.812652255	5.304867847	3.730579002	5.490287729	3.548602682	4.961787824	3.872173214	4.630592194	4.238843524	4.31879144	4.590370577	4.768814723	4.061342844	4.082759476	4.961111199	4.245295173	4.735537649	4.127072705	4.84623442	4.451408836	4.391654468	4.144981838	4.084243746	4.165239073	4.105433647	4.960967625	4.959551499
LRRC8D	4.363550656	6.868861241	6.188879099	6.146844511	5.773129179	6.407593983	5.492371585	6.258730391	5.434816112	6.103521309	5.086460117	5.417499372	6.612811962	5.740019837	5.28726514	5.378079116	5.022747032	6.990349356	5.357424822	6.219071825	5.783292552	6.353123111	5.114645655	5.350756803	5.694008092	6.619651748	4.201760323	6.567583817	5.540876784	6.282203535	5.537887124	5.612723443	5.925637695	5.268118386	5.468434951	5.741743094	6.894986515	4.370810789	5.244162753	6.43079197	6.396756119	6.417702443	6.210568989	5.365405238	4.467848096	6.47425128	4.80934388	5.805859563	6.356919825
IFNA5	2.328165179	2.382537168	2.236103552	2.236103552	2.236103552	2.236103552	2.236103552	2.236103552	2.236103552	2.236103552	2.236103552	2.236103552	2.236103552	2.236103552	2.236103552	2.236103552	2.236103552	2.348542582	2.510029074	2.236103552	2.393258424	2.236103552	2.236103552	2.236103552	2.236103552	2.236103552	2.236103552	2.236103552	2.362027522	2.236103552	2.236103552	2.236103552	2.236103552	2.236103552	2.236103552	2.236103552	2.679079239	2.236103552	2.236103552	2.236103552	2.351594514	2.370253425	2.236103552	2.236103552	2.236103552	2.236103552	2.236103552	2.236103552	2.236103552
ACYP1	5.096541463	5.510019317	5.825193008	6.031113096	6.197742955	6.659773348	6.054323743	6.323754568	7.098677042	6.045295944	4.798309274	6.317199743	5.718631148	6.787410099	6.278316234	5.657522964	5.761598262	6.255822967	6.623404619	6.584065468	9.17989863	5.454042499	5.81269809	5.945898954	6.025485629	7.831042901	5.132114163	5.973555362	6.315176292	5.28633935	4.908545368	5.529058476	6.634807421	5.690191954	5.856663379	6.166141147	6.835676805	5.166747527	5.518452035	5.434646725	7.001290428	6.24516801	4.91206423	5.891991158	5.707769117	5.981718387	5.978097046	6.746049573	5.655571235
NGRN	5.420387791	5.966048075	5.695083931	6.004384626	5.737176619	6.187657984	5.610539027	6.410153309	6.490863818	5.171291335	6.255937536	6.110117948	6.504673347	6.671463898	5.969281934	5.948139927	5.669086454	6.90194967	5.573079208	6.950344626	5.744689574	6.418039958	6.388371542	5.988596983	5.542793873	7.372867102	5.515534728	6.258825532	4.946836176	6.114387176	6.093040995	6.741301223	7.07552471	6.883076333	5.537337693	6.079556429	7.465602488	6.974087984	6.028528033	4.907401729	5.781909019	6.953672971	6.157711902	5.039586973	4.637992525	6.242664087	5.117301917	6.334964814	6.69693417
SPANXA2	2.264732175	2.264732175	2.264732175	2.264732175	2.264732175	2.264732175	2.264732175	2.264732175	2.264732175	2.264732175	2.264732175	2.264732175	2.264732175	2.264732175	2.264732175	2.264732175	2.264732175	2.264732175	2.264732175	2.264732175	2.264732175	2.264732175	2.264732175	2.264732175	2.264732175	2.264732175	2.264732175	2.264732175	2.264732175	2.264732175	2.264732175	2.264732175	2.264732175	2.264732175	2.264732175	2.264732175	2.264732175	2.264732175	2.264732175	2.264732175	2.264732175	2.264732175	2.264732175	2.264732175	2.264732175	2.264732175	2.264732175	2.264732175	2.264732175
RAD54B	3.891568497	3.40413872	3.216686627	4.708001152	3.960011352	4.090621462	4.530171916	4.704743197	4.698881221	3.400653699	2.915320393	3.903830193	4.068743078	3.738420209	4.529179254	3.194488715	3.326873101	4.005380048	4.784325272	3.972996551	5.155678717	4.139765267	4.153366296	3.146030351	3.470751516	5.349456692	3.541835352	4.120476698	3.746995465	3.303595715	3.22751694	2.965800257	3.528532991	4.308289368	3.406794399	3.477145746	4.173084754	2.638322737	3.474916989	3.671573472	4.197243586	4.645814532	4.006300758	3.1408822	4.2518304	4.121597965	2.975519458	4.188078673	4.70114062
SULT1A2	2.386022365	2.361497507	2.39158882	2.482625509	3.153325386	2.739213627	4.074474906	4.795214624	2.750519613	2.496771245	2.986685124	2.413888535	2.632081474	2.443103222	3.311683919	2.770655196	2.831808965	2.505188205	3.688780932	2.486946418	2.444375812	2.556961468	2.487439358	3.487673186	2.645521675	4.081392668	2.434033232	3.864841612	3.353887449	2.394627435	2.702617115	3.346987861	2.742992801	2.361497507	3.620807234	2.361497507	2.361497507	2.442084287	2.580168927	2.448693684	2.616267874	3.056163955	4.496683907	3.089964265	2.837432577	2.509922546	3.179871302	3.728485536	2.976853931
FAM107B	7.030706616	7.239424457	6.783933217	8.510807598	7.094099992	8.51772465	6.753371393	7.217201736	9.702508914	6.542424441	7.3976597	5.99624755	8.394500863	7.545268905	8.272506881	7.148821145	6.554551434	8.063073124	7.166978618	5.649562827	8.06886636	6.978203627	8.158902751	7.298918377	5.372324742	6.290746861	6.808369566	6.683303481	6.72210654	9.124797769	6.7949067	6.533810519	9.852542809	6.868359722	6.28563426	6.958006463	5.441752563	7.796580826	5.391745436	8.402052396	7.519092689	7.156403522	6.801501797	5.596245972	6.097155898	8.981864096	6.183192414	7.010723586	3.602810863
LTF	2.204709494	3.118748669	10.81919996	3.537317059	5.397607732	2.341138131	2.279538747	5.435502479	2.296367081	7.025942555	2.349384235	4.206773068	2.111563709	3.413494812	4.662828749	3.208625106	5.189381512	3.093811544	2.639442835	2.953928234	2.861198974	2.642635899	2.827170426	2.20231657	2.677146325	2.559865952	3.914834938	5.412670518	3.056595115	5.067486757	2.329785639	5.044670002	2.428310976	2.651132656	2.194406217	2.291834432	2.658133706	2.433514765	2.564386018	2.098583527	2.642081189	3.527658493	3.401421276	2.20161774	3.068689972	2.421171017	5.46540077	2.0772994	2.583901189
IL11RA	5.416434825	4.633283165	3.435163376	3.623310214	5.81437506	5.207308909	3.579297499	3.563360762	3.745190348	5.359217282	4.254674102	5.473115882	3.897265197	5.280612677	5.29228035	4.429218642	3.542784439	4.10925297	4.035986471	4.447730795	6.401779524	4.509742751	4.067023459	4.408385385	4.488484213	6.280635215	4.555110423	4.229994163	4.900527066	4.72541742	4.018858845	4.466361133	5.013703193	6.749364005	3.771274752	5.548690004	6.089706597	4.586077562	4.0196865	3.950012951	5.143420368	4.657974521	3.933768565	5.164828441	5.219154113	4.239352971	4.399743535	5.087094068	3.822137702
UBA52	10.57382105	10.59733262	10.65115109	11.56516863	10.65817653	10.21411114	10.52360661	9.912599525	11.10840676	11.44946106	10.14781636	10.84122756	10.09647133	10.49597375	10.7280196	10.39645023	10.92887434	10.27967562	10.50169764	10.54165606	10.8472743	10.46775939	10.76973765	10.17776301	10.948775	10.32692773	10.75330561	10.10082956	10.36119378	10.46889756	10.75500634	10.55653518	11.01749409	10.91285378	11.08247356	11.51529604	10.94327222	10.11372136	10.87085701	10.69146467	10.97726869	10.57875111	10.67871517	11.11864466	11.21246454	10.38570292	10.01444232	10.80128322	10.90074677
TCEAL2	2.290396001	3.410335789	2.284521516	2.246837407	2.947943844	2.429481996	2.213456434	2.359757141	2.291421737	3.360939445	2.213456434	2.748993083	3.327280807	3.412247941	2.261543966	3.088993249	3.050453883	2.597083957	2.273297914	3.373691792	6.507966819	2.770717988	4.000324571	3.099953571	2.585266259	2.213456434	2.43469647	2.267506537	2.240339957	2.749863634	2.619504026	4.818451183	2.677363359	3.832857291	2.24139955	2.398639106	2.213456434	3.272934309	2.932077719	2.213456434	2.238066943	2.993006306	2.389182068	2.322742014	2.477088031	2.508833286	4.074611087	2.504502118	2.289369581
MRPL20	7.884319928	7.874037579	7.724625062	7.67119089	7.013391517	8.278355923	7.39054379	6.892975721	7.93940448	7.911166237	6.592445601	8.39949971	8.006540704	8.184349882	7.174569164	7.118935269	7.350294151	7.867892554	7.422427867	7.997403939	8.394441092	8.144076653	8.322633515	7.529672442	8.391467812	7.276253173	7.130087417	7.847074872	7.290195551	8.047733375	7.550035199	7.594496222	8.155622416	8.014236336	7.48888488	8.323584762	8.067102775	7.26157465	7.819307805	7.596166301	8.580790451	7.933658471	7.405902843	8.811389111	7.192802714	7.345895332	7.296054836	8.05225519	7.951910762
SLC6A3	2.207984651	2.433455333	2.225782322	2.237387398	2.22108573	2.231530456	2.224844291	2.219471755	2.195578948	2.622092977	4.131101822	2.195578948	2.220413472	2.216507852	2.284902892	2.280147603	2.407072978	2.2983084	2.4728269	2.212049935	2.752397375	2.216507852	2.195578948	2.195578948	4.861007079	2.246917781	2.195578948	2.26317733	2.326102193	3.442930023	2.258999764	2.351877787	2.195578948	2.25847667	2.297927201	2.195578948	2.227522676	2.236590198	2.272789421	2.240173951	2.27162398	2.213672675	2.195578948	2.251526758	2.210560731	2.28695413	2.372010097	2.195578948	2.243616132
SAMD12	2.138058197	2.462800771	3.072218874	4.52487716	4.268415215	4.541033677	4.151937696	4.583744159	4.728537216	2.233122837	3.903656293	2.596712429	4.596221755	4.120979329	3.98537432	4.157560737	4.030390143	2.381252556	4.042111481	2.168070448	2.036159743	2.374573176	4.777850828	4.447635434	3.533698654	4.829414443	1.999807884	5.15442084	4.16688077	3.115369103	4.143396477	3.869284301	3.911625008	2.738067217	3.663650648	3.064734606	4.124312487	3.638340409	1.994945023	3.936916567	4.486982621	4.749818906	4.757566329	4.085612716	3.409607511	4.026219647	3.289227825	3.960114512	4.789226777
PAPPA2	2.266846081	2.323620731	2.288847462	2.343266183	2.327856418	2.243824598	3.303759829	2.314275374	2.294649979	2.283383146	2.971293543	2.331375278	2.289937478	2.468185249	2.343614217	2.260045828	2.273732349	2.310589126	2.360665231	2.400645063	2.275570492	2.526374831	2.308443748	2.26437752	2.301985537	4.46838836	2.31213629	2.282165618	2.269186728	2.311303438	2.303303795	2.697404331	2.318187592	2.275570492	2.42870569	2.289453143	2.460070871	2.372510021	2.323149216	2.269063645	2.255450306	2.323384996	2.388728229	2.243824598	2.24946338	2.383457775	2.278628097	2.252210931	2.279971088
CD37	3.138803465	5.579891451	3.573301741	3.393894516	5.17246901	3.192481029	3.624752229	3.314370425	3.778335433	5.760775537	3.902121826	5.230859276	2.815177926	4.309105495	4.600373359	4.286673596	4.900684421	5.304728105	3.066193792	3.401997599	2.958649207	5.800430842	3.867911759	3.24566973	3.10430118	2.36625671	5.011547406	4.885839094	3.407504006	4.432375132	4.460093755	5.689202991	3.077168481	6.455570789	2.308359048	2.976339434	3.959614173	3.843793567	3.88737681	4.929989185	2.637816051	4.916743093	5.382436816	2.544924123	6.1885268	4.175238039	4.546488678	2.14021292	2.398639549
HOXC8	4.815363362	3.96218117	2.888337503	4.12838119	4.469255862	2.222078365	3.558499403	4.115134903	2.494126111	3.968594529	3.02702543	3.956609873	2.154114579	2.30701042	2.320284667	2.195118312	2.300390114	2.292584303	2.509180377	4.238797402	4.03638947	5.187000257	2.236169638	4.492570371	2.561174552	2.766318599	2.95239371	3.218635194	3.113447808	2.74867308	2.532874	3.928015616	2.154114579	3.124681845	3.12047059	4.46536473	6.878579094	2.256454655	2.45999882	2.595979559	2.792516252	2.573222421	2.703235998	2.154114579	3.575237559	2.154114579	2.296556571	2.276972054	2.154114579
LILRA5	2.599690797	4.617665823	3.235631782	2.370773674	3.999668928	3.292386396	2.231287349	1.943114077	3.108292495	5.138100255	2.31748401	4.342571036	3.563601453	3.468428784	2.801532912	3.214259045	3.428606551	3.855986811	2.305324741	3.967839109	2.407549845	3.737008441	3.559481924	2.351011541	3.303618205	2.387220333	4.780057634	3.862765264	2.380115405	3.107055019	2.747017876	3.227650996	2.847958817	6.521856539	2.089623444	3.755916	3.004945321	2.659191549	3.825912204	3.780236163	2.46538688	2.694641966	3.52185577	2.221859771	5.426403461	3.936159884	1.977089701	1.991412037	2.52823464
DGKD	5.048895853	5.402147785	3.784864992	4.328314914	4.073861843	5.574815673	4.591264907	5.619776033	5.182549941	4.373555449	4.076733825	3.824858472	4.864616396	4.492304729	5.002374351	4.485186968	4.091919347	4.693079561	4.907926573	4.768713954	5.690906041	5.06374476	4.153986436	5.55995778	4.282203689	5.495290248	4.461034608	4.694723901	5.34198954	5.405288893	3.917991186	4.353151051	4.666309204	5.722020484	4.650912412	4.721782387	5.364216443	3.897905138	4.783043594	4.21191346	4.608420252	5.267682017	5.131915858	4.004015119	4.802510234	4.649688286	4.538826724	3.838117409	4.80156484
KCNJ15	7.324851739	3.61568427	3.977902715	2.328990011	6.354121232	6.671452764	7.329870068	7.610382323	5.788984718	5.248407872	5.789556914	5.324071491	3.630081254	6.743788223	4.889642864	5.350401084	6.886128133	4.834636788	6.226883058	5.258289615	2.145617359	6.495226584	6.826872446	5.854991154	5.805682103	5.424093384	5.5028691	5.722695038	3.942531328	4.207678984	6.026631413	5.269617012	5.284201652	6.174302711	6.424468922	3.123756518	2.138430249	4.415043046	7.444469251	7.431765696	3.763979781	6.184554997	5.990071707	5.98593346	4.883098706	7.147087926	5.865804851	6.382901093	6.091261565
TOPORS	6.016774029	5.921100524	5.057110111	5.483419963	5.169902644	5.890160742	4.661644151	5.777315554	5.67829343	4.697428993	5.283448836	5.362494482	6.22385515	5.911277571	5.536163435	5.138785708	4.691810216	6.073316999	4.745010526	5.198055175	6.274935065	6.115286657	5.871698968	6.040811074	5.506653992	7.522207186	4.755569991	5.409011279	4.481171749	5.687947443	5.592872895	5.204835	6.043016865	6.422811436	4.940688775	4.585194441	6.656571909	5.276551531	5.226724341	4.558216544	6.548315527	5.652097881	5.12758924	5.154116075	4.256965266	5.680218097	4.946671564	5.864540302	6.227089904
SEMA6C	3.218115967	3.961702613	3.581021679	5.603769421	5.211197977	4.304019089	4.973646641	4.292628561	3.727814117	4.24600987	4.66234375	3.60452357	4.390536737	4.916286212	3.742365909	5.329084621	3.914767779	3.616909617	5.749489459	5.011900733	9.191870994	4.845990498	4.280771071	5.021312478	4.226683573	4.511841312	4.098926257	4.231483355	6.195291543	4.802043788	3.971481448	4.305038835	4.264289784	3.685882153	4.113537428	5.49651419	4.384369698	4.128103608	4.037378987	3.755890714	5.97091518	5.536619212	5.243917856	4.301928643	4.420423626	4.21392169	4.24535063	5.193490931	5.173311262
GLT8D1	6.916157895	6.884215143	5.927862256	5.590362811	6.708859392	6.522741056	7.607228239	7.264651884	6.069697552	6.704248952	6.389265649	6.821099091	6.17510464	7.268284181	8.042514126	7.340538469	6.892253022	6.752530782	7.316714433	5.959731958	7.213798168	6.830312771	7.866988135	6.128574318	6.876888533	7.452138822	6.499156929	6.906803388	6.440047344	6.979239861	6.413062824	6.498176982	7.216863876	7.483438868	6.446853767	6.814354959	6.95536654	7.117337092	6.169563121	6.843775766	7.757407992	6.876058825	7.231259866	6.482672318	6.604026274	6.834085014	6.333379781	7.670723845	7.037263422
WT1	2.629600414	3.532465636	3.877819651	3.774568785	2.747086026	2.383435572	2.35353007	2.345879969	2.562885115	3.398775821	2.345879969	3.123849837	2.804087294	2.805457967	2.345879969	2.555600906	2.75745656	2.474310676	2.497084145	3.027030675	2.357016011	3.446055605	2.456397714	2.613716072	2.443312084	4.307133086	2.649315563	2.345879969	2.345879969	3.219748419	2.459380533	2.603622258	2.380906253	4.033732485	2.345879969	2.345879969	2.597635309	2.388605346	2.416492733	3.407197847	2.737498482	2.419814129	3.514271364	2.345879969	2.501360609	2.410071971	2.448129458	2.345879969	2.345879969
PSMD14	7.599988586	7.518426387	7.163895004	6.210388366	7.000151214	7.808917656	5.745421323	7.208332593	7.363153292	6.695300644	6.02530287	6.497011258	7.682305988	6.88872454	6.445267177	5.738421233	6.546005684	7.220574437	5.799775484	7.695451266	6.933623334	7.489793106	6.600375301	6.893164859	6.5710507	7.491682983	7.086674309	7.151015688	5.880937999	7.267468975	6.65057246	6.914286534	6.621443425	7.105452609	6.367060477	6.777469312	7.482711787	6.418451562	7.313195102	6.398497667	7.758408441	7.553754646	6.911772725	5.969326067	5.501285688	7.134140854	6.035501811	5.861312262	6.725263312
SRP9	7.715214732	8.006949471	7.785877378	8.488315992	8.022925295	8.888640861	8.235618809	9.21837151	9.477788313	7.939371779	7.778555351	7.849163805	8.714851277	8.172476551	8.493666854	7.858986904	8.302938242	7.431555616	8.399950207	9.152880629	10.34379807	8.048528978	8.522120073	9.137811918	8.220675913	7.311747479	7.799994039	8.654686305	7.394152481	7.91880035	8.744858102	7.537467722	9.053983762	8.115363025	7.764114498	7.703268456	9.663174453	7.93978422	8.393949515	7.757366135	9.104774401	9.367990533	9.332017894	8.219555766	7.073207263	8.3482139	7.699172703	7.497259663	8.862854808
PHF14	4.980202346	5.081096475	4.640895339	5.572028971	5.017004694	5.486374318	4.921099386	5.658716916	6.191198696	4.770136538	4.77634073	4.531956076	5.408268638	4.922062025	5.147159331	5.172044273	5.646886525	4.83613867	5.185115362	5.493038049	6.191810208	5.16914096	5.502029974	5.574290555	5.17590606	6.17964727	4.779521342	5.329153457	5.336603029	4.696222323	5.905316597	6.045038448	5.788340529	4.619799759	5.327771793	5.15077644	6.186473294	4.934087463	5.798286638	4.626227029	5.553937274	6.04664021	5.546136891	4.702685444	5.037010752	4.984566094	5.729699044	5.088311627	6.998987849
MAP6D1	3.069599602	3.183012421	3.112622618	3.635839932	2.913848949	3.252300481	3.369709837	3.211427572	2.907640177	3.014675693	2.989934676	2.832018605	3.074049377	3.21165015	3.258871555	3.878262068	3.465513109	3.159522279	3.041091075	2.931898615	3.701415938	3.009409898	3.366976951	3.024938859	2.951054315	3.759270143	2.705714239	2.763703684	3.608432724	3.72643911	2.871349747	3.75434305	3.215431225	2.79367126	2.766584338	2.86074781	3.427303985	2.789261822	2.988486556	2.801952217	3.579776123	3.36065989	3.404784544	2.79315287	2.801952217	3.272619829	3.124595169	4.481750308	3.292357684
LMAN1L	2.211618823	2.211618823	2.211618823	2.211618823	2.211618823	2.211618823	2.211618823	2.211618823	2.240568107	2.211618823	2.211618823	2.211618823	2.211618823	2.211618823	2.211618823	2.211618823	2.211618823	2.211618823	2.383888565	2.211618823	2.211618823	2.211618823	2.211618823	2.211618823	2.211618823	2.211618823	2.211618823	2.211618823	2.211618823	2.211618823	2.211618823	2.211618823	2.211618823	2.211618823	2.252354551	2.211618823	2.211618823	2.211618823	2.211618823	2.211618823	2.247473282	2.211618823	2.211618823	2.211618823	2.211618823	2.211618823	2.211618823	2.211618823	2.211618823
POLR1A	6.323297044	5.630218044	4.782122296	5.75034439	5.004243365	5.229750816	4.958164433	5.259955443	7.040468933	4.56824747	4.235344541	4.697363215	5.507522464	4.491477861	4.472964773	5.003989406	4.289864631	4.578402052	4.580213969	5.878154363	5.183765349	5.532995039	4.867866547	5.416826351	4.617593037	6.029321076	4.644472686	4.976326457	4.746491849	5.762874504	4.670179235	6.201423207	4.543044381	5.380489411	4.282047172	4.972778445	5.860577756	4.398938204	5.352007094	5.162201924	5.013792596	5.818944522	5.10156533	4.735094175	4.459185076	5.227524426	4.562259602	4.155918323	5.802956289
CTNNA2	2.254684092	2.254684092	2.254684092	2.254684092	2.271815169	2.302964936	2.284197946	2.254684092	3.989478686	2.254684092	2.287848022	2.254684092	2.271508168	2.254684092	2.254684092	2.269203722	2.254684092	2.254684092	2.558437464	2.276718943	2.269049971	2.296633758	2.313011508	2.254684092	2.335565427	2.532834718	2.421525011	2.254684092	2.266125796	2.33187835	2.254684092	2.341153061	2.277330827	2.254684092	2.266587874	2.282217231	3.50866891	2.254684092	2.254684092	2.254684092	2.254684092	2.291034812	2.280691882	2.254684092	2.264738735	2.254684092	2.254684092	2.254684092	2.254684092
SORBS2	5.504797598	3.55893272	2.991272602	2.859634788	4.282779507	4.244512883	3.184624523	3.667035872	2.366504043	3.323955435	4.450579277	2.972849342	4.188253458	3.231625329	3.030941813	4.605389055	3.690753841	3.253867272	3.729078388	2.455496197	4.535853946	3.077858635	4.786392225	2.951869332	2.559094575	3.284382876	2.458831867	5.036525241	4.068663643	4.137084238	3.020905878	4.729244875	3.854667633	3.044229485	2.747529505	4.363375172	3.479094851	4.640770754	4.694104989	2.567836658	3.313196824	5.002315799	4.431213748	3.371348141	2.928516057	3.224329525	4.100217678	3.342285766	2.885855566
ZNF804A	2.165812284	2.545472517	2.183810402	2.251362336	2.231611028	2.236947093	2.157136182	2.1859383	2.16605241	2.448997173	2.187354844	2.642389654	3.810448597	2.180848828	2.222818301	2.28895575	2.213269047	2.341860152	2.302559136	2.21476965	3.271901594	2.603902406	2.255720901	2.222589074	2.144127677	3.764380953	2.29879558	2.416471652	2.217189815	2.283951464	2.511923251	2.451851099	2.412356689	2.429605261	2.144127677	2.162204723	5.148905518	2.238305768	2.178593223	2.345804542	2.157861547	2.206783767	2.349322975	2.144127677	2.362478738	2.371441878	2.184874814	2.163649026	2.165452007
OR7D4	2.152369102	2.152369102	2.17546431	2.152369102	2.152369102	2.152369102	2.152369102	2.152369102	2.152369102	2.206055939	2.202424334	2.152369102	2.152369102	2.215787816	2.152369102	2.152369102	2.152369102	2.152369102	2.374643503	2.152369102	2.152369102	2.215561956	2.152369102	2.152369102	2.152369102	2.152369102	2.180514562	2.255200694	2.203786852	2.177761241	2.152369102	2.20219717	2.152369102	2.152369102	2.152369102	2.183493645	2.152369102	2.152369102	2.152369102	2.152369102	2.152369102	2.179826538	2.152369102	2.152369102	2.152369102	2.152369102	2.152369102	2.152369102	2.152369102
DIP2B	6.116469029	6.433477811	4.852403182	5.199047859	4.638325207	5.170747168	4.794281582	5.797931621	7.063393144	4.723952137	4.436694247	4.761600763	6.463534802	6.038704011	5.314516482	4.771375039	4.333099662	5.435368084	3.864806252	5.654889533	4.982011275	6.532890424	5.84533865	6.239310855	4.757870529	5.673929209	5.727789762	5.917437095	5.332958356	6.288527622	5.244943981	5.487626041	4.940702183	5.376924643	4.140051328	4.575162136	6.329557275	4.837296016	6.530397428	4.330529071	5.036272114	5.549108013	6.007298779	3.808172821	3.761032364	5.478877415	4.521854901	4.1539578	5.137302904
MYO18A	5.883202413	5.854399114	5.552388154	4.519185249	5.103843167	5.408076948	4.270206379	5.341312687	5.803937286	4.364701349	4.531043965	5.502036517	6.929644548	6.14451251	5.064754604	5.866365213	4.109797217	6.982893355	4.240275344	7.09563121	5.171230366	6.161058251	5.812248067	6.754955557	4.317673812	5.953899294	5.787206585	6.507041785	6.085074443	6.005269013	5.589453275	6.781146214	5.820560131	5.634792105	3.566558213	5.961380061	6.751509223	6.141005632	5.805804377	4.138595612	5.644647765	5.655108324	5.73707411	3.756526822	4.021341239	5.662402305	4.529682784	5.122194452	4.818223481
MAML2	4.375671032	4.71730116	4.297960926	4.700226242	4.457657635	4.914405538	4.891763591	4.79025431	3.327579622	3.61694783	4.973774325	3.284905622	4.715148388	5.050030218	4.467782587	4.576509992	4.359127442	4.891354748	3.466159628	3.195351388	3.572016327	4.97714819	4.512958922	3.408540053	3.987620299	5.183227794	3.720068391	4.66018897	4.102915466	5.242120669	4.214870562	4.846932302	5.020778063	4.88049271	3.761622734	4.481003347	4.996371699	5.178971909	5.318345474	3.751669983	3.842023735	4.605806184	5.391641721	2.487630086	3.219309219	5.048171631	5.110968281	4.145670965	3.693891105
SEMG2	2.205512833	2.245063816	2.322742599	2.205512833	8.561050042	2.276937831	2.205512833	2.205512833	2.205512833	2.627570718	3.044819401	2.2584751	2.205512833	2.205512833	2.530204828	2.205512833	2.40515137	2.205512833	3.703481965	2.205512833	2.205512833	2.205512833	2.249314883	2.205512833	2.240560474	4.022008319	2.205512833	2.616448911	3.160511629	2.205512833	3.156927572	2.205512833	2.205512833	2.205512833	2.205512833	2.324295674	2.205512833	2.205512833	2.205512833	2.205512833	4.580665959	2.526921986	2.281768554	2.233893569	2.235563709	2.205512833	2.205512833	2.249786312	2.205512833
SLC26A1	3.041789499	2.646648459	2.629884561	3.282228952	3.276605102	3.258155473	3.16574043	3.857328481	2.690127186	2.531733417	3.25268546	2.296072606	3.593979048	2.978580178	4.003784056	3.93047985	2.383730871	3.716125795	3.316616536	2.368984703	2.37739368	3.161277129	3.328269392	4.073993865	2.299318957	3.777146818	2.976228252	3.589806811	4.15523982	3.732796054	2.938596389	3.020743473	4.117294013	2.609166721	3.079882654	2.706640688	3.315728499	3.161805908	2.956448469	3.104172182	4.047925556	4.040525261	3.003386143	2.832392043	2.864976049	3.322646325	3.246653097	3.427251764	2.966039779
DMC1	3.436478811	2.330564602	2.219406264	2.403058384	2.523157652	2.814254335	2.167606024	2.581375493	2.896569037	3.710617527	2.136079884	2.318999437	5.332973722	3.187062748	2.446105518	2.283423194	2.538672778	2.313754263	3.593520696	2.437577416	5.929743731	4.832989528	2.262779993	2.485507619	2.576117812	3.581807402	2.299373498	2.582982241	2.212806544	2.365127606	2.388203921	2.482394026	2.491438285	4.531389835	2.548619188	2.639393049	2.693568008	2.240224185	2.981709327	2.242342478	2.632186858	2.764939567	2.204794046	2.181610127	2.311860527	2.783251401	2.437767571	3.791058271	2.750859093
TIAM2	2.405168406	4.189076247	2.884373165	4.485041443	3.040419505	2.931384981	2.708609591	2.949222675	2.506899539	3.051289753	2.807455297	3.089391601	3.010991847	3.516817356	2.752478309	3.181136857	2.639463776	3.281391079	2.671961784	3.073784794	3.581738832	3.856374984	2.923576045	2.547771361	2.813041141	3.253339701	2.976533216	3.419646111	3.072398124	3.072571544	3.12612214	3.009410443	3.243475978	2.845266095	2.894375765	3.297995447	3.423514587	2.6904228	3.437795528	3.073784794	2.918276717	2.770734504	3.133018785	2.708064786	2.749546941	2.716752711	2.580516614	2.665933749	2.761975698
HSPB7	2.854678803	5.678814883	3.732627172	2.527305471	5.074824298	4.992442241	2.184945825	2.191656722	2.042739802	4.795137134	2.90882228	4.718588993	4.345192471	4.727044632	3.020042214	5.983786103	4.850231282	4.127045162	2.579085698	4.43212547	5.67633474	5.013022942	5.564110798	2.559177782	4.392248126	2.269349065	2.955189881	3.907189927	3.375805632	5.046965392	4.606236423	6.341344189	2.393754364	5.401903266	3.028474493	3.378390894	3.887910774	3.664076549	5.236982507	2.9644126	2.614406783	2.243861005	4.014894755	2.377147386	3.917293214	2.976271791	5.638807147	2.315673968	2.493438533
CD200R1	2.359656721	3.444757284	2.386266776	2.811957853	4.5907034	2.827967052	2.747393951	2.499172518	2.862588317	3.538471518	2.860925963	3.129287579	2.765979706	3.401105825	3.103322732	2.749806719	2.873539571	2.953555162	3.012387482	2.616265371	2.742208986	3.849514781	2.723901177	2.807183348	2.511993593	2.678273158	2.903257423	5.995970338	2.575098001	2.596709925	3.200232681	2.743420615	2.360925005	3.31626616	2.497717202	2.379124	3.702810057	2.944509525	2.630651891	2.989567932	3.035101159	2.670072678	3.224333563	2.243796137	3.02959851	2.964373527	2.477807816	2.215566451	2.415236051
C8orf74	2.926392313	2.438754823	2.287454097	2.292081896	2.39243174	3.162238426	2.275422122	2.331513938	3.351211143	2.59952818	2.275422122	2.275422122	2.314598616	3.05698006	2.299630894	2.29259508	2.275422122	2.546709624	2.405668257	2.288483921	2.275422122	2.387552326	3.093021647	2.373647091	2.303070951	2.36869651	3.345403771	2.454591252	2.766232742	2.275422122	2.593436461	3.258387914	2.341187824	2.292338513	2.303198186	2.339209298	2.275422122	2.286423455	2.366638287	2.345259046	2.470684514	2.289770056	2.290798048	2.29784357	2.299120481	2.383133172	2.275422122	2.696220247	2.275422122
ZFAND2B	6.251232338	6.85357584	7.010016648	5.803836832	6.986245046	7.620667415	5.985862103	6.502414516	5.929665231	6.925006072	5.89357338	6.63087864	6.905967519	7.16404946	6.020617159	5.892305069	5.68611494	6.850375361	6.359889954	6.828299587	7.003994573	6.664027479	7.000217278	5.935914407	6.400047095	5.230846426	6.536420804	5.924484527	5.936055933	7.023699049	6.289757228	5.470677858	6.373333039	7.093595651	6.244726568	7.436739755	6.417721332	6.141808048	6.179836811	6.131934963	6.773319683	6.074636939	6.783078406	6.716396695	6.880061574	6.856730839	5.624077395	4.828647477	6.64310826
TAF9	5.799277706	6.220915919	5.959148024	6.429821494	5.720485601	6.706590657	6.009701807	6.166401284	6.267696041	6.054863757	6.30550858	6.690942413	5.903212729	6.30042696	6.009781019	6.145344868	5.890544058	6.610698659	5.52671249	7.4414245	6.671178888	6.437391972	6.075500497	6.483621071	6.21096228	6.544828189	7.130979516	6.0034616	5.806960895	6.507349381	6.432991308	5.53933935	6.748168887	6.602510082	6.580131797	6.890084166	7.477547962	6.390892076	5.504444867	5.432781909	5.125702709	6.295197183	5.607140355	5.742724954	5.006207615	6.569088052	5.881791573	5.290082409	7.008039431
PPP1R2	5.661792096	6.669448617	7.006295844	6.119551218	6.943979974	7.678898815	6.305685113	7.686563502	7.612911103	6.762990343	6.697545764	6.648804782	7.529288677	7.409231372	6.962688456	6.907105723	7.562220182	7.484001625	5.97761958	6.848971702	6.790032642	6.903005373	7.584567367	6.972585309	5.989018271	6.825894736	6.071158533	7.108133948	6.799183605	6.539943173	6.876740532	6.79571803	7.094945004	6.780369566	5.55850586	5.961531913	7.599416478	6.916279392	6.713499583	6.634215198	7.920971722	6.841130761	6.828976122	6.033221812	5.924882538	6.75535665	5.907978626	7.506012341	7.259693143
SERPINB2	2.006983874	3.915940553	2.250048301	2.067679971	3.292258055	3.541452139	2.188243449	2.290344276	2.043280754	2.765359758	2.006983874	3.86465538	8.359564381	2.54961423	2.029325697	2.820109937	2.120030418	3.342898014	3.010042044	6.611447487	3.200743196	3.615551396	2.294741321	3.140970193	2.344257444	2.006983874	2.820682887	2.432207779	2.445569997	5.705052336	2.840131631	2.077724789	2.055896029	2.874603244	2.325469513	5.553697712	2.053407016	9.423533489	2.717510991	2.10271227	2.029688602	2.846692325	2.142307524	2.027751872	2.028841657	2.957354587	2.447208585	2.006983874	2.006983874
ARID3B	3.845353008	4.485857874	2.757225531	4.305043213	4.21165712	3.485934635	4.332642735	4.687274457	5.399787564	3.720828295	4.227116866	4.044123546	4.289883994	4.651924477	6.176017669	4.310038323	4.131146914	5.553688362	4.526629357	3.861788501	4.737647559	5.100890813	4.706973466	4.757096758	3.400625092	3.890412588	3.725346581	4.647731012	5.737885402	5.889757174	4.107559465	4.686413333	5.327128735	4.461729007	4.661427464	5.76567684	5.254066991	4.170858335	3.715404867	4.348057655	4.397913061	4.916073026	4.488041927	4.123537745	4.317018213	4.720963334	3.92958011	4.540378166	5.313311757
ANTXR1	7.263305201	8.543318827	7.040332757	6.173426886	8.38123526	6.562377099	5.477166981	6.743948163	4.713437556	7.835031394	5.534317332	7.334225509	5.722944122	8.195853083	7.163053531	7.472719899	8.154491862	6.558035264	4.797767004	5.303015479	5.522510615	8.995523459	6.608275898	6.425919858	6.424285809	5.472272808	7.077622078	6.465176387	6.072462994	7.794932099	7.487940164	7.823050216	6.348749977	8.046301401	5.658396303	6.068057602	6.701172409	6.333517928	7.580029186	6.925072426	5.113247861	6.266510211	7.351220632	4.587931159	7.136284978	7.29475141	6.094285911	5.014634006	6.818002889
CDC5L	6.458217958	6.482521638	5.876338948	6.310519354	5.77185904	6.905088291	5.31509496	6.878226828	6.98945647	5.865370878	5.316635957	7.284008183	7.030014031	6.78622017	6.052991551	5.719476272	5.454109171	6.965777248	5.070774884	6.331270851	7.186482926	6.690134076	7.069032171	7.16076562	6.186565559	7.358211177	6.283394443	6.356194708	5.211159712	6.525122673	6.531623215	6.037849863	6.856415101	7.319664768	5.49857088	6.054049876	7.387836116	5.711876982	5.709887092	5.969901769	6.226201317	6.337526564	7.221881526	5.611715547	4.83341666	6.214241441	5.228623456	6.555916492	7.415773618
CIB2	4.926962701	4.749234127	5.628821877	4.354482402	7.090647392	4.902674268	5.767661781	5.197071079	5.88530702	5.683499716	4.913632063	6.090367089	4.323336097	5.749345796	5.838624514	5.643424999	3.831415281	5.320441988	4.675176486	5.950852788	8.062676787	5.881523272	5.565743585	6.184875783	4.631120869	7.022597362	4.351622594	4.073043976	6.533972752	5.198585987	5.962791504	5.742141756	7.651156958	5.702755067	4.861709448	6.879749245	5.457294542	6.367419261	6.507019215	4.607105019	6.837283002	6.271236579	5.651360562	5.407863801	3.840571933	4.472196534	5.539664489	6.329662435	5.854813876
CARD6	3.013009346	5.364980659	6.886409433	3.407934101	6.317645287	5.21850707	5.326523807	5.635292792	5.492030581	4.531846127	4.78095432	5.990780741	6.111681472	5.89851028	4.525154041	3.65515504	4.451773304	6.21058339	4.776472364	5.77484202	2.981088714	5.486610604	4.73649726	5.60636926	3.018973452	5.926245279	4.210687717	6.854950216	4.86594934	3.776264209	5.312658971	5.395511179	5.761097265	4.693808564	3.949042219	2.805668018	4.781817702	5.428312391	3.074287228	4.750551345	5.309290943	5.365330398	4.494882047	5.339462495	4.325349906	5.541101869	3.728781343	5.098578377	5.00492448
C15orf39	5.706261888	6.832815948	6.057437619	5.554914877	5.708841696	6.139208503	5.037497211	5.058482431	6.778805794	5.922204601	5.207334919	5.836338646	6.359987889	6.835375452	5.942561735	6.14216656	5.233240709	6.642354503	5.434549107	6.482679077	6.258029833	6.33264576	6.681183043	5.663592881	5.605950279	5.836928958	5.88184758	6.939054536	6.878020146	6.360511676	5.589006874	6.676958895	6.78855483	5.891886393	6.063111651	6.078799154	5.870546661	4.925657797	5.46825919	4.926416583	6.19589643	6.382915879	5.788442045	5.436405523	5.574670033	6.031720818	5.604205126	5.558568125	7.22500637
MAPK8	4.01086927	4.879848845	4.094596305	4.454695758	4.967467385	4.729642299	4.232278164	5.780406386	6.100228865	4.145759633	4.601291175	4.317220024	5.523309279	5.330027825	4.945138627	4.600982865	4.48513818	5.227632882	4.617470195	4.611563555	6.979309995	5.2538946	5.98302849	5.133072958	4.175991751	4.652374647	4.902553886	5.215434244	4.851364723	4.715503362	5.147128042	4.821897166	5.194074068	5.151289434	4.115539589	4.903686507	5.619598663	4.325743992	4.715715701	3.972845968	5.377466447	4.654524492	5.314530077	3.911331701	3.795983049	4.903391133	4.604739414	4.391244505	5.501906947
INSRR	2.303357669	2.4551155	2.291236574	2.256475135	2.370096547	2.284290472	2.256475135	2.256475135	2.256475135	2.38700327	2.269185542	2.297193232	2.275612725	2.465625781	2.291594789	2.256475135	2.297312071	2.291236574	2.521729512	2.330489824	3.801969214	2.256475135	2.256475135	2.284530647	2.283329299	2.347148078	2.312898769	2.256475135	2.282607926	2.414422109	2.305602366	2.330721136	2.269550244	2.351931337	2.256475135	2.256475135	2.328869418	2.288247379	2.271736185	2.27379712	2.280320778	2.270400794	2.32944838	2.256475135	2.563384124	2.256475135	2.256475135	2.256475135	2.256475135
WDR61	5.869726127	6.221089005	6.130263184	5.857303023	6.697513641	6.345683424	5.841071973	6.685068592	6.500096927	6.444609234	6.945215385	6.345730341	6.721352118	6.938984385	7.008095704	6.140900236	5.491507607	5.224076082	5.58588288	6.740885371	6.102113093	6.342518001	6.515339205	6.526824189	5.6399203	7.058018347	6.610906192	6.672089806	6.53492361	6.127929147	6.303270839	6.513229785	7.570096507	5.657623119	5.976107834	6.68568976	6.829167498	6.95174868	5.547106429	5.433039328	6.898805961	6.879203826	5.964731873	5.400706141	5.874468752	5.867089427	6.22319882	6.853977641	6.858460161
HIVEP2	5.349666792	5.495154559	4.863269262	5.433197418	4.77233088	5.868120059	5.855703197	5.690253573	6.583488127	4.802842978	4.133461558	3.99876705	5.935126777	5.159616853	6.061076582	5.487172776	4.313620991	5.856787798	4.456079341	5.140643963	4.464468598	5.940301662	5.449637398	4.55314327	4.536746534	4.987009504	4.496443414	5.04984766	5.55310878	5.301620792	5.421347155	4.904362668	5.810852892	5.35972636	4.914038013	3.678434763	4.983818126	5.691342765	5.058874596	4.937556918	5.841548232	5.454432456	5.544147791	5.124561283	4.241757087	6.052845248	4.67562066	3.084808352	5.499728909
CHRNA3	2.355087278	2.546393966	2.415528636	2.337831888	2.695083854	2.287835121	2.194855819	2.797808129	2.445764514	2.365579374	2.184025187	2.798551846	2.232091577	3.201431269	2.693304093	2.665716206	2.309888922	2.393646515	2.671332702	2.488629498	4.922346808	2.525244445	4.888003496	3.18495225	2.935908686	4.805658583	2.290753613	3.010019296	2.605235967	2.403101286	3.362909014	4.223566903	2.562247034	2.742193663	2.284459046	4.053894619	5.102290199	2.271659078	2.544569173	2.348256807	2.473925751	2.639952283	2.621815667	2.263089757	2.256306563	2.595022583	2.602886511	2.441504295	2.888229921
PLAC8	5.981218263	4.629124655	2.386419756	3.959547868	4.040386633	5.811106498	2.247417968	3.68687296	2.771485268	6.088659923	3.673417885	3.986408047	6.449870165	2.955369885	2.660757248	2.346378159	2.842216626	6.618585676	3.169241121	2.412497638	3.182281736	5.078005737	3.510741994	4.948890637	2.272597057	3.121422283	7.683809197	4.857052909	2.998589078	7.793842125	3.115547062	2.950155517	2.382021358	5.193445818	3.690533807	3.679763202	3.008788193	5.574492576	6.20661799	3.905126893	2.456803877	3.163425536	4.597273341	2.478661764	3.193412809	3.815493275	2.731431054	2.034091491	2.298415902
GLDN	2.447148412	2.817225496	4.731888722	2.71875612	3.440655976	2.80187304	3.602415872	3.294558026	3.373835303	3.665452776	2.809214696	3.826247147	3.515661988	3.593278256	2.77419772	3.280529909	4.259992469	2.92279162	4.585265802	4.076668548	4.89367487	3.575987927	2.961766384	2.95171254	2.553930395	5.101186141	3.02121078	3.57592954	2.779403263	3.696459821	4.008103841	3.699399789	4.282268832	3.594834192	3.111041466	2.857481452	3.976309095	3.308445155	2.972018811	3.04593663	3.074263104	3.015529023	3.702599909	3.397289561	3.769668504	3.871295432	2.704019851	3.924391353	2.600717035
CEACAM7	2.143248349	2.354998885	2.72179306	4.44722961	2.448954018	2.643133059	5.701786173	2.177758932	2.143732578	2.105761255	4.413870545	2.185625176	3.986603121	2.169012816	2.604834506	2.17102749	2.105761255	2.105761255	2.393929316	2.249057843	2.138274146	2.878196391	2.234512707	9.135335728	2.350699877	2.232823459	2.134134103	6.433440905	6.395455496	2.105761255	3.631423319	9.407210519	2.206170694	2.289227854	3.431567436	2.387873062	2.105761255	2.356020279	2.105761255	2.298456863	4.02475846	3.407888231	2.220137593	2.250169708	2.105761255	2.198896599	2.105761255	4.592120226	2.105761255
TBX19	3.199803224	3.71999744	3.384052566	3.145065751	4.214023127	3.818277931	3.696991539	3.774070089	3.805939634	3.719389113	3.1024731	3.93105847	3.361068542	3.952466782	3.977106887	4.058020275	3.132680223	4.334462536	3.644079436	4.18770202	5.005716604	4.046577426	3.085695476	4.307311048	3.090842886	5.457752158	3.024885681	4.119315883	4.617594013	4.398099256	3.976919088	4.232084392	3.633530431	3.720757455	3.102594343	3.441396846	3.852280263	3.156521883	3.808644044	4.033266113	3.822118964	4.29464405	4.355860014	3.406499549	3.936362426	3.410396113	4.017666221	2.920385354	3.989846028
IL18BP	3.216750808	5.844342808	3.320471718	3.347783193	4.419934233	4.355175611	4.342735533	4.11310097	4.080852309	5.384218856	3.845661152	5.004524101	3.336352242	3.929654996	5.013219816	4.398892855	4.295524374	5.543968078	3.559820461	4.486388112	4.354510942	4.481013175	3.7567778	4.200190817	3.917789711	4.649136242	5.293154337	4.604596122	4.736205366	4.396674735	5.113632479	4.466145054	3.66270296	5.894120503	3.268124019	3.378483137	4.863926244	3.372831194	4.750904834	4.417675714	4.430526709	4.125460918	4.891454596	3.872435492	4.658964837	4.217697287	4.308617504	3.811556579	3.579357478
AHCYL1	7.660829368	7.787027847	8.332684544	7.795398729	8.144058001	8.69594525	8.33088005	8.627871254	8.868979799	7.796129869	8.132136373	8.075814257	9.094709136	8.760809535	8.458848344	8.471637691	7.219337341	8.079827163	7.586897068	7.600107222	8.516619102	8.560234032	9.520921943	8.861853606	7.889648523	7.972360584	7.608554652	9.336672537	7.980039703	8.380847869	8.486675833	8.293970031	8.842174522	8.506757837	7.692587138	7.466390812	8.753896766	8.47474571	8.411804977	8.515327689	8.470481867	8.475030784	8.619822893	7.786003122	6.892183426	8.561192189	8.360727733	8.069910307	8.440613735
ULK2	4.132570958	4.689260452	4.445884195	5.120907931	4.7740255	3.926891316	3.457837287	4.487383252	4.943138939	3.924517322	3.656971663	3.75119149	4.036957896	4.051603421	5.058604174	4.100019507	3.630209484	4.931092873	4.068542932	4.326394983	7.074709808	4.911485277	5.241779389	4.729686856	3.757872324	6.964516053	4.202476174	4.140331964	5.337531965	5.276704494	4.384086387	5.381381126	4.89528056	4.855635156	3.23524294	4.271494587	7.175247283	5.429039498	3.801312839	3.646664076	4.680547105	5.390581477	4.814137342	4.025123112	3.929991285	3.898672989	4.009067939	4.835306288	5.326411489
TASP1	4.605104454	5.030125929	4.723737448	5.151505223	5.082770628	5.890376114	4.661813959	5.085378105	4.809076054	5.079929246	3.863468148	5.081678514	5.319868681	5.492920733	5.058572714	5.302095272	4.572212958	5.230603569	3.974787409	5.576786154	5.711201255	5.659371624	4.878446837	4.273597354	4.884552597	5.605783979	4.648671642	5.393484146	4.879466432	5.815571785	4.666792074	4.607171415	5.286052964	5.387529949	4.553889893	4.536676349	6.309779578	4.893234455	4.971199888	4.673039165	5.167328226	5.515115261	5.369543926	3.660210767	4.029547929	5.665122491	4.806593443	4.782865596	5.312629756
NXF5	2.257602686	2.257602686	2.449016852	2.257602686	2.257602686	2.257602686	2.257602686	2.257602686	2.257602686	2.257602686	2.257602686	2.257602686	2.257602686	2.312639519	2.257602686	2.314506858	2.257602686	2.297457434	2.581964874	2.342948666	2.420502118	2.257602686	2.257602686	2.257602686	2.257602686	2.630800842	2.257602686	2.347117119	2.257602686	2.257602686	2.257602686	2.257602686	2.302077147	2.257602686	2.257602686	2.257602686	2.299854361	2.257602686	2.257602686	2.257602686	2.257602686	2.257602686	2.257602686	2.257602686	2.257602686	2.257602686	2.37815027	2.257602686	2.257602686
UQCRB	7.328338731	6.039336343	5.845909219	7.901186754	6.444377629	6.934257206	7.241735624	7.323528415	6.791027385	7.691389931	6.647935915	7.32124563	6.904548044	6.172466782	7.421874748	6.131542748	7.470942977	6.880913773	6.963307238	6.968544738	7.460436203	6.276825591	6.133841253	6.767465468	7.46510404	6.808420306	6.410564559	7.296195705	5.989905434	6.52288904	7.005543814	5.91179301	6.587249327	7.690798206	6.939135148	8.446382588	6.842068629	7.975595351	6.383355386	6.277903956	6.584242608	7.056838832	6.43457928	7.080519812	6.586800323	7.002784311	5.148138032	6.707894342	7.416264412
ADH1A	2.498528976	2.498528976	2.498528976	2.498528976	2.498528976	2.671038871	3.742962812	5.566496263	2.900723104	2.498528976	4.500489778	2.498528976	3.159129797	2.498528976	2.572447543	2.897483906	2.563337893	2.571797681	3.857900698	2.498528976	2.797595322	2.498528976	2.706489076	3.494519533	2.583151944	7.35559663	2.498528976	5.064120012	5.080958593	3.600860743	3.206444215	2.87798211	3.03229687	2.601238431	2.583475782	2.597371036	3.13837007	2.695236213	2.775968828	2.911595468	2.498528976	6.028600652	3.18165438	2.498528976	2.641894748	2.574071641	2.647617013	2.810020036	4.001906821
SERINC1	6.864070365	8.443193488	7.554631504	7.896130446	7.198348675	7.527235326	7.377774191	8.454059458	6.981880861	7.384863114	8.0352478	7.379434134	8.462515018	7.841914024	8.090330681	7.624140015	7.255064043	8.013863189	5.989846126	8.159914293	8.959486902	8.21754575	8.09905651	7.494835512	6.586744119	8.46487529	7.258609218	7.966574753	7.142289526	7.819427736	7.206522151	7.898244447	8.6976337	8.226260328	6.489152332	7.497025418	8.072685096	8.174147949	7.49093189	6.470753858	7.908767331	7.899589766	8.27290697	7.022743571	6.731334621	7.744370875	6.766274224	6.968694022	7.199471906
VPS37C	7.143425359	7.547233148	7.247250486	7.3271207	7.626010291	7.880657982	7.019885813	7.454381238	7.660711076	7.181182524	7.53668165	6.886414176	7.936475205	7.261828387	7.409488077	7.797075729	7.194654957	6.864925457	6.694694922	7.526231537	6.610629622	7.545265286	7.976615658	7.136947349	7.468072022	7.113494034	6.91943892	7.154796464	7.878601063	8.294464886	7.364702212	7.877951189	7.632865718	7.522774065	7.083343898	7.261597033	7.05593203	7.571558216	7.003679149	6.564032073	7.005621847	7.816855354	7.548039869	6.75962502	7.159859842	7.332699789	7.605590931	6.64889696	7.805571942
C1orf53	4.853186823	5.350858012	4.230708978	5.017009478	6.212894409	5.264273793	4.773198415	4.516913357	4.466097377	5.845133793	5.108469511	5.421726039	6.333652277	5.613922381	4.64621102	4.64250306	4.813655786	4.93347757	5.998117185	5.724977286	3.999375122	5.475530618	4.965973656	5.413909192	3.286215655	6.03136601	4.240712932	5.655232396	5.599850605	5.819091786	5.212418564	5.421259393	5.681740092	4.91484737	6.581394434	5.553692966	6.716118282	5.556051096	5.222606241	5.920717783	6.725574071	5.483032282	4.580088671	5.969795943	4.969593511	6.345793581	5.016130157	5.51303521	5.278900055
ADRM1	8.436483845	9.289256858	8.240791789	7.892599398	8.69348794	8.597379415	7.791827686	8.011443453	8.773416902	9.42132481	6.984080897	8.442682963	8.451747842	8.880853863	8.428499739	8.284052649	8.113887403	8.847906307	8.514453837	9.526407848	8.312927005	8.996457844	8.798798057	8.248001983	9.011324891	7.835964386	9.161325059	8.344901437	7.974837284	9.432854943	8.385758911	8.747757871	7.967572613	8.446966569	8.633122274	8.893938075	8.901639904	7.768425829	7.864206927	7.960442329	8.673642552	9.29119595	8.437100577	8.595488174	8.146078543	8.824054267	8.929823043	7.605648541	9.151200739
TBC1D9B	6.29798757	6.748642769	7.303145385	6.778802352	6.438235338	6.610272275	6.091121873	5.522532663	6.459226705	6.032498934	6.230768553	6.23215146	6.373285537	6.490795395	6.68758637	6.819265343	5.596767018	6.373513405	6.215348811	7.333338171	6.208437921	7.260256597	6.752890719	6.958924199	6.280410769	7.89231995	6.335673588	6.520904986	6.945629509	8.091041042	6.937740495	6.461428138	6.954672616	6.83191555	6.315097486	5.387669263	7.781672574	6.583114029	6.004519297	5.785153469	6.568795719	6.936641353	6.826357954	6.133563681	5.415473138	6.690178282	6.316988752	6.057771172	6.628447302
HLA-H	6.679653052	8.726587809	7.565759914	6.480493017	9.234603634	7.043381717	7.644850705	6.994222701	5.471961025	10.25677933	6.655596233	9.120459391	9.401201616	7.7518146	7.528980175	6.624737904	8.158539767	9.717399534	7.763574154	9.345670556	5.102514693	9.244753503	6.597664176	6.469113256	7.815035512	9.226383215	9.303368642	6.878910529	5.993811436	8.156599024	9.022855191	7.455842585	8.092797605	8.775076748	6.627800093	6.960017122	8.598621915	7.872405646	7.920558917	6.847847872	6.772234221	5.871590198	9.035148411	7.887850193	8.108306063	8.330096824	5.932692814	6.756783023	8.432262733
PTPRK	6.490546013	7.613781832	4.927712432	6.644262362	6.329545927	6.272863084	6.058195784	6.565005079	6.790674762	6.404879752	5.209324099	6.157452554	7.156366937	6.595701876	7.043932232	5.328095685	4.856824647	7.015906755	4.715545908	5.939356289	6.996516162	7.688289118	6.950916477	5.492352338	5.385684711	7.374588326	6.041197643	6.759914199	5.598926285	6.885645981	6.284806867	6.28937006	6.213659527	7.941421909	5.520357324	5.396369542	3.693928811	6.198141221	6.607446465	5.786807552	6.849986769	6.528921922	6.672315009	6.123634511	4.821911694	7.358128059	4.606474643	4.407328248	5.908906434
OR5P3	2.215188975	2.294823459	2.215188975	2.215188975	2.412516417	2.607396349	2.43996948	2.485927803	2.215188975	2.482548213	2.345654364	2.321431613	2.215188975	2.299361911	2.215188975	2.384015591	2.372057016	2.215188975	2.795049924	2.34455554	2.215188975	2.215188975	2.215188975	2.358777761	2.285705096	2.351683529	2.215188975	2.475010601	2.349219985	2.40883525	2.460075063	2.215188975	2.215188975	2.38147064	2.353596822	2.215188975	2.215188975	2.376905696	2.441386976	2.390025917	2.215188975	2.28813258	2.215188975	2.327697828	2.333937941	2.278398952	2.396543184	2.615445033	2.215188975
ANKRD30B	4.267988036	4.365046102	4.267988036	4.267988036	4.267988036	4.267988036	4.267988036	4.267988036	4.928410146	4.267988036	4.308442822	4.826350423	4.448909761	4.267988036	4.267988036	4.321388565	4.267988036	4.267988036	4.966768249	4.267988036	4.371902243	4.267988036	4.267988036	4.267988036	4.267988036	4.677303115	4.267988036	4.267988036	4.309831584	4.267988036	4.501180868	4.267988036	4.309368709	4.267988036	4.267988036	4.368246887	4.307516752	4.267988036	4.267988036	4.267988036	4.267988036	4.267988036	4.267988036	4.267988036	4.267988036	4.267988036	4.267988036	4.322773483	4.267988036
LNPEP	5.100269737	4.963908012	3.976287986	5.294232592	5.21094956	4.33678115	4.61400758	5.141537348	4.696472434	4.548104862	4.251128513	4.633621152	5.24609108	4.889919528	6.479415786	5.065388973	3.887716401	5.455599866	3.914789874	5.119396743	5.688722726	5.328525019	5.054358383	5.973975161	3.668705775	7.092600549	4.958570241	4.888276616	5.503523853	4.993980205	5.018048973	4.89184717	4.704709734	5.607851391	4.409854105	4.343960254	5.426450278	5.12287921	5.02065566	4.365094593	4.382092639	4.851305582	5.164827281	4.995828048	3.791725335	5.057382997	3.985307169	4.287515658	4.631764707
SYT6	2.233212247	2.583052261	2.339575264	2.283611139	2.576677899	2.233212247	2.233212247	2.233212247	2.26332663	2.766121677	2.233212247	2.451713166	2.25324519	2.233212247	2.233212247	2.3668171	2.244077219	2.281440492	2.322988266	2.259647691	3.805484924	2.76710542	2.233212247	2.247926015	2.233212247	2.274784588	2.376028991	2.462624509	2.274056348	2.233212247	2.404579158	2.335882493	2.233212247	2.395685521	2.233212247	3.533651208	3.006313027	2.33032287	2.249165047	2.269190579	2.233212247	2.233212247	2.367606128	2.256081097	2.304284122	2.354466339	2.258296039	2.233212247	2.233212247
GRB14	2.759026494	2.59240456	2.599059585	2.509302337	2.776221193	3.543720824	2.573825117	4.063787273	2.689832787	2.720419836	3.266544979	2.900808796	3.530419505	2.927000391	4.337940558	2.324941709	2.543315275	3.415323488	2.799939144	3.314613352	2.821678104	2.370416709	2.565236719	4.457977697	2.652122343	4.372420547	4.031006937	3.867229557	3.739973329	2.709617697	2.349605222	2.702897803	2.606807205	2.804672316	2.569896254	3.846530441	5.353525274	3.76748726	2.264463936	3.224128286	2.931134148	4.218280591	2.379855624	3.19357912	2.265382084	4.451486614	2.988411736	2.354841393	3.888405909
ADORA2B	7.344203696	3.888237204	5.627697304	6.336696169	4.938669074	6.044877119	4.933166228	4.567291794	3.859512129	5.877003165	3.3750569	5.672483298	7.634726828	3.409717342	4.25965216	2.821659733	2.470440495	5.936196149	3.559331381	7.58828612	3.975702537	6.411461205	3.727857449	4.939637757	3.829095032	7.627720647	4.826439733	4.034139813	4.417811252	4.907158776	4.598075069	4.295036194	5.1957018	4.757063195	5.564877706	3.632540915	4.553102365	4.103742511	6.718988365	2.988148484	4.759024359	4.435400512	3.38487334	4.827947698	3.02058043	5.672964981	3.045930878	6.081553756	2.56902544
CENPK	3.610474802	4.354208479	4.209027823	3.979151475	3.578249363	5.797296638	4.092540245	5.210704314	4.228426895	3.611117478	3.353164914	4.356061086	5.631385934	4.355019313	4.437239471	4.415733882	3.170182735	5.061970923	4.136383988	5.743505201	6.281071895	4.429471153	5.073327162	4.855555184	3.542482051	6.029507738	4.52090682	4.489734879	4.947170243	4.435787508	3.882222932	3.438779808	5.031242124	5.255537734	4.030910959	3.556651262	6.092496336	2.710477863	4.432623989	4.006187799	4.634720869	5.25584112	3.586921955	3.215560753	3.23940475	5.291200217	4.575459682	4.94861437	5.086267195
ADM2	3.636272379	3.637975224	3.63497519	5.959502038	3.349339823	3.331201238	3.288516185	2.679659445	2.898801888	3.929958959	3.047028498	5.056428694	3.944104622	2.672587143	4.427578494	4.365066794	3.795621596	4.217379606	3.845185923	2.932692975	3.67942037	3.907587042	2.732573321	4.936639237	5.10965105	5.829211397	4.268335336	3.524466628	2.614530129	5.33982865	3.326708346	4.295408953	2.361764665	4.033947281	2.880021938	4.759878352	5.36846783	2.810065017	3.509273853	3.954473831	3.838011893	4.149554499	4.252274751	2.322491687	3.137487168	4.634354791	3.001294369	2.277597383	3.40397618
SLC28A2	2.209903703	2.274405563	2.46159032	2.278851783	2.382517536	2.200472221	2.222842869	3.299208877	3.427324188	2.70617557	2.399120619	2.26050631	2.25657192	2.232339291	2.344201044	2.233284859	2.336303614	2.246095383	2.390120873	2.538952624	2.437765815	2.511644185	2.217228878	2.333260777	2.21387199	3.086201997	2.214712083	2.277257577	2.312630349	2.250762788	2.249014613	2.23776628	2.642175377	2.216749891	2.21387199	2.305971671	2.295241224	2.242113929	2.215551595	2.251228543	2.270057626	2.462373212	2.340961741	2.274291343	2.391677321	2.212430477	2.258887811	2.250646321	2.290403946
IL26	2.489883284	3.018969684	2.641229933	2.596354911	2.73768517	2.669027398	2.771857832	2.489883284	2.489883284	3.452466812	2.654033514	2.623641446	2.489883284	2.489883284	2.567813101	2.489883284	2.489883284	2.77929557	3.073458957	2.652803641	2.698921971	2.695776239	2.895392887	2.489883284	2.489883284	2.489883284	3.193834603	2.660475729	2.489883284	2.489883284	2.931779418	2.489883284	2.489883284	2.597626461	2.489883284	2.593490429	2.489883284	2.489883284	2.489883284	2.809565406	2.644787621	2.489883284	2.680867132	2.489883284	3.132284896	2.569590936	2.489883284	2.489883284	2.489883284
GUCY2D	2.424207038	2.314689956	3.087452423	2.614640119	3.776838229	2.272138509	2.349897138	2.67509073	2.875193934	2.999500404	2.359305959	2.889554208	2.541541851	2.613400665	2.321137349	2.363424917	2.370385702	2.427536993	2.372244049	2.40791371	2.848169716	2.463512744	2.3192064	2.38652854	2.399570544	2.345609854	2.730557075	2.309120174	4.318887618	2.550454351	2.468014299	2.749167521	2.39531848	2.618248632	3.005367952	2.337502116	2.323579214	2.301831477	2.39531848	2.707163829	2.546657514	2.602714402	2.31378483	2.658111008	3.034475589	2.272138509	2.354421652	2.272138509	2.298303009
MTX2	7.372802718	7.275386057	7.135452601	7.785911584	7.625875684	7.405796228	6.904355628	8.349131229	6.798181213	6.624224571	6.688119878	6.649246269	7.639011267	6.920956447	6.677121068	6.091460286	6.489703603	7.068061033	6.667202562	7.859848079	6.960199548	7.471588426	7.371076643	7.624798393	6.63076358	8.647763761	7.141722756	7.633851646	7.281103003	6.901235149	7.619945474	6.80200137	7.098211507	7.348073363	7.461778431	7.095024085	7.583763257	7.138574096	7.147822128	7.196706536	8.002909421	7.65916997	6.805448773	7.543333539	6.081717968	7.630358151	6.377266141	7.553209773	7.969820865
TRIM6-TRIM34	0	0	0	0	0	0	0	0	0	0	0	0	0	0	0	0	0	0	0	0	0	0	0	0	0	0	0	0	0	0	0	0	0	0	0	0	0	0	0	0	0	0	0	0	0	0	0	0	0
CTLA4	2.86137042	5.757880467	2.901512889	3.173617773	4.72227426	3.09496252	3.619071339	2.771861619	3.740524121	6.105689582	3.913080244	5.019529856	3.472718003	2.975110332	4.243413632	3.56401962	3.839863073	4.875555412	2.900277117	4.868322213	2.960073016	5.188972723	3.137849454	2.877986114	2.835389761	2.365044063	5.597152494	4.874800342	3.83638337	3.226622213	4.318455396	3.230877899	3.034545207	5.816582126	2.428454685	5.475282195	6.527900092	2.652130255	2.894623874	5.025683093	2.294665458	3.299742989	4.207642799	2.23440781	4.848776437	4.331014041	2.760719548	2.546748659	2.982310117
NDUFS2	7.58047374	6.314885437	6.49609867	6.929018079	6.871443329	6.894553105	5.560025868	5.747168612	7.356113926	6.185690298	6.404633711	6.457761146	9.017215245	6.570770091	6.969316836	6.06127412	7.188452028	6.395066672	6.046759198	6.836991767	7.724440659	6.035224841	6.003695406	6.679651402	7.923063278	7.924959694	6.551373111	6.703374419	6.042978987	6.708440328	6.962476233	7.237816395	6.690032634	6.794441796	6.203924546	6.284912511	6.899677872	7.197152892	6.77397574	6.023254579	7.470169073	7.224178907	7.789671089	6.556310483	6.087032737	6.374766317	6.171528125	8.257199267	6.256385154
REG3G	2.204928403	2.204928403	2.204928403	2.204928403	2.204928403	2.204928403	2.204928403	2.204928403	2.204928403	2.285579056	2.204928403	2.204928403	2.204928403	2.204928403	2.204928403	2.204928403	2.204928403	2.204928403	2.589697904	2.204928403	2.204928403	2.204928403	2.204928403	2.204928403	2.204928403	2.244850479	2.204928403	2.204928403	2.204928403	2.204928403	2.204928403	2.204928403	2.204928403	2.204928403	2.204928403	2.204928403	2.204928403	2.204928403	2.204928403	2.204928403	2.204928403	2.204928403	2.204928403	2.204928403	2.204928403	2.204928403	2.204928403	2.204928403	2.204928403
GPR174	2.179597693	3.308952955	2.187625826	2.126755901	2.58289011	2.177200632	2.174033589	2.168553609	2.221215356	3.045535622	2.538014142	2.661155849	2.311170537	2.140662332	2.920846389	2.472164587	2.519668795	3.208133846	2.255533332	2.279119383	2.083343092	3.008276553	2.465566984	2.166244588	2.077908807	2.113952445	2.725687386	3.046439258	2.438634768	2.369672462	2.496694426	2.837824446	2.223631746	3.802327676	2.078027204	2.067563638	2.50229157	2.304121142	2.249795317	3.089345777	2.075182475	2.311268157	3.202029276	2.093203966	2.579689097	2.539712254	2.499705068	2.068876548	2.087579035
OR6C74	2.253388451	2.253388451	2.253388451	2.253388451	2.253388451	2.253388451	2.253388451	2.253388451	2.253388451	2.253388451	2.253388451	2.253388451	2.253388451	2.253388451	2.253388451	2.253388451	2.253388451	2.253388451	2.455108484	2.253388451	2.478226298	2.253388451	2.253388451	2.253388451	2.253388451	2.253388451	2.253388451	2.253388451	2.253388451	2.253388451	2.253388451	2.253388451	2.253388451	2.253388451	2.253388451	2.253388451	2.253388451	2.253388451	2.253388451	2.253388451	2.253388451	2.253388451	2.253388451	2.253388451	2.253388451	2.253388451	2.253388451	2.253388451	2.253388451
RGL1	3.867459837	5.441488932	5.2577311	3.696284655	6.2512908	5.293029359	5.172704206	5.900943281	6.183101491	5.794988771	6.782274164	4.643220755	5.141802919	5.15438709	5.1227944	4.636207523	4.78030329	5.602351696	3.705918768	4.47430609	5.126830502	5.924675346	5.108743791	6.813178729	3.657259605	6.254809033	5.06616264	6.558522361	5.61368895	4.939691782	5.122919041	5.609264976	5.593553302	6.71292468	3.80573941	6.141025911	5.709969734	6.010151541	4.041701007	5.093982627	6.753837872	5.257505359	5.762444441	3.601728612	4.978181399	5.479867844	4.261775724	4.27868515	4.147821349
CYP1A2	2.159628105	2.185318769	2.198694346	2.159628105	2.159628105	2.159628105	2.371455092	2.159628105	2.410538683	2.205208443	2.243244648	2.159628105	2.159628105	2.385175069	2.23716117	2.21515502	4.772896721	2.159628105	11.04222695	2.201835008	2.214199759	2.186784909	2.159628105	2.183361233	2.159628105	5.148817227	2.159628105	2.159628105	2.159628105	2.397715095	2.201110941	2.180909986	3.358788194	2.18727324	3.233501606	2.212167398	2.220990093	2.280042429	2.159628105	2.621418317	2.496221784	5.889820358	2.25717128	2.159628105	2.253935606	5.017975324	2.219325712	5.290699921	3.766607104
DCTD	8.029024227	8.568541445	7.743921045	7.67059128	8.001570986	7.431830554	7.711705751	8.152990869	7.259829967	7.345136605	7.449858864	8.011524799	9.197377221	7.374790357	7.970469173	7.488703361	7.354063151	8.286107564	7.346306274	8.036976404	6.982458265	8.213584244	8.691673315	8.163609618	7.750300339	8.115700277	7.224498961	7.766062476	7.753856616	8.072506339	7.996050229	7.086105368	8.609611382	8.529617911	7.49213956	7.114660446	8.314154446	7.601864261	7.505313415	7.534237057	7.315219984	8.13191612	7.757354847	7.975521656	6.975245761	8.354812524	7.048419539	6.368239912	7.059323113
AGR2	5.72892122	4.846290827	2.271785809	5.315286733	7.672593586	9.018027768	9.297182074	8.870395552	6.093242874	7.916170757	6.459411098	2.794001672	9.195456421	5.714148678	6.691845617	8.847017754	5.015984997	8.326415633	8.292262414	2.834031969	9.846990234	8.172311689	6.194435246	9.935703911	6.835015056	8.694867658	5.586013481	10.29818541	6.590016886	5.758258886	6.753750512	6.460557238	10.59509569	2.576906467	9.526982889	7.128672149	2.197169668	10.45832626	2.545908687	8.659144977	8.455906342	8.844183869	4.422475528	9.737360048	6.102950001	9.597384758	6.151738867	7.950804619	7.19030677
SLC22A14	2.266620126	2.42020554	2.439123082	2.494197952	2.367248449	2.529541364	2.872847475	2.332721237	2.562122051	2.344250104	2.406443216	2.58226183	2.252709572	2.342557408	2.50076293	2.639746191	2.300520392	2.376006806	2.630045071	2.438560597	2.297269325	2.38728333	2.223383491	2.598913735	2.361655468	2.550075641	2.349676299	2.808493647	3.649685289	2.882216182	2.261227822	2.488142289	2.706377068	2.367367192	2.722273929	2.317397075	2.401360967	2.363323935	2.313940008	2.326122951	2.605674979	2.690286987	2.290743139	2.320722147	2.769726719	2.277974602	2.330037015	2.723726171	2.33406131
MED9	4.809873065	4.721547041	4.888673019	4.675542264	5.146826094	5.563437726	4.322825728	4.452775707	4.856703248	4.777409786	4.509823062	4.278054345	4.809664525	4.95057862	5.446012288	4.197615029	4.309523631	5.248377061	4.436947792	5.26181892	5.935311928	5.001328195	5.460880719	4.322427561	4.430596734	6.539974666	4.727191793	4.708989141	5.578342561	5.453104577	4.555082435	4.524034284	6.035379154	5.180285264	4.652673238	5.182637323	6.823433496	5.037392601	4.62098984	4.279159707	5.273203701	5.021221177	4.876501576	5.299014764	4.254134053	4.682297929	4.445453237	5.791050029	4.898377746
LTB	3.660510997	5.947347655	4.396899469	3.180803129	6.742485408	3.929899797	4.580782938	3.238795587	4.181701476	7.46447895	5.346240997	5.945366768	3.314561755	4.317126109	5.588083789	4.850167263	6.272621629	5.813067399	3.821751112	4.267897551	3.658642306	6.703252454	5.128201703	3.256970914	4.614470562	3.295773065	6.062555124	5.91946752	4.191152824	4.677535641	5.703725129	5.46673328	4.38683307	6.607486277	2.83233548	3.744514123	4.005879075	3.650437564	3.819553201	6.05493565	2.544143257	4.710730468	5.895701052	2.895659156	7.205867679	4.763705919	5.275646418	2.445165087	3.895567084
ZNF597	2.22214132	2.785753182	4.09854794	2.285546441	4.11072828	3.153253277	3.777422935	3.707707478	4.867253472	3.297196707	3.83419535	3.070494806	4.424808475	4.135900668	3.755639092	3.720520826	2.667191862	2.508025922	4.043768695	3.590114531	3.588970911	3.17420453	3.901980204	2.552964445	3.487496648	4.09778881	3.166136266	4.501816953	3.925363333	3.926179302	2.834347766	3.981842592	4.606850243	4.274483129	3.202894119	2.331315489	2.856585501	3.457744642	3.717596095	2.492677436	4.084193062	4.341497146	4.251864473	3.552301633	3.043068525	3.662728882	3.758894128	2.295945547	4.361979251
NEB	2.521660271	2.339393011	2.395381561	2.486507738	2.597403367	2.642887789	2.832616024	2.929481892	3.591037268	2.446530957	2.372722692	2.711167928	3.220750763	2.565306732	2.372452482	2.895912938	2.582557244	2.366631189	3.711862953	3.209184715	2.889318889	2.535421378	2.27936863	5.0678529	2.617623137	2.983784878	2.383625525	2.606911674	2.705008584	2.493255321	3.271500529	3.147481432	2.339116738	2.338978582	2.798412801	2.839859179	3.772703957	2.568867567	2.34160137	2.982885231	2.784510402	2.887689813	2.705225129	2.33011008	2.735131324	2.79658015	3.24928212	2.32090926	2.765182025
HS3ST3B1	2.35006261	3.665114348	5.258908247	2.602855284	3.641566565	2.247621942	2.220194003	2.019596294	2.361219059	3.324651728	2.585714585	3.187486866	2.123368133	3.013235289	3.139354431	2.476288182	3.030044954	3.625968267	2.23750718	2.433398286	4.299384246	4.113052922	2.369387807	2.36298046	2.575134766	2.297796102	3.083715691	2.92271566	2.340058275	4.068707536	3.009999334	2.612694853	2.393137784	4.16603202	2.047933488	2.990032906	6.157570388	2.612551786	2.82813171	3.237395	2.278127599	2.203934623	2.958939029	2.084856215	3.439529302	3.144195333	2.269789113	2.138519471	2.241796872
TRIB1	7.808960118	8.834652787	7.300117117	8.901821859	6.499233147	8.055018089	7.413369107	7.513390413	8.89117903	7.415832976	8.503669393	7.987712576	8.048160349	7.542545801	9.629934383	7.607682094	7.806150544	8.213916207	7.457868538	7.976650436	7.827470982	7.648998623	8.86803891	8.524275147	8.230238026	7.538961362	7.203216499	6.724005161	6.692775278	8.4407033	7.848013724	7.832866581	10.46995693	7.325494148	6.722140497	6.675919006	7.655224457	10.91698436	7.583933987	8.585044643	7.771924149	8.658102698	8.629117411	6.952340917	7.023296319	8.920454158	6.076520013	7.424709089	9.151252668
ARL15	3.859974976	5.40813567	3.701404791	4.963022322	5.674858353	4.378986855	4.502364545	5.0000649	5.017534407	5.172066801	5.871230975	5.001647752	3.892993555	4.683307195	4.761945531	5.057956065	4.484924532	4.881604576	3.848086389	4.921701562	5.957933435	5.538111833	4.731583679	5.209692338	3.892343479	5.330040102	5.216750514	5.613968561	5.462548762	5.213047299	5.081904701	4.807075453	5.497737616	4.465224779	4.122910954	5.146224035	6.666308266	5.717375387	5.770180038	4.748014426	4.24295636	5.056875485	5.045929848	4.760568532	4.241781474	5.375139189	4.150115577	3.77493395	4.715602412
LGALS1	12.27351989	12.7004312	10.68933379	11.55412057	11.79844982	9.259882347	7.662955715	7.07273208	7.70026493	13.24210702	8.465588748	12.88380185	9.256602816	11.60067338	11.55098121	9.969733549	11.14438546	12.40497105	10.6895677	11.21318992	9.778508907	12.34777707	9.67725143	8.206184507	11.76273533	8.90139663	12.07039092	9.441944283	8.564492647	10.99138944	10.709776	10.34875858	10.44951519	12.67395734	8.511367949	11.29654604	9.740774451	10.8105155	11.22177142	10.61270927	8.704031344	8.93956301	10.44775377	8.510525606	12.11300354	10.78383189	9.125275088	7.603602423	10.9200007
OR7C1	2.356804233	2.392791397	2.538448049	2.493423852	4.125383893	2.372532457	2.347063577	2.351197944	2.911620301	2.433055109	2.355157286	2.499628925	2.384393647	2.44948317	2.374325184	2.44371274	2.404829307	2.367306232	2.518255765	2.412169662	2.387466976	2.475588269	2.490540457	2.404509425	2.348222236	2.416145433	2.413602035	2.529273151	2.422012179	2.517508707	2.438549187	2.433369546	2.355486806	2.44214972	2.379367037	2.787677267	2.437922211	3.277857597	2.483996355	2.360421783	2.448081395	2.356474974	2.489628872	2.346732383	2.541986072	2.402268524	2.55591732	2.389405103	2.340427128
SPATA20	6.160618113	6.577326736	6.249284347	6.043549104	6.734892086	6.684068022	7.035399128	6.844043959	7.579955324	6.692749356	6.912294508	5.42556339	8.014701703	5.830676776	7.717094363	6.609254525	5.934465394	6.829064942	7.29823332	6.805322591	4.24375605	6.908584956	6.265321966	8.349434839	7.297012929	8.542060797	6.532767358	8.140605233	9.412693255	5.386874535	6.757163132	6.710974042	8.817801581	7.376217763	7.591781785	7.91891839	7.516173676	7.369618992	5.795454848	6.742577793	7.92174524	7.705041757	6.924667761	7.771392713	6.592015899	6.162051995	6.807886935	7.840622545	6.647030615
C1orf115	5.053681131	4.558395268	6.471399633	9.402349474	6.507433617	5.362549096	6.172557935	4.697602688	7.411891403	5.42410516	7.306665991	4.018688208	5.891906193	6.400161931	7.828487985	4.644127585	7.198788982	4.991654099	6.359885381	5.882613603	6.398575417	5.518781417	4.348100502	5.689562171	4.493208175	6.832010891	5.393972204	5.81948028	5.539303917	7.566302353	5.140314875	6.247699177	7.866793107	4.903097505	4.299139218	6.127782375	5.185703132	5.891316392	5.629324591	6.845915955	6.294984578	6.550750724	6.4984996	6.596904373	6.257726493	7.509495593	5.639110313	7.144961877	7.072141763
SP3	4.927210153	5.310150059	5.285888776	5.210196887	5.398103059	5.615110479	4.725574269	5.58748906	5.622240661	4.362053493	4.886301413	4.245371214	6.375425999	5.740853657	4.723069855	4.646465332	4.115996133	5.772154441	4.661141073	5.537021579	5.770213806	5.959702185	6.336404039	5.491109694	4.192995607	6.744733041	4.525578461	5.855833376	4.64124179	5.686558172	5.294168445	4.788842841	5.017579222	5.670455548	4.252497147	4.662567704	5.980014517	4.534543452	5.268236371	4.736939279	6.538799994	6.004850347	5.32097623	4.265155583	3.885906629	5.276867872	4.880026625	5.178341819	5.612679877
ENO2	5.00170751	6.254489578	7.559442058	7.552302958	6.900881005	6.876083189	5.412500381	7.323356104	8.316015682	6.114123167	3.892249057	6.488591607	7.627703414	8.547508396	4.985642471	6.087383409	6.005806219	8.844470413	7.254208113	5.877925903	10.70183997	7.499893331	5.220683319	7.345377523	7.168593519	9.940356879	4.937270234	5.117407961	5.471611713	5.984171328	5.641283115	6.667618815	5.22292021	6.841149463	6.305426993	7.101053243	6.982511934	4.101676061	7.515378492	5.168727416	8.350199115	6.83094035	4.864740232	5.909897248	6.561137248	6.899050748	6.860544815	6.753324306	6.781478232
ACTRT1	2.561493711	2.561493711	2.561493711	2.561493711	2.561493711	2.561493711	2.561493711	2.561493711	2.561493711	2.561493711	2.561493711	2.561493711	2.561493711	2.561493711	2.561493711	2.561493711	2.561493711	2.561493711	2.75749934	2.561493711	2.561493711	2.561493711	2.561493711	2.929824215	2.561493711	2.561493711	2.561493711	2.561493711	2.561493711	2.561493711	2.561493711	2.561493711	2.561493711	2.561493711	2.561493711	2.771560882	2.726588797	2.561493711	2.561493711	2.561493711	2.721712456	2.561493711	2.561493711	2.561493711	2.561493711	2.561493711	2.722155974	2.561493711	2.561493711
SOCS2	5.628551358	4.313300884	3.5152833	5.491020015	4.406702204	3.398396215	3.799246177	3.920504342	4.31449297	3.665846038	3.895680696	4.254552182	6.005500297	4.137989149	3.912141324	5.269922403	5.546362502	4.478810918	5.3957126	2.624904776	5.296799485	5.317272162	3.98870044	3.033126187	3.816266781	4.167127058	5.074182791	5.933520006	3.854011535	3.898898093	4.222426859	3.476476086	7.151803545	4.722032497	3.315552446	3.365694777	3.078748801	6.840984071	5.271350457	5.232286677	4.576003454	6.526239153	4.287387768	3.007046179	6.2387956	4.663907359	5.313932624	4.858621805	6.430636882
DNAJC19	5.065658786	5.530184097	5.74193554	5.935734807	6.160390385	6.336689201	5.70857667	6.145038605	6.177363161	5.651926557	6.188887126	5.480531841	6.433424347	6.187678848	5.543005882	5.953780204	6.439975671	5.835209973	6.137014492	6.525456121	5.966687434	5.047663971	6.264941371	5.526901844	5.426732795	6.81037975	5.137999381	5.947259236	5.862977336	5.423884592	5.926752486	5.571533079	6.892905627	5.574529162	5.591192704	5.608033068	6.384911195	5.68420716	5.486962518	5.336747821	7.231017158	6.351132808	5.839350426	5.796858598	5.045123439	5.938099888	5.067044399	7.109655829	6.42538545
OR13C4	2.271295132	2.271295132	2.271295132	2.271295132	2.271295132	2.271295132	2.271295132	2.271295132	2.271295132	2.271295132	2.271295132	2.271295132	2.271295132	2.271295132	2.271295132	2.271295132	2.271295132	2.459707104	2.271295132	2.271295132	2.271295132	2.271295132	2.271295132	2.271295132	2.271295132	2.271295132	2.271295132	2.271295132	2.271295132	2.271295132	2.271295132	2.271295132	2.271295132	2.271295132	2.271295132	2.271295132	2.271295132	2.271295132	2.271295132	2.271295132	2.271295132	2.271295132	2.271295132	2.271295132	2.271295132	2.271295132	2.271295132	2.271295132	2.271295132
SNORA66	2.741448265	4.843784839	4.047734817	2.827580553	3.958991591	4.337231438	4.353009885	4.198816232	4.09831907	1.881199354	3.523213399	2.996360089	4.371508794	4.405001908	5.212448742	5.367257778	2.259516479	4.225890317	3.953550735	4.131155259	4.315600884	4.181525062	5.032972304	3.908251881	4.947145356	4.087877817	3.463281651	4.605425259	5.300984446	3.816438384	4.208652381	3.518858531	3.545419227	4.781324558	4.104043063	3.106263858	3.774320701	3.499141526	4.433317996	3.432577894	4.963342603	4.023443311	4.744619037	3.52332882	2.871500775	2.640904862	3.614603084	4.663248187	4.935891423
CACNA1F	2.263576073	2.312090503	2.189269227	2.867892281	3.200303725	2.427484463	2.652722333	2.283573726	2.685990558	2.442514075	2.307958859	2.407840279	2.555659167	2.370575921	2.414938407	2.856733664	2.385107956	2.228886056	4.212146058	2.306794688	3.566604593	2.382777971	2.287120276	2.480159039	2.379091326	2.181947154	2.673717926	2.7763746	2.523977847	2.214330165	2.84353046	2.30718285	2.674819763	2.593348269	2.284494044	2.329263695	2.222587477	2.326713545	2.249638958	2.317623732	2.496124695	2.218877566	2.26037181	2.952189032	3.691236984	2.438269677	2.356395317	3.068953552	2.442631796
SERGEF	4.422191044	5.60465073	5.764523331	5.433569357	6.392674174	5.774406685	5.712225052	4.997373945	4.247214536	5.869859523	5.669786028	5.368689643	4.927665465	6.549172361	5.296573802	5.480675872	5.030749266	4.872853392	4.928928308	6.239421398	6.040472007	4.964170574	4.890009079	4.568996032	5.295290448	6.032801091	4.790190547	5.122718288	5.871693548	5.379589992	5.247721838	5.220848591	5.815548239	5.21200055	6.021480275	6.525464272	6.26150997	5.498758758	4.99939613	5.060547172	5.680315246	5.394638786	5.693350112	6.444596859	5.552397544	4.983175785	4.896563513	5.624455069	4.728793166
PTCD3	6.338182035	5.210519161	4.590382388	6.239608816	5.406257189	5.14220975	5.207835143	6.003912626	6.933059028	4.444893456	5.887578868	4.733987612	5.886427351	5.130258878	4.831083532	5.681625443	5.306642578	4.823714027	5.745295868	5.674662247	6.242230966	5.201680152	5.415148643	6.143865849	5.58254561	6.490394441	4.667630075	5.562987612	5.230084414	5.728727936	5.456717744	6.000984572	5.749263328	5.510743622	5.624094482	5.806372678	6.363790989	5.107571579	5.428965793	5.620647749	5.695286758	5.984009686	5.65898464	5.379916163	4.691345875	5.848695155	5.143097506	5.247683122	6.335430346
POLR3H	6.507513237	5.35196732	4.799221416	5.814004226	4.695911693	5.342300621	4.914163926	5.152271948	6.296861855	5.101694017	4.599785407	5.385828911	5.234902692	4.869230202	5.602857062	4.980497107	5.181086695	5.195189018	4.488203072	5.77502871	4.674784302	5.742867182	6.240533108	4.981915741	5.506884452	5.957168743	5.068455135	4.751988433	4.925103747	5.95680539	5.212914857	5.332665815	4.961946603	5.094843261	4.651447114	5.102881879	6.300867621	4.867911987	4.698086544	4.725702597	5.408115231	6.016170647	4.522101567	4.553860958	4.532496499	5.190193	4.993708818	4.129337668	4.9582836
ADAM11	2.531310408	2.468098222	2.362704753	3.410953821	2.715470953	2.932492959	3.150428064	3.273891109	3.131432079	2.3742306	2.272192284	2.43044146	2.756658121	3.050698818	2.353302156	5.653935791	3.189017503	2.295154608	3.153820768	2.436911447	4.927826341	2.921217964	3.430860486	3.862348297	3.406842241	4.505567383	2.473704739	2.367222768	3.950517749	2.46460583	3.039873815	3.119304926	2.730058541	2.557944492	2.642107819	3.427086205	3.206636086	2.581021523	2.371515731	3.08728115	3.704618223	3.928796937	2.716985058	3.195045116	3.720405886	4.712911927	2.525675227	2.750389993	3.223318838
KPNA3	10.09271979	6.9491818	7.117871397	4.96955403	6.197164349	6.409296652	5.909298971	7.032369579	6.319130465	5.883668048	5.375330109	6.743614758	7.013643347	5.89298182	5.552549928	6.55253447	5.723683165	5.964744207	4.877596707	6.990407332	5.612263706	7.257980468	6.894493886	6.663249415	5.590900636	3.377705674	5.836022699	7.088570587	6.271545699	6.791390425	5.883874409	6.382332601	6.173962704	6.653330814	5.234979816	5.952735552	6.630103252	5.631482043	6.295612998	5.654078231	6.550960536	6.900573254	6.661481819	5.32246485	5.200982039	6.820556546	5.965972844	5.200729503	6.307928096
KLK7	2.15261967	7.057747603	9.968963405	4.716208513	2.19430813	3.35861144	2.223714568	2.229652214	2.52541913	2.78409334	2.15261967	4.099468971	2.15261967	2.15261967	2.202289749	2.188077723	2.15261967	2.177461888	2.214342772	5.334288078	6.296941638	3.770729362	2.223364405	2.15261967	2.459798189	2.15261967	7.483160788	2.208330951	2.180487032	7.537384025	2.15261967	2.306319681	2.15261967	2.15261967	2.15261967	4.224209943	2.15261967	2.15261967	5.652143241	2.15261967	2.22755983	3.162760392	2.331816795	2.15261967	2.15261967	3.399898402	2.429344709	2.15261967	2.15261967
SLC16A10	2.598797646	3.13946638	2.683889628	2.224438377	3.506242227	2.97208831	2.783535338	2.359926244	2.949711454	3.390484854	6.244810282	3.90579939	2.386749774	3.71152495	2.388155154	2.675254989	3.887164729	2.663913114	2.809072491	3.018145695	5.06367958	3.109898648	2.760156958	2.309118888	2.562370961	5.434773179	3.858147233	2.921266117	2.382653947	2.764344066	2.521541002	2.331292448	4.052877821	3.813275045	2.781075876	4.733558042	5.255115807	2.365381041	2.771495079	3.001219155	2.778020573	4.080625252	3.24207219	2.354843381	3.96693445	3.101240929	2.455220584	2.327575072	3.555806224
MLLT6	8.048108414	7.109644018	5.945147124	6.912297916	7.391617375	7.647861427	7.580720665	7.623371243	8.072691348	6.169230816	6.884695991	5.855884641	7.824373686	7.260768437	6.881753148	6.929328094	5.827690187	7.254260321	7.459848721	7.380225986	8.382169774	6.623657063	6.568698068	8.294208861	6.432835352	7.32652732	6.609401828	7.223296827	7.400867259	8.039135461	6.612753428	6.620578041	7.237816988	6.967450815	6.448445799	7.277317527	8.548819392	6.131561703	5.717847423	6.851954218	7.24536246	7.895972756	6.416091462	6.653284669	7.533406407	6.640579086	6.743921202	6.398042036	7.790794291
PLB1	2.466687101	3.276634449	3.899366259	2.807780671	3.8992088	3.901568576	4.368192841	5.256857014	4.244272777	3.64805101	2.928949181	3.474261447	3.48085104	4.758521837	3.53819281	4.34157309	3.17965012	3.205295513	2.973368349	3.986981304	2.677936279	3.657804878	4.107376122	2.792015514	5.524076416	4.554222532	3.89336852	3.50642695	3.72023129	3.893447629	3.629059997	3.575529569	2.340865607	3.682982901	3.735863351	2.72369967	2.66744275	2.418195878	5.908868507	5.889048111	3.092201052	3.237595365	3.519733103	2.991608768	3.195083005	3.743456258	3.472106602	2.975154457	4.213832934
RPSA	9.58962541	8.459219467	8.07746402	9.353014987	8.470175659	8.702267223	9.863558941	8.961673183	10.03036294	9.260259677	8.022761066	9.414943684	8.128537333	8.908093812	9.61254719	9.145417523	9.309464634	8.203810729	8.570250516	8.27164679	8.990056206	8.293419425	9.215157389	8.500312366	9.701140857	8.158661056	8.483336175	8.145245039	9.970525256	9.945708636	8.040284089	9.052965244	8.635416281	9.489381967	9.505615563	9.888091283	9.177373158	8.282247672	9.417592687	9.194067311	9.460655417	8.535366236	8.181715838	9.897706233	9.349543784	8.32474143	8.324467254	9.70374774	9.1077418
COX5B	10.12712694	9.700601293	9.621500115	10.08273702	10.21691528	10.12632913	9.479325451	9.883936977	9.589016282	10.73567507	9.625569431	9.268637309	9.480185265	9.95868578	9.393590335	8.75222453	9.320075792	8.985219591	9.831891758	10.00341225	9.368405639	9.118709388	9.226642555	9.611715356	9.627794175	9.691115368	9.927119275	9.893982209	10.0400456	10.1504283	10.08481016	9.306195829	9.347124165	9.319065207	10.8961044	10.4344754	9.462408808	10.06675626	9.814888275	9.618591575	10.88733375	9.929046737	9.459657923	10.70496958	11.06869238	10.0979804	9.498253753	9.719784646	10.54093259
ARIH1	4.709810046	4.790682558	4.464962655	4.779512992	4.656246092	4.388181046	4.813798768	5.262205088	6.035883457	4.148569227	4.421912014	4.803327632	5.344942289	5.287587221	5.30264965	4.801626409	4.358508346	4.915108607	4.453353889	5.283238132	4.916503531	5.147957905	5.244243335	5.79618151	4.420626943	5.412920276	4.279965875	5.365401604	5.126990616	4.739183257	5.357346215	5.522790037	5.541784879	4.844217894	4.359757311	4.527264717	5.276462337	4.833972024	4.543332457	4.477646219	5.204160209	5.426735621	5.083304921	4.407984252	4.188169913	4.783890496	4.653000354	4.605627562	5.449311556
SOCS3	6.733757674	7.159131138	8.094705199	7.115961739	7.937445797	8.582036434	4.841152506	4.1749802	7.26461146	7.910016143	5.620206584	7.947805343	6.256402013	7.82138251	7.980772339	6.409633301	5.865694333	7.371900599	5.297680386	8.253957533	5.473354017	7.830234547	8.057413421	6.392410229	6.543757774	5.5830513	8.276884341	5.924161624	6.646965332	7.470686724	7.653254002	5.984920469	8.370145035	8.490183739	4.829210429	5.54466898	5.696263743	9.825197612	6.467106218	7.870426842	7.729930964	5.933889968	6.114814015	4.645124395	6.421613969	7.543164787	5.815847306	7.285825012	7.241289446
EXOC3L2	3.904335599	4.698138226	3.490984295	3.687624266	3.768680542	3.66946374	3.569750911	3.601521646	3.844862179	4.72858569	5.254411304	3.934705718	3.224147525	4.095292038	4.76517254	4.412627279	4.579721816	3.452315867	3.744721375	3.793022438	4.419119456	4.357542789	3.695622041	4.567541992	3.643397539	5.149788092	4.1921577	4.237587772	5.312651064	4.400984195	3.975593328	4.550808653	5.50761331	4.207180089	4.599953467	4.026861954	4.56405321	3.949544757	3.728689997	3.585027675	5.083578572	4.12622563	4.521996704	4.99707253	4.597231099	4.082796654	3.530622314	4.172292017	3.129438641
OR8G1	2.239295044	2.280590049	2.243737557	2.346357682	2.220497407	2.220497407	2.243036664	2.220497407	2.220497407	2.220497407	2.245605589	2.416645394	2.220497407	2.345910333	2.243737557	2.220497407	2.220497407	2.220497407	2.443626462	2.220497407	2.220497407	2.405984047	2.220497407	2.220497407	2.247238905	2.220497407	2.220497407	2.272527136	2.220497407	2.220497407	2.220497407	2.220497407	2.220497407	2.220497407	2.220497407	2.282429138	2.220497407	2.220497407	2.220497407	2.288396294	2.220497407	2.220497407	2.220497407	2.220497407	2.220497407	2.220497407	2.220497407	2.220497407	2.257479647
TEPP	4.898042465	2.598413146	2.29807569	2.355496757	6.004076189	2.529956223	6.286352871	4.471229508	2.33285126	2.215915006	2.347632861	2.390315971	2.250321785	5.723271402	2.237134325	6.94858856	2.215915006	2.277820832	4.055971196	2.282850994	2.880742827	2.456545226	5.099232835	2.241156229	7.398792498	2.215915006	2.215915006	4.242603699	2.285358907	3.014728903	5.064683504	2.367676383	2.843675522	3.170892272	4.524598272	2.325701743	2.281469608	5.490627456	5.079680972	2.277316761	2.258657366	2.981949517	5.961811113	3.630308166	3.853798457	4.704226075	7.935136395	4.162520204	2.892027142
POMC	2.373261003	3.695166928	2.344152905	2.310544496	3.541249281	2.238307773	2.336350679	2.237035133	2.707039055	4.090747985	2.432015661	2.993180082	2.125578475	3.50167889	3.231129533	2.488338094	3.132845647	2.59787387	2.87147486	2.364304603	4.88815577	2.873873755	2.841926968	2.820639437	2.451138598	2.30744293	3.087084672	2.927849651	2.266183472	3.073391128	2.543917976	2.900326272	2.533385266	3.332034967	2.192738739	4.66645792	4.145224882	3.048164008	2.455673339	2.542017185	2.140824654	2.317717955	3.050240737	2.327414765	4.226778977	2.713023317	2.35103597	2.062131202	2.614901783
RAB13	7.341884584	6.63549592	7.198540984	6.811371713	7.048431933	6.673865533	6.159037402	6.009830132	6.75127479	7.814051516	5.401800784	7.195015444	6.420444915	6.582623675	5.818751335	5.728620771	6.262193642	6.978314422	6.921837325	6.365755211	5.555582071	5.621864596	6.91063712	7.450027874	6.454143962	6.556799305	6.36008779	6.769848116	5.629913581	5.578802284	7.387678974	5.587647692	6.78757347	7.040793725	6.306159235	7.643746013	5.722333031	6.181175563	5.999998657	7.246464949	8.023004578	6.794828769	7.453865502	6.999641042	7.083430771	6.860657417	5.918891885	7.376371256	6.768075894
P2RY12	2.253044463	2.519160629	2.288102053	2.246962913	2.721936618	2.272668188	2.210343849	2.292225107	2.274816536	3.047287068	2.472462644	2.800363404	2.619211865	2.246840981	2.882803178	2.388302346	2.344402154	3.254134752	2.243544332	2.238889888	2.247450523	3.709135688	2.423536554	2.303465035	2.210343849	2.210343849	2.393195237	3.05947317	2.454712707	2.522004007	2.466846765	3.001609037	2.377690139	3.216574327	2.240974273	2.210343849	2.465310792	2.432928909	2.244644177	2.775482186	2.289988558	2.241953963	2.882509253	2.235080018	2.236433231	2.588846016	2.264158113	2.249033947	2.293283136
FBXL12	5.292984453	6.01323211	5.849978421	6.626324057	6.502031642	5.852853209	6.362406263	6.297712898	6.549341733	5.684583308	5.386633818	5.759065299	5.829811636	7.176401418	6.520280651	6.292182865	5.834943902	5.869449871	5.558061568	5.44503083	6.03030616	6.431168401	6.134721437	6.560543444	5.844326108	7.027726597	5.34462028	6.475073848	7.121139748	6.439355025	5.89354167	6.364624888	6.655523263	6.681288634	6.172303861	5.975452584	6.592209682	5.862726939	5.687086088	7.112205366	7.297612284	6.306647131	6.140517394	6.108077016	5.783401552	6.516649799	5.64158721	6.520795409	6.768488921
HSD3B1	7.44121347	2.72563339	6.876244445	7.627395815	2.328787201	2.304280748	5.8854998	2.634671774	3.88544194	2.519112001	4.074200207	4.988475293	2.242900704	2.242900704	5.95956497	2.242900704	2.353903498	4.57798077	2.941590729	2.242900704	2.242900704	2.242900704	2.242900704	2.242900704	2.242900704	4.266513508	5.757471394	2.30119989	2.555588352	8.276821883	2.496296717	2.271117111	7.00669829	2.242900704	2.35957639	2.242900704	2.399861472	2.596766399	3.915111455	4.132860917	5.850141049	4.645520444	2.890404894	2.242900704	2.242900704	6.071324735	2.269727165	4.184332488	2.575593631
BCAP29	2.287510554	2.675545124	2.551963888	2.509304403	2.60367213	2.213237033	2.523638467	2.565757417	2.644470917	2.459386861	2.233476903	2.664702667	2.677312849	2.468846148	2.39069285	2.464179077	2.426031928	2.805108272	2.720416294	2.60778786	2.5260302	2.570994726	2.439715598	2.785755259	2.398815699	2.979593953	2.637787306	2.711106085	2.650363429	2.443363563	2.53524581	2.351463344	2.551250134	2.661414218	2.339720968	2.449092122	2.688424746	2.451837687	2.52582239	2.356061483	2.605633552	2.697066201	2.274826529	2.345782709	2.335186778	2.974520096	2.425920114	2.630397264	2.887235317
SNX7	6.076333249	6.548023013	5.799294036	5.702049564	5.6728117	6.576403957	6.135764618	6.000711852	6.233380111	6.034241192	5.446301108	6.503666837	7.587291821	6.467162439	6.047777855	5.459187882	4.910897838	7.107126673	5.088647452	6.509187513	3.339040649	6.591412344	7.464688365	6.149241437	5.285720558	7.060852803	6.279438014	6.1568838	4.76440707	6.379474907	6.22517048	5.530983124	6.618294704	7.605382714	5.070576238	5.734222787	6.710234561	5.933184437	6.580565486	5.563102072	5.151041572	6.009393651	6.10990281	5.911879022	5.119609974	6.164048709	5.342746757	6.125646748	7.056384936
COL3A1	9.600589428	11.96253771	10.7640361	9.343382134	12.23129383	8.806879552	8.739667518	5.828336793	7.11859163	11.97148534	7.710272397	10.79850228	7.820962168	12.4572005	9.727665245	11.14865299	11.23649122	10.54542959	6.031708912	9.059142352	9.572049311	13.29971495	10.64035764	8.310469264	10.80513881	8.464736486	10.8868001	10.38070446	8.198023626	10.76075352	11.20784093	11.2876232	9.058568548	11.30265333	8.091677741	8.86466293	10.33993775	9.55260852	10.83751914	9.992409201	7.481930675	7.154916662	11.59205838	6.582371404	11.44320913	11.06157006	9.190839245	7.029864189	8.259280258
EEF1B2	9.727287222	8.444388449	8.568662019	9.396760063	7.74356294	8.404934498	7.789821458	8.082163859	8.14486883	8.714803784	7.551958323	8.388236514	8.765101766	8.262105911	8.26476842	7.424542046	8.433217988	7.942819384	7.536938251	8.83953005	9.131375525	7.781414762	8.046870505	8.659292186	8.584086349	8.357312123	8.319358182	7.682453091	7.01681558	9.214874496	8.72503543	7.686676354	8.145727765	9.237908506	8.999022417	9.552055144	8.454128712	7.798392818	7.41978363	8.671637461	8.564087033	7.346227809	7.992281798	8.763694857	7.974633615	7.837802574	7.328326768	8.350778712	8.706152069
RNF7	7.631044361	7.968751853	7.897660024	7.982302528	8.029524461	8.035823682	8.065921871	8.351949937	8.228714976	8.033426721	7.408178885	8.223441704	8.323554108	8.159903099	7.536266105	7.715489416	8.488313665	7.315229746	7.727979056	8.281712541	7.025788829	7.720489967	8.18661998	8.172835954	7.992967569	8.191590941	7.323959582	8.228629548	7.962849733	7.829041844	8.297383858	7.637142103	7.62853526	8.32841219	8.252506194	7.968932439	8.193359619	7.794123936	7.99866079	7.404463273	8.284292828	8.163712425	8.195576261	8.372990083	7.697731806	7.880884888	7.120087635	7.973283604	7.811579213
ANAPC2	5.936094346	6.267064157	6.151836177	6.397543151	6.148779641	6.534765558	6.316630523	5.880331377	5.554483424	6.167438132	6.99474105	6.059250596	6.025608408	6.7237641	5.540533407	6.559735358	5.650152563	6.17664844	5.874366237	6.454421679	6.715792088	6.719343493	6.076618718	6.306857058	6.379958342	6.989943419	5.843241721	5.502229384	6.766458691	6.794172242	5.261063706	6.25761801	6.999261801	6.218428721	6.006582714	6.214867905	6.498216486	6.175318639	6.786333723	5.352138439	6.819819452	6.560306939	6.002888794	6.485479058	6.244851456	6.034564184	6.407419458	7.027249291	6.829678695
G6PC	2.150918989	2.16901404	2.164787511	2.150918989	2.219551002	2.336295714	2.470592408	2.853559984	2.173706465	2.150918989	3.047822445	2.150918989	2.173586371	2.261729672	2.380996521	2.611067661	2.817201045	2.150918989	2.90158728	2.165875728	2.398809058	2.150918989	2.302826787	2.40786696	2.827307946	3.00109474	2.150918989	2.182203152	2.454183909	2.166238252	2.264297266	2.889605548	2.51227051	2.150918989	2.722426254	2.188032837	2.180054639	3.259517885	2.454947556	2.269194221	2.348640245	2.215843902	3.16103267	2.226701702	2.281571467	2.247793382	2.715427794	2.549487814	2.897606393
USP28	4.499166272	4.71317458	5.361299893	5.004674257	4.987053059	5.669911457	5.098945798	5.188956015	4.608402121	4.122945074	4.348703609	3.860391225	5.606389695	4.765666489	4.383182705	4.705396838	4.183676502	4.534560807	4.091875453	5.039215303	4.462990682	5.041034102	5.118201545	4.463827739	3.546521247	5.491777729	3.961558322	5.801720528	4.397968695	5.263676545	3.973884297	4.745900374	5.029634293	5.033402856	4.96508384	5.115896158	5.997656158	4.749240726	4.525375943	4.65174861	4.83580301	5.252722014	5.261125191	4.574209648	3.970809584	5.297218848	4.667125916	4.736298725	4.897733873
FOXH1	2.363852019	2.419320934	2.291384373	4.318227284	2.474683497	2.933406978	5.163182534	2.701581078	2.428910081	2.272882924	2.725813885	2.305717363	2.25304819	2.49741189	2.67324356	2.538600094	2.566287612	2.540985202	5.109879916	2.20489756	2.533907911	2.810194678	2.440018806	2.856752707	3.042622835	4.090363984	2.20489756	2.503666044	2.759174131	2.595372521	2.487107569	2.636290426	2.87753921	2.324823347	2.752652202	2.748490522	2.793351366	2.596423459	2.38509534	2.645403895	2.816560426	3.164168388	2.565479611	3.888529033	2.99835507	2.703265214	2.701500822	2.758102347	2.883215888
DST	6.607189827	5.82442458	3.11690347	5.800569211	5.333504057	4.463436009	5.776979149	6.07552648	5.24759292	5.150687365	4.761034204	5.337754059	5.561281938	4.506958623	7.362870108	4.046059611	3.313664703	5.659553768	4.589028786	5.140796353	5.523038847	6.36112299	5.256415997	5.125670993	4.131263501	5.001553973	4.884760778	5.269554061	4.502329137	6.136602939	4.613927709	5.009432329	5.312508816	5.560084313	5.057270363	3.476250406	3.432826872	5.372823181	5.007731676	4.120925986	3.516083939	4.282387599	4.682983854	3.45337908	3.269040946	5.41457873	3.403617547	4.190447207	3.880237432
SESN3	2.249400991	3.767453729	2.745386028	2.686158085	5.247290588	4.928421466	4.85598774	6.542562457	5.023922509	4.222096022	4.436357286	4.077564368	4.957890702	4.057587983	4.507189951	3.602854593	3.306984429	3.092242099	3.85449207	4.535739018	6.713042312	4.822085417	3.615032301	4.414486653	2.850866447	7.162144359	3.092197582	7.151620474	4.160366919	3.307656087	4.417611583	4.255696744	6.128960112	3.446857593	4.14560158	5.256974385	6.465822585	5.518512695	2.819368053	3.65065487	2.737907361	4.179743346	4.26532354	3.906525138	3.650851926	3.925141626	4.21936257	2.334206912	2.090796184
SQLE	6.999295763	7.686900823	6.964224949	6.618050575	6.013862799	6.565057741	5.595400239	7.169672978	8.501231027	5.765310416	5.584786587	6.292159573	7.695404722	5.508140631	7.550502317	6.44955657	6.620893855	6.973410352	5.735053082	6.587233796	6.697302236	7.589461944	6.555704206	6.030624465	7.181925487	7.059089719	5.668364215	5.898924323	5.298781874	6.604764357	6.790600148	6.553129399	5.88252584	5.489624488	5.389305485	6.811737325	7.139870228	6.192437867	7.117584213	5.945208943	7.314337007	7.497987349	6.601533924	4.637331303	5.404456718	7.302305303	6.110655317	6.25570053	6.801525899
BAALC	2.270473535	2.911497525	2.427258496	2.410193994	2.517330253	2.347208722	2.407588148	2.498446864	2.307167952	3.608104698	2.391521668	2.466496537	2.247457873	2.479275661	2.219053218	3.043052355	2.677810661	2.488995593	2.515799334	2.8406165	4.606909943	3.809446538	2.882435675	8.554844133	3.20249338	3.471594256	2.384420889	2.964468532	2.786134393	2.491340672	3.636388947	2.929127859	2.410818595	2.866816376	5.693163359	3.598142105	2.579638215	2.370205427	2.396268444	2.304792425	2.337979237	2.584361484	2.520577283	3.290624335	2.987379454	2.787600813	2.324118281	2.261364627	2.197413192
BSPRY	5.86726822	7.28177342	7.709161896	8.009137591	6.462608864	5.930012318	6.257562283	6.047507919	6.598390913	4.580028505	6.300479191	4.619235657	6.274072967	6.866881446	5.802228766	6.687672951	6.203612076	5.873365984	5.636247993	3.887842515	7.439258701	4.931712971	6.505168519	6.082345194	7.129490321	7.844172473	5.436072213	5.961354199	6.954071	5.341488123	5.215984247	6.204082274	7.453848396	3.768343831	5.946187751	7.229486997	5.920076695	6.344633899	6.901782225	5.495251774	7.244532795	7.095859035	6.302124165	6.28865827	5.893776345	6.576535157	6.731381099	7.299700848	7.544295649
TPCN2	5.313896624	4.476705663	4.193723119	4.103431611	4.43096392	5.451852976	5.329057941	4.912295036	4.409164553	4.021091601	4.036603066	5.763331418	4.754314577	3.790806453	4.474710916	4.924914482	4.19803336	4.233761756	4.152313189	5.095829794	4.339054884	4.149438341	3.911256137	4.804758483	8.19980087	5.343851487	3.82895308	4.447890525	4.507234842	5.595712756	4.040174168	4.726411514	4.392713314	4.473905258	3.921357472	4.394710424	4.875170782	4.671098746	4.467197844	3.777253679	4.05572071	5.067071553	4.67312215	4.231535706	4.449743569	4.873190911	5.159539556	4.281390134	3.979536544
CHN2	2.348836705	2.433685204	2.426772013	2.720588461	2.478742641	2.411138892	2.747000773	2.567852683	2.465596772	2.439716796	2.377551812	2.372015546	2.370462937	2.367132289	2.515645069	2.547648482	2.440147003	2.439286506	2.74437351	2.446804672	2.43993191	2.403062569	2.734776628	2.715458644	2.423957425	2.871747572	2.364909103	2.465809415	2.560730587	2.517100284	2.537580606	2.631347738	2.392761294	2.492862473	2.43907133	2.384397835	2.431095257	2.443156143	2.38307443	2.518554555	2.402406454	2.905550837	2.496011474	2.397808262	2.374896111	2.582029306	2.375781695	2.348836705	2.841385843
PASK	3.940227027	5.226533797	4.230461032	4.631957639	4.271855172	4.81473692	4.625981759	4.82835386	4.633254258	4.181182772	3.826119875	3.632702747	4.456450444	4.424108142	4.421320258	5.243914175	3.674437204	4.483274627	6.104730313	4.772985344	6.568734563	4.883142036	4.502487364	6.126330698	4.248269892	5.846291238	4.35838073	4.772246677	4.634617784	5.395394224	4.103101621	4.197829299	4.212849368	4.663206856	4.63575301	3.631752132	6.03483478	3.794479723	3.914257864	4.887805814	4.587142632	5.453020322	4.369277932	4.144823026	4.354002824	4.63520822	4.551464808	4.920802479	5.663017083
TMTC2	3.947799144	3.898291368	3.529786537	4.274700469	4.343596581	4.56491416	5.504537647	5.79102574	6.682908077	3.737847038	3.92279289	3.573149248	5.546005433	5.486248359	4.370005523	4.745624034	4.895720796	3.899683685	4.169219546	3.383828237	6.31314542	4.092057802	5.766509789	4.310547324	3.550014367	5.718688196	3.546739382	5.500699886	4.894413851	3.324277518	5.332515599	4.793858923	5.806029829	2.979791245	4.092865764	3.796493451	5.329523521	5.747865788	4.944778172	5.125201396	5.282718227	5.418766831	6.725120644	3.665999585	4.417515394	5.186259	4.420200767	6.546934805	5.957569252
MBD3L1	2.255761774	2.255761774	2.255761774	2.382775243	2.255761774	2.255761774	2.255761774	2.255761774	2.255761774	2.255761774	2.255761774	2.255761774	2.255761774	2.255761774	2.255761774	2.255761774	2.255761774	2.255761774	2.371029199	2.255761774	2.255761774	2.255761774	2.255761774	2.255761774	2.255761774	2.255761774	2.255761774	2.255761774	2.255761774	2.255761774	2.255761774	2.255761774	2.255761774	2.255761774	2.255761774	2.255761774	2.255761774	2.255761774	2.255761774	2.255761774	2.255761774	2.255761774	2.255761774	2.342109002	2.255761774	2.255761774	2.255761774	2.255761774	2.255761774
BDH2	3.046293598	4.184496522	3.891595644	3.726214961	5.655297269	4.629264005	4.277640966	6.209144342	4.815899149	4.396318533	4.453408563	4.759440506	5.435995248	5.061323273	3.710899048	3.497656478	3.468959907	4.507126906	4.356258685	3.787971966	4.276771705	4.222154833	4.925008172	5.683001401	3.920722941	5.142332601	3.544228646	5.804159648	4.439818585	3.925201463	4.659149346	3.446087361	5.795894877	4.110615954	4.291084814	4.737868389	4.326902642	5.158216193	3.999300678	3.975008077	4.087455241	5.104720227	4.426805577	4.668021889	3.915926494	5.024511835	4.46905893	4.232511827	4.577335384
RSPO4	2.391121382	2.324552085	2.435614488	3.308009713	5.536253209	2.778861361	4.436174177	2.192367607	5.62932507	3.551698812	3.934164778	2.039553676	2.229119259	4.664831832	3.78707238	5.133411679	4.580899158	2.065303672	4.260221018	6.31372819	2.648845745	2.170163908	2.645251471	2.078031619	5.294861383	3.02627235	2.028178846	3.972982882	4.398370186	2.388154155	4.997398199	5.10417176	4.342544072	6.355453455	3.345837437	2.500212361	2.068953976	2.078596706	2.001854586	5.801900076	2.731578999	6.099066815	4.780873322	2.257207876	4.491635602	4.75282379	4.541647992	4.044474556	2.809299976
LRP2BP	2.446019049	2.606310858	2.911206635	2.652124216	3.049599068	2.667478027	3.289622615	3.209408965	2.555659578	2.686716673	3.00045013	2.566294463	2.913873448	2.824629952	2.45371877	3.029939727	2.506067845	2.877283572	3.006852262	2.471026411	3.597393438	2.702068567	2.859648762	3.031095189	2.613678597	3.016657211	2.474974475	3.427763046	2.975226435	2.718156192	2.71932406	2.548491663	3.544469965	3.224934115	2.717706757	2.638600382	4.045582296	3.096974758	2.487704417	2.865983513	2.832283656	3.060035738	2.843852456	2.548289228	2.764663674	2.909792774	3.022624221	2.350579826	2.37478707
LILRB3	3.23528466	5.47323608	3.734843137	2.906016248	5.089694064	3.248635354	2.958566813	2.734996341	3.191289395	6.379073449	2.583688936	5.122536316	3.219785708	4.123762251	3.89754143	4.004505795	4.098448137	4.512775903	2.853789278	3.927745562	2.746368038	4.507920459	3.41267194	3.675386921	3.508239072	2.292941548	5.084984679	4.058407992	2.913888241	4.31132797	3.593910801	3.983243415	2.732518657	6.79016469	2.472276537	3.217484992	4.141708985	3.083302296	4.556204558	4.114189109	2.783555167	2.979035689	4.304965802	2.365612003	6.154039692	4.483404194	2.720466201	2.346769283	2.776058515
NDUFV3	6.018126642	5.726651231	5.592233923	6.413822653	5.776291203	6.464782971	5.630430579	5.679846513	6.14088945	5.77661116	5.28310325	5.620526202	5.499248817	5.969401652	5.386573611	6.530775073	6.285499776	5.16040974	6.23848551	5.964139186	6.317196126	5.690270732	7.563051813	5.922278852	6.607732902	5.919609744	5.667129374	5.90009543	5.993568161	6.204590644	5.968209665	6.292940781	6.395756657	5.626555146	6.401222846	6.373460835	4.635790711	6.092715743	5.925194023	5.476953982	6.070486516	6.518173537	6.198020309	5.956057095	6.001064412	6.126397904	5.947962447	5.965135529	5.759659769
ZNF609	4.690016511	4.959807453	4.688991295	5.360076128	5.019483806	5.244631498	4.885005769	5.298895398	6.963092715	4.472056642	5.02433211	5.01255234	5.908766706	6.401924976	6.079809984	5.496265004	4.582048064	5.27883814	4.839247954	5.967617811	5.262464633	6.016605817	5.943594523	5.56206641	4.985167153	6.701246286	4.564305504	5.58828581	5.79406885	5.884955188	5.604274349	5.684255563	5.780642328	5.728830017	4.720269471	5.094290101	5.908713988	5.4934274	5.302753055	4.693960957	5.298480574	6.186232562	5.852306017	4.77419501	4.875283146	5.269810762	5.794667404	4.816611635	5.863677175
DBP	3.38765499	4.094120748	5.80582638	3.876393064	6.647579887	5.688617843	4.269609772	4.154404352	3.592685026	4.720627033	4.074290092	3.577889969	4.544796434	5.467135421	3.480065313	4.133987669	3.681796006	2.866807666	4.139022528	3.770864813	5.186398721	4.256261425	4.797554616	3.027089625	3.362860174	3.08419795	3.636130617	5.196826525	3.748552029	4.566694288	3.98644953	4.007902149	3.619563889	3.918838657	3.63022115	4.599962186	4.50551313	4.320310833	4.772856904	3.901427562	4.554756819	4.077067809	3.816537492	3.722172057	3.983492172	3.593628953	4.695841204	4.110561102	3.775305726
GRAP2	2.309579714	3.816654055	2.30047738	2.244943753	2.938184091	2.442718701	2.48305255	2.312456811	2.464039916	3.507947635	2.859356008	2.936339778	2.475539039	2.451671841	3.096718167	2.573888151	2.613476672	3.108041233	2.446727207	2.794447351	2.466479725	3.282973681	2.646330203	2.297571701	2.331569839	2.249884691	2.943510474	3.040449034	2.671132199	2.628251986	2.786552209	3.311570783	2.509577597	3.705147538	2.197909361	2.290547876	2.733189968	2.54506194	2.697298891	2.973876683	2.212096499	2.395941226	3.384895184	2.224289771	3.35199913	2.870561299	2.286422727	2.195684882	2.22931536
DHX9	7.40291336	7.208609646	7.081331323	7.502831999	6.758856076	7.886300326	6.306609238	7.708582302	8.455782557	6.60005037	6.599307743	6.700823759	7.768298194	7.524677034	7.198341003	6.68251068	6.60343923	7.705627413	7.000461272	7.862007242	8.770365314	7.664410417	7.413209928	7.434503576	6.753195782	8.178348722	6.788949331	7.010085294	6.263350352	7.699562277	7.042932671	7.6743187	7.623220732	7.421017931	6.46741472	6.914772483	8.550100579	6.924762524	7.124135206	6.807831795	7.042909358	7.798856271	7.269847043	6.219462396	5.962575726	7.281466353	6.613548904	6.677131648	7.477709124
CPE	4.733126041	5.325598897	3.580329542	4.159587962	5.569373667	6.178811238	3.246634554	3.634670299	4.734676169	5.844855669	5.658466718	6.764269334	6.96503149	6.004447833	5.054454936	5.109067595	4.988131449	3.615362748	5.142453059	6.102523007	11.03316129	6.944912644	5.542021731	7.685749049	4.613711376	9.403147881	5.184362424	5.144015442	6.354880751	6.195208894	5.459327146	5.940662606	5.641536813	4.57812543	3.668846433	6.173056932	5.14942774	5.350778827	3.447107394	5.23387312	5.424355351	5.042083109	6.999896265	5.139918049	4.836040302	4.241844831	4.590253424	3.321278545	3.655960729
KCNJ5	2.407475603	2.929818956	2.309100984	2.400805981	4.639705456	2.886967042	2.50319804	2.569181145	2.840935036	4.254782004	2.275695961	3.55727282	3.334904545	2.563017903	2.483049736	3.321286728	2.940240709	3.170100291	2.542273039	2.152637465	2.465120201	4.607215424	3.165796749	2.361825899	2.412085881	2.365847467	4.171292317	3.290010918	2.443878072	3.024564196	3.28781633	4.300429962	2.261719029	3.435714293	2.137279788	2.451920767	6.8235578	2.618172336	2.597326699	2.699177303	2.306293417	2.58501316	3.919247848	3.02762103	3.983544489	5.680831467	2.23912281	2.08556456	2.161488609
CASKIN2	5.571123328	5.283727548	4.959591675	5.013774833	5.373736587	5.899001076	4.244749635	5.749915056	5.895258738	4.759613941	4.920761922	4.704462317	5.875293405	5.96438944	5.279140001	5.679840704	4.664500113	5.599846622	6.081337738	5.391294806	5.936007324	5.850923505	5.44409891	5.507704183	4.826224485	5.961305212	4.95841066	5.742620482	6.466768072	6.204688447	5.102561995	5.547294193	6.447608529	4.739262173	4.881773874	5.603282254	6.612464218	5.89528798	5.258251064	4.830771653	6.259438352	5.997449436	5.432528905	4.997528073	4.809132857	5.492915332	5.502905858	5.649615772	5.75040062
ARSH	2.245051441	2.205443127	3.830649994	2.205443127	2.246485445	2.908393999	2.363098274	2.317720964	3.653729791	2.3681951	2.333515191	2.368519716	2.205443127	2.272250679	2.368844247	2.205443127	2.529948031	2.22989298	2.936576946	2.332513063	2.239779131	2.272133709	2.372947604	2.542885607	2.31489936	4.458730074	2.570843159	2.880982289	2.5003574	3.058103724	2.354264702	2.380470904	2.541945831	2.239779131	2.233881076	2.553269361	2.28157256	2.48657072	2.328049294	2.660878862	3.065939054	2.51764075	2.382184098	2.828146007	2.205443127	2.230740017	2.436914145	3.215429062	2.933842182
TAC1	2.177798002	2.177798002	2.279651228	2.177798002	2.177798002	2.177798002	2.244566627	3.056150378	2.206659115	2.257970352	3.987164177	2.177798002	2.234619312	2.657592204	2.28032257	2.177798002	2.404829684	2.177798002	4.079022807	2.419883314	2.484181781	2.272016683	4.466868559	5.034902697	2.177798002	2.556893697	2.301502357	2.177798002	2.216836663	2.177798002	2.667316175	4.77878981	6.192554251	2.177798002	2.780471345	2.313426068	2.214595449	2.357258737	2.177798002	2.177798002	5.974417234	5.050079212	2.385285255	2.177798002	2.177798002	3.186716722	2.177798002	4.599779018	2.233224828
NCOA6	5.924860687	6.64320358	6.597012553	6.062415175	6.881407463	6.371783783	6.166567494	6.528132104	7.729762261	5.971947282	6.131403767	6.141378689	6.834630272	7.702260651	6.60516397	7.096480939	6.140129256	7.248203621	6.351139145	7.165582296	7.631248304	7.045763239	6.89490623	6.885940842	6.550118763	7.605430901	6.271545476	6.830652103	6.144828474	7.362348641	6.612308589	6.791453008	6.911014521	6.757814586	6.291435685	5.70968949	8.284010204	6.507613747	6.487279646	6.437880658	7.048664769	7.476072558	7.02347139	5.823385481	5.349016923	7.210502453	6.694928785	5.881516951	7.425807681
ADARB1	3.005888409	5.200346094	4.525033579	5.007863012	4.669820588	5.000227076	3.122768792	3.830697948	3.614139559	5.208962713	4.54136089	4.534982176	3.098650163	5.038965954	3.813095503	5.683739573	4.790509897	5.563748469	4.398825951	5.366826384	5.304137882	6.003507865	6.159295929	4.068741371	4.431230985	4.180659657	5.283204564	4.389322394	4.563600907	5.991369642	3.595123956	6.037512647	5.28996095	5.985049371	3.67449128	3.7356311	4.226057057	4.367064975	4.693465321	3.386167301	5.173886359	5.396776409	4.908417697	4.125074855	5.175594933	4.240850908	5.566469921	4.217115925	5.051871388
HDC	2.366409526	4.734154533	3.289969742	2.506962534	3.204493426	3.382778549	2.528183554	2.756307331	2.935770186	3.387309145	2.496688013	2.76179097	2.63435321	3.296453985	3.028907785	3.037382783	2.662635166	2.439262851	2.43714863	2.738432597	2.532915559	4.344040537	3.218322563	2.854702726	2.621486067	2.415444735	3.08432245	4.391803135	2.786072519	2.732209669	2.305596056	3.625237396	2.521434278	3.106411946	2.273172845	2.498850026	5.902147491	3.070476625	2.687825667	2.47825302	2.669939216	3.268804276	2.838235618	2.256184588	2.945338802	3.191192068	2.513900594	2.375515741	2.183515271
KATNAL1	3.681304632	4.54789239	3.306766153	4.75216252	3.819454499	3.774624126	2.242526604	2.451183251	3.806749371	3.886658885	2.648620317	3.913611826	3.686166779	4.467158417	2.785216648	3.192642516	2.885539697	6.000681519	2.586033521	4.571844019	6.530594985	5.0376464	4.111743027	3.111449392	2.833391987	5.755193691	3.775643469	3.730326982	2.869937412	4.102013343	3.21078448	3.668165938	3.336306733	5.20955853	2.372321442	3.133167494	5.375428133	3.079565168	3.893639691	2.902857406	2.732958536	3.571304128	3.723012291	2.459229333	3.142024648	2.833257881	3.243497033	2.550985842	3.693696954
OSBPL3	5.22216146	5.854342946	5.005894108	4.187287761	5.390675924	4.638948452	4.701226978	5.206415044	5.12839938	4.349869222	4.639119051	4.676692193	5.568598483	6.336201059	5.93586622	4.354168132	3.699023592	5.453622948	4.152732699	5.168106064	6.936389311	6.095037238	6.127803457	5.187969413	4.447053935	5.352637077	5.870973704	5.022163212	5.074648576	4.580338683	4.705311578	5.905356321	5.17707921	5.84317997	4.785348706	4.383276083	5.679846815	3.285186561	5.790452358	3.264075311	5.143960453	5.548325851	6.055316487	5.51518668	4.166140901	4.67408001	4.250049644	3.884934055	4.642951571
MMP1	5.204632818	8.344827779	8.340273669	3.688659701	7.139653258	8.829276307	2.614603592	4.927842096	6.507795844	11.44942146	3.541563469	8.39964724	3.884073544	7.740812791	3.577011488	4.691671201	5.499496533	11.07436845	4.346371562	6.49546919	3.439909884	8.884009396	4.475603414	9.418091203	8.720971805	5.431653651	10.14542809	8.502592999	3.411365033	7.842998354	5.827278265	3.517250539	4.12256938	8.023746987	11.69672343	8.1665893	3.462404296	4.051038298	5.579382254	5.712270009	4.049086316	6.420753806	5.064418571	4.17690209	8.684638014	9.671447286	3.665901267	2.713845521	5.064338828
AFM	2.152757716	2.152757716	2.152757716	2.152757716	2.790197785	2.152757716	2.152757716	2.152757716	2.177501088	2.152757716	2.152757716	2.205116712	2.201663979	2.485262738	2.152757716	2.315707877	2.152757716	2.211868312	2.546113163	2.152757716	2.313237836	2.152757716	2.196018004	2.152757716	2.152757716	2.252782195	2.152757716	2.344535729	2.152757716	2.217953499	2.152757716	2.152757716	2.152757716	2.152757716	2.152757716	2.152757716	2.152757716	2.333102743	2.152757716	2.196917834	2.152757716	2.152757716	2.152757716	2.152757716	2.152757716	2.152757716	2.152757716	2.152757716	2.246483482
ARMCX6	4.917207208	5.393979846	6.142410811	5.095292486	6.013065726	6.285366667	6.467111544	6.866041876	6.288134311	5.328754032	4.757021894	5.796074698	6.155485658	6.535038399	3.662246205	5.715062898	5.674385869	4.846807961	5.494900788	5.872552111	5.062107135	5.114539156	6.724852857	6.341945117	5.226977974	6.364807529	3.610667465	6.170376016	6.118533449	6.466362989	6.186065586	5.263129877	6.019343453	5.664871224	5.395839214	5.133466787	4.727519782	5.694511628	6.015295277	5.420431095	5.802656269	6.255923926	6.972174357	5.828929566	4.802432121	6.249714348	6.129455979	6.512527195	6.469583915
DIDO1	5.000897047	5.867521568	5.30509447	5.101517526	6.273537434	5.411757561	5.937245684	6.042031679	5.975618175	5.302270152	5.28396899	4.688064462	5.777933802	6.215931669	5.990763533	6.376310035	4.95681482	6.143072454	5.294781863	6.322299342	6.650810432	6.47729356	6.479126828	6.670772186	6.112128182	6.846032959	5.257961082	6.379173258	5.94644643	6.340007076	5.72979407	5.835590891	6.327025594	5.887619291	5.585380012	4.859293042	7.275037679	5.449520612	5.120046144	4.836418337	5.95061278	7.104885048	5.915921443	5.220138384	4.881900251	5.801875148	6.388698318	5.552184128	6.17480442
AMOTL2	4.086879723	6.069329807	6.007346253	4.509720514	5.677754682	6.740460999	3.670116148	4.604763959	5.121579814	4.984743165	5.166451754	4.381284495	5.478317932	7.298007439	4.600881508	4.565214764	4.550473624	5.892166253	3.987987865	5.047454868	6.0538735	6.276723199	5.695669077	4.464121032	4.059734342	4.167349366	5.16956234	5.37776883	5.396253989	7.177118551	5.702055772	4.729776737	5.33504515	6.34359908	3.643299157	5.210452322	4.499494129	6.085970328	6.127720858	3.531855427	4.487570638	5.379192075	6.296709419	3.206423927	3.932970719	4.443918965	4.337271893	5.099230191	4.481799667
FHL5	2.480723161	3.926846865	2.616984507	2.653117127	2.859046625	2.63974788	2.484192537	2.364813979	2.831952423	3.44643998	4.231704351	2.648539986	2.459947274	2.891278162	3.418980917	3.204499068	3.519404874	2.81850583	2.713054895	2.473058077	2.870624444	3.247856455	2.883975606	2.642105036	2.386144208	3.514991178	2.587536345	3.590810974	3.500064196	3.028398932	2.970308501	3.446938993	3.713546962	2.813124307	3.076841446	2.67666415	3.115874987	3.344894603	2.634093965	3.134366766	2.648132355	2.695772263	3.690361926	2.599120002	2.932947953	3.066584002	3.099216095	2.562317657	2.456648994
PTOV1	6.63367487	7.141217834	7.205840176	6.526513424	8.213041136	7.264581041	7.651047862	7.689612754	6.981921959	6.716366002	6.157992016	6.566385027	7.007289518	7.82171426	7.429914944	6.932319888	6.214503618	6.890375989	7.443347768	6.494440991	8.549953094	6.868819371	7.306430972	7.598726589	7.199232817	7.58312894	5.989457509	6.588754394	8.158430971	7.785948965	6.635572367	6.42755514	7.603075242	6.524754831	7.057061719	7.678156219	7.882556606	6.632524683	7.005143289	7.046263404	8.056602008	8.216010224	6.756319205	7.50763459	7.111124653	6.971366041	7.555006334	7.748549488	7.430127753
AFF1	4.276392715	4.892324294	5.131203757	5.275515224	5.343293376	4.676942682	5.696823232	5.561085525	6.765523047	4.110993543	5.753212884	4.673542428	5.710963983	5.64578538	5.992972267	5.891111568	4.467259502	5.733899693	4.834823548	4.652457014	3.622603909	5.346018668	6.463389365	5.632864319	4.573072003	6.628252039	4.031012899	5.424722788	5.368917368	4.766212024	4.560508337	5.25304793	6.090792447	4.970179243	4.498864872	3.959050763	5.21724275	5.143409497	5.004104296	5.255203396	6.060575919	6.077919691	5.240803149	4.676911144	4.370381412	5.703306613	4.691114971	5.613974162	6.158247392
WFDC3	2.143484931	3.454570601	4.505310933	3.612502334	3.462800008	3.145127189	2.264384464	2.356389008	2.624411298	3.90740912	2.963724287	3.42398532	2.462500576	4.496836166	2.746383399	3.493198211	3.053330926	5.349587156	2.830179618	2.538217887	3.823400011	4.295102743	4.673571811	2.873902543	5.383353196	3.223651291	3.748728958	3.20676351	2.700503699	3.528032659	4.015672989	3.505926409	2.921370481	2.33084128	2.564564973	2.432529761	2.755010524	2.192185345	2.588622882	3.120266896	2.381612047	3.326378629	4.630753432	2.149531298	3.004902148	2.558391369	2.677097297	2.614407709	2.454868629
CAPN5	4.705120245	4.955454052	3.83012959	4.407448093	7.006541936	8.332170093	7.202905684	8.199828875	7.53843262	5.161850291	8.684073035	5.245285701	4.991373401	6.723735112	8.233170399	7.1296813	7.527589558	4.278000022	6.923587027	3.840152997	4.692590265	5.857495851	6.655611876	7.44755197	8.242812812	7.293919563	4.243678088	6.790492781	9.643991186	4.746977476	6.937288364	9.149606699	9.071729173	4.812582094	7.692422051	6.749316632	5.652046028	8.107052629	5.638604449	6.869352179	9.203174137	7.984944228	8.323565066	7.343885057	7.545326921	7.812253049	9.29712693	8.64916076	7.945774466
ACACB	3.396585398	4.408389316	3.008081484	3.275274177	4.079581778	4.557211562	4.048331765	3.423993042	4.554766451	5.129924403	3.457050403	3.495759853	4.245052712	4.507466475	3.439044624	3.852054821	3.268166566	3.844610916	3.664806074	3.489976502	4.060915208	4.203577125	5.062131338	4.243466126	3.028802739	5.435116063	4.132531309	6.639397759	4.715421168	5.420309926	4.202174593	5.281112065	4.728563017	4.372391933	3.132006157	3.166563191	5.562090152	4.127840789	3.115591949	3.69287242	3.664806074	4.014969241	4.814136766	4.397657478	3.572774831	3.626571744	3.763068131	4.172899361	4.378152166
FBXO25	3.877838398	4.277405075	4.501095122	5.259965085	4.270991944	4.801036319	4.687971818	4.140868677	4.900459846	4.460326179	4.343834206	4.002423002	3.003634885	3.807834676	5.685166453	4.085429202	3.936665624	3.392413812	3.505322264	4.298073229	4.90098556	3.919551797	4.06481474	4.769133054	3.618228519	5.400544698	4.092238723	4.457073403	4.434905937	4.031034013	4.282847877	4.357098498	5.012101399	3.917175837	4.128603876	4.290941026	5.603175292	4.45710413	5.272154408	3.639461704	3.778944263	4.013141899	4.275591398	4.768691398	4.410260858	4.561661604	3.944971697	4.285410269	4.124045928
SPP1	4.735535088	9.059947983	8.488867788	7.824757071	8.977174406	7.677401189	4.25634138	3.310823212	6.519946938	9.763410456	6.718302752	11.13395336	7.173815658	8.453716215	5.163226965	7.526860835	8.246610464	7.863237138	4.627022748	7.964994833	4.633123473	8.581800371	7.571027204	7.851401332	5.967256548	6.754861207	9.090467836	7.45869573	4.565358351	9.190494138	7.180155892	7.957546339	5.68313761	9.124442264	4.351209446	6.947205771	7.952253575	5.682692621	9.001024502	7.009324542	4.499562284	9.541201404	7.893575563	5.631865105	11.50441473	8.374216363	5.007871957	4.445784156	3.574251489
NFKBIL1	6.983773434	6.408994394	6.602064515	5.92677398	6.297374111	7.158492825	6.076869226	5.938354445	7.090070928	7.525897004	5.793592295	6.380048557	6.320034138	6.744216172	5.876273552	5.823425575	6.058298616	6.34554753	6.379946219	6.964413605	7.240557359	6.680366189	6.03450843	5.879973644	7.294343473	7.321268305	6.785837873	5.808737655	6.107407584	6.184624804	6.925052824	6.174548106	7.576522454	7.400160635	6.560722148	7.174257105	6.508564127	6.153348784	5.425504355	5.46189172	6.465293182	6.468593926	5.705191856	6.849862064	6.386762221	6.080486267	5.568203819	6.731946929	7.237691071
STEAP2	4.916980099	4.864974821	3.911856286	2.603905809	4.923511727	2.840615904	6.164210964	5.360983015	6.28088726	5.319911729	7.771867955	3.55961958	6.077399554	4.382071391	5.16810832	4.458547955	5.653833669	5.037321713	5.1350531	4.78591353	2.460770268	5.620564446	3.65747663	4.394358517	4.214491208	6.980014496	4.206914908	5.79267217	3.224777084	4.038631915	3.757654728	3.542249221	8.386190896	5.3151259	2.619875006	2.421490323	5.022349933	4.122372084	4.19186662	4.741499929	7.853180196	5.527033397	3.809997793	3.615624409	5.282734196	5.704369787	3.244306982	7.767661333	4.07135776
SNORD30	0	0	0	0	0	0	0	0	0	0	0	0	0	0	0	0	0	0	0	0	0	0	0	0	0	0	0	0	0	0	0	0	0	0	0	0	0	0	0	0	0	0	0	0	0	0	0	0	0
ZC3H12B	2.338387335	2.681503473	3.460772208	2.474065891	3.15619789	2.56394587	4.880654653	3.059604831	2.381192426	2.599293359	3.277211641	2.346684916	2.726135752	2.956853125	3.524259892	3.575605003	2.602993333	2.792062217	2.500151677	2.327153126	3.321635281	2.966274424	4.03260789	3.135013381	2.564506057	5.521019475	2.493886652	3.0712824	2.987255935	3.022693209	2.831405494	3.155011393	4.162238434	2.603814456	2.44802323	2.27947219	4.218533127	3.189475482	3.313726084	3.951211016	3.27895958	3.377467701	3.001606283	2.399653248	2.771857632	3.626792814	3.750242816	3.656133211	4.255828773
SLC22A4	4.434089661	4.433824937	2.603291989	3.6711935	3.223843925	3.893815425	3.088772396	2.573059782	2.547572726	4.120962976	3.62081534	3.367104397	2.689123052	3.174308461	3.125338454	3.430242274	3.142121218	4.269840957	2.822734989	3.598336572	3.035229123	3.749956567	2.880931136	3.285945733	2.64368764	4.273038891	3.958998849	3.607918577	3.019959591	4.050070954	2.784075507	2.793796099	5.890150978	4.784188838	2.552129556	2.69156807	3.30188065	3.409209283	3.433631092	2.894029556	2.849156548	3.150740169	3.307679867	2.592766787	3.132755072	3.349521842	2.692707453	2.707667409	3.15474597
C20orf194	4.450615579	4.650723046	4.000344776	4.018636674	5.098757212	4.356644623	6.032479932	6.096777943	5.094412733	4.333907736	4.462780752	3.855859591	4.498685218	4.979763823	5.357146309	5.498340618	4.334950763	5.128280935	4.203365141	5.257740403	3.498498708	5.948685309	4.981475039	5.428694937	4.166041601	4.069753008	3.504715125	5.942572513	5.016332725	5.493729911	4.332147024	4.823890152	4.327138599	5.708925065	5.171377285	3.273352811	4.646506971	4.65625414	5.283835507	5.053871043	4.100940025	5.870988586	5.336641307	4.889134617	3.813426904	5.732570709	5.056950255	3.359307123	4.737889318
PNPLA8	5.551377761	5.852598056	5.811658444	6.772111341	5.577624267	5.435018614	6.788099243	6.799671322	7.792371122	4.947765658	6.399505491	5.521374741	6.351074461	6.771714545	6.258355129	6.479100155	5.904790677	6.102871241	5.531619417	5.891485992	6.596713886	5.932170222	6.509031804	6.29573762	5.391070399	8.332327517	5.172410072	6.29624662	6.376050592	6.596121411	6.261429086	6.23576031	7.856499662	5.930750841	5.320244453	4.949714953	6.14585778	6.177571016	6.03622316	5.250209949	6.543217039	6.039638778	6.058346854	4.977538437	5.303951304	6.022429407	6.26433267	7.379983505	6.797644064
CDH20	2.324134719	2.313992164	2.320114052	2.270823787	2.551820543	2.310222597	2.334343655	2.297021226	2.427358218	3.017526006	2.324550008	2.700213404	2.270823787	2.403451597	2.399778508	2.294479408	2.356713631	2.287395118	2.503517077	2.306583272	4.106153569	3.785193097	2.473885518	2.270823787	2.308963873	2.363330324	2.480357749	2.449097825	2.307844081	2.289098536	2.895973378	2.44171769	2.307704046	2.317195495	2.290091264	2.441207315	2.356578278	2.345026475	2.435196791	2.319558593	2.287821162	2.367500714	2.506934621	2.301810203	2.319558593	2.402796376	2.370453019	2.319141858	2.323442302
WTAP	5.228657025	5.922884099	5.441462531	5.396396033	5.53673711	5.883689461	5.406463955	6.269094524	5.805555916	5.836096298	5.055595234	5.845912228	6.318576473	5.698885292	5.570308542	5.117387015	5.106332145	5.71174281	5.089284995	6.47445336	6.764744988	5.746651041	5.745075368	5.499203532	5.75275443	6.136379864	5.437223434	6.0415487	5.666876509	5.537535499	5.848027665	5.106211429	5.840800631	6.673735825	5.191058744	5.495203229	6.196772984	4.929459467	5.209309044	5.346026422	5.708126132	5.771677593	5.676470916	5.718617626	5.079769391	5.637715579	4.87207667	5.220422164	5.622310284
HGD	2.422214498	2.567489661	2.55602826	2.632661059	2.606533394	3.134317764	2.531395611	2.627823186	2.533486063	2.715821026	3.228846869	2.748848667	2.568054372	2.737737331	2.678809131	2.693518913	2.482941818	2.422214498	2.614069141	2.422214498	2.910315009	2.631802342	2.551689063	2.504494876	2.599503419	5.205451543	2.505918793	3.106425485	3.299623102	2.962654006	2.422214498	2.696481299	2.703502011	2.454857214	2.422214498	5.747192184	3.325658331	2.656155883	2.696379263	2.585548108	3.179714505	2.786180686	2.509353333	2.547679244	2.595642338	2.46983176	2.446184669	2.643346204	2.661935923
CENPE	5.495301373	5.363020046	5.525651819	5.569144442	3.306654089	5.618944534	3.833619458	5.072919966	5.7642705	3.596953763	2.952275512	4.842826663	6.778566579	4.805378636	4.303698671	4.25932257	3.588913282	6.147856097	4.698610215	5.833084818	6.25327558	5.329923089	5.801486004	4.684434387	3.96496411	6.433593933	3.84770614	4.909728178	4.362830176	5.154230266	4.61727129	4.121728302	4.729095261	4.756235804	4.342747267	3.8389915	6.494988582	2.781270761	5.498167248	4.866949261	5.3131147	5.757536716	4.205354772	2.978694319	3.341559375	5.080871753	4.567851746	4.292132409	5.966675548
HOMER1	4.09980142	3.36239235	4.310051195	4.990250578	4.178679381	4.070886531	3.810207122	4.734522699	4.951165926	3.545527635	4.917428481	4.706349491	5.199985366	4.440422874	4.686046722	4.831688803	3.290592888	4.290388536	3.051985876	4.698452412	3.912349908	4.940585912	4.282666684	6.360030025	3.401603983	4.308736063	4.663928526	4.22491793	4.354129275	3.852715872	4.848065206	3.852083364	5.886695525	3.950150357	5.172362489	3.353942286	5.268038137	5.074097412	3.906074983	3.894296877	3.868741779	4.693341676	3.919659898	3.537531417	2.947284915	5.532401521	3.622279611	4.184238062	4.995991801
PAK6	4.953954226	4.119936109	5.235912417	4.508255445	5.496272809	5.24672618	4.640171986	5.639591201	6.158359573	4.589519855	4.310396262	4.775601691	6.455763105	7.072660224	4.156769926	4.863441759	3.831702009	5.851885328	5.2628132	5.887579855	4.453652169	5.786544846	6.498666818	5.400565479	4.810768692	6.266504981	5.574075726	5.697674395	5.477709895	4.883090211	5.430555746	5.61804006	5.929961899	4.46415233	5.065048132	4.686828635	5.291571205	4.942248603	4.978246335	4.557781829	5.477509687	5.800006215	5.135800434	5.340187651	4.161878151	5.336127356	4.30181473	6.616322004	6.061502469
PROKR2	2.362312358	2.38169783	2.377145636	2.362312358	2.387300109	2.362312358	2.362312358	2.362312358	2.362312358	2.362312358	2.614031139	2.362312358	2.386634383	2.915055245	2.362312358	2.362312358	2.362312358	2.362312358	2.554757563	2.378352117	2.362312358	2.362312358	2.362312358	2.362312358	2.379423644	2.379289749	2.534130864	2.460370709	2.362312358	2.362312358	2.621779384	2.410004286	2.362312358	2.383167332	2.379557525	2.362312358	2.393542002	2.402522267	2.362312358	2.362312358	2.362312358	2.43194819	2.362312358	2.37620652	2.377011517	2.392746763	2.879322749	2.362312358	2.362312358
SIM1	2.93091691	2.510269289	2.267783468	2.246404539	2.246404539	2.263429186	2.246404539	2.302117016	2.246404539	2.263164834	2.246404539	2.332206501	2.246404539	2.246404539	2.246404539	2.266861015	2.246404539	2.246404539	2.408101691	2.246404539	2.246404539	2.342337091	2.246404539	2.246404539	2.246404539	2.254544859	2.246404539	2.278672939	2.25441181	2.254278747	2.246404539	2.246404539	2.246404539	2.246404539	2.246404539	2.256140423	2.246404539	2.932681636	2.25574171	2.246404539	2.500673154	2.246404539	2.264618123	2.279587291	2.246404539	2.246404539	2.464090643	2.246404539	2.246404539
LIAS	3.335490174	3.630479092	3.578686383	4.377723059	4.008165655	3.379303227	3.859759236	4.635467322	4.589123232	3.872162084	4.94870808	3.42076786	5.335872504	4.504521943	4.060478725	4.762049572	3.456520875	4.596975968	3.900868753	3.653143924	4.801566142	4.184423795	4.318842656	4.416606559	4.442778889	4.848645159	4.745751246	5.037301357	3.694829768	4.012745973	4.47237825	3.781187264	4.241620753	4.02207475	4.342346238	4.196211227	4.322969689	3.915778988	4.357632242	3.374920857	3.908867468	4.28192423	3.923924366	4.89454833	3.937373539	3.893893328	3.946548871	3.801973955	3.834085496
KIR2DL4	2.575675706	3.507532798	2.143620594	2.408285314	2.977716172	2.787273706	2.210435391	2.143620594	2.381613073	3.916714787	2.181650814	3.25447918	3.634250444	2.237992178	2.400354327	2.240940655	2.540165948	3.497777186	2.523817821	3.296903919	2.143620594	2.237878634	2.418225476	2.143620594	2.143620594	2.523368077	3.010139565	2.606576638	2.706620227	2.219344178	3.551061688	2.53491901	2.182482677	4.199637604	2.143620594	2.190534399	2.979454003	2.143620594	3.472109681	2.337504297	2.247943158	2.627083673	2.388963299	2.410161409	2.697287585	3.638968237	2.143620594	2.19454052	2.199119717
PEX11G	5.58134332	4.857799027	5.749206842	5.604861059	6.25285988	5.25983701	5.217690589	6.268129958	5.303765555	5.805152042	5.32685173	4.989701672	5.557103851	5.35754958	5.816837593	6.060476291	6.179221431	5.73921502	6.39510563	4.369659322	5.97082631	5.97041553	4.956054336	5.972510014	5.489030066	7.132775545	5.541907242	5.743877286	6.897942225	4.806961187	5.672908447	5.566320908	6.819401405	5.246437895	6.524220827	6.743074716	4.24098296	6.2556223	4.76341398	4.5008797	5.430097691	5.838127248	5.477460746	7.068814085	6.275186553	5.443083586	6.347258591	6.957278629	5.278309301
C1orf141	2.562543578	2.562543578	2.562543578	2.562543578	2.643075396	2.562543578	2.562543578	2.562543578	2.562543578	2.562543578	2.562543578	2.562543578	2.562543578	2.562543578	2.706270869	2.562543578	2.562543578	2.75138061	2.799318705	2.562543578	2.562543578	2.562543578	2.562543578	2.7895832	2.562543578	2.617180794	2.562543578	2.562543578	2.616219082	2.615257179	2.562543578	2.562543578	2.721353996	2.562543578	2.562543578	2.562543578	2.562543578	2.606109598	2.686402993	2.562543578	2.562543578	2.562543578	2.562543578	2.562543578	2.703437566	2.709574303	2.562543578	2.562543578	2.562543578
COX7A1	5.032877138	7.869923311	5.972330641	4.70723592	7.409198716	4.962971025	4.616897952	4.028506315	4.003800344	8.776457931	5.959182287	7.063366474	4.754608763	7.32803226	6.119760817	6.558982311	7.019632488	4.97894165	4.870481945	4.520740266	6.240879054	6.705428513	6.907104641	5.952667915	7.078030223	4.878441892	6.416177367	6.025438466	6.283866913	6.841535728	6.364368787	7.119210679	5.815119701	6.895902203	5.947966844	6.957349988	6.035456667	5.049400845	6.08334749	5.646780577	6.043385489	4.299143834	6.545676603	6.105129645	7.954389248	5.886591767	6.079311583	4.656056561	4.437561245
SF3B2	9.054283504	9.049923862	8.452285807	8.239541589	8.496036197	9.630867648	8.151765688	8.557132571	9.476595576	8.516830141	7.843132507	8.377769495	9.462670044	8.680537442	8.138699918	8.386132373	8.316765163	9.362420118	7.633688488	9.475437748	9.092013975	9.549384493	8.583929888	8.825485947	8.670346102	9.2934589	8.172988417	8.403384521	7.734566343	8.911247388	8.664583538	8.7034202	8.977776442	9.480256933	7.926494241	9.311312315	9.133876873	8.535980369	9.226709658	8.118232353	8.421350122	8.878187155	8.769746448	8.402397423	8.050667903	8.580164481	8.787105218	8.380611994	8.434762071
MKNK1	4.876388078	6.336955883	5.594569732	5.957296288	5.800209522	6.00276407	5.650578957	5.44318082	6.002305807	5.693326169	4.465520645	5.248789738	5.594184662	5.760848383	5.319487884	5.524579238	4.774114656	5.90776796	5.026258866	4.966923966	4.711522597	5.870472911	5.910272681	6.035903454	5.262004931	5.287087897	6.285754819	6.088323811	6.306446387	5.957089849	4.776473934	6.238629343	5.597312141	6.044875642	5.108791144	5.263896833	5.757385767	5.001970547	6.193786915	5.211494649	6.261288742	5.512997912	5.716666989	5.086753578	5.17998033	5.52139257	5.000878139	5.151684069	5.668184343
TMC3	2.279227621	2.433456072	2.303416196	2.279227621	2.761424645	2.336643471	2.4389255	2.355091961	2.377373801	2.279227621	2.279227621	2.36332484	2.357917804	2.442110326	2.279227621	2.573532083	2.300526243	2.327366456	2.512466624	2.382271818	2.346594667	2.410303075	2.382737781	2.308465361	2.30726413	2.616018161	2.308945688	2.43938073	2.333079576	2.33236617	2.279227621	2.457294491	2.279227621	2.279227621	2.36238535	2.311825654	2.379940659	2.570946214	2.310626083	2.38506626	2.35297042	2.655484931	2.340676244	2.279227621	2.326889756	2.279227621	2.377140315	2.279227621	2.393430365
CANX	8.030730548	8.238274107	8.426702885	8.143391374	7.817567763	8.351296296	7.084525734	8.355302534	8.73291479	7.801195405	7.641610524	8.405074799	8.92676817	8.10900227	8.304526952	8.220523428	7.795895849	8.62370725	7.216797889	8.600392907	8.695731163	8.392427158	8.198140743	8.258241876	7.456756112	9.805223172	8.200225305	9.02011163	8.063922791	9.399658384	8.544258371	8.636088951	8.47415562	8.934520652	7.313931709	8.257684778	9.718612988	8.355290947	7.857111385	7.348592643	7.913833353	8.453401591	8.874333449	7.174691717	6.972985923	8.421144476	7.305742057	7.314188914	7.854016296
ABCA6	2.36130717	2.888804542	2.509935719	2.605745421	4.270346904	2.565814567	4.910505347	5.939861704	2.752377391	3.445178276	2.54047309	3.833089597	5.713499113	2.842460316	5.973096026	2.802176883	2.992893369	2.818380168	3.476808452	2.436812471	2.78964799	3.567062641	2.854654917	5.040156675	2.600207201	2.332066201	2.767334178	3.15214071	2.875513208	2.804443606	5.186560897	5.167577138	2.706036313	3.165294974	4.809686897	2.539612722	2.994888355	3.895238922	2.623168129	4.593330876	2.344167819	3.171104304	3.463495445	2.399469744	2.933186318	6.928630074	2.538874869	2.424645488	2.996065958
FLOT2	9.837612634	8.580801893	9.439646842	8.600513407	9.725745796	10.44765449	10.54657512	10.07714622	10.88422203	9.40596719	9.508635973	9.213918283	10.07043907	10.236992	10.05767586	9.607534374	9.827235225	9.75945416	9.801828863	11.61771699	10.22595591	9.152780735	10.10591038	9.745247381	9.51902742	9.449151473	9.307296706	9.72501601	10.15287383	9.905355737	10.92362986	9.975022336	10.20519947	9.621510751	9.767498317	9.834329211	9.268634493	9.386300897	8.98354393	9.238908798	10.17492035	10.28906695	9.946747718	10.64194008	9.512795451	10.57511082	9.68000093	9.152477406	10.31703934
OR4K17	2.209979877	2.209979877	2.209979877	2.209979877	2.209979877	2.209979877	2.209979877	2.209979877	2.246979873	2.209979877	2.209979877	2.209979877	2.209979877	2.209979877	2.209979877	2.209979877	2.209979877	2.209979877	2.744466111	2.209979877	2.209979877	2.209979877	2.209979877	2.209979877	2.209979877	2.26106176	2.209979877	2.209979877	2.209979877	2.209979877	2.209979877	2.209979877	2.209979877	2.209979877	2.209979877	2.209979877	2.209979877	2.25061805	2.209979877	2.209979877	2.209979877	2.209979877	2.209979877	2.209979877	2.209979877	2.209979877	2.209979877	2.209979877	2.209979877
HELB	3.113277605	3.276924334	3.152441	2.938302306	2.647676264	3.299320695	2.663380271	2.815376158	4.232491125	2.631773963	2.42535066	2.565074459	3.53075155	3.225674958	2.451372717	2.923225179	2.574252958	3.210960812	2.862557456	3.641329135	2.592143905	3.670140192	3.199273937	2.97532264	2.489134024	3.511712665	2.848726084	3.429331086	2.456453571	3.002165199	2.76752377	4.346631701	2.994211256	3.390297323	2.250144032	2.467441551	3.270741738	2.576966409	3.660354752	2.997321213	2.842228847	3.224919014	3.900546352	2.208590752	2.587941273	2.947760875	2.660255096	2.607934325	3.159515352
LCE3D	2.112026646	2.234638413	3.251532378	2.112026646	2.112026646	2.112026646	2.28957946	2.112026646	2.112026646	2.112026646	2.112026646	5.893994277	2.112026646	2.112026646	2.112026646	2.112026646	2.112026646	2.112026646	2.230153747	4.506813465	2.243336981	2.241335046	2.112026646	5.326765144	2.413436868	2.112026646	2.429695261	2.112026646	2.112026646	2.112026646	3.614808921	2.309015472	2.112026646	2.112026646	2.978752657	4.070082416	2.112026646	2.112026646	2.112026646	2.112026646	2.112026646	2.224412093	2.112026646	2.112026646	2.112026646	4.186830633	2.112026646	2.112026646	2.112026646
OR2L1P	2.241040336	2.241040336	2.241040336	2.241040336	2.241040336	2.241040336	2.241040336	2.241040336	2.241040336	2.241040336	2.241040336	2.241040336	2.241040336	2.241040336	2.241040336	2.241040336	2.241040336	2.241040336	2.364158603	2.241040336	2.241040336	2.241040336	2.241040336	2.241040336	2.241040336	2.353014357	2.241040336	2.241040336	2.241040336	2.241040336	2.241040336	2.241040336	2.241040336	2.241040336	2.241040336	2.241040336	2.241040336	2.241040336	2.241040336	2.241040336	2.241040336	2.241040336	2.241040336	2.241040336	2.241040336	2.241040336	2.241040336	2.383759232	2.241040336
RAG1	2.426459395	2.823123769	2.339595052	3.299772022	2.601203782	2.638513345	4.347932133	2.669282172	3.649999859	2.645847371	3.012170004	2.535860694	3.34577215	3.592891457	2.987052689	2.742959898	2.495088432	3.178884911	3.092727161	4.137348028	2.512269023	3.941263053	2.365944177	3.664084087	2.569551089	4.104298181	2.609729736	2.689363432	2.41605809	2.452653012	3.110664087	2.685777346	2.602284897	2.752175548	2.936285904	2.809644697	2.778148562	2.406830406	3.803339614	2.690648314	2.908855144	3.303426397	3.316361534	2.508365194	2.481565581	2.605228789	2.805120161	2.276271588	3.864903178
ZBTB48	6.280416555	5.64712528	5.315902228	5.994865066	6.495061055	6.77299783	7.041780788	7.005787688	6.191464978	6.124491504	5.700921235	5.947514153	6.272809831	7.022394243	5.91467326	6.514004139	5.718085993	5.748395268	6.912706997	5.756004882	7.397668084	6.387429121	7.337147716	5.872551722	6.035233136	5.740669788	5.481118284	6.178488103	7.120901892	5.949659327	6.049945012	6.206563707	6.683784569	6.463797672	6.815066021	6.799918577	6.249395912	5.629073954	6.419843457	6.823915487	7.345821735	6.323076242	6.192250381	7.475930141	6.864116061	5.877397756	6.190433536	6.939261094	7.184347475
HPR	2.290218313	2.373871982	2.38577682	2.290218313	3.359125916	2.290218313	2.290218313	2.341408689	2.317133258	2.686259124	2.290218313	2.290218313	2.290218313	2.335136403	2.323121067	2.336615009	2.290218313	2.290218313	2.290218313	2.290218313	2.422567707	2.335136403	2.33723059	2.367517132	2.290218313	2.290218313	2.368838666	2.290218313	2.362217275	2.326104475	2.290218313	2.290218313	2.290218313	2.290218313	2.290218313	2.334149714	2.358227898	2.32000592	2.290218313	2.290218313	2.290218313	2.366915982	2.411118661	2.290218313	2.290218313	2.290218313	2.290218313	2.290218313	2.342144584
CTDSPL	7.755533309	7.093313618	5.767728018	6.713635724	7.43793048	7.47255917	8.313066027	7.38099811	7.634468507	6.923369757	5.760846573	6.876572096	7.382315275	7.210468393	7.099803796	6.411748134	6.397580069	7.02287523	6.908816079	7.052905015	6.763198097	7.467918173	7.667783717	6.624573055	6.211321191	8.631097332	6.387388661	7.264248016	7.053228013	8.021160203	5.953820084	7.157209164	6.190092752	7.756735285	6.051469498	6.669987933	6.669982052	7.839438618	8.112854359	5.487280561	6.9758541	6.851387531	6.858589704	6.636648623	6.27359781	6.917162913	6.248317619	7.696535777	7.383769592
LILRB2	2.979614976	5.439456858	3.702640673	2.720367059	4.956124467	3.007043329	2.433610963	2.061221853	3.091566955	5.812922137	2.786054921	5.256786284	2.893208679	3.544973241	3.695020464	3.86062489	4.302785805	4.838368482	2.62029161	3.963669406	2.715832908	5.029477991	3.471606489	2.575757095	2.856677097	2.365652153	5.25830179	3.913168385	3.184498657	3.874827304	3.484461201	3.893085666	2.757722504	6.925154261	2.008538109	3.040057041	3.747032722	3.033526306	4.126388455	4.176577143	2.487829262	2.826802601	4.500412019	2.171440771	5.873847946	4.575182791	2.304534705	1.943558254	2.410259116
NR3C1	5.094311549	5.145958767	5.512296498	5.161582727	4.472939269	5.533719573	2.768509552	2.905097927	3.185464995	4.730366715	3.72752572	4.77695356	5.262082426	4.766123869	3.880780945	3.922766894	3.843492032	5.964218809	3.33900484	6.033013556	3.783737742	5.879463411	4.732551119	4.441936999	2.906644871	6.148732444	5.049082807	4.632220705	3.755792828	6.211424078	4.894324165	4.514288093	4.601904149	5.774945361	2.918796587	3.400120642	3.890359819	5.948809609	4.535628244	3.912815379	3.875685654	4.017257288	4.715437064	3.635343601	3.943825694	4.106799452	3.299789484	2.419618972	4.165312178
SEC22B	5.177998095	6.08917424	5.814545692	5.252187249	6.089961776	5.689534053	9.221225669	6.172934842	6.815418986	5.255906936	5.646722687	5.363152257	5.969228806	5.989527364	5.876447231	5.909976193	5.83972112	6.349682211	4.651135447	4.684014732	5.18180346	6.028732813	7.388167556	6.10310671	5.318909085	6.069566007	5.737177312	6.358571281	5.314348554	6.818816544	5.911416228	5.783038643	6.145440679	6.185072687	4.783520501	4.719573366	5.99109328	5.948355169	5.616536976	6.001315449	5.919801634	5.912135655	6.017119943	4.88025714	4.54868667	6.017554989	5.365270157	5.68752573	6.178700425
TNFSF14	2.495050119	2.899823466	4.330300791	2.544752958	2.581361387	2.701673936	2.511572025	2.283078813	2.411522229	3.35639883	2.412683727	2.959496206	2.419840648	2.413422315	2.611903771	2.420784903	2.474194596	3.082933366	2.460845858	3.409751799	2.217320446	3.213183898	2.529812033	2.462268235	2.307939983	2.192251148	2.901410907	3.076783982	2.524986221	2.552726585	2.930570762	2.699143694	2.289716982	3.296868646	2.177503602	2.180036592	2.715751815	2.529812033	2.549505131	2.741983596	2.35272818	2.368227621	3.067630997	2.246602865	3.102070338	3.051566722	2.433516721	2.181553989	2.224795584
SENP1	4.388180787	4.991926358	4.161948804	4.319548684	4.897898262	5.302884856	4.207510423	5.243286856	6.13167845	4.385609927	3.810246255	4.509726087	5.727569443	5.770718648	4.680658735	4.866432435	4.040262713	4.98139641	4.247827135	5.455434247	5.927079735	5.50871866	5.613068212	4.973978698	4.185814641	6.740003236	4.439359048	5.465351155	4.614214824	4.928656734	4.954525491	4.697375805	5.333964813	5.027290423	4.012580793	3.896219874	6.371189175	4.05958874	5.274121332	4.067145386	5.097039715	5.297379764	5.270477744	4.061329059	3.748095112	4.993534157	4.342176656	5.018330313	5.3939152
OR56A3	2.182024156	2.182024156	2.182024156	4.788232373	2.182024156	2.182024156	2.206075393	2.182024156	2.212606832	2.182024156	2.335611525	2.182024156	2.182024156	2.182024156	2.182024156	2.182024156	2.182024156	2.182024156	2.258281953	2.208810996	2.199508641	4.189410161	2.182024156	2.376651004	2.182024156	2.210235825	2.182024156	2.210117153	2.182024156	2.182024156	2.234205622	2.182024156	2.195911754	2.182024156	2.196511976	2.198790115	2.221104334	2.182024156	2.182024156	2.182024156	2.182024156	2.182024156	2.182024156	2.182024156	2.194349789	2.182024156	2.182024156	2.182024156	2.182024156
SCGB1D1	2.237528687	2.237528687	2.237528687	2.237528687	2.237528687	2.237528687	2.237528687	2.237528687	2.237528687	2.237528687	2.237528687	2.237528687	2.237528687	2.237528687	2.237528687	2.237528687	2.237528687	2.237528687	2.494206083	2.237528687	3.191505409	2.237528687	2.237528687	2.237528687	2.237528687	2.237528687	2.237528687	2.237528687	2.237528687	2.237528687	2.237528687	2.237528687	2.237528687	2.237528687	2.237528687	2.237528687	2.237528687	2.237528687	2.237528687	2.237528687	2.237528687	2.237528687	2.237528687	2.237528687	2.237528687	2.237528687	2.237528687	2.237528687	2.237528687
C17orf58	6.128642285	5.233550406	5.331577341	7.552726845	5.410995178	6.403971462	4.811979527	6.166506412	6.302631614	4.790126934	4.655226783	4.884438031	6.279297065	6.004066139	6.712180497	6.423266191	6.457248285	5.297329285	6.331226612	6.027088647	5.940669174	4.902648163	6.085853841	5.95592757	6.431013826	7.461295115	5.478717579	6.134212849	5.730537634	5.031060362	6.199265703	5.491237204	7.184197192	4.519852424	6.627378252	5.124813567	5.77791813	6.055081166	5.791700229	4.765422024	6.399691821	6.575692415	5.734184727	5.052861948	5.919236055	6.30607169	5.45270548	6.173919131	6.787925599
RPS8	11.9712718	11.1803843	11.44508738	12.0834022	11.56991252	11.73687752	12.10291818	11.3524379	11.81604378	12.08963204	11.62213503	11.41169286	11.7545604	12.09449185	11.75572341	11.38399514	12.44622131	11.43477494	11.24434747	11.50769379	12.15022541	11.42572207	11.7961971	11.08901009	12.40056669	10.6653511	12.38159544	11.09085165	11.56084464	11.83291588	11.65995845	11.54273844	11.91506306	11.89471998	12.70593126	12.60519156	11.11949593	11.03752142	11.91123913	11.94494009	11.91619362	11.19286404	11.55855874	12.64403023	11.56579465	11.71323251	11.39653913	11.86337647	11.39800487
PER2	4.599708846	4.487675161	3.878174855	3.376712356	4.731717726	6.064059903	4.715925409	5.002982226	5.09033081	4.375006834	4.678318923	3.804445567	5.343300644	4.867154546	4.281359984	4.259069211	3.570289762	4.778738381	4.198195266	6.104011543	6.005545621	5.542202206	4.895578315	4.821337913	3.512746557	3.993937801	4.698179416	4.612101101	5.488464139	4.74671275	5.195976088	4.442877937	4.87635103	5.364971189	4.245341041	3.784631315	5.132007103	5.352688596	4.91262473	3.963496534	4.651074474	5.95101069	4.502961246	4.244688125	3.327775954	5.203958766	4.367019055	4.032892811	4.116856326
TYROBP	6.250275425	9.122270399	6.909882395	6.378022082	8.889546788	6.778150397	6.013036227	3.502836369	5.873260484	10.39220087	6.355887622	9.428420838	5.85959314	7.560349625	7.509629152	7.32440902	8.347794791	8.284520856	5.557241228	7.365815765	6.051611535	9.089310939	7.41423769	5.066745658	6.321013145	4.77785199	9.644483105	7.745626257	6.137836625	7.770921765	7.842175078	8.74505964	5.985307274	10.16706682	4.387294861	6.751088371	7.718902366	6.964837027	7.331439059	7.92592358	5.245441413	5.599687053	8.726771222	5.382518142	10.12027201	7.761727034	5.063635299	3.676336563	4.631902844
TCF21	2.464896937	4.258565107	2.892738858	2.633282886	3.663431171	2.795227459	2.751375589	3.071278339	2.596305816	3.9021301	3.788691031	2.755318802	2.558025178	3.509455414	3.768337285	3.705098221	3.480396342	2.791007001	2.755810952	2.38749368	2.773418284	3.875819623	4.115544798	3.819927996	2.763662777	2.995928695	3.342678866	3.753799287	3.742262981	2.756204553	5.23204029	4.050228062	3.782537087	3.088601413	3.440519687	3.200931348	3.123022467	4.183811187	3.456407407	3.198901264	2.529098364	2.614098475	3.248471087	3.683166657	2.836864495	2.754038431	2.956522254	2.403382863	2.220241063
CPNE5	3.096752126	3.836540731	2.821296311	3.011624054	3.386039975	3.09319142	2.747818959	2.866693261	2.73272925	4.009711309	2.939629511	3.026937984	2.536814787	3.184783664	3.496064916	3.374274788	3.930974121	3.691816522	2.666473247	2.656323559	3.370950419	4.320989958	3.059570942	3.307035221	4.776158565	3.256295232	3.503555275	3.441196732	3.419813795	3.3243212	3.247884584	3.647744617	3.49961485	3.840115018	3.171524489	2.77441442	3.209536047	3.372694811	3.09959325	3.373626839	3.393077063	2.824155734	3.866255975	2.776461862	4.758640052	2.986982711	3.333899083	2.601915379	2.823203335
TULP4	4.40824062	5.596389022	5.267415646	5.535965779	5.257260339	5.096370711	5.216000966	6.518717506	5.844372371	4.737198914	4.677134734	5.088376716	5.60707528	5.447487374	5.073602815	5.108793155	4.253008615	5.219800285	4.857475307	5.365870118	6.058693977	5.698806268	5.749005311	5.486699522	5.126150582	5.399220424	4.520404833	5.959106231	5.394392484	5.524598958	5.551590772	5.167857744	4.930005186	5.248848216	4.53665026	5.136875547	5.643233163	5.027868447	5.000093268	5.256469522	5.005030899	5.856243937	5.831919452	4.75573686	4.705507372	5.345718515	4.829437599	4.317063908	5.528336545
ADAMTS2	4.567116534	7.209769396	5.344096505	4.663591497	6.486399622	3.291115956	2.948593635	2.201839204	2.58489689	6.351921956	2.779575432	5.489046997	2.831920455	6.122000612	5.284064282	5.276543465	5.613559744	5.893084882	2.407420621	4.067328102	4.165800008	7.294406671	4.657610033	3.480329868	5.566098873	3.451279874	6.024940541	4.010950843	3.210937771	5.291428716	5.426321482	5.500443439	3.317219732	6.556999267	3.182548757	4.271771752	5.569133997	3.502364813	5.685485944	4.577818037	3.290403464	2.725071752	6.237938517	2.457467424	5.931631229	5.621900351	4.392617665	3.007939444	3.255559393
TTF1	5.787973179	6.172746265	5.512196151	6.382330642	5.16539065	6.25754656	5.740414848	5.853048529	5.796854591	5.133898366	5.072261574	5.404066007	6.139644388	6.384147038	5.113698207	5.794468989	5.669999695	5.847247349	5.193999551	6.000249218	7.355708248	6.192744769	5.926966052	6.210803707	5.749271213	6.665184315	5.213074029	5.275364939	4.984610701	6.18597993	5.322968236	5.770122053	6.077699165	6.046931429	5.332224908	5.23025902	6.105998407	5.124694959	5.941089178	5.245787568	5.485729384	5.952642376	6.357361642	5.314356457	5.098127041	5.685471913	5.497516254	5.699382493	6.509333904
[truncated: 4,004 more rows]
[truncated: 545 more columns]
