# Supplementary material for: Deciphering the immunological and prognostic features of bladder cancer through platinum-resistance-related genes analysis and identifying potential therapeutic target P4HB
Source: Front Immunol. 2023 Sep 18;14:1253586. doi: 10.3389/fimmu.2023.1253586 (PMC10544894; doi:10.3389/fimmu.2023.1253586)
Supplement: Supplementary file 4 [file DataSheet_4.zip › Table S7-4.txt]

RBBP8	4.148840117	5.020725622	3.710800797	5.314068759	5.241253049	5.593410945	3.827832855	5.699088974	3.907857355	4.49995011	4.379931949	3.786060988	4.657934909	4.29743785	4.784679028	5.590256283	5.196929974	4.41343649	5.39023797	3.91712851	3.625433408	4.193690228	3.840576696	4.252104258	4.622474857	5.583636923	5.531569589	4.105726752	2.907594351	5.173746431	4.425640091	5.020699827	3.022274006	4.508530467	5.802254372	5.306298707	5.136894131	4.683958097	4.348490573	5.414509044	4.74491378	5.027810607	4.930505547	5.100515924	5.496603921	5.208124974	4.901212149	4.963562259	2.487218401
RBL1	2.873181594	2.610805616	3.088261328	3.294910622	2.113577095	2.535773635	2.463965357	2.3249162	2.486714355	2.133367142	2.921181223	2.280151981	2.3466822	3.24880924	2.905452764	3.584976254	2.55799921	2.504049367	2.900543115	3.027909513	1.701708378	1.993007013	2.718248856	2.082619202	2.360768162	2.599376021	3.289707794	2.672899192	2.132147431	4.201853114	2.498862458	2.80155526	3.53759309	2.584151982	2.448979743	2.875930937	3.388817567	2.249343607	3.825918994	2.151442427	2.778572869	2.625510015	1.932560593	2.238489393	2.055298556	2.685026038	2.109946256	3.513001228	1.904840078
PRDM12	0	0	0	0	0	0	0	0	0	0	0	0	0	0	0	0	0	0	0	0	0	0	0	0	0	0.026943949	0	0	0	0	0	0	0	0	0	0	0	0	0	0	0	0	0	0	0	0	0	0	0
PRDM13	0.017429656	0	0	0	0	0	0	0.007203957	0	0	0	0	0.013261136	0.026996493	0.1781911	0.011420484	0	0	0	0	0	0	0.043155936	0	0	0	0	0.012836987	0.077194319	0	0	0	0	0	0	0	0	0	0	0	0.035915815	0	0	0.012003543	0.007280083	0	0	0	0
PLEKHA1	1.812182687	2.191180455	2.287735701	2.079385952	2.725920122	1.749111233	2.174326219	2.096240738	1.332193236	2.134264401	2.355245566	2.148234065	2.07977314	1.475916907	1.736793879	3.148869242	2.206354712	1.422057653	2.142432332	1.7453289	1.663460126	2.023745843	2.427459027	1.753865118	2.216925793	1.809180646	1.215117563	1.884801658	1.922234315	2.385865188	1.986606803	2.176524508	1.146848383	1.871871412	1.690702228	2.601577582	1.561972121	1.676687073	1.673870613	2.653840129	1.808126538	1.783030641	2.009549754	2.365212437	1.714445987	1.779814353	2.105323422	2.062466485	2.058101084
PLEKHA2	3.162365982	2.302209233	3.171225048	2.80201491	2.682598248	3.434425	3.413637364	3.011767571	5.357676025	2.850485515	2.66437766	2.399463741	2.981321073	2.528275626	2.709685313	2.007159653	2.822027062	3.219261419	3.230381436	2.748858323	3.114933959	2.973212566	3.203136055	2.849805976	3.607249231	2.873670649	2.9441477	2.918147697	3.266436739	2.631888028	2.737137313	4.051717893	3.380768842	3.335089813	2.662529927	3.87768696	3.374836409	3.139449169	2.438262635	3.143097879	2.722835267	3.8074634	3.231976536	3.436677559	2.53139881	2.791998422	3.388003629	3.643380077	2.988391705
RBL2	5.138046778	4.71242044	5.77158519	4.346915168	5.784648803	5.396272688	5.355188729	5.512312305	4.592877616	5.053013383	5.144547664	5.363247484	5.681011646	4.578755875	4.83508419	5.051915967	4.606483549	5.065721406	5.385871136	4.531913755	5.1380165	5.478910715	5.163346758	4.84486486	5.351939096	5.683904713	4.086894169	5.072828903	4.334645029	6.15272645	5.565358033	5.296971731	4.983016505	5.109327933	5.029876741	5.649522305	5.467344543	4.856550297	4.64394405	5.305204872	5.066501854	4.846385368	5.393644563	5.830852265	5.600819136	5.224428295	4.322472459	4.935526015	4.650109624
HRH4	0.019550773	0.027179297	0.043661401	0.008816311	0.055941502	0.084422476	0.008338451	0.016123224	0.016469009	0.03995042	0.048242191	0.005594053	0.025411256	0.025984147	0.145775169	0.00733596	0.056568287	0.076933625	0.047517696	0.225558432	0.028101379	0.008351745	0.01166116	0.034625848	0.057323934	0.129679311	0.020302467	0.048791086	0.005077484	0.024611795	0.005309267	0.007700059	0.051527328	0.016003059	0.077531863	0.011461955	0.013334763	0.067520437	0.012848038	0.053406965	0.043088315	0.018752469	0.024359762	0.064266463	0.119014232	0.010897087	0.121294723	0.039272501	0.010361922
TRPV4	2.735384969	2.262193811	0.964979851	2.814061819	2.694456426	1.430411156	0.865826369	3.59346213	2.564290971	2.84888352	2.73769424	3.082291647	3.534996544	1.366357824	3.064809167	4.32313701	3.434017304	1.550589339	3.7739472	2.636840194	2.158398913	4.024490022	2.352019715	1.938218607	1.614636605	3.342679627	3.916047673	2.030402425	2.164841769	3.698490961	3.209768219	3.040190643	1.943448824	2.154296206	2.817417974	1.312010238	2.289781959	3.09260759	1.331772845	3.994987218	4.18978349	3.524684395	2.895226554	4.055963146	4.467683451	1.510175093	3.74790953	2.588789429	3.874877582
SCPEP1	5.007680972	4.432399197	5.318697434	5.766663792	7.334938486	5.22154664	5.044417593	7.245745214	5.640050295	5.596947124	6.927395409	6.261207956	5.827794803	4.54829389	5.843672262	5.252788091	6.489597888	5.109902133	6.209633535	5.674827582	5.181457343	7.006346624	5.463220244	5.797499502	4.963415645	5.451988978	4.092657024	6.038571012	5.581939108	5.37454244	6.284670337	6.321351477	5.874281804	5.117152586	7.143979954	5.44362907	5.327586624	5.76474998	7.487051689	5.556712685	6.195755896	8.374961218	5.306363398	5.942362975	5.83465244	6.068521397	5.486066873	5.573876902	6.85407501
SENP2	3.978360175	4.256388416	4.901233944	4.185530558	4.050681901	4.350205096	3.88114204	3.950130702	3.715796281	3.447923807	3.954846878	4.155181668	3.399775342	4.622104257	4.313283673	4.482141835	3.619243629	3.709144477	3.726472918	4.279819015	3.642787314	4.503964036	5.002833746	3.752808789	4.163413364	3.78720167	4.226345068	4.349696924	3.79964372	4.600942332	3.976382087	4.02519537	4.370330695	3.667849004	3.740164221	4.046824842	3.948176006	3.441508672	4.652046071	3.392551091	4.503037467	3.753660976	3.721843527	4.116519021	4.112578566	4.033184422	3.75847089	3.90333098	3.635135263
ALOXE3	0.262743496	0.367416366	0.446139384	0.104051143	0.144369866	0.073845536	0.500702162	0.899795424	0.162292632	0.101762537	0.204293912	0.413380433	0.308577197	0.132361127	0.111724166	1.217114191	0.265033776	0.023904083	0.12777009	0.073424987	0.259806264	0.127085849	0.279622774	0.04674264	0.171979873	0.46327875	0.398520357	0.106939616	1.305173349	0.289859843	1.204455528	0.374060085	0.051438529	0	0.069888001	0.232874881	0.032324895	0.26856164	0.130388298	0.064899877	0.539762742	0.083872154	0.092860388	0.53721286	0.120486582	0.517718686	0.082973799	0.259221049	0.54331473
GNB4	1.720080117	2.169337435	1.479943893	2.31179236	1.0381625	1.798329896	0.223607558	1.589103866	2.381324295	1.569878375	0.74658034	1.181840678	1.561501901	1.505756169	2.589531267	2.589292429	2.410577267	2.69275726	2.064497955	2.960333534	2.112243908	0.838319004	1.580495013	2.102471357	2.361399408	1.738933421	2.019436326	1.424323636	1.955024048	0.604549607	0.895517497	0.719237612	1.915055835	1.802493841	2.760996279	0.939929009	2.513933185	2.633142975	1.402305405	1.889950757	2.21930216	1.909745761	0.921807307	0.805522061	0.863900088	1.293981009	2.161119283	0.876799134	0.975504881
ZNF350	2.572649781	2.619017114	3.319307944	2.725794646	1.925713177	3.209100171	2.611672762	2.837056824	2.619252038	3.618153951	3.30391337	4.870804029	2.619145551	2.628381613	2.698600515	1.944803308	2.442780137	2.819619689	2.922709881	2.345966384	3.800706569	4.612135085	1.858047287	2.463355156	2.534772431	3.108638584	2.956325415	2.870254512	2.576514636	4.516051644	3.29204372	4.305955884	3.344116947	2.756928041	2.622601314	4.210199625	2.686771454	2.738554258	3.869397963	2.554916299	3.02070298	2.844638202	3.585167843	2.755267065	3.622992806	3.117514841	2.081778154	3.040670205	3.112543131
KLHL12	2.250071681	2.894691882	2.503691691	2.437247574	2.50467775	2.227979921	2.381619437	2.646955344	2.207929816	2.428639351	2.268795842	2.556401824	2.486192188	2.664964204	2.408681837	3.397301537	2.953296142	1.89229676	2.036886769	1.885761069	1.90938366	2.60617069	2.771102383	2.588353131	2.116669876	2.454774138	2.846973172	2.271603562	1.945666299	2.349024023	2.466510229	2.654397	2.329485165	1.877696649	1.973989727	2.819771762	2.331802671	2.195851362	2.237436327	2.224893248	2.46350492	2.35624541	2.322163941	2.573773012	2.615788585	2.476298934	2.230667266	2.498844254	1.546890485
RBM3	4.215871289	5.578466698	5.727662703	5.36593641	4.225148904	4.672927456	5.137926521	5.325211308	4.770780004	3.974658295	5.61039798	6.259519798	4.624803552	4.290138726	4.960299172	5.021955874	4.945398817	5.115938421	4.732644788	5.208139145	5.079526625	4.937550243	4.483971533	4.568202405	5.235086954	5.11142772	4.62512113	5.13429215	4.297162142	5.206371542	5.2778351	5.242434269	4.647059419	4.477462203	4.672621338	5.354155055	4.757188968	4.618504733	3.985522755	4.013298685	4.552405517	4.729005429	5.363300506	4.878040399	4.38232376	5.512200308	5.007270661	4.57488349	4.951864719
RXFP1	0.206184604	0.080406134	0.124630219	0.064156563	0.193231178	0.078450241	0.002582616	0.426440232	0.063844204	0.303739047	0.161240244	0.166703103	0.03908747	0.131590622	0.14899493	0.105191657	0.113142508	0.893072802	0.428363009	1.418955355	0.15771419	0.326979892	0.21730168	0.121147594	0.375951801	0.26374823	0.525010314	0.142305597	0.041838097	0.031871601	0.01472198	0.183510579	0.092078459	0.155462591	0.108551142	0.136343761	0.164210258	0.151961417	0.019809096	0.480450342	0.053090071	0.080831988	0.242658736	0.073383833	0.110687273	0.020145347	0.485175276	0.096121072	0.034932739
PBOV1	0	0	0	0	0	0	0	0	0	0	0	0	0	0	0	0	0	0	0	0	0	0	0	0	0	0	0	0	0	0	0	0	0	0	0	0	0	0	0	0	0	0	0	0	0	0	0	0	0
LGR6	0.454590268	0.061554751	0.258627681	0.085842507	0.902086764	0.731301357	0.018467934	0.17777383	0.326051528	0.339399711	0.703313258	0.476957946	0.318280559	0.165018294	0.618021695	0.829891662	0.099097814	0.379960363	0.223365481	0.306497639	0.84918017	0.167863176	0.053638782	0.233231991	0.25652167	0.631075747	2.918013023	0.187222658	0.00845398	0.76050951	0.236620071	0.050582358	0.14364747	0.328446229	0.362655214	0.206939983	0.933109126	0.110857818	0.13019146	0.44183367	0.1651573	0.194695973	0.441114837	0.519314667	0.363664205	0.036013964	0.08707779	0.050167004	0.229248811
TMEM35	0.190337749	0.228981932	0	0.082888499	0.012452839	0.622801413	0.039785457	0.158553669	0.272236011	0.076117848	0.577330176	0.091654514	0.346460457	0.101725155	0.086647891	0.102688182	0.054611589	0.974078664	0.090324666	0	0.752958346	0.440497405	0.098239381	0.723313807	0.180093584	0.648093384	0.095401486	0.23848574	0.14017804	0.092745741	0.025432305	0.036769924	0.364030656	1.170548407	0.418364174	0.08618924	0.393467962	0.504788828	0	0.101336226	0	0.333797853	0.178140011	0.054886268	0.044472748	0.017481628	0.063516815	0.043650552	1.094802514
RBM4	2.511332736	2.657112081	2.503676961	2.46748498	2.457506871	2.295731805	3.201678186	2.042267869	2.176921047	2.087689957	3.023711929	2.285026456	2.27763118	2.335194857	2.178324921	2.618566092	2.555532229	1.908521899	2.269399665	2.213423664	1.857300939	2.873617228	2.540922692	2.019446113	2.334545276	2.152497113	2.008486788	2.189368326	2.724905476	2.761036345	2.686748554	2.55702548	2.408284103	2.177211584	1.837138413	2.806797618	2.255319123	1.930405469	2.806826556	2.355166387	2.469789901	2.453747404	2.505714691	2.513374122	2.724056671	2.438974778	2.35122239	2.810542244	2.693785406
RBMS1	1.1437515	0.962566011	1.198145558	1.12524886	1.485306254	1.032636386	1.165638257	1.03899789	1.123285084	0.947336418	0.895382538	0.851755316	1.118829905	0.471810109	1.098275171	0.672366425	1.088277796	1.076374299	1.281278972	1.145271568	1.141097345	1.494855006	0.963313609	1.222166111	1.220556029	1.115376245	0.937671835	1.205369649	1.083518525	2.031415087	1.37879116	0.816290782	1.006540775	1.485186715	1.161226408	1.345840667	1.31367769	0.798911329	0.827373644	0.981757738	0.852988821	1.168311978	1.209902962	1.647990272	1.206888386	1.629420023	0.851209439	1.194748312	1.016411447
RBMS2	0.94959403	0.912874758	0.705424701	0.860060713	1.173271368	0.919710915	0.524756081	1.208411011	1.063362437	0.805674719	0.572478666	0.4436675	0.683419674	0.723173681	0.920215297	0.482598665	0.859087291	1.126321468	0.809913965	0.923725075	1.103932817	0.885287341	0.472241383	0.840845699	1.381610728	0.972416581	0.505827977	0.810464898	0.750946629	0.688279808	0.590757681	0.285135559	0.724156248	1.006272196	0.973464148	0.778376408	0.93223973	1.256192089	0.573054494	0.97104164	0.549989143	0.976820776	1.034538166	0.949715094	0.833100588	0.30076053	0.946813063	0.839674662	0.61364353
BCKDHB	3.576395235	4.495275254	4.228730549	2.883412501	4.758040397	3.651653344	5.039832687	3.938664412	2.513774779	4.136956683	4.076460929	3.445336344	4.786705006	2.774963788	3.50300611	1.822212617	2.928378842	2.969827704	3.406375047	1.853466904	4.061376652	4.25585512	5.167075264	3.412901032	4.41742284	4.940833429	3.180116763	4.050170976	2.43310468	5.759386648	4.173091571	4.437189014	4.125665115	3.338948098	3.185946185	4.444951635	3.062585913	3.223181438	2.905741274	3.442349785	3.773083432	3.169637128	3.931133561	4.601166041	4.139735194	3.974353536	2.987574455	5.507387883	4.311674098
RBMY1A1	0	0	0	0	0	0	0	0	0	0	0	0	0	0	0	0	0	0	0	0.200387365	0	0.009404991	0	0	0	0	0	0	0	0	0	0	0	0	0	0	0	0	0	0	0	0	0	0	0	0	0	0	0
RBP1	3.108230406	3.640757775	2.031911612	4.180452035	1.663749208	3.226931544	0.954901325	2.065155757	3.297760936	3.525781993	2.2530063	1.840818834	3.385204058	1.070052047	3.757177566	4.506125234	4.100249846	4.471038807	4.552888742	4.056865601	3.113338247	1.876342144	1.472933868	3.876622125	3.710847412	2.946307762	7.51280217	2.605336739	6.490830122	1.314198229	2.347763678	1.464759978	2.387771286	3.770377841	2.947687538	2.268148379	4.984977623	2.20577858	1.979006711	3.558026512	4.386981503	3.042760448	2.035371244	0.764417799	1.616122704	1.629102499	4.609053624	2.428805353	2.599574983
RBP2	0	0.029745505	0	0	0	0	0	0.357702582	0	0	0	0	0	0	0	0	0	0	0	0	0	0.01823426	0	0.066680014	0.11802628	0	0	0	0	0	0	0.022377951	0	0	0	0	0.029054546	0.109330136	0	0	0	0.099841345	0	0	0	0	0.046431412	0	0
SNORD101	0.34111473	0	0	0	0.317233025	0	0	0	0	0	0	0	0	0	0	0	0	0	0.384596816	0	0.377492102	0	0	0.453500228	0.28910417	0	0	0	0.974502943	0.305050807	0	0.315123683	0.294175403	0	0.483017955	0	0	0	0	0.600359797	0	0	0	0	0	0	0	0.367923914	0
SNORD100	0.596851151	2.044325858	2.674732336	1.052633336	1.125090775	1.93700024	0.81716137	2.324729456	3.030045946	1.791006713	2.240257415	1.605355656	1.558998368	0.84503528	1.868151676	0	0	0.443599772	2.5096893	1.606678742	2.328222109	0.818158623	2.757155596	3.403134343	1.545032122	2.571695116	1.082518541	0.461310079	1.729958818	1.892978103	2.547526529	2.175438655	2.910285303	0	1.877261158	1.175162077	1.501256334	0	1.565469813	3.236841872	1.971737205	0.718000269	0.533726681	1.638471451	2.209656101	1.58170662	0.795695724	2.374458946	2.35214384
SNORA33	5.623899818	5.081300882	6.937246802	3.215298765	4.691419924	4.460485118	3.605856814	4.949865042	3.908172077	4.409181631	4.333150643	4.858690944	5.794462059	3.804100607	5.435383101	2.271765418	2.26443703	4.856818356	6.856228669	4.433032838	3.804100026	3.859843444	5.924569417	5.651440412	3.5654533	6.155642288	3.991232869	4.238074646	5.357128513	5.802120182	5.097267169	4.844781217	5.560174972	3.261185515	5.355539418	3.135657781	4.046052971	4.647777607	3.874027556	5.827925347	4.942765975	2.759879015	3.116737035	4.925322472	5.403067569	3.674640435	3.026602096	4.702256195	6.116870463
ZFAT-AS1	0	0.036033837	0	0	0	0	0	0	0	0	0	0	0	0	0	0	0	0	0	0	0	0	0	0	0	0	0	0	0	0	0	0.027123348	0	0	0	0	0	0	0	0	0	0	0	0	0	0	0	0	0
HAS2-AS1	0	0	0	0	0.022465309	0	0	0	0	0	0	0	0	0.018955158	0	0	0	0.025647907	0	0	0	0	0	0	0	0	0	0	0	0	0	0	0.010373869	0	0	0	0	0	0	0	0	0	0	0	0	0	0	0	0
CPLX3	0	0.066555946	0	0	0.025519925	0	0.040935729	0.011455001	0.020415019	0	0	0.027564547	0	0.021536051	0.026027101	0.088521188	0.03769686	0.009775807	0.015902945	0.068039067	0.091000037	0.030858917	0	0.038158515	0	0.097674224	0.116951326	0.060321423	0	0	0	0	0.011791124	0.096570629	0	0.022675924	0.271995402	0.199989054	0.042098484	0	0.014405796	0.079757157	0	0	0.154174629	0.087792379	0.026491265	0	0.09974004
NPS	0	0	0	0	0	0	0	0	0	0	0	0	0	0	0	0	0	0	0	0	0	0	0	0	0	0	0	0	0	0	0	0	0	0	0	0	0.100335371	0	0	0	0	0	0	0	0	0	0	0	0
RBP3	0	0	0	0	0	0	0	0	0	0	0	0.006532554	0	0	0	0	0	0	0	0	0	0	0	0	0	0	0	0	0	0	0	0	0	0	0	0.005367039	0	0	0	0	0	0	0	0	0.010896231	0	0	0	0
CCND1	3.204545054	3.684941788	3.801171519	3.821287671	4.332244183	2.537169933	6.077531398	3.946502892	3.86248616	3.965043233	7.305893549	3.990715741	1.221217186	3.286974429	2.981400204	3.866059862	4.615268989	3.472271069	4.440894839	4.239556113	3.891164701	3.295748604	3.925518498	4.884654326	3.448547233	3.853504468	2.900214307	3.445812004	3.421285148	5.030659514	5.512926004	4.717147471	2.61110653	3.314449782	2.994470457	5.599808879	3.030648369	3.900485663	1.438445	2.8169464	5.800788326	3.70671082	4.735693938	5.593465782	3.691371529	7.43489751	4.26061945	8.264061971	3.628901261
RBP4	1.172096018	0.060824473	0.245530073	1.958623993	0.090999676	0.553692804	0.073819763	2.693200805	2.113523651	9.810331277	0.036559711	0.738600219	0.717010028	0.468923528	5.365042969	0.908632073	0.133014633	0.305263135	1.585752129	4.374994934	2.5725357	1.615372271	0.179266425	1.957746046	0.355028942	1.045990021	3.301107172	1.669395599	0.434298809	1.559713485	1.487072979	0.068284958	1.763466785	4.077772823	1.352081551	0.041099284	0.863938654	0.112857766	0.49066827	4.350570813	1.106520026	0.357749354	0.968058902	0.473330953	0.234307816	0.694238389	6.983946532	0.10688875	0.061463264
SNORD16	5.032929362	5.107914153	5.524198216	3.061482149	3.836490289	4.079871497	4.214525869	4.438967856	5.58569637	6.102133307	4.563577129	4.713004966	5.21318194	3.289144162	6.032623338	4.291938408	2.068987831	4.231407804	5.26550793	4.19335354	4.471055488	3.3819691	6.261613911	5.464049907	3.50669022	5.304589076	4.816762969	4.579477194	5.796827259	4.65741813	5.832499736	6.15407496	5.095416777	3.728723558	4.822104443	3.085829082	4.623815083	4.174112564	4.63403691	5.778080221	4.841060241	3.518029713	3.084904487	4.180489104	4.785676744	5.481507929	4.865482127	4.814745206	5.418382459
SNORD18A	0	0.747197504	1.299653652	0	0	0	0	1.101403852	0.495306716	0	0	0	0	0.51831542	0	0	0	0	0.7112086	0	0	0	1.109841888	0.470081984	0	0	0	0	0	0	0	0	0.771997595	0	0	0.295924126	0	0	0.511511821	0	0.365630752	0	0	0	0	0	0	0	0.425356166
SNORD18B	0	0	0	0	0	0	0	0	0	0	0	0	0	0	0	0	0	0	0	0	0	0	0	0.470081984	0	0	0	0	0	0	0	0	0	0	0	0	0	0	0	0	0	0	0	0	0	0	0	0	0.425356166
SNORD18C	0	0	0	0	0	0	0	0	0	0	0	0	0	0	0	0	0	0	0	0	0	0	0	0	0	0	0	0	0	0	0	0	0	0	0	0	0	0	0	0	0	0	0	0	0	0	0	0	0
SMG1P5	1.69239538	1.186180912	1.688996141	1.171787622	1.108539092	0.863819271	1.838364246	1.775647762	0.532734021	1.865331931	2.380122398	2.183279646	1.602262494	1.009428496	2.167210139	0.813783085	1.404427457	0.644286313	0.985489091	1.692395637	1.604381334	0.808836617	2.189893457	0.702129777	1.672658428	0.930985555	0.834664069	1.145194854	1.619100562	2.313963388	0.938325824	1.98641454	2.134159809	1.730650532	1.451337986	1.227346309	2.01668139	2.180619743	1.871655102	2.446219483	1.716434342	1.997560401	2.242965104	1.001482066	1.570940159	1.418461515	0.688117824	0.701481527	2.696083901
PGM5P2	0.028156301	0.17913301	0.107917059	0.15526897	0.101228258	0.705848688	0	0.246939807	0.787049774	0.040389044	0	0.222745289	0	0.402270521	0.26771056	0.402900021	0	0.336937091	0.38374231	0.028099863	0.364321173	0.062160577	0.035086191	0.184538405	0.069265232	0.414505352	1.538971472	0	0.146586058	0.024883464	0.551876663	0.038514316	0.126861662	0.358351579	0.141219959	0.090206008	0.113907658	0.509864009	0.104839255	0.848623898	0.243580573	0.081170095	0.270964348	0	0.156836144	0.054267094	1.092326424	0.030637875	0.051639699
RCN1	3.31642294	3.30481711	4.704394504	3.418845701	3.699112124	4.068276805	2.97004709	3.078218514	2.917040177	3.370541835	2.856894177	4.407052115	3.063743057	2.63684107	3.548423001	2.406349202	3.22361371	3.349668563	3.73654414	3.550921844	3.048213202	3.159592376	3.586661179	2.77637956	3.774242487	3.833595388	2.998000681	4.105913263	2.924760027	3.502899569	3.686198595	3.32940733	3.95755186	3.094265485	3.308492298	3.435373992	2.54804628	3.71982019	4.725457257	3.012173294	3.002510351	3.358907605	3.254923713	3.75958974	2.527893724	3.740164439	2.984294491	3.733961954	3.475371531
RCN2	4.351919366	4.520872531	4.72180417	4.068233021	4.36240679	3.771055624	5.137616267	4.29017547	3.791871663	3.949730024	4.971266655	4.365354039	4.772781607	3.695964236	4.652726143	4.044451626	3.892475997	3.397833779	3.824984285	4.465099296	3.584763099	4.93067835	4.96175134	3.841260074	4.670786723	3.646368425	5.183305788	4.484494861	3.794908416	5.340497169	4.160326391	5.049270641	3.866986167	3.730754736	4.894089103	5.052384406	4.065562667	4.098121693	4.646503474	2.844427436	4.357300523	4.930927921	4.116313602	4.624313987	4.322244945	4.374759438	3.913681856	4.983457955	4.690928439
OPN1LW	0	0	0	0	0	0	0	0	0	0	0	0	0	0	0.020801628	0	0	0	0	0	0	0.142071971	0	0	0	0	0	0	0	0	0	0	0	0	0	0	0	0	0	0.273980172	0.153265803	0	0	0	0	0	0	0	0
RCVRN	0.136755388	0.190906246	0.177113869	0.073293215	0.021877078	0.525237549	0.046637878	0.113567993	0.166091436	0.131577342	0.034345906	0.046883569	0.035877453	0.072456976	1.009411768	0.061212933	0.06396153	0.188664399	0	0.023664259	0.128169602	0.017694429	0.203891154	0.186100258	0.058461835	0.056557811	0.034354585	0	0.310111878	0	0.322817451	0.043110684	0.116782159	0.191880928	0.199418864	0	0.351992061	0	0.296502775	0.253847114	0	0.289796447	0	0.032499097	0.05850234	0.03067138	0.022710853	0.100561871	0
RDH5	0.172730896	0.389846272	0.278172649	0.165057859	0.446237188	0.237257626	0.126573469	0.156126376	0.494310573	1.137047839	0.418142932	0.157348876	0.33747054	0.364576207	0.23143302	0.312590804	0.109796025	0.397048725	0.12789822	0.31304388	0.639225165	0.360806433	0.107060116	0.234041691	0.299644293	0.665240732	0.265167361	0.205447032	0.248822325	0.205525544	0.587892392	0.117241028	0.327603466	0.549118876	0.164360147	0.2152238	0.366478935	0.475947386	0.298605636	0.441437122	0.323992231	0.220239593	0.289523991	0.326927534	0.24230159	0.220230225	0.339933526	0.171113191	0.296380652
BCL2	0.238303077	0.151382392	0.263269138	0.131048953	0.24163116	0.69332505	0.223116644	0.362241064	0.344628052	0.338945812	0.228282191	0.197175263	0.12924963	0.221988044	0.493444456	0.423993555	0.139779479	0.481697069	0.467088409	0.201975841	0.551717286	0.235085736	0.098966728	0.523178952	0.373828187	0.506084855	0.431080184	0.34422947	0.118121882	0.226209344	0.395844098	0.03315166	0.190969927	0.585861171	0.626339915	0.144601015	0.735963877	0.40720805	0.308805483	0.974751923	0.142043637	0.243891899	0.147666634	0.146976308	0.422008018	0.178531179	0.233196538	0.204310267	0.218170102
PRPH2	0.513054577	0.913064524	0.30648022	0.236801334	0.163469447	0.930787273	0.046944527	0.387148158	0.627947698	0.466038545	0.165129941	0.110769734	0.125987367	0.47391769	0.070675785	0.210483603	0.101671945	0.648239962	0.195611586	0.325453975	0.696901682	0.430648482	0.315571187	0.847423946	0.554879141	0.385033036	0.335716296	0.179490559	0.276473525	0.106452377	0.476425514	0.118359685	0.310904455	0.938471418	0.326174662	0.239071864	0.562533031	0.900199096	0.249572613	0.631082276	0.004982759	0.699794187	0.355950253	0.045594449	0.159176996	0.224931293	0.32465661	0.081528757	0.327691959
RDX	4.910943293	4.041065631	2.891721527	3.500744674	4.01826764	3.654164885	2.344402856	3.744662485	4.430955684	3.94863532	4.466615048	5.168296528	3.148726894	4.071760258	3.680105734	3.424274513	3.427426943	4.010901805	4.041929792	3.967237878	3.995814805	6.014695094	4.151666216	3.591623607	3.693885602	4.002053163	3.324278219	3.083584685	3.772482795	5.37060076	5.985240858	3.794808778	4.567134294	4.079645005	4.058770921	3.173475976	3.905041667	3.498028239	5.524940981	3.302689923	2.645076853	3.877310222	3.741046195	3.516138886	3.0550347	1.881118138	3.838046048	3.445707614	3.607872488
RECQL	3.533138829	3.35353481	3.017788359	3.327744042	2.437055329	3.063481157	2.286108009	2.811387947	3.365078331	2.503894125	2.881379871	2.880952655	3.389509923	3.759194899	3.493480144	3.404460048	3.299481651	3.642252579	3.287494113	3.653025076	2.864895707	3.026827102	3.443032791	3.47613057	3.226067097	2.91054771	5.240278108	2.909565442	2.989656788	3.603086703	2.920084482	2.67624788	3.1570284	3.033279909	3.72528474	3.102994901	3.19416703	3.145486888	3.042987121	2.727472783	4.258361264	3.143887163	2.705960905	2.642303929	2.865674655	2.604902368	3.051650475	2.800132293	2.879964423
REL	4.687338812	2.388989638	4.257489347	2.559420476	4.2301805	3.99246787	3.444989368	2.967286202	1.889225517	3.273342451	3.35626645	3.030415051	4.249984238	2.810665564	2.459845608	3.061312834	2.933960559	2.833491753	3.97979231	2.406356007	2.709243836	2.935514215	3.001668204	3.38820059	3.563415443	2.904085733	2.614992778	3.710577227	3.839665806	3.142011318	3.705392571	2.697562224	2.180636842	3.798696909	3.955906407	4.427392584	3.491277604	3.133088135	2.62502731	3.219919168	3.778247061	3.272885685	3.81321111	4.287057273	4.488806069	4.488662837	2.529180748	3.989156804	3.549967608
REG1A	0	1.159921441	0	0.035993054	0	0	0	0	0	0.157974421	0	0.74198507	0.631577096	0.24762473	0.032334037	0.705129617	0	0	0.757031892	0	0	0	0	0	0	0	0.049692564	0.581275039	0.177307735	0.674143592	0	0	0	0	0.050923174	0	0.298208695	0	0	2.107869486	0	0	0	0	0	0	0.570013665	0	0
REG1B	0	0	0	0	0	0	0	0	0	0	0	0.0343236	0	0	0	0	0	0	0	0	0	0	0	0	0	0	0	0	0	0	0	0	0	0	0	0	0	0	0	0.128934911	0	0	0	0	0	0	0	0	0
REG1P	0	0	0	0	0	0	0	0	0	0	0	0	0	0	0	0	0	0	0	0	0	0	0	0	0	0	0	0	0	0	0	0	0	0	0	0	0	0	0	0	0	0	0	0	0	0	0	0	0
BCL2A1	2.916226578	2.745250022	2.014796607	3.607232507	2.51659573	3.68998376	0.109150212	2.756999423	3.497895462	1.552862175	1.210387469	1.66219207	0.701707008	2.844990138	1.626609343	2.496936661	4.736427872	2.974925085	3.556943445	5.681040342	2.482088049	1.798933729	1.377256971	2.094773241	2.181078259	2.293399746	2.470542576	1.898542367	3.497835652	0.25817251	1.726611526	2.844401217	2.978972269	3.832715503	4.946414923	1.116377782	3.806650442	3.152709182	1.884623735	5.195742653	1.716103679	2.315547798	1.270818773	0.149253012	0.820127201	2.890391791	3.203720331	0.80120721	0.895343231
RELA	2.980403555	2.766636072	2.952206677	2.893771995	2.823333359	2.931485371	3.368560893	2.559920757	3.146150607	2.479920336	2.719849464	2.677238889	2.874199688	3.026524703	2.453292667	2.82825109	3.105774646	2.878481979	3.095135592	3.160931802	2.686495578	3.088628441	2.853911219	2.650598196	2.78152561	2.868169644	2.377106142	3.104656976	3.542814938	2.768113885	2.923106043	2.659795174	3.15867839	2.539294849	2.608069008	3.125584954	2.866142531	2.46516256	3.439864632	2.935932303	2.975963273	2.793515169	2.903878926	2.856680431	2.93649668	2.96224684	2.767137717	2.84511691	3.018362107
RELB	2.28124258	3.218187116	2.328620242	2.082508395	2.117758188	2.665021575	1.842792982	1.928765802	2.441183188	1.779029236	2.098632922	2.264933955	1.942151781	2.782350061	2.197392825	2.38061817	2.35027558	2.405718038	2.497537142	2.868487616	1.624999077	2.120979522	1.531287168	2.376106353	2.617010152	1.970179816	1.724552581	2.653657607	1.998618731	1.571624267	2.175171016	1.722988807	2.117586524	2.425729838	2.833748152	2.928422074	2.549420475	1.862529743	2.19604674	3.376310051	2.832451098	2.196747611	1.501973421	1.417394671	1.998465993	2.466568455	2.28158665	1.946792822	1.942042863
REN	4.636395603	0.332701594	1.342855495	0.273809435	0.774660878	0.977205403	0.211770027	0.766106881	2.633717964	1.015194653	7.491939078	1.365301111	1.184171207	0.058399918	0.392337163	0.096971054	1.966684759	0.128791141	2.608708769	0.145500912	0.765910718	5.030428677	0.262107946	0.412822846	0.955890966	0.132512522	2.338830365	3.478301589	0.41855131	1.975715102	0.352254547	0.435909588	0.602597061	2.175640733	0.330672718	1.341340322	0.13090635	0.029164099	0.338373782	2.588504478	0.16869481	0.22314811	0.354657777	0.468554467	0.59354011	0.331715054	0.088994394	0.317393839	0.091581996
RENBP	1.903062495	1.6317009	0.847924279	1.711804256	0.900376753	1.928424234	0.243312216	3.080301604	2.397488574	1.474964537	1.54816277	1.180434896	0.445768627	1.159791512	1.166698075	1.253893009	1.55446683	1.922155427	2.141144147	2.322706517	1.579596495	0.901056387	1.892079775	3.000359403	1.873690225	3.266454675	1.666837797	2.146073671	1.793355544	0.695378007	1.756459172	0.995231623	1.271606781	1.90535016	1.857858789	0.572923635	2.139267473	1.324793106	1.69944991	3.139402131	2.382368984	3.209771	1.198627692	0.558901384	2.489778016	1.045543528	1.592222341	0.669988592	2.376745709
UPF1	3.173585778	3.003091408	3.613902604	2.985167509	3.138729281	3.016646593	3.461245343	2.740123512	2.670934219	2.659474265	3.561137045	3.238357574	2.724895577	3.011645141	2.404496269	2.971763155	2.909489393	2.514242984	2.790325037	2.875367382	2.57900353	3.510542433	3.570230718	2.888654848	2.989881779	2.864192729	3.089376678	3.500422866	3.328763847	3.194217903	3.524222367	2.63631537	2.960069858	2.520485912	2.170722059	3.13161728	2.834834485	2.315476323	2.630180059	2.919425021	3.486888109	2.879370035	3.106585607	2.913976316	3.498967632	3.502346389	2.761615725	3.341546013	3.169741459
DPF2	4.241981572	4.680064984	4.188500378	4.520056506	4.37444301	4.253255351	5.08553353	3.971745465	4.100912388	3.666257743	4.844047557	3.818686074	4.510746703	4.439251666	4.228594201	4.46491168	4.451950354	4.395574912	4.349226799	4.281154575	4.131005344	4.611656742	4.737879236	4.425892446	4.488369635	4.021480609	3.899974649	4.087275312	4.304498895	4.42335002	4.758325235	4.462090645	3.826975724	4.087822684	3.625809334	4.290135713	4.260109631	3.758895804	4.766915771	4.473650161	4.638534488	4.475281763	3.961550996	4.365264084	4.61344865	4.753362916	3.996219815	4.522433931	4.064152993
REST	4.162936965	3.988468671	4.352620523	3.708024579	4.134997895	4.010277257	3.995711374	3.978676907	3.245486505	3.579593701	3.91086204	3.469884154	4.187063506	4.145939475	4.019810904	3.863388948	3.857100229	3.586883239	3.997359609	3.708131879	3.658805098	4.088597105	3.482285589	3.784931437	4.209794929	3.84295816	3.48545975	3.887012315	3.442051615	4.205531341	3.670945565	3.457892597	3.957859432	3.626139138	3.802509589	4.269749805	3.811803386	3.409994671	3.43077518	3.584018577	3.979627623	3.659946266	3.756415793	4.216279755	4.157619905	3.720844226	3.632761518	4.164035258	3.718676014
RET	0.411664197	0.743896932	0.199511758	0.952291196	0.288297866	1.081151298	0.105063832	0.393800047	0.354410977	1.204007981	0.254418118	0.2004793	0.135714205	0.227812587	0.738931857	0.978719844	0.345084977	0.573164745	0.305648001	0.190088585	1.441081536	0.899885867	0.12963131	1.394925479	0.474806218	0.713771345	0.37808609	0.325613091	0.078825486	0.150072486	0.651908246	0.198161311	0.238173028	0.764313744	0.450038983	0.163656096	1.013317688	0.367968435	0.556436981	1.338600366	0.522130812	0.595988828	0.294957982	0.163865614	0.160238698	0.183207875	0.414008638	0.320747118	0.265191956
BCL2L1	1.484034545	1.230603605	2.003225984	1.525240275	1.662174234	2.051841413	1.495540429	2.086611821	2.352519832	1.501489303	1.936617249	2.176203071	2.232948275	1.357602168	1.10211434	2.306953366	1.696411288	1.511814461	1.642113401	2.279553965	1.427402255	2.114253299	2.205303868	2.253182186	1.98152904	2.560252411	1.864546755	2.216146278	2.053777707	1.803690461	2.432941959	2.04853379	1.965840217	1.262644492	1.43471771	1.562259514	1.637501531	1.378278556	2.470781323	2.117592683	1.367151717	1.903097631	2.185009218	1.694817028	2.056937769	1.315276782	1.838344085	1.735683647	2.200675603
REV3L	3.672454999	3.883486162	3.026192038	3.283188851	3.592398642	4.482676647	2.976362263	4.022784725	3.453297614	3.377536736	3.345907462	2.609049454	3.339357038	2.703397235	4.204672327	3.232848685	3.070517355	4.220119106	3.527532395	3.08845072	4.575098854	3.668255131	3.426394646	4.146861657	3.829172558	4.376577333	4.107943319	3.215807109	2.396913015	4.169014405	3.449578285	2.572084959	3.811521698	4.475494604	4.072445898	3.597960929	4.823709466	3.5217908	3.66706093	4.250818927	2.850250935	3.592764101	3.528595057	3.927509963	3.23278578	3.048542498	2.801219183	2.85344667	3.527736019
RFC1	4.663707259	4.307681862	4.681764241	4.940693462	4.443130688	4.48447073	4.822848401	4.724823723	4.083541205	3.9993755	4.46800473	4.830869958	5.150030071	4.591747708	5.25719889	4.376438171	4.605345025	4.333686455	4.759449196	4.159299474	4.372273101	4.313435885	4.469562324	4.534332549	4.294917642	4.592077087	4.910954639	4.840606194	4.003651857	4.783084828	4.110408003	3.65595783	5.392544741	4.449938837	4.577411413	4.382225404	4.643142528	3.723321774	5.176957832	4.002508367	4.521603324	4.237806892	4.422093391	4.586659446	4.813874848	4.142309286	4.273363982	4.718382694	4.341867482
RFC2	3.151111582	3.987869731	3.184200982	3.678301603	2.533225806	3.157117936	3.664524701	2.893532555	3.504726357	2.416284316	3.719666721	2.77972998	3.268575929	3.968703258	3.26421317	3.759564282	3.335357824	3.019220035	2.83633083	2.716192884	2.662251388	3.168838987	3.240725104	2.983792728	3.166563281	3.186152464	4.522372726	3.358273169	3.269728074	4.36878726	3.325385079	3.6281125	5.322361262	2.699126434	2.955918649	3.225920039	3.362975482	2.069347929	4.054731957	2.463899934	5.69933662	3.274966615	3.17633218	2.753725067	3.276319735	3.364659159	3.192063744	3.642401403	2.861302722
RFC3	2.677244988	3.705335085	3.234271664	3.013411192	2.109353281	2.169028685	3.417952695	2.568524283	2.161190376	1.823366385	3.192479122	2.112942772	3.306188455	3.543114369	3.020498559	2.805380726	2.996606098	2.283203004	2.485513711	2.31851585	1.916052716	2.5923233	2.952467524	2.024341258	2.995745807	2.26428712	2.950574256	2.912045053	2.7738833	3.853098554	2.72077915	3.292081736	3.236603806	2.42380079	2.01063865	3.171560559	3.081221155	1.761804397	3.299835468	1.838915782	4.441868286	2.585211584	1.759972085	2.055928486	2.924291488	2.521326811	2.475488462	3.338993428	2.90877255
RFC4	4.073986509	4.866684493	4.28457061	4.465928313	3.075113985	3.737074587	3.957163677	3.313316991	3.623865353	3.003030263	4.255124792	3.885692742	2.936193039	4.874352754	4.84111997	5.167592944	3.791178883	3.273538342	3.644540834	4.528868185	2.367870026	3.805581255	4.558430114	3.976192989	3.607752171	3.315415188	5.247264514	3.740242703	3.472816548	4.647439086	3.495263675	4.154017719	4.95440708	2.870917073	3.417938497	3.503393063	4.250315208	3.135765646	4.935879577	3.400581546	4.422643858	3.476206281	3.199027246	2.882522875	3.97340867	4.129516926	3.741624338	4.175886978	3.517277535
RFC5	5.719669454	3.636939207	3.387798786	3.221463428	1.897112409	2.445985809	4.3737008	2.520379567	2.190760934	2.084340476	3.205203792	2.609936642	3.286614716	3.504611953	2.643351271	3.394468608	2.687345756	2.653205831	2.513275455	2.229929754	2.052948888	3.375010364	3.438739614	2.578212952	2.764224141	2.610147555	3.783633977	3.618312137	2.59607116	3.820400408	2.838888894	4.255486453	3.044044173	2.838999633	1.941975364	2.82911908	2.600182518	1.803134031	3.492705395	2.167377393	3.190900724	2.50357714	2.570766704	2.371875266	3.599286428	3.844530766	2.444069504	3.684342605	2.826767603
RFNG	2.254221797	2.241403676	1.998037091	1.518417764	1.85299466	1.755288148	2.113092008	1.961778943	2.623068457	1.927136302	2.194493119	2.079705673	2.811660406	1.610052431	1.68888519	2.199719676	1.554695454	1.569563202	1.904943306	2.196110045	1.924027643	1.907832174	1.535189101	1.742120512	1.564725413	2.417696488	1.765941467	2.311305107	3.178533081	2.120178807	2.203711998	2.035655171	2.094157801	2.022589864	1.466095694	1.951702423	1.512104657	1.518877928	2.59731193	2.368265742	2.079047	2.007491436	1.827747077	2.146228989	2.21270949	1.863154491	1.651554585	2.400718551	2.342150217
TRIM27	3.966999946	3.583806438	3.260196693	2.332174514	3.664112189	3.143341717	4.196841489	3.834669656	2.891867708	3.175827869	3.905681504	3.080266349	3.33745319	2.680750811	3.222389434	2.892164079	2.883200505	2.834432334	3.022944512	2.956248674	2.449867722	4.039357567	3.266583817	2.777706025	4.60969257	3.333759999	3.295997894	3.220899176	3.116921693	3.711478565	3.582420786	4.559884021	3.044726904	2.562481722	2.673023512	3.905264381	3.122606471	3.055776986	3.901677289	3.087369672	3.085342804	2.897075668	3.511592174	3.539796634	4.199836228	3.424493285	3.020487368	4.347901417	3.102905277
RFPL1	0	0	0	0	0	0	0	0	0.027390088	0.620593902	0	0	0	0.057213438	0	0.422690091	0.025457775	0.051827123	0	0	0.041507171	0.013915941	0	0	0.015536243	0	0	0	0	0.032777368	0	0	0.046995479	0	0	0	0.044050486	0.084054318	0.028444373	0	0.038427049	0	0	0	0	0.024144879	0.052952834	0	0
RFX1	1.172693048	1.330758797	1.473911847	0.981679089	0.932392831	1.164056204	1.145375449	1.145644089	1.269076904	1.102745007	1.285788052	1.480434025	1.471779264	1.120669396	1.544276572	1.134425802	1.283443216	0.784727513	1.08362976	1.191166595	0.985871163	1.48408146	1.134952504	1.24809802	1.090159079	1.31571143	1.255037186	1.105809707	1.516471146	1.222990874	1.165077029	0.714555883	1.227814776	0.819040413	0.792013302	1.410419946	1.049482429	0.902531613	1.213880917	1.620474373	1.473331381	0.987470359	1.148489108	1.344521876	1.364256538	0.928264342	1.110549079	1.341480762	1.280465304
BCL2L2	1.423284712	1.134948518	1.076043457	1.373972667	1.353707281	1.113981989	1.545086614	1.147992503	1.144845996	1.16714751	1.255470641	1.156789461	1.029631245	1.213629067	1.276931529	0.994869707	1.456923441	1.487467958	1.158276463	1.116460955	1.284876723	1.326370479	1.130862443	0.856331142	1.293812785	1.365910492	0.923787672	0.925607419	1.613556782	1.417343913	1.284619098	1.016503259	0.978348244	1.278399665	1.299881658	1.817435645	0.934003513	1.259026754	1.260285617	1.186001925	1.269387036	1.092558903	2.791555328	1.39557964	1.406147779	1.57658137	1.361770404	1.429728904	1.164423868
RFX2	0.893046624	1.134557038	1.049608785	0.773870624	1.370111094	1.652523707	1.323156904	1.091629559	0.977655285	0.960458663	1.388371431	0.934194155	0.636015014	1.343695867	0.544712428	1.370327546	0.896401305	0.758705669	0.645273992	1.18646873	1.225282419	1.084980396	0.597065101	1.05337514	1.399795114	1.534307753	0.311520579	1.229009914	1.164781335	0.866700408	1.07158028	0.796388522	1.163992174	0.972333293	0.907200777	1.36158216	0.87554885	1.089283652	1.354732329	0.965593925	0.513183231	0.896982838	1.226742076	0.610994416	0.933996913	1.248145896	0.668481872	1.392039311	0.833665751
RFX3	1.941486949	1.722485845	1.527180368	1.121807232	1.427896584	1.747905002	0.667716146	1.683546186	1.35111197	1.607267274	1.734628601	0.809893621	1.893889424	1.494345463	1.780369312	1.144454229	1.107248574	1.351205991	1.796057595	1.354559955	1.740681994	0.864660859	1.069816116	1.44309189	2.10958057	1.609739582	2.606430472	1.487507726	1.219323928	1.736917059	1.220542854	1.460153901	1.593586227	1.847891851	1.61834501	0.589458745	2.41215205	1.46679539	2.235935344	2.209972565	1.062706051	1.162102553	1.792209295	1.993348655	1.256250553	1.803133846	1.429128429	1.633154939	1.190504594
RFX4	0	2.132797022	0	0	0	0	0.018961507	0	0	0.036516523	0	0	0.0097192	0.03935376	0	0.008368745	0	0	0	0	0	0	0	0	0	0.015401898	0.027731144	0	0	0	0	0	0.010843748	0	0	0	0.015207642	0	0	0	0	0	0	0	0	0	0.030402099	0	0.01573721
RFX5	3.83189087	4.627520672	3.989729429	4.158625545	4.767106284	5.279169194	4.327900981	4.550391878	3.841330609	3.678521486	3.871438074	3.694364944	3.73589293	4.087888787	3.748330603	4.081657881	4.304653256	4.061575879	4.663039859	3.638216441	3.647472981	4.311672516	4.02150551	4.725633728	3.913203959	4.564646965	3.484393306	4.280224262	3.681710874	3.512948148	3.874464622	3.41227756	4.25269511	4.285854215	4.198764318	4.428012041	4.656961453	3.73848597	4.391223834	4.411369865	5.750105896	4.294824996	3.557838786	4.60972209	4.356722184	3.202819808	3.588398605	3.446789929	3.672428358
RFXAP	1.270820311	1.890217312	2.882555907	1.255373439	1.526643617	2.053442036	1.200512366	1.556648738	1.067767914	1.153558896	1.706944535	1.554410802	1.425555377	1.601776208	1.650434735	1.477530587	1.293861738	1.54237906	1.501543812	1.500662476	1.593178603	1.478291549	1.245997193	1.535730845	1.756780683	1.533941102	1.572690863	1.66874937	1.545979408	2.143881133	1.994822467	1.340784508	1.928078964	1.388037648	1.541674785	1.649888434	1.848938353	1.085781681	2.460080331	1.842871286	2.62969318	1.234662968	1.148203984	1.616230389	1.991980502	1.176418055	0.944040505	1.509249465	2.011973159
RGR	0	0	0	0	0	0	0	0.138069033	0	0	0	0	0	0	0	0	0	0	0	0	0	0	0	0	0	0	0	0	0	0	0	0	0	0.143605701	0	0	0	0	0	0	0	0	0	0	0	0	0	0	0
RGS1	3.992721152	3.034560062	5.073478311	4.658372476	3.557614959	5.811733313	0.303207692	4.914143248	5.403406519	1.910370936	3.24096124	5.109107419	2.687227246	3.032471627	2.821650852	4.643489778	4.865488122	6.533619777	5.985439447	4.781876107	5.854936673	3.348765951	2.846951432	5.289456208	5.698972603	6.237806078	5.914949005	3.580208596	3.222587208	0.784783316	2.477132878	2.731096918	4.929814088	7.148293461	7.90428804	2.879933171	7.087449684	2.865982976	3.240345367	6.294091544	2.505181025	3.640390035	3.817099964	3.651047438	2.379974	6.14540249	1.839107251	2.424433899	4.3445118
RGS2	4.790196213	3.814599633	4.057536363	3.790442814	4.582189209	6.977926921	0.704087927	5.764366954	6.715844031	3.710706858	4.266285017	3.640498018	2.917030971	2.84076916	5.205336311	3.985903848	5.416992924	6.896052285	4.214130468	4.369951142	7.483386209	5.676007598	4.306369382	6.402003496	6.941763055	6.100427564	6.308458123	4.8985499	4.651513105	3.250654499	4.969869913	3.56369344	5.055913667	8.215988078	7.3375096	3.957186853	7.551084219	3.711440258	3.643391265	5.986429358	2.315682697	4.784055143	3.776284751	2.495693823	2.228356488	4.868024132	3.911165744	3.803152553	5.40209593
RGS3	1.407072407	1.070739342	1.439110021	1.02588169	1.708739932	1.344129735	1.058841713	1.346960018	1.546344497	1.656562243	1.854815636	1.349637632	1.733971581	0.887735429	0.831064604	1.205700774	1.517332792	1.247336875	1.199472618	1.118020656	1.08304937	1.380646316	0.983098194	1.557938773	1.93880287	1.410976073	1.812384949	0.956234007	1.730475014	0.696360309	1.28403858	1.164008118	1.71596902	1.423479031	1.005208273	1.137466305	1.26766444	1.316623744	1.259576528	2.276666961	1.325470647	1.365301128	2.115296445	1.397958322	1.080469225	1.248386711	1.816525448	1.231504256	1.619982661
RGS4	1.444549835	1.597766757	0.647422203	1.511311242	0.640187429	0.991518974	0.01552571	1.343327272	0.74420165	1.310696888	1.9924873	0.46257402	0.185006133	0.33189597	2.01659279	1.127430526	0.556063418	0.90180616	0.47250814	2.502697647	1.569146736	0.178971003	0.999861988	1.194376311	0.721735363	2.36386079	3.175564423	0.511335313	0.3742241	0.209849852	0.545342974	0.350159465	0.837296731	0.724159847	0.796028171	0.105588123	0.209135432	2.406350149	0.486184873	1.375415239	0.098604011	1.740755767	0.251820667	0.314793733	0.271065126	0.48886463	1.312623838	0.304236222	1.571007516
ACTB	11.59304247	11.71303739	11.18828353	12.26108432	10.55099543	11.33839472	10.95628899	11.38820382	12.84147614	10.65405913	11.64743958	12.04410693	10.62693821	11.68415358	11.52136087	11.46586714	12.19024756	12.18932042	11.61456192	12.3290883	11.66835939	11.04189245	10.83418222	11.89531914	11.34643044	11.5336262	11.95315291	11.71765148	12.22570387	10.6028256	11.20032586	11.02544744	12.37371179	11.89738021	11.81026459	11.33240681	11.45468105	11.48912212	11.00676838	11.63071793	11.97908145	11.44892537	11.60746907	10.77584312	10.76193023	11.19824746	12.16965063	10.97398686	11.4457599
RGS7	0.013883157	0.026491972	0.015623268	0.014550205	0	0.039076539	0	0.030856977	0.023288328	0.030302449	0.011542987	0.011867853	0.015061765	0.021517853	0.01491743	0.00260381	0.002723226	0.042762814	0.002280668	0	0.074041991	0.014764554	0.006623087	0.059468995	0.024654565	0	1.073704613	0.189254174	0.017912401	0.00526806	0	0	0.015129569	0.133350247	0.029409262	0.043381293	0.062703998	0.00305863	0.003045523	0.022952124	0.004127129	0.033060397	0.006947494	0	0.001657981	0.00773138	0.009509029	0.006496544	0
RGS10	3.693195259	4.192759501	3.656272269	3.682640887	3.540487353	3.796162087	4.005525804	3.399289901	4.0038942	3.008308177	3.459182846	3.773099393	3.051433377	3.426961109	3.399393555	3.751725701	3.540605979	4.497423596	3.99767794	4.741828264	3.809780973	2.744530873	2.661598214	4.030013124	3.503816718	3.641462419	3.444186424	3.577369746	4.070606169	1.941579367	3.927754142	2.313334697	3.897316976	3.820485529	4.622631703	3.694273179	4.421511992	3.539452985	3.973658566	3.699439135	2.830941932	4.067567804	3.485394684	2.482794358	2.982986	3.72062519	3.834366454	3.044417297	4.802776086
RGS12	1.531359807	1.245609183	2.241942018	1.653219479	2.347346186	1.781119884	1.65914156	2.223404843	1.11771605	1.871304119	2.445113476	2.009642709	2.537138434	1.384580131	2.206311778	1.993213323	2.231118238	1.391492289	1.822858282	1.861459138	1.555818339	1.652789448	2.28313033	1.461644121	2.044591154	2.024016841	1.823670614	1.720507258	2.003152737	1.760161722	1.586399198	1.235809741	2.210845878	1.616010824	1.75899443	2.27134901	1.348214304	1.756002681	1.272290925	1.994797678	2.140141674	1.690644074	2.194039137	2.132642074	2.275335864	1.298464841	1.919436398	2.1490695	2.20313669
RGS13	0.664956063	0.725392257	0.372488584	0.037197946	0.200787455	1.715252725	0	0.577785599	0.507858407	0.193547442	0.786151278	0	0.053610227	0.054806898	0.233586071	0.738080677	0.459293338	1.459666792	0.484920104	0.457310302	1.63007629	0.199665154	0.688928276	0.534583257	0.919314316	1.015725189	0.446072589	1.01862805	0.063597784	0.164747662	0.190791184	0.032528463	0.172189464	1.12189856	1.542511838	0.255478569	1.119141328	0.229296381	0.297131387	0.366532861	0.072685886	0.42753876	0.091262769	0.118537861	0.169211391	0.646500866	0.017106369	0.166211568	0.186772667
RGS16	3.690816857	1.749806113	3.148518319	1.958736961	1.497435824	3.481173566	1.750681857	3.039392815	3.503333923	1.761863739	4.361436516	5.467798788	2.006140965	1.133867951	1.496881034	2.492589299	2.106744773	2.801912385	1.162166615	2.510520451	2.210032459	3.041256673	3.854140232	3.466725728	3.97990989	3.26532416	3.313512674	3.664543826	4.480141539	1.736541338	3.127460372	3.762784686	2.961482208	3.767973589	4.341800881	2.223329535	3.260372402	2.28535987	3.320528187	4.435258382	0.653387607	3.449173352	3.304997247	0.993229826	2.770836071	4.666551706	1.90175752	2.309962902	5.86893509
RHAG	0	0	0	0	0	0.062897817	0	0.011939681	0	0	0	0	0	0	0.092778733	0	0	0.020307912	0.127553921	0	0.016228743	0.021516446	0.035912119	0	0.362151922	0	0.041723549	0.042188724	0	0	0.228671276	0	0	0.020675047	0	0.01186414	0.132418511	0.207901624	0	0.209347827	0	0.012161035	0.049988164	0	0.024031213	0	0	0	0.052848216
RHCE	0.516330685	0.462280526	0.781963545	0.197798511	0.080125249	0.147946484	0.21206952	0.178333766	0.241741684	0.178228508	0.033788935	0.260848661	0.455760156	0.266208958	0.298604593	0.042423029	0.081291884	0.074061596	0.162824878	0.31120977	0.145355281	0.253116414	0.06134166	0.088410924	0.038601359	0.130115284	0.730269082	0.438054025	0.066501	0.179353085	0.703963345	0.438335765	0.169149561	0.153071694	0.146554409	0.030470783	0.28383938	0.21446695	0.588515281	0.309975137	0.250115684	0.058009319	0.008194335	0.153211961	0.273758242	0.166820872	0.129134194	0.20052151	0.095339417
RHD	0.011411381	0	0	0	0.002638436	0.012595537	0	0.007060347	0	0	0	0.002851639	0.01299732	0.004444164	0	0	0.031004447	0.002010804	0.006545838	0.014221477	0.006408726	0.004259403	0	0	0.009498766	0	0.004159078	0	0	0.002526142	0.094364944	0	0.004849295	0	0	0	0.010197751	0.021836444	0	0	0.008882567	0.011965939	0	0	0.002382243	0	0	0	0.017546519
RHEB	3.529370629	4.091562176	3.833020021	3.759943553	3.319771768	4.347165335	3.570857969	3.377382746	4.010708163	2.804357768	3.650964262	3.297515171	3.565403836	3.827655714	3.761495791	3.870561916	3.453304223	3.793880428	3.915554505	3.622461953	3.260586686	3.421968875	3.755161153	3.616084365	3.81411475	3.971666882	4.596629611	4.172595145	3.394233795	3.817852197	4.425887619	3.351494639	5.381911373	3.745064304	3.696393485	3.597094465	3.347966082	3.039681998	3.549115051	3.425070777	3.322345524	3.384852858	3.375594604	3.350439414	3.354588	3.70098404	3.412681178	3.387535484	3.243530867
RHO	0	0.036663682	0	0	0	0	0	0.049305034	0.014867855	0.047928364	0.014679633	0.010079066	0	0.046555248	0.196047597	0.013211162	0	0	0.023061605	0.069210277	0.011334801	0.015036238	0	0.013985331	0	0	0.014683368	0.014848626	0.054047226	0.026629278	0.019070398	0	0.083589334	0	0	0	0.035814006	0.01550889	0.015442719	0.019503911	0.010485522	0.025321989	0.052240657	0	0	0	0	0	0
GRK1	0	0.248891206	0	0	0.075026167	0	0	0.022752448	0	0	0	0	0	0	0.025950408	0	0	0	0	0.081035153	0	0.040880072	0.023000429	0	0	0.0656539	0	0	0	0.071908515	0	0	0	0	0.040921268	0	0	0	0.082763422	0	0.028584764	0.045978995	0	0	0	0	0	0	0
RLN1	0.078582291	0.079833834	0.258346494	0.068880699	0	0.141463858	0.013281959	0.096486132	0.203050412	0.226812942	0.112880893	0.090973538	0.191267702	0.041240603	0.07402633	0.051864024	0.189506428	0.186056338	0.06038354	0.376240197	0.059141536	0.009988807	0.138820137	0.175295725	0.097407941	0.153869698	0.450304191	0.150260231	0.094244007	0.410822922	0.121998625	0.083754106	0.48086279	0.093209886	0.078116165	0.032677705	0.166374651	0.137952463	0.060489325	0.425450164	0.158461928	0.011249747	0.176854678	0.299689585	0.29305251	0.164755269	0.050650724	0.191884227	0.080666748
RIT2	0	0.015028099	0	0	0	0	0.012226458	0	0.01812509	0	0	0	0	0	0	0	0	0	0	0	0	0	0.030616492	0	0.020460762	0	0	0	0	0	0	0.011291562	0	0	0.018348744	0	0.014677273	0	0	0	0.012786928	0	0	0	0	0	0	0	0
RING1	4.301662312	4.855165009	3.45664013	3.562753314	3.885594419	3.844068339	3.782501929	3.700090699	3.767753092	3.64160964	3.65688075	4.059738443	3.779628218	4.47740717	4.130247334	3.940933711	3.983501598	3.572092768	3.783177019	3.233882989	3.742679711	4.781639644	3.807937061	3.804221637	3.744622844	3.491133071	3.861837076	3.712620621	4.089997783	4.175529165	4.476104891	3.889644814	3.516112243	3.666854909	3.449095708	3.873194774	3.716193617	3.633696313	4.455765914	4.668468718	4.635885149	3.651016858	3.749545475	4.416964216	3.997991536	3.751039499	3.691251009	4.115842364	3.923143965
RIT1	3.114861701	2.185572633	2.461941687	2.151700185	2.750884643	2.596971717	2.508627867	2.59705035	2.586962443	2.262700795	2.359165354	2.558166991	3.046536074	2.11506632	2.083561787	3.781270182	3.406961698	2.216359324	3.198130272	2.495188169	1.961869678	3.04747937	2.501255753	2.387982629	2.521087976	2.643748205	2.272702339	2.651090013	3.5004233	2.406811911	2.537305422	2.644750054	2.172005808	2.483837561	2.384100128	3.327443424	2.445472825	2.242585642	2.784449609	2.395346673	2.401212857	3.217146403	2.418523841	2.861111717	2.680711823	2.663208174	2.780425223	2.656029791	2.519277525
RLBP1	0	0	0	0	0	0	0	0	0	0	0.090354116	0	0	0	0	0	0.105686812	0	0	0	0	0.011890916	0	0.187146265	0.12756798	0	0.023130418	0.023389978	0	0	0	0	0	0	0.023708637	0	0	0	0	0	0.049036653	0.091226331	0	0	0.039496074	0	0	0	0.038999389
RLF	4.083313711	4.079122643	3.995189326	4.052936449	4.284075269	4.472378739	4.210319789	3.849104943	3.050561725	3.899078038	4.221879142	3.45302416	4.502817526	4.454837179	4.779998812	4.02848066	4.099424511	4.030039857	3.854625339	3.856120482	4.01099295	4.377461351	4.010104302	3.640529799	4.184860899	4.110468004	4.472969764	4.142736093	3.453135512	4.555731506	3.857506412	4.591889057	4.306988842	4.800546488	4.35450373	4.66299462	4.369720141	4.194057103	4.359426169	4.173698489	4.395236311	3.788039452	4.210391842	3.913187063	4.527127832	4.116392422	3.63511935	4.83700939	3.785038535
RLN2	0.090433268	0.109559449	0.860630188	0.376713253	0.0997335	0.192653945	0.106955271	0.266017829	0.634603721	0.482965841	0.400280767	0.054754726	0.650864501	0.335002648	0.149930811	0	0.050177452	0.549488201	0.083073227	0.977011833	0.139533214	0	0.242645624	0.23775618	0.175234851	0.087367143	1.478908388	0.424913699	0	0.978775836	0.257957435	0.19167818	1.450710082	0.311074193	0.254457428	0.015196888	0.187369274	0.056244947	0.598946792	0.378953168	0.417272975	0.148679921	0	0.400716284	0.331681158	0.323817274	0.086698745	0.450328264	0.252643665
BCL3	1.805323542	1.301324442	1.549412746	1.910263582	2.02488745	2.85929083	1.088283697	1.548388116	1.891665828	2.535896102	1.125166103	1.439724754	2.140387656	2.436643832	1.862937791	2.157161279	2.085930868	2.067850717	1.9477188	2.045679622	1.225495341	1.448634959	1.32707593	2.239967758	2.555996151	2.097192867	1.349105498	1.774668963	3.614767621	1.095035314	1.238858241	1.585224146	2.353200444	1.511818159	2.122781969	2.251146129	2.827323554	2.334381749	1.755315867	3.070633533	1.81258366	1.527225072	1.141507102	2.008945814	2.275812774	3.108777392	2.01540429	1.377126426	1.766425849
RMRP	13.65658071	13.85130879	14.35629312	13.14819374	13.03696133	13.87585753	13.53940448	13.60508255	13.83060637	13.50840732	13.88973349	14.06227461	14.10656868	14.04758951	14.07237935	13.89062134	13.69634943	13.486007	14.39484619	12.55927705	12.86703228	13.72907166	13.25013173	13.36705049	12.96212959	14.21064778	14.12327817	13.81179566	14.97534415	12.88883909	13.36948557	14.25602672	13.96560259	13.68476157	13.32039615	13.26878707	13.53233824	13.66138357	13.80482923	14.49251623	13.71274159	13.33531932	13.52900375	13.98610256	13.84756629	13.42731944	13.92515181	13.10172146	13.84988374
RN7SL1	4.996986563	5.604542447	5.0516822	5.675484002	5.270091892	5.878125771	6.510729983	4.502792219	6.36151218	4.566998542	4.371065862	5.86724011	4.171508037	5.672265103	5.043176277	6.588149829	6.972835671	5.377878359	4.471339766	5.688259418	5.0340251	5.115006343	5.04185969	4.381222713	5.298422238	5.675832082	6.026972283	5.965468506	4.972303335	3.643565621	4.939569839	5.303857846	5.287179365	4.49327277	5.11643765	5.729960804	4.98355558	5.263802815	4.518384866	5.368802256	6.25478749	5.903224014	5.998296485	4.714091945	5.591467129	4.84279998	6.207290678	5.788069478	7.094560279
AFAP1	2.118510618	1.36864894	1.875552188	2.52413721	0.61310433	2.097734805	0.808510668	1.075217725	2.954755114	1.443879863	1.502395814	1.533251828	1.615552803	1.261641094	2.656027468	1.710285891	2.114892542	2.291493579	1.951037392	2.660242103	2.183279868	1.313844322	0.889198947	2.066687121	2.12512888	1.76638968	1.907450285	1.503372233	1.295996034	1.038343807	1.986990945	0.934460965	2.877198658	2.04769818	2.019882622	1.542841533	2.173276067	2.006017496	0.835885105	2.081400566	1.562136571	1.500015272	1.530996313	1.293301883	1.146273511	0.940037611	2.312215594	1.037400371	1.989252198
GPBP1L1	3.92046157	4.20066438	4.20902565	4.050075408	4.242517066	4.072660166	4.46894567	4.084887926	3.680726342	3.833787103	4.369197001	4.33630117	4.799225119	4.460070562	3.934681864	3.869439434	4.107747645	3.581426683	3.884583556	4.066878609	3.682704757	4.42313638	3.822093007	3.921533661	3.75256676	3.9685849	4.467297219	4.243769789	4.03446448	4.044705911	4.289865453	3.963376549	4.269936119	3.789255164	3.70598763	4.228533504	4.043754883	3.642185637	4.346994943	4.096276707	4.603294421	3.818157266	4.169755517	4.436230245	4.491272448	4.465594612	3.974936975	4.285958034	4.365418979
C12orf10	3.379522947	3.345839578	3.093740524	2.578403864	3.006054319	2.649272924	3.656862186	3.13343581	2.931960572	2.481962828	3.157325671	2.413690016	2.835215966	3.061259936	2.596795798	3.007523906	2.724976593	2.486702555	2.448960525	2.555338294	2.890469384	2.868134342	3.010761688	2.74487609	2.677871769	3.040961179	2.427975709	3.033599069	3.36125779	3.248293773	3.064605669	2.560431678	2.794660782	2.469825975	2.27700494	1.903586924	2.639225163	2.530262525	2.637401298	3.077577484	2.928664345	2.478144644	3.241323145	2.902553221	2.976435434	3.254075514	2.755755511	3.33032969	2.980897081
FAM3A	1.331284207	1.377030976	1.367344135	1.218164513	1.24746391	1.316712833	1.626778221	1.274486658	1.547524611	0.973583862	1.338338344	1.795249517	1.404938179	1.719521856	1.333290956	1.086858979	1.282770909	1.094389961	1.346096875	1.698602374	1.213860185	1.76716085	1.567125183	1.193687443	1.048205675	1.150172475	1.371839659	1.606650438	1.702898694	1.451967182	1.674106096	0.858945608	1.33184813	1.017171118	0.735965258	1.365236006	1.032637649	1.062314957	1.716219632	1.535423642	1.33707492	1.071734859	1.153647651	1.18461877	1.499399791	1.08687781	1.076643458	1.46246627	1.381489821
RNASE1	4.579042176	5.71688054	3.70726056	7.146740411	4.763601894	5.218410338	2.641024306	5.586356703	7.330914837	3.283115822	3.919254845	4.620650119	3.644203084	3.332354852	5.537855673	3.943514994	5.421838734	5.361568192	5.820048402	6.901226112	4.807346411	5.913223214	4.962533598	5.081696055	5.406033175	5.56405763	4.613470104	5.140229394	2.969225267	3.0089581	5.719975474	5.000527957	5.481331818	5.902994628	5.689159556	4.204761402	5.568795519	4.320281757	5.780249039	4.415879702	3.778025695	6.648443777	4.367695241	2.402417305	5.266548121	5.37424447	3.072815846	3.958487533	4.791503546
RNASE2	1.486178453	1.256629675	0.875981218	2.712434951	0.772620653	1.19354349	0.073852399	0.477976427	2.961252019	1.292914602	1.158648893	0.983230154	0.488041762	0.219932138	0.720564212	0.788715814	1.837007067	2.778787123	3.568314023	2.175144704	0.80125609	0.559214821	0.592072477	1.168177333	1.431282686	0.533475226	0.692783228	1.333119896	0.859683164	0.097823961	0.486345845	0.447511976	1.688846426	1.854079653	3.709924762	0.64501639	1.177669712	0.267251273	0.360303035	2.276311532	0.497805507	1.848261277	0.720757184	0.051609709	0.591884058	1.495992056	1.811931225	0.489466471	0.25815121
RNASE3	0.183931387	0.092662964	0	0.424491685	0	0.163650256	0	0.031960673	0.444052324	0.242235354	0.109794146	0.038580813	0	0.059718249	0	0	0.200109993	0.363549035	0.904666073	0.52028652	0	0.216622957	0.094830966	0	0.267353384	0	0.211870638	0.056576075	0.135381477	0	0.072368293	0	0.096507396	0.159270225	0.610767995	0	0.216548417	0	0	0.7963155	0.079155968	0.126009187	0	0	0	0.098317439	0.579876013	0	0
AVPI1	1.398692992	0.967463829	0.912311857	0.781169781	1.603040102	0.774437875	1.238133527	1.729425704	1.300129376	0.682155117	0.740805542	0.887832803	1.466834991	0.476422758	0.291199087	1.959875215	1.561464365	0.4985074	0.783198154	0.46144317	0.847928362	0.662962413	1.309986957	0.82765956	0.7639733	2.438580875	0.826183907	1.299015057	2.134400197	0.388140766	0.799810795	1.236970872	0.872092755	0.95650044	1.030495876	0.694429906	1.467802905	0.717867472	0.597971311	0.94127194	0.979545081	1.08064806	1.302456598	1.067743755	1.189582246	0.484426167	1.314192709	0.740113767	1.291882734
RNASE4	2.400279149	2.292027235	0.619505773	2.273655919	1.287250807	3.500424702	0.457955995	2.073057414	2.54134094	3.992313404	1.258579023	1.318781632	1.980660672	1.430825331	3.095410673	1.138365316	2.204234307	2.752035813	1.822058703	2.356570919	3.709131454	3.641217873	1.477659901	2.600856595	1.911764777	2.242370001	1.55069693	1.664849217	1.419995573	1.431933571	3.117408466	1.559411383	1.477314334	2.72850832	2.954948294	1.113128614	2.605760169	2.097997936	1.893189072	1.733050029	1.292312121	1.962950513	4.728090452	1.519726882	1.889793543	3.044136165	2.77421208	1.858024431	2.139769751
TSKS	0.221815353	0.118159776	0.215217216	0.089753704	0.023086047	0.133024951	0	0.030852646	0.124550497	0.17122304	0.036235323	0.431580362	0.074732359	0.166514829	0.011820656	0.156257402	0.050875135	0.143357513	0.070516251	0.049517404	0.234558765	0.125908308	0.020866706	0.051495319	0.020844039	0.17200857	0.071600656	0.190941466	0.288673838	0.054652663	0.046969447	0	0.073028729	0.087562501	0.126031537	0.040735182	0.044401264	0.038266231	0	0.266755641	0.038733646	0.072278319	0	0	0.020858669	0	0.082193396	0.053954024	0.104983393
SLC25A19	1.986575215	2.102410753	1.406963284	1.767348136	1.273193304	1.417505899	2.039246433	1.444328793	1.959314994	1.051983976	1.659035585	1.490590859	1.650994793	1.660862651	1.785459275	1.67463945	1.509528444	1.424879275	1.088632561	1.755323499	1.008409235	1.420924438	2.261722559	1.790157081	1.019031225	1.282451436	1.546749755	1.578274462	1.805495665	1.149166135	1.847438873	1.250860967	2.359397148	1.282405754	0.979651647	0.855950687	2.02551524	1.432577185	2.090622407	1.875521855	1.487912368	1.38502737	1.365427336	0.789312175	1.606383246	1.998740658	1.292248631	1.811675358	1.317640159
RNASE6	1.662459028	2.297793128	1.109183218	2.787889611	1.607616649	2.265977174	0.388767719	1.889823342	3.2539698	2.011325585	1.731726529	1.383785896	1.002798671	1.173050912	1.29271981	1.314978408	2.133794107	3.559695213	3.040984587	2.878786945	2.175936501	1.17459707	2.164942142	1.716845316	2.564545378	2.291722161	2.177215513	2.510005147	1.134262944	0.571448846	1.37676918	1.005590096	1.822374585	3.137183652	3.574930134	0.960737823	3.183874413	1.834254215	2.001467451	2.355870044	0.936179148	2.723545584	1.380352787	0.770993494	1.284530925	2.199503508	1.826941056	1.110523467	0.804522481
BCL6	4.128113918	2.213805178	3.339362853	2.758471156	4.229971212	3.263681585	4.232710047	2.685541588	2.904039694	3.182191337	3.302174744	3.848824874	3.279416133	2.626001943	3.413758472	3.291707218	3.017965424	2.756063851	3.463685941	2.652128193	2.988225221	3.795172281	3.133585514	3.875729628	2.825507439	3.064001798	2.67092366	3.409117854	3.588861248	3.075833915	2.531776085	3.315069961	2.441914708	3.207642763	3.285715659	3.899316945	3.459886576	2.534437218	3.035881526	4.290216993	3.131080967	2.75138092	3.200760584	4.016687152	4.171787608	3.67226759	2.773927064	3.273612655	3.952487645
EDA2R	0.059655759	0.020118379	0.019267615	0.027784919	0.018598826	0.020237452	0.073128518	0.071187199	0.117394647	0.018492541	0.079602576	0.020999487	0.019498525	0.01852392	0.004333171	0.009622304	0.071411105	0.037121251	0.044746439	0.025559002	0.097031647	0.03126974	0.109474911	0.047759726	0.033386968	0.041694142	0.035785832	0.040150803	0.065270715	0.026635345	0.112455101	0.115205099	0.017886816	0.055682782	0.075057977	0.042422436	0.020733361	0.069204815	0.015446251	0.078191262	0.001912575	0.044223722	0.030315446	0.044964332	0.019835836	0.038955989	0.028866693	0.070605457	0.048105414
RNASEL	2.557437606	1.780909535	2.756223525	2.122726908	3.104397423	2.26485016	2.313198953	2.84014065	2.212463493	2.336149677	2.209346856	3.339873019	3.046027132	2.202659457	2.256466054	2.176717609	2.925713577	2.102704856	3.173170263	1.601240473	2.303979295	2.205097777	2.755668269	2.557075043	2.103510119	2.243944311	1.287572885	2.21669321	3.021439967	3.236730245	2.73790095	2.246395226	2.160220257	2.508556732	2.316666826	3.337884798	2.896014969	1.983417946	3.174511165	2.825829153	2.79151244	2.667338912	2.49275948	3.135718327	2.873289999	1.924600467	2.173768394	2.624278946	2.510573409
EXOC4	4.875714858	5.640363102	5.334925012	5.268470999	5.493590188	5.546842803	5.594355506	5.51206158	4.988608113	4.933501992	5.760520414	5.346645411	5.233760381	5.677447922	5.514190194	4.885337907	5.132351002	4.764566982	5.291194586	5.269665637	4.97109867	5.290212884	5.407676698	4.947963294	5.460932522	5.742772436	5.599655105	5.420575147	5.4239384	6.200214515	6.010163237	5.499678196	5.817908912	5.205424378	4.871362016	5.590740624	5.133377962	4.887486339	5.079807756	5.57887883	5.347273874	5.016342055	5.53598697	5.543083402	5.725039409	5.144968892	4.719614651	5.686653057	5.821073676
SNORA63	11.21508578	11.49880991	11.80722425	9.812621031	11.19516667	10.70985676	10.51849243	10.80266656	11.95347048	11.49698465	11.01573721	11.16944733	10.40404955	11.02575328	11.84840788	10.35434071	9.664660514	10.67048157	11.60428051	10.44539128	10.45230176	10.84702129	12.70802799	11.12085974	10.40059973	10.95457781	10.80703985	10.80541572	11.75284522	10.38342051	11.39704715	12.5953948	11.38808829	8.696774387	11.31238607	10.10846819	10.56375629	11.35248658	11.2182591	11.86538334	11.32439269	10.24335454	10.67626214	11.45685383	11.50516419	11.33670825	11.1427233	10.86077372	11.6885348
TGIF2	1.033018085	1.149708544	1.360053115	0.729527409	0.723505237	0.689151815	0.684158561	0.681034632	0.792320697	0.703128966	1.061860202	0.415415226	0.81812815	0.565273442	1.204073991	1.094692497	0.448826214	0.690451046	1.072087812	1.024135972	0.655223868	0.57237262	0.436034463	0.666107452	1.224038675	0.951595818	0.672108315	1.290675511	0.066695246	0.699062603	0.699046887	0.702407063	0.56472586	0.830578462	0.747216271	0.692948284	1.175451314	0.62154934	0.8092529	0.831399804	0.584079672	0.631038519	0.894717082	0.829242916	0.635120249	0.315219587	0.516787984	1.120142828	0.832146544
CDH26	2.056558046	0.500963306	1.475482232	0.430131784	3.928743918	2.296223102	3.860683733	2.802167803	0.498287029	3.504761848	4.131584412	0.310537685	0.56618237	1.157803041	0.67352368	2.756029638	1.560144302	0.372022116	3.317113242	0.359054679	1.377188196	4.115976948	0.872096227	2.014664241	1.581154534	3.846698649	0.424043048	2.059189122	3.056196568	3.489594805	1.925135383	1.083590269	0.40812374	0.481804433	1.395180587	3.598071367	2.147274081	2.84555735	1.979916109	1.022637934	2.609018782	2.587832043	3.906946112	4.078457226	3.92077695	3.687252961	1.749371628	3.954543851	4.629617917
TTTY2	0	0	0	0	0	0	0	0	0	0	0	0	0	0	0	0	0	0	0	0	0	0	0	0	0	0	0	0	0	0	0	0	0	0	0	0	0	0	0	0	0	0	0	0	0	0	0	0	0
SNORA62	7.364037526	6.153117705	8.67224835	2.685793871	5.530868129	6.260638292	4.886430196	6.286694673	5.929637927	5.690318373	6.112657411	7.004471059	6.889695366	4.584333275	5.393248489	3.427015698	3.393920311	5.884952884	7.257888841	5.203047793	5.279963331	5.204500766	6.942916334	7.506711104	4.475464787	6.924765899	4.770472996	6.243202852	5.879298531	6.559343197	6.843534773	7.291320586	6.087689013	4.527887868	6.783238912	4.073262521	5.289095791	5.469900198	6.122407841	6.890847015	5.522657467	3.638937116	4.758577899	5.683964016	6.718424705	5.658544761	4.676666705	6.259241333	7.349613581
RNF2	3.473959901	3.767604177	3.564939543	3.317274859	3.249585785	2.796644211	2.962564823	2.916790632	2.579332094	2.924039846	3.271329945	3.07673786	3.302259423	3.246910842	3.264681377	3.528008314	3.479663157	3.004850499	3.092570982	2.839848481	2.888240876	3.506075069	3.225277476	2.476730012	3.455490908	2.700807338	2.832052311	2.906188359	3.019207472	4.109158231	2.593743082	3.759561048	3.463761791	3.175363312	2.841622875	4.120616883	3.52482566	2.427448054	3.723531182	2.36214263	3.129063307	2.745964187	3.222285016	3.357554331	2.999818044	3.232155696	3.098143658	3.396753039	2.328546411
BRD2	3.641517827	3.83212952	3.559924824	3.072329498	3.648000408	3.458573451	3.511459628	3.392361491	2.809839881	3.214293321	3.434780626	3.382356452	4.43535029	3.469363023	3.687165451	3.644302445	3.202362239	3.099314836	3.457548794	2.953987465	2.995688151	4.42401314	3.347084911	3.030263148	3.480680897	3.257232688	3.676173335	3.179952745	3.31788527	3.624429196	3.817754053	3.447028384	2.993295652	3.175818397	3.095141312	3.800083832	3.675040291	3.157598564	3.570359362	3.48002441	3.639301495	3.41378876	3.404948	3.85212351	3.972843497	3.552397792	3.358900547	3.744569432	3.257158306
BPESC1	0	0	0	0	0	0	0	0	0	0	0	0	0	0	0	0	0	0	0	0	0	0	0	0	0	0	0	0	0	0	0	0	0	0	0	0	0	0	0	0	0	0	0	0	0	0	0	0	0
BACH2	0.62128797	0.330371231	0.169216885	0.295371055	0.030229737	0.702772128	0.075968317	0.34969367	0.199064465	0.55045079	0.374417114	0.152607189	0.061594934	0.41397628	0.863482977	1.211508555	0.170751118	0.424215432	0.327462344	0.25331719	0.456037209	0.060398479	0.080484562	0.535244224	0.215598275	0.226118778	0.532740328	0.399162754	0.152689929	0.052060135	0.102060832	0.015082171	0.396653559	0.716106884	0.705988634	0.059759298	0.952411895	0.663927465	0.164487942	0.85673058	0.46417961	0.429575489	0.373992991	0.033763507	0.083711012	0.34255279	0.306113003	0.050958731	0.188755718
RNF4	2.433700278	2.707188261	3.259145388	2.883499298	2.706205354	2.790728355	3.020256657	2.229270396	2.692665805	2.110208265	2.964040093	3.326024655	2.77489926	2.753139372	3.234012298	2.309637352	3.000695852	2.815690368	3.020258258	2.704384489	2.372884772	2.72372378	2.937014107	2.770426693	2.876597944	2.513826241	3.08813417	2.859382295	2.800844325	2.724101764	2.719708187	2.307749095	3.303668071	2.619341475	2.875403158	3.015870737	2.84028108	2.627804543	2.841201702	2.773221893	2.83722978	2.583870656	2.877054224	2.826514099	3.51063514	2.827281976	2.652470799	3.016817601	3.006289772
RNF5	2.71119769	4.007232514	3.192843083	1.97973358	2.826810575	3.530066997	2.904012803	2.91017899	2.436491442	3.166203107	2.916108111	3.103502215	3.842891849	2.853515877	3.018482073	2.939956106	2.632279584	2.81059174	2.694280328	2.60311437	2.698628316	3.687688472	2.7573558	2.337753147	3.117432545	2.880278944	2.78185038	3.280103481	2.828332598	3.099956434	3.090075107	3.772317844	2.803853676	1.951073407	2.812595161	2.705441944	2.524184206	2.839340476	4.096958236	2.968253858	3.095461826	2.57812989	2.525507055	2.955507236	2.851100798	3.308071304	2.264253486	3.352412966	2.978599595
ELOVL5	2.221885917	2.209552795	1.505351581	1.990867223	1.545884656	2.085230586	0.296180572	1.815398055	2.669598727	1.892449787	2.078261599	1.956841021	3.285149853	1.928163206	2.678042052	2.36174583	2.133782937	2.511003679	2.159659958	2.78337647	2.236388959	1.025641891	2.6468003	1.964782733	3.044981027	2.13003729	3.114942726	2.020716812	2.076579176	2.408566134	2.34713603	1.084283894	2.587078236	2.627754212	2.489249124	2.618836697	2.674377007	2.04433015	1.515627546	1.999078956	1.327255526	2.140540531	1.621746121	1.643274797	1.987523644	1.498996083	2.125877741	1.772284583	1.886947601
SLC5A7	0.100255017	0.006649091	0.261861954	0.005716767	0.064053554	0.351662147	0.584347939	0.806324977	0.016003888	0.432102033	0.107138929	0.058692864	0.19393078	0	0.025470077	0.014221232	0.029589698	0.041621542	0.006244727	0	0.071710473	0.459557245	0.117907664	1.005032531	0.317012662	0.370068839	0	0.222933827	0	0.163968332	0.544504064	0.260126134	0.018416059	0.046159057	0.040167667	0.429961201	0.05114706	0.120733544	0.089140549	0	0	0.614197079	0.30056347	0.196350299	0.405712804	1.177686956	0	0.092205199	0.020067571
HAPLN2	0	0.012500421	0	0	0	0.022555963	0	0.008454185	0	0	0	0	0	0	0.009649181	0.013399088	0	0.007213782	0	0	0.056585968	0.007645144	0	0.028230331	0.008537466	0.048834469	0.014892128	0.015059723	0	0	0	0.009390313	0	0	0	0	0	0	0	0	0	0	0.035531024	0	0	0	0	0	0
SAV1	3.349563143	3.269333982	2.557357822	3.113582109	2.698872527	3.131352306	2.149005776	2.584737154	2.719577709	2.667277271	2.314568215	2.020842893	2.256172303	3.643060714	3.80455218	2.537889816	2.910806746	3.176976271	2.840525181	2.785732554	3.140750532	2.383866352	2.453068555	2.721796991	2.926119738	2.864277278	3.635859048	2.525822531	1.807594421	2.902902197	2.16436099	2.149966352	3.056130013	2.965586348	3.473901077	2.637145734	3.734237442	2.623460004	2.844649909	2.663931692	2.774688072	2.40640778	4.311651124	3.025358855	2.827734118	2.145426555	2.502137615	2.588871094	1.675017299
TRMT11	3.586397255	5.2869637	3.782800968	4.189406586	4.450479664	3.786653621	4.376248457	4.175292224	3.206467881	4.530664928	4.414213163	3.780487584	4.41089262	3.997781536	5.088109555	3.780003428	3.526935668	3.854185731	4.421239895	3.687763937	4.126485537	4.086780316	4.4421003	3.811027738	3.885248783	3.966830301	4.79707391	3.653949822	3.167026355	5.144759102	3.877849141	3.378719057	4.815778315	3.952383148	4.198929673	4.527356781	4.451585874	3.654520374	3.158740945	4.340598442	4.644341336	3.71897005	4.518672755	4.699746061	4.301383684	3.72989664	4.231935802	3.97932984	4.536652819
MRPS35	3.472555889	3.117305336	3.315720541	3.276171758	3.217887457	2.828795284	4.022100488	3.24436504	2.945113834	2.731079945	3.506650475	3.025528956	3.487434382	3.529390033	3.100298962	3.080322431	2.927434883	2.523385197	2.896656865	3.028190611	2.536154011	3.855649897	3.794805906	2.913772425	3.111267491	3.071915052	4.19207522	3.489211294	3.564639237	3.650971863	3.280673898	3.757427194	2.891925489	2.71323922	2.782071902	3.323522071	2.812384716	2.486557411	3.290005782	2.362269405	4.25572475	2.972177028	3.197416734	3.035789989	3.587010655	2.587313372	3.295065214	3.569684457	3.272871091
APOBEC3G	3.174653778	2.196425097	4.490585836	2.628607585	3.715902162	2.295512371	2.113906928	3.834459999	2.231134208	2.411471604	2.896666032	5.612715591	4.314494153	2.72578642	2.405850732	2.268545482	3.783164717	3.72654982	3.34701933	3.576186128	2.662285826	3.270480583	2.620995674	3.636300968	4.988576321	2.967978187	1.611964929	3.421608188	1.995435388	1.842198347	2.783565554	1.508697305	2.671224416	2.907081967	3.003479272	1.847558985	3.641095339	4.461290586	2.681675296	3.357693901	3.692776072	3.530738567	0.944630997	2.960952979	3.007379351	3.731262806	2.233940485	3.347951873	4.100318356
RNF6	2.718123603	2.420626741	3.392447784	2.927934999	2.736129702	3.053501651	3.35905023	2.862209574	2.54978313	2.361999437	2.688265322	3.257980242	2.533294257	2.89497618	2.122811869	2.845067381	2.672615144	2.26553253	3.114583353	2.541450897	2.154126641	2.836474656	3.210192367	2.518291895	2.619506486	2.587767915	2.422623161	2.772141934	3.196429026	3.597927465	3.453136105	2.968715471	2.832080591	2.389013315	2.699215796	3.781792077	2.871033476	2.455156425	2.913780614	2.244137149	3.573981887	2.959706346	2.635098227	3.288445697	3.205186874	2.194489842	2.76144997	2.928506959	2.83844678
PPCDC	0.322141141	0.452072316	0.508738093	0.215102271	0.317012365	0.276213687	0.348158945	0.362684983	0.278464379	0.310658241	0.386332262	0.339850954	0.326617296	0.219233919	0.170358519	0.271612268	0.317186365	0.237930104	0.210325009	0.260913264	0.232413952	0.290208014	0.297814599	0.212161613	0.218030538	0.284976562	0.322469572	0.424439663	0.257701258	0.098995978	0.276973744	0.376299056	0.241595494	0.180276448	0.182630244	0.295613152	0.308106944	0.228862856	0.549437182	0.377623825	0.198260229	0.281180583	0.364872045	0.246913196	0.31480494	0.311806879	0.375532149	0.320996973	0.434886269
NIF3L1	2.516634948	3.540813643	3.010305527	2.629797241	3.020952522	2.247227022	3.103340098	2.942893529	2.475689569	2.572841081	2.726398166	2.774420471	2.897950565	2.141845177	2.653007517	3.102603039	3.211483957	2.471819049	3.027216626	2.537255039	2.106143379	3.896946908	3.065691692	2.397820541	2.67362214	2.566756293	3.067318251	2.938668313	1.98068075	3.44566152	2.789831879	3.299859257	2.870882996	2.088582427	2.454609089	3.076004723	2.371593722	2.330577564	2.43651259	2.45775076	3.015067925	2.69230542	2.978020274	3.010584759	3.042763172	3.708253452	2.74129904	3.268053583	3.129621826
CCDC90B	1.823346521	2.090359748	1.763030304	1.406406673	1.954321677	2.289235268	1.971789093	1.987627698	1.953285296	1.649298366	1.830361299	1.451382809	1.707101142	1.728194885	1.460206722	1.236637212	2.023039568	1.961530807	1.979449049	1.423250639	1.712173098	2.189792113	2.354606937	1.670675953	1.743104205	2.072771571	1.574339273	1.614553105	1.516153392	2.271608962	1.5460913	2.097316382	2.60820894	1.575696427	1.776869829	2.276993719	1.78319745	1.445094689	2.012557356	1.349990547	1.307229972	2.033964817	1.677558552	2.354422436	1.946918324	1.49033922	1.800711383	2.042382241	1.480910734
FASTKD5	3.266612833	2.982111977	4.016923348	2.961131403	3.189158125	3.158746305	3.459221822	3.330361901	2.306255399	3.178490772	3.311593804	2.84022142	3.001181711	3.079175509	3.535159606	3.617968199	2.7861158	2.601597603	3.16488007	3.145057973	2.320765712	3.497780587	3.846317338	3.152527374	3.225904696	3.405871451	2.822245012	2.961893549	3.474099266	4.279880504	3.296495926	3.681053283	2.650067553	3.202040316	2.706209705	3.316452046	3.53243553	3.022620798	3.409274789	2.981020099	3.082112342	3.000320288	3.32132321	3.426547207	2.829591018	3.391993067	2.936405457	3.562443285	3.082380529
CCDC81	0.75353709	0.264282736	0.223600731	0.4867937	0.570815355	0.358201647	0.640366596	0.575834108	0.304393919	0.473111196	0.503287173	0.552210631	0.935813957	0.588855777	0.795054233	0.481660804	0.424188582	0.410050661	0.860798709	0.74323053	0.847124809	0.302891474	0.460872581	0.420828733	0.515045521	0.429076372	0.935396301	0.622524702	0.276909243	0.937565249	0.75183726	0.262458479	0.468064712	0.630145032	0.379881043	0.674661571	0.831028993	0.407924972	0.508922226	0.756426069	0.382117202	0.347260383	0.532020106	0.42607122	0.488294204	0.449332829	0.378919642	0.819171308	0.692553053
HPSE2	0.182795059	0.202277333	0.012587518	0.0904243	0.139449123	0.777781287	0.02834	0.137867164	1.969006617	0	0.198990851	0.035525759	0.06084643	0.121831047	0.024678905	0.177409883	0.016360649	2.27691513	0.054084315	0.049561178	2.812845208	0.040629776	0.159183838	2.434590714	0.197924175	0.572251099	0.013927451	0.105717665	0	0.153004771	0.317363274	0.01533176	0.900616874	2.590886753	0.795709694	0.036937586	0.702790962	0.35244058	0.109812223	0.171003299	0.075338	0.788771433	0.132455788	0.019710471	0.217132737	0	0.004599785	0.028538507	1.42972959
AASDHPPT	2.632198565	3.027732266	3.165947182	1.863852236	3.11157683	2.281794784	1.889643249	2.145771616	2.424832394	2.76365337	2.914633648	1.977086509	2.632666652	3.251682934	2.192766973	2.205868621	2.527606476	2.370005787	2.526736525	2.19944594	2.09035783	2.96654844	3.518128538	2.468095927	2.449218741	2.526534726	2.269125973	2.423305348	2.557627281	3.419110952	3.354807529	2.535104061	2.844177546	1.942314158	2.239951538	2.768823918	2.511337661	2.341308494	3.11833887	2.140983436	2.181338799	2.878859572	2.61759469	2.169721154	2.771827471	2.274642045	2.497262054	2.839854196	3.05442039
BCL7A	2.575138532	2.803323327	2.690348556	1.587880699	1.599907027	2.091582062	3.025076322	2.265743899	0.755044712	1.925322236	2.85663481	2.331102616	1.380886178	2.016105822	2.219395159	2.540836325	2.082483639	1.78358788	1.842806019	2.203770846	1.794999025	2.690301593	2.320366437	2.284800976	2.054561559	2.197951418	2.123874253	1.885536823	2.279867817	1.98128018	2.406412319	3.38852564	1.734934986	1.713836912	2.012435286	2.370499313	2.271104554	1.656487318	1.897492605	2.12071652	2.168329083	2.108856499	2.251132312	1.820961004	2.828989146	2.09239627	2.208123687	2.858452545	2.462462105
RNH1	2.982909735	3.825211653	3.689938002	3.844534514	3.635088851	3.263652772	3.012483853	3.709189425	4.119901866	3.059838946	2.893343086	3.964062856	3.438996486	3.993536671	3.443111338	3.90216514	4.454603375	3.425513222	3.442578176	3.373163528	3.47686357	2.578800649	3.160908356	3.762644387	2.96248886	4.110862848	2.803578823	3.528223601	3.790701745	2.544510493	4.006407104	3.067607553	3.212000817	3.202479731	3.133853118	3.120716358	3.371587032	3.337313148	3.447881899	4.024191177	4.151104371	3.444118197	4.039212819	3.375594151	3.245448421	2.948815576	4.044856011	3.10634444	3.227846268
NYX	0	0.036716071	0	0	0	0	0	0	0	0	0	0.010093602	0	0	0	0	0	0	0	0	0	0	0	0.014005472	0	0	0.029260656	0	0	0	0	0	0	0	0	0	0	0	0	0.113411726	0	0	0	0	0	0	0	0	0
AGBL5	1.846354334	2.137808123	1.955803037	1.568608526	2.072685653	1.868374968	2.299031663	1.783967988	1.640558014	1.816700179	2.429144452	1.38853706	2.124079729	2.380665324	1.483033387	2.581696661	1.528993786	1.667272075	1.559093395	1.530281573	1.619997343	1.952821145	1.54999008	1.512624403	1.74637697	1.798120768	2.41922459	2.149460348	1.820767982	2.452037512	1.709644519	1.717547823	2.057551455	1.470888991	0.994464108	1.943551692	1.224274938	1.204069996	2.904548313	1.853015135	2.249219269	1.562024355	1.699160073	2.229499194	1.813575033	2.255772652	1.548703973	2.261651582	1.688944892
RNPEP	3.373636651	3.414367579	3.66207103	3.300958273	3.752038332	3.334132561	4.037818248	3.565533614	3.395103021	3.622565508	4.133922736	4.351535235	3.128751618	3.219441802	3.043977322	4.204177967	4.374723047	2.968795206	3.244995165	3.12906346	2.99308467	4.406548042	3.760990825	2.829308917	3.323272698	2.782210692	3.00978397	3.313143255	3.904134326	2.957311098	3.993989986	3.911844817	3.454908485	2.827348742	3.217955813	4.339498688	3.305800429	3.579576632	3.193814099	3.476927402	4.026036171	3.673330819	3.595050455	3.854181283	3.861993289	3.246071767	3.685687207	4.367319429	3.161487624
C2orf43	1.59367846	0.898113661	1.302389211	0.861687138	0.944686081	0.867667536	0.781683525	1.294613773	0.575128537	1.035937245	0.889813248	0.729363287	0.816572424	0.933677313	0.764354333	0.851664926	0.794153384	0.620020141	0.946993028	0.686085633	0.529960403	1.003752525	1.113731319	0.837513373	1.010237889	1.015488053	1.083209972	1.264835103	0.994888139	1.043982462	0.817497795	0.794852914	0.741051147	0.824354587	0.622935851	1.067395291	0.591437588	0.73930496	1.247066718	0.874282625	0.384896402	0.964293363	1.241121379	1.147138351	1.142583516	1.024721881	0.74923338	1.099916082	0.843911934
ELAC2	4.655670403	4.866510441	4.752471303	5.064300971	4.842944764	4.447624089	4.972972012	5.332958446	4.820541122	4.805826491	4.872175446	5.028889645	4.942351445	4.829141354	4.773788647	5.477388828	5.207275459	4.73448978	4.764755991	5.428243987	4.666750426	5.505175027	4.391083737	4.972548711	4.611890993	4.850908973	4.568986923	4.827366979	5.031857184	4.58279747	5.327794378	5.360176548	4.725831951	4.793131658	4.224966602	4.183573829	4.882417792	4.357219345	5.449848263	4.945979803	4.754536253	4.56020757	5.038666465	5.359690826	4.541554947	4.871254163	5.143287493	4.323646421	4.619247819
ALX4	0	0	0	0.018925374	0	0	0	0	0.008892648	0	0	0	0.04975527	0.004699138	0.747800196	0.117838627	0	0.004249415	0	0	0.006776149	0.02237967	0	0.004187946	0	0	0	0	0	0	0	0	0.192088874	0	0.004508389	0	0.007196674	0.0046459	0	0.005848335	0.027992636	0	0	0	0	0	0	0	0.003728806
GUF1	1.863608502	2.24633616	3.091028786	2.400708845	2.716629151	2.334670021	3.074028722	2.648460034	1.953339034	2.45823788	2.278586018	2.812857605	2.782623157	2.754541168	2.997706915	2.310595655	2.696473384	2.52180964	2.963110768	2.08861555	2.311523063	2.672555243	2.870288406	2.6046816	2.366032105	2.434501355	2.810178289	2.529880634	2.029390657	2.667208464	2.428379756	1.953905701	1.783579224	2.284640046	2.40246036	2.604378275	2.438578052	2.243533049	2.573235191	2.151472783	2.866891306	2.182532221	2.960776413	2.941404352	3.166203967	2.379469691	2.228312202	2.158825015	2.520038121
SPCS3	2.434593108	1.773260561	2.301396365	1.891091135	2.425241803	1.917950024	2.270838758	1.95310168	2.755347871	2.295761826	1.910506013	1.846681284	2.115904523	2.149522778	1.953432315	1.809113519	2.503493899	2.373483681	2.383121009	2.326730995	2.188422894	2.177607033	2.576284056	1.819067595	2.297312825	1.757714453	1.830581032	2.476920834	2.192561879	2.936794799	1.966818717	1.9990071	1.937698772	2.082950337	2.673883716	2.574141665	2.348312781	2.08902617	1.810756026	1.914830833	2.561401616	1.979405456	2.059466953	1.913269221	2.547377816	2.318521971	2.293442846	2.610637227	1.961010448
NAA35	3.422984464	3.936879513	4.117751721	3.666077945	3.926610203	3.771596192	3.46347849	3.296347034	2.995267877	3.354198918	3.764564569	3.368667948	4.315499076	3.76003673	3.349560632	4.346645017	3.381950649	3.571430127	3.575675517	3.657090114	3.463652406	4.183671778	3.478887686	3.820386463	3.632564095	3.097811332	4.314052276	3.446900336	3.346809428	3.704359669	3.415624207	3.360136783	3.646898381	3.751930909	3.178865271	3.69004038	3.956582817	3.530492984	4.08481603	3.372023348	4.162481516	2.983489677	4.121543307	3.435186876	3.470854199	3.410865741	3.801969705	3.334614859	3.43999651
RINT1	3.131509908	3.69391561	3.018284209	3.454386185	3.360221294	3.528495512	3.575418233	3.40435011	2.975552686	3.094487671	3.7464909	3.038286649	3.672278853	3.45476325	3.698484568	3.356353571	3.111893234	3.272542212	3.281499246	4.244334261	3.178395401	3.281339663	3.953444699	3.334751384	3.626122143	3.815688287	3.828781807	3.275383273	3.379811315	4.220120908	3.438251975	3.975728177	4.173485942	3.417259752	3.20170025	3.549718937	3.362330006	3.367397381	3.517307517	3.556338578	3.239844739	3.190138081	3.499081329	3.691425619	3.639733099	3.591938787	3.034292971	3.518228567	3.642499694
ABCE1	3.69042929	4.015662423	3.950122711	3.898845613	3.965822086	3.214120457	4.618735653	3.592756424	3.599514644	3.434434208	4.001423985	3.398886668	3.534278957	3.677278319	4.185778406	3.242203724	4.202092797	3.52132945	4.063119743	3.422618804	3.145176994	4.337570299	4.295393908	3.244917763	3.963864106	3.386631818	3.489201828	3.912295548	3.583491646	4.449196577	3.535463566	3.982386868	3.316804219	3.534316422	3.46164514	4.175172165	3.662516973	3.102344648	3.400766669	2.803485626	4.121527324	3.521624916	4.033636674	3.849866544	3.979645169	4.146099793	4.115964894	4.338303003	3.970521104
SCOC	1.897777654	1.862476459	2.233987871	2.04397462	1.758129948	1.5142073	2.569982358	2.482002025	2.843203546	1.7475266	2.249992514	1.845206634	2.341512543	1.741182224	2.014749422	1.143909543	2.387907322	1.841607802	2.393254957	1.814219365	1.764997094	2.696295988	2.635731128	1.42295904	2.743634657	1.78515653	1.797905034	2.24132922	2.135865549	2.63277178	2.016315684	2.217614123	1.835261324	1.322904736	2.563987498	2.476346195	1.623779258	1.315953238	1.440747438	2.312414972	2.105061019	1.813598762	2.651783737	3.532558685	2.822835935	2.12693786	2.091501695	2.250591041	2.285778584
KCNK15	0.215982646	0.013468479	0.028859279	0.034476001	0.360224833	0.117585058	0.288155056	0.196220212	0.320931963	0.132264232	0.016040298	0.166878651	0.049707858	0.067368434	0.157982062	0.056898545	0.102495626	0.133891525	0.397340393	0	0.153282053	0.016429768	0.027454422	0.22698121	0.009199602	0.435652235	0.047607559	0.346455131	0.170173508	0.28360798	0.301874888	0.11697417	0.20977327	0.092225645	0.095978794	0	0.308175853	0.050252204	0.509469318	0.590629017	0.203531042	0.03676298	0	0.276731387	0.245672934	0.250303421	0.041876666	0.127141396	0.814261203
NBEAP1	0.278809426	0.333446926	0	0.246396321	0	0.108987399	0	0.082070379	0.143586135	0.140613483	0.499030979	0	0.571349271	2.422841249	0.137840123	0.948103193	0.789935189	1.016842306	0.166183849	1.645064231	0.483789138	0.843012401	2.850760956	0	0.235534813	1.192762349	0.38959682	0.143408449	3.428863412	3.010317819	0.343517479	0.778567744	0.042826891	0.071536401	0.755875456	0.30177096	0.326444417	0	0.148889124	0.350496482	1.074062994	1.13258779	0.086898922	0.068806863	0	0	0.385357391	0.207629274	1.693266968
RNU1-4	0	0	0	0	0	0	0	0	0	0	0	0	0	0	0	0	0	0	0	0	0	0	0	0	0	0	0	0	0	0	0	0	0	0	0	0	0	0	0	0	0	0	0	0	0	0	0	0	0
DHX35	2.110563659	2.607430398	2.408620573	2.601755009	2.298284487	2.191725534	2.279498216	2.414330232	2.464397562	2.265396952	2.655908329	2.313379172	2.350976878	2.73082558	3.178047121	4.189769323	2.108791686	2.899214621	2.589038618	2.773532956	3.079679475	2.301986024	2.408220133	2.732996818	2.548477275	2.528544876	2.542488935	2.494901989	1.801416813	3.224202029	2.721185218	2.45712095	2.582067189	2.402039301	2.383715865	2.433821896	2.570235915	2.63005793	2.322164347	2.594329871	2.592033577	2.395326101	2.357130424	2.315038187	2.394180715	2.339151906	1.97848243	2.817279613	2.56506745
RIC8A	2.48788033	3.552447409	2.977099269	3.445781865	3.051142892	2.99482897	2.634035912	2.701414489	2.985987051	2.82611691	2.872574652	3.106578804	2.665372032	3.610636928	3.1904842	3.2146304	3.672796061	3.130068415	2.756938442	2.761069307	2.838326901	3.111995623	2.459455271	2.782418819	2.787667631	2.757797774	2.56377847	2.850897037	2.825621929	2.546137839	2.815189732	2.477681896	2.739110478	2.821892846	2.432427296	3.075450899	2.498126345	2.924503524	2.83302255	3.402701506	3.278332342	2.631817464	3.043360197	2.881578398	2.458352126	2.318952721	3.21693617	2.5990125	2.678525365
KLKP1	0	0	0	0	0	0	0	0	0	0	0	0	0	0	0	0	0	0	0	0	0	0	0	0	0	0	0	0	0	0	0	0	0	0	0	0	0	0	0	0	0	0	0	0	0	0	0	0	0
CYB5RL	0.546569018	1.660003098	0.898729053	0.771489615	0.536028628	1.029592817	0.984360619	1.370370056	0.608675459	1.019281381	1.118947364	1.102739286	1.292637827	0.742606366	0.801283168	1.249024857	0.386813273	0.678945535	0.938786244	0.523849337	0.761088586	0.770970474	1.196779926	1.383906999	0.700354741	1.157270361	1.879422691	1.154301956	0.89756889	1.128247766	1.353798554	0.771975336	0.866325607	0.709684894	0.822487022	0.889648622	1.147144327	0.827883045	1.961281653	1.530330343	0.941961836	1.220103453	0.859486791	0.923781329	0.918455813	0.975969346	0.451549406	1.430825699	0.945654802
SNORD68	4.172943266	4.422913249	4.913246014	2.312952137	3.751434043	4.705124564	2.669428339	4.659985699	5.433415478	5.272780242	3.586031326	4.12440741	4.560772131	3.356992901	4.132006572	2.390656755	2.79043299	4.607009424	6.381807257	4.191649867	4.513045991	2.593281479	6.056062025	4.705465417	3.788987533	4.058265017	3.383857345	3.097065056	5.03548785	3.553724248	5.865279536	5.325760451	5.691559502	3.12734333	2.897434008	2.111099367	3.892425353	3.996224016	2.929708037	6.283914415	3.643594289	2.280202135	3.625366172	4.653440675	4.469981896	3.87536941	2.126353934	3.422160254	4.790266927
UBE2MP1	2.442903386	2.546859913	2.731829434	2.205033676	1.86902709	2.236958603	2.122445689	2.071912495	2.277682079	2.189359989	2.190408844	2.206203489	1.97261979	2.085165751	2.9427819	1.86778383	2.065935385	1.90586636	1.700882794	2.357567388	2.007779327	1.928441537	3.018560863	2.060216047	2.053744961	1.902090703	3.114515015	2.490245186	2.724112342	2.658150187	2.652850156	3.044506729	2.020878362	2.01569839	1.822704851	2.064910052	2.358016355	1.938425177	2.582676936	1.794870406	2.463954058	1.792885376	2.053418254	2.30089541	2.635005515	3.107514523	2.332034337	2.388686978	2.391261162
C8orf49	0	0	0	0	0	0	0	0	0	0.676842332	0	0	0.239283867	0	0.279804474	0	0	0	0	0	0	0	0.011838194	0.132123524	0	0	0	0	0	0.109169338	0.0267511	0	0	0	0	0	0	0	0.064066905	0	0.154268178	0	0	0	0	0	0.105390063	0	0
RNU2-1	0	0	0	0	0	0	0	0	0	0	0	0	0	0	0	0	0	0	0	0	0	0	0	0	0	0	0	0	0	0	0	0	0	0	0	0	0	0	0	0	0	0	0	0	0	0	0	0	0.17335392
MIIP	2.080636799	3.37922321	2.750616944	1.978991701	1.718462772	2.467771515	2.364728664	1.919069018	2.423133818	1.972778106	2.050993251	2.593317732	3.135563745	2.70169745	2.275820652	2.509246468	2.300690788	2.158722463	2.110989505	2.588368007	1.872652582	2.452778478	2.194925042	2.1995595	1.994699708	2.200576842	2.482834496	2.596426236	3.039841264	1.889486292	2.932031295	1.677216441	2.059380032	1.718418254	1.448160727	2.170636151	1.699015476	2.092855537	2.910327973	2.589990422	2.850384123	1.897428885	2.092196954	2.030974334	2.438261497	2.10604887	1.797332474	2.307015361	2.680537528
LOC606724	0	0	0	0	0	0	0	0	0	0	0	0	0	0	0	0	0	0	0	0	0	0	0	0	0	0	0	0	0	0	0	0	0	0	0	0	0.05743671	0	0	0	0	0	0	0	0	0	0	0	0
ATG101	3.667706258	3.943766844	3.277801528	3.532523443	3.243056652	3.316813364	3.750784735	3.178875095	3.851073979	2.942653874	3.303143269	3.395000988	3.601789451	3.810485389	3.490120861	3.869810223	3.39816633	2.950184353	3.202975299	3.042854519	2.804892539	3.928464042	3.437585052	3.590811921	3.512838067	2.990458854	4.039135138	3.610220497	4.490370812	3.16016068	3.901200717	3.047463184	3.305237508	3.030086704	2.904334158	3.106062905	3.154073998	3.705369756	2.983402963	3.402193662	3.484682418	3.490424106	3.396532227	3.069397768	3.566154749	3.930166123	3.490384967	3.404309266	3.486864565
GAS5	0.2067031	0.536969171	0.112297727	0.175287608	0.261653916	0.26798392	0.544115357	0.036155798	0.125305525	0.08294519	0	0.127125792	0.357142297	0.131930052	0.195203573	0.264781185	0.059549545	0.20353478	0.050030198	0.127292088	0.271754263	0.096030757	0.206568991	0.060273282	0.072115948	0.103440731	0.063231657	0.183875337	0	0.218079588	0	0.190281151	0.334861996	0.179174457	0.064790096	0.324427419	0.197589042	0.13049867	0.129963363	0.083536353	0.089357135	0.30176785	0.147522921	0.059848548	0.174066426	0.056512567	0.235104571	0.30436807	0.464457833
PROK2	0.240101213	1.011424497	0.172318216	0.203960018	1.795340716	0.804443444	0	0.285410624	0.582788025	0.158252694	0.025100068	0.017253234	0.051977984	0.439823349	0.870914389	0.171581777	1.567954949	0.059915483	0.114973584	1.406251297	0.076069894	0.535526304	0.028718353	0.023916979	0.164143878	0	0.074045385	0.02538797	0.648678499	0	0.56513249	0.471639697	0.099840926	0.552189686	0.826908419	0.069566989	0.769356301	0.585702649	0.052325377	1.577899357	0	0.325634766	0	0	0.138144013	0.190138903	0.366198178	0.161336808	0.021310773
PAPPA2	0.183825928	0.067157293	0.050611797	0.16718699	0.009010088	0.361886443	0.045434325	0.047650717	0.454392445	0.500154885	0.038668197	0.272891284	1.689242271	0.510965581	0.016044629	0.105043964	0.006688274	0.154934955	0.569905639	0.050466177	0.116104456	0.224331888	0.508887868	0.497365611	0.499794372	0.14607444	0.122907171	0.601329983	0.393311831	0.727075525	0.554947437	0.008943605	0.230017621	0.689224786	0.021756461	0.027811061	0.26095064	0.029811248	0.101329334	1.978764815	0.999079373	0.125935501	0.042196383	0.023392894	0.028280768	0.08033831	0.043906028	0.021194971	0.0475435
CELF6	0.243129313	0.303401699	0.199085539	0.269680345	0.276862628	0.65610124	0.084015982	0.539620376	0.178974632	0.365655654	0.169069852	0.156182658	0.386739476	0.125337643	0.408845824	0.16703645	0.099395945	0.274477501	0.309057401	0.235041527	0.446275659	0.202472622	0.196493306	0.495850856	0.151920655	0.276632718	0.41867129	0.365530709	0.139956219	0.139171737	0.283337158	0.056707364	0.202066701	0.389961786	0.327686612	0.099905953	0.240444551	0.295766932	0.20160528	0.860165915	0.274775889	0.340300189	0.417168581	0.253541942	0.614777507	0.079698438	0.155536992	0.140419292	0.269877758
EEFSEC	2.514643761	2.97199119	2.714947816	2.594412696	2.621965804	2.624464599	2.536263534	2.596139331	2.218804229	2.147895777	2.907206353	2.801363802	2.07311172	3.212378821	2.70358591	3.590197679	2.287683111	2.298225096	2.62166109	2.421220344	2.281773744	3.045316428	3.92840032	2.720315015	2.609390392	2.874323812	2.569762712	2.502788292	3.335652148	3.103206562	2.870670618	2.634386288	3.063604494	2.205490786	2.037377539	2.30805125	2.43759754	2.085315229	3.123390661	2.707951724	3.419024224	2.043998646	2.101005759	2.539663541	2.54422571	2.52214181	2.270301204	2.914657781	2.452947688
CELF5	0	0.074788156	0	0.002746384	0	0.017270285	0.053583418	0	0.005139667	0.005028188	0.00380746	0.003480447	0.034126527	0.004069517	0.013094514	0.009116097	0	0	0.003000306	0.011296245	0.001958921	0.005846518	0.002182132	0.001209924	0	0.002107407	0	0.010247797	0.035915672	0.047065378	0.027838519	0	0.012546222	0.006239426	0	0.000715266	0	0.002683514	0.002672014	0.005065007	0.006331036	0	0.003051445	0	0.000727462	0	0.006679946	0.00285313	0.022453042
FKBP10	4.946679386	6.568124654	3.251625881	4.907822474	2.441484076	4.034621232	1.511252285	2.581886748	5.983652448	3.684779258	3.64324351	3.369777911	2.368440498	3.534583392	6.314975952	3.119254937	4.597667291	4.694952017	3.361532689	6.304471151	4.958034535	5.1505422	3.518298856	4.79471825	4.872045442	3.711805633	5.164719647	4.124594079	3.822309328	3.488885105	5.529736114	2.964703908	5.204927161	4.659514361	4.703115532	2.797503897	3.913772214	5.569516473	2.894749157	4.828261541	4.264082108	4.637649165	2.556802965	2.048235171	1.762688837	3.442274216	3.857117304	3.596988405	5.657030922
SMAP1	2.676129583	2.917522534	2.927979574	3.031422293	2.719227709	2.97451973	3.289841373	2.656414748	2.363687779	2.310844799	2.929888902	2.903158544	3.404629613	2.488510507	3.109252662	2.557229924	2.462102541	2.801154273	3.1459478	2.87928389	2.896893819	2.519609791	2.921559975	2.560590073	2.762340104	2.74164005	3.246765144	3.180255734	2.277149138	3.835277871	2.831656064	2.46645328	3.263190893	2.824922278	2.698500792	3.154188839	2.70355873	2.753851845	2.242743354	2.480513951	3.005425194	2.792663735	2.764729354	2.599121352	2.825428654	2.975755363	2.554512642	3.371268746	3.04612868
TRAPPC11	4.078901481	3.997779742	4.466082978	4.135538239	4.649338245	4.191281904	4.472411096	4.671263934	4.109151239	4.122011333	3.457777824	4.083177239	4.502338847	3.661539618	4.146803092	3.454400624	4.377250921	4.347066666	4.74109491	3.781362104	4.396323796	4.094450612	4.496945032	4.099728703	4.710469788	3.831282193	3.977717613	4.502970742	4.417695287	4.857981785	3.982804042	3.970434381	3.580196821	4.188491384	4.427939009	4.00259589	4.421149998	4.086579297	4.052336781	4.314553285	4.421262524	4.084149156	3.917642574	4.990754278	4.669388152	3.663595067	4.002081243	4.710594673	4.476321244
ZFAND3	4.057453787	3.514226481	3.598165929	3.0893338	3.615847905	3.781505348	3.652684178	3.809203746	3.411855252	3.314655472	3.646816856	3.646679447	3.602325813	3.142504468	3.657981929	3.447926044	3.103441567	4.071665927	4.371454268	3.541142685	3.52882584	3.607172167	3.70473002	3.165667805	4.281398723	3.750826407	3.664260913	3.836573642	3.933173117	4.111753865	3.543509896	2.951351327	3.783962014	3.606220259	3.492857613	3.897159756	3.537822769	3.222920105	3.703908235	3.760833413	3.389403094	3.961320577	3.903948273	4.154632653	3.927439143	3.810568708	3.6585376	3.728318137	3.925655634
C14orf93	0.681782562	0.879966157	0.589797346	0.658406457	1.130928368	0.912339185	0.64772702	0.886930722	0.512404245	0.633587861	0.709403994	0.664172926	0.707929699	0.940678131	0.679027537	0.57816808	0.590087536	0.496096818	0.820684547	0.51450696	0.798226176	0.57245209	0.619502149	0.62224018	0.49050176	0.886918126	0.539808169	0.478018432	0.710781731	1.123647019	0.835002158	0.63283771	0.803335388	0.642216392	0.615611666	0.871481073	0.736393819	0.448230569	1.114225936	0.724271066	0.635951201	0.665823484	0.603179364	1.021184504	0.978524583	0.564679	0.598252792	0.851794253	0.494965125
BCL9	2.454387523	3.156759144	3.141555274	2.129682155	2.130179744	2.760341228	1.595760358	2.535721993	2.045033928	2.408660389	2.911068211	1.602526797	2.638347536	2.078398758	2.988914463	1.895833384	2.148342813	2.515308127	2.452958166	2.23211926	2.761103358	3.360726519	1.987139761	2.346643988	2.503998142	2.397192657	2.624554994	2.691500679	2.430283677	3.084275213	1.424514638	1.947112714	3.114300273	2.421652132	2.456294958	3.377979953	2.483729246	2.475090808	3.382113867	2.508242088	1.95565539	2.273512459	2.67924082	3.157120545	2.684446604	1.814734973	1.914660006	2.530194775	2.770761133
SNORD15A	8.052990076	7.327872682	8.145005699	4.420343589	6.412569115	6.96990411	6.645590692	6.390661379	7.380653023	7.028039303	7.116005292	6.78599331	6.292140626	5.416480271	6.600246108	5.402332886	4.057943961	6.898587872	7.313488706	6.929865796	6.564914656	5.894565059	7.501665341	7.097073114	5.742327029	7.924066216	5.498111736	6.573320318	6.134477108	6.91159614	7.879157188	8.709362536	6.148739665	5.663688247	7.279529991	4.528250516	6.435579489	7.422940056	7.136290864	7.266699145	7.466414162	5.320740723	6.58061524	7.065460705	6.456944747	6.467831933	5.621919425	6.743807798	7.767127968
TNFRSF17	0.719352778	0.819291949	0.072405262	0.029325874	1.497868379	0.643765607	0	0.732541139	0.194380275	0.053286971	1.207927305	1.131519927	0.200160749	1.188135101	0.02633846	2.50792054	0.851042025	0.670641031	1.297674611	2.105635257	0.909650187	0.302639887	0.873388629	1.041180734	0.526036649	1.186543825	0.424213634	1.337355648	0.145744454	0.049052156	0.374549099	0.050824033	0.180006192	1.510812538	2.7430672	0.045535729	1.176251885	1.649331507	1.03483143	1.570910102	0.029011816	0.916514175	0.349164349	0.075685375	1.523693528	1.321122408	0.053127179	0.118142264	0.13302774
SNORA73A	13.8863352	14.89021026	15.06840564	12.65554423	13.78874662	13.93265168	14.74636505	14.02948899	13.99397904	13.61475233	13.85303916	14.66329121	14.37791558	14.58754281	13.54408416	13.01516547	13.03461644	13.52012057	14.58201116	12.82061905	13.5391681	14.31982048	13.43171399	13.44513673	12.86033536	14.05290712	13.42605716	14.30821007	15.02481846	13.14449576	13.47427314	14.47154866	13.53344197	12.85935224	13.33760929	13.26391839	13.03620246	13.66604954	13.61241468	14.69723387	14.40611643	12.66813247	13.91244531	14.12746555	14.009026	13.9960256	13.68132341	14.36757534	14.97889009
SNORA73B	13.42236227	13.69201437	13.90426828	11.69097603	12.94634523	13.5749863	14.22978679	12.72377901	13.48866475	12.79525009	13.12162126	14.16229441	12.75151285	13.1934246	12.26975642	12.67673875	12.85954219	12.24395924	13.29206242	11.60149684	12.84042625	13.44926492	12.05192524	12.42894777	12.09995466	12.85330069	12.21196295	12.67259896	12.47764906	12.12859671	12.34784625	13.83911782	12.592916	12.31321488	13.09570846	12.06492756	11.87886866	12.74534633	12.50478054	13.20983307	13.79034732	11.02981359	13.36217743	13.10738752	12.30999628	13.73432204	13.68542418	12.2575669	14.21252926
SNORD20	0	0	0	0	0	0	0	0	0	0	0	0	0	0	0	0	0	0	0	0	0	0	0	0	0	0	0	0	0	0	0	0	0	0	0	0.262086998	0	0	0	0	0	0	0	0	0	0	0	0	0
SNORD21	2.795762499	3.906806497	3.854295512	0.894876026	3.668690414	3.674573608	1.693770941	3.971610771	4.46778743	4.048825326	2.37066404	3.660316315	4.366017187	3.001354833	4.212760398	2.669206393	1.566770446	4.11033876	6.236786115	3.198807951	3.720332477	3.109618253	4.470207893	4.601308781	2.395736546	4.270288158	2.528316401	3.328117756	4.260531457	3.328650295	5.473233128	4.276749259	4.721124137	1.975405332	3.821676325	1.743561202	3.612289553	2.928481966	3.289779792	5.880205135	3.591199594	2.034047391	3.207426789	4.162440758	4.161183363	3.327113726	2.513453227	2.261462998	4.728969485
RNY1	1.8418656	1.899999333	0.930151814	0.78454296	1.539316962	0.46524281	1.832793642	2.394543729	2.477016385	0.994894732	1.171586148	1.34799918	1.033733847	1.523309284	2.666348846	0.745047172	1.642094849	2.576147306	1.251861924	1.139971861	1.962800903	1.191044328	2.657494163	1.759633734	1.896638432	1.967225803	1.90935356	1.471926686	0.952390092	1.418589283	1.714410815	1.365719116	1.800752897	2.568168902	1.484544211	1.351281891	2.408680786	1.216444028	1.636398159	0.415116406	1.170424038	1.728256301	0.680024849	1.127288511	2.241674149	0.532926769	1.313160871	1.858897504	3.888226575
RNY3	0	0	0	0	0	0	0	0	0	0	0	0	0	0	0	0	0	0	0	0.251582385	0	0	0	0	0	0.546532245	0	0	0	0	0	0	0	0	0	0	0	0	0	0	0	0	0	0	0.212768143	0	0	0	0
RNY4	0	0.318901475	0	0	0	0.534000517	0	0	0	0.256762574	0	0	0.387577134	0	0	0	0	0	0	0	0	0	0	0.357119985	0	0	0	0	0	0	0	0.245655841	0.228965221	0	0.682376631	0	0.312172494	0	0.389888311	0	0.275393719	0.226733008	0	0.354842362	0.22507936	0	0	0.287941264	0
RNY5	0	0	0	0	0	0	0	0.252099475	0	0	0	0.299854778	0	0	0	0	0	0.217670233	0	0	0	0	0	0	0	0	0	0	0	0.268587478	0	0	0.668748923	0	0.428238107	0	0.35172644	0	0	0	0	0	0	0.399095562	0.254547803	0	0	0	0.362613886
ROBO1	3.530999854	6.103491962	2.70935099	4.650145594	3.741255376	3.106905731	0.579817247	2.025091339	3.023635645	3.237833162	2.77839646	1.502920614	3.08341082	4.173852274	3.981350125	2.149976061	4.154486829	3.200658003	4.483567228	2.789019701	3.109797127	2.656142868	2.097996497	2.815682687	3.633568977	2.857628328	4.247389379	3.051125104	2.356592918	4.308171274	1.879480833	1.105918463	2.291660497	3.228418536	5.083149475	2.954164786	3.479839341	3.740149241	2.007434246	2.893972809	1.011729053	3.051391887	2.51019104	3.298580151	3.434471667	3.150213124	3.227572374	1.642097888	3.103567521
ROBO2	0.046079102	0.546415341	0.278793541	0.151303972	0.414820411	0.775248104	0.140381521	1.344338447	0.02013823	0.077876327	0.204092699	0.075532892	0.248329844	0.434639125	0.561524847	1.463101319	0.172868834	0.082266211	0.075286681	0.302634419	0.936228744	0.306089558	0.191426681	1.357491668	1.172103933	0.404439669	1.758779735	0.188630956	0.045363471	0.332408886	0.996314425	0.592230769	0.073976224	0.382035667	0.556848719	0.855206264	0.178723225	0.341325935	1.045325589	0.106546942	0.012795353	1.221767715	1.392514638	0.299792026	0.209316419	0.022149785	0.072638241	0.720878079	0.053326816
ROCK1	4.655882349	5.376316567	4.719250455	4.911473727	4.819430939	5.824347526	4.637575735	4.907132722	4.846606825	4.301379143	4.691963974	4.113983534	6.086505189	4.268254428	4.643719902	4.594694856	4.670274911	5.476652532	5.279277564	4.976938642	4.993748062	4.727459234	4.285749677	4.97499451	5.104975136	5.459926375	4.862247498	4.96184785	3.794477792	5.352061681	4.355320989	3.985076385	5.371026138	5.136817051	5.307526351	5.120749363	5.279542122	4.774359123	4.773591636	4.815861846	4.748356823	3.788622286	4.095970941	5.170135714	4.837637439	4.847947568	4.499198792	4.90703102	4.437980452
ROM1	0.838338876	0.783080792	0.749350596	0.395282584	0.850425714	0.988852949	0.693042413	0.736519387	1.363233232	0.845272412	1.199340163	0.600896987	0.691015819	0.568890422	0.423639359	0.699296661	0.621893367	1.080306132	1.152584703	0.705921062	1.374462664	1.05722974	0.642678266	1.013908471	1.049263224	0.585251489	0.311784838	0.792367667	1.364790164	0.469274018	1.866973243	0.578635562	0.444108443	0.658567112	0.422306937	0.776387095	1.176061528	0.399004837	0.592225218	1.265606735	0.650603217	1.012804701	0.217909288	0.924486321	0.950195736	0.432469638	0.691965085	0.65616164	1.195921534
RORA	1.536646389	0.630754422	1.21592568	1.197834378	0.877264472	2.062113276	0.15511959	1.366534068	1.072786196	1.442291169	0.509482322	2.318815505	1.340666869	1.148530161	2.055378229	1.907936673	0.821292318	1.388701885	1.25035155	1.013223231	1.423504672	0.755693082	0.709513888	1.3924817	1.774825509	1.360781607	2.212277912	1.456006711	1.372966101	0.509605461	0.816635495	0.473399114	1.113555252	1.763306685	1.773009051	0.652586133	2.115494191	1.39646305	2.42122882	1.836224324	0.904076579	1.185514414	0.906028222	0.68396533	0.991502991	0.961722429	0.919613505	0.620446246	1.015303311
RORB	0.262918045	0.585732818	0.136672092	0.071725898	0.03549409	1.179363314	0.053098456	0.175120408	0.354407073	0.094173674	0.055575842	0.038327276	0.288835515	0.343324634	2.390395924	0.243304502	0.357057321	0.407550077	0.052592976	0.350479784	0.540373019	0.005792732	0.147932554	0.474083771	0.655595573	0.160036223	0.129983672	0.15216942	0.172546994	0.186894955	0.614876369	0.083160518	0.16236067	0.958299211	0.3941159	0.07459353	0.586808206	0.330360072	0.241029741	0.183832377	0.453923144	0.583660278	0.130142679	0.171552487	0.359902283	0.05940062	0.036840247	0.07444569	0.074890952
RORC	0.104893921	0.015230746	0	0.076876263	0.351026027	0.284273775	0.70461219	1.465117429	0.482573195	1.236723269	0.041970254	0.045161172	0.012661262	0.051109018	0.003930418	0.010903559	0.588661481	0.031982041	0.233974268	0.041168926	0.28440373	0.886644697	0.031027091	0.482992309	0.044557521	0.895896467	0.144635659	0.054351149	0.102260359	0.025629291	0.404590423	0.621892993	0.373124054	0.098347834	0.0430233	0.050481785	0.119511673	0.140777423	0.498429499	0.678530544	0.1086274	0.715892281	0.67172175	0.471763469	0.182964391	0.099576944	0.337804053	0.265644993	0.215248494
ROS1	0.100238536	0.058156934	0.016945688	2.824944858	0	0.049295096	0	4.701317623	0.372596374	0.648850448	0.139254123	0.050820015	0.009824338	5.475482036	0.17774331	0.345414217	3.977230696	0.128556368	2.306776417	0.723107052	0.053551942	0.735279206	0.0941101	0.124715069	0.063349267	0.015568179	0.01874654	0.28088089	0.488148971	0.442817731	0.036353772	0.008878999	1.302289484	0.02301983	0.584451004	0.010581057	0.056818876	0.225611414	2.118829404	0.682315043	1.393644092	0.423808992	2.862772313	0.004452682	0.106668674	0.020878613	0.130565557	0.007048326	0.047204576
HCN2	0.170818935	0.453468544	0	0.163226112	0.074067656	0.105286443	0.493438941	0.059848338	0.390999868	0.157342032	0.047155904	0.248422516	0.131585415	1.237864328	0.287261275	0.335153514	0.569991444	0.148450409	0.234723829	0.199437635	0.157451139	0.318196612	1.409127553	0.211927478	0.221995692	0.077432727	0.9428022	0.224105169	0.412202045	0.118681239	0.295085292	0.087800521	0.133429436	0.187718876	0.173473742	0.05298722	0.251614593	0.132986078	0.243124301	0.460338591	0.14619032	0.223774847	0.110850856	0.022488017	0.14976701	0.171132542	0.239426856	0.254468031	1.121822446
RP9	4.308273342	3.766080417	4.382129699	3.248452479	3.58913654	3.869671621	3.740189507	3.521993661	3.947314445	3.007143833	3.789573872	3.127311859	3.629406917	3.844163626	4.337145631	3.622014272	3.056142032	3.338533949	3.713192174	4.49486876	2.889027779	3.292144923	4.088529306	3.623967742	3.688351887	3.612492666	4.954578058	3.552005388	3.714564551	4.610548216	3.259348711	4.18465742	4.406567602	3.518807112	3.604214614	3.409355715	3.170929771	2.523642816	3.884077517	2.844772833	3.815217605	3.461050812	2.738868891	3.469528488	3.664829997	3.946204101	3.54559701	3.695506252	3.360583558
RP1	0.546697169	0.520881822	0.185112337	0.490943717	0.720136793	0.58755776	0.08750197	1.967016239	0.195834376	0.567538706	0.276577173	0.212289937	0.232685057	2.395593081	1.27881359	0.259729848	0.366065696	0.189857428	0.868753141	0.124750127	0.21400462	0.434311581	0.613385335	0.480217049	1.317292506	0.625331581	0.252695293	0.592819032	0.381399207	0.397413403	0.362125359	0.186560374	0.441627078	0.190615105	2.258850787	0.63429831	0.590998318	0.344451935	0.333562054	2.704557278	0.180987566	0.513991838	1.154923494	0.178824059	0.275042062	0.240444411	0.734938713	0.406600162	0.664363269
RP2	3.707770443	3.549144183	4.045916737	3.742275475	3.212067185	3.587692547	3.69501922	3.855658111	3.773878169	3.077090542	3.778676776	4.365156335	3.696313576	2.494801582	3.275175534	4.285742309	3.687926086	3.674212288	3.675403356	3.844045925	3.205344223	4.153898109	3.678126047	3.236442385	4.406363071	3.471468676	3.432075705	3.237507357	3.30064569	3.929880197	3.792248597	4.455312154	3.562385324	3.442929661	4.145130255	3.688566842	3.688095697	3.534688048	3.352475302	3.335805656	3.456409723	3.766623169	3.221910707	3.298543449	3.244709537	3.454784596	3.792544883	3.598730908	3.005388241
RPGR	3.87946407	2.819024295	3.885722171	2.681355796	3.133136113	4.853032043	2.852976075	3.902762885	2.622681359	3.055889592	4.372247381	3.929934666	4.221454379	2.570849476	3.554386793	3.68121139	2.722708217	3.656375935	4.032880177	3.403015088	3.648782841	3.575217523	2.634788024	3.332638174	4.262051775	4.415510376	3.161158764	3.353715229	3.09464079	4.378883972	3.617222596	3.31664702	3.558672663	4.48527477	3.965881458	3.611778677	4.353107876	3.264724716	3.530846147	4.184196537	3.357917733	2.829560217	3.605270338	4.090358098	3.836023744	3.687248736	3.052007872	3.351738658	3.853366787
OPN1SW	0.915855361	0.030871222	0	0	0	0	0	0	0	0	0	0	0	0	0	0.38015704	0	0	0	0	0.028405494	0	0	0	0	0	0	0	0	0	0	0.046086135	0.220843814	0	0	0	0	0	0	0	0.026288761	0	0	0	0	0.696745582	0	0	0
RPA1	4.286005393	4.759864592	4.571877607	4.815231223	4.163873376	3.994973211	4.084205798	4.384922341	3.722671505	3.967725684	4.543161218	4.309582149	3.852846865	4.309712542	4.552968192	5.555632956	4.473808539	4.194299736	3.890674782	4.053841772	3.954355302	5.099355187	4.085444866	4.099873837	4.260168174	3.903918161	4.203170374	3.996448389	3.67011384	4.37794081	4.49927164	4.598746276	4.427386968	3.949662888	3.726812199	3.587165602	4.751396597	3.470780542	5.489209952	3.617313083	4.585116475	4.04693314	4.09120824	4.005709979	3.621842351	4.459051795	4.255367882	4.226989674	3.911539115
RPA2	2.426933942	3.38468385	3.343673005	2.444043088	2.825108072	2.865213239	3.249013458	2.729091762	2.566215108	2.230047753	1.975864108	2.863088865	3.446592164	3.081491526	2.458336118	2.49749213	2.779411418	2.464498674	2.492500339	2.516955881	2.3798719	3.633139864	2.55038252	3.149010822	2.312816969	1.947769235	3.702291054	2.990467315	2.969788695	3.018715593	2.813711996	3.156088122	2.764742983	3.275129939	2.548694637	2.655249456	3.183557322	2.330033431	3.477913588	2.018906023	2.709143587	2.815904589	2.698013087	2.45072223	2.818129865	3.095210415	2.448952183	2.860243909	2.330111383
RPA3	3.902093489	3.742093968	4.019081624	3.645255398	2.619947433	3.201815137	3.24620819	2.563223972	3.68619912	2.291283384	3.397369187	2.795148485	3.0553942	4.269117622	3.725125308	3.205861582	3.339509808	3.012853173	2.393186503	2.705416846	1.734865151	3.045977786	4.110706873	3.58436369	3.094200441	3.540939545	4.564796943	3.502057413	2.749081721	4.047789344	2.953662851	3.933254688	4.953146899	2.493466761	2.716505802	2.849763675	2.910349591	2.337400018	3.295803146	2.115232535	3.311823965	2.970176739	2.992436429	2.215442131	2.939342806	3.616083018	2.743271953	3.514765947	2.407824904
RPE	2.420209485	3.222197789	2.507720809	2.740447542	2.558936734	2.238197316	3.067540671	2.711982867	2.272269743	2.790247643	2.532509018	2.582135783	2.399738517	2.475635806	2.741441883	2.464741278	2.790979857	2.731543489	2.77255195	2.232695126	2.309884411	2.180921444	2.224718973	2.657159643	2.348901771	1.917839037	2.899956522	2.507552434	2.176998927	3.526194374	2.828839494	2.445150672	2.865505789	2.298476463	2.385320336	2.890619031	2.425699429	2.472835005	2.374000532	2.805237443	2.716083651	2.654478261	2.911137962	3.051901621	2.277716229	3.26573398	2.500429134	2.306144939	2.107485859
RPE65	0.035964441	0.069369473	0.074582406	0.015189759	0.026614754	0.093417732	0.007201968	0.023799706	0.031821987	0.041369718	0.072279722	0	0	0.011274359	0	0.009493313	0	0.177891219	0.049201279	0.035892546	0.147373819	0.016179848	0.198044337	0.078508308	0.338642676	0.068629479	0	0.042221063	0	0.038069526	0.01371148	0	0.024494998	0.576414477	0	0.041136052	0.042733832	0	0.011099284	0	0.015026299	0.042154852	0	0	0.053558894	0.037289071	0.027627367	0.015777517	0.070095845
RPL3	8.487635833	8.880633434	8.80251385	7.310407374	8.216486622	7.700052115	9.142176247	8.554451749	7.800417966	7.948547897	8.386728976	7.552777024	7.879372723	8.194187896	7.399770937	8.331089343	8.163635709	7.485557949	7.430581404	7.195873847	8.550751401	7.44914981	7.995204539	7.851565255	7.428260985	8.320579295	7.783006351	8.383067982	8.525505614	7.784280821	8.45052351	9.012601984	7.545623608	8.381813383	7.471183632	8.401206192	7.929033522	6.855055188	7.786659592	7.982873468	8.061302362	7.384051021	9.278187701	8.950386624	7.926700252	8.721118864	8.171891547	8.550823807	8.200769558
RPL3L	0	0.022235783	0	0.197674806	0	0	0	0	0	0	0	0	0	0.083208749	0.132010529	0.070336564	0.024913043	0	0.020890352	0	0	0	0.07453984	0	0	0	0.103097032	0	0	0.032077748	0	0	0	0	0	0	0.021717957	0	0	0	0	0	0	0	0.030268008	0	0.017484463	0	0.02247247
RPL4	8.396044465	8.958391851	8.63736554	7.635803308	8.220973675	8.142250393	9.16086931	8.339370041	7.356385607	8.213053207	8.618090567	7.693690712	8.175760469	8.506592312	7.536326305	8.551783554	7.947050972	7.798313775	7.393141202	7.170981132	8.453620175	7.533507806	8.556639889	7.78979238	7.501301599	8.43075461	8.211689735	8.677920513	8.225883181	8.54481914	7.93118435	9.058084892	7.448423356	8.293943961	7.717482489	8.801211189	8.04434049	6.953805263	8.316917585	7.576011954	7.755064525	7.764137685	9.008617025	8.845128259	7.989750947	9.337185345	8.22920236	8.743470869	8.080548848
RPL5	9.256198884	10.20222592	9.59785089	8.91442076	9.312940273	9.364506975	9.915553322	9.488849007	8.718839943	8.838705375	9.556354697	8.466192081	8.921342889	10.11235212	8.933271991	8.936195898	9.033189038	9.219320156	8.654186805	8.736121879	9.586814541	9.350793913	8.778321944	8.88017994	8.734587938	8.479614957	9.372511874	9.50319121	8.731853252	9.380336626	9.112199645	10.045639	9.287802518	9.401660934	8.864904864	9.279446195	9.23882499	8.016421853	9.485501765	8.250560132	9.270079009	8.439922829	9.946362744	9.717203892	8.889349237	9.682611856	9.272425316	9.519026942	8.657725614
RPL6	2.742089407	3.13121252	3.489528091	2.575413548	4.632115342	2.870278307	4.672806566	3.117959086	2.045446601	2.723763195	3.03001115	1.801998925	2.801120924	3.596633535	2.492916139	2.792516024	2.96836181	2.680602816	2.583583049	2.063441346	2.700304006	2.351181364	3.666677678	2.186261931	2.309686332	2.965758844	3.07401404	3.092627389	3.115866235	3.243150679	2.482771755	4.252303484	2.733938351	2.691612725	2.691158516	3.432346262	2.691759418	2.101023306	2.352825755	1.947458273	2.942719812	2.281426951	3.990176595	3.703251998	2.677651979	2.977194233	2.844802074	3.19132389	2.754462902
RPL7	0.8208088	0.866972158	1.220969014	0.689537757	1.197560883	1.121794738	0.739498498	0.770770866	0.526021262	0.497413672	0.764468642	0.404515647	0.21151177	1.035415415	0.929087502	0.642079056	0.903486712	0.604239711	0.590558369	0.590314923	0.662297269	0.651417776	0.786392865	0.499487351	0.496315354	0.809128677	1.392055504	0.63598801	0.865820649	0.589321791	0.552720778	1.213880296	0.673382664	0.876792218	0.410580411	0.984130003	0.55004879	0.238319593	0.656529384	0.513255376	0.557229532	0.586260557	1.346747157	1.321971537	0.711909797	0.683784785	0.804238611	0.783656264	0.518381305
BCR	3.55207062	4.198874313	3.90575084	3.481826233	3.470168597	3.692826798	4.640986729	4.028870558	3.690764829	3.598322548	4.276340179	3.386884634	4.014223876	5.364953592	3.28005671	4.352198314	4.240114174	3.329793228	4.020412998	3.655658515	3.279731479	4.326329999	3.398943207	3.706099714	4.088136098	3.537752345	3.463000218	3.94551006	4.649095051	3.699349489	4.827514424	3.953658279	3.224577994	3.086830785	3.477351561	3.512022786	4.485866583	3.203884789	4.575238403	4.524253163	5.146906055	3.794188131	4.743129225	4.018174318	4.346719535	3.309115938	4.617624136	3.834088669	4.772329779
RPL7A	7.292736759	8.314347033	8.015423503	7.416627475	7.546353475	7.116361813	7.515406767	6.955392487	6.872133025	7.447541071	7.595228664	6.978316779	7.306590813	8.355347052	7.813922715	7.909907565	7.539564089	7.153114583	6.329250055	7.028359261	7.410405385	6.561497655	7.016401691	6.712233393	6.904321942	6.936755106	7.510302967	7.608652966	7.736316314	6.517246729	7.164765103	7.667709828	7.269041411	7.589638095	6.574358056	6.898567283	7.249201126	6.407696913	7.290020703	6.921496468	7.610637018	6.176606044	8.361907642	8.124632671	6.456132126	7.557873383	7.826289894	7.043886719	6.882591206
LOC613037	0.88390892	0.670056512	1.258152044	0.653583215	1.057172093	0.932501946	0.824545965	1.054497899	0.492270009	0.997042915	1.091330614	1.21407882	0.589996268	0.451906029	0.997481511	0.784312735	0.593360913	0.580074035	0.868850101	0.580093074	0.463783721	0.314306902	1.360384425	0.459008612	0.92963996	0.75997015	0.713042357	0.448569222	1.01394571	1.222377163	0.400335099	0.405937239	1.121435023	0.463581827	0.873273706	0.886543989	0.995255076	1.320763364	0.835581458	1.644488341	0.576182385	0.824376495	1.359365005	1.173235847	1.595500577	0.67076201	0.490261652	0.515657845	1.293963304
LOC613038	0	0	0	0	0.017407375	0	0	0	0	0	0.02735275	0	0	0.029219049	0	0	0	0.013282624	0.021591326	0	0	0	0.015730971	0	0	0.045112315	0	0	0	0	0	0	0	0	0	0	0	0	0	0	0.019562277	0	0	0	0	0	0	0	0
CYP51A1-AS1	0	0	0	0	0	0	0	0	0	0	0	0.005101692	0	0	0	0	0	0	0	0.005108652	0	0	0	0	0	0	0	0	0	0	0	0.00935614	0	0	0	0	0	0	0	0	0	0	0	0	0	0	0	0	0
RPL8	9.114924756	9.18806773	9.325459356	9.66602921	9.185408995	7.993350197	9.891849437	8.737955627	8.339566455	8.318975923	9.450322002	9.053933109	8.696865815	10.69519411	9.327679755	8.976403247	9.403606305	8.197188071	8.269038205	8.340886838	8.745337996	8.572359906	8.722099495	8.550533782	7.609314425	8.664052696	9.205134603	9.156954641	9.595830109	8.120831452	8.971189759	9.791996344	8.289190854	8.667595377	8.001582409	8.716782227	8.323290926	7.121950684	9.31368966	7.87823465	8.811086975	8.335349013	9.417182425	9.066014301	8.555659587	8.899810483	9.246434789	9.555465234	8.522853556
DEFB135	0	0	0	0	0	0	0	0	0	0	0	0	0	0	0	0	0	0	0	0	0	0	0	0	0	0	0	0	0	0	0	0	0	0	0	0	0	0	0	0	0	0	0	0	0	0	0	0	0
DEFB136	0	0	0	0	0	0	0	0	0	0	0	0	0	0	0	0	0	0	0	0	0	0	0.095476261	0	0	0	0	0	0.375428982	0	0	0	0	0	0	0	0	0	0	0	0	0	0	0	0	0	0	0	0
DEFB134	0	0	0.327140632	0	0	0	0	0	0	0	0	0	0	0	0	0	0	0	0	0	0	0	0.111928757	0	0.215576134	0	0	0	0	0	0	0	0	0	0	0	0	0	0	0.247851398	0	0	0	0	0	0	0	0	0
CTXN3	0	0	0	0.031322244	0	0	0.014894589	0	0	0	0	0	0.022768078	0	0	0.03897044	0	0	0	0	0	0	0.012522599	0.04123269	0	0.105371429	0	0.022042171	0	0	0	0	0	0	0	0	0	0	0	0	0	0	0	0	0.073527434	0	0	0	0
HIGD1C	0.049224847	0	0.043201356	0	0.015308543	0.173452851	0	0.013683684	0	0.015941779	0.024064754	0.016539728	0.074148045	0	0	0	0	0	0	0	0	0.012376338	0.170245776	0.153346573	0	0.152707193	0	0.094992399	0	0	0.031232435	0.103155575	0.014084885	0	0.024672383	0	0	0.025419527	0	0	0.017205171	0.013937215	0.084943344	0.045179138	0.027524631	0.021481984	0	0.035905874	0.020430653
LOC613266	0.265724762	0.055842226	0	0.036244097	1.02100012	1.636043103	0.011523213	2.17364777	1.273569318	1.378755323	4.707807995	3.361711525	1.835525428	0.03582532	0.964255881	0.145078019	0	0.048375601	0.256488227	3.815433803	0.063990275	2.433918994	0.207821141	1.416350898	0.066405901	2.161592661	0	1.924404818	0	0.109096534	0.106361855	0.684460631	0.009862743	0.919277453	1.750112448	0.800382461	0.094161125	0.03542374	0.152352504	0.539942478	0.035856865	1.207883313	1.661121989	1.055733911	1.082598679	1.272651129	0.054816488	0.110084678	4.498248301
RPL9	4.618000859	4.449079444	1.822597432	2.00133683	2.033661925	1.512447704	4.573005448	4.008989858	1.852363989	1.989967292	1.506504795	2.841733777	1.64560835	4.12686067	1.77377416	1.989419593	3.785116625	3.376673477	3.323529451	1.193824444	3.944441809	1.478178105	5.434457925	1.067682722	1.59520523	4.750306707	4.168159243	4.606614562	1.833028757	4.432861537	3.345264861	4.769484683	1.648191129	1.587073945	4.62962627	1.983375468	3.620984762	0.87901349	1.738563892	1.029573176	1.70360544	1.349032042	4.693801904	4.678281789	3.554975226	3.832879472	2.322349072	4.158775711	3.304403259
RPL10	5.451147051	5.413862877	5.477945196	4.363618324	5.191203407	5.453071485	5.445961963	5.221664665	4.790026977	4.97831796	5.019510417	4.755072922	4.701385362	5.578848877	4.789256654	4.067812871	4.747667156	4.767425183	4.097359479	5.056682358	5.303989034	4.59898091	4.988295169	4.232874262	4.755504363	5.299847633	4.588689305	4.912704625	4.806617862	4.985693555	4.451140409	4.811358892	4.655084684	4.335506327	4.2524042	4.930409887	4.7122538	4.692915708	4.880821524	4.495160894	4.998214666	4.101316123	5.631262078	5.465052552	4.117727204	5.57392463	5.006133858	5.472265378	4.520957152
RPL11	10.20594796	11.31131746	10.64169572	9.934969989	10.30041261	10.23357103	11.25861388	10.72657047	9.739234085	10.26987988	10.26163511	9.984808479	10.13414445	11.46254384	9.708126159	10.30407355	10.19138257	9.916871676	9.71742824	9.307352733	10.31996117	10.54990807	10.03024044	9.515438641	9.853590679	9.959585684	10.39155061	10.48897355	10.21719219	10.28737897	10.38379929	11.18691122	9.423068813	10.16164719	9.703617752	10.40536889	10.34680474	9.196861717	11.02839935	9.317423098	10.51247015	9.614993837	11.15684275	10.72455366	9.97380034	11.38185019	10.33318272	10.61118763	9.833794757
RPL12	6.748247159	7.526157665	6.755518078	6.313320478	6.844185383	6.417948188	7.231429453	6.413262068	6.361030269	6.898713323	6.627593292	5.682760578	6.200304083	7.815044356	6.661818357	7.03236279	6.519046966	6.547597978	5.447660474	6.568678291	6.915885082	5.633450718	6.273483835	6.260407681	5.779838559	6.567029337	6.98190709	6.604044879	6.19699123	6.177106553	6.188518391	6.621267724	6.725844215	6.768340651	5.918063889	6.60218815	6.775343762	5.601365935	6.301957184	5.659588144	6.338209667	5.85077071	7.840839253	7.334970132	5.738995163	6.509799326	6.583194067	6.186731783	5.636158561
RPL13	4.129298078	4.471292087	3.891815174	3.58300376	3.789721613	3.332025591	4.579674245	3.871956838	3.973116045	3.539301434	3.552965944	3.591369971	3.514476911	4.363377111	3.260029792	3.665323564	3.888324074	3.153098915	2.710378702	3.584116809	3.778689573	3.204709356	3.229377412	3.180615229	2.940837186	3.564535696	3.406751774	3.652963655	4.154574339	3.47310262	3.98186092	4.049794346	3.666742262	3.015957315	2.791926399	3.713699633	3.424071407	2.513687594	3.129929371	3.474372635	3.86525373	2.752551448	4.277997335	4.295767526	3.375811332	3.659054984	3.591870719	4.093694718	3.934338228
RPL15	3.992658133	4.062047229	4.601322236	3.04407843	4.123535357	3.875623821	4.385649777	4.150336959	3.180293009	3.515307875	4.24085617	3.665183035	3.705389806	4.253470385	2.4001574	3.610796141	3.645514537	3.484519859	2.554799665	3.267535172	4.088757054	3.813875639	4.563957519	3.231495242	3.296558528	3.621224681	3.918670524	4.061883512	3.671085917	3.631306655	3.719198328	4.741200165	3.531137439	3.76824477	3.089063143	4.279713136	3.542992595	2.913636953	4.519858865	2.74081641	3.108017934	3.124442427	4.397026935	4.536797948	3.721503794	4.509597839	3.821105118	4.16088798	3.239010668
RPL17	4.034575342	4.924421649	3.248650695	4.497391365	4.434074607	3.29254421	5.26146459	4.014082078	4.120190543	4.308873758	3.847404354	2.805899818	3.755351708	4.33300694	3.674458351	5.08477957	4.686080905	3.491990118	2.704483734	2.802458848	4.238967706	3.519418667	5.274534372	2.900133584	3.436718785	3.566015969	4.3446697	3.374969213	3.720638388	4.576504048	3.293906483	5.008877132	4.719609788	4.053384993	3.18763846	4.533750036	3.787803982	3.364048318	4.326616435	2.581685018	3.760056568	3.435521959	3.916119296	4.44710851	3.006645505	4.420947914	5.067900793	4.545044129	3.598304757
RPL18	7.71360517	7.872893598	7.924514929	7.434040688	7.210773701	6.857741418	8.070191033	7.744653706	7.152349899	7.1215413	7.710911919	7.851341293	7.196446452	8.361527662	7.653783467	7.249244474	7.37122452	6.659473497	6.772791275	8.175507431	7.22487214	6.950310282	7.641318355	6.868929014	6.741564842	7.227233645	7.987765182	7.962139298	8.718775383	7.520756109	8.065867003	8.323907962	6.921341705	6.961076989	6.430959567	7.259229491	7.085908339	6.142781308	7.565754997	7.134859834	7.931563161	6.527235293	8.168739536	7.878721349	7.637107503	7.90384997	7.221567564	7.861321925	7.951299488
RPL18A	1.942551335	2.352068022	2.681065109	1.36840478	2.363798101	1.780432366	2.827517161	1.730568311	1.414981366	1.728203136	1.998337804	1.496716802	1.466620048	2.629028695	1.414064289	1.534783121	2.0755236	1.492854637	1.499762355	1.767099744	1.912927717	1.818974699	2.275698796	1.530384225	1.248491573	2.077435558	1.854540327	2.113964723	2.303574623	1.441649199	2.045720995	1.783819517	1.955700268	1.49913558	1.559167127	2.353023355	1.729301603	1.049654171	1.425970774	1.949914952	2.322539131	0.908064576	2.294022577	2.753776965	3.035366629	2.340194404	1.885598649	2.439495544	1.838190475
RPL19	8.727021177	9.988422797	9.784099722	8.917611884	9.250731043	8.95102238	10.05863541	9.388070396	8.816153119	9.155964574	9.638942686	8.903176225	8.720375346	9.73953207	8.630172103	9.324156259	9.11964226	8.701930995	8.590122389	8.586411272	9.158125184	9.332237347	9.268116566	10.41347983	8.828380396	9.159329801	8.118944461	11.14100792	9.07881994	9.254309168	9.196662013	9.601357723	8.851246718	9.39216248	8.644001934	9.304134369	8.97282822	8.008412564	9.257520982	8.390294761	9.404109664	8.526190326	10.00409689	9.312505709	8.949957216	9.79255057	9.145842666	10.19545752	9.096698585
RPL21	1.610345714	2.7117282	1.777198756	1.102958663	1.11600015	1.143522919	1.892921875	1.217123865	1.328710145	0.812209658	0.719638231	1.398918362	2.544926507	1.152606923	1.088475887	1.409155079	1.293364445	1.571154087	0.556132674	0.942677663	2.051859981	1.084921389	1.154059886	1.275965588	1.18965661	1.763122733	1.802486615	1.913796546	1.037243506	0.930745115	1.790680113	1.461463784	1.423880849	1.826139057	1.451344244	1.696305437	1.818439374	0.609538208	1.447632585	1.335075758	1.662024744	0.7562571	1.45101807	1.479101072	0.868771264	1.326910172	1.452349551	1.479703826	1.008946207
RPL22	6.315984326	7.040637213	6.045963629	5.74550835	5.700727891	5.565716289	7.359350564	6.248985814	6.023958437	5.36453288	6.574930881	6.162929377	5.895317317	7.257616965	5.617343862	5.80374512	6.05810179	5.582099041	5.791529679	4.986841746	5.881907134	6.34646106	6.278196445	5.685033096	5.513385971	4.969354252	6.688849392	6.430898717	6.631733325	6.124905476	6.12673859	7.421966867	6.689251987	5.89759598	5.740440366	6.438221623	6.043229285	4.569379868	6.756143081	5.394787585	6.110165084	6.080532925	6.658606391	6.086509897	5.653901142	7.390530562	6.508736662	6.705363515	5.954825439
RPL23A	6.286948795	6.751161438	7.240896485	5.458457127	7.000916214	6.335451204	7.67322223	6.648541188	6.045750459	6.785418086	6.554738449	5.817529436	5.673933454	6.296153619	5.655064166	6.132287409	6.011988644	5.831878865	5.209596679	5.692766503	6.264868001	6.454760805	6.612339619	5.881589324	5.771309704	6.132570342	5.543978787	6.166370295	5.804814634	6.776442601	6.447419311	6.897512356	5.795865558	5.897627647	5.749314077	6.824399386	6.157101327	5.150224733	6.646167753	4.871626864	6.143447449	5.385195166	7.524266778	7.010867292	5.964854061	7.565448732	6.190528762	7.532157167	5.782526439
MRPL23	0.337681905	0.431306879	0.489742351	0.569300962	0.290305545	0.313449718	0.454556607	0.464829119	0.662232987	0.508051491	0.62589415	0.149926702	0.222764648	0.140725764	0.14189001	0.119316879	0.651802341	0.300532059	0.588239899	0.690740248	0.288983942	0.316706635	0.370524878	0.416577357	0.41041224	0.455396639	0.684571169	0.331780546	0.60102084	0.324470696	0.272447651	0.568252064	0.312975269	0.28699291	0.091570323	0.688473157	0.365051911	0.047909154	0.182035242	0.748769921	0.495903565	0.221513745	0.790439418	0.539236418	0.051843553	0.39337081	0.485217551	0.067458761	0.546521169
RPL24	7.726981548	7.940074921	8.134951898	7.412758727	7.096950106	6.959082244	8.000875511	7.426069035	6.68635556	6.887028242	7.90847031	6.974879484	7.284803049	8.184064627	6.845329461	8.239649921	7.491382528	6.861760099	6.62724385	6.922354735	7.232403532	7.550842447	7.344694379	6.829067962	6.860787705	7.171006811	7.49116102	7.384214881	7.527485933	7.413383839	7.008963394	8.508958044	7.458834007	7.270210565	7.066740174	7.352550246	7.310315339	6.105819177	7.430173813	6.41955488	7.723029007	6.708425703	7.977230005	7.64321661	7.033285981	8.142097146	7.45305658	7.439242537	6.927182566
RPL26	6.928721514	6.942001808	7.640727368	6.90843669	7.105785989	7.186297264	7.147401956	7.412629736	6.154634764	7.134620032	6.947758292	6.150307541	5.954212834	7.37805254	5.71030342	7.341575897	6.765124027	6.724232563	6.765420194	6.255425631	6.910686394	6.773101322	6.291668252	5.992843089	6.128911894	6.855348788	6.750086542	6.773784161	6.674083781	6.559238923	6.459114929	7.456516324	6.699945614	6.585518677	6.511773547	6.283716514	6.818706068	5.255629389	7.337934654	6.087665825	6.084888387	6.034911567	7.863130824	7.814610393	5.930433129	7.776257207	6.998496268	6.373995997	5.596644068
RPL27	9.019987289	9.806671153	9.449021792	8.881383171	9.123356407	8.927423779	9.849196543	8.884697025	8.934284501	9.047405878	9.138447824	7.813836782	8.704340052	10.05876347	8.542194629	9.175499748	9.21802447	8.667703668	8.183781737	8.615433083	9.049180383	8.503477428	9.275720345	8.278217445	8.756895723	8.641395502	8.350131812	9.046504632	9.145105677	9.133566955	9.121472928	9.490878272	9.005029986	8.664855792	8.74442087	9.153509675	8.79799048	9.145187277	9.420300917	8.193067277	9.386434755	8.273323675	9.6747797	9.124441479	8.87099973	9.466432877	9.116499181	9.451096247	8.882635967
RPL30	9.422112355	9.112931673	9.703988337	9.302690568	9.228536847	8.428249472	9.703056898	8.960260475	8.40083855	8.445745921	9.255424013	8.82973163	7.518272116	9.297977546	8.953123196	8.393817162	9.103788506	8.21691357	8.029492447	8.304511543	8.692022219	9.053296455	8.900597093	8.384965324	7.954165862	8.507878668	9.252169093	8.797208769	8.716750079	8.332033951	8.670119041	10.14215435	8.381257567	9.258000123	8.063424583	9.138449921	8.759514648	7.519385968	9.104930914	7.075771492	7.727580195	8.622101841	9.211477203	8.784320672	8.318349308	9.742316394	8.960211864	9.632175556	8.203389832
RPL27A	6.194706807	6.794296603	6.452700672	6.388199954	6.094259387	6.01326018	6.193088106	6.163714058	5.517635213	6.015124309	6.014434388	5.72804211	5.034559718	7.426649934	5.330812215	5.973025002	6.22392767	5.918249395	5.903158605	5.312267708	6.281079469	6.097049224	6.009539515	5.56881474	5.661479141	6.202578669	6.414430904	5.820023649	5.774274216	5.95126108	5.897142635	6.507068658	5.543990951	5.920381417	6.024280512	6.580655008	6.055288957	5.198372479	6.139120376	5.585745794	6.404760556	5.327725388	7.024433939	6.660390913	5.19194512	6.777842232	6.260864785	6.120819786	5.621693968
RPL28	3.629862247	4.376433785	3.743349771	3.718653212	4.151112362	2.947583747	4.706566915	4.237806214	3.392593558	3.785556556	3.977109435	4.35929449	3.423774277	4.542137994	3.730298234	3.33535186	3.68441105	3.218768091	2.98514916	2.804029753	3.56780696	3.661934439	4.345155083	3.437189514	3.426412104	3.708438525	3.394403306	3.857898608	4.671483701	3.719692335	4.309453927	4.91949058	3.204986291	3.95952272	3.119780894	3.832390829	3.634204077	2.608232584	4.020070163	3.432574134	4.023453217	3.164571096	4.342485213	3.855457647	4.270187516	4.820882913	3.61918962	4.383464608	4.417467602
RPL29	4.113180326	5.625016083	5.153684537	4.388329013	4.579743904	3.869099534	6.2508532	4.582684088	4.596117179	4.908453514	5.134764196	4.15453335	4.398719702	5.498004021	2.862233865	4.961321904	5.128879036	3.611097557	2.97578093	4.15186181	4.480932709	4.805048057	3.750475749	3.50570218	3.409415368	4.350471622	4.763224903	5.525949483	5.283840283	4.272501645	4.273253855	5.919178772	4.204607719	4.493427332	3.516300849	4.902839103	3.892200215	3.164037458	5.125263994	3.477287394	4.326113734	4.078169328	5.742188282	4.959777815	3.610922154	5.190945787	5.31427987	4.907720326	4.273455929
RPL31	7.306540052	8.348747763	7.842734756	6.921483477	7.644911213	7.299102763	8.309397217	7.662294361	6.932798908	7.749541933	7.095098087	6.124761332	6.98818749	8.299411682	6.706632997	7.315129754	7.252149192	7.105719196	6.178897363	6.812167611	7.699855072	7.100065995	7.412805721	6.644939412	7.007483683	7.398478578	7.219951476	7.40444047	7.200657006	7.64801162	7.586327392	8.132020788	6.895001143	6.907649943	6.769899471	7.696718079	7.068208324	6.272014459	6.43652489	6.688430045	7.314259704	6.573855005	8.121127908	7.866964224	7.135169926	8.569520888	7.323771383	7.772763284	7.204098288
RPL32	10.29454042	8.926305605	9.487676813	7.725596508	8.400677447	8.129468196	9.274019265	8.730177513	8.057172358	8.386857056	8.84911933	7.889096405	9.287059735	9.046294769	9.745029957	8.159958595	8.042966087	8.06974429	7.699063352	7.994888359	8.443875665	8.311624616	9.584954533	8.1005387	10.01686372	8.516535792	8.759445062	9.016333425	9.133367322	8.786143406	8.783704323	9.521462471	8.342557764	9.688014222	7.937482464	8.476943395	8.492210518	7.175355989	9.339804193	7.314535979	11.25420976	7.723920972	9.407016325	8.910001688	8.28896542	9.515496252	8.655044152	8.561444696	8.103600789
RPL34	6.935163926	7.191554831	7.648247811	6.84742991	6.936276549	7.118990248	8.052882784	7.203969055	6.687005727	6.958101031	7.262509099	5.751598007	6.503111224	7.745356218	6.374883316	6.477036513	7.08926651	6.85289455	6.897346446	6.068648496	7.44094664	6.701040429	7.235605274	6.166086588	6.863412328	6.977567925	6.387120728	7.009727122	6.955371914	6.761129891	6.606647859	7.392607682	6.358657481	7.153099713	6.819178624	7.564832213	7.103068745	5.862917444	6.336948926	5.941620484	6.943853513	6.369828857	7.903831006	7.80367854	6.941315118	7.269260654	7.116870048	7.431165423	6.778748771
RPL35A	9.375633302	10.19571591	9.796517179	9.300351894	9.08942069	8.643702756	9.875889492	9.23514055	8.894495726	8.868980755	9.553310312	8.639971923	8.125432717	10.09543427	8.964378728	9.528796579	9.178086263	8.759005542	8.368220385	8.802751367	9.213703948	9.266752	8.807970752	8.500384614	8.910471442	8.673471438	9.401304885	9.467211608	9.389604928	9.076244207	8.90664187	10.42406425	9.149628092	8.8745129	8.678136225	9.295028054	9.129018309	8.168551555	9.17533402	7.940934808	9.82519256	8.43276653	9.72830307	9.399848909	8.799822515	10.11586407	9.540849637	9.606845872	8.929937373
RPL36AL	5.685122145	6.17401468	5.447831389	6.194515533	5.516484801	5.815039428	5.980839933	5.421637094	5.533591787	5.11576006	5.363924735	6.029854939	4.868005502	6.616546146	5.5127685	5.49181811	6.105406302	5.779073942	6.152791715	5.356702378	6.069959405	5.311979452	6.065148101	5.958134735	5.360585613	6.029458672	5.89473203	6.076887634	5.653113718	6.268345429	5.872283781	6.452374916	4.837227544	6.000127691	6.095218698	5.680796129	6.109497188	4.95753855	5.616579003	5.280614554	5.596366773	5.802630363	6.777818703	5.761818167	5.925493551	6.545572342	6.075327277	6.144778934	5.01642963
RPL37	9.618463543	8.475253116	8.298289498	8.427730306	7.785544216	7.477233257	8.633285147	8.142251011	7.758880202	7.820779991	7.967802276	6.907102624	7.716126184	10.20950184	8.464450872	8.139766601	7.465914642	7.52809311	6.67475344	6.69687494	7.716525886	8.539497561	8.227963483	7.173440685	7.256873488	7.892734091	8.180814699	8.443582097	8.083298827	8.162983802	8.317829016	9.0460135	7.918070212	7.698089117	7.356817321	7.919369051	7.790164651	6.608658651	8.804574367	6.68361562	7.831521137	6.759121983	8.506592065	8.240480528	7.667760348	9.79156091	7.830905596	8.071356095	7.613752166
RPL37A	9.904348554	11.045371	10.27516984	10.08711988	10.18036918	9.49769936	11.43909817	10.35135151	9.798124906	10.71743081	9.872221292	9.008615736	10.03664191	10.54039385	9.85678299	10.46023292	10.51109006	9.808792997	9.125074751	9.380778894	10.36702861	9.935398326	9.588534014	9.447742429	9.647314031	9.03718007	10.34566646	10.24419103	9.794667121	9.985186402	10.4469582	10.87353088	9.855715842	9.944134584	9.458009772	10.33785589	9.806316818	9.017157984	9.40748699	9.557657311	10.26107338	9.377973699	10.69858562	10.63134335	8.945371588	10.94372879	10.5670474	10.01097295	9.627209551
RPL38	8.768896977	9.028584091	8.673590756	8.336723411	7.779098227	7.720496598	8.446564557	8.124343699	8.035604493	8.321139328	8.229644135	7.227092292	8.122043705	9.008833701	8.207574031	8.523908169	7.839681622	8.080596005	7.811918866	7.533226843	8.069382634	8.163319014	8.779826495	7.410562547	8.08999334	7.612825388	7.954491779	8.315132066	8.873324655	8.287591189	8.264154638	8.910852484	8.197832636	9.094569674	7.927375213	8.031748956	8.007875162	7.20132512	8.660962329	7.137780205	8.389138448	7.867889687	8.734758036	8.185912496	7.686903076	9.559547899	8.654247643	8.341651286	8.00973381
BCS1L	2.040309251	2.919139455	2.209600236	2.453467431	3.047933948	1.863816649	3.277596475	2.874316645	2.358525011	2.980670621	2.426576658	2.829630364	2.383264571	2.492919649	2.724460895	2.566213642	2.997974992	2.040867969	2.304056641	2.166072217	2.39099787	2.229835932	2.20195835	2.620992058	2.252863013	1.957456455	2.585120464	2.522134917	2.49452047	2.851510237	3.25140144	2.632368269	2.228995289	2.070645376	1.856650351	2.69210805	2.42029165	2.234652654	2.293138586	2.752603851	2.674920179	2.396755227	3.371409869	2.920031714	2.476632061	2.711536124	2.64701626	2.398692674	2.202453257
RPL39	3.283430646	3.307225788	2.853405246	3.476757034	2.753112185	2.166532836	4.413855614	2.139739613	3.276644273	2.857643233	3.450439398	2.671851998	2.110627887	3.184045316	1.874275062	4.274511828	3.599726675	2.125255458	1.807997164	2.371277289	1.950804941	3.265572363	3.583837988	1.418531317	2.868116189	2.009789989	3.626831664	2.752941089	3.645728867	2.770892407	2.629091305	3.966318337	3.009671022	1.897600654	2.245274134	3.494371037	2.695896913	1.514190361	2.579305734	0.443251224	3.594959393	2.424131623	4.141255498	2.78193127	2.271951917	3.566359146	3.506805023	3.401291467	2.466151489
RPL41	3.724255583	4.606666298	3.327892767	3.784111419	3.115686677	3.383552126	3.861117797	3.554306215	3.694967195	2.963955816	4.041556346	3.825308687	3.654281747	4.47622428	3.688669279	4.036790232	3.96989169	3.305210084	2.913793421	2.986552418	3.553315008	3.960140385	4.177811736	3.580144718	3.257589219	3.106115357	4.02352332	3.744070543	3.985084555	3.589433295	3.836922224	4.337114731	3.610022237	3.444617924	3.498703796	3.456185958	3.487018647	3.130018248	3.269403729	3.246307519	3.766415969	3.968385884	4.22014121	3.365156375	3.951043545	4.921278503	3.572931698	3.906087199	3.282688729
RPL36A	0.927524949	0.832892974	0.853714382	0.705207199	0.800150981	0.683717575	1.044488469	0.601089805	0.449700882	0.568866143	0.898979847	0.843766101	0.913742008	1.03297612	0.713119706	0.737015981	0.63625459	0.787052802	0.52024068	0.435357728	0.442671614	0.834831253	0.936926623	0.436153513	0.621318195	0.746829676	0.82368139	0.791241585	0.832143433	0.709022852	0.506268323	0.510686678	0.67681042	0.562590649	0.609957718	0.815303239	0.649201071	0.733614147	0.839917443	0.614631521	0.763934896	0.422255997	0.970370829	0.862132482	0.734485501	0.746757642	0.744923184	0.775558608	0.859020998
RPLP0	8.528234778	8.507137427	8.21259867	7.487298455	7.064906858	7.257561856	9.894414249	8.264772182	7.600926256	7.757891316	8.781191931	7.685377786	7.90851809	8.737515298	7.449266207	8.043008143	7.673673466	7.332361296	6.818660544	7.25565344	7.723408611	8.093912177	8.374560038	7.254485583	7.1339743	8.033010682	7.802155819	8.393653534	8.663749413	7.586201214	7.757445963	9.482009169	7.345369783	7.705066768	7.035475053	8.819941092	7.389904257	6.808107596	7.95384549	6.974373487	8.433429691	7.350943875	8.961045846	8.404997	8.390318048	9.199352707	8.076826265	9.145657915	8.234489673
RPLP1	9.46027875	9.878641976	9.353548075	8.758221773	9.107381758	8.682516774	10.22601689	9.611520122	8.973958484	9.170923475	9.477701468	8.804467222	9.057787539	9.657305432	8.547704947	9.920383842	8.750057223	8.653403066	8.162468922	8.554809329	9.441767948	8.580387719	9.427963775	8.700005304	8.324118152	9.538676468	9.050713465	9.346926066	9.084096579	8.629131019	8.735948587	10.0403024	8.670075148	8.776814018	8.813396304	9.71951941	9.126107208	8.411676005	9.485865713	8.563250282	8.926396096	9.229888388	9.828622899	9.453214587	9.398663917	9.744818344	8.898895669	9.992082184	9.407165772
BCYRN1	0	0	0	0.267978452	0	0	0	0	0	0	0	0	0	0	0.126401692	0.327270723	0	0	0	0	0	0	0	0	0	0	0	0	0.234018026	0	0	0	0.114443169	0	0	0	0	0	0	0	0.138756402	0	0	0	0	0	0	0	0
RPLP2	8.723225863	9.723074192	9.144487067	8.96517335	9.014299496	9.01116761	9.242778307	8.757167201	8.553113659	8.746431452	8.714447851	8.33760901	7.691579118	9.90852261	7.955011025	8.824172551	9.24648702	8.431461774	7.852456195	8.349370466	9.111429397	8.586832751	8.119819459	8.371215212	8.283739412	8.927723309	8.104327456	8.63414811	8.486973399	8.069092836	8.846715644	9.215189612	8.383161606	8.928315384	8.24938945	9.064010313	8.810484611	7.979605907	8.596548893	8.253737774	9.274702926	8.030145574	9.337188252	8.689300699	7.954453924	8.974366159	8.845157766	8.824173642	8.229258996
MRPL12	3.119811346	3.292410734	3.660287336	3.039066864	2.788238459	2.266935033	3.727596328	2.92698074	3.204869683	2.966587358	3.244678538	2.950443389	3.635357331	3.393718316	2.717047681	3.648491552	3.144942026	2.26728346	2.649195341	2.973415454	1.796466983	3.25441496	3.901742107	3.067808585	2.855903047	2.606734836	2.623167322	3.526498738	3.568191752	2.920420935	3.418028241	3.474175353	3.288083442	2.102160399	2.246914041	2.68542528	2.404774933	2.374439242	2.975884697	2.302910442	2.96776105	3.046021759	3.31466018	2.737756682	3.45900532	3.897712392	3.123403314	3.910722715	3.066665802
MRPS12	0.497522692	0.884890031	0.946626912	0.778497004	0.684810429	1.454634479	0.842446678	0.40032844	0.913486545	0.549195723	0.707419404	1.0393462	0.763164021	1.093287782	0.685812335	0.810576344	0.74491431	0.375807518	0.683808779	1.446788658	0.322678442	1.12036016	1.020591974	0.793386223	0.630467895	0.910697754	0.442857973	1.364323559	1.015441113	0.689541307	1.223606487	0.621419235	0.67681042	0.305274902	0.316802345	0.509647343	0.477532462	0.483033731	0.622896867	0.750974172	1.110368513	0.644022848	0.711299849	0.538928278	1.159643742	0.740916499	0.715533889	0.884153276	1.292987369
RPN1	7.317801632	6.805029901	7.032060187	7.101742546	6.180664947	6.522707416	6.983210541	6.675354072	7.106068455	6.53406317	6.85933194	7.306456175	6.73461998	7.436294825	7.154518727	7.893135871	6.711812781	6.377924971	6.857647881	7.145841053	6.214301006	7.138798945	8.915130164	6.728810067	6.601776966	6.527121046	7.332331697	6.765919226	7.283845909	7.280024784	7.007960833	7.181915117	7.635931156	6.384767164	7.034996175	6.467830834	6.896824169	6.351158708	7.803722932	6.171949927	7.59523598	6.99772877	6.241966543	6.349168252	6.802665977	6.579516946	6.889582923	6.807518194	6.806609058
RPN2	8.483933591	7.989486099	8.645124931	8.751907964	7.75787756	7.310352713	8.4721942	7.874957234	8.959520531	7.990766038	8.522800338	8.550228618	8.233277688	8.428922597	8.54572746	9.029604662	8.25636747	7.991198599	8.56639229	8.467614098	7.60431048	8.722289657	9.045643931	7.630983595	8.38210169	8.056445376	8.726191264	8.811078154	8.046752282	9.947512693	8.48571004	9.271330413	9.208643145	8.185395956	8.128375688	8.299343061	8.284454868	8.091470118	8.96084252	7.611915746	8.57732344	8.406947058	7.594584677	7.993859491	7.781842028	8.569339095	7.989286471	8.875537629	8.228340604
RPS2	3.796849029	4.821609215	3.377890049	4.274515936	3.847840055	2.803252703	5.469809212	4.107954767	3.768939812	3.74921246	4.417850332	3.508768232	3.05080474	4.827859432	3.483771484	4.318255187	4.336070439	3.007766944	3.189075248	4.426595901	3.461078973	3.719800094	3.896394115	2.797770814	3.845732724	3.713540161	4.611539623	3.908244485	4.49419306	4.210792795	3.540415588	4.504544155	3.771384353	4.463093301	3.239371226	4.583456761	3.763455426	2.65618575	4.415016117	2.847828992	4.254788515	3.487391103	5.47525277	4.799836069	3.617115295	4.552146037	4.209085372	4.410110324	3.613202066
RPS3	5.985782427	6.504493921	6.018094824	4.826024162	5.650689596	5.31179474	7.510817997	5.717057034	5.422770825	5.507071582	6.57891001	5.243230886	5.409261075	6.713860532	4.678196018	6.11544035	5.919426488	5.261999612	5.360417576	5.7042527	5.734089926	5.900920297	5.830425804	5.012967702	5.180304208	5.126057531	5.007768077	5.717491353	6.19570347	5.478279705	5.789384136	6.645099443	5.641008407	5.387943155	4.923111999	5.846897444	5.453543831	4.372011315	6.162390024	4.88890707	6.170752606	5.237444957	6.268955191	6.068575226	5.612469133	6.794713653	5.409230655	6.273376954	5.85131741
RPS3A	3.080216223	3.086447998	3.789657584	2.707644992	3.389457492	3.324977256	3.847848496	3.207116909	2.823425944	3.217126773	3.430468659	2.078715342	3.15623331	3.197717805	3.006852057	2.710149647	2.896070093	3.017228607	2.983589473	2.460686507	3.167758504	2.573519487	3.538474	2.316406546	3.081835207	3.384214649	2.91441532	3.305227239	2.599419317	3.497620135	2.788413706	3.505811423	2.805073615	2.815685351	2.95754425	3.56188965	3.193153682	2.571508706	3.108946026	2.556216496	3.026030097	2.385865956	4.290067184	4.241005382	3.106860623	3.694951342	2.930258927	3.483770553	3.222818195
RPS4X	10.30274531	10.3270336	10.1287728	9.067645576	9.927252258	9.352834561	10.81538033	10.28963045	9.076432173	9.437094817	10.00006668	9.146878299	9.480446656	9.65783462	9.391437332	9.899656809	9.175284078	9.148278101	9.110221352	8.610149389	10.14042858	9.339357312	9.271828937	8.869595605	9.201585687	9.431474345	9.848352181	10.10899555	9.641258777	10.06110366	9.264459729	10.90733815	9.54943145	9.468417353	9.79842109	9.773193991	9.401753993	8.433879249	10.04908744	8.46963296	9.671520752	9.020010337	10.74755588	10.84096845	9.332042038	10.26000816	9.508809625	9.819134692	8.989843592
SERINC4	0.010321273	0.211165365	0.104949004	0.021555133	0.028371248	0.045040964	0.030480423	0.153632506	0.045049244	0.009913794	0.073397083	0.030641899	0.149383497	0.108496384	0.075905361	0.040075845	0	0.070995914	0.069480525	0.040767789	0.034429151	0.022956837	0.059151846	0.175362674	0.034060557	0.073089522	0.261082814	0.059682289	0.055142184	0.097230963	0.0576143	0.055787311	0.017460982	0.058092047	0.030559525	0.025212258	0.106967672	0	0.192559334	0.058906314	0.052729647	0.140661461	0	0.148709164	0.131756815	0.091080036	0.039134588	0.160004134	0.037807131
FDPSP2	0	0	0	0	0	0	0	0	0	0	0	0	0	0	0	0	0	0	0	0	0	0	0	0	0	0	0	0	0	0	0	0	0	0	0	0	0	0	0	0	0	0	0	0	0	0	0	0	0
RPS4Y1	8.474609394	0.686107232	6.218387571	8.295483706	8.782640885	8.911541272	9.566769674	9.308275858	8.121844645	8.817900913	9.738007664	6.201708175	4.58633578	5.535204668	0.45153665	5.962877379	8.638439366	8.038442445	7.066744788	6.537223014	0.474503165	9.393474291	8.427676031	7.370289084	8.557820616	8.005315016	9.167782208	0.595302943	8.888721002	0.427525165	9.164416131	0.581759298	8.41783927	8.307065712	0.539114379	8.584104698	8.648729771	8.027585984	5.707102929	8.113464258	7.599392425	8.275575842	9.457288403	0.779245254	8.716750579	0.591336879	8.785774751	0.333483761	8.604765338
SCART1	0.30851048	0.088150105	0.235717102	0.206806953	0.529413237	0.737229499	0.373447208	0.376140083	0.113599269	0.171130778	0.293150578	1.287807882	0.508597854	0.245208008	0.504463259	0.568802442	0.231343587	0.290828863	0.246835231	0.275228183	0.813500095	0.337272719	0.127841375	0.38752858	0.408442655	0.536657098	0.172656817	0.800912179	0.10978575	0.288060887	0.80873323	0.086548321	0.116686764	0.254954572	0.327398408	0.19706018	0.43825954	0.424278461	0.211708664	1.016214335	0.280093163	0.40426595	1.058776342	0.669040405	0.361185293	0.141500438	0.223308844	0.759107984	0.34973122
FAM229B	0.929005421	1.166570441	0.18151683	1.152332352	0.741717014	0.92719813	0.230743494	1.142066179	1.44802856	0.896195065	0.499109949	0.654400533	0.881157407	1.005960441	1.608845044	0.384126529	0.332561728	1.243342	0.901751557	0.593849781	1.562476621	0.464674152	0.743176838	1.118356502	1.113911306	0.95022746	1.312763257	0.893510424	0.753346887	1.432384443	1.014661478	0.287085235	1.196596728	1.387693674	1.244533044	0.551294852	0.973626916	1.013811943	0.709895923	1.277759912	1.036155539	0.878118099	0.995334226	0.516976348	0.915323108	0.748960237	0.69706749	0.514729981	1.220342787
ZNF704	1.757891184	0.958191621	1.865603098	1.179293596	2.078455557	2.262924322	1.113794545	1.973923826	0.942079282	1.251104105	2.074959602	2.050281061	1.737141544	0.53830197	2.371068779	0.759090928	0.48160771	0.905176288	1.354963982	0.170419686	1.647007285	2.639413157	0.962821486	1.28358873	1.415148059	1.544846747	2.626979556	1.743844801	1.240973943	0.983908168	2.11019473	1.309411455	1.626854448	1.544351104	0.952070659	1.231658656	0.999007175	1.032756782	3.01474942	1.360488265	0.743310573	1.950699938	1.926891331	1.435287117	1.667229784	1.140908826	1.290416524	1.752499977	1.775830245
RPS5	8.427919706	9.118352047	8.610562915	8.361080003	8.468745172	7.904314193	9.641088559	8.810174196	8.152202976	8.631570098	8.804450374	8.827743816	7.777461724	9.169966413	8.503316297	8.216378722	8.297658407	7.565126038	7.175202895	7.882300332	8.21057939	8.779014432	8.820745274	7.859264407	7.651576816	8.305348857	8.581833516	8.637895567	9.420128866	8.679411787	8.91125954	9.60556757	7.670495822	8.221887215	7.380222282	8.584410496	8.212236513	7.078086083	8.618046044	7.808329537	8.985622447	7.675037018	8.960729673	8.613473269	8.606399381	9.11346438	8.492761769	9.228837318	9.035613627
ERICH1-AS1	0	0	0	0	0	0	0	0	0	0	0	0	0	0	0	0	0	0	0	0	0	0	0	0	0	0	0	0	0	0	0	0	0	0	0	0	0	0	0	0	0	0	0	0	0	0	0	0	0
LINC01298	0	0	0	0	0	0	0	0	0	0	0	0	0	0	0	0	0	0	0	0	0	0	0	0	0	0	0	0	0	0	0	0	0	0	0	0	0	0	0	0	0	0	0	0	0	0	0	0	0
LINC00589	0	0	0	0	0	0	0	0	0	0	0	0	0	0	0	0	0	0	0	0	0	0	0	0	0	0	0	0	0	0	0	0	0	0	0	0	0	0	0	0	0	0	0	0	0	0	0	0	0
MBOAT4	0.033394813	0	0	0	0	0	0.016648868	0.027563276	0.02466292	0.12427419	0.071855733	0	0	0	0	0	0	0.011818991	0	0	0.03739251	0	0.027863186	0	0.013983615	0	0	0	0	0	0	0.015377611	0.083481892	0.023967062	0	0	0.059128694	0	0	0	0.017410845	0	0	0	0	0.021738399	0.318036036	0	0
SCARNA9	8.229469454	7.090562802	7.196254699	5.940784119	7.801249409	7.729513223	6.162850147	7.639327258	6.74149847	7.153177838	7.721844496	7.379126038	7.770934683	6.762622881	7.576129152	6.948200674	5.853281104	7.577468023	7.975822389	5.915106299	7.521726027	6.708095036	7.726218787	7.068367951	7.434430195	8.203170151	7.652602108	6.959631747	7.445529708	8.141837907	7.551205504	8.233244896	7.122664532	6.744459708	7.666896116	6.574595024	7.50203217	7.505292467	7.804831549	7.830249513	5.033214739	7.566450495	8.033950645	8.077930178	6.970804646	7.227964317	6.213337523	7.432553043	7.535107859
RPS6	10.24353817	9.325742361	11.15476021	8.57008829	9.938514052	9.731396027	10.55280159	9.708774698	8.869425745	9.579962341	9.846112822	10.57166062	9.865509774	9.984319643	8.459094299	8.808584592	9.277341115	9.345550561	9.306837595	8.305039507	10.71761542	8.751997254	9.508761115	8.836459796	8.912527697	10.00928367	9.782680033	9.755501715	9.404460791	9.536207157	9.409138525	11.78015465	9.597877348	9.875168098	9.078656654	9.608412763	9.302385405	8.575282492	10.17633229	8.811767386	9.181340528	8.731338839	10.69337395	10.51704184	8.724098352	10.70178246	10.00166436	10.73992851	9.685592412
FAM85A	0	0	0	0	0	0	0	0	0	0	0	0	0	0	0	0	0	0	0	0	0	0	0	0	0	0	0	0	0	0	0	0	0	0	0	0	0	0	0	0	0	0	0	0	0	0	0	0	0
LINC00051	0	0	0	0	0	0	0	0	0	0	0	0	0	0	0	0	0	0	0	0	0	0	0	0	0	0	0	0	0	0	0	0	0	0	0	0	0	0	0	0	0	0	0	0	0	0	0	0	0
SPANXA2-OT1	0	0	0	0	0	0	0	0	0	0	0	0	0	0	0	0	0	0	0	0	0	0	0	0	0	0	0	0	0	0	0	0	0	0	0	0	0	0	0	0	0	0	0	0	0	0	0	0	0
SNORD74	0.345327832	0.730905991	2.578656837	0	1.167853918	0	0.619344506	0.738366955	0.483614141	0.333110063	0.837014403	0	0.865405919	0	0.59331532	0.436868998	0	0.250957424	1.349755567	0	0	0.488284456	2.202684417	0	0	0.724628647	0	0	1.303079052	0	1.341795133	0.992794066	1.615382567	0.826863167	0	0.52876517	0	0	0	0	0.35663116	0	0	0	0.29292549	1.788533175	1.025547103	0	0.737044445
SNORA27	7.219617576	8.322365945	8.921794457	5.996746082	6.668731865	6.984059257	6.907266925	6.813888319	7.958960654	8.080390537	6.73904042	7.45657202	7.134221536	6.568354793	7.070682456	5.575420135	5.911301839	6.749738353	8.019089662	6.508854913	6.843522771	6.739746837	8.435251617	7.489322298	6.449326887	7.442936423	6.174706269	7.065589185	8.517078621	7.598122516	7.940574728	8.127345605	7.713439134	5.702447217	7.325816774	5.929634652	6.472416208	6.821041991	7.223686229	7.406333103	7.959435739	5.843059198	6.254281042	6.698047895	7.418389284	7.544970039	7.288724774	7.511198474	8.076757521
RPS6KA1	2.857586802	3.919480883	2.791596672	3.390305294	4.141660762	2.701005959	3.921116785	4.15396459	3.366362885	2.748499996	3.516361806	1.920941269	3.229851516	3.932814165	2.551359552	3.185682164	4.458866954	3.081589523	3.839824735	3.506952987	2.624182153	3.930242542	2.908810237	2.862677226	2.957969691	2.339704054	3.258395453	2.737147458	2.962510056	3.141920033	3.752180896	3.560432185	3.158834774	2.587632322	3.019273454	3.579926802	3.537377736	2.868753399	3.157211888	4.010550273	4.570029527	3.604798656	3.535036032	3.965897904	3.719932404	3.310149076	4.068293023	3.862871219	2.348669274
SNORA21	8.053640146	7.696381144	8.987530286	5.458529803	6.664365172	6.585823434	6.84093253	6.910091095	7.535623551	7.032516564	6.664817648	7.036674292	7.760104794	6.96574546	7.441353439	5.553042345	5.163609738	6.479777659	8.120698386	6.599799161	6.117979991	7.034119663	8.951317589	7.921556363	6.458679307	7.572326917	6.23462433	9.185706595	7.104835863	7.806113815	6.431206239	7.767717041	7.934862801	5.948187401	8.267262079	5.293693533	6.47099898	7.574557262	7.904051683	7.575848453	7.472151366	5.315307723	6.878338114	6.886814515	7.704219135	6.127407494	5.927288794	8.295303465	8.34968977
SSBP3-AS1	0	0.013013193	0	0	0.095585213	0.046579788	0.010585806	0.017549599	0	0	0	0.03169417	0	0.016560656	0.0100454	0.013948545	0	0.007510259	0	0.042162743	0.058870685	0.062477782	0.008897882	0	0.008888176	0	0	0	0	0	0	0	0.01806344	0	0	0.034669277	0	0.016373796	0	0	0	0.008964839	0.018606709	0.029172564	0	0.054544777	0	0.034599616	0
MIR483	0	0	0	0	0	0	0	0	0	0	0	0	0	0	0	0	0	0	0	0	0	0	0	0	0	0	0	0	0	0	0	0	0	0	0	0	0	0	0	0	0	0	0	0	0	0	0	0	0
MIR484	0	0	0	0	0	0	0	0	0	0	0	0	0	0	0	0	0	0	0	0	0	0	0	0	0	0	0	0	0	0	0	0	0	0	0	0	0	0	0	0	0	0	0	0	0	0	0	0	0
MIR486-1	0	0	0	0	0	0	0	0	0	0	0	0	0	0	0	0	0	0	0	0	0	0	0	0	0	0	0	0	0	0	0	0	0	0	0	0	0	0	0	0	0	0	0	0	0	0	0	0	0
MIR487A	0	0	0	0	0	0	0	0	0	0	0	0	0	0	0	0	0	0	0	0	0	0	0	0	0	0	0	0	0	0	0	0	0	0	0	0	0	0	0	0	0	0	0	0	0	0	0	0	0
MIR455	0	0	0	0	0	0	0	0	0	0	0	0	0	0	0	0	0	0	0	0	0	0	0	0	0	0	0	0	0	0	0	0	0	0	0	0	0	0	0	0	0	0	0	0	0	0	0	0	0
SNORA45A	6.785822879	6.458711851	8.255478681	4.749934407	6.368409878	6.707854118	4.22258018	5.961573431	6.421171056	6.362369664	5.477407501	6.808133199	5.900098251	5.358816443	6.195113205	3.916763859	3.409898555	7.00840456	7.706773138	5.648998071	6.423118468	5.693480039	6.788087278	6.553348853	5.617463953	7.496664755	5.337152202	5.628224803	5.54805265	6.497954482	6.363059602	7.025340644	6.369258087	5.536968056	7.617583954	4.645474528	5.787430847	6.503810898	6.31459805	7.673518922	6.138045443	3.926097984	5.42202409	5.741704714	5.97080944	5.054819584	5.068405521	5.579437511	7.100817594
SNORA7A	0	0	0	0	0	0	0	0	0	0	0	0	0	0	0	0	0	0	0	0	0	0	0	0	0	0	0	0	0	0	0	0	0	0	0	0	0	0	0	0	0	0	0	0	0	0	0	0	0
SNORD72	0	0	0	0	0	0	0	0	0	0	0	0	0	0	0	0	0	0	0	0	0	0	0	0	0	0	0	0	0	0	0	0.290138852	0	0	0	0	0	0	0	0	0	0	0	0	0	0	0	0	0
SNORA52	7.468556853	8.440051051	8.85950091	6.493644552	7.089448721	7.920801218	6.918763358	6.556448069	8.74973365	8.055356402	6.663167977	7.122071841	7.656093492	7.132682195	7.18717123	5.800332665	6.984257363	7.284172269	7.968511623	7.008537815	7.284929036	6.931744847	8.284239634	7.176616418	6.34449884	7.961237046	6.385828466	7.80803456	7.887352789	6.022563177	7.8487018	8.053381549	7.925563469	4.989510565	7.068589139	5.736885597	6.420059568	6.898763211	6.72689925	8.154654016	8.13346592	5.348600749	6.565120387	6.618944333	7.039105844	7.653100388	7.54378085	6.707336988	8.314771291
SNORD2	0	0	0	0.369158384	0	0	0	0	0	0	0	0	0	0	0.607147393	0	0	0.257523681	0	0	0.391657125	0	0.549213717	0	0	0	0	0	0	0	0	0	0.557537583	0	0	0	0	0	0	0	0	0	0	0	0	0	0	0	0
SNORA4	4.208037265	4.434846609	6.060113403	2.194028489	4.203931768	3.505658953	3.478235822	3.357368045	3.987316502	3.68654074	4.381052936	3.949353328	3.780489476	3.692337101	5.149271388	3.107778545	2.230689895	4.558671776	4.572251418	4.280908402	3.030585077	3.830849797	6.069578802	4.538519369	3.526364009	4.541572756	3.502615958	4.507058417	4.780318711	3.773151161	4.421716752	4.823561069	4.33363103	1.393265535	4.004005554	2.640337232	3.605547189	3.9254195	3.919626695	3.77082576	4.395320378	2.035815056	3.450691793	4.072709992	4.651666748	4.121162313	3.152625671	3.487495891	5.099683166
SNORA41	2.691079314	3.096994861	4.429032283	1.433490955	3.195456487	2.635145498	2.219014413	2.580572707	2.162070498	2.430748762	2.000874552	2.225066967	3.349054086	1.816249129	3.529092111	1.346677982	0.48905527	2.951632979	3.520393574	3.011901712	1.991761024	2.597651684	3.82212249	3.349363963	2.149193894	3.750214729	2.148029772	3.337925578	1.766147638	2.908982922	2.655711383	3.328452058	3.340750168	2.129839586	2.883169737	2.006609361	2.521973569	3.083909248	2.132577899	3.791159599	2.021217901	1.575457733	2.621739513	3.579063853	2.999864636	2.623936241	1.430195833	2.861049512	2.91577881
SNORD95	0.946522482	1.091450534	1.780798458	0	0.361742003	1.899288943	0.385582217	0.327210544	0.933774732	0.374989155	0.535398657	1.158407667	1.268368201	0.971314606	1.456358212	0	0.508673048	0.723704319	1.044015258	0.945116902	1.450366471	0	1.193400242	1.650734394	0.824810001	0.803794064	0.535513025	0.932880747	0.640682459	0.628236236	1.739216149	1.271626605	1.363180526	0	1.507486549	0.325349463	1.305948823	0.560580739	0	1.762160674	0.971944635	0	0	1.643643683	1.020860874	1.380190143	0.373980233	0.418572806	1.335722051
SNORD96A	0.857040582	0.730905991	2.395963566	1.093557911	0.583720208	0.675591574	0.342655466	1.476172712	1.134040963	0.603551253	0.478376251	1.231198619	0	0	1.012511163	0	0	0.250957424	1.663647545	0.855732046	0.683895036	0.264702044	1.888504867	1.320746935	0.53597929	2.297147794	0	0	1.564003837	1.133341425	0	1.161916182	1.381437114	0.47187644	0.488707783	0	0.717387976	1.167688575	0.499499078	1.033176436	0.35663116	0.295028737	0.959820744	1.080919137	0.92637009	0.766658089	1.025547103	0.372427368	1.222505065
RPS6KA2	1.872201655	0.850700061	1.324880563	1.47612774	2.015019902	2.178725249	1.726184184	2.578282079	2.124518481	1.528701528	1.747372841	1.287619493	2.966978767	0.569755172	1.099303923	1.544988726	0.86133496	1.485392345	1.524271803	1.598343852	1.76102384	1.523310879	0.874125878	2.052141371	2.896531145	2.010721167	1.120991624	1.719921716	1.729205321	1.643055478	2.274033871	1.084268864	2.419051715	1.600076961	1.536083775	1.930430489	1.699062612	1.394191997	1.702726237	1.828866641	1.216300565	1.91801031	2.288777138	1.180957586	1.510957876	1.486735474	1.214309345	1.657247051	1.86876858
RPS6KA3	3.931010841	3.554763733	4.058894798	3.910136747	4.044371807	4.102770455	3.96886154	4.33831817	3.403799198	3.680494476	3.521430859	3.430848127	3.792847837	3.529415645	4.136012236	4.798433661	3.934021551	3.981523497	4.140183531	3.391732711	3.492254908	3.889430015	4.018882637	3.726264521	3.963710036	3.945287161	4.502288773	3.688424643	3.542926574	4.904245227	4.709568371	3.501735842	3.828355207	4.030984044	4.229205495	4.03593797	4.432684908	3.488377246	4.107239254	3.380513637	3.787630641	3.434963849	3.629496081	3.593340823	4.399464438	3.746440846	3.873910627	3.967971024	3.237270816
RPS6KB1	2.854873582	3.915477615	2.832642861	2.622830529	3.029868898	2.811800851	2.833019442	2.590649922	2.138864044	2.348400075	3.030515364	2.202730432	3.497389646	2.345584272	3.285197082	2.597491523	2.429391459	2.480840703	3.070765375	2.587659861	2.384153251	2.901951007	2.883602346	2.446227342	2.787906642	2.458000181	2.063525613	2.582706114	2.854788477	3.047461225	2.624242373	2.390394936	2.749064905	2.530878831	2.949053287	2.753923307	2.6558965	2.584738671	2.861272892	2.514623085	2.724834567	2.653764647	2.836705433	2.815952805	2.653498098	2.451200977	2.372787382	2.955154361	2.439172286
RPS6KB2	2.016520795	2.253612528	2.520243465	2.800594745	2.283947747	2.182725429	3.643374803	2.026944125	2.666956981	2.243501111	3.239449714	2.559797583	2.064469087	2.852926831	2.012242125	2.829010495	2.704165719	2.123949387	2.430455119	2.605601564	1.917998732	3.053469066	3.228385767	2.581939216	2.129328492	2.366466822	2.298088963	2.54410476	3.418090295	2.502091367	2.822091202	2.56487733	2.426574796	2.361942266	1.781359927	2.725615316	2.19695441	1.996758007	3.27921939	2.497856047	2.922680181	2.344402421	2.498712377	2.446642161	2.670712297	2.605205215	2.418973119	2.959484887	2.96080283
RPS7	7.203970532	7.083525038	6.981495289	6.373302009	6.541253115	6.784219737	7.569202687	6.442023932	5.713647899	6.791311164	6.806081807	5.048501154	6.2901778	7.67481888	6.101599284	6.845832295	6.919656764	6.131606377	6.180486608	6.440346527	6.168464125	5.930064255	6.98717672	5.629907247	6.08445789	6.339018183	6.813449034	7.019531591	6.418209814	6.681518597	6.171600423	7.305637451	6.644517961	6.199198821	6.016169678	7.057002935	6.129948834	5.802690986	6.29307871	5.42004466	6.822935691	5.732722292	7.482391804	7.26647605	6.248965583	7.463119774	6.665539185	6.256895254	6.151726705
RPS8	7.113917468	8.143031047	7.953448151	6.831107146	7.280554386	6.953821024	8.233593242	7.416225829	6.583258501	6.968599005	7.815191406	6.617963829	7.14898411	8.1883812	6.853434885	7.225593312	6.940079575	6.870561414	6.28646558	6.16168685	7.557118204	6.920698493	6.862272371	6.487516472	6.490458454	7.203580802	6.824507055	7.45530871	6.935467931	7.178891517	7.392521838	7.823048791	7.434627273	7.353348643	6.490914123	7.426741932	6.958354603	5.943783011	7.274254031	6.149866113	7.477545957	6.295342695	7.911679519	7.893738317	6.988068086	7.904372954	7.282856987	7.807806046	7.192247199
RPS9	2.366540244	2.89464094	2.35259733	2.103926624	2.450120187	2.286213865	2.928075173	2.337322286	2.067671314	2.348347072	2.566930333	2.517456476	2.00906864	2.707894186	2.15201089	2.34550734	2.531283232	2.00228837	1.850555413	1.648467518	2.450980547	1.912948381	2.111959652	2.005777352	1.98938202	2.078251227	2.162184395	2.499979574	2.652049479	1.863047924	2.671404226	2.81118115	1.926266239	2.155865501	1.9293594	2.270187096	2.139116901	1.487235666	1.890258489	2.468056272	2.435224796	1.778306344	2.8194216	2.396963444	2.171506028	2.673294662	2.23160616	2.697225112	2.402173069
RPS10	4.354166206	4.10239562	3.360190315	2.8681448	3.633634899	3.692169122	4.670165804	3.371642206	3.698880486	4.166631609	3.209748854	3.140334411	2.526424178	4.127423964	2.685052819	4.252998373	3.641930082	2.870607845	2.072182223	2.723657861	3.0632751	3.866909413	3.31390648	2.333142548	2.797230044	2.863233161	3.972917409	3.385261365	4.041913694	3.592733797	3.098908086	4.211950044	3.449813645	3.13919117	2.800032831	3.474286968	2.889107354	2.64117379	3.328398169	1.990713409	3.918532628	2.530789326	4.373762806	3.830055934	3.147031359	4.667005281	4.123949156	3.456885066	3.203459318
RPS11	10.96752945	11.43982864	11.56107031	10.66542189	10.72947636	10.73497185	11.7293697	11.24882951	10.20036676	11.257158	11.22750043	11.01871389	10.4092641	11.36312648	10.69088716	10.43877798	10.7003117	10.53579372	9.995938437	9.952685151	10.9017788	10.66872566	11.15603849	10.23115684	10.60652424	10.88251862	11.09220167	11.05432727	11.2519475	11.21561051	11.1686899	11.66811348	10.14342904	11.08695598	10.38253643	11.20139662	10.69456561	10.04741619	10.97002092	9.932716694	11.00921357	10.26776485	11.05334136	11.19036923	10.84103304	11.77675577	10.88508858	11.36849649	11.2988289
RPS12	8.923234435	9.637111031	8.201777389	8.539576552	8.535523567	8.210018158	10.02442803	8.95272585	7.932826616	8.384180717	8.495484664	7.154541934	8.050093157	9.021999135	8.310118288	8.299991817	8.39866889	8.048338668	7.515352269	7.553859269	8.572059667	8.14119614	8.337749262	7.928458861	7.88307513	8.2209734	8.780185142	8.051640402	7.4843522	8.941782386	7.96641899	8.708322578	8.589688472	8.048702076	8.148691806	9.156367069	8.575585939	7.444548574	7.402978778	6.941785599	9.071494541	8.010946945	9.159382362	8.830267004	7.966508502	9.072612472	8.776807883	9.07773181	7.741944615
RPS13	7.139371464	7.422479989	6.772345518	6.674314274	7.253325624	6.552016441	6.833871882	7.24061759	6.71520577	7.108338211	6.373804795	5.8370065	5.806804769	7.510404747	6.003274031	6.441651865	6.944129709	6.636990791	5.684256023	6.132026351	6.956490302	6.336607158	6.70880597	6.227021266	6.143400606	7.143656836	7.325081432	6.355335685	7.351002457	6.697766741	6.066199093	7.714916654	6.700458306	6.774545819	6.752066741	7.217534048	6.978140003	6.074522974	6.999130773	5.546050706	6.622352363	6.11573308	7.616144422	7.375632925	6.355088489	7.074454589	7.081233387	6.766521952	5.492288236
RPS14	7.0125087	7.975169683	6.876429564	7.126617181	7.024599287	6.704183494	8.416169451	7.243783794	6.629562012	7.185598798	7.530351129	6.413077319	6.907505541	7.949368094	6.02189085	6.973217078	7.422097852	6.531525889	5.610597792	6.331402192	7.255862423	7.275968807	6.550269888	6.347616302	6.627043242	6.583796386	6.70103939	6.724531519	7.523304882	7.232006405	6.850029839	8.317473672	7.078760833	6.862889018	6.427832474	7.589443805	6.759857002	5.882330551	6.756156701	5.705176325	7.11763727	6.280030526	8.049176279	7.486131185	6.814639925	8.275729225	7.588381774	7.403099417	5.872638786
RPS15	5.728857086	7.072438098	6.833056886	5.807572537	6.305658465	6.404914993	7.297792972	6.173792331	5.749827805	6.328120475	6.412432399	5.406202668	6.311000625	7.820791126	5.895484214	6.674343857	6.956899788	5.633405746	5.480145295	6.638436436	6.294711755	6.195371042	6.494049598	5.651188347	5.803361873	6.255075369	5.972789464	5.997312576	7.108224291	5.793042298	6.806221791	6.497798624	6.107972271	5.874218417	5.102170504	6.553371046	6.182425758	5.226961428	6.073904022	6.150326117	7.084102884	5.309024343	7.0861091	6.857249514	6.142159787	6.842141499	6.285962841	6.838178466	6.243502998
RPS15A	8.7084066	8.780031052	8.125746464	7.594133557	8.194122275	8.322078182	9.150887149	8.414852373	8.040847373	8.123450611	8.218883299	7.60775354	7.075418226	8.606571424	7.585224382	8.135406809	8.197861901	7.61388757	7.388800793	7.251593657	8.160941654	7.968436679	8.103590341	7.784965106	7.726514561	7.896071459	8.589306454	7.969581382	8.412299045	8.693957029	8.388368051	9.034401993	8.33422979	8.589171932	8.061624375	8.553065395	8.279727558	7.055175236	8.256210617	7.019531907	8.253863668	7.753573242	8.930136026	8.529617161	7.803024475	9.16971942	8.294899641	8.36873843	7.529379121
RPS16	7.543488761	7.816945383	7.175512042	7.038235153	6.999253256	6.700429852	7.969661097	7.585143083	7.044587513	7.315082654	7.69614491	7.285009741	6.169205256	8.384165072	7.418657402	7.119073375	7.234368258	6.63745712	6.215419928	7.125062238	7.072060199	7.677485871	7.260880999	6.759435684	6.428212796	7.028336463	7.464686261	7.462001104	8.126330552	7.383474647	7.668991413	7.083168654	7.007462912	7.391992637	6.619001124	7.394655821	7.131198523	6.129082578	7.514900832	6.745227883	7.231552158	6.630308002	7.507158285	7.329501854	7.034357545	8.126571898	7.197175827	7.674881059	7.403777544
RPS17	10.32121858	10.51947909	10.35287721	9.852155777	9.964438387	9.516850148	11.13456205	10.23921823	9.641319904	10.17794917	10.07479232	9.120740741	9.993316768	10.45041193	9.421895234	10.66868431	9.71512666	9.287964251	9.189601318	9.30661129	9.774033348	9.168205668	10.19743784	9.044557888	8.913753354	9.66802909	10.35926434	10.28874004	10.25346082	10.28082531	9.565782602	10.97705493	9.629525274	9.495809325	9.583355464	9.984901564	9.748073338	8.854474982	10.32466637	9.201355269	9.636452636	9.46684134	10.64434386	10.55944068	9.609675412	10.08327761	9.925648502	9.87145151	9.632152617
BDH1	1.414223302	0.258867962	2.80278049	0.579868519	0.850434758	1.483542097	0.897919686	1.500727454	0.845302218	2.054561969	1.883080453	2.023850598	1.276492226	1.454729918	0.699804476	1.607453849	0.365838152	0.416022767	0.647881891	0.804596824	0.481081507	2.398188272	1.917062295	1.54233659	1.022108321	1.032818439	1.003102077	1.706057172	2.282634216	1.590647163	1.067560903	1.716313824	1.500015505	1.034523322	0.59367765	0.898076829	0.980645905	0.673899813	2.06192587	0.849400226	1.966548408	0.984508471	1.524615859	1.24254294	1.732021178	0.568096654	0.999422824	1.324392769	1.645410971
RPS18	9.673263676	10.30883351	9.527841558	8.668277037	9.05982122	8.571984282	10.59980613	8.777659921	8.648788761	9.029010056	9.272783373	8.464207946	8.784923365	10.19554855	8.358480425	9.555476555	9.155479338	8.580623571	7.885816265	7.926128911	8.627768364	9.638480633	8.917649736	7.780306673	8.40536344	8.382989669	8.778272161	9.137797343	9.492464226	8.828147806	9.065214296	9.987265138	8.586305227	8.578447537	8.189516751	9.211866666	8.658601058	7.665857398	8.506515813	7.890793569	9.251813416	8.099959989	10.23214633	9.559450091	8.834820202	9.679665293	9.242948419	9.368187352	8.942267523
RPS19	9.019542616	9.720003159	9.294734247	9.325710336	8.875189877	8.395146852	10.21635314	9.044127623	9.001013182	9.200859071	9.904921144	9.476509512	8.37274191	10.12947191	9.392226506	9.032547064	9.701053038	8.424205972	8.217420451	8.584844277	8.871803843	9.017455553	9.705562023	8.50994254	8.351746883	8.842164191	9.078599741	9.783655517	10.242091	8.771204363	9.793364563	10.03721655	8.44983093	8.559035436	8.236593765	9.127239148	8.810690948	7.88713928	9.182672936	8.862986958	9.797668985	8.391098534	9.072498385	8.927146516	8.997649074	9.648414729	8.95598073	9.893419768	9.600076861
RPS20	8.30183661	8.29132146	8.479512183	8.610895789	8.561852761	7.859622188	7.237307749	8.226636024	7.606030017	7.587701242	8.256619027	8.001055323	7.504520094	8.946203876	8.436856455	7.598373572	8.331374454	7.523908962	7.430529124	7.171743584	8.066247236	7.663921802	8.126714084	7.871091338	7.117225294	7.991290244	8.734544958	8.012775192	8.235842535	7.46615874	7.834888479	9.168078561	8.063014947	7.637475644	7.635733364	8.202715241	7.665226534	6.952234725	7.929029394	7.02838233	8.384744841	7.608593034	8.442652618	8.471667514	7.915236634	8.291260625	8.192619157	8.624773616	7.784739215
RPS21	6.593773843	6.659519342	5.892247427	6.083271068	5.890047932	4.847964178	6.797758781	5.988568835	6.643585726	6.045993068	6.065698854	5.798046539	5.195288522	6.95804598	5.455174682	6.476220046	6.125177802	5.486630465	4.380121569	5.701387502	5.758860731	5.998711685	6.66220005	4.777075753	5.560065917	5.066310087	6.234449215	5.598057483	6.056378604	6.32033894	6.072880416	7.527254547	5.114712109	5.83102589	5.02334099	6.108814462	5.689276141	4.367514461	6.39953896	4.803446079	6.134248147	4.984288533	6.362397393	5.920167305	5.587094178	6.969537963	5.734908702	7.154626318	5.646670075
RPS23	6.422744583	6.618721614	5.688106626	5.888558095	6.016510247	5.593090298	7.436547447	5.954421199	5.475841026	5.748923199	6.113596142	5.397186983	5.733859021	6.054992928	5.523015949	5.620806188	5.910445385	5.395505791	4.817972991	5.302743781	5.994390609	5.223053948	5.214291897	5.276793237	5.318493583	5.732061337	5.700466021	5.800877757	6.373104109	5.947683502	5.038923192	7.035533091	5.539115283	5.749943529	5.754310233	6.127285465	5.948026679	4.600164718	5.459470473	4.423788993	5.389512796	5.078243148	6.69618317	6.099658943	5.311513968	7.014101468	6.137444462	6.184521089	4.488418785
RPS24	7.965491877	8.324986364	7.665686577	7.313604533	7.452245636	6.832302307	8.651643063	7.854091957	6.729324221	7.494590373	7.889208531	7.292590594	7.008346574	7.95890065	6.801993496	7.259962029	7.564989406	7.498137723	6.639187909	6.922281313	7.574672634	6.979369967	7.665625012	6.728042912	7.043440035	7.090074422	6.954486713	9.402585181	7.903344385	7.255475948	6.997546196	8.719158888	6.773711349	7.558380693	7.255722029	7.820633713	7.28284315	6.241422465	7.573822145	6.343724983	7.460610841	7.144585582	8.213566315	7.996002581	6.844389303	7.944106348	7.603247864	7.911512844	7.502464598
BDKRB1	1.498728421	0.835862706	0.305607445	0.90966383	0.485626505	2.312193166	0.812839034	0.57833442	1.974990862	0.157031002	0.743757915	0.083606907	0.563227747	1.081628366	1.125933842	0.574645371	1.719290524	1.896594634	0.310318463	0.377099077	1.881691279	0.290311588	0.595508974	0.996242714	2.709337234	1.711445013	0.359454346	0.481501289	1.131711616	0.731702085	0.698512791	0.565029329	1.141221427	2.91280618	1.369739275	1.137817947	1.086119115	2.342013071	1.161176825	1.555921308	1.092842389	1.361602117	0.210271673	0.497246814	0.23195091	0.570617339	0.96034229	0.724208139	0.528868182
RPS25	9.432081219	9.363834425	8.69173946	7.998736282	8.402874823	8.652944874	8.773658031	8.549036776	8.695605463	8.509985414	9.399598828	8.7598458	8.229367331	9.03535567	7.789753675	8.427284454	8.115799428	8.6013934	8.831159833	7.617278897	8.74753731	8.993938115	8.905713389	8.429992736	8.052875028	8.4562968	8.240325578	8.679877109	9.199545318	8.850724786	8.68436959	9.045615999	9.314523193	8.437667303	8.594421292	8.843857165	8.638963535	6.919223933	9.152670562	8.324394517	8.001244358	8.363594539	9.001443107	8.31824229	8.123033125	9.510739825	8.957693156	8.300574226	8.339720666
RPS26	2.019679471	1.398694028	1.733540156	1.601795416	1.480310182	1.292910074	1.743780301	1.152446462	1.727865259	1.294692727	2.550028346	1.80898797	1.381362238	2.037676475	1.052491467	1.402079986	1.483539424	1.488127328	1.598067493	1.260723162	1.105995114	2.327201248	2.065556437	1.453943955	1.292036887	1.207129018	1.870740804	1.946812286	2.190119893	1.041624212	1.557880158	1.894339112	1.80473973	1.256285558	0.984772115	1.900743708	1.414804663	1.366902651	1.208095079	1.439620899	1.700456928	1.394490404	1.865512587	1.85989754	2.644411897	1.859342763	1.556236665	2.164311822	2.071345181
RPS27	1.711259962	2.50297003	1.297211021	1.224987664	1.987931541	1.978311155	2.700273654	1.675070744	1.716920252	1.873363288	1.293795534	1.73207471	0.881997616	1.490781215	0.875627379	1.529173557	2.091765263	1.192907872	0.652439481	0.956921083	1.388055206	1.975642691	1.665051567	0.620799484	1.485274345	0.850436555	2.079591212	1.395989348	0.679938634	1.303998581	1.303974231	2.603384079	1.745045871	1.723179081	1.764876308	2.768030892	1.57635838	1.133066946	1.718695575	0.717223911	1.179855838	1.288601396	2.727254851	1.814247885	1.197241853	2.724779837	1.643660843	2.352844099	1.11273482
RPS27A	7.135474158	7.344895168	6.412939237	6.571129117	6.784139608	6.601885233	7.342206531	6.617563569	6.193018412	6.870305382	6.859986916	6.031790798	5.862936588	6.736203964	6.087905548	6.995772181	6.889616898	6.280114544	6.203643334	6.678549802	6.12081375	6.301391172	6.97673183	6.253793888	5.826776585	6.030671269	6.822278666	6.612129755	6.953061825	6.841995812	6.245885264	7.310422015	6.373977697	6.055295972	6.513943099	6.806727612	6.360115469	5.928706001	6.802913504	5.478118666	7.020634676	5.824903551	7.211467414	7.045823155	6.515525642	6.579932528	6.756220404	6.96715064	6.106952715
RPS28	4.130537604	5.858201707	5.450291954	2.228656607	4.247966981	0.536335362	4.870174524	4.177003846	4.111724849	4.684906878	0.454735167	3.328040312	0.389355521	5.866683028	4.65868368	0.414996356	3.986425567	0.099795763	0.159318952	3.835621313	5.247124753	0.155585772	6.550071156	4.61912715	0.172748911	5.157053987	0.4548349	4.856063378	4.873125843	0.182679685	5.061633635	3.96794109	3.692619359	3.927947825	4.886234944	5.044355466	4.058595899	0.630596949	4.969651621	5.170406672	4.994042291	2.512102804	0.776114227	4.795413739	0.172864011	6.097639064	4.954871663	5.90179901	5.805253703
RPS29	7.072343977	7.289221663	6.357298059	5.932931828	6.126583457	5.943387649	7.265904055	6.434072635	6.226042215	6.553775692	6.127741529	5.190852687	5.251361094	6.923636875	6.229788836	5.961414214	6.222112391	5.929454841	5.531797997	5.243375748	6.083071307	6.021058973	6.707017773	6.139994237	5.627994822	6.196825739	6.692450602	6.467184961	5.680963578	6.393671778	6.201561943	7.42890657	5.800755189	5.825667454	6.314307364	6.743374054	6.595648669	5.757886532	6.877276152	5.365666004	6.426392489	5.552572527	7.623848335	6.528439136	6.031867112	7.419095153	6.293185301	7.094745571	5.339831042
RRAD	0.646164795	0.31320175	0.318938706	1.014389982	0.231002721	1.028438097	0.044206829	0.792909803	2.530154873	0.311694046	0.241886402	0.773215924	0.308563626	0.134299256	0.210951472	2.40501512	0.837622294	2.231871468	0.85031019	3.31601375	1.112001108	0.30304325	0.374338868	1.317489089	1.310111047	1.330335833	1.410599666	0.299611145	0.27284189	0.090384693	1.3356803	0.205659537	2.196741058	1.49888507	1.905120295	0.320018143	1.267940885	1.409129231	0.253478105	3.493638666	0.270400633	1.201177664	0.821984588	0.229725379	0.24233313	0.076240137	1.270536453	0.255458416	1.162347487
RRAS	2.807755567	4.329837287	2.247070894	3.637086672	2.860874457	2.571258037	2.519119551	3.057622837	4.743389327	2.543994382	1.890262344	2.318388407	1.488464137	3.315836457	2.583257078	2.715759053	4.243040168	3.522672697	3.163992617	3.202236862	3.570847133	2.144751314	1.755038119	3.140353315	3.038633641	3.166882495	2.84663089	2.837281777	3.023296262	2.082331219	2.939126931	2.157886395	3.006824504	3.433687103	3.393574659	2.318547565	3.150534989	2.64029732	2.194016276	3.523743758	3.100873249	3.046656583	2.422492929	2.017922076	2.304772568	2.20835711	4.215763222	2.554701788	2.205993624
RRBP1	5.144795078	4.582142993	4.825814981	5.191745889	4.290150234	4.965524198	4.255965658	4.531931215	5.244141316	4.89269737	4.513717852	5.382500167	4.170663749	5.092061479	6.104068	5.348853899	4.988292217	5.096993426	5.415267434	5.984227396	4.906395324	5.078656309	4.553336366	5.310905961	4.918498039	5.256099808	5.122738517	4.728450474	5.777022985	5.25127009	6.081076533	4.448751516	5.009892748	5.016553034	5.112053549	3.900359425	4.981462862	5.226540703	4.997772977	5.573998766	5.411934631	5.036018227	4.224434886	4.082370389	4.056978668	4.511725497	4.957174756	4.427113023	5.326678585
RREB1	2.74820477	2.69290864	2.829778144	2.669196254	2.882559933	3.245378921	2.608690726	2.744531511	2.323118286	2.766355634	2.81488712	2.887869508	3.179583817	3.162259229	2.714016441	3.155366167	3.174360522	2.448113572	3.058288074	2.247161363	2.644466395	3.353245375	2.451443566	2.572746781	2.613823326	2.976397922	2.899346422	2.963916317	2.992855377	2.929639556	2.887470924	3.013913148	2.716253294	2.585536983	2.508114314	3.159068282	2.719728094	2.594481507	2.77131634	3.212473445	3.494070418	2.598114527	2.929276294	2.985709236	3.221796214	2.64492593	2.761903847	2.868621309	2.844607561
BDKRB2	0.41077413	0.125036348	0.165937936	0.196485916	0.217296152	0.718519698	0.209601845	0.075191854	0.516427581	0.10533708	0.165312838	0.102966321	0.208003541	0.291020315	0.132243455	0.203737847	0.411397686	0.326806721	0.089176833	0.193495451	0.3861712	0.133215357	0.13809466	0.246477852	1.056995677	0.237676974	0.028908633	0.175859375	0.343173258	0.108108435	0.296510695	0.167531613	0.176099805	0.589237715	0.390945707	0.236914853	0.30109437	0.462351574	0.303595008	0.49868477	0.206577213	0.316420742	0.068517074	0.09782641	0.212060956	0.042753917	0.335802493	0.216219824	0.192798633
RRM1	4.840382976	5.48272966	5.422659853	5.90281287	4.822382323	4.915314118	4.835581363	4.636032766	4.266786151	3.930400074	4.989409555	4.644394788	4.717666906	5.94252608	4.713101885	5.664782695	6.174620256	4.937958326	4.972100776	4.906850505	4.254255419	4.822055401	4.83114399	4.302546443	4.543429372	4.724638616	5.931033068	4.644694074	4.333522949	4.867581301	4.153340572	5.051946357	5.324139065	4.439557556	4.540411796	5.141033334	4.961671073	4.036756189	5.481509763	3.737460966	5.934865055	4.388317706	4.630266095	4.666479516	4.470964397	4.824588606	5.251473873	4.929784326	4.057767246
RRM2	4.299928638	4.214158221	3.461481111	3.511549002	2.799337692	1.77213075	4.106571274	2.804381149	2.939976449	2.421654504	3.967387275	2.538105672	4.325909436	5.078994377	3.795421395	4.542164814	4.955690673	2.818117577	3.404323897	3.93124384	1.356349205	3.349007276	4.260255513	2.867581252	4.294961791	2.251700256	4.938765385	4.426105339	3.801013331	4.619666735	2.567212826	3.980734444	4.547455701	2.109578647	2.756137058	3.768330097	2.899579559	3.076814258	4.348761589	2.132259795	4.732956171	3.052491989	2.317061729	1.899951631	3.59661801	4.911125038	3.59691559	4.88383762	2.471362057
RTKN	2.456204764	3.59496755	2.097849547	2.130496764	1.380706956	2.177472745	0.530411149	1.605905996	2.636366337	3.044664528	2.023032162	0.964907706	2.082415174	2.542579575	1.88364804	2.88325959	2.641641455	2.211849754	2.32281648	3.56394629	1.485923908	2.421995629	1.795226625	1.940148292	1.077045147	1.888927128	3.160010608	1.847026457	2.261033722	2.089151882	2.547198751	0.25743089	2.443326801	2.306539198	2.019666083	1.097553764	1.700374806	2.049640715	2.552217381	2.628309341	2.836328383	1.255770743	1.411226623	1.554202713	1.428889924	0.776241964	2.932957085	2.150688546	1.691514791
RS1	0	0	0	0	0	0	0	0.172754407	0	0	0	0	0	0	0	0	0	0	0	0	0	0.006896568	0	0	0	0	0	0	0	0	0	0	0	0	0	0	0.011014672	0	0.014132483	0	0.009594481	0	0	0	0	0	0	0	0
RSC1A1	3.008484088	2.485054029	3.795604346	1.949540839	3.582710123	3.449843045	3.681126375	3.544315861	1.757757009	2.970598383	2.564766712	3.150821504	5.042141173	2.934097075	2.143308367	2.209736513	2.396817273	2.420433796	2.337327724	2.289405073	2.627957138	3.807181614	3.593644503	2.359037862	3.580654027	3.360928444	2.750029801	3.288816843	2.262878412	3.411698723	3.494522243	2.971541637	2.000457262	2.560319589	2.18723343	3.829042477	2.588810131	2.968196993	3.522518343	2.351859332	2.550210955	2.662494868	3.230561702	3.528595351	3.54963099	3.542163137	2.376624663	4.045264568	3.438230567
CLIP1	4.546185389	4.525792955	5.180986032	5.186199478	4.118017981	5.065328541	5.965336868	4.705626684	4.770938861	4.241698965	4.441684869	5.675620345	4.072161957	5.236399373	3.867828839	4.973568458	4.835581807	5.147706966	5.151485964	4.833116518	4.935781108	5.210716743	5.153093685	4.753825952	4.536832541	5.259080029	4.302626532	5.180921114	5.69232352	4.398961301	5.433263379	5.338151489	4.784779293	5.108653146	4.555188757	4.996759376	5.649643177	4.492611038	4.374096975	4.648578879	5.228850796	4.869866876	4.973829477	4.832895818	5.576769301	4.561553484	5.122338316	4.699965847	5.62734008
RSU1	3.532278656	3.748124734	3.52208893	4.383858441	3.484316517	5.173030621	3.018880561	3.889234412	4.760221195	3.094193419	3.477278815	3.611584495	3.88053749	3.429495379	4.20522427	3.277211363	3.626525596	4.237855441	4.246260725	4.527695792	3.913567031	3.806373883	3.766212745	4.107117142	4.148610238	4.004130177	3.419661628	4.394084524	4.807229346	2.892433813	3.274295589	2.787930567	4.608695926	4.030683236	4.305963482	3.546455798	4.268117159	3.850487348	3.202195504	3.547591895	4.814824758	3.865165378	3.637695439	3.382272842	3.65883432	2.854848832	3.939341376	3.478214016	4.125802289
RTN1	0.695466726	0.588458256	0.796770129	0.159040773	0.82078623	0.97849735	0.109321692	1.159690465	1.449268892	0.705279665	0.732850089	0.61128206	0.471055339	0.693356967	1.486701911	0.590145156	0.685492138	1.783921821	1.552976838	0.858887566	1.242024403	0.535482515	0.68166285	0.965707707	0.931449921	1.171034247	2.178238188	0.969124878	0.457826459	0.372309939	0.475656643	0.120635349	1.180126118	1.471108433	2.198870281	1.28347223	1.407089916	0.940449996	1.003078914	1.746726435	0.368438041	0.673756111	0.332286617	0.515423313	0.486491034	0.58602903	0.773689537	0.489127867	0.51674911
RTN2	1.217809618	1.720650152	0.772449816	0.834992407	1.708735263	0.546797982	1.286515821	1.099166348	0.779886475	0.933702579	1.091755401	0.574909433	2.352959183	1.50810608	0.682695862	0.506602636	0.816479846	0.777941355	1.198211758	0.927830252	0.791753648	0.952768714	1.539962431	1.046507759	0.998624762	1.247319987	0.68428292	0.614148501	1.886442589	1.123104534	1.352868853	1.202284659	0.575595446	0.496201456	0.467168325	1.576228284	0.536517579	1.173574427	0.370305262	1.006746554	1.14282665	0.702553379	0.985415305	0.862982531	1.230331407	1.461044252	1.114672048	2.039351024	1.364890015
RXRA	0.939690848	0.968221522	1.811117416	1.556397196	2.078056752	1.427049942	1.597028376	1.372093117	0.841377348	1.883976064	1.678583937	2.281031088	2.445636945	1.201695978	2.069546283	1.387185523	1.481330506	0.70910791	0.641752897	1.32042435	0.922658482	1.376963197	1.214505345	1.110902741	0.83634916	1.551770142	0.604817573	1.814664309	1.93863383	1.567789027	1.769951736	1.587668438	1.009409596	1.214418945	0.599415403	1.905372698	0.851617229	1.076828479	2.071265262	1.161881302	1.757067921	1.129126218	1.858008486	2.498903015	1.542952438	1.153443627	1.538038665	1.431624118	1.852212469
RXRB	0.72647163	0.722707501	0.702869172	0.405301487	0.632532464	0.556150482	0.661234091	0.543317902	0.62225615	0.46261762	0.631804203	0.71642052	0.784380101	0.54402155	0.785262839	0.635228965	0.50507935	0.528407741	0.620293054	0.475493818	0.530733126	1.05398457	0.474001323	0.582674605	0.491222994	0.597076843	0.591606439	0.601885382	0.752379209	0.609734671	0.796744243	0.61740453	0.546378578	0.47160318	0.388998967	0.588519875	0.564370375	0.53737479	0.75878544	0.823100666	0.77206536	0.538318016	0.596042459	0.730854468	0.582673672	0.430697133	0.527645381	0.643392605	0.776337729
RXRG	0.007133977	0	0	0.007477585	0	0.501829655	0.028082776	0.177168882	0.091798356	0.020459231	0.010360028	0.00710988	0	0.022058387	0.134757829	0.150825668	0	0.063881353	0	0	0.100651756	0.005315799	0.005943295	0	0.108822307	0.017152025	0	0.010479473	0	0.132604384	0.026805079	0	0.024055913	0.278296811	0	0.01165958	0.106687676	0	0	0.040926248	0	0.005988064	0.061164581	0.019531043	0.023618581	0	0.006831153	0.007767729	0.017525207
RYK	4.344781166	4.043447114	4.695587679	3.807386164	4.249285404	3.861933452	4.670597302	4.550436837	3.417166935	3.780856241	4.648083914	4.307319363	4.717259883	4.214593406	4.427350918	4.782730147	3.662012815	3.728238508	4.23946502	3.841880746	3.886000744	4.537745712	4.005185644	4.18300808	4.02116679	3.876685845	4.526057853	3.991508869	3.867158316	4.742345663	3.798838357	5.158333178	4.285203844	3.850034697	4.279661946	4.623874312	4.001794372	3.825147323	4.544795776	3.280773637	4.562716496	4.35007984	4.400283505	4.95205081	4.348241498	3.909084386	4.343368053	4.293309554	3.746755877
RYR1	1.420480512	1.299219476	0.789766496	2.194313542	0.81965192	1.708872508	0.326550066	1.234794618	1.46671946	0.854035559	0.783707069	0.416525928	2.438506442	1.740239114	2.66301573	2.40091317	1.760720407	1.813179627	1.680470287	0.454097072	1.716309408	1.206582043	0.572255219	1.251811089	2.304863515	0.960012183	1.351627149	1.261590618	1.507278974	1.295021497	1.045094237	0.436062067	1.169865234	1.907368988	1.267550518	0.80004886	0.978472298	0.62729252	0.381351403	1.864963213	1.147325065	1.085381258	0.646240882	1.56546216	0.568047041	0.564640274	1.140158554	0.730946016	0.78297971
RYR2	1.251496113	1.113255667	1.104358112	0.519352513	1.494252121	2.85674432	0.176060123	2.123379413	1.969667311	1.990072093	1.08255205	0.72327794	1.461885398	3.264152557	1.751142022	1.270593005	0.629124807	3.545642672	0.789828632	0.502913721	3.503771181	0.664490378	1.781861644	3.165132629	1.917127862	1.787370559	0.387080787	1.045122922	3.801937632	1.3292046	1.794120342	0.523583426	1.733965004	3.348884044	2.150885855	1.480275802	2.745164966	1.951068821	1.160654147	1.327518601	0.614702172	1.820678104	1.421467139	0.972149597	0.695757561	0.795226588	1.049085422	1.392275911	3.096141695
RYR3	0.281256929	0.130448373	0.042073908	0.048389023	0.509423324	2.080962364	0.061320997	0.291241359	0.754798284	0.027480091	0.623278883	0.151863841	0.230256828	0.369299691	1.342575289	0.350438117	0.295909918	1.931114847	0.677287664	0.028545142	2.601337817	0.097469076	0.119688009	1.559663368	1.732282613	0.99520903	0.21883198	0.836641911	0.128045812	0.164036125	0.651229456	0.097431301	0.365860677	2.374645003	0.93394666	0.175123363	0.838745999	0.191922485	0.048879776	0.293008159	0.123722194	0.37652337	0.132528992	0.159621104	0.361095982	0.260591833	0.027396952	0.061588626	1.061860568
BDNF	0.141485372	0.386259171	0.188059499	0.17780594	0.087371683	0.591804892	0.049659954	0.251399873	0.761974274	0.075491805	0.107074249	0.031402647	0.178827524	0.153273571	0.260600049	0.160177179	0.355982156	0.151409694	0.091869359	0.039715983	0.347477805	0.315499466	0.065683925	0.396096816	1.110748418	0.869856754	3.299383637	0.087842429	0.07485131	0.166259806	0.338586909	0.072027904	0.100838605	0.8053889	0.170039531	0.121611935	0.324764945	0.466976049	0.07285151	0.159335768	0.030504902	0.204032197	0.0474491	0.034615959	0.105639243	0.002750981	0.11711289	0.275017704	0.091293516
S100A1	0.259041485	0.485227596	0	0.048743321	0	0.283545373	0	0.597438609	0.132963085	0.588527499	0.067167214	0.543371062	0	0.071683471	0.38770328	0.060556957	0.182067416	0.2439604	1.987675528	0	0.489865629	0.792705164	0.113559607	0.184188416	0.076609014	0.109812397	1.281010947	0.419499068	0.236198439	0.041155026	0.086792827	0.201640582	0	0.303917758	0.068837541	0.075409214	0.159794142	0	0.137892201	3.781210692	0.183921249	0.52613568	0.080353213	0	0	0.060053608	0.129820272	0	0
SORT1	2.445541917	2.092991468	2.494877822	2.989821953	1.175284221	3.061212115	1.054762161	3.241714039	2.900885498	2.08696636	2.97592563	3.163995847	2.784144925	2.112061237	1.745970604	1.797900885	1.971127575	2.800926269	1.779149493	2.824180444	2.407061577	4.087767038	2.500801584	3.262745114	3.177290155	2.700376614	2.953325773	2.118228624	3.194330684	3.037003456	2.655228812	2.315765003	3.030688353	2.373748332	3.195459345	2.585002587	2.303302373	2.283429459	3.935252625	2.253230137	2.330731176	3.400961488	3.045574602	2.558472898	2.856944001	2.282539024	2.706368814	2.523297893	2.796648563
S100A2	2.109709879	0.289183783	1.08108463	6.622709422	6.792904168	1.546035535	5.907120016	5.696681378	1.493791576	4.743521952	3.712733628	1.871833503	1.737678946	8.135740062	4.052597998	5.848973931	8.567743399	5.17398383	7.748833223	5.187216623	1.955804078	2.158052305	1.718078816	2.884364286	3.876880996	4.833584462	1.541635998	4.289503504	6.569799718	5.43875509	2.784515326	6.627259624	1.949853255	1.049865275	6.406038406	7.072738956	4.076410239	1.145068167	3.644652554	4.687312858	7.000906592	5.147279652	7.611991599	7.394300278	6.159341047	1.224721994	8.401911292	4.596217865	0.784788884
S100A3	0.307380953	0.132956711	0.09669596	1.440858779	2.465940821	0.232421732	0.792721604	2.015285104	0.302310049	0.591471274	0.298835515	0.073943636	0.111272679	0.495719141	0.168739014	1.049363115	1.524343352	0.603136155	1.639363264	0.729682236	0.34056866	0.185908656	0.15037544	0.196785617	0.502844445	0.252135087	1.672196478	0.796801334	0.738251303	1.066726857	0.070262651	0.825956971	0.291287724	0.338262047	0.210814573	2.230422677	0.646753629	0.360374919	0.403709959	0.978159152	0.629645988	0.809558612	2.095304366	2.919406053	0.610808766	0.095481418	1.271818446	0.487778166	0.295926788
S100A4	7.80678942	4.452628434	7.561175151	4.936777091	4.541416626	5.146151049	8.240601917	7.246684744	6.119044709	5.715468681	8.903911111	8.717298101	6.016078858	3.706527578	3.950911212	4.886578098	5.137425105	5.166322813	4.752635899	5.488349162	5.408458464	7.937942661	5.208975203	8.245159071	6.437026033	7.670460785	6.086004115	6.696823435	5.246789887	2.521998915	5.48154032	10.50341988	4.959107438	5.422334614	5.010865241	8.268674531	5.715648403	7.106069971	5.411151361	4.852318123	3.820339395	6.528100907	5.984339233	4.409181317	6.538183416	3.736852934	4.211301277	6.013870448	4.975512643
S100A5	0.342787515	0	0.827935053	0	0.052546735	0	0.664410407	0.193580915	0.055882931	0.054691439	0.863021271	0.247450593	0.242923788	0	0.071008259	0.097810473	0.026222254	0.079330875	0.064988649	0.019179657	0.084262819	0.238482623	0.27760488	0.311974811	1.058007129	0.662091161	0.027863551	0.757249785	0.068346172	0.114854474	0.355050122	1.004608952	0	0.25321149	0	0.312048663	0.022860589	0.318742118	0.140877913	0.036956072	0.019923538	0.094249908	0	0.221474736	0.303838743	0.187901533	0.089766891	0.524206559	0.092376243
S100A6	6.865473922	4.723423095	9.141984761	7.168458439	7.861921837	5.893058061	9.216386492	7.474710033	8.593761038	7.066493459	8.504161945	9.829993539	8.54646026	5.984952233	5.978337701	8.068778197	8.343076967	5.588205639	7.369258175	5.76863185	7.015432068	8.656255534	8.980876718	7.415104124	8.249757433	8.654503405	7.209955958	9.713599939	8.860644373	7.309412198	7.87578168	9.045178985	7.537361517	6.870853737	5.954991953	8.944398581	6.639135673	6.646885102	7.268792415	6.499383672	7.908029837	7.859598327	7.820538317	7.437085252	8.412844974	7.022897755	8.158756498	8.86835268	8.658068226
S100A7	2.00903775	0.788707153	0.83481114	8.11203726	7.822361938	0	0.325873203	0	1.047277637	1.0453806	0.168499258	0.117597402	0	9.624143783	6.315132308	7.470923935	5.161544753	0.042551631	3.216582781	0.278111573	1.391951344	3.063677976	0.942999287	0.160921164	0.360130503	2.465469579	0.245958845	2.047209713	14.07244305	1.468723752	0.78689401	3.701594198	9.91528146	6.154277195	1.406846212	1.987032733	7.281934764	0	4.165689857	0.800708681	9.273422565	0.192822398	0	0	6.314636023	0.733752209	1.153052974	0.065438348	5.425135196
S100A8	4.676507725	3.10151198	2.954107369	8.1781931	8.438185368	4.663214619	1.79608714	3.337442375	4.40805912	3.741089741	1.131458332	2.926876934	1.369600744	8.441877427	6.348774082	6.848878986	8.97353242	2.929326704	4.526399558	4.296602814	2.185352097	6.420263251	1.733483695	2.414299332	4.14003564	2.865466624	1.36182078	4.293976411	11.38269594	6.086345071	3.954887407	4.183743181	9.524975343	5.472848494	5.494145241	2.598934638	7.638484431	3.162048997	5.49454373	5.737964739	8.293473002	7.950368836	1.949463896	0.495154326	5.977620756	4.700789136	4.709648323	2.799172804	7.320519713
S100A9	4.787948719	3.036108779	7.662654814	7.975616205	8.052966255	4.517965755	2.074329656	4.974424791	5.027037845	3.547836347	3.895734251	2.885593667	1.894397636	8.177370068	5.221479326	6.017247877	8.565805999	3.285166032	5.389927851	4.259459031	3.567998269	7.714625401	3.102262603	2.443432634	4.520549416	4.048833244	1.021876602	6.481239164	11.03536805	6.354903824	4.998162772	4.532599636	8.438893983	5.023564642	4.675353683	4.374941752	6.345991674	3.546055972	5.710601766	5.151403155	7.894664188	7.360348035	2.81031316	2.422505797	6.59430105	7.512123736	5.229236906	4.426787999	8.315491288
S100A10	3.75436166	5.082692214	2.727944805	6.595647122	3.76298375	4.868199111	3.311574533	5.161848717	6.755279482	4.875810078	5.050748553	4.789362872	3.817281742	6.413452683	4.803409214	5.972436332	6.738408512	5.423175502	5.315069951	5.112558268	4.593158278	5.231089164	3.769129455	3.926945916	3.498482343	4.723892977	5.356292671	4.167080532	4.328852806	3.632832259	5.048059833	5.547182677	6.080147742	4.756794114	4.59997918	5.534925036	5.274246155	4.729066619	5.97608416	4.414098479	7.857754906	4.889141169	5.32732845	3.832388295	2.568463498	3.261739566	6.094393146	3.905927656	4.819364316
S100A11	9.087663254	7.738073674	9.402851095	9.830841353	9.071229162	8.371513715	9.461646652	9.023403031	9.958710364	8.666061229	9.604084201	9.744484049	9.131357632	10.02761438	7.521238377	9.673128236	10.15023754	8.329119439	9.443828827	9.138492801	7.588973947	10.33184954	9.559604616	8.757318372	8.150110981	7.950461589	7.692689293	9.36667588	10.47683363	8.883475201	8.305733144	10.04683445	9.760932032	8.643730245	8.461604734	10.37615563	8.253335331	8.489211875	10.11213675	8.04349976	11.70471395	9.595993517	9.3962436	9.195759166	9.217923674	8.97666636	9.836417258	9.267317176	8.93757797
S100A12	1.061016671	0.327471704	0.991359491	1.005368547	3.069901286	1.411982539	0	0.948070702	0.79773647	1.588069398	0.38265637	0.222276237	0.592565459	2.018615293	1.015630432	2.617408265	1.926163533	0.269619516	0.780601923	1.030337697	0.30364543	3.179347578	0.231409717	0.429926899	1.749988934	0.682456207	0.241584807	1.195643923	3.838187706	0.452971749	1.074875061	0.819532641	1.355590775	3.062293059	0.904681283	1.24365748	1.882604952	0.089766852	0.655631425	2.769986591	1.882202643	2.519280299	0.101662931	0.156900433	0.503240527	2.308916307	0.91084722	0.295762034	1.589216093
S100A13	3.746922882	2.785253518	2.547699371	3.637049877	3.382210159	3.116896021	3.287811831	4.36371893	3.58576425	3.03382412	3.415850063	3.043955347	2.058259079	3.428407247	3.380485733	2.850058075	3.56979115	3.332343127	3.702987642	3.465805056	3.471066409	4.158457976	3.145651805	3.709366523	2.857435907	3.662024102	4.338363312	3.615288956	2.012771398	2.841440271	4.385559912	3.511295113	4.182481813	3.504998538	3.070273945	3.769204035	3.350492645	2.887563932	4.906259674	4.036167595	3.637009875	3.903111017	3.418323924	3.170134578	3.22528779	2.444820195	3.270415634	3.508769633	3.220172826
S100B	1.045198182	0.323180548	0.395633912	0.63923839	1.780723467	2.038000879	0.140175256	0.88586321	2.038204628	0.701405863	0.826343859	0.140890287	0.363724096	1.009419611	0.090231724	0.26533522	1.376076112	1.353205485	1.19962878	1.484239446	1.387269555	0.036398585	0.137509941	0.909946391	0.484995886	1.618015402	1.034081975	0.951224727	0	0.164984575	0.474475309	0.170704501	1.225503946	1.746847627	4.064334519	1.13324667	2.008652675	1.020031243	0.794818285	0.818405803	0.682433645	0.94203192	1.055977425	0.305505968	0.870495316	0.658426991	1.059421579	0.418252663	0.326283262
S100P	6.411255209	1.113795815	8.130158389	5.98359625	7.701615255	4.712102886	8.372478659	6.459738935	7.789358723	5.806431038	6.79460985	9.144492025	8.595179425	0.775677339	1.197061022	3.042591274	6.453427861	1.124469773	7.266816748	1.150090383	6.725755026	7.821298018	8.309944726	6.80494868	5.854231982	7.044244615	3.45131641	8.662557831	7.472962374	7.015804996	7.937238585	8.116885753	6.278587841	5.786228142	1.343041524	7.580447138	3.184949065	6.232743126	6.941309225	2.207813534	6.330165122	5.745891845	7.373666755	6.929333119	8.01737141	6.938801834	8.522901744	8.583863585	8.186121274
SAA1	1.424038412	0.243497853	0.548027288	6.288548688	6.467940011	0.473429707	0.070131788	0.168862683	3.299027063	9.991119317	0.760448253	2.500132323	0.687796866	4.120917657	0.412321375	3.877856773	3.885600278	1.948417614	3.750591033	2.056343022	1.598533101	3.353863264	1.407565904	0.314450982	0.322848208	1.259538995	0.369932489	0.943918976	3.540340625	0.062616386	0.464878278	1.962471501	2.435668292	1.128423979	5.063421992	0.656073086	4.174471875	0.945938734	0.508730669	6.263709434	3.612220101	1.391331923	0.233396981	0	1.199564337	0.17671922	8.193868383	1.122073751	0.801843505
SAA2	0.293418036	0	0.061976368	0.986049613	4.183320566	0.026372215	0	0.105259041	0.528904199	6.990599954	0.117709351	0.86064992	0.122803746	1.072738417	0.011290272	0.555551617	0.762945221	0.167667532	1.523647193	0.126577574	0.066029581	1.178081397	0.187926722	0	0.058928756	0.084691599	0.017419549	0.167164209	1.941355072	0.010599366	0	0.611181058	0.553365428	0.266835994	1.050338279	0.048494079	0.884145573	0.190520581	0.089356294	2.816557569	0.456770708	0.387788825	0.214811324	0	0.346179119	0.015542188	5.753237153	0.10135342	0.694073422
CFB	5.835104358	3.636428608	3.234649891	5.705892372	7.84721231	4.71916453	1.299941937	4.71770208	7.741789406	10.21853321	3.799132734	3.636348364	2.814902834	4.590666289	3.598391436	5.434701707	5.221273572	6.422238309	5.31453855	4.265025126	5.285321852	6.098822624	4.157920337	5.0337048	3.78595446	4.421034846	3.538176318	4.863047304	4.678215241	1.508507546	4.019015748	5.768253449	6.320220877	5.638418826	6.289881605	2.87689439	6.700396271	5.794496781	8.113601457	6.753563574	6.057618057	6.355529592	3.019726155	3.929361867	5.583216197	5.450861414	8.706592482	2.603481624	3.863891176
SAA3P	0	0	0	0	0.039791125	0	0	0	0	0	0	0	0	0	0	0	0	0.060207981	0	0	0	0	0	0	0	0	0	0	0	0	0	0	0	0	0.183520641	0	0	0	0	0.082271564	0	0	0	0	0.035971991	0	0	0	0
SAA4	0	0	0	0.043616983	0.249729825	0	0	0	0	3.942015892	0	0	0	0	0	0.106459203	0	0.029376635	0	0.081943354	0	0	0	0	0	0	0	0	0	0	0	0	0.035383506	0.11607524	0	0.067543399	0.504355402	0	0.063218555	0.226461658	0	0	0	0	0	0	1.979534149	0	0
VPS52	1.786916494	2.010407151	1.946767803	1.354430293	1.94382002	1.735650249	2.129145467	1.746308082	1.569343735	1.601091014	1.999787199	2.071867122	2.102650198	1.877097864	1.74097217	1.785624601	1.769455589	1.494211592	1.916469028	1.244026661	1.576208093	2.701703622	2.027494087	1.590422786	1.723195254	1.84147325	2.142144403	1.847756207	2.051216641	2.167244205	2.136964866	2.058080529	1.685655062	1.532392391	1.43753337	1.992252844	1.66517584	1.525082458	2.010166055	1.948475436	2.02998529	1.536436142	2.018757877	2.248631408	2.038803425	1.465128686	1.591486056	2.212930234	1.897410535
SAFB	4.297613094	5.053057214	4.98281996	4.49510352	4.634332114	4.901473384	4.727306889	4.249124338	3.796336023	3.933607266	5.006542651	4.490938865	4.334548292	4.931736372	5.127817996	4.789554595	4.550498853	4.362744135	4.840967946	4.568751763	4.106773647	4.748487151	4.568617526	4.620762085	4.606611928	4.304507308	4.298849214	4.258736518	4.412182927	4.89916909	4.97675568	4.159437549	4.629112653	4.431106619	4.097707044	4.717763455	4.657987382	3.734868246	4.244232268	4.596328774	5.110863514	4.370770527	4.325062321	4.594867516	4.700372431	4.685860786	4.30402859	4.911947075	4.671705241
SAG	0	0	0	0	0.008668586	0	0	0	0	0	0	0	0	0.014580508	0.043677318	0	0	0	0	0.027959736	0	0	0	0	0	0	0	0	0	0	0	0.008604616	0	0	0	0	0	0	0	0	0.0194253	0.007890434	0.064445639	0	0	0	0	0	0
ACSM3	1.738889803	0.061168396	3.870046973	0.305399755	2.566136025	3.762760251	3.038504497	4.213357735	1.578742998	3.599062456	3.479389739	2.792415506	2.472595187	0.772482335	0.977139731	0.414470094	1.020107534	0.87310129	2.384873022	0.575540733	1.374443001	4.706920068	2.795743285	4.015966131	3.7690246	1.88145692	0.600648431	3.540558673	0.556839672	1.918178318	4.659412652	3.224502025	2.85162575	2.240511799	1.367044742	0.866703296	1.409537936	1.653507506	3.579599598	2.360064639	0.959856988	3.558359374	3.539869081	1.375601596	1.987634971	2.255693972	2.299038686	0.549999037	3.507752749
SALL2	0.971222093	1.180557527	0.559113258	0.39393708	0.367275147	0.719181848	0.499861017	0.709469646	0.272443618	0.596908674	0.85797068	0.175344774	0.491880074	0.260568715	1.093062774	0.30346881	0.11528352	0.424204697	0.269070956	0.174106763	0.778555857	0.708472265	0.630008651	0.487519504	0.770140305	0.469719731	0.604696369	0.660430127	0.477485879	1.123760519	0.729194785	0.567608334	0.159333452	0.393503476	0.430071244	0.318483915	0.353270827	0.378209456	0.729729441	0.582419688	0.107483001	0.481017251	1.385208218	0.696000941	0.712033275	0.48108896	0.18983945	0.532234965	0.345047159
SALL1	0.460589012	0.408353512	1.845565307	0.627620055	1.356431511	1.3785868	0.433923457	0.016338887	0.320095812	4.019084951	1.09341869	1.131350114	1.006113815	0.296046515	2.012694636	1.413371502	0.726286256	0.222911977	2.304555107	1.578748531	0.989912593	1.33095208	0.493260329	1.27999756	3.255606944	2.281888912	3.81867614	1.296314458	0.500996613	0.943198865	2.322438246	1.481265082	0.328387694	0.945472633	1.546601621	1.449715687	3.19512979	1.848122662	1.258147942	4.454632384	0.064720686	1.240031306	0.461423579	0.986149519	1.995691047	0.01030953	2.440187386	2.136621878	0.445050411
MAPK12	0.78348894	3.209486034	0.41988609	0.542960468	0.429732519	1.12259396	0.588441247	0.522613151	0.661634152	0.342612049	0.274681489	0.274295082	0.291557601	0.690698151	1.782094299	1.931062018	1.287606731	0.601939124	0.71626386	2.149389183	0.682403054	0.534439353	0.43847388	0.669564663	1.171315532	0.577053802	1.671046315	0.556236165	0.482416883	0.681226248	0.464302105	0.138099557	0.839801706	0.76546608	0.685088625	0.26019442	0.610369643	0.962874884	0.359583951	1.0608321	0.420292792	0.612477781	0.226342915	0.224216683	0.219665375	0.212364879	0.642920343	0.285206069	0.670369382
SARS	3.541697516	4.351655766	4.025633485	4.708279312	3.883141814	3.822508442	4.264042169	4.105425922	3.680719926	3.276425527	4.224075504	4.062970789	3.640789839	4.365111703	3.60479306	3.501218626	4.359506418	4.09918175	3.788216719	3.824690849	3.858598288	4.754405162	3.670556607	4.106747679	4.061908303	3.803980436	3.907295686	3.758827288	4.328173179	3.950475353	4.426514053	3.897305038	4.243329197	3.768441121	3.625880392	3.513904701	3.386209534	3.247522149	3.998329622	3.702126075	4.224483815	3.601553073	3.922426182	3.775703238	3.914833231	3.893094008	4.178209996	4.019077822	3.922703045
TSPAN31	2.972334872	2.311752079	2.811638441	2.578226154	3.283054321	2.436559256	2.60207158	3.129828788	2.851854842	2.825896619	2.865011329	4.267821745	3.280223425	2.706667639	2.036094338	2.066404361	3.012651344	2.638677071	2.781305369	2.099004092	2.764734433	2.956306171	3.293332142	2.387924703	3.207023096	2.615167166	2.137576832	3.037465091	2.573475086	3.098004861	2.936061322	4.08104682	2.51519358	2.214328243	2.583879362	3.161791954	2.366658815	2.351673446	1.789107046	2.666526235	2.757237054	2.562521249	2.958699455	3.518356265	2.87652181	2.628202738	3.081061316	3.323455762	2.58125522
SLC22A23	0.654043742	0.189359497	0.60264221	1.131348775	0.783483932	1.502948393	0.883178855	1.579203518	0.363362511	0.538715925	0.97676259	1.735688737	0.43929993	1.213740184	1.207844804	1.146811532	1.271233189	0.299134853	0.867423549	0.948197535	0.555434926	1.760555573	0.901339476	0.688327438	0.474802664	1.226076135	0.889609646	0.995565108	1.090822475	0.817209258	1.383291721	0.782276007	0.349917989	0.615576368	0.742511988	1.066684528	0.40930189	0.741433757	1.414606848	0.55824953	1.009253502	0.739382705	0.961710581	0.751152376	1.24040539	0.488672078	0.753997977	0.92238674	2.510746082
SAT1	5.778490282	4.59166908	4.101114061	5.854670038	6.146995395	6.198470024	5.126398415	5.626953513	5.531451841	5.070575107	5.240648165	5.403768988	6.242607185	4.636791306	5.815710115	5.817889764	5.574729616	5.659752198	6.570121149	6.869866565	5.019365587	6.265782978	4.91260369	5.08179286	6.31676366	5.596250853	6.759954395	5.519187949	5.970575323	3.398724947	4.611879777	4.463457418	4.888059035	5.700721851	6.923298264	4.666171485	6.856988128	6.012917178	4.28744824	6.97431495	5.94613686	5.22545131	4.848235733	4.103957982	5.145760192	5.429305761	6.208768999	4.512952107	4.857637726
BCORL1	2.678451313	3.560320207	2.253768182	2.130034063	1.734106199	2.546986171	0.790761333	2.187824866	1.662418377	1.983285044	1.772034461	1.284790327	3.23769659	2.840964316	2.888374819	2.112209795	1.908609177	2.069951234	2.208027046	2.565108538	2.241288778	2.772887735	1.586988508	2.16311811	2.132253189	2.550579306	2.493848618	1.764293828	2.878821365	2.874609795	1.788524852	1.374295274	2.473976438	2.271636073	1.89447035	1.611742004	2.174274936	2.238302947	2.105697061	2.929819352	2.643259191	1.8371995	1.782401177	2.359752047	2.376780633	1.38716475	1.608115538	2.21130169	2.120610694
CELA2A	0	0.036768611	0	0	0.027882573	0.065905104	0	0.073546983	0.0872368	0	0.043722733	0.059613265	0	0	0.083680546	0	0	0	0	0	0	0.066650487	0	0.041674459	0	0	0	0	0	0	0.16363298	0	0.193554298	0.125439841	0	0	0.070960586	0.046166622	0.04597171	0	0	0.025394743	0	0.041378913	0	0	0	0	0
SATB1	3.275234429	1.200362215	3.762671782	2.092725746	3.719454059	3.725676919	1.794663282	3.614913123	2.524704738	2.979597615	3.178447984	3.144859013	3.285188773	2.110663736	3.266521474	1.463278002	2.074575646	3.025402937	3.03663945	2.177798356	3.032796245	3.490304476	3.632020516	3.791648195	2.434378821	3.559275846	2.635057796	3.571607764	3.183494333	3.250045627	3.132412677	2.731012034	2.473384909	3.403161577	3.267866623	3.25942296	3.848774775	2.503264092	1.715808437	3.326566927	2.447171789	2.682481876	3.265070639	3.705071166	3.719318261	4.127197398	2.069852626	3.228422976	3.088980477
SBF1	3.629232132	3.213899486	3.25138432	2.738607194	3.044300636	3.014857531	3.70237497	3.023985607	2.758809351	2.90531773	3.413005267	2.988550232	3.111743113	2.783017521	3.550873788	4.053308552	3.216918963	2.472175433	2.723816299	3.15875074	2.65529046	2.972060988	2.869212639	3.391190567	2.778189624	3.080065658	3.578220906	3.340804585	4.66473202	3.092115222	3.317472899	3.201513265	3.08775138	2.626455109	2.577254235	3.303734246	3.285793165	2.8731836	3.468181079	4.029426692	3.951896712	3.08262803	3.406142776	3.130761814	3.380964554	2.914563	3.358901	3.309670545	3.65594952
MSMO1	3.689423645	2.902263779	4.083941813	4.202239778	4.027785584	2.58747712	4.844505841	4.134504159	4.36868212	4.463534807	4.272077147	3.619365087	6.133666091	2.879460601	3.814812086	3.678675682	5.299033102	3.431252773	3.872703447	3.118082226	2.875278676	4.844251791	5.110080818	3.403173902	4.144106789	3.189697582	4.611983405	4.653286442	4.072539395	4.697878625	3.429303555	3.815339252	3.079364177	3.124624709	3.712102097	4.971561267	3.488110628	2.81598084	3.687730744	2.567752622	4.06253656	3.94239951	3.949711718	4.73028478	4.528571371	4.605756191	4.332436372	5.021080873	5.639536093
SC5D	4.472970234	2.893500985	5.126786682	3.203354451	4.132058176	3.601645706	4.127519629	3.663220849	3.238384513	3.610204611	4.02954249	5.298508834	4.545235275	3.257902096	3.281789215	3.976391611	4.130495957	3.445370207	4.7129831	2.64598342	3.565437585	5.597713924	6.297952348	3.642326833	3.756269137	3.976003931	3.753850125	4.36187847	5.407073017	5.655898996	4.58519657	4.809847831	3.007799768	4.59823816	4.399309571	4.619107314	3.702492681	3.53195203	5.513095121	2.237695047	3.160533472	4.560514165	3.699736423	3.461590903	4.117550547	5.070816868	3.906760958	4.946048679	5.099575013
BFSP1	0.715068462	0.21475664	1.22641933	0.305301843	0.776426357	0.85707382	0.328239725	0.833005478	0.359089494	0.331182177	0.524525281	0.517753422	0.54424409	0.934929324	0.717790945	1.063483846	0.636918112	0.46208575	0.519377311	0.709105539	0.827573624	0.739560607	0.73698222	0.996170955	0.828167406	1.303624531	1.048600013	0.600376352	0.375801286	0.983887709	2.756300598	0.547647758	1.626559954	0.915702626	0.316436133	0.470896221	0.483762635	0.573991627	1.248374202	0.455584357	0.398808268	0.555111974	0.526800194	0.421406268	0.409960071	0.453881953	0.671984539	0.723281842	0.322048783
ATXN1	2.430310093	1.250899069	1.940322588	2.279063189	1.793338897	2.175515878	0.387934406	2.191524794	2.253640396	2.037379266	2.214449319	1.281213371	1.661841008	2.031995585	2.560385157	2.188289673	1.92580448	2.569573312	2.697133537	2.566976002	2.624990673	0.728664778	1.386532304	2.257719128	1.810096799	2.395697526	2.505956246	2.240697107	2.071154209	1.754475654	1.376524371	1.482570744	2.584663936	2.164631585	2.506108474	1.665701755	2.744096922	2.544063907	1.431468835	2.751641997	1.959521552	1.974820168	2.222132753	2.054366165	1.927546705	1.996743143	2.173424972	1.186522237	1.398447189
ATXN2	5.015624765	5.479719679	5.061849312	4.925907121	7.742615157	5.081889509	6.139300144	5.535460051	4.616634184	4.746908525	5.279885054	5.016044415	5.516929843	4.663657912	5.020704106	4.698225065	4.46737704	5.272717432	5.429231519	4.613426502	5.101001613	5.246373574	4.775306127	5.305484352	4.889467096	5.466677946	5.407896599	5.187649159	5.304404784	5.692291562	5.017729695	5.29861109	4.969610413	5.426059346	4.944916127	5.201324414	4.960961869	4.673251944	5.082075026	5.397266714	4.991435385	4.987422813	5.437022965	5.633332313	5.303598482	5.36839427	4.666546112	5.088601454	5.387137696
ATXN7	2.938059479	4.074809689	4.397487057	3.050422508	3.880764913	4.214422018	3.107057208	4.183290313	3.040649855	3.516015468	3.911929286	3.701666985	4.235586136	3.434341554	2.708365263	3.393844484	3.453168105	3.699766979	3.876487333	3.47894127	3.512270231	4.295939375	3.272727588	3.561313595	3.846142967	3.931835056	3.746238189	3.768375828	3.452548419	3.411942253	3.430732241	3.231696914	3.656882515	4.19683704	3.693469165	3.829597206	4.366945432	3.837439293	4.422432633	4.551125492	3.016809673	3.488130842	3.801552511	4.157800011	3.345430052	3.42301211	3.124537344	3.434055535	3.826638628
ATXN8OS	0	0.023089961	0	0	0	0	0	0	0	0	0	0	0	0	0.017838225	0	0	0	0	0	0	0	0	0	0	0	0	0	0	0	0.170064221	0.034515524	0	0	0.055809611	0	0	0	0	0	0	0	0	0	0	0	0	0	0
SERPINB3	4.383848394	0.11128019	0	7.449989109	8.123085046	3.062912638	0.520541437	0.228345231	4.107075027	0.288055775	3.947953758	0.191520263	0.677524013	8.12477928	6.111930709	6.579867559	9.432149249	5.052515753	8.625262515	0.311013908	1.864564256	1.38716203	0.230663555	0.043130074	1.047157106	0.368271007	0.609606055	0.660048647	10.31839731	4.658208673	0.821220988	0.965475545	5.834803926	0.909120939	0.238418365	4.394143837	7.187834408	0.160723008	1.152966242	2.311696042	8.663574103	1.892269319	4.856603159	8.306088973	6.449080254	0.040424048	8.932562715	0.597552041	0.112428615
SERPINB4	2.861736071	0.077864792	0	4.98863854	6.700724218	1.258964105	0.071360089	0.026766161	0.997078386	0.007853309	1.147073174	0.079487347	0	4.947359452	3.982973034	4.362976025	7.734422383	0.644319733	4.80202504	0.155023596	0.600451337	0.261734253	0	0	0.079611215	0	0.157961726	0.12689792	7.944960685	1.207564728	0.060743134	0.33945774	4.156585104	0.588936709	0.139704584	2.201782256	5.556150037	0	0.263007964	1.393702191	6.459429561	0.314061178	0.890670125	5.861664074	2.981480174	0.021108505	4.07481242	0.035284677	0
SCD	3.693776638	5.367172628	6.565462942	5.052817009	1.753005537	2.062531457	7.139899123	4.666008379	3.519384055	3.92206331	5.457435767	5.102370064	5.896056422	5.777010058	3.137010231	5.512250582	6.020859434	3.688289837	2.441830699	3.099231074	2.795221696	6.629614788	6.187030881	5.097213908	2.514963081	4.183833449	4.802034143	6.357207137	5.275742696	4.743928465	4.714036378	5.85370969	2.596660624	3.112217304	2.681484993	4.648820427	3.230356716	3.272968649	5.752866682	2.178783556	3.657710027	5.01495413	3.281459004	2.985044642	4.840214178	4.898057555	5.154895541	5.729374272	4.915254717
BGLAP	0	0	0	0	0.046759585	0	0	0	0	0.095755502	0	0	0	0	0	0	0.068832174	0	0.113485811	0.09937733	0	0.180182078	0	0.069666029	0	0.229461336	0.391474996	0.073879721	0	0	0.094346321	0	0.043059152	0	0	0.081999903	0.060120484	0	0	0.18682575	0.052482613	0	0.087363069	0	0	0	0	0	0.062180738
CLEC11A	1.302727093	1.211977137	0.661540074	1.223226443	0.467596981	1.732393624	0.236761517	0.751858266	1.650676387	1.063401274	0.487894149	0.944170261	0.830290573	0.537681484	1.161257419	0.970256811	0.932497891	1.331551447	1.109065772	1.841038797	2.309447771	0.676017068	0.816085236	2.070499149	1.723511938	1.22376664	1.350283431	1.203244032	1.088465429	0.69870379	2.04094189	0.464637873	1.039958169	1.116472089	0.916235395	0.561429466	0.786799478	2.07403934	0.551657505	2.567283713	0.119160836	1.392657965	0.592443011	0.228026334	0.258026533	0.259890263	0.985880494	1.060167238	1.029031522
SCML1	0.982503034	0.509497306	0.410521965	0.765911138	0.717608821	0.960913199	0.097237252	1.089441962	0.703019986	0.829284141	0.655519323	0.521966671	2.103099681	0.759912648	1.580501694	1.080823547	0.589817122	1.111840415	1.021190183	1.244123414	0.862520657	0.857444259	0.440334001	0.877341832	1.215303197	1.167471535	2.408326553	1.069721637	1.13272533	1.078450835	1.160145693	0.443684953	1.15952411	1.489606284	0.973346823	0.486629808	1.592504067	0.682099647	1.710623558	1.205134201	1.100400226	0.559688555	0.285585763	0.684693802	0.886708822	0.342435186	0.593853328	0.557351939	0.557237975
SCN1A	0.056464008	0.032889771	0.007940933	0.006340176	0.011134591	0.006677686	0.011967676	2.939991473	0.052585211	0.087520867	0.008785506	0.012031486	0.089281279	0.0779245	0.109736855	0.058258223	0.012382625	0	0.006925572	0.003021411	0	0.022394044	0.015064081	0.004190653	0.020028901	0	0.329538324	0.082293337	0	0	0.088926852	0.011052493	0	0	0.031286832	0.034316289	0.025048914	0	0.004628993	0.029026032	0.0765027	0.047523416	1.192003041	0.004160549	0.039811286	0.177275382	0	0	0.011164825
SCN1B	1.689703879	1.176052289	0.671504211	1.350689833	0.79105893	1.689474793	0.175317127	1.270397219	2.624735797	1.347958866	0.66273509	0.416573537	0.572914004	0.576110584	1.683199883	1.991482523	0.630929099	1.393526223	0.851080287	1.248453971	1.908588379	0.810743973	0.949340204	1.353342292	1.503307875	1.376613802	1.416567497	1.250187351	0.889409733	0.432549435	0.948102733	0.598251188	1.544615971	1.378206147	1.508990762	0.811467641	2.276589453	1.309683989	0.839919518	1.625507075	0.129050528	1.108857135	0.689902993	0.587968483	0.835572806	1.082753007	0.790437195	0.528319863	0.649444189
SCN2A	0.123360771	0.48079489	0.067454549	0.256768628	0.331919097	0.560481529	0.066200296	3.872222655	0.873150313	0.148580668	0.496245559	1.651066538	2.876713022	1.163537391	2.911670191	0.368109506	1.854562978	0.696670275	2.208599644	0.079104626	1.054175836	0.092851631	0.301143706	2.362430245	0.401935691	1.661086078	0.54431779	2.569305194	1.204752161	1.018669215	0.355167907	0.084097744	0.237812542	0.956745416	0.925257823	0.149065509	0.380295325	0.977078267	1.752318506	3.007082509	2.798353562	3.245671396	0.436523797	0.223803623	1.099949415	0.164109791	0.154946086	0.025534787	0.205036457
SCN2B	0.07776888	0	0	0.10386349	0	0.295317022	0	0.201503395	0.136236802	0.05906806	0	0	0	0.077695116	0.108538961	0.065656575	0.007785303	0.0856215	0.013014557	0.005684601	0.304624218	0.004243849	0.009474475	0	0.018866604	0.08034007	0	0.057590204	0	0.010041408	0.03202943	0	0.00483159	0.147354566	0.339600136	0	0.136121794	0.060111906	0.0087049	0.09611273	0	0.083719846	0.18681298	0	0.078586907	0.022032062	0.016301137	0	0.020954006
SCN3A	0.596411304	0.689324187	0.057852629	0.171867896	0.674350488	2.30261543	0.005557101	0.76747848	0.477892974	0.333258735	0.460890617	0.28825091	0.102919458	0.391307721	3.018550015	0.586390695	0.173509377	0.717318371	0.67781978	0.290900627	1.168944128	0.209830468	0.277810815	1.149499945	0.949398624	0.716691174	3.20527979	0.560927745	0.069420166	0.107455033	1.063433297	0.07022831	0.081029595	1.268539617	1.260567765	0.060762584	1.227970792	0.374158215	4.054773395	2.227587341	0.011601594	0.85996609	0.312069139	0.298829647	0.784667416	0.769093618	0.386832927	0.042195529	0.351577367
SCN4A	0.35148465	0.1293088	0.066990689	0.010223199	0.064702079	0.453697217	0.038294489	0.091112278	0.088504395	0.182239382	0.215476139	0.016165359	0.350353919	0.039998317	0.094987835	0.25364178	0.004455179	0.103888269	0.083473946	0.01296436	0.314296784	0.190862982	0.122346828	0.125394778	0.337243809	0.238829617	0.161410379	0.221909963	0.826239947	0.160626056	0.048541048	0.067086532	0.260026282	0.339457137	0.038393601	0.034300255	0.090361884	0.044419049	0.019826003	0.216464375	0.02681204	0.090186141	0.083064494	0.00447798	0.061145364	0.102054239	0.018620277	0.014142015	0.141613283
BGN	8.243713763	6.722656802	6.81978058	6.777961241	4.28953126	6.29472838	4.374118342	5.983047216	7.523549568	7.596620414	5.974167124	7.046351168	5.129501939	5.35113501	8.486869979	5.92659852	5.968632109	7.848480895	6.654023147	7.95432226	8.242061894	5.766052919	6.863396292	7.136624596	7.878548739	7.548749214	8.03103016	7.147140241	6.653674615	5.431724656	6.217088335	4.960517523	6.941620242	6.993572427	8.053128545	5.124696274	6.864433169	7.040244558	5.405693613	7.789454675	2.127863445	7.158221707	5.740215356	4.902316792	4.174011771	7.403208441	7.847046973	6.09192139	6.765777799
SCN4B	0.823821389	0.71314468	0.951772805	0.887428749	0.78348874	2.079426787	0.510964657	1.43855937	0.760579031	0.563737334	1.02844379	0.193804645	0.54293862	1.095420052	0.85163936	0.524499827	0.522385236	1.246000374	0.983608489	0.098921299	1.963576725	1.098196443	1.443150525	1.518760472	2.559872266	1.249464108	0.768283215	0.581153786	0.831213334	0.915385382	1.166897883	0.523068294	0.854460892	1.351816121	1.470991383	1.144502035	0.758842808	1.430363256	0.573396424	0.791810943	0.169041802	1.268974691	1.053624845	0.257660413	0.547701628	1.603693802	0.443507576	0.811137544	1.269146603
SCN5A	2.037389277	0.73011483	1.439971255	0.04225004	0.50688535	0.279990366	0.228451355	3.110154288	0.233612998	0.034723549	0.517707838	2.446041566	0.948259323	0.052555081	0.734463436	1.798292174	0.121353913	0.043203732	0.097698225	0.075335722	2.071707927	0.956053234	0.59638594	0.309959207	0.931531095	2.050564628	4.557297831	1.914280782	0.030818474	1.043777402	1.153746783	1.141298581	2.065095842	1.216303679	0.149258911	0.825227006	0.596274704	0.256838557	0.762302288	0.115994741	0.168355891	1.569495386	2.10976564	1.560086756	2.19873755	1.023697574	0.060542512	0.861851346	1.562362269
SCN7A	0.131707816	0.187270507	0.082160091	0.012793466	0.151418523	2.273538708	0.031551024	2.584925229	0.431654514	0.361307299	0.043880117	0.040653803	0.03223329	0.030628881	0.130798089	0.017922791	0.049442908	1.532225886	0.16091423	0.043678832	1.391333771	0.069065585	0.667370647	1.118169142	0.485662525	0.375455861	0.187777211	0.193713762	0.002769033	0.100565975	0.276139926	0.013956031	0.248818598	1.71272184	1.067467694	0.174607394	0.577330633	0.050885129	0.192806641	0.175642165	0.006341718	0.324460208	1.687686658	0.039479729	0.099786243	0.039199351	0.194594417	0.2975201	0.682477689
SCN8A	1.146945685	2.178355855	1.04808156	1.764477638	0.115719088	0.982935777	1.005593076	0.138964111	0.246142385	1.023197375	0.182882078	0.475889062	2.820267434	1.520435472	1.981126883	1.386628151	0.328752319	0.096930583	0.366673987	0.400478611	0.232733483	0.078490046	0.235914838	1.111155195	0.574106816	0.396481251	1.475043883	1.629713787	0.673553002	1.679914141	0.766476696	0.301387783	0.522644015	0.493150595	0.77310734	0.362675472	0.290255327	1.512511867	1.713275649	0.855507243	0.670810317	0.56363136	1.260155987	0.256982898	0.092843544	0.840935415	0.439379229	0.483853587	0.311437639
SCN9A	2.123904805	0.493938256	0.165377041	0.347531871	0.630622396	2.086050391	0.103357024	2.165052512	3.510235905	1.778032637	0.540260571	0.352114705	4.701867974	0.618321489	1.073792915	4.502164806	0.580081804	1.371234664	0.844797314	0.3862969	2.701187854	0.381505011	0.988162783	1.037678306	2.702865829	1.359127307	1.191712886	1.994344008	0.422497426	0.677584757	1.932172981	1.381983501	0.978594537	1.37017847	1.461471093	1.583133677	0.788402038	1.155116891	0.32328966	1.41942187	0.617215895	0.437691868	1.365401692	1.019925739	1.950431699	1.123107131	1.365478559	1.362409978	0.727991876
SCN10A	0.001504099	0.00732308	0	0	0	0	0.00149103	0.002477028	0	0.002887642	0	0.002996462	0	0.011646112	0	0.001966648	0.002056863	0	0	0	0.001686393	0	0	0.010381914	0.003750596	0	0.004370199	0	0.005433953	0	0	0.004125944	0	0	0.055026379	0	0	0	0	0	0	0.003783004	0	0	0	0	0	0	0.003705465
SCNN1A	3.50866742	2.733434949	1.639891052	3.746993772	0.737530181	1.711770811	6.035252204	5.961535043	5.781649723	2.22152824	5.442895178	2.730290173	5.672330327	0.848522938	0.317453681	5.930654917	4.067944916	2.081263654	3.860458035	1.235597712	2.378429549	6.215653945	3.237935198	2.706256766	3.593529234	4.088418552	5.259068674	4.929128755	6.338767212	3.25565988	5.071766851	5.533990715	4.041572467	1.204484397	4.309668712	6.191097885	3.313456969	4.184448135	5.279654518	5.716971001	4.099097027	3.475197123	4.169106757	5.786935342	4.623682497	0.738153908	3.31351107	6.048158652	3.602858329
SCNN1B	4.838612332	0.406612767	6.085356302	2.044307513	2.767931716	6.783589319	6.288638983	3.971125881	0.061674193	1.954928013	2.992182514	8.415988206	4.035447288	0.930915886	0.690377982	0.963685029	2.744109243	0.239509012	3.815985988	0.395864318	3.689335077	3.802592252	5.962482728	4.161396738	2.284971371	5.446691039	0.100151226	4.174922908	4.278128357	4.641113601	7.370892926	2.073005818	1.128474311	2.947027521	1.931777476	4.492122296	1.09511994	2.320462534	4.416180187	1.2666332	3.57820381	4.771270669	3.539024748	3.815798889	5.740428352	4.617598826	3.714860695	5.371513962	6.075405501
SCNN1D	0.150666917	0.883666658	0.106429387	0.130975629	0.119785564	0.557701326	0.076644938	0.246936526	0.143904259	0.298775438	0.129800354	0.124790277	0.03505822	0.164473705	0.260549593	0.199364947	0.086781407	0.149497758	0.22264272	0.129222161	0.395985124	0.084439491	0.072075907	0.187749288	0.147607416	0.228790956	0.166607811	0.234107056	0.066057857	0.084092207	0.385396255	0.180585364	0.263540916	0.146054522	0.100849585	0.117428222	0.282081717	0.103822275	0.242773482	0.662298176	0.16028445	0.131036401	0.139901339	0.263396998	0.101340462	0.165746473	0.196226986	0.163354615	0.183584263
CEACAM1	2.893761903	0.189143017	2.150912239	1.07751566	3.203729815	1.426281809	1.81197975	2.435935217	0.822252184	2.48601841	3.701695257	2.208417554	2.190812006	0.489636539	0.830817986	1.877534937	2.321149558	0.468106888	2.809627702	1.117786459	0.582325345	1.712494768	2.753936664	1.939741302	1.615797061	2.053859034	1.500977607	2.030365908	3.077562352	1.668992727	1.470557519	3.096597123	1.331367429	0.841535148	2.018404732	3.00933113	1.751630263	2.46006211	1.035194429	2.692951468	3.271982128	2.803570894	3.274980745	1.859790175	2.834120793	2.038026252	2.390407123	1.737686035	2.415271534
SCNN1G	4.354790808	0.353821263	4.542606118	1.357424573	1.36413907	5.290759979	3.43152139	3.623543589	0.022871988	1.260945957	2.274704999	6.286187721	2.749998258	0.518881531	0.476373939	0.463028385	1.501105315	0.057499638	1.589426589	0.239393645	2.886778195	3.43935611	4.912489635	2.399893626	2.187009087	5.05097173	0.102514668	4.46897169	1.740888125	4.850532954	6.673956136	2.545970689	0.692902905	4.737070231	1.792653145	3.531502002	0.245196976	1.177322446	2.233293058	2.263150244	1.821960679	3.521038393	2.231864285	2.530812669	4.522941668	3.465522349	0.782722934	5.522586048	5.232155354
SCO1	2.948489697	3.206965053	4.553447605	3.663199495	3.746979625	3.523729114	3.347013896	4.038848344	3.179513233	3.501301672	3.292559271	3.967298158	3.138286715	3.218523257	3.312166362	3.923552867	3.507553026	3.315361743	3.693013058	3.554226799	3.208994235	4.474535453	4.323810753	3.506014247	3.47113855	3.880382165	3.226046664	4.120869545	3.127430648	3.731626671	3.908900955	3.578883053	3.300325168	3.11250172	3.024414881	2.763625677	3.601408086	3.049007451	4.07899945	3.253414747	2.936942735	3.055310468	3.70739335	3.921180154	3.156483199	2.670400187	3.592073864	2.870671907	3.395251929
SCP2	4.26723563	4.691045056	4.909767396	4.206179385	5.229104759	4.807212574	5.249788194	5.324373622	4.17306218	5.962033506	5.308527105	4.967135159	4.733381624	3.826959099	3.787458728	3.912038499	4.499452467	4.259829279	4.478482581	4.247520118	4.525767589	5.11891799	4.751710901	4.604306901	4.301771111	3.954281446	3.663307586	4.610649596	4.528999999	4.581913442	5.5715928	5.563696312	4.527875042	4.202860879	4.072022937	4.884508837	4.028690384	4.130488966	5.037909864	3.836728248	4.881943746	4.948890738	4.993620615	4.688852949	5.415328855	4.863074891	4.69501402	5.170093782	4.877502503
SCT	0.110418131	0	0	0.070429536	0.062126864	0.097967911	0	0.055627375	0.097985594	0.021874822	0	0.172275998	0	0.035232571	0	0	0	0.031892768	0.051636253	0	0	0	0.074492358	0.03143576	0.018966138	0	0.032994884	0.065973563	0	0	0.084313237	0	0	0.095287969	0.161674314	0.018663237	0.105394508	0.134570388	0.034689901	0.086186332	0	0.019129152	0	0	0	0	0.021808513	0.119855736	0.082473112
SCTR	0.012689789	0	0	0	0	0	0	2.068559267	0	1.569709955	0	0.367994459	0.075459152	0	0.011938161	0.016572526	0.017328741	0	1.217553798	0	0	0	0	0.966601799	0.02105059	0	0.456886671	0.159545603	0	0	0.137855629	0	0	0	0.018878086	0	0	0	0.019368066	3.57980478	0	0	1.013513183	0	0.082476531	0.016432686	2.412087551	0	0
SRL	0.404303039	0.055819479	0.085019033	0.020813686	0.117972821	0.652102492	0	0.116010734	0.243323956	0.05032928	0.147285781	0.083881569	0.135265105	0.010322631	0.012485387	0.017330911	0.018121515	0.229036524	0.165711944	0.108883045	0.227709991	0.072604453	0.059807917	0.321397682	0.465218002	0.649435741	0.057022908	0.094850588	0.159647161	0.040615741	0.120887777	0.018187962	0.098322752	0.777333777	0.194925786	0.125341496	0.299997662	0.136703112	0.059926911	0.099663245	0.020590137	0.178639929	0.133411053	0.036200559	0.032916823	0.025700909	0.031565297	0.014447553	0.095388354
CCL1	0	0.163424024	0	0	0	0	0	0	0.068012785	0.210899697	0	0	0	0	0.086324248	0.174540463	0	0	0	0	0.052076153	0	0	0.064044779	0	0.635629358	0	0	0	0	0	0	0.115554071	0	0	0.075409214	0	0	0	0	0	0	0	0	0	0.060053608	0	0	0
CCL2	5.833478366	6.455852625	3.382100236	5.659485099	3.776535012	6.288407891	0.966077364	4.399682358	6.155552292	5.497982018	3.032291761	4.250397175	3.458631126	3.976919262	4.963315899	5.067601721	4.602306218	6.06307293	4.464692531	6.527007456	4.112246313	3.218011238	3.7306363	5.603672001	6.511630979	4.990779458	5.216424905	5.330076434	3.291830611	1.890630292	2.657842043	3.98609824	4.436682704	7.335951897	6.940802557	3.882190873	6.440626817	4.322812435	4.99555685	7.304122795	3.275052064	5.30294231	2.015567935	2.112304002	2.819537404	5.579575884	6.097060791	3.346710633	3.438087922
CCL3	1.631510177	3.721828371	1.62338446	4.42831334	2.317115489	1.212600623	0.255485638	2.201918958	5.004364841	1.723219801	0.805471982	1.569612927	0.728085761	3.800322005	2.918235871	3.883711077	4.037352525	2.815851887	3.284126488	6.057794622	2.566769992	2.596406382	2.002378282	4.143987542	3.906730177	2.231955911	2.513951675	0.954492858	1.922541337	0.408044035	1.375994692	3.495701584	2.929842308	3.399278179	5.78565154	1.03135541	3.911881914	3.211841065	3.326594492	3.549348288	2.960457994	2.137636248	1.116517875	0.566375987	1.325960692	1.946431653	2.423006412	1.180063962	2.294384433
CCL3L1	0.483657237	0.182609361	0	0.627692343	0.828034951	0	0.046703064	0.523485483	1.677793395	0.131755961	0.04567899	0.107261821	0	1.173185687	0.260270348	0.998769722	1.031481457	0.690671321	0.982345146	3.495594728	0.231028388	0.446254353	0.2213649	0.560636235	0.599669905	1.102834971	0.045690487	0	0.604368394	0.121541903	0.665359145	1.072904581	1.029520504	0	1.704731481	0.426633873	1.872524441	0.510909507	1.499731989	2.074138759	0.831968117	1.177880473	0.054726086	0.105743595	0.139213973	0.586965855	0	0.519804556	0.378557115
BHMT	1.999507494	0	6.283983003	0.080184779	0.566722004	0.072589528	2.393482986	0.009226117	0.048805497	3.801219945	0.757645805	3.015599157	6.265053959	0.255394703	0.062056106	0.071663178	0.030415392	0.069354493	1.241735862	0.797781012	1.094448179	1.917693885	0.419294711	4.381622211	1.026183586	6.817006422	0.048206866	0.840247951	0.207859416	0.625891464	1.662533373	4.112893446	0.018931999	3.619170086	0.259905888	0.81964771	0.026521097	0.178404833	0.376157314	2.515232653	1.590260572	0.312426648	0.995271542	0	3.876438431	4.914856767	1.067788718	5.88912943	3.515589577
CCL4	2.767524299	4.936559604	4.172133342	5.898077656	4.044751701	4.447851071	0.632121832	4.047355234	6.523671235	3.242906154	2.355253252	4.766262567	2.690643766	6.12560159	3.596036638	5.215414445	6.040122309	5.991297889	6.059608864	7.51958991	4.03426366	3.50985461	3.871663291	5.389210273	6.086414609	4.387658028	4.002539379	1.954752845	4.018629697	1.273433585	3.144256441	4.599574198	4.439289475	5.974911682	6.355171011	2.31910282	7.679675129	5.210086535	5.125019611	5.449627202	5.387728541	3.578794381	2.547394794	1.851476298	3.486255276	4.266407567	3.510669006	2.386397493	3.241371542
CCL5	1.560994915	1.804583356	2.666458592	4.154899859	1.414125223	2.511662446	0.22512024	2.04830945	2.69069194	1.28672825	0.650432826	2.294227636	1.909490509	3.014673566	1.70803857	2.232092501	2.826422197	3.749214574	4.023911309	1.885446421	1.127164437	2.009195139	1.547084555	1.994258629	1.810751143	2.715708612	2.07742151	1.301956244	0.733368056	0.514592478	1.504246395	0.498929273	1.708396407	2.707643952	3.552192787	0.763118884	5.160542856	3.262734969	2.814177822	3.605722202	2.202783659	2.445006373	0.965329705	0.727496572	1.594921439	2.173812878	0.840821975	0.576913737	1.982047805
CCL7	0.39021731	1.821758263	0	1.187331683	0.121831624	0.33778718	0	0.08275544	1.63734466	0	0.049260579	1.033983826	0	0.6387018	0.890550528	0.781241543	0.808671032	0.362155144	0.038946508	2.794305107	0.311619562	0.122946484	0.028421767	0.261232179	0.083549836	0.080851352	0.314062331	0.049820862	0.119598365	0	0.063768804	0.120966642	0.469811987	0.227625254	0.321158203	0	0.295892915	0.197649963	0.051789331	1.012204908	0.375504156	0.287479195	0	0.046624665	0.136769422	0.389332635	0.214280657	0	0
CCL8	0.128905643	2.710977977	0.316800573	2.701118499	0.668006075	1.349408375	0.043881721	0.560471031	2.446286966	0.042532902	0.063908405	0.926322447	0.033749784	1.144300406	0.480857314	1.543433955	2.009158223	2.072632087	0.12327486	4.021024664	0.505070627	0.231431363	0.639508836	1.170624517	1.661733268	0.679262695	0.748100282	0.185807611	0.326068524	0	0.160742458	0.715052466	0.397276594	0.936388664	0.55038059	0.221251713	1.104529867	1.668078577	0.893669135	0.858997886	0.69047125	0.543445779	0	0.089831778	0.419153538	0.190787986	0.255668574	0.183605924	0.343506439
CCL11	4.83034506	5.484598745	2.632013031	3.882419753	3.215326576	5.53231896	0.17018734	0.484194245	4.799321973	1.724511837	2.611372347	3.260097292	2.672104092	5.297921208	0.028284029	2.404475096	3.615617213	6.507411026	1.790418133	2.991606507	4.007414829	3.161489267	3.8402275	4.8099608	2.454892421	3.670370992	1.092635637	2.237245644	1.87396564	0.568657574	2.459293147	1.243580287	4.852990047	4.269082491	3.819483758	2.633014503	1.448871793	5.506851291	5.101414273	3.093388023	0.149443149	6.257161125	0.563796023	0.490729761	0.025061426	1.322627861	3.570897105	2.427276759	3.430681118
CCL13	0.792596439	1.789011715	1.177888093	2.295631927	1.24568003	2.334139733	0.627016355	1.178080367	2.597905556	0.031359163	0.583977482	0.542078383	0.049305888	0.862217707	0.147437207	0.901295768	2.902694934	2.129524504	0.771933173	4.621229857	1.483310516	0.735096748	0.362679948	0.815918441	1.981911531	1.656696914	1.220914009	2.23312123	0	0.190789253	0.230354539	1.396917822	3.229869196	2.594841062	1.282566256	1.48430623	2.323662873	0.797628485	1.632367575	1.299217754	1.128503451	0.638529231	1.400075932	0.044682517	0.686609122	0.531093041	0.479574589	1.290013632	0.079172509
CCL14	2.313726203	1.050803938	0.719331266	0.243941123	1.071653291	3.540287317	0.188232933	2.448493778	1.757375852	3.269225232	0.7348989	0.506236865	0.891021651	0.348348297	0.179164271	1.528322371	0.418474994	1.763492954	0.819537482	0.233128792	2.632751461	0.814773165	1.118202774	1.485833567	2.381321601	0.818183058	1.121391195	0.869505775	0.251844452	0.086856036	1.705069029	0	0.944052268	4.589801746	1.65461541	0.57438333	3.476445331	1.297495085	0.620764722	2.608902329	0.241511324	1.881113645	1.306785425	0.902851108	1.593967571	1.097162652	1.145005035	0.385403619	1.028465374
CCL15	0.051433159	0.031582679	0.131402113	0.053871052	0	0.679106593	0.025722206	0.27413363	0	1.249029303	0.074183842	0.025858699	0	0	0	0	0.069896712	0.054150001	0	0.051330886	0.2426065	0.571904039	1.484559529	0.035805146	0.144917756	0.802644938	0	0.075020313	0	0.291922426	0.048691181	1.188295912	0	0.176082859	0.038512766	0.307596	0	0	0.039505435	0.097912112	0	0.165825584	0.940749966	0	0.042941381	0	0.096935412	0.186936055	0.209879726
BICD1	1.649665429	2.039300944	0.962320273	1.383373897	1.354027635	1.471583323	1.262131529	2.744713838	1.416532802	1.433291463	3.159398842	1.294346057	0.986505574	2.074248175	1.891297214	1.203301793	1.336432427	1.5964897	1.970770406	1.7443366	1.64561752	1.409510694	1.316175786	1.882498481	1.69125985	1.488209554	1.72425007	1.528748574	0.987666025	1.440813863	1.754151669	1.080212745	1.666378146	1.538680968	1.780260662	2.678348831	1.484200651	1.688388965	1.187521107	2.494726564	2.050425923	2.057354794	1.990229305	1.791849086	1.508526639	1.656191236	1.415941368	1.27093127	1.28949823
CCL16	0.012083877	0	0	0	0.027703632	0	0	0.053952809	0	1.06664163	0	0	0.027395614	0	0	0	0	0.008500056	0.006932287	0.041774537	0.033620637	0.004511077	0.005043746	0.049549189	0.005038237	0.014564516	0.00879626	0	0	0	0.011431328	0	0	0.051164174	0.009017271	0	0.049717779	0	0.009252135	0.023289789	0	0.010145667	0.052055958	0	0.020062309	0	0.599703334	0.013155357	0.022265364
CCL17	0.497327184	0	2.390251837	0.301389835	2.379552005	1.343855211	1.396198212	1.22036269	0.552115966	0.241769096	0.634465583	1.19768599	0.566653671	0.624083049	0	0.659616689	0.381987906	0.678589872	0.284007056	0.78804609	0.582084312	0.731321745	0.074138159	0.729129295	0.610456906	2.29153123	0.676760108	1.144460255	1.587104713	0.257788083	0.30982517	0.158216253	2.08698402	1.122820415	2.007538536	2.744383478	1.065967218	1.582278372	0.866638131	0.085778164	0.915666351	0.908155886	2.632310138	0.284082654	1.972872231	1.968928222	0.54073284	2.281526955	0.592049276
CCL18	2.230211592	2.410859938	2.155400177	3.277234369	3.381251456	3.352580407	0.070576229	5.009118623	5.514851344	1.885868858	1.577864937	2.079253897	0.853524191	2.620136843	1.049820705	4.076688526	4.056039866	2.678260745	3.837316481	5.599776884	2.337623347	0.778697173	1.683088772	1.711984673	3.30407027	2.815586992	2.334887851	2.901306526	2.72819087	0.0935184	1.255306021	0.799582944	4.894049974	4.11106977	4.351616567	0.853754257	4.084305445	4.400916878	4.602220621	2.208113107	2.522615337	2.100544804	4.236549468	0.096977478	1.710807717	2.404735052	3.652290035	1.522430394	0.490826992
CCL19	4.991029783	1.94375048	2.456193362	0.701932564	0.959712417	4.789535283	0	3.372396241	2.762346683	2.088620233	2.976402453	1.8633427	1.880424377	1.986970733	0	3.152552889	1.063659473	4.87575496	2.286844043	2.054319908	3.06030552	0.030263644	1.592173194	4.762101934	1.859379299	3.55020255	2.557016252	3.421270051	0.647473514	0.104858882	0.516805066	0	1.750894705	5.689981327	4.858524133	0.86035791	6.074393277	1.095702622	1.627787956	3.676626078	0.041970745	2.735693902	2.029949932	0.108721842	0.871368232	4.174186815	1.240500115	0.877416521	2.238727702
CCL20	1.493922911	1.084209243	1.193474967	3.532280127	3.315847514	1.97449754	0.647569359	1.809423959	1.901145492	2.32158225	0.12303138	0.361521315	1.531973121	5.108317302	2.104945308	3.046160669	4.903128196	0.718325583	2.095148741	1.953101693	0.497681481	0.184968033	0.578128362	0.747016795	2.25887161	0.915621434	0.698933432	1.727399352	1.050094221	0.303609007	1.762855407	2.425217452	0.619680477	2.511303068	6.583591467	1.203529053	2.185610017	1.511049455	0.554210852	4.018298929	3.229776605	2.795446524	1.168772493	0.116604134	2.202246223	6.385387308	4.19335838	0.415141162	0.13834618
CCL21	2.499729097	2.626265729	0.598796129	1.002516754	0.084308414	3.407272663	0	3.216797006	0.685903969	2.810961178	1.870619194	1.740580487	1.041136241	1.582447841	0	2.480428509	0.5324245	2.873388263	2.734712563	1.295549188	2.212494924	0	1.375362999	2.830999474	1.035384478	3.216200474	1.626716734	1.818711689	0.558012293	0.106778677	0.656397906	0.056337488	1.616468003	4.571928926	1.909577851	0.192135366	2.144174076	2.871357161	0.137304339	3.107549153	0.032185399	1.706427331	1.645599909	0.343905208	1.518720896	2.66257722	2.980911027	0.191769508	2.58216843
CCL22	0.492673243	0.286577154	1.658316654	0.188911861	1.326196001	1.676172582	0.397821331	0.374970001	0.6325272	0.222338977	0.452755534	0.163120362	0.11251993	1.091078689	0.087816692	0.557020783	0.646970021	0.772220782	0.701942691	0.74209534	0.474122029	0.705827409	0.122885574	1.038009994	0.717119791	1.263426761	0.346767088	0.898091346	2.886992691	0.05829449	0.381766161	0.544025897	1.095825375	1.906694267	1.14646469	1.245412985	0.850170743	2.04508175	0.689301213	0.360697555	1.240707517	0.567060662	0.755239002	0.12662691	0.444729994	1.680936067	0.729504154	1.433257095	0.157254723
CCL23	0.139878827	0.100890966	0.062927647	0.203137937	0.170138068	0.759820791	0.012083218	0.299390403	1.052744674	0.334276062	0.103006578	0.082960813	0.141608563	0.05596637	0.056443146	0.315099045	0.405916502	0.503091608	0.20848763	0.936936373	0.542641467	0.027089144	0.050086461	0.049973597	0.251636575	0.167125211	0.135803277	0.232276115	0.106662712	0	0.366115861	0.076360542	1.124262968	1.081840507	0.410204857	0.115473584	0.426076488	0.125979199	0.20883485	0.512801446	0.156231504	0.304415229	0.199431749	0	0.040191929	0.031398483	0.123477097	0	0.059127891
CCL24	1.420469338	0.260512664	0	0.699283463	0.321182847	2.406049913	0	2.190360103	1.951342671	1.13405002	0.958745772	0.216255366	1.048520687	2.654310118	0.326945587	1.989419593	0.798918767	0.579171555	2.919615255	2.74882957	0.886791691	0.488284456	0	1.915029394	0.664395297	3.031611786	2.369806561	1.234049233	0.13466339	0	0.268580526	0	0.973182587	3.914909219	1.592606489	0.122392789	1.453831869	0.221817671	0.802979571	1.419237015	0.642345696	0.709596229	0.360106295	0.200024398	0.536295764	1.132413088	2.209471869	0.082574274	0.180595438
BID	2.129062472	1.720614134	3.04924234	1.56560759	2.451413022	1.474871889	2.726089557	1.66100611	1.730142812	1.464347273	1.768543899	1.436454532	1.890287239	1.285783499	1.57415148	2.764648802	1.841244301	1.0893739	1.70664134	2.234735731	0.794202303	2.465687952	2.467156182	1.465155056	1.66596596	1.975040265	1.178468331	2.917418247	2.819277841	2.08592246	2.570921781	2.071574249	2.204361428	2.002966314	1.557193591	2.345071494	1.755683851	1.524275304	2.940004389	1.723406723	2.152764177	2.000080162	1.919513786	1.529440997	2.270692339	1.98960213	2.338147769	2.162233102	2.582559014
CCL25	0	0	0	0	0	0	0	0.040775242	0	0	0	0.049190284	0.074341798	0	0	0.125681881	0	0.017529984	0.11065464	0	0.108416785	0.018574265	0	0	0.020733073	0	0	0	0	0	0	0	0.021132188	0	0.142438837	0	0.058593613	0	0	0	0	0	0	0	0.139332563	0.03218932	0	0	0
CXCL6	1.74303945	0.099732551	2.251620853	0.9057876	3.713753053	0.850827893	0.049498111	0.068105284	1.333969458	2.003468679	0.675569814	0.695952602	0.584340307	0.907281067	2.445907003	0.834138351	0.925234973	0.347224369	3.071560885	1.586386088	0.091938859	1.941313952	0.245746514	0.068681813	0.326360331	0.594270879	0.184653599	1.509410528	4.291056588	0.821062596	0.122745879	0.202116918	0.387948971	0.811991453	3.529996947	0.182042961	1.522656595	0.81342297	0.050899814	3.879360955	0.085225218	3.220543503	0.269126639	0.133319508	2.852723501	0.512096431	4.135489363	0.988593122	0.020724102
CXCL11	0.534659031	1.51016254	0.563478103	1.914846346	1.552855136	0.487114491	0	0.410955265	1.214865615	0.302032585	0.212433471	2.083490694	0.352011389	1.892663472	0.969284599	1.343676806	5.208892935	3.522816271	2.724649652	1.919511263	0.18389451	0.183237465	0.727943579	2.428125048	1.440706418	0.524841371	0.96501858	0.321501252	0.121312543	0.187940913	0.350732231	0.166148736	2.374177788	1.33711052	3.271759983	0.096887637	2.523786	2.200120893	1.040705818	1.58207516	3.663015281	0.361586155	0.199489737	0	0.999402507	0.411575575	0.245781758	0.037605142	0.162942179
CXCL5	0.814873638	0.704858482	1.02014546	1.141439923	0.119811054	0.976651962	0.022213507	0.133165493	4.106579768	0.202039987	0	0.087324088	0.131107429	1.132183646	1.257724084	0.153910295	0.228075248	0.092179719	0.507194206	4.480417422	0.60192754	0.218077447	0.117329458	0	0.142953081	0.359778424	0.032470344	0.511831512	0.098664971	0.019797705	0.271729012	0.894927339	3.656165507	2.346769057	1.453387428	0.036499327	0.849301289	1.417580866	0.252855089	2.613110785	0.951044649	0.118179807	0.0389267	0	0.406797117	0.572495203	1.552501984	0.140490995	0
XCL1	0.902180676	1.864197787	0.86658448	0.376999857	0.10942892	1.513985908	0	0.331273864	1.188718632	0.252799668	1.608878361	1.065627546	1.505737712	1.273035682	1.543869829	1.327012226	0.233082076	0.485720902	1.603710548	0.713419668	0.132022223	0.663017958	0.221648438	0.479734278	1.247601336	1.810941688	1.835324407	0.910597039	1.242182869	2.068261709	0.489701858	0.43507422	0.269435321	1.191472847	0.117620138	0.967895693	0.403089752	0.728173349	0.23183349	1.127694146	1.560564738	0.442057166	1.049771263	0.234184903	1.014154538	0	0.378551864	1.028118094	1.347779105
CX3CL1	1.05436292	0.3430869	0.728130548	1.227025897	2.448790557	1.305389993	0.114452833	0.858744513	0.859759183	0.847908474	0.667338499	0.660878543	0.416262517	0.32149172	0.258020693	2.611508622	1.91948632	1.449083064	0.991304334	1.105546796	1.397421541	1.814071929	0.386435816	0.979726246	2.024404708	0.839499499	0.758820683	0.712544783	0.229191828	0.312173866	0.847181052	0.258230257	0.524958502	1.470074823	2.267186921	0.331211053	1.711269969	0.497040653	0.628604096	2.013946695	0.505374726	1.37146184	1.920609215	0.381411261	1.049415306	0.533471212	1.397674577	0.369114093	0.435115173
BIK	0.67131758	0.698657326	0.61995289	0.447966805	2.103268187	0.893233985	0.919294621	1.230442929	1.578106826	0.537364014	0.236619021	0.55418975	0.456858703	0.843020597	0.276656417	3.48974842	1.563758823	0.573422974	0.9875689	0.218005912	0.426152824	1.187807649	0.327942084	0.818776467	1.537827554	1.126366358	1.88901372	0.857031555	0.670234504	0.463377046	2.636343706	0.821040795	0.465886938	0.885742443	0.713418379	0.223088339	1.269890181	0.358987981	0.977441488	0.991552799	1.169943239	0.983431739	0.146786999	0.292446322	2.109893266	1.042443598	1.70896506	0.737736966	0.748504976
SDC1	4.28877011	1.251650031	5.272197207	3.550162487	4.728470429	2.356759065	5.506228609	4.194058952	1.831008269	4.07763927	4.654137334	5.311119961	6.007565345	4.311126139	2.417233648	3.919454069	4.340734992	1.710213809	4.698273809	3.709478396	3.636100427	4.238252076	6.116461295	4.120339905	3.290012603	5.80319579	3.261477318	4.733067308	5.906542151	4.961953046	4.159709581	4.528045631	2.293380813	2.974164674	2.862698993	5.127282359	2.000126816	3.849000174	3.183004678	2.219691522	4.877546174	4.396537727	4.364118093	5.083387157	5.800475917	5.291682708	4.476203303	5.225065664	6.142612197
SRR	0.883791299	1.417020414	1.765042503	1.675256951	1.558862727	1.91646669	0.813294338	1.823389006	1.114216975	1.229991461	1.278545674	1.58281031	1.217537346	0.941222221	1.264745822	1.288203325	1.6099782	1.761752898	1.3345358	1.631100268	1.53630231	1.627686598	1.054145904	1.158980407	1.485920017	1.267073899	1.790039886	1.303945524	0.704459266	1.356185148	1.433698508	1.126363986	2.218036371	1.40894208	1.495386921	0.985747214	2.127616965	1.659787478	2.652981303	1.309153936	0.9365488	1.111339538	1.285311109	1.30244483	2.033075195	1.138442828	1.216756414	0.981599387	0.69958778
BCAN	0.017839193	0.007279128	0	0	0	0	0	0	0.008784069	0	0.017293446	0	0	0	0.092628346	0	0.008160654	0	0.020413191	0.00595888	0.013355795	0.00444872	0.004974038	0	0.004968605	0	0.017297842	0	0	0	0	0.032487358	0	0	0.017731151	0.029087786	0.007108753	0	0	0	0.006191096	0.010005691	0	0.008202367	0.004972112	0	0.02836302	0	0.014676706
SDC2	1.989585979	2.135915132	1.47172158	2.205914605	1.830275382	1.865457117	1.777287021	1.654445117	1.811683912	2.303562983	0.71515644	1.063223568	0.891206291	1.842635565	3.918815244	1.999662824	2.186191307	2.432909734	1.416004526	2.927320498	2.909640318	1.18785761	3.684260447	2.110853021	2.858174434	1.727106778	1.967643032	1.622355301	1.452900419	1.349512219	1.699602196	1.914357447	1.776764411	2.579479062	2.694824138	1.209599839	2.072295018	2.66764684	1.001269271	1.859520898	1.146954627	2.124152597	1.13061848	0.68059688	1.322397596	1.425952558	1.781905972	1.304679915	1.346714108
SDC4	5.165490235	3.20415576	6.110102429	5.625333559	5.036454479	5.837128499	5.609730716	4.944882245	5.745217948	4.402795424	5.28076271	6.27504533	5.527372751	5.415031119	3.780487629	4.089229333	5.46248992	4.175282792	5.605860078	4.400801649	4.510932679	5.991331573	5.632140017	5.102261089	4.541298635	5.378365797	4.781680927	5.299347282	4.712574402	5.753839298	5.605423841	6.527500145	6.118757203	4.352241538	5.686936055	5.635568762	4.931655347	7.436432888	5.218796317	5.471985258	5.515884684	4.546649285	5.326950565	5.107235247	4.998748195	6.107586932	5.568906989	5.993249008	5.218392881
SDCBP	5.326541152	5.058422719	4.074185172	5.570009413	6.141007597	5.297238093	3.045550593	5.104122872	5.189559512	4.398068054	4.730377236	4.378276967	4.483805631	4.653649016	5.882860116	3.891811895	5.777102597	5.172188309	5.270224224	5.176210713	5.038229454	4.777542565	4.63935883	4.906634757	5.401126932	4.732618236	4.936195931	4.459348735	5.091394053	4.020694046	4.215504351	4.480301572	5.299140504	4.73435669	5.379709363	4.8230126	5.446122896	4.975759534	4.295395913	4.890237354	5.260179182	5.643667119	4.232560454	4.624002107	5.205762517	4.564128737	5.503237382	4.73251324	4.252607575
CXCL12	2.017043504	1.575785538	1.394007889	1.113651284	0.666252841	3.074088558	0.673920777	1.747158345	3.886565103	3.060463002	0.963530554	1.432327344	0.503608021	1.489352927	0.962583055	2.004265067	0.612924297	2.680612602	1.369669697	0.70394864	3.249919077	0.561315434	1.269449746	1.961033828	2.436678094	1.817914048	2.163958622	1.676196408	1.486354393	0.561755974	0.923032311	0.117913534	1.784229223	3.574185886	2.352853031	0.368267514	2.887124474	2.558317782	1.158773263	2.552222208	0.601746691	1.969175247	1.006342413	2.259559038	0.623369637	1.680211554	1.408350533	0.423182429	1.62679508
ABHD4	2.648579362	1.41262762	2.26713637	1.675946953	1.996382675	2.768867341	1.722158412	1.560762958	1.911851707	1.632212111	1.45969014	1.631390598	1.964001196	1.137240231	2.345295142	2.269191847	1.295662006	1.968626645	1.377945908	1.164889022	2.269758656	2.291977296	1.600762751	1.790785175	1.938357509	2.066984307	1.669307598	1.985609838	1.240548588	1.501991898	2.026441637	1.330184612	1.380473279	1.588781031	1.516593965	1.028494096	1.516397385	1.73157466	2.556258045	1.766015078	1.651179841	2.250653436	2.187716144	1.494562632	1.483111853	2.729417501	1.718743628	1.888715149	2.008334421
MRPL17	1.434862499	1.952594428	1.863135738	2.317814412	1.440908572	1.2295584	1.465806212	1.430137794	2.010685593	1.470115383	1.457779478	1.991787093	1.536426111	2.680305864	1.755431322	1.92122806	2.474786165	1.587982633	1.538033836	1.530579032	0.91522885	2.072168576	1.605164778	1.473938373	1.584479146	1.749667145	2.187272887	1.722293994	1.925483203	1.597843452	1.406058623	1.660689003	1.61620383	1.326015666	1.341234436	1.539154053	1.349761451	1.502544433	2.116484494	1.52555192	1.731710142	1.500726994	1.84332161	1.597043363	1.314177252	1.448217941	1.894707648	1.605745048	1.232228972
PKNOX2	1.297498064	0.318071917	0.260287755	0.253730814	0.225432115	0.603453497	0.159061075	1.474162331	0.570284575	0.542222886	0.260985334	0.554576308	0.346609241	0.041574461	0.354660333	0.159451808	0.045673722	0.907380183	0.596210842	0.21361289	0.923356495	0.219850283	0.160275571	0.385269394	0.849632664	0.914638635	0.544239287	0.583056933	1.882987539	0.29672496	0.539756436	2.825962589	0.29082893	1.011542178	0.534823795	0.304301	0.712464354	0.316944943	0.290483919	1.269352763	0.184671838	0.216357114	0.521606768	0.271320124	2.033152078	0.579157146	0.345045177	0.431155065	0.224211848
FAM204A	1.410316725	1.194103828	1.337416829	1.223862509	1.14352769	1.351512744	1.471020029	1.274474966	0.961483104	0.857092345	1.347882029	1.434692736	1.283779512	0.979534934	1.022125051	1.585093685	1.18436201	1.400548131	1.134415578	1.242854426	1.363257545	0.894842866	1.213962145	1.287678742	1.24626602	1.37037026	1.376270625	1.557245254	1.462283259	1.102958273	1.390446816	1.251522543	1.152693183	1.186414244	1.351519391	1.473684871	1.228543276	0.899452455	1.038314478	1.006944353	1.111656825	1.214394807	1.35785088	1.376342299	1.012210703	1.06357057	0.841347686	1.15887018	1.465357183
SDF2	2.424070211	2.376263435	2.74426148	2.500069836	2.882865163	2.317691672	3.575867007	2.347825796	2.847434363	2.481328597	2.569668148	2.951214409	2.870038766	2.163094526	2.558501729	2.610502605	2.270486017	1.998310781	2.653808392	3.08501193	2.015378896	2.934949871	2.991277439	3.854721779	2.628822664	2.213899259	2.158856684	2.823283049	2.742803398	2.797535922	3.513858461	2.672895801	2.829704749	2.434242371	2.378478744	2.478181089	2.267423928	2.046973293	2.993663576	2.274447407	2.958072761	3.178881409	2.586521679	2.17410062	2.711514922	2.825964262	2.576714291	2.895998955	2.752690811
SDHA	5.245462278	5.502052918	4.799935048	6.071643026	5.061917116	4.827159532	5.480238485	5.579346412	4.884148454	5.080237007	5.108327186	5.125740384	5.723403771	6.076818983	6.366561409	6.237108774	5.255170389	5.335611075	4.485592611	4.629908472	4.914049152	6.290115053	5.240795598	5.245550631	4.996884824	4.814072501	5.104556899	5.313390189	5.70030365	5.788151134	5.705695156	5.836627532	5.15413017	4.603900499	4.205431995	4.793048128	4.940235464	4.769790781	5.718326465	5.086232207	5.466450655	5.064990429	6.93831576	4.858357546	5.27551396	6.574798927	5.41722813	5.206107212	4.499734255
RNF123	3.09268174	4.548753811	4.699931007	3.375150361	4.183501987	4.272654859	4.168239211	4.269213929	3.524188917	4.240373118	4.6313329	4.348191971	4.534321268	4.152063793	3.055852347	3.925752712	3.90937053	3.521743218	3.708434392	3.349074621	3.612919497	4.767507025	3.558174713	4.170558329	3.875729662	4.015414881	3.918153153	4.453342578	3.96158729	4.243552044	4.661003892	4.004892784	3.916516609	3.633358077	3.48740652	4.219954691	3.412194102	3.852627134	4.884627297	4.539348593	3.688256551	3.786810569	4.253550364	4.477017052	3.808790759	3.953974907	3.96126061	4.22571567	4.51450662
THADA	3.313432093	3.190826371	3.4525257	2.526393195	3.170050861	3.201082836	3.00384106	3.397544378	2.548170983	3.332322769	3.279764458	3.007491339	2.57551147	2.952983998	2.906629045	3.354900667	3.010821348	2.839187677	3.420575809	2.279644408	2.875078478	3.04941364	3.147663731	3.40515355	2.767376138	3.348506706	3.218329532	3.295526825	3.339479328	3.530587565	3.035084405	2.788710056	3.299178721	3.097685475	2.917012375	3.411438891	3.376269607	3.217455743	3.291305447	3.510006803	2.92774287	2.991883135	3.652165261	3.519398029	3.3408483	2.718815429	2.714822051	3.361822827	3.482947549
UBE2O	2.374870668	2.702862426	2.63853095	2.092392595	2.223925994	2.102709749	2.756012458	2.188572226	2.290346486	1.909447464	2.46662267	2.216574947	2.885869697	2.543355475	2.703191495	2.97005865	2.403424279	1.590720403	2.28891199	2.078831582	1.703186667	2.812020682	2.575135511	2.364644699	2.079274682	2.459891192	2.178388944	2.340152308	3.273962997	2.72214577	2.75734916	2.202512739	2.243381388	2.046113595	1.754759355	2.282691242	2.200623389	1.797931891	2.479003601	2.408276884	2.870566454	2.623651382	2.47974271	2.236867232	2.495193852	2.317057085	1.894180845	2.96493447	2.819448416
VIPAS39	3.839313906	4.371241964	4.110707091	3.416893713	4.245130691	3.76704695	4.365596377	4.151345922	3.762373605	3.728109056	3.818118012	4.313428357	3.932708106	4.074838372	4.553414906	3.598731973	3.898086159	3.830842055	4.128197737	4.711817327	3.818563705	4.325282077	4.038865899	4.088124088	3.70341274	3.369445056	4.519384733	3.997335526	3.727922917	4.74312649	4.45701217	4.061098221	3.730464989	3.933392502	3.413896928	4.280788497	3.789787066	3.927910632	4.576828203	3.715723277	4.196809589	3.888842199	4.1392548	4.223618717	4.274272744	3.730451732	3.906766295	4.316908939	3.614438321
PIEZO2	2.902882297	1.538376048	2.426792599	0.791876165	1.157713284	2.635830763	0.803414732	2.54961009	1.885667029	2.725130612	2.624666323	0.996360024	2.134319181	1.052977593	4.286812295	1.553239095	0.736645491	2.673891594	1.813167129	1.508222039	3.64149469	1.893545157	1.759412195	3.213813321	4.145483026	2.50759104	4.202407711	1.762970551	1.251918169	1.955774659	1.539724501	0.603336304	2.086399147	3.597898235	3.220887544	3.718074777	2.711254658	2.717635592	1.14895217	2.176948836	0.41649681	2.088491098	1.53879127	0.980299018	2.534655207	1.61169218	2.790655102	1.566941267	2.187027106
HEATR6	2.844016982	2.820544718	3.011780478	2.329152835	3.040858426	2.744332763	2.440950769	2.656909507	2.470518684	2.424323306	2.643336884	2.192915834	3.641877237	2.711052021	3.453934088	2.80913046	2.361896815	2.199819585	2.592577499	2.155483414	2.389792191	2.843258599	3.184688111	2.499483995	2.329241019	2.680899681	1.940693602	2.809761937	3.050249984	3.11827958	2.89796722	2.307933445	2.50192751	2.589797683	2.763145511	2.88352295	2.405753831	2.51810368	3.338211688	2.403810337	2.429728132	3.032512884	2.559138079	2.758736222	3.026217706	2.615381113	2.294823743	3.204537626	2.606981356
SH2D4A	2.173829669	0.904242772	2.24946485	2.58609153	3.397462916	2.857083635	3.510296783	3.805176835	1.581429098	3.089208049	3.401071975	2.88940464	3.431326735	1.395248972	1.952160701	1.556761273	2.013000883	1.238873711	2.517253894	1.139971861	1.520854966	3.450161491	3.422201018	3.117312175	2.947828097	2.679102522	2.087531537	3.93435256	3.689220663	2.645433384	2.58367596	3.765304142	2.199375212	2.209582334	0.94812766	3.996960298	2.123056095	2.102240895	4.426759547	1.986022066	2.977101467	2.276232356	4.147946065	4.47036225	3.483944939	4.279463234	3.45955305	3.411036536	4.203068704
NSUN3	2.789964201	3.465392022	4.669973471	3.182601695	3.693280747	3.522096007	3.508970344	3.749650447	3.139593913	3.457091136	3.943091927	3.953900072	4.263455211	3.671906352	3.578920032	4.932028875	3.236637994	3.567789587	3.943999317	3.202610381	3.237088226	4.239163528	3.738830444	3.495432702	4.044177388	3.457452081	3.662408053	3.232855435	3.616577852	3.983408672	3.707461854	3.673599187	3.964666673	3.200424704	3.469149947	3.805582061	4.030067396	3.563148648	4.008201547	3.852218315	4.298036947	3.492864146	3.61330525	4.163468712	4.017227919	3.204217357	3.180764848	3.82446126	3.595744357
PRDM1	2.060549745	2.076425928	2.521938987	2.325866212	2.734569635	3.584371007	0.764711724	1.906706326	1.787643234	1.052201643	1.850703208	1.821248181	1.422178515	2.838714071	2.810918112	3.583142054	3.431346824	2.861665324	2.808692108	3.542879855	2.362916021	2.066581397	2.196557413	2.458035447	4.755503846	3.211458579	3.453260768	2.32408994	2.064333078	1.654886006	2.052057995	1.851617116	2.4959325	3.540850774	3.940010557	2.209105867	3.768006482	3.029396576	1.975529268	3.393631973	2.834441736	2.748854854	1.637522891	1.86215849	2.216864849	2.651651518	1.859723667	2.138110316	1.672864335
SDHB	6.388895055	7.169159773	6.830234158	6.597881717	6.325156694	5.880696644	7.248281592	6.984115635	6.48833334	6.678299617	6.033928326	6.673386237	7.337057345	6.970070793	6.08636985	7.078814508	6.797057187	6.201145052	6.289328698	6.177086535	5.928225514	7.191804476	6.869085801	6.455094173	6.299568746	6.310182927	6.806139492	6.840786374	6.888937675	6.679585169	6.309754914	7.377516343	6.306974709	6.070416051	6.306527152	6.632967346	6.645602804	6.102122927	6.986611216	5.606036511	6.895602456	6.671830631	6.620661751	6.475234262	6.996343174	7.638499761	6.925117624	6.878719136	6.215301199
FAM111A	3.358999076	3.987238175	4.092004413	3.674088701	4.308088642	3.904525621	3.80752215	4.629173359	3.342137184	3.676898803	4.170248442	3.212852815	4.299257752	4.20932076	3.289092442	3.815651355	4.08130343	4.139921432	4.778230243	3.510255711	3.504882048	3.869767491	4.551562545	3.929455128	4.317685704	4.397854501	3.680345277	3.488111577	3.428715698	5.083170992	3.862928337	3.796517629	3.770632294	3.376492544	4.122698173	4.748768374	4.657390959	3.877752091	5.102278169	4.289442754	4.130572457	4.337015846	4.207052428	4.827203387	4.655309083	4.151503658	3.184813833	3.847967298	4.007321361
DUSP21	0	0	0	0	0	0	0	0	0	0	0	0	0	0	0	0	0	0	0	0	0	0	0	0	0	0	0	0	0	0	0	0.028729799	0	0	0	0	0	0	0	0	0	0	0	0	0	0	0	0	0
MANBAL	2.586135754	2.698252131	3.572072434	3.025081661	2.629494117	2.624520647	2.913029566	2.576309919	3.221794732	2.187509929	3.075013431	3.263552642	2.752179276	3.490568144	2.904931357	3.328121844	2.926469156	2.64944237	3.00073564	2.995469877	2.489449723	3.169004185	3.384801037	3.600964578	2.646050973	2.568040226	2.514933944	3.236878579	2.534651109	3.120847149	3.308432633	3.752879311	3.04789611	2.46265654	2.228552736	2.50847889	2.582791317	2.665908642	2.898394216	2.668475983	3.075800765	2.101765521	2.925526735	2.845684574	2.779724401	2.789421078	2.646112389	3.291137492	2.715300481
GPATCH3	1.976671156	2.413608388	2.706387241	2.335127388	2.354798263	2.491956598	2.380400158	2.546970004	2.187628098	2.162952584	2.071932326	2.49556926	2.445471107	2.933105461	2.606999923	2.480483784	2.354908785	2.130858212	2.574014821	2.480770937	2.034574659	2.86787181	2.379674039	2.73026976	2.142730992	1.777049175	2.440664983	2.533160735	2.463723266	2.464988942	2.52545099	2.11762852	2.206035473	2.017484933	1.882114393	2.277279939	2.49301792	2.1144619	3.170433304	2.569782754	2.575326526	2.569063429	2.596895479	2.429800031	2.674150373	2.404067739	2.260531921	2.433648587	2.496991122
NAPB	0.800519819	0.513356565	0.764584673	0.704943559	0.984540266	0.60375144	0.699303295	0.624279668	0.503926566	0.571783113	0.882908169	0.804767371	0.556058256	0.869276717	0.825529848	1.129213527	0.723066452	0.660286778	0.847766089	0.703027097	0.619449062	0.751687602	0.663206159	0.584369529	0.532859256	0.849761181	0.761735063	0.420652994	0.955439302	1.285832685	0.583343492	0.839036597	0.659086057	0.64479822	0.520748007	0.750559467	0.755706364	0.424254319	0.611857821	0.733904236	0.781354695	0.555790071	0.789475622	0.832369285	0.492270421	0.420371051	0.524410492	0.971590426	0.517982962
SDHC	3.068994792	3.285094837	3.460099556	3.180512411	3.059463864	3.248623144	3.480492208	3.305616056	3.585078093	3.234734596	6.529680948	3.598656418	3.125682239	2.809505709	2.786218462	3.244668773	3.698125422	2.508576751	2.848952608	2.643194446	2.39408548	3.517235308	3.468763021	2.907796053	3.038437362	2.776252186	3.00827425	3.333278598	3.38544668	3.145551658	2.712995892	3.977892745	3.21914198	3.050814878	2.460503288	3.328798886	2.791055864	3.763080682	3.499828409	2.542470438	2.967056476	3.012277246	2.854567654	3.066225273	3.265809849	3.524308199	3.042950275	3.140646991	2.672030232
SLC17A9	1.089886877	1.670832453	0.428612925	1.182584803	0.610916019	0.885507327	0.255704659	0.99166997	1.92296014	2.384007326	0.598465138	0.694758627	0.738799812	1.081760074	1.24228693	1.554989413	0.756584386	1.45227829	1.194251389	1.758720519	1.177098935	0.545400945	0.983616331	0.86636552	0.900583119	1.148091834	0.788760628	0.980915668	0.633367659	0.358702919	1.654896286	0.207808058	0.881397849	1.356597363	1.615379139	0.274259245	1.195597254	2.077024361	0.834050907	2.520668272	1.186246536	1.000415315	0.552565284	0.128415192	0.546298959	0.946198262	1.174435021	0.297992213	1.28271402
C6orf164	0.053102377	0.126256222	0.259446772	0.143799572	0.096451653	0.03927998	0.052649045	0.207165579	0.102478065	0.067653836	0.368172891	0.153286264	0.204042192	0.133709253	0.304616794	0.091362025	0	0.109725573	0.156411587	0.017882803	0.135001784	0.013364719	0.142839805	0.164971472	0.196037046	0.239908051	0.076591117	0.243426244	0.211942544	0.313497137	0.066648701	0.0164081	0.374888554	0.12353648	0.200454543	0.153831771	0.063027789	0.054367203	0.252408416	0.420662593	0.142318297	0.170994422	0.177629003	0.462574821	0.129127732	0.068485834	0.13189062	0.131296699	0.421093821
BLOC1S5	0.053045549	0.064440057	0.028117158	0.060998361	0.024697428	0	0.068003773	0.004443851	0.084971783	0.005179918	0	0.083685027	0.024422552	0.016696837	0.049944564	0.041785349	0.06502614	0.007572212	0.012324101	0.010744579	0.01206646	0.138032545	0.013436036	0	0.035516615	0.025839624	0.046391017	0.06221028	0.038574451	0.046926311	0.030340735	0.048622685	0.058367077	0.023006652	0	0.060622274	0.025514883	0.016508449	0.040749162	0.01041689	0.03869689	0.06211339	0.064618382	0.014780649	0.008967777	0	0.030711065	0.011721412	0.032925329
ELMO2	3.099350406	3.226283173	3.298513656	3.248020411	3.11343772	3.642376951	3.01564094	3.318666757	3.220561104	2.884883794	2.92648718	2.9405729	2.827491887	3.262870308	3.745756901	3.426357249	2.997751523	3.12799128	3.124733378	3.339357967	2.806584656	3.419455913	2.545861716	3.667674564	3.148960236	2.940956797	2.908981021	2.950736617	3.360806607	4.035619427	3.296709107	3.185441773	3.792544161	3.23127719	2.931136126	3.107369417	3.495495705	3.116642764	3.044009641	3.148783143	2.773489795	3.088687386	3.268978391	3.119419641	3.06844537	2.706606371	2.914786612	3.232074839	2.675211754
GALNT11	3.505243819	4.286789227	3.6699695	2.881033447	3.493466516	3.907182107	4.156612417	4.060445242	3.271390902	3.348716674	4.198221806	2.92694054	3.257777957	2.831220433	3.617935731	3.446596873	3.351536432	3.030249444	3.210186393	2.811917803	3.594217857	3.313763043	4.033807266	3.361275188	3.632890947	3.786381814	3.129577785	4.006763905	3.408526823	3.823945387	4.56865847	4.621275159	3.839145677	3.709604717	3.691617683	4.192698731	3.014081336	3.314823746	3.594047222	3.824108142	3.482416907	3.36311735	3.779254975	4.054446254	3.206199424	3.355511131	3.432394416	3.727873708	3.393874643
SDHD	2.778285438	2.706585429	2.426561082	2.267641076	2.915400352	2.393782481	2.726562665	2.417647211	2.895101737	2.947761823	2.74818052	2.943733346	2.936416129	3.167526494	2.011010286	3.429047823	2.561611955	2.479247035	2.472702572	2.101589728	2.440104298	3.591840283	3.103808495	2.185080435	2.375649751	2.122038368	2.311197522	2.461900517	3.040315696	2.642412742	2.64089731	2.865924181	3.017698237	2.371274253	2.275312763	2.591015551	2.474980925	2.371782259	2.829114684	2.548816241	2.448612259	3.142541718	2.765841	2.05062769	3.300196033	2.055589673	2.828000506	2.683035564	2.201928403
ZBED8	0.853142511	1.004259902	0.718325522	0.718577169	0.601325765	0.523205617	0.751156252	0.765953017	0.512409845	0.850117283	0.727257127	0.905436652	1.490662011	0.613317709	1.311770473	0.438003865	0.586277901	0.757166903	0.514220194	0.877919179	0.781797037	0.360515033	0.603056685	0.77879873	0.564352797	0.501472946	1.024408001	0.444864659	0.405877213	1.246099465	0.597503388	0.915072755	1.216701204	0.359736769	0.420965473	0.774876558	0.699830283	0.856775028	0.831446281	0.415048495	0.530791874	0.565392836	0.822591123	0.869049173	0.740968737	0.47481699	0.662295586	0.736979325	0.406368669
CHTF18	1.029135585	2.406505172	1.297744509	1.255846644	0.745959243	1.099559226	1.488292509	0.99842339	1.01865387	0.748686651	1.812915627	0.96834868	1.21827163	1.50009491	1.808026047	1.856030337	1.156920204	0.680999148	1.19412998	1.312098734	0.62724108	1.451675371	1.136832442	0.845337244	1.218801171	1.199998271	2.118493343	1.681091983	1.058331784	2.145673074	1.424584527	1.088945526	1.254077391	0.901968226	0.375631007	0.978327308	1.322690659	0.770842451	1.790403236	1.245194539	1.66198391	0.985504875	1.095322	0.674637817	1.542647732	1.234679231	0.825623044	1.758525264	1.581232824
TNN	0.567667729	0.092734647	0.140327647	0.437867316	0.045812983	0.24963593	0.005549902	0.076483922	0.103573941	0.992428721	0.390554314	0.301583738	0.074739631	0.06810425	0.883413229	0.159559684	0.364206524	0.481380713	0.111239432	0.668842111	0.50438974	0.475990372	0.129477196	1.039326489	0.519436419	0.026816017	0.390641803	0.048666544	0.493558323	0.228495842	0.16996171	0.045479183	0.428877831	0.328700021	0.287202473	0.058482684	0.284099364	1.098270789	0.382227349	0.192744558	0.051422207	0.818337324	0.259441251	0	1.513268297	0.077866638	1.593444838	0.06568105	0.175570143
CIDEC	0.208380827	0	0	0	0	0.037590068	0	0	1.158421144	0.080518542	0	0	0.025967807	0	0	0	0	0.160361252	0.019616627	0	0.528359598	0.02545728	0	0.046985434	0.056267857	0.299490234	0.049302699	0	0.030860589	0	0	0	0.043215398	0.184989535	0.192274385	0	0.099204424	0	0	0	0	0	0	0	0.014284079	0.065567669	0.095812731	0	0.141622235
ZNF335	2.478770509	2.633230827	2.915168655	2.602557521	2.185109613	2.951769491	2.297393321	2.418253285	2.360059036	2.17630483	2.699561452	2.582412592	2.236064699	2.638808996	2.715812577	2.999079068	2.432987782	2.026508918	2.505381365	2.204705234	2.126526057	2.440654211	2.368412825	2.588135026	2.106716978	2.670703145	2.279253195	2.593855864	2.792660526	2.947982199	2.598327624	2.461691983	2.942640787	2.380908918	1.887948027	2.595347907	2.741620935	2.06756962	2.818156465	3.005327031	2.902247567	2.229659965	2.384808082	2.587928775	2.543725421	2.778323771	2.229592843	2.725991083	2.754730369
ANKEF1	2.16773136	0.546399222	2.640216153	1.914650957	1.961141717	2.240817738	2.460569102	2.13072183	1.961054439	1.907647522	2.247730038	1.471134529	1.755929834	1.904014253	1.000736368	2.487941014	1.752856796	1.566576953	2.260745255	2.119481655	0.880877168	2.426548959	2.46630956	1.622204417	2.086198728	1.700261814	1.850413218	2.184355626	2.446516734	3.654856174	2.76345726	2.640785457	2.96342425	2.142845821	1.309327506	2.262185882	2.932844174	1.643580857	2.226781196	1.604884607	2.564267074	1.759229375	1.724528625	2.368632797	1.470900614	2.53474829	1.61756143	2.726245161	2.080518949
CHP2	0.652798384	0.028484258	0.060676932	1.00803562	2.188255538	0.051171453	2.24850108	2.577543047	0	1.34410687	0.41441974	0.813651187	0.103699908	0	0.106861637	2.105421146	1.164187451	0.016476265	3.348298902	0	0	3.268713904	3.444170719	0.048178499	0.651858309	0.109546032	0.033898442	1.611523669	1.433191951	1.173511507	4.338816589	0.191747252	0.05878819	2.209601323	0.017475889	0.580245298	0.134037652	0.279184612	0.017929701	0	0.236348735	1.4552894	2.432748109	3.50751359	2.986808007	0.765159297	3.466925865	0.870223224	0.358570025
XPNPEP3	2.632394386	2.752197222	2.874077654	2.476758479	2.763044568	1.855978647	3.329256056	2.892005053	2.253055384	2.511410559	2.426999863	2.446835987	2.753327997	1.929883218	3.115554227	3.068344074	2.535428113	2.05765799	2.291874025	2.246418258	2.196660901	2.617771392	3.023542105	2.645311333	2.661817244	2.490903032	2.601870143	2.860156355	3.16073248	2.720452244	2.442928898	3.000489473	2.740521019	2.582949426	2.051128238	2.352799866	2.675677476	2.380914646	2.285559499	2.509548751	2.997464786	2.421768269	2.619693133	2.734340601	3.033964016	2.607737059	2.364309083	2.698953381	2.97131057
LOC63930	0	0	0	0	0	0	0	0	0	0	0	0	0	0	0	0	0	0	0	0	0	0	0	0	0	0	0	0	0	0	0	0	0	0	0	0	0	0	0	0	0	0	0	0	0	0	0	0	0
MRPS14	0.729135948	0.48650589	0.620159881	0.360809379	0.391085908	0.77936462	0.508806532	0.506825084	0.537543114	0.588389635	0.452312066	0.555248613	0.648149521	0.304260645	0.586416159	0.468349122	0.769787416	0.371224015	0.378807019	0.511688427	0.349402696	0.489229463	0.533808872	0.440296985	0.377849024	0.436997489	0.459208365	0.75933035	0.680618978	0.685267032	0.514672284	0.635134266	0.834910532	0.432586776	0.323933949	0.583285957	0.465768349	0.184651018	0.939380894	0.541688797	0.44785616	0.480473422	0.465131101	0.532017379	0.680710028	0.452856192	0.390202728	0.615727073	0.502132151
CXorf56	3.190119352	3.21348204	3.385193187	3.189490904	3.002340922	3.205610726	3.244977753	2.948159207	3.0662389	2.261905497	2.943122889	4.075307436	3.480079333	3.065858468	3.402748932	3.930561017	2.712144191	2.916790856	3.514418991	2.47251188	2.561745411	3.622611449	3.003103048	3.053371479	3.52944179	2.840517782	3.29259925	3.184330532	3.557866954	3.540020877	3.039248991	2.744328018	3.473020277	2.966975811	2.841912603	2.877337473	3.154327899	2.165442236	3.391818115	2.649307049	3.359410326	3.345610791	2.941541012	2.599681305	3.189853361	0.985989799	2.903634715	2.984748846	3.327961735
MCUR1	2.611552394	2.199352812	2.199310167	2.206109782	1.558421263	2.677315293	1.892822463	1.681951701	1.850955548	1.609695976	1.252314101	1.667750605	2.217905502	2.124900807	1.825564214	2.133470664	1.576995708	1.965114958	1.775053163	1.846369272	1.651257669	2.820825915	1.719371473	1.391484821	1.877645626	2.064537337	2.367205602	2.282369007	1.711625108	2.313952415	1.778153412	1.74051324	3.293500938	1.647095067	2.03058438	2.08609629	1.817853879	1.490316801	1.768252864	1.225481677	2.125891754	1.785309662	1.95920592	1.830008662	2.100304427	2.242741829	1.657895916	1.976256183	1.649212772
ZNF667	0.507069501	1.530645814	1.128600789	0.099133973	0.110793771	0.634964085	0.026524614	0.216475988	0.470818685	0.300358293	0.117750099	1.574060558	1.222318466	0.748420929	0.150599911	0.073157766	0.111040473	0.609771905	0.357694862	0.577918881	0.697573674	1.179481852	0.557314182	0.953344423	0.468245996	0.592689711	0.239195014	1.061680632	0.215153413	0.513540958	0.838187065	1.038129365	0.217471089	0.514477452	0.286599542	0.131921433	0.385753409	0.336196733	0.09492407	0.960640312	0.027734254	0.537572868	0.750811022	0.145547556	0.758247503	0.149543555	0.150262116	0.123251518	1.701616013
PCIF1	3.188241723	3.58049356	3.559903779	3.066808602	3.05471304	4.21867189	2.766448968	3.234035327	3.510671582	2.84635762	3.674277386	3.572996102	3.620507228	3.287271809	3.752818007	4.130371382	3.028449505	3.238811223	3.271649928	2.863080213	3.517401888	3.55491242	3.368073117	3.566480728	3.566360962	3.55426147	3.256511135	3.622760958	2.731543601	3.721600688	3.629471142	3.379785951	3.772595073	3.233875161	2.913324277	3.464622038	3.594000263	2.863607554	3.655021905	3.635382704	3.615854377	3.020000616	3.39218541	3.309342295	2.976245011	3.232225995	2.909125482	3.936438014	3.161515788
FAM217B	0.521697388	0.516297503	0.776307789	0.436179827	0.448598244	0.386177543	0.253484924	0.434172735	0.394903437	0.587930374	0.4347188	0.420378169	0.5766531	0.733328507	0.611528162	0.596492856	0.398388591	0.518839841	0.548155842	0.528834667	0.414288564	0.485467244	0.80095921	0.336587882	0.296170746	0.49843831	0.284099012	0.363935221	0.380897244	1.185997071	0.429002979	0.39967253	0.353466441	0.451094145	0.450569236	0.538847023	0.723311114	0.40309704	0.699127517	0.38986751	0.448309963	0.460074517	0.465290916	0.514053924	0.426245176	0.293082574	0.276333008	0.659225366	0.356196216
GPSM3	0.805805413	0.419516155	0.646573969	0.75493886	1.186275462	1.091960148	0.1659566	1.403864773	1.029486948	0.605626439	0.790824963	0.385603461	0.64209129	0.711095688	0.450243721	0.514867954	0.880514769	1.239260846	1.25399978	1.282053926	0.860655552	0.694349693	0.53835476	0.749469815	1.076038308	0.840936155	0.753211682	1.017831309	0.889647609	0.53837444	0.874651772	0.292902785	0.797983387	1.039601205	1.455107512	0.635615379	1.364329526	0.862957889	0.909168591	1.939426888	0.303099334	1.028879852	1.149028939	1.172439965	0.786705078	0.576923745	0.604115082	0.521335196	0.395975988
NECAB3	0.917117121	1.527255996	1.373711966	1.083631687	0.853330953	1.028833434	1.321249807	1.370392705	1.251456843	0.838761425	1.026525086	0.897607015	1.481777079	1.242796639	1.152972959	1.747870691	0.673779454	0.636687242	0.76454758	0.66995808	0.918708752	1.346838258	0.699502136	1.514804527	0.518962301	1.166596231	1.472296525	1.552509984	0.656449852	1.34069235	1.726117366	1.48887511	1.756082907	0.860120637	0.30346966	0.715998846	0.987848486	0.547787739	1.641940267	0.979846589	0.67820834	0.791016185	1.360563787	0.999436523	1.536542636	1.239569115	0.49813168	1.089980385	1.218700766
FKBPL	3.533080076	3.237044032	3.080785396	2.501451559	2.858313773	2.303184951	3.401223003	2.517461989	2.536112387	2.529187951	3.104960439	3.404269681	2.646467212	3.102229301	2.909447115	3.094338775	2.783529423	2.153958856	2.767143142	2.469879043	1.87985697	3.367564389	2.690033854	2.544711433	1.98281638	2.86626024	2.483594925	2.835179998	3.857604309	3.026655665	3.192068818	3.090528452	2.930126105	1.387770688	1.92900045	2.562952686	2.446758912	2.7438065	4.414414533	2.189051065	3.345415153	2.630068263	2.93212802	2.470199394	3.43843258	2.870249864	2.532474851	2.662907311	3.11168263
DMRTC2	0	0	0	0	0	0	0	0	0	0	0	0	0.060009993	0	0	0	0	0	0	0.008026668	0	0.005993555	0	0	0	0	0	0	0	0	0	0	0	0	0	0	0	0	0	0.090719027	0	0	0	0	0	0	0	0.017461473	0
DMRTC1	0	0	0	0	0	0	0	0	0	0	0	0	0	0	0	0	0	0	0	0	0	0	0	0	0	0	0	0	0	0	0	0	0	0	0	0	0	0	0	0	0	0	0	0	0	0	0	0	0
DMRTB1	0	0	0	0	0	0	0	0	0	0	0	0	0	0	0	0	0	0	0	0	0	0	0	0	0	0	0	0	0	0	0	0	0	0	0	0	0	0	0	0	0	0	0	0	0	0.018975184	0	0	0
DMRTA2	0.00908314	0.043781542	0.179832435	0	0.016705665	0.019983865	0	0	0	0	0	0	0.054344044	0	0	0.011866871	0	0	0.090991896	0.226732711	0	0.013507105	0	0.012562607	0.00755973	0.043310417	0.077389335	0.052629598	0	0.008021159	0	0	0.007705933	0.012977503	0	0	0.021543155	0	0	0.017523185	0.10036013	0	0.031495427	0	0.015090659	0	0	0	0
DMRTA1	2.069476605	2.749671883	0.208601301	1.552384945	0.561443366	1.713255892	0.035842248	2.817146843	0.2319021	2.411886521	0.453039814	0.203813714	0.157914726	2.112926395	0	1.298733859	0.172824194	0.998808313	0.616192527	0.150220396	0.726325303	0.902451726	0.259699682	0.471475506	0.434892491	0.429673398	2.048457795	0.12045518	0.418573856	3.442439718	0.132247668	0.148451538	0.815821554	0.240647295	0.353246745	0.029656849	0.203033391	0.767039253	2.818840366	1.022238736	2.021879001	0.860894634	0.484444474	1.419284641	0.135635297	0.046704964	1.292583754	0.052204581	0.073320799
SEC13	4.417469787	3.836234065	4.131990714	3.679079341	3.315928844	3.407501505	3.774527783	3.574547541	4.255370757	3.431293364	3.839257308	4.962790337	4.760743965	3.830395526	4.473446012	4.027931123	3.686485533	3.507006744	3.566286141	4.305177562	3.390000701	4.591448178	3.587675738	3.705601667	3.411634133	3.924452023	4.216036153	4.53868486	5.415636209	3.671601732	4.815145368	4.109534902	3.769190585	3.960496312	3.893555948	3.274440435	3.611280442	3.886080506	5.009064831	3.539233395	3.47280138	4.068985892	3.592639488	3.137151496	3.869054011	4.043602097	3.994562404	3.735641279	4.326363855
CLSPN	2.095962218	3.434459954	2.113906721	3.297511595	1.72996501	2.379033213	2.578571233	1.879983071	1.908605677	1.406499725	3.179745598	1.850107586	3.258280628	3.49010505	3.042255921	3.64019254	2.762451421	2.513865935	2.443533005	3.169281683	0.647226151	2.247850342	2.333535646	2.354025464	2.361505849	1.862249639	4.055117369	2.332528634	2.19228133	3.467436696	2.007760767	1.99679043	4.582386739	1.327937433	2.196133217	2.518061835	2.865890746	2.035461172	3.652605884	1.523047928	2.904050237	2.576844113	1.610330358	1.3375081	2.703062724	2.270245481	2.268125914	2.823521148	1.857067838
SEC14L1	3.578474242	5.253064875	3.387455237	3.178884277	3.605219546	3.949774676	2.65899532	3.469254932	3.62536086	2.984405603	3.307319303	2.744308721	3.451492214	2.974893082	3.394354133	3.990303315	3.188218855	3.511358157	3.965464594	4.263535001	3.657146694	3.604187893	2.870076756	3.185013412	4.846173343	3.736842244	3.746490893	3.456477876	3.636639781	3.22084805	3.090192021	2.610621326	3.479550022	3.770020145	4.424740088	3.110869014	4.13373305	3.601760749	3.425493517	4.362013535	3.088760795	3.523670503	3.498215142	2.716210725	2.969631548	3.418000303	3.180893757	3.300267332	2.704257117
TP53AIP1	0.059760762	0.014807273	0.09311622	0.080842915	0.179618879	0.052917558	0.012046628	0.286256608	0.008957152	0.029005755	0.069275337	0.018128373	0.063480978	0.321644723	0.056274816	0.06246207	0.448303729	0.008547916	0.213934942	0.006076412	0.020379898	0.2031036	0.064586848	0.016799993	0.00506664	0.029145501	0.008845783	0.070057795	0.186123104	0.021385546	0.022900379	0.01112543	0.010311004	0.025953334	0.044780729	0.058716315	0.028779626	0.00934417	0.090447417	0	0.280828833	0.005110399	0.06258949	0.089440781	0.365903281	0.007889917	0.112348911	0.026338408	0.058951717
KIF13A	3.856321307	3.734148843	2.934312126	3.58847134	3.807796278	3.884832699	3.141278838	3.869091049	3.016462422	3.013223454	3.568229465	3.252665221	3.262437845	3.543588775	3.290159156	4.572702127	3.747893351	3.703785386	3.544129166	4.114602609	3.621879557	4.26253818	3.479756788	3.358044858	3.229700408	3.33397386	2.511726647	3.334045548	3.699562767	3.625500578	3.224541499	3.151475524	3.887016911	3.77248755	3.501755221	3.375510657	3.069556512	3.35507857	2.849533832	3.056405131	3.362405329	4.225246499	3.545435189	3.412903045	4.370708745	2.974995193	3.664996846	3.239788126	3.503788039
NEUROG2	0	0	0	0.012819224	0	0	0	0.010082397	0	0	0	0	0.090425944	0.018963392	0.011506623	0.015974392	0	0	0	0	0	0.009118032	0	0	0	0	0.052615692	0	0	0	0	0	0	0	0	0	0	0	0.018669687	0	0	0	0	0	0	0	0	0	0
NEUROD6	0	0.015768151	0	0	0	0	0	0	0	0	0	0	0	0	0	0	0	0	0	0	0	0.009647898	0	0	0	0	0	0	0	0	0	0.058292088	0	0	0	0	0	0	0	0	0	0	0	0	0	0	0	0	0
PRDM16	0.325365248	0.061465948	0.064662029	0.095141329	0.0146938	0.632211879	0.009045	0.243131583	0.088225953	0.04329573	0.039378469	0.053719301	0.049554618	0.017671462	0.591154164	0.186416202	0.108489032	0.126880483	0.123019789	0.052690928	0.113444498	0.01778181	0.024561802	0.285146799	0.085004923	0.059484674	0.029641659	0.059336979	0.008254504	0.002018553	0.092213409	0.021823459	0.023098539	0.10265623	0.087684084	0.013978531	0.118961844	0.033018174	0.088259798	0.479591716	0.00710089	0.070258422	0.052990631	0.015644028	0.014215768	0.611185765	0.056920649	0.017339883	0.02931835
PRDM15	1.15726633	1.26037306	0.937012954	0.696974997	0.82786625	0.917898014	1.016678994	0.849156992	0.542695668	0.721624084	0.964628063	0.908753849	0.832450018	1.022568546	0.770001532	0.873200391	0.943421777	0.536125723	0.902605907	0.982313563	0.658266054	1.072937603	0.902741098	1.294220756	0.673113795	0.870776082	0.831457959	1.005400179	1.341362039	0.787862742	1.095247356	0.711930553	0.904100647	0.836258254	0.489948916	0.147430772	0.978415824	0.712495945	1.215852122	1.170102884	0.905794904	0.752166889	1.059199689	0.79228583	1.252488979	0.906951961	0.775480888	0.88038265	1.288359761
PRDM14	0	0.014543288	0	0	0	0	0	0	0	0	0	0.023692223	0	0	0.228830851	0	0	0.008395199	0	0	0	0.017739445	0	0	0	0	0.017323516	0	0.021516831	0	0.02249323	0.021771536	0	0	0	0	0	0	0	0	0.012374108	0	0	0	0	0	0	0	0.014698509
FIGNL1	1.88861863	1.597483753	1.820195281	1.460691416	0.928061626	1.730072453	1.537226581	1.241289701	1.003318188	1.003806373	1.925067142	0.904529561	1.847763667	1.002545613	1.369883515	1.225414733	1.026012582	0.895137088	1.227743654	0.891369042	0.620315302	1.124895898	1.53256032	1.247173391	1.460633945	1.329989117	1.935371643	1.437177879	1.511478143	2.109976398	0.99989276	1.935061447	1.887675177	1.270159807	1.204358375	1.535497139	1.375207538	1.221687773	2.113086091	0.90037655	1.501132725	1.159872958	1.443488062	1.210239169	1.612109858	1.64324088	1.056235594	1.611622429	1.173160992
SECTM1	0.472311444	0.964628074	0.522198109	1.047741457	0.707200795	1.070250768	0.039034399	1.024758637	1.633305282	0.532450067	0.153964772	0.664066719	0.265178438	0.769868596	0.589578124	2.482247857	1.97413057	1.463153634	1.136033033	1.659530996	0.587411992	0.332953663	0.346944491	0.893877008	0.892294037	0.911570312	0.599298204	0.458727196	0.722969654	0.075505339	0.525665162	0.197688616	2.022874756	0.6937445	1.124102127	0.113059104	2.050876489	1.264673138	1.75282376	1.621520318	1.102691535	1.583200661	0.301045824	0.146001713	1.144959018	0.472417375	0.320772697	0.179607542	0.218725666
ANO3	0.177867552	0.351687689	0.130671967	0.342800698	0.004356867	0.804187431	0.077625447	0.677924519	0.061394466	0.59187176	0.28613885	0.453559555	0.056409049	0.379357168	0.214657874	0.02454503	0	0.291061795	0.297687555	0.00471513	0.459601634	0.530643408	0.087908097	0.499119314	0.393741401	1.064985304	1.135742755	0.306126116	0.042178459	0.554932226	0.120176517	0.100373662	0.093232647	0.3892786	0.102128941	0.161089533	0.209485226	0.063997592	0.512527179	0.646042569	0.09034937	0.114457804	0.912770977	0.271955403	0.117227348	0.09498327	0.087888986	0.536181584	0.10679038
TRAPPC2	1.557417869	1.521408063	1.825504948	1.100705056	1.535864617	1.57566969	1.647332309	1.312026036	1.083898701	1.056460373	1.765531939	1.570012009	2.13006914	1.138752321	1.452066977	1.233508449	0.774968825	1.048546857	1.470711192	1.124634737	1.351746911	1.812225822	1.113455255	1.40922755	1.62865514	1.64732488	1.769796398	2.157057457	1.708814832	1.754978378	1.342960896	1.799243026	1.226022121	1.24862405	1.361591995	1.632812778	1.366875072	1.082953527	2.147370802	1.166671652	1.492052711	0.990599507	1.517213899	2.179293567	1.230895035	1.491510518	1.213632884	2.048101517	1.440697092
BLK	0.751478482	0.878009564	1.020614975	0.070950827	0.118370409	2.391732419	0.038772154	0.418651642	0.247494412	0.330326492	1.357827481	0.269497335	0.129536953	1.040454378	0.10339811	0.95514679	0.21378937	0.96403166	1.389982914	0.278013407	0.525113711	0.221882349	0.739253436	1.534929725	0.733671113	1.043147264	0.708713742	1.316233133	0	0.076664497	0.151144963	0.026957445	0.177683354	2.763142953	1.330982986	0.067351327	2.144042792	0.263675046	0.406843493	2.420343248	0.205582739	1.373401835	0.437321499	0.092354205	0.397661558	1.541321801	0.178293484	0.11907241	0.036193523
SEL1L	2.869925042	2.806430369	2.696939057	2.28773256	2.953366306	2.657708111	2.609623254	2.724556853	2.969782607	3.348401004	2.449060748	2.750187497	2.241581517	2.829500738	3.22291506	3.324897838	2.722037862	2.910533264	2.929700565	3.698800141	2.94612056	3.050181926	3.231022902	2.9870533	2.874312506	3.130697391	2.787210538	3.456662542	2.482177254	3.544879107	2.936969736	2.953535442	2.588869531	3.08307104	3.235809411	2.931068202	3.189005957	2.701928585	3.079108469	2.640403779	2.630265776	2.88289521	2.632277282	2.374032533	3.030641297	3.079689938	2.705436589	2.864601361	2.303160408
PCGEM1	0	0	0	0	0	0	0	0	0	0	0	0	0	0	0	0	0	0	0	0	0	0	0	0	0	0	0	0	0	0	0	0	0	0	0	0	0	0	0	0	0	0	0	0	0	0	0	0	0
MYO1G	1.871983208	2.414427969	2.037321128	2.771177155	2.277728474	2.61843705	0.391760282	2.698892473	2.807101722	1.636972976	1.318207215	2.062834644	0.828619292	2.401070683	1.637456716	2.410811752	2.560148659	2.955782251	2.859393528	3.340901706	1.718305314	1.218234038	1.089152	2.225174644	1.690557003	2.424850483	1.643548836	2.246876695	1.201454774	0.293263195	1.167889449	0.631255703	2.302386567	2.724042883	2.694044512	1.156823798	3.407592095	2.33653706	2.094376214	3.584444932	2.279390366	2.080191156	1.571149627	0.535068232	1.623441637	1.769788663	1.791553775	1.168756336	0.975468948
SELE	0.689784936	0.41908117	0.992900634	0.158191123	0.823020229	3.608477587	0.156485841	0.850382119	1.558803142	1.385068342	0.487279755	0.201932208	0.34168354	0.720842197	0.040340445	1.63967507	0.65748254	3.126774248	0.358397783	0.257705987	1.107710638	0.322745527	1.029947253	2.291784283	5.36628074	1.567541817	0.845186263	0.601504694	0.661492138	0.283749168	0.393598233	0.052125088	0.838578678	4.868032467	2.972180904	0.337102706	3.957098607	1.24275609	0.613926769	1.737000342	0.254343449	1.336989791	0.074066849	0.160196173	0.411914436	2.451449122	0.533499453	0.171038237	0.70100236
SELL	2.125641582	1.757442744	3.177270717	1.370360014	1.876936296	4.020446511	0.211395662	1.58895315	1.645378322	1.305985794	4.82849357	1.037113284	1.004137043	1.9647978	0.687700726	1.661741148	2.161027744	3.153709726	2.620178031	2.167019767	1.407865422	2.24406141	1.572674176	3.125480467	2.513855949	2.232424794	1.936104034	4.027139042	2.158017938	2.403209893	2.594507844	1.269588681	1.661473616	3.791190959	3.300123715	1.035065905	4.210872357	1.916127092	1.482569283	2.729749341	0.861305204	2.651445939	1.198874767	0.251030332	0.952024782	2.997378913	1.365315099	1.260687054	0.77188363
SELP	1.679287095	0.680961483	2.899388913	0.282172606	1.713731127	2.800516304	0.101157325	1.62395425	1.482215921	0.933863499	1.781033113	0.582522837	0.638457358	0.676080821	0.030738948	1.502090457	0.627541698	2.384335562	0.947359069	0.231021153	2.084073686	0.849105483	1.021230887	2.174110966	2.865012131	2.098084019	0.925255624	1.80120932	0.557930665	0.201097746	1.06450056	0.186889596	0.741398868	3.569948293	1.617608342	0.807043827	2.883898871	1.521820226	0.748073157	2.225618437	0.174039175	1.607838383	1.234045431	0.52676704	0.786000204	2.126560615	0.601580947	0.681193735	1.059267626
SELPLG	1.742654983	1.683696867	1.629010885	2.229170775	1.925662556	2.110370653	0.473742297	2.326808526	2.955276758	1.48729617	1.052510471	2.048441911	1.150457604	1.708176299	1.11540276	2.148267833	2.046293389	2.803395347	2.617908664	2.724271927	1.708301334	1.331616215	1.152929625	2.02476569	2.085634561	2.124633087	2.103752943	1.852072597	2.234778478	0.424921516	1.396034006	0.63719403	2.206499054	2.731062642	2.861442889	1.019341391	3.160964759	1.658158336	1.972160361	2.762562125	1.014920834	2.171992641	1.416607601	0.811225515	1.095774561	1.71601143	1.894882933	1.206707245	0.9245225
SEMA3F	2.995624756	2.616290487	5.188806686	3.202294049	5.700202995	3.001349083	5.231039583	3.932686967	2.420455343	3.911008871	4.844583958	4.560752573	3.805842772	2.394365639	1.805665625	3.359920503	3.920148051	2.97716067	3.68666309	2.907778799	2.343667562	4.483643162	4.744184311	3.610785701	4.156234151	4.379161952	4.921100453	5.197786078	4.574851344	5.160423949	4.414569679	5.785399562	1.804470975	2.628329344	2.633674432	5.441601784	2.265556124	3.832828226	4.043368427	3.031359216	3.141946043	4.964170842	4.464905699	5.424297736	4.387674142	5.290251154	4.481848011	5.393252965	4.767456697
SEMG1	0.233435644	0	0	0.034988046	0.203065921	1.024551075	0	0	0	0	0	0.033283029	0	0.076678947	0	0.043517935	0.022921478	0.135812469	0	0.065903426	0.073840295	0.037252066	0	0.023203639	0.291622513	0.390381382	0	0.207863089	0.225811013	0.014835132	0.031603966	0.030593041	0.261318967	0.159965237	0.143702453	0	0.078311721	0	0.050779515	0.154808616	0	0.028071477	0	0	0.055177412	0.105557423	0	0	1.191942378
TSPYL2	4.443124937	4.371124943	3.298370245	3.572402211	3.42485064	5.007401839	2.830274352	4.549396813	3.735525006	3.379709149	3.860834053	4.500179461	4.812330868	2.958390046	4.798521158	3.749727879	2.310720874	4.339924361	4.107197447	3.408184255	4.958800072	3.640188095	3.492191903	4.76040186	4.36687731	4.328741538	5.221069392	3.334961564	3.106498202	4.345473721	4.000704644	3.492315891	3.169518117	5.342690837	4.203479789	3.637349109	5.248933117	3.583573172	4.059401201	5.116477855	3.1879465	4.339770146	4.127558203	4.739908729	3.780448462	3.478315277	2.174460825	3.167677126	3.907811997
RBM26	1.097674575	1.525030689	1.661277389	1.494592564	1.573525401	1.534658918	1.530768562	1.383293786	1.032427715	1.326820259	1.724202436	1.693261734	1.515815275	1.694019062	1.573865577	1.325646819	0.938668681	1.312322631	1.788293583	1.200042073	1.26381713	1.253810927	1.494363524	1.551071137	1.342973076	1.389577305	1.911293982	1.388242593	1.577824064	2.072827002	1.563655918	1.380800116	1.453624193	1.517770167	1.352717469	2.127692359	1.759071988	1.16727056	1.951452559	1.721058537	1.950352964	1.447276823	1.608013145	1.871928268	1.833107277	1.099266233	1.146323137	1.732264545	1.794229411
PRSS22	1.605308817	1.227751754	1.207725663	2.353444141	3.122205232	2.286878475	2.626819427	3.552250697	2.894628961	2.074197079	2.375534788	2.344102185	3.210706255	2.008321499	0.349870238	2.993525073	2.434803432	1.002642015	3.058592078	3.129857186	1.609631718	3.049524468	1.73716621	2.294546698	2.316088215	2.644032856	1.836957552	2.870253004	4.752871339	1.986330806	2.008734852	2.256338806	2.086662351	0.485508269	1.723365584	3.238586208	1.665459622	2.223626789	2.037808597	3.199533746	4.194582844	3.076694429	2.994230462	3.425579025	3.490235818	2.713072808	3.008749254	2.57984735	3.431243577
OXCT2	0.214284903	0.22559609	0.506621167	0.209978055	0.055711762	0.385689863	0.264315906	0.156153418	0.230105718	0.154162948	0.372819605	0.252783588	0.295241934	0.158502938	0.056807266	0.355250768	0	0.010779645	0.08560478	0.265939945	0.034130686	0.623461925	0.122869428	0.122599369	0.278725657	0.388539175	0.283727844	0.444764416	0.254713304	0.400979503	0.216043425	0.068808957	0.315464872	1.256907564	0.089038668	0.28502865	0.236343602	0.091674169	0.606534128	0.141793111	0.301545217	0.063205748	0.376782228	0.160157054	0.157720468	0.133423426	0.057809475	0.315159391	0.682884151
PERP	5.078232729	2.485026407	4.674975034	5.961871338	5.017730814	3.622379128	5.647627316	4.117963396	4.480810892	4.411893214	5.308155586	5.744191855	5.321747577	6.55925241	4.062491075	6.027673182	6.054843051	3.210219593	5.27898464	4.573828609	3.957450926	4.788008046	5.803662859	2.638576705	2.454290366	4.287722616	5.536342377	3.950890042	6.294765977	6.107182843	4.818945513	4.836941494	5.230005459	3.859413567	4.42627438	5.82409239	4.562257914	4.295493394	4.188591072	3.032308439	6.475306371	4.397417098	5.293586774	5.523597375	5.261562488	5.271902	6.059746707	5.386801358	5.231021287
MMP27	0	0.020654038	0	0.052666595	0.015641348	0	0	0	0	0	0	0	0	0	0.015953285	0.043934323	0	0	0	0	0.110412951	0	0	0	0.028100762	0	0	0	0	0	0	0.030887082	0.014391221	0	0.049981104	0.027653367	0.153996509	0.076548767	0	0	0	0.056136986	0	0	0.069299348	0	0	0	0.02087401
NPAS3	0.063788996	0.343768827	0.020417829	0.13562913	0.290918152	0.580333867	0.017990268	0.06512326	0.067543817	0.054093234	0.011333704	0.355394878	0.084674242	0.175386692	1.042336225	0.060138334	0.028267201	0.218945585	0.231393914	0.05616985	0.314185313	0.090359771	0.389794486	0.296151775	0.222764191	0.055563369	0.345795536	0.074762311	0.091419907	0.106511022	0.252837184	0.016617176	0.083794466	0.168872846	0.332056904	0.128612763	0.26597686	0.126553646	1.161279697	0.495037862	0.189834579	0.13768299	0.027093928	0.300062313	0.183295486	0.104377225	0.022306926	0.025346735	0.263781725
SEMG2	0.109151862	0.083942428	0.301363088	0	0	0.850210539	0.02783018	0.057223352	0.020721817	0	0	0.014056695	0	0.04339286	0.026417468	0	0	0.096288773	0.016142314	0	0.015805288	0.010516058	0	0	0.156281476	0.692662139	0	0.42948702	0.400395322	0	0	0.088058366	0.011968859	0.171844789	0	0	0.065991084	0	0	0.22783566	0	0.66470828	0	0	2.773804198	0.221073113	0	0.146646631	0.62758685
CDH23	0.266044327	0.155287816	0.571785665	0.01122966	0.424928965	0.157348623	0.470386883	0.173662211	0.087058552	0.531115269	0.12473843	0.541657378	0.235663763	0.022112857	0.231559211	0.064181073	0.024309345	0.077226375	0.016329731	0.014239355	0.286997916	0.063961931	0.894299405	0.319307593	0.029515215	0.992145758	0.015554624	0.126120524	0.054088969	0.225143301	0.532571306	0.530647969	0.041940831	0.136895024	0.04472615	0.332616205	0.046216299	0.098453206	0.280679925	0.067743599	0.014792609	0.101606706	0.537564308	0.303334821	0.267517255	0.711862519	0.068698098	1.412986398	0.48356179
C19orf33	4.986726067	4.536243179	7.385779401	7.314729166	6.272260786	7.972025597	7.788920098	6.47496916	6.945089256	7.112619651	5.234958126	7.996734543	4.946889733	8.145258776	3.082095125	3.711127872	7.457928284	6.32179133	6.739385005	5.084106849	7.084190152	7.68944527	6.910603336	7.080529293	3.023690008	7.086637866	3.523971608	6.386782501	7.729625724	6.085141167	8.229443058	7.221937489	5.949083744	5.256412182	1.707942463	7.483842013	5.569345004	5.284042897	5.920675756	5.916800836	7.646530322	5.366635123	7.677830437	6.933635379	7.656524603	6.228635254	7.533312789	7.302928493	8.122454531
LHPP	1.706646291	1.813678775	1.539593794	1.368615986	2.283006756	1.546511933	2.335977655	1.783998325	1.048857725	1.805381028	1.694305487	2.736972868	2.022797224	1.940342953	1.088811785	2.216079242	1.695003046	1.598212471	1.874040915	1.526060419	1.652848649	1.800688138	1.127598999	1.52738854	1.2187284	1.205702029	1.027724013	1.543359779	1.732818314	0.593155344	2.082844936	1.403257811	1.643852189	1.073420461	1.500482757	1.510107318	1.566737168	1.550662537	1.643366418	2.046890765	2.284207207	1.972439701	1.96308742	1.438662514	1.828308931	1.556860295	1.751141258	1.903707216	1.606560597
SLC28A3	1.036035275	0.070327236	0.242380342	0.93213962	1.663442922	0.642302772	0.017466893	0.226970943	0.265500481	0.853105857	0.698009347	0.588923727	0.017846483	1.124809685	0.335657459	0.590883264	1.496054747	0.14032338	0.363061663	0.200624632	0.761941019	0.402482163	0.30092771	1.170313336	0.833439566	0.318514375	0.050658074	1.539266346	1.776678864	0.068754852	1.016267837	0.101780285	1.025031064	1.797337681	1.411926274	0.487774072	2.17465971	0.629921354	2.103997642	0.776727037	1.514006928	1.001270192	0.592749587	0.008100856	0.338266555	0.312249993	0.592487002	0.066037078	0.767079087
RBKS	0.577792388	0.450046043	0.822446588	0.608258002	0.574965154	0.673457747	0.60293094	1.046164049	0.3976216	1.256760605	0.355838428	0.546180543	0.716498142	0.697719655	0.556312952	0.402799977	0.337047444	0.534840955	0.60413379	0.744939592	0.240280373	0.432535121	0.253715418	1.126291802	0.276520021	0.785902144	0.429699254	0.737945957	0.785687611	0.407200905	0.566003508	0.932545882	0.984726672	0.481705881	0.611464259	0.331438359	0.597721834	0.535392657	0.848499234	0.727019305	0.579954955	0.613074345	0.556470007	0.301910279	0.708634812	0.298100232	0.838722493	0.461720779	0.578550435
PBLD	1.35212936	1.228505892	1.735251004	0.646822111	1.630846641	0.997993965	1.633033212	2.109604115	0.968542131	3.173561668	1.45694752	1.921408157	1.888550128	0.309890073	0.602093102	0.503526655	0.864709953	1.244596568	1.984744884	1.015905099	1.304234246	1.105869188	0.853664672	1.851144728	1.468921173	2.210075436	0.735221531	0.949589348	0.754709069	0.899384563	1.297648688	1.404906224	1.450164664	1.860507173	1.184282503	1.038894742	0.988261772	0.850997986	1.205238288	2.521384336	0.974542231	1.910093858	1.277399695	1.935002266	1.329237277	0.847756438	2.185332741	1.009724475	1.649983819
GOLPH3	5.99981558	4.594185222	4.544094184	5.096724959	4.479493496	4.972119047	4.696072477	4.654788865	4.458121765	4.641278002	4.262685152	4.298166567	4.734900389	5.388112841	5.51549956	4.826135719	4.141629208	4.841280181	4.095993086	4.600888619	4.435202906	5.556679562	4.827244803	4.628708111	4.87773515	4.657868051	5.247243488	4.890327762	4.861018733	4.75084322	4.763677539	4.738340019	4.975265846	4.817184484	4.69950498	4.607707957	5.154707644	4.362058402	5.590228022	4.298847931	4.413584718	4.212584869	4.43102957	4.697583398	4.597217315	5.904300165	4.714501461	4.466175138	4.514721235
CLSTN2	1.503191416	1.141692666	1.333127746	0.683699905	0.287649099	1.96921382	0.072310533	1.013244582	0.589862614	0.597679784	0.643819799	1.286250152	1.939696222	0.76587358	0.995722227	3.297254198	0.875511169	1.233030569	1.194203536	1.005067622	2.204457658	0.348512695	1.19662274	1.003733029	0.7227128	1.653459521	3.524776121	1.111966563	1.223226369	0.135644523	1.19064963	0.405855558	1.697032847	1.941740539	1.820932263	0.439169446	2.176329662	1.290531672	0.481923244	1.983915247	0.640007697	2.801180729	1.037250586	0.330802175	0.723114659	1.042766647	0.585209578	0.898713286	0.97716112
MCCC2	4.5822887	5.085000462	5.675065526	4.547009062	5.726724261	5.850543717	7.086125258	6.47899399	3.947946639	5.131269436	5.605733956	6.867228335	6.017232681	4.330473292	4.14172305	4.358487768	4.765131436	3.90690344	4.676208479	4.366649346	4.793476368	6.16484197	6.11763884	6.219300198	5.017500318	6.46166972	4.812333088	5.684195311	5.190551206	4.966797241	5.823860434	7.344456796	4.440548427	4.790394342	4.178854619	5.264421638	4.318028229	4.943792781	5.211055163	4.303771092	4.796702882	5.190921169	6.136868417	5.422549111	6.269506305	5.440914686	4.968551004	5.542830088	5.416543424
SNX16	1.697789745	1.012588921	1.481288483	1.612941816	1.248316943	0.981873394	0.442740911	1.316013501	0.824727855	0.899611907	0.964757194	0.603028798	0.934650114	2.328265628	2.083682601	1.075153988	1.531435392	1.154274076	1.221653946	1.051474875	1.283274777	1.081035222	1.414612206	1.267979635	1.540890601	1.121263243	1.585620461	1.128717546	1.419169158	0.769106568	0.806311005	1.27405624	1.07209419	1.455473797	1.063128304	1.130095051	1.898056256	1.16931495	1.415526464	1.063428231	1.000630469	1.555343838	0.735540051	1.675112213	1.913717335	1.446409994	0.904323181	1.321265066	1.046825115
GAL3ST2	0.057019023	0.046531824	0	0.020181307	0.035315024	0.042191985	0.110933813	0	0.055996414	0	0	0.075286129	0.057744675	0	0.105453498	0	0.077434611	0	0.20652698	0	0.021575817	0.028588536	0	0	0.123568587	0.090639732	1.052965083	0	0.422557402	0	0.236256483	0	0.016346622	0.080898229	0	0	0.214187369	0	0	0.475094632	0	0.047992004	0	0.077821022	0.12365231	0.024921321	0	0	0.261572844
POPDC2	0.259358876	0.230312467	0.400104737	0.157526451	0.243988205	1.057255756	0.271089603	0.199011625	1.055916639	0.130367227	0.329816072	0.258554855	0.239316663	0.171240069	0.344462072	0.179593314	0.167106466	1.497307438	0.32816978	0.686950485	1.106256797	0.299565665	0.266154515	0.80733816	0.609012477	0.697688521	0.353862692	0.16803029	0.130008795	0.209090335	0.29233243	0.078151595	0.630106594	1.319533112	0.539415447	0.20970794	1.077758043	0.230872218	0.3350431	0.567481161	0.227972293	0.350044432	0.31958291	0.203271216	0.263164838	0.374820239	0.242475416	0.126277176	0.674681097
SAMSN1	3.361995701	3.085057606	3.039578271	3.817631085	3.011652067	4.864874952	0.340550467	2.593626508	4.555101415	2.32572116	1.986566312	2.721886654	1.703326387	3.038812326	2.467789197	3.118627848	3.479757466	4.703259943	4.388177928	4.581369004	3.425311996	1.945954936	2.813963989	3.550856185	3.81248409	3.987804538	3.723650219	2.97557634	1.947742064	0.920338384	1.549676291	2.056332817	3.59523693	4.975826183	5.647667926	1.873303692	5.340033865	2.991714535	2.888446777	4.652407457	2.339935741	3.093524001	2.342456003	1.053189142	2.231270244	3.310512496	2.532933632	1.663538255	1.863502441
SMOC1	1.346122154	0.575359539	0.196820761	0.317581086	0.299632668	1.270784039	0.030614465	0.390220882	0.201877405	3.221270195	0.731646926	0.34253628	0.415149855	0.479082349	2.231921857	2.874522655	0.316365637	0.382937811	0.302910758	0.43140535	0.921521407	0.271595209	0.148088768	0.319886547	2.00660712	1.637049714	2.416100592	0.593676135	0.230584991	0.019548001	0.452405264	0.472517017	0.675866867	2.345217741	0.761954459	0.135741684	3.089708558	0.718800765	0.136576527	0.486116734	0.660010918	0.39941154	0.154982593	0.823002047	0.763186481	0.163791115	1.313556136	0.754180729	0.180595438
SMOC2	2.416075652	2.033427154	2.604635794	1.672299184	1.895391996	4.463652102	0.532294966	1.971283925	4.118162128	1.309192971	2.485093862	2.710853806	2.094912951	1.888935478	4.775073753	3.871327818	1.281585196	5.033544363	1.574637658	1.110697079	5.412987349	1.360260347	3.006506097	5.125321331	3.00966257	3.315048082	5.231473682	2.631715985	1.915636441	0.947835019	3.65912112	1.434863576	2.577091664	4.338652451	3.683018501	1.932806673	3.603753483	2.726157708	2.645656858	2.362594766	0.280319505	4.121755799	2.418766531	1.988695753	0.495855564	2.068467947	1.385869757	2.173499088	3.19512164
GFRA4	0	0	0	0	0	0	0	0	0	0	0	0	0	0	0	0	0	0	0	0	0	0	0	0	0	0	0.018832966	0	0	0	0	0	0	0	0	0	0	0	0	0	0	0	0	0	0	0	0	0	0
EPB41L4A	1.655457784	0.825314351	2.490654033	2.229963813	2.925590794	3.398196104	2.055700844	3.537499536	1.930237737	2.420570944	2.675583634	2.425511479	2.162564685	1.518334533	1.051197563	1.254440614	1.864778467	1.702057767	2.481652024	0.833348374	2.476482442	2.443550351	1.855234014	2.457695756	2.813448331	2.69958007	1.030896371	1.768636008	2.259648621	2.363361573	2.61633583	2.76592683	2.607012386	1.863847009	2.335666213	3.12090885	2.612838807	1.830301667	2.528223128	2.618628074	1.510537587	2.25320056	3.772055877	3.375910435	2.581019318	1.579568995	2.543019611	2.499931124	2.293826821
PARVG	2.308609444	2.567860057	1.686362184	2.478031553	2.481736993	3.084335548	0.493954509	2.605203257	3.224547912	2.26374261	1.934281061	2.221439949	1.125172799	2.365275904	2.371295843	2.09269728	2.566164438	3.352288727	3.341118964	2.687336989	2.621797482	1.390531796	1.734688892	2.7767757	2.308294593	2.339661752	3.249857218	2.389607985	2.039310752	1.403402222	1.506207999	0.689348305	2.071931374	3.49980788	2.842227244	1.358034824	3.236552579	2.559836937	2.271385042	4.46198524	1.864999975	2.564605151	1.452177239	0.795864696	1.478799318	2.2177373	2.286725479	1.159347849	1.754319604
BLM	3.451973721	3.585100887	3.426233864	2.512174493	1.910258466	2.340655105	3.393588876	2.28894076	1.692926904	2.233929971	3.899238715	2.42595835	3.740364298	2.477164496	2.734580844	3.848819631	2.520008223	2.081026732	2.396008966	3.283812221	1.189676255	2.52680923	3.349817552	2.18408305	3.55434236	2.191269999	3.92603755	3.169440953	1.981557949	3.816352148	2.035852567	3.294455208	3.419233849	2.233816534	2.431722643	3.143939944	3.288331286	2.353930763	3.656332737	1.978129244	2.831950746	2.28278876	2.386060402	1.551969089	2.960899441	2.72899972	1.519035981	3.465473545	3.0787459
ELSPBP1	0	0	0	0	0	0	0	0	0	0	0	0	0	0	0	0.072980335	0	0	0	0	0	0	0	0	0.035277555	0	0	0	0	0.012577771	0	0	0	0	0	0	0	0	0	0	0	0	0	0	0	0	0	0	0
LRRC4	0.157766529	0.421736676	0.382519793	0.688137256	0.597767488	0.41835961	0.202891839	1.271911413	0.422596246	0.598887018	0.306533078	0.066418479	0.045338399	0.113205231	0.61221855	2.037323939	0.700480047	0.305884097	0.311082228	0.335828517	0.398395795	0.53587624	0.331219675	0.293348208	0.978199333	0.235628739	0.242844376	0.178010968	1.097713124	0.535826741	0.187895693	0.151297403	0.16383524	0.387484158	0.209914831	0.407881322	1.248739838	0.303385384	0.194895298	0.583033587	0.691966302	0.754906888	0.254274495	0.221677801	0.540759399	0.095057661	0.694736583	0.249479661	0.192134432
TNMD	0.069113296	0.034131232	0	0	0.051297776	0.090885072	0	0.034571172	0.212850271	0.013534499	0.020439531	0.014042594	0.06314108	0	0.266724983	0	0	0	0.063450411	0	0.206722264	0.031289737	0	0.019474636	0.023366023	0.03376274	0	0	0	0	0.026537337	0.012900688	0	0	0.061977174	0.089853369	0.03333957	0	0.042683912	0	0	0	0	0	0	0	0	0	0
CENPK	2.2580221	3.141749298	2.85912744	2.97912239	2.038078764	1.850744997	2.903191995	2.050080997	1.84199951	1.601575415	3.244568559	1.889370448	3.260738675	2.413404015	2.502975298	2.520176695	2.46987958	2.27127501	2.113646036	2.846421008	0.886301258	1.868710298	2.549945636	2.13121889	2.565096977	2.049628953	3.635641652	2.092283453	2.217188568	3.719688668	1.559031476	2.870997382	3.162900186	1.979857811	2.295931531	2.858165797	2.668852222	1.95144976	3.050492615	1.814824125	2.174771046	1.923512338	1.741813244	1.556702745	2.338109512	2.523224528	2.095798866	3.218259711	1.832690782
NPFFR1	0.062891995	0.05134373	0.159719098	0	0.149982733	0.135407481	0	0.118543826	0.091685284	0.192372613	0	0.161459261	0.183210992	0.065107406	0.020013755	0.081707042	0.029014317	0.209788867	0.308187112	0.021227352	0.023828297	0.015868907	0	0.114057127	0.017715211	0.050792652	0.030828515	0.091569796	0	0	0	0	0.138495007	0	0.528931715	0.034656213	0.510510812	0.095530846	0.347846248	0.331863186	0	0.052952156	0	0	0	0.027519748	0.079814671	0	0.0261756
RTP4	0.913285408	1.280159526	1.006521786	2.860062289	3.366415624	1.699393954	1.547263767	3.190639893	1.202114873	1.764461453	1.616316475	4.061170452	1.724683694	2.338710832	1.869841121	2.431524927	3.229361257	2.881213525	3.053415448	2.16602074	1.533450542	1.138275525	2.74950217	2.255774992	1.736458067	2.821542447	1.310350773	2.206274402	1.277467616	0.817880058	2.188937811	2.449943336	1.843610022	0.910070818	2.092096272	2.88690029	2.919150122	3.030213194	1.66624748	2.388366033	4.165543945	3.753468812	3.151353682	2.463186297	3.607566891	3.094982992	2.302919395	0.626435384	1.761650877
CRLF2	0.006364609	0.007758815	0.112788281	0	0.063286227	0.359707374	0	0.015676914	0.046217019	0.01220022	0.04563815	0	0	0.067771905	0.01788653	0.024810263	0.051419867	0.061412565	0.071266145	0.098417564	0.014233957	0.028222117	0.015848201	0.142846378	0.077472773	0.045445082	0.063512583	0.046157888	0	0	0.02393178	0.017408001	0.084046597	0.310771132	0.092094034	0.015577855	0.095529502	0	0.00972533	0.012289335	0.006599246	0.021250531	0	0	0.036697842	0	0.02422454	0.047826375	0.015641249
MAGEF1	3.874977233	3.773896504	4.102760605	3.037118107	3.040232961	3.198673218	2.821857712	3.564675373	3.336742822	2.82178442	3.916839733	3.154298599	3.000160625	2.415669101	3.854834403	4.397411802	2.781231862	3.080314332	3.554932942	3.767224552	3.061237356	3.838110614	4.401156926	3.414994064	3.49997649	3.657510737	4.203500809	3.478575357	3.576608461	4.05795732	3.635825066	3.376719507	3.610049568	2.65153453	2.776266767	3.002074617	3.020514493	2.991752488	3.827195591	2.879956735	3.536021424	3.279868542	3.010664574	3.561491582	3.395196725	2.971734981	2.479660282	3.57357214	3.632532444
NPVF	0	0	0	0	0	0	0	0	0	0	0	0	0	0	0	0	0	0	0	0	0	0	0	0	0	0	0	0	0	0	0	0.021444654	0	0	0	0	0	0	0	0	0	0	0	0	0	0	0	0	0
MOAP1	2.214550237	2.341361158	1.915639848	1.243739212	2.509571144	2.089446949	2.143408289	2.687375389	1.462449276	1.597930829	1.770926238	1.52141321	2.212755885	1.233955765	1.886512558	1.743888252	1.256033281	1.92660844	1.815129005	1.514601122	2.103354973	2.271262319	1.260280201	2.108766629	1.839978699	2.294768594	2.895962114	2.263979808	1.322472951	2.2814308	2.038680887	1.785696641	1.595544816	1.689059767	1.796669698	1.82585442	2.236735341	1.605154489	1.90625063	1.772332201	1.630780118	1.724631303	2.434531316	2.374759834	2.324892248	2.758328994	1.507662823	1.981111615	1.310178525
TMBIM1	5.566140952	4.206261257	5.342874848	4.807825865	5.38723402	3.966691142	6.203009756	5.671456708	5.53334986	5.535556316	5.048378088	6.278988399	5.491682006	4.371980231	3.865318843	4.008121018	5.650698568	4.558593633	5.306228425	4.739712603	4.932742837	5.757462286	5.670831695	4.684060539	3.864354069	4.561730801	3.470852601	5.52352062	5.537325292	3.148071302	5.088346864	6.506523465	4.363864641	4.1552701	4.673575302	5.979981457	4.397886299	4.828820336	4.70895176	4.306184313	5.47475637	5.634520315	5.731989954	5.349537235	4.995338914	6.005968737	6.28041904	5.429793256	4.984908174
C10orf54	0.710415451	0.702031305	0.780721115	1.312461634	1.013745412	1.350101807	1.047826192	0.981335859	1.436028905	0.666816872	0.611405597	1.107302863	0.58687938	0.735987035	0.54629667	1.098582727	1.259828887	1.255130546	1.57336974	1.132666723	1.321953584	0.948155827	0.482739995	1.063536537	0.867466337	1.719323815	0.800253556	0.787266209	1.196039993	0.189564092	0.837492644	0.511513736	0.579741968	1.03587182	1.099753649	0.601634107	1.299952285	0.918268306	0.891287202	1.820988116	1.087476002	0.907719485	1.023864976	0.60547341	0.843567343	0.566825478	1.47141423	0.725063639	1.22181412
SLC39A8	1.796059667	1.0497873	1.046168454	1.693616289	1.824379565	1.757121284	0.7142024	3.604075907	3.94320509	1.634372784	0.878864142	0.844864139	1.415029041	2.221819611	2.880180687	1.50260583	1.910407923	1.794626928	1.808002535	2.31026503	2.145656362	0.703613573	1.479799382	1.427908548	2.118430536	1.697610455	2.455100151	1.647133226	1.139711164	1.358369202	1.562183845	0.684081306	2.648760427	1.681310019	2.288515228	1.085550406	2.409008517	1.832203376	1.839557628	1.545607811	1.485448786	1.179144093	1.580877606	1.080360106	1.552526546	1.424939916	1.188079706	1.076467605	0.932272767
DUS1L	3.466662398	3.101238966	3.677570377	3.003093052	3.298868323	3.407311289	3.89604581	3.147406386	3.52267928	3.03316508	3.783394349	3.300274296	4.552603626	3.362405381	2.870272258	3.831872351	2.911941988	2.506545077	3.254500609	3.075036778	2.6069138	3.736729831	3.451027702	3.644890277	2.836495134	3.477312772	3.535612803	3.794399375	4.564698039	3.179245373	4.365904916	2.814916783	3.837442949	2.826519919	2.451724721	3.548827103	2.733076791	2.874145978	3.860446774	3.459511745	3.705342663	3.321489692	3.694611022	3.602791519	3.633193893	3.678818548	3.14256042	3.701583308	3.899949372
RRAGC	3.456760416	3.822052889	3.799158456	3.991966745	3.47506322	3.474728356	3.263945912	4.124841697	3.413993471	2.862551217	3.516610129	3.695805134	4.007225601	3.807404014	3.61430038	4.129266445	3.804616502	3.82016292	3.621050539	3.734494407	3.266841534	3.472664723	3.887662308	3.934965699	3.258521851	3.874886417	3.888823789	3.755417296	3.423276556	3.549341412	3.267026972	3.444638145	3.723909549	3.299201718	4.290169552	3.337260757	3.761818845	3.762139899	4.042396221	2.904028139	3.942269234	4.244644974	3.332372066	3.549383341	3.764439904	3.610260858	3.398060201	3.295582275	3.296071076
FN3K	3.954050472	4.811450819	4.458916256	3.981827505	3.126008464	4.30635646	3.972294383	4.858720213	3.971486376	3.850817693	4.928576879	4.047250648	5.109786495	2.994289255	2.97269446	4.103334629	2.525524559	3.179036706	3.142080134	3.294892129	3.985473926	4.316272462	4.922660143	4.343770572	3.146598494	4.485902062	2.933440357	4.211433214	3.97476832	3.590641747	4.702348642	5.30791851	3.756297004	3.493695732	3.312332884	3.459188453	3.587499669	3.489234402	4.720298114	4.026917167	4.413042834	4.74294486	4.013236359	3.964229958	3.666263979	3.816674722	3.280454779	4.451575699	4.499828477
ELTD1	3.293124459	2.854807092	3.594893922	2.077435465	3.283352366	4.375755203	1.92200131	2.743068967	3.463432826	2.998428276	2.36557897	1.630690397	1.918243944	1.711181001	2.235502236	2.273423962	2.047883262	3.81892788	2.489418025	2.217622882	3.462920229	3.280717013	3.29604412	3.430611616	5.679801632	3.50739051	2.751709468	2.19924117	2.371602394	2.456373752	2.461681063	2.213806058	2.789292451	3.945789304	3.629282661	2.952717408	3.759929494	3.256376148	1.784340742	2.50177499	1.385370183	3.290564397	1.819213056	2.439175332	2.005124873	2.362889158	3.030484979	2.233674062	2.430489461
NOD2	0.851047396	0.852735149	0.45630943	1.550725109	0.950363364	1.014533804	0.210861904	1.174438314	1.298410424	0.820871193	0.669518394	0.563174745	0.444412799	1.692240964	0.882400759	2.090262077	2.085919085	1.525583734	1.498172309	2.265933691	0.832694508	0.879140328	0.399667511	0.784838811	0.706429215	1.037362658	1.140297545	1.053010422	1.103454508	0.43671816	0.60611183	0.550597978	2.038603208	0.975139319	1.112445377	0.412823501	1.64978916	1.582701801	0.809568433	2.550094306	1.483391777	1.111330609	0.591978977	0.218102713	0.608859661	0.672155517	1.180596792	0.342462482	0.600838425
TINAGL1	5.205616812	0.967801545	5.5891411	4.532204793	5.408032054	4.772021223	5.2094999	3.970371606	5.09129946	4.857145678	6.736582623	6.012236483	5.399323141	3.817621573	0.891861223	2.931931682	5.095584959	4.238639219	5.33565023	5.042658036	4.50907452	5.76729242	6.130674231	3.592830635	4.345462041	4.766810564	3.800126748	5.582958721	4.538735872	5.664637621	4.762663903	6.435051683	5.203641132	3.77829555	3.828554367	6.66687557	3.358468515	3.936696332	5.422144571	5.014782183	5.164223542	3.422061386	5.207986673	5.366546522	4.226760148	5.86363254	5.709907986	7.052767838	6.512949146
SMG1P1	0.329425376	0.35577537	0.328016718	0.366555546	0.785654749	0.913856706	0.730160428	0.521439326	0.582962322	0.634522062	0.937621127	1.024459491	0.373259807	0.283844964	0.307546243	0.395194889	0.604980943	0.326463193	0.401079104	0.246319517	0.49086017	0.248683995	0.551946265	0.704587721	0.710967302	0.429690849	0.614733308	0.256210171	0.563697092	0.647172757	0.436035024	0.300072006	0.59534379	0.269913269	0.386367852	0.97368707	0.736887092	0.509912997	0.138915548	0.796559777	0.752858535	0.38933827	0.46497237	0.581990668	0.390213739	0.335770988	0.452487707	0.705473896	0.969538987
LIN7B	0.618178079	0.822460669	1.357069387	0.846020749	0.998136159	0.859045076	0.635850232	0.794420545	0.470003891	0.608961002	0.569401074	1.792529962	1.321468034	1.088744461	1.268275562	1.370530062	0.909197468	0.609891443	0.50798275	0.279223005	0.653654882	1.104865343	0.672614465	1.385807208	0.767300847	1.083062856	0.698063539	1.083297038	1.248634216	1.279261992	1.963727743	1.170658081	0.509310654	0.68908141	0.564142265	0.741003445	0.4220167	1.042160527	1.263209879	1.008647783	0.907041259	0.685641001	0.735230448	0.477390023	1.283829272	1.217590458	0.386595626	1.330398321	1.377005899
XYLT1	2.244757809	0.769450781	0.978140541	1.435824697	0.976209772	2.152289849	1.462222573	1.465143239	1.613920985	1.278672659	1.493793595	3.160980363	0.570338249	0.574750017	1.68113735	1.086595014	0.978132255	1.825259484	1.089144031	2.224573239	1.755312675	0.692952644	2.043633895	2.965875755	1.002012173	2.388711877	1.103998562	1.532323706	1.549821588	1.031336955	1.989393842	0.858500221	1.254934844	2.047222002	1.658981034	1.827951584	1.634132443	2.038533112	1.274914618	1.599236111	0.195224266	2.40731534	1.102946902	0.720726681	1.738495968	2.98310699	0.926460183	2.068982173	3.220314903
RPL31P11	0.120995457	0.204678501	0.178040725	0.018778541	0.049031713	0	0.184319912	0.086467427	0.026309988	0.084082949	0.101218803	0	0.07993511	0.081702967	0.016859304	0.113326295	0.048498883	0	0	0	0.039878024	0.039728373	0.101452915	0.024754086	0.044308373	0.084480406	0.025984795	0.077434731	0.032251339	0.04697669	0.161181737	0.199996967	0	0.025568069	0.026633711	0.180120658	0.063027789	0.027439686	0.080464208	0.034471523	0.108033151	0	0.031165452	0.207438046	0.058821225	0.112401093	0	0.113255886	0.10706158
XYLT2	1.309676676	1.632973327	1.950906884	1.639176504	1.566166128	1.59746887	1.792313827	1.687106312	1.661879993	1.432227445	2.103673189	1.603083482	2.040549592	1.401675957	2.01106412	1.724228834	1.711749202	1.296215839	1.732784766	1.78782729	1.491461389	1.921108988	1.289469266	1.556006405	1.575338555	1.651628409	0.915416863	1.555794088	1.26269499	1.875532899	1.900184936	1.615236424	1.776855666	1.33989179	1.674082008	1.571681301	1.325304247	1.322347394	2.209141592	2.141874211	1.695426719	1.806891472	1.734991644	1.857166868	1.474139706	1.503189851	1.404660977	1.954455927	1.488594153
ZNF674	1.646515676	1.432971219	1.316044564	1.244597654	1.399216071	1.220024864	0.987736707	1.550907785	0.798561663	1.224193552	1.336446836	1.523361294	1.668424476	0.790609325	1.593656062	1.521958786	1.08218494	1.08859698	1.246868557	1.092059696	1.206653833	1.207612407	0.980777571	1.275998183	1.394560391	1.353262072	1.270867782	1.094344099	1.583590135	1.868976119	1.273529374	1.617757852	1.273265684	1.363152401	1.102341208	1.361872723	1.451283436	1.107825106	1.676863538	1.114236881	1.35431163	1.035653381	1.615642275	1.401370398	1.669603932	1.165918091	1.06392192	1.079070023	1.235665597
IFIH1	2.701804316	5.417670771	2.886536056	4.713847851	3.691995288	3.261301807	2.328068942	3.470174184	3.373878318	3.153945929	1.826913502	2.618829746	3.437969508	3.661065009	3.563810284	3.99061915	4.435157247	5.072329304	3.988558631	5.514278642	2.721969377	2.351709022	2.986855433	3.559829367	3.995171737	3.47422395	3.602340734	2.976854229	3.512203887	2.97562016	2.896386828	1.967428328	3.904050673	3.008906332	3.624993615	2.937823126	4.71404189	3.753826831	3.013400925	3.807132633	4.30580697	4.354076564	2.350948656	2.987366091	3.923499562	3.549573149	2.634530101	2.045407593	2.850835888
SLC7A11-AS1	0	0	0	0	0	0	0	0	0	0	0	0	0	0	0	0	0	0	0	0	0	0	0	0	0	0	0	0	0	0	0	0	0	0	0	0	0	0	0	0	0	0	0	0	0	0	0	0	0
LINC00616	0	0	0	0	0	0	0	0	0	0	0	0	0	0	0	0	0	0	0	0	0	0	0	0	0	0	0	0	0	0.012242458	0	0	0	0	0	0	0	0	0	0	0	0	0	0	0	0	0	0	0
LOC641367	0.010389987	0.15652525	0	0.064139093	0.019101975	0.045337227	0.020526948	0.091515817	0	0.096821201	0.030005507	0.040981123	0.015757931	0.016114405	0.019482462	0.053539714	0	0.050390271	0.023689898	0.061124937	0.068499873	0.060819988	0	0.01436758	0.025790171	0	0.015084596	0.015254346	0	0.06303712	0.057991616	0.009511909	0.102386105	0	0	0.090952365	0.107656361	0.031691071	0.031556607	0.059291919	0.021465099	0.043095243	0.018105669	0.042377905	0.008654147	0.02679104	0.029644775	0.011311857	0
ABCG4	0.089898809	0.10891616	0.037015317	0.036922757	0.032525501	0.106291914	0.048682166	0.129216117	0.091595027	0.08644199	0.119402309	0.035124602	0.010801363	0.065042725	0.344596504	0.445935646	0.038518863	0.039555788	0.040292774	0.241992171	0.062625549	0.131928847	0.035218251	0.058097505	0.450124055	0.017113047	0.030797525	0.12072772	0.181666156	0.061651071	0.053001963	0.01945904	0.099357805	0.059985363	0.010598696	0.06843144	0.016897336	0.115814277	0.032380922	0.252644438	0.04372435	0.216410635	0.084733801	0.019486695	0.011830627	0.098341579	0.111700855	0.09764135	0.085381758
ACOT1	2.097507037	3.06913627	1.762820732	0.919417185	1.629655406	2.389156957	1.814203346	3.018621704	1.929152658	2.131945692	0.9264909	2.093758541	1.765288091	1.69882098	1.951424365	1.308775103	1.209470657	1.944972447	1.438926583	2.17100822	2.28738889	3.145920327	1.586337534	1.760648108	1.604586957	1.581514014	0.756089429	1.259061424	1.279877132	0.842770723	2.280991431	0.874819781	1.167576161	1.742477362	1.204067242	1.06599735	2.69669623	0.819808697	2.056255685	1.549533867	0.715795015	2.520848025	1.087384543	1.284604	1.879531834	0.924301344	1.348692799	1.295834932	1.165326573
ACOT6	0.133524582	0.191465887	0	0	0	0	0	0.022864864	0	0.128463496	0	0.054719049	0.041900112	0	0	0	0	0.019524372	0	0.081427537	0.061419474	0.282893338	0	0	0	0	0	0	0	0.095561284	0	0.074846428	0	0.077917531	0	0	0	0	0.589168038	0	0	0	0	0	0	0.035830915	0	0	0
NRON	0	0	0	0	0	0	0	0	0	0	0	0	0	0	0	0	0	0	0	0	0	0	0	0	0	0	0	0	0	0	0	0	0	0	0	0	0	0	0	0	0	0	0	0	0	0	0	0	0
TMEM75	0	0	0	0	0	0	1.776127476	0	0	0.012407829	0	0	0	0	0	0	0	0	0	0	0	0	0	0	0	0	0	0	0	0	0	0.011826563	0	0	0	0	0	0	0	0	0	0	0	0	0	0	0	0	0
SEPP1	4.072249322	2.578508567	2.323219793	2.476607405	3.964718566	4.621114361	2.366588411	4.798677385	4.625847582	6.217779199	2.714580582	1.46756128	3.667819853	2.818992152	5.419858441	2.667297861	3.081596388	4.38413561	3.128466689	1.586243081	4.313800968	3.47970094	3.243363544	3.88017453	5.03171319	4.172332621	4.364657269	3.320899804	3.062403554	3.305520261	2.564794172	2.07351599	2.00253051	4.42090163	5.322984742	2.738187243	5.00678738	2.540886829	4.173214478	2.734583569	2.552879598	4.71836233	2.623103534	3.256036456	4.441748613	3.259168104	3.554608387	2.559051741	1.679267889
ZFYVE20	2.324559467	1.400589928	1.751671797	1.102265289	1.313164747	1.326772663	1.345824927	1.361841904	1.220701807	1.143794636	1.493926454	1.726025956	1.862914391	1.163895292	2.92703692	1.124338714	1.087109502	1.210171129	1.151526361	1.450739148	1.272898365	1.615582214	1.845370612	1.670457179	1.039877752	1.149600743	1.349990959	1.483888885	1.816839593	1.257391776	1.877364649	1.340485924	1.379351377	1.396934011	1.006435795	1.419006771	1.213814977	1.085806235	2.31564033	1.136110199	1.187425391	1.330093613	1.399416074	1.349883954	1.419213598	1.29057342	1.128769299	1.334475495	1.466101493
SNORA19	1.902344276	0.638403694	2.321013094	0	1.264607787	1.005660156	0.680953682	1.249955358	0.922992933	1.535678229	0.528392899	0.540842245	0.944546429	0	1.363911672	0.261754213	0.501959483	1.048745886	0.903915799	0.934241997	1.133556948	0.930733983	2.102217337	1.037908551	0.915170443	1.303382887	0.528506028	1.227937978	1.40653299	0.741087271	1.286140998	1.339970229	1.274381397	0	1.239250008	0.698252453	1.29246113	1.738644754	1.113430371	0.372211303	0.83892459	0.820337698	0.845912548	1.173003488	1.09739533	1.571664352	0.789310693	0.870552547	1.426388531
POTEM	0	0.439637367	0	0.004410922	0	0.009276881	0.012478479	0	0.006192364	0.012090866	0.036299739	0.008375443	0	0.00653417	0.189176425	0	0.011482191	0.002957619	0	0	0.004717497	0.102936276	0.02435874	0.211324175	0.013954388	0.059749298	0.006115298	0.006184331	0.045026655	0.036729341	0.023718134	0.01152439	0.003569082	0.012008132	0	0	0.010003628	0	0.025559842	0	0.00436328	0.041818265	0.007344613	0	0.013964206	0.069341803	0.004029231	0	0.010352629
PDF	0.160538557	0.495863328	0.482963993	0.234217915	0.246160999	0.152383911	0.201657008	0.133502322	0.375327496	0.215973899	0.227892234	0.304057116	0.268312784	0.304720416	0.288544455	0.547724286	0.186491904	0.050243645	0.107062796	0.223803914	0.053400609	0.186166854	0.291653701	0.274480353	0.134761585	0.532319443	0.166409205	0.402150958	0.314202621	0.324625103	0.290006413	0.206507583	0.528086919	0.034295619	0.035720534	0.132692016	0.21439362	0.036798002	0.174557813	0.475514045	0.210296512	0.19040446	0.234234157	0.187388367	0.29155125	0.03111683	0.235229464	0.242604806	0.413216603
TSC22D1-AS1	0.009850761	0.012005457	0.025739268	0.010324756	0.018113438	0.021665822	0.009765411	0	0	0.009461796	0	0.009817519	0	0.015279659	0	0	0	0.013822183	0	0.00983089	0	0	0	0.040488743	0.016351612	0.023652771	0	0	0	0	0.018577026	0	0	0.02800933	0.029175695	0.016090234	0	0	0.015042711	0.037751833	0.010213464	0	0	0	0.016363108	0.012759975	0	0	0.024166212
KIF9	0.528930136	2.162330489	1.291755895	0.34106762	0.999355799	0.780659305	1.374385328	0.96116933	0.777856035	0.855916357	1.813003735	1.053268649	0.996426081	0.43448855	0.251610503	1.046747791	0.58128483	0.668263915	0.672240312	0.641088787	0.601881119	1.513948861	0.7807027	1.395594026	0.780042835	0.967017759	1.014942278	1.190173702	0.889235424	1.713290036	1.067732533	1.22975963	1.041720222	1.110585287	0.372953162	0.802577122	1.317646786	1.16206073	1.651034048	0.988767031	0.39249568	0.571638887	1.695583046	0.834881046	0.579321568	0.614912982	1.302179838	0.789596284	1.851064704
C17orf75	1.498313117	1.900783686	2.435039032	1.548363863	1.777091827	1.766436278	1.814893519	1.992545627	1.452834978	1.172187432	2.129971751	1.648447064	2.04480744	1.579317114	1.750629052	2.507606762	1.402752197	1.367441974	1.80907641	1.707818818	1.298300116	1.884992789	2.079650983	1.94638773	1.860592916	1.940253143	1.652936997	1.800537131	1.465047699	2.213781368	1.911451558	2.009673176	2.217800278	1.412320322	1.590669574	1.766453213	1.501433008	1.108116476	2.437385615	1.316734305	2.075683737	1.427136191	1.867041411	2.114470161	1.650432637	1.613789317	1.456246446	2.371884121	1.613051764
SEPW1	4.154154145	4.743179951	5.089797287	5.584223617	4.865917567	4.761042639	5.508112964	5.247343311	5.26965385	4.975569069	5.09133222	5.883619418	4.382636244	3.961361772	5.066461491	4.873441518	5.51290407	4.932162914	4.216564624	5.379867656	5.07145475	4.483440966	5.009368404	4.733834697	4.395287665	4.717674436	5.051475549	4.989183592	5.405067755	4.488429982	5.691114548	5.564422344	4.469117386	4.334568543	3.914942014	5.098310762	4.354624574	4.535941522	3.454616446	4.48381055	5.476283557	4.322248384	5.12860755	5.062748327	5.324764602	4.725164304	5.410841529	5.143677747	5.620538492
DIO3OS	0.063640126	0	0.103072205	0.114680365	0.022323319	0.18516806	0	0.006683742	0.115053408	0.105406279	0.03504341	0.016120679	0.012305378	0.012584089	0.206345317	0.041928431	0	0.072431291	0	0.02414665	0.155463226	0	0	0.149635356	0.053132953	0.057697462	0.023462545	0.081387424	0	0.014288078	0.074940834	0.036745397	0.006880196	0.034491849	0.035924816	0.019833111	0.138440868	0	0.0609066	0.046453132	0.008409045	0.027040878	0.109429147	0.022190816	0.040059952	0.020938624	0.030816631	0.017607189	0.019913703
NCAPG	1.184517464	1.93000977	1.873280388	2.113010613	1.116483653	0.706844679	1.69120885	1.014507145	1.242287362	0.756694844	2.052773716	1.317631946	2.032060151	2.187003741	2.481286319	2.162749928	2.236262417	1.482499778	1.974244645	1.73418315	0.285532626	1.405011928	1.835199896	1.089940693	1.489887022	0.978480066	2.483660957	1.591976733	1.166950927	1.886087067	1.18758191	1.536628173	2.509345922	1.03752421	0.973021161	1.585597342	1.731416957	1.101002327	2.108892883	0.888664988	2.125098022	1.024492553	0.741374478	0.606014047	1.575461529	1.707999679	1.387511042	2.088064494	1.269126655
MGAT4EP	0.513548254	0.430440785	0.189564327	0.1039348	0.091806304	0	0.212805816	0.021016533	0	0.140981172	0.072860109	0.360726968	0.282800262	0.077748941	0.223488149	0.097464343	0.134176717	0.053177187	0.113186228	0	0.083963248	0.056304013	0.50120051	0	0.122891252	0	0	0.335707233	0.174914253	0.06650752	0.047814818	0.155918013	0.063944052	0	0	0.336234361	0.117524909	0.219370139	0.038792185	0	0.026407927	0.083777724	0	0.068991275	0.236285147	0.032946353	0.118073106	0.107831033	0
KC6	0	0	0	0.067175558	0	0	0	0	0	0	0	0	0	0	0.030522324	0.021287843	0	0	0	0	0	0	0	0	0	0	0	0	0	0.097934384	0	0	0.013839394	0	0	0	0	0	0	0	0	0	0	0	0.013586922	0	0	0	0
DEFB109P1B	0	0	0	0	0	0	0	0	0	0	0	0	0	0	0	0	0	0	0	0	0	0	0	0	0	0	0	0	0	0	0	0	0	0	0	0	0	0	0	0	0	0	0	0	0	0	0	0	0
LEF1-AS1	0	0	0	0	0	0	0	0	0	0	0	0	0	0.02179409	0	0	0	0.009893421	0	0	0.015757845	0	0	0	0	0	0.040523197	0	0	0	0	0.012874847	0.011932885	0	0	0	0.01673255	0	0.021456868	0.053670676	0.014578833	0	0	0	0	0	0.026808126	0	0
MAP2K4	1.831148738	1.77729488	2.327347834	2.172681975	2.481510448	2.236789917	1.797098169	2.407785659	1.717101778	2.122721643	2.192821511	1.850123996	1.828194821	1.632076041	2.132086006	2.276134507	2.493791609	2.19047627	1.885549273	2.464229697	2.236044198	2.920352641	2.074183615	1.717135303	2.193934825	2.088541512	1.745118744	2.023134722	1.496735862	2.363793679	2.089584228	2.64966617	1.7529183	2.028735761	2.019740843	2.112343087	2.297639093	1.927718385	2.321693347	1.867969618	1.954774453	1.702105014	2.287834361	2.720388418	1.85412433	1.368776455	2.239553563	1.965346032	1.746452018
SNHG6	0	0.138328651	0	0.42864098	0.251186573	0	0.166952658	0.140048275	0.165426506	0	0	0.167796514	0.170395928	0.329339925	0.301938059	0.216418784	0.225614923	0.36717566	0.13026708	0.168012988	0	0.043652735	0.310895994	0.080146478	0.270108299	0	0.238754393	0.165223307	0	0.101426367	0	0.154799328	0.232549246	0	0.086108687	0.182767465	0.069199077	0	0.250149906	0	0.174193547	0.187074989	0	0	0.141461512	0	0	0.44299689	0.204845883
SNORD87	0.822622413	0.954152711	1.594286201	0.343212403	1.125090775	1.091960148	0.326512734	1.039271075	1.529276129	0.988575735	0.456786556	2.193689165	0.474356509	0.483523622	1.425875275	0	0	1.056570035	1.464989866	1.016317749	0.654941017	0	1.047385885	1.940440681	0.278725657	2.235361463	0.456886671	1.528049865	0	0.53837444	1.966351643	1.119296605	2.014918921	0	1.540937568	0.274645829	0.384214014	0.478854063	1.121574607	1.798511908	0.845605326	1.052995968	0.533726681	0.435336637	0.713537975	1.219602116	1.154793053	0.355047334	0.961621752
TMEM91	1.578095774	1.055602882	1.246701166	1.748358958	1.290113779	0.99585969	0.780111933	1.350262757	0.898578338	1.214306445	2.186875461	0.977818311	1.053104949	1.432501164	1.535005314	0.658320237	2.826165843	0.983404272	1.054712822	0.559119846	1.60704694	1.745364745	0.796132908	1.336378849	0.839262503	0.875031092	1.222052951	1.922316043	1.795838683	1.328631784	1.41011875	2.897783871	1.105757557	0.757122153	0.869490135	1.990664738	0.836062797	0.789740441	1.11663033	1.87182561	2.307873593	0.696511421	1.61586199	1.336424848	1.811314138	1.190418751	1.636494385	1.102312268	1.471958987
HEPN1	0.019539117	0	0.099836293	0	0	0	0	0.0161136	0	0.073658108	0	0	0	0	0.072172312	0	0	0.013754749	0	0.038739616	0	0	0	0	0.032362332	0.091931082	0	0	0.035151893	0	0	0	0.065228306	0.055218363	0	0	0	0	0	0	0	0.016411896	0	0	0	0	0.037186623	0	0
ERAP2	1.750968268	1.88686721	2.320767808	1.330447928	4.444643994	1.300033544	2.133001671	2.966762547	0.841773511	1.233488348	1.424748303	1.107592102	2.828289966	1.894241863	2.976366362	2.306348794	1.84100941	3.432078143	1.823661647	1.510066348	2.38373841	0.538040665	1.899097025	2.724425516	2.997913156	1.573445829	0.97851877	0.836853355	2.883350233	1.250426554	1.753309442	0.945894352	3.580068833	2.831018203	4.565730474	4.70844295	3.969190923	3.340131933	2.561047456	2.231665426	2.933756649	2.564692842	2.880370563	1.820418863	3.724152926	2.125986499	3.377939479	0.814510957	1.133982451
NECAB1	0.005454977	0.691091391	0.042447648	0.005717877	0	0.059121064	0	1.166741733	0.016006984	0	0.069795033	0.079472301	0	0.008468397	0.065321832	0	0	0.11791546	0.085074301	0	0.106291812	0	0	0.080934973	0.018071415	0.089468478	0.007925873	0.385616549	0	0.014401482	0.050785517	0.009969267	0.022988011	0.388385242	0	0	0	0.01669685	0.033061866	0.169419296	0.011290203	0	0.162396692	0	0	0	0	0.005939881	0.013411944
CARD9	1.446099313	0.842080498	1.413443006	1.256253201	1.090377341	0.995397951	0.2307549	1.050070334	1.83857252	1.968152067	0.818140933	1.328417958	0.310970703	0.839826288	0.452393537	0.677418504	0.951945883	1.050467021	1.516425165	1.417554183	0.684594023	1.148011953	1.950679653	1.196733992	1.27549522	0.768559234	0.605021512	1.231353744	3.626269442	0.776895014	3.583154532	0.279188516	1.017535273	0.758197251	1.250238849	0.779082185	0.882447447	0.691048655	1.742141333	2.428926835	0.650971002	1.278651688	0.63525351	0.555457986	1.487120158	0.243253167	0.839767499	0.557632079	2.196787022
ECSCR	1.41666186	0.939465117	1.698182147	0.86531446	1.470291146	2.556277976	0.465466145	2.084523645	1.983703791	1.538368269	1.120236548	1.027885969	0.991756604	1.14143522	0.914344602	1.554569267	1.080695832	1.935522546	1.372445111	1.205664634	1.917417202	1.854045168	1.229421049	1.863027237	2.929502609	2.042831215	1.018588302	1.159320388	1.448829694	0.866673779	1.329079706	0.810062811	1.272521873	2.088245179	1.831619485	1.408869437	2.285269382	1.668979342	0.916404052	2.001107683	0.406143795	1.640538201	1.285785269	0.747541221	1.163371611	1.227533897	1.557715135	1.023600302	1.364625334
FAM138F	0	0	0	0	0	0	0	0	0	0	0	0	0	0	0	0	0	0	0	0	0	0	0	0	0	0	0	0	0	0	0	0	0	0	0	0	0	0	0	0	0	0	0	0	0	0	0	0	0
OSGEPL1	0.373672946	0.74940954	0.658999159	0.460403244	0.489385661	0.33683424	0.427216529	0.508720371	0.331123124	0.498513778	0.327353486	0.316769546	0.533213072	0.517825615	0.731530958	0.650031631	0.392474498	0.44526315	0.369136425	0.257412878	0.403040463	0.679298359	0.454640738	0.451748502	0.338166393	0.670031661	0.487554635	0.502513486	0.233623158	0.668692732	0.424122199	0.581169561	0.412278216	0.41032094	0.320718657	0.3874448	0.339962091	0.355794789	0.428137994	0.401025227	0.293571379	0.365417509	0.449862428	0.478482425	0.443652663	0.813787831	0.285524582	0.543626386	0.313789928
FLJ44124	0.012666901	0.007737787	0.049289279	0.00996827	0.008771331	0.013980712	0.012557257	0.020808632	0.009337249	0	0.013806232	0.037545944	0.056859961	0	0.067214027	0.008295048	0.008674692	0.019972235	0.007267382	0	0.014195468	0.014141723	0.00792433	0.013153051	0.021012731	0.045323509	0.032019487	0.013965218	0.005741891	0.008398775	0.011982997	0.005810237	0.010748337	0.00907244	0.009452821	0.007788787	0.011320266	0.029026797	0.009698991	0	0.019654673	0.007983981	0.011072444	0	0.031427395	0.004118289	0.003042125	0.01035471	0.038685683
DPEP2	2.452735483	0.285212915	0.840070583	0.156575294	0.327547548	0.930291314	0.206112843	0.930384205	0.55989584	0.379053179	0.308571789	0.494365264	0.682265452	0.249540323	0.178138798	0.280380675	0.311482366	0.540591769	0.569099245	0.330767012	0.698940555	0.27275338	0.348461985	0.476327098	0.46101085	0.665676185	0.383832779	0.6524448	0.840959005	0.639475234	0.522756041	0.152125282	0.309825038	1.0459762	0.516251589	0.159441375	0.827208471	0.721357086	0.441300856	1.219289148	0.130269717	0.649266795	0.558156589	0.053230169	0.477101352	1.064224814	0.387688613	0.191886229	0.238473524
LOC641746	0.048377058	0	0	0.123493067	0	0.202411911	0	0.020121032	0.379950241	0.023432829	0.456100689	0.024309395	0	0.369012453	0.022952068	0	0.033258891	0.034155889	0	0.162354196	0.054134914	0.071471414	0	0.066565889	0.311638218	0	0.069825716	0.233309004	0.127666313	0.311297251	0	0.129122828	0.020709624	0	0.036214768	0	0	0	0	0	0	0.314061178	0.237260163	0	0.511771665	0	0	0	0.506269506
LEPRE1	3.905563134	4.175681799	2.891586032	3.818919161	2.711500741	2.85512865	2.436381237	2.817900119	4.312398197	3.339259092	3.356575047	3.332205357	3.308343636	3.03017439	5.311554487	3.542213997	3.452940139	3.643316507	3.52926638	4.583639336	3.489470162	2.943248756	3.171353405	3.555339362	3.776187033	3.139150067	4.118029017	3.052877111	3.936291234	3.973260175	3.365879166	2.994823651	3.967755103	3.771538331	4.089138302	2.980573189	3.183831531	4.287688486	3.380663609	4.01242062	3.298973638	3.906278587	2.714620379	2.789333622	2.762074758	2.953640051	3.633575631	2.978758414	3.781861552
SET	5.987119176	7.005319658	6.789536462	6.337812084	6.157315276	6.374918159	5.412655553	5.515053193	5.29555915	5.364996	6.327182828	6.405531277	6.350658652	6.745082046	7.132139102	6.681568789	5.978138092	6.665586857	6.567863038	6.145164092	5.544254579	5.77785313	6.082919884	6.685000834	6.137635334	5.585125835	7.05339447	6.310934686	5.331699122	6.312784349	5.978788484	5.672074755	6.581407416	5.812883581	5.881823494	5.824360674	6.316578893	5.563111974	6.37089228	5.746354948	6.30555753	5.436498908	6.082649452	6.224395257	5.460393813	6.055676059	5.295328101	5.696180474	5.61141882
DPEP3	0.996374371	5.312570753	0.153725309	0	0	0.412278047	0.074544483	0.098285523	0.211069914	0.043798919	0.10805045	0	1.75421917	0	0.042906484	0.13479599	0.101874208	0.084242256	0.182421571	0.187516595	0.084037941	0.121197048	0.075130475	2.849490066	0.320992689	0.107603007	0.065812762	0.210814626	0.678000988	0.026996495	0.216484336	0.360594861	0.038740475	0.467446854	0.022829791	0.049667463	0.356520515	0.02352159	0.113480801	0.367155182	0	0.170787677	0.128911376	0.021065127	0.0254709	0.169734069	0.167257653	0.065719536	0.05598114
EDDM3B	0.120255085	0	0	0	0	0	0	0	0	0	0	0	0	0	0	0	0	0	0	0	0	0	0	0	0	0	0	0	0.109184985	0	0	0.028412291	0	0	0	0	0	0	0	0	0	0.101562906	0	0	0	0	0	0	0
SETMAR	1.540998538	1.348923061	2.25135901	0.701253277	1.738860802	1.67055252	1.938476027	1.859909836	1.072878891	1.477650996	1.782127233	1.385232471	3.101159522	1.011495652	0.713600088	0.995658414	0.956251578	1.389929479	1.359834755	1.308259561	1.75531413	2.022285748	1.314547415	1.653862301	1.463765369	1.591369277	1.031032153	1.715963542	1.722935897	1.652734733	2.048555972	2.142925687	1.534078862	1.411592967	1.259835191	1.748190202	1.485434787	1.337495556	1.862861588	1.266351372	1.082044927	1.492429327	2.01768263	2.16216338	2.197512063	2.048186403	1.27694843	1.836785091	1.453409629
SEPT7P2	2.194557391	1.931040851	2.070990993	1.710194229	2.119928002	2.35438084	1.569170608	2.364942731	1.165639952	1.607903539	2.122174997	1.744546166	2.167254445	1.505719065	1.795920893	1.303579975	1.40215671	2.011907259	1.960167487	2.026837872	2.033474918	1.671016161	1.927972822	2.034811297	2.694642277	2.074876411	2.682033935	1.751982569	1.902884256	2.717750651	2.177435251	1.954508299	2.296299042	2.035916706	1.912303505	2.060150272	2.144423568	1.964226198	2.068964691	1.993124652	2.078021595	1.853828313	1.442870836	2.355156561	2.298647092	1.877695662	1.242923359	1.917451877	2.341050864
BLMH	3.369171325	4.013930442	3.652474435	3.722168763	3.585470663	3.059933886	3.886933589	3.412422126	3.355272291	3.064132516	3.607835156	2.322063686	4.160813851	3.674947685	4.793022145	4.466478471	3.383695804	3.403507535	3.998083794	3.942697375	3.451503862	3.553262983	3.294810906	3.938957423	3.614638226	3.37687885	2.916780718	3.749535391	3.164922383	4.412684203	3.129706545	2.559720285	4.097689334	3.684706913	4.068596887	3.113956978	3.610733578	3.343494205	3.621407786	3.384701176	3.452639363	3.740300816	3.323638183	3.346144063	3.247519708	2.96660965	3.345337924	4.179405575	2.85310249
GUSBP10	0	0.979154283	0	0	0	0	0	0	0	0	0	0	0	0	0	0.073234993	0	0	0	0	0	0	0	0	0	0	0	0	0	0.049840941	0.053334493	0	0	0.227625254	0	0	0	0	0	0	0	0	0	0	0	0	0	0	0
IRF2BPL	1.892225101	2.558326572	2.47340271	1.080404171	1.930389534	2.328840228	1.560814605	1.638925445	1.977605394	1.524001387	1.781539952	1.89952329	2.156725102	1.208055299	1.681288281	1.242443743	1.245517192	1.520628654	1.256685598	1.555792632	1.630212542	2.176152957	1.791323089	2.485097679	1.687485486	2.315551329	1.543030413	2.2324181	1.350786782	1.712958549	2.09104422	2.038436642	1.920042527	1.132805399	1.014040303	1.775236879	1.567426696	1.443602692	2.789049959	2.088690618	1.244712899	1.931289938	1.950293698	2.162646987	1.925845052	2.074813087	1.170725661	2.148339717	2.116856397
POPDC3	0.10862403	0.131425608	0.109725476	0.760127428	0	0.780197647	0	0.069768935	0.309370267	0.179984756	0.649335353	0	0.275273558	0.302993906	1.076479479	0.654666748	1.077737641	0.316274864	0.067949939	0.518261003	0	0.019258262	0.042722428	0.070359206	0.063550296	0.061484052	0.085741247	0.098651427	0.046340792	0.045247934	0.016322908	0	0.698043099	0.107626482	0.193441742	0.453389498	0.530265776	0.222008212	0.232470155	0.081604378	0.262557587	0.064088105	0.527511356	0.023666293	0.035675626	0.022331485	0.97219194	0	0
SFPQ	3.761538448	4.408865566	3.909250121	4.038705606	4.022909908	3.755370438	4.191593669	3.719371897	3.349038282	3.51956466	4.31078659	3.791159872	3.978494803	4.143520142	4.507141974	4.270041497	3.794236035	3.533376716	4.215385415	3.566333927	3.081560848	4.004791102	4.072414104	3.870018798	3.907226807	3.594632216	4.356788507	3.690363311	3.798549596	4.503627	3.98669324	3.66703812	4.131437018	3.621825491	3.497950898	4.375751136	3.984271497	3.38725461	4.030398975	3.63181657	4.139231379	3.761874873	3.960307749	4.267140371	4.080194284	4.286481906	3.627415444	4.287822336	3.856455015
MMS19	3.265906211	4.042117469	3.074299942	2.831445897	3.104355252	2.814943991	3.594808197	3.276258822	3.135568509	2.870558824	3.684553853	3.682834693	3.329961887	3.481053395	2.82431617	2.942327583	3.586574236	2.596078715	2.608539355	3.391455388	2.71329713	3.127094619	3.439058327	3.114313808	2.447058563	3.070660346	2.692035657	3.293511971	3.913832657	3.151564234	2.785900667	2.94883675	2.849715509	3.132338474	2.843136106	3.573495092	2.820329377	3.083909248	3.462911587	3.31597327	3.278955541	3.164326714	3.46316347	3.04330095	2.859085657	2.88474643	3.293832448	3.512768512	3.572120249
LHX5	0.153313567	0	0	0.04178097	0	0	0	0.022037356	0	0	0	0	0.098938697	0.06151365	0.01262258	0	0.123609504	0.055730265	0.030551119	0.013390068	0	0.010003137	0.055061988	0.018546132	0	0.370778393	0	0	0	0.011850478	0.02527504	0.024464847	0.022681566	0	0	0.010990754	0	0.138141839	0	0	0.054854841	0	0.068982582	0	0.01117748	0	0.050722371	0	0
LOC642131	0	0	0	0	0	0	0	0	0	0	0	0.110623766	0.16543717	0	0	0.073528217	0	0.039966345	0	0.213636872	0	0.042327725	0	0	0	0	0.081535117	0.082431647	0	0	0	0	0	0	0.308518508	0	0.067116495	0	0	0.695004649	0	0	0	0	0.092973061	0	0	0	0
DNAJC1	4.351612871	3.919218082	3.154238884	4.341260532	3.408226054	3.755285348	3.70968765	3.865588702	4.792464993	3.687681362	3.770276313	4.198078425	3.673360143	3.946125373	4.295547346	3.556449957	4.014070588	4.206420432	4.779851011	4.988328451	4.078251625	3.472941248	3.919250881	4.390540669	4.070585083	3.963794334	3.760562932	4.354771778	4.853537281	3.96796636	3.66028952	3.47238547	5.169486673	4.38662978	4.237832186	3.731854794	4.666138358	3.778114034	4.406032196	3.992642887	4.372811654	4.072260552	3.575043011	3.684229512	3.978124382	3.521128795	3.933040747	3.597537857	3.663854517
TFB2M	3.750758962	3.822809098	4.432661116	3.06943939	3.771455191	3.00550434	4.261409224	3.530057008	2.866588374	3.625215556	3.440801855	3.550081709	3.548629555	3.541024022	3.479154132	4.480853733	3.312118819	3.298510184	3.047402395	2.828602491	2.830306204	4.129045552	4.056065275	3.227081259	3.212721917	3.634100583	3.79098073	3.902006197	3.964680169	3.689866821	3.451553071	3.582044822	3.381362755	3.077269028	2.995110202	3.866923356	3.690113743	3.036099916	2.976655889	2.624842619	3.156017879	3.019279571	3.766678574	3.846453227	3.891427999	4.117350479	3.382109171	4.042912221	3.283298936
SEMA4A	3.754098458	2.891006992	4.642620513	3.702210976	4.938049155	4.552276004	4.640585181	4.734652824	3.64163466	4.025174808	5.106666514	5.127932124	3.305215042	3.755609053	2.623612089	4.845658133	4.690793683	3.334261798	4.363653425	4.065628634	3.280981368	5.072150724	4.616190386	2.748345489	4.539796198	4.493696353	3.072626241	4.752460952	5.537004322	4.202476266	4.685806293	4.807632653	3.610307672	3.707912182	4.382510567	5.361752271	4.580178745	3.567591975	4.412457826	4.658001216	3.874441005	4.456242063	4.577489413	5.198188242	4.521428198	4.408509321	3.520374872	4.763829916	4.774849344
PJA1	2.435999899	1.44088667	1.648311258	1.730043146	1.546908361	1.328385364	1.739838551	1.697432707	1.496086795	1.197568154	1.883319504	1.519576419	1.832663829	1.514571513	2.103564995	1.883527499	1.513849742	1.087442895	2.064305572	1.338654076	1.336682163	1.951577577	1.283115928	1.414537097	1.482642111	1.595528515	1.26097554	1.657556252	2.181089933	2.113261683	1.260082015	1.414587088	1.839375856	1.330585274	1.50461842	1.866078234	1.23441815	1.29531711	1.467194217	1.347838309	2.17150244	1.41028948	1.840281935	1.743211182	1.949065514	1.406978724	1.827389642	1.682551908	1.149200801
SFRP1	1.871445527	0.186788712	0.064622135	0.795508381	0.174550415	2.42763631	0.012414505	0.476503183	2.7863895	1.673304839	0.164024348	0.580380342	1.747570656	0.029024777	2.864098251	1.054764285	0.091643047	1.964641832	1.171909234	0.037172835	4.161997298	0.009335735	0.309849131	1.984654812	0.640069116	2.434697167	0.397194553	1.717466701	0.140780987	0.022036443	0.420141947	0.039736099	1.035449851	2.53964154	0.70519913	0.089794864	3.308731305	0.206687492	0.093133712	2.803173794	0.057527351	0.697554226	0.064466804	0.008619775	0.153786446	0.560491466	1.434455069	0.198073713	0.991838734
STRA6	2.897899903	1.749516998	1.476396339	2.322700582	1.347227076	1.870430784	0.095221266	1.159473832	2.221323487	1.151400367	2.360639262	1.147373939	1.277570632	1.590665427	0.404543407	1.608222179	2.271534465	2.163250868	2.577727782	2.288593146	0.929064617	0.206344704	0.922370953	3.059043867	0.721481997	2.155606699	2.89974175	2.422819963	1.124176256	0.296975281	0.717877808	0.238757675	2.576882579	1.763882007	2.513589696	2.414759109	2.708254614	3.079404073	1.984861104	2.701422673	1.477299039	2.288560936	0.807520271	0.913143944	1.11253519	1.370248491	2.499202972	0.887157716	1.378483477
ROBO3	1.337102497	1.501015776	0.35710021	0.393695172	0.454788772	1.173690845	0.156320179	1.138144988	0.791082889	0.692383612	1.609446074	0.591764098	2.164243857	0.851201319	1.003857879	0.701548824	0.881382836	1.173530152	1.218532133	1.244722624	1.082060426	0.627106001	0.279337456	0.621796166	0.836761775	1.560562771	1.116993326	1.854339971	0.722174135	1.45616737	0.498229576	0.149999556	2.820851301	1.100247221	0.968036065	0.270796593	0.903670112	0.945805421	0.40822648	2.45520915	1.029928455	0.702934632	0.634914967	1.02054153	1.871352332	0.924585272	0.73750445	0.715989012	0.902794486
TOR3A	3.307147848	3.775853298	3.465168647	2.813132143	3.404863603	3.40978129	3.345881482	3.2338902	2.659440302	2.99416136	3.643130106	3.551419353	3.368880507	2.894074349	2.734044274	4.210051038	3.662063233	2.952843393	3.258547711	3.691070099	2.87005839	3.163274533	3.122328115	3.355510538	3.029450639	3.463035697	3.130775338	3.756155406	3.307563617	3.073282267	3.420618045	3.567200989	3.79387601	3.354411265	3.450372529	3.668619345	3.952561579	3.171556795	4.190468161	3.247638857	3.510860018	3.205288297	3.353788662	3.199290534	3.672848594	3.252763665	3.139275515	3.580896238	3.509364463
MLST8	0.623878349	1.137490654	0.779899969	0.769905413	0.914637156	0.807942668	1.339488654	1.113287267	0.951707248	0.712929609	0.996648757	0.941783139	0.551479852	1.106514238	0.786577224	1.093055227	1.074980586	0.548431438	0.865930804	0.692753644	0.6984187	1.098206973	0.994767925	0.792927646	0.906264316	0.974172928	1.04143584	1.280566351	1.006418504	0.979710892	0.823574345	1.02438808	0.732708763	0.749786407	0.60507762	0.88166516	0.764289087	0.687542582	0.999834305	1.068830457	0.945534972	0.896593004	1.041407515	0.95452557	1.09346413	1.063152638	1.046687985	1.174162707	1.094997884
LOC642236	2.358127629	0.262514181	1.282758281	0.87859647	0.023983898	1.14047832	0.260929349	0.947469797	0.7159301	0.793558189	0.307879922	0.326157135	1.284818962	1.399835818	0.206512448	2.432559202	1.531020029	1.195385898	0.459231057	1.667793187	1.084885478	1.533770427	0.064083202	0.748241249	1.083481429	1.316940429	0.587206401	0.371966364	0.546371181	1.782192378	1.739216149	2.096913618	0.404634465	0.579380177	0.250640612	1.849631596	0.203610948	0	2.079409196	0.189931144	1.190284236	0.513110295	1.744487446	0.070374448	0.430914554	0.277586457	1.126769939	0.212136237	0.182021198
HERPUD2	4.487025754	4.326660342	4.841966378	4.139588863	4.292409139	4.802973752	4.058493406	4.42416355	4.606111364	3.855746763	3.95233999	4.314146384	3.746323909	4.157030427	4.78555736	3.731334053	3.982966172	4.329660473	4.782932236	5.109811802	4.101216438	3.876567312	4.870760229	4.191766747	4.455361456	4.633427771	4.625034133	4.194061297	4.270095878	4.944642244	4.404700871	4.141207624	4.784330275	4.502459108	4.261499708	4.484418386	4.524826772	4.203163558	4.285484945	4.405306199	4.286333285	4.320953608	3.643919469	4.668655131	4.436809033	4.280897919	4.150061543	4.244663817	4.292346644
LOC642249	0	0.009485931	0	0	0	0	0	0	0	0	0	0	0	0	0	0	0	0	0	0	0	0	0	0	0	0	0	0	0	0	0	0	0	0	0	0	0	0	0	0	0	0	0	0	0	0	0	0	0
ATL2	3.741438814	2.733691292	3.159911937	3.607821402	2.528288406	2.800399437	2.55666703	2.634111334	2.392260357	2.835561345	2.77091353	2.363926368	2.691733335	4.188772777	2.739987648	3.384717685	2.927945376	3.054933666	3.401477116	1.967911962	2.555502003	2.887103151	2.691448331	2.591613492	2.659623448	2.418812986	2.798171092	3.553905041	2.567250138	2.781657025	2.560961529	2.487957725	3.715457892	2.948106336	3.135512834	2.990483652	3.073164999	2.416728972	3.188910658	2.563961317	3.62804193	2.68497592	2.701876128	2.403811434	3.127151559	3.63724983	2.490618983	2.763577605	2.714508005
FAM110C	0.408280545	0.062092325	0.46357923	0.14090911	0.508646869	0.079813086	0.430005244	0.365726113	0.120662446	0.245518333	0.261181331	0.412650793	0.589621666	0.319804967	0.074907371	0.094052865	0.816340666	0.028433933	0.267286531	0	0.088867605	0.386123151	0.17738966	0.183364774	0.057564771	0.430806358	0.016120353	0.304332015	0.799719883	0.218721975	0.268580526	0.346056095	0.028083166	0.021109428	0.196500625	0.555913013	0.017594893	0.269959375	0.150983364	0.349467117	0.313874426	0.362057488	0.676757729	0.584257173	0.592763322	0.553409138	0.411911673	0.457405346	0.568134883
ZNF876P	1.14372793	0.927135365	0.350077164	0.984285285	0.366396403	1.92715764	0.306657652	1.904134938	0.805391579	0.551956817	1.535824379	1.244348418	1.969218093	0.595042334	0.40382954	0.233577431	0.504558002	1.253844283	0.759270653	0.851766579	1.231319919	0.918055065	0.697545948	1.109646506	1.30200308	2.035010324	1.423782811	2.292175861	0.282239225	0.50102503	0.606479506	0.210589009	1.410742688	1.176598332	1.244342725	1.20263798	1.432126581	0.939361712	1.099079034	1.068937938	0.345929998	1.15968147	2.201801931	2.240597601	1.978088469	0.569532682	0.338558726	0.379458296	1.123053675
SFRP2	7.215509068	4.038310528	1.636022103	4.768095294	0.194528265	5.562043326	0.195971516	2.494248591	6.767146243	0.117128651	2.329351399	4.932977915	1.974137398	3.415616545	4.376901289	4.630050825	3.111338537	6.151850323	4.898913232	4.552092735	7.639800606	0.120931501	4.96147459	5.408065055	1.407239142	5.382747597	4.303025759	5.565739292	5.599515925	0.142283603	4.037171358	0.291458978	5.506147998	6.580478726	6.536057864	0.253632041	5.935007375	5.352914901	2.008526115	5.991147704	0.229572054	5.920341212	1.959526915	0.111980984	0.793322243	5.745223666	0.806921107	0.985778892	6.000805608
MS4A6A	2.642907777	3.071666879	2.22618923	3.235255789	2.401926139	2.703629823	0.724977112	2.672511575	4.009360625	3.161503673	2.318513478	1.852482731	1.424293351	2.104964092	2.131793875	2.033193246	2.927376012	4.58545164	4.061152211	3.446503815	2.921355171	1.79196223	2.860343484	3.06544403	2.964006974	2.901749667	3.556838997	2.76796291	2.146943976	1.049101352	1.555371735	1.712539663	2.939251189	3.373661512	4.531738501	2.022609616	3.919630361	2.965390958	3.103656621	3.224877537	1.792649852	3.088010451	2.139878354	1.482905626	1.913573893	2.280272113	2.884117545	1.770039882	1.52501828
MS4A5	0	0.046690366	0	0	0	0	0	0	0	0	0	0	0	0	0	0	0	0	0	0	0	0	0	0	0	0.090943893	0	0.110128709	0	0	0	0	0	0	0	0	0	0	0	0	0	0	0	0	0	0	0	0	0
MIR4500HG	0	0	0	0	0	0	0	0	0	0	0	0	0	0	0	0	0	0	0	0	0	0	0	0	0	0	0	0	0	0	0	0	0.014151828	0	0	0	0	0	0	0	0	0	0	0	0	0	0	0	0
PDLIM2	0.661940114	0.982199709	0.541826881	0.831762275	0.394512392	0.913155817	0.707109703	0.885746581	1.230595253	0.676881181	0.37291883	0.768347972	0.688947836	0.520155366	0.528561257	0.465386787	0.491808701	0.885167938	0.771652288	1.190536119	1.048402948	0.461131984	0.419987728	0.72019905	0.832096362	0.899562527	0.703610454	0.627489124	1.340174015	0.152657431	0.935216721	0.464091877	0.552150325	0.687052999	0.658701497	0.291391903	0.738908015	1.222018102	0.457712455	1.642530303	0.692354092	0.727931192	0.593249882	0.246047288	0.504426935	0.400829112	0.73013028	0.492315685	1.118228987
LOC642361	0	0	0	0	0.015147395	0	0	0	0	0.015774002	0	0	0.024878062	0.025439038	0.015449533	0	0	0.011556012	0	0	0	0	0.013687605	0	0	0	0	0	0	0	0	0	0	0	0	0	0	0	0	0	0	0	0	0	0	0	0	0	0.040152558
LOC642366	0	0	0	0	0	0	0	0	0	0	0	0	0	0	0	0	0	0	0	0	0	0	0	0	0	0	0	0	0	0	0	0	0	0	0	0	0.009954519	0	0	0	0	0	0	0	0.003486504	0	0	0	0.005160101
ADARB2-AS1	0	0	0	0	0	0	0	0	0	0	0	0	0.064802919	0	0.040453691	0	0	0	0	0	0	0	0	0.059172895	0.03583663	0	0	0	0	0	0	0	0	0	0	0	0	0	0	0	0	0	0	0	0	0	0	0	0
SFRP4	6.898883118	4.388704541	1.497451944	3.369370162	0.125059082	3.007501354	0.036976591	2.800059509	6.294925779	1.022345855	2.111706659	3.309368382	1.672949443	2.450675128	3.15688862	4.555192096	2.72961877	4.654003399	3.725782174	0.702451953	7.508719117	0.375633841	5.104135821	6.652780335	0.371950147	5.554068446	4.127721194	5.011459666	5.298209257	0.112253573	4.103224289	0.730432018	4.003117782	3.497537509	6.256137868	0.514704522	6.731104197	4.960588629	3.40946148	5.261463308	0.323313691	5.752849192	3.433500295	0.324269285	0.184285504	4.8871607	1.520083984	2.121457378	5.273051595
ABCG5	0.115523471	0.036214764	0.113886927	0	0	0	0	0	0	3.970576758	0.095150654	0	0.022665313	0.034627044	0.007052808	0.029194007	0	0.005271522	0.034033424	0.162982145	0	0.060297964	0	0.020669863	0	0.087945498	0	0.064851449	0.040226107	0.045718704	0	0	0	0.181652184	0	0	0	0	0	0	0	0.037355369	0.06422215	0	0.024815414	0.139262545	2.06964156	0	0
GOLGA6L17P	0.044494416	0.312597792	0	0.091758642	0.439551286	0.096494369	0.208201313	0.196857342	0.022011923	0.390486888	0.382476137	0.142808287	0.192544586	0.134024189	0.160707497	0.095272893	0.118601	0.121704894	0.416640726	0.04440573	0.06602266	0.118389457	0.073362986	0.15789707	0.241697285	0.138496765	0.259875901	0.22515097	0.02699173	0.232799659	0.417632415	0.067331017	0.246006147	0.326457467	0.044227393	0.238115763	0.120411736	0.067807788	0.272187737	0.313143986	0.134138285	0.097719108	0.026081335	0.175276923	0.262906844	0.250387723	0.12428446	0.254956196	0.254661601
ABCG8	0.279010717	0.087093639	0.242205257	0.020892442	0	0.014703036	0.006618298	0	0	3.74863397	0.057221641	0	0.088725385	0.051080609	0.215878029	0.101365362	0.009123743	0.014035162	0.045266721	0.239432529	0	0.004974495	0.016621425	0.027534262	0	0.016054984	0.009698414	0.08595815	0.024007537	0.040768375	0	0	0.011304312	0.101643814	0.019815983	0	0	0	0.010200878	0.075665343	0.013811549	0.022285302	0.206623763	0	0.016615013	0.116629581	2.240609819	0	0.008225533
LOC642423	0	0	0	0	0	0	0	0	0	0	0	0	0	0	0	0	0	0	0	0	0	0	0	0	0	0	0	0	0	0	0	0	0	0	0	0	0	0	0	0	0	0	0	0	0	0	0	0	0
LOC642426	0	0	0	0	0	0	0	0	0	0	0	0	0	0	0.020574839	0	0	0	0	0	0	0	0	0.030191394	0	0	0	0	0	0	0	0	0	0	0	0	0	0	0	0	0	0	0	0	0	0	0	0	0
LOC642441	0.032600309	0.06871102	0.063550851	0	0.007580243	0.035956019	0	0.006773745	0.071050602	0.061979875	0.011934262	0.008191646	0.012470756	0.110912763	0.030681831	0	0	0.022979988	0.055560167	0.048531524	0	0.036366944	0.027199049	0.022649695	0.013648741	0.019751279	0.081558378	0.02404339	0.014833526	0.043011072	0.015508275	0	0.074908081	0	0.024370876	0.039921744	0.048270758	0.012609109	0.085675278	0.107532419	0.0337909	0.020600457	0	0.022488017	0.020439332	0	0.023484227	0.008949276	0
TRIM64B	0	0	0	0	0	0	0	0	0	0	0	0	0	0	0	0	0	0	0	0	0	0	0	0	0	0	0	0	0	0	0	0	0	0	0	0	0	0	0	0	0	0	0	0	0	0	0	0	0
MROH6	0.217155332	0.273963275	0.306968315	0.502074349	0.27595307	0.205137258	0.111717141	0.260898728	0.975024033	0.19828955	0.514588511	1.072616974	0.120146045	0.110324407	0.280981075	0.119747305	0.167913823	0.209625975	0.16867943	0.075925272	0.089614244	0.21850173	0.170247684	0.807179295	0.025051544	0.383848279	0.346209153	0.196594411	0.231579731	0.159422337	0.736163841	0.312979182	0.385262958	0.066730422	0.025650858	0.109409019	0.318705943	0.310723006	0.351756478	0.295126237	0.82158314	0.209745827	0.293971264	0.086828259	0.325282994	0.092623951	0.577735148	0.13954626	0.778785208
LINC01296	0	0.005315323	0	0.009125015	0.00402011	0.009610279	0	0	0	0	0.018918307	0	0.039266068	0	0.024430647	0	0.011894518	0.006121812	0	0.008688364	0	0.009721127	0.007253545	0.023983337	0	0	0	0	0	0.030508951	0.008235277	0.011938227	0.014733927	0.006233039	0	0.003569128	0	0	0	0	0.017997103	0	0.015177585	0	0.018058973	0	0	0.023581421	0.005372238
FLJ45743	0	0	0	0	0	0	0	0	0	0	0	0	0	0	0	0	0	0	0	0	0	0	0	0	0	0	0	0.005373514	0	0	0	0	0	0	0	0	0	0.005613274	0	0	0.003790904	0	0	0	0	0	0	0	0
SFRP5	0.331727042	0.187429143	0	0	0	0.155988948	0	0.03640229	0.085302407	0.225063692	0	0	0.022492133	0	0	0.076000652	0	0.010443106	0	0	0.033073433	0	0	0.137811497	0	0.035551564	0	0	0	0	0	0	0	0.021187329	0.043810969	0	0	0	0	0	0	0	0.025834236	0	0	0	0.272520498	0	0.036320065
AGAP9	3.852333886	3.768228359	3.586922586	2.487781565	4.162536345	3.974378875	4.38994282	4.484182242	3.291754508	3.54281968	3.981910493	3.340521401	3.265207456	2.301539363	3.771794493	3.647517873	3.522048683	3.204480035	4.433009374	4.321396801	4.759482586	2.586265553	3.741681569	4.066752107	2.934166835	4.424122344	3.379478734	4.345304387	3.861034358	2.325082771	3.882480294	3.763380975	3.126553765	3.934024945	4.505918721	2.416778148	3.790187313	4.215004118	4.24660833	5.125265981	4.482748319	3.944266332	5.573997395	5.006427584	3.863316531	3.789738668	3.660511376	4.248523875	5.410770396
POU5F1P3	0	0	0.772245116	0	0.04701423	0	0.401105196	0.042072772	0	0.119364005	0.936607809	0.170327231	0.149488224	0	0.024169899	0	0.035016999	0.071047041	0.167920474	0.193344561	0.190283301	0.231299855	0.0633313	0.070042423	0.200908474	0.176340027	0	0.338191798	0	0	0.307830412	0.023524632	0	0	0.075272424	0.252326181	0	0	0.077187562	0.096951185	0.103673595	0.063798937	0	0	0.123952905	0.158926459	0	0.027950665	0.262179621
TRIM53AP	0	0	0	0	0	0	0	0	0	0	0	0	0	0	0	0.021080177	0	0	0	0	0	0	0	0	0	0	0.576305237	0	0	0	0	0	0	0	0	0	0	0	0	0	0	0	0	0	0	0	0	0	0
MIR205HG	4.840944587	0.220408637	5.878396571	5.214982671	5.962264346	0.741999135	5.105994812	4.534195697	1.015341919	4.197847952	5.555859536	6.074191689	4.686730354	4.795100219	2.947561218	5.924923299	4.750358991	3.675605618	4.773500236	4.62270141	1.950196608	4.569175801	5.283647088	2.501247412	1.577348543	4.669495334	1.533205372	3.885883758	4.993009277	4.449396513	4.542504282	4.541957655	2.515914224	2.034915294	3.14876927	5.40599723	3.914949413	3.729883906	4.327231415	3.935839375	5.700797082	5.113190832	4.774347671	5.662616399	6.444359344	4.412122065	4.813236423	4.7973766	4.250882357
C18orf42	0	0	0	0	0	0	0	0	0	0	0	0	0	0	0	0	0	0	0	0	0	0	0	0	0	0	0.035062292	0	0	0	0	0.022165722	0	0	0	0	0	0	0	0	0	0	0	0	0	0	0	0	0
SRSF1	1.960867296	2.575700845	2.826511486	2.164969477	2.070694061	2.170060679	2.407118029	2.110361236	2.031701388	2.158824061	2.692184895	2.390314766	2.738475755	2.147540936	2.75961046	2.556296355	2.169178231	1.928676358	2.489614664	2.012611168	1.755590032	2.127769039	2.390888543	2.46511178	2.018090588	2.207156075	2.294186215	2.458551413	2.302835514	2.702907672	2.117818883	2.033392584	2.555487053	2.07969285	1.835260604	2.473055288	2.120208135	1.789316791	2.71647137	2.39560031	2.375169226	1.961619477	2.432151244	2.570623673	2.23092877	2.206931949	2.157924945	2.651936724	2.280232491
TRIM49C	0	0.106825397	0	0	0	0	0	0	0	0	0	0	0	0	0	0	0	0	0	0	0	0.047563652	0	0	0	0	0	0	0	0	0	0	0	0	0	0	0	0	0	0	0	0	0	0	0	0	0	0	0
UBTFL1	0	0	0	0	0.085093405	0	0	0	0	0.022646031	0	0	0	0	0	0	0	0	0	0	0	0.017590276	0	0	0	0	0	0	0	0	0	0	0	0	0	0	0.028032115	0	0	0	0	0.019804224	0	0	0	0	0	0	0
FAM230B	0	0	0	0	0	0	0	0	0	0.010167866	0	0	0	0	0	0.006930461	0	0	0	0.031463923	0	0	0	0	0	0	0	0	0	0.0046819	0	0	0	0	0	0	0	0	0	0	0	0	0	0	0	0	0	0	0
RAD21L1	0.00784743	0	0.060726862	0.040665439	0	0.034343665	0	0.006467053	0	0.007537362	0.022700385	0.038687446	0	0.317080962	0.12741833	0.080059521	0	0.166869204	0.026786525	0.015620896	0.026229277	0.023250269	0.064083202	0.063939491	0.051436912	0.018860835	0	0.034305872	0.055839124	0.006929579	0.207588221	0.007183694	0.096768858	0.044342473	0.034771464	0.012823622	0	0.082238673	0.137671163	0	0	0.013144419	0.118719718	0.021475109	0.051472637	0.030288796	0	0.017038444	0.038287874
LOC642643	0	0	0	0	0	0	0	0	0	0	0	0	0	0	0	0	0	0	0	0	0	0	0	0	0	0	0	0	0	0.034272339	0	0	0	0	0	0	0	0	0	0	0	0	0	0	0	0	0	0	0
LOC642648	0	0	0	0	0	0	0	0	0	0	0	0	0	0	0	0	0	0.00525888	0	0	0	0	0	0	0	0	0	0	0	0	0	0	0	0	0	0.006124781	0	0	0	0	0	0	0	0	0	0	0	0	0
SCX	1.007744045	0.684891995	0.767106767	0.598984759	1.050851765	1.124253651	0.536937861	1.247162564	0.340038111	0.429414198	1.155794431	1.595445899	0.286176619	0.545978962	0.688073607	0.452299193	0.909864215	0.185168432	0.703484979	0.782839014	0.531309282	1.261736976	0.679177408	1.944588073	0.231635048	1.436711928	1.358594339	0.870413525	0.378917842	0.824700165	1.074634192	0.580693809	0.980698887	0.540505383	0.331506904	0.691133571	1.195245608	0.819978356	1.011587602	0.776043943	0.642922225	0.818248255	0.339038668	0.51278163	0.871347445	0.439072928	0.195553802	0.964512686	1.016852223
FLJ32790	0	0	0	0.004780397	0	0	0	0	0	0	0	0	0	0	0	0	0	0	0	0	0	0	0	0	0	0	0.00662721	0	0	0	0	0	0	0	0	0	0	0	0	0	0	0	0	0	0	0	0	0	0
SRSF2	2.399528247	2.589124275	2.500799901	1.933188341	1.898599999	2.07186796	2.247511934	2.204466829	1.934702036	1.936676614	2.593471953	2.441208591	2.612955967	2.234882655	2.145336825	2.655709921	2.228943028	1.691596274	2.453149846	2.219389705	1.509271251	2.255619402	2.210013251	2.124208721	1.919051115	2.24924379	2.648391047	2.162433938	2.435685975	2.516079663	2.366039186	1.833469606	2.42276259	1.562037147	1.76634098	2.430339127	2.154892784	1.919824726	2.615130948	2.609123435	2.425553404	1.928963765	2.443529492	2.348031465	2.492683791	2.381000447	2.162347227	2.674941706	2.249145405
TBC1D22A-AS1	0	0	0	0	0	0	0	0	0	0	0	0	0	0	0	0.013719342	0	0	0	0	0	0.007828245	0	0	0	0	0	0	0	0	0	0.009615072	0	0	0	0	0	0	0	0	0	0	0	0	0	0	0	0	0
DANT2	0	0	0	0.012824807	0	0	0.059657998	0.010086792	0	0	0	0	0.036869169	0	0	0.047422536	0	0	0	0	0.054088429	0	0	0	0.020300782	0.058109761	0	0.017960025	0	0.021534115	0	0	0	0	0.036183478	0	0	0.018757745	0	0	0.012686685	0.020475186	0	0	0	0	0	0.02652107	0.015069496
NPIPA3	0	0.012847285	0.157838608	0.096522319	0.05737808	0.25623756	0.071613562	0.025911893	0.105139639	0.010125887	0.030441648	0.010506485	0.22299787	0.016349777	0.029549398	0.080719359	0.028657245	0.072482458	0.012067553	0.010520792	0.011815254	0.023445713	0.017515401	0.029009307	0.249896065	0	0	0	0	0.125171542	0	0.009651166	0.008944327	0	0.163850187	0.051045963	0.024986112	0.047962399	0.016096327	0	0.010930112	0	0.253647167	0.028802684	0	0	0	0.173505704	0.038608044
NPIPA2	0.117616247	0.289238216	0.045277514	0.167311026	0.15783616	0.248033353	0.239316759	0.20987825	0.083468806	0.071075195	0.160416064	0.205620031	0.035038075	0.178875631	0.175484673	0.131209377	0.158568578	0.079747707	0.019912052	0.185542781	0.166655351	0.088484522	0.152059388	0.153182513	0.080246608	0	0.145189013	0.025518655	0.169128336	0.20158876	0.096071672	0.147115497	0.077076196	0.223814628	0.297659244	0.114718427	0.139033046	0.03542374	0.176250791	0.27656223	0.249434925	0.085543454	0.030268544	0.194815971	0.220309534	0.029952541	0.11796006	0.179068477	0.207356081
SRSF3	4.346370297	4.980621544	4.274286449	4.098129699	4.178260178	4.456744873	4.772812113	4.144903858	3.971346114	4.103799542	4.758019143	4.147156521	4.40975025	4.482699722	4.525852623	4.649005089	4.764815084	4.194451195	4.224050097	4.324629843	4.055164882	4.385638226	4.475098811	4.269878331	4.610095952	4.127747587	4.829550317	4.292962759	4.232553932	4.692960335	4.732344776	4.85069908	4.501778842	4.245862841	3.978599266	4.824722113	4.449298924	3.86402159	4.444760791	4.434262987	4.914038654	3.990159182	4.466802578	4.60359128	4.722309335	4.783025385	4.264344522	5.057980906	4.367598435
ZNF487	1.06832314	1.244765567	1.24639968	0.764002232	1.379336938	1.067613024	1.458224421	1.670702721	1.02748975	0.622284265	2.111900569	1.161209023	1.633855449	0.572480459	1.263173481	0.423918267	0.684655431	0.882908616	1.615457846	0.875083081	1.573775555	1.251534675	0.395483841	1.312016909	1.203895605	1.483337488	0.767801375	1.837380022	0.437587748	0.977008415	1.573485384	0.809813355	1.067867334	1.611279898	1.264132179	1.499671009	1.639403106	1.549030339	0.847309277	1.54615822	1.201654555	0.856664918	1.987834273	1.357262336	1.590314948	1.116633112	0.897443383	1.215811569	1.470336779
PAPD5	1.678030243	1.854105869	1.47185107	1.471620228	1.541805048	1.761991537	1.65120772	1.479834085	1.250123426	1.299492521	1.196260788	1.685066975	1.433957108	1.066789422	1.340795822	1.555561166	1.086874901	1.521625538	1.296422586	1.347572428	1.574440928	1.604474683	1.454511804	1.571625028	1.728212623	1.549416098	1.509282377	1.270933934	1.444337536	1.826243769	1.492988064	1.430419613	1.431071558	1.809078955	1.243729513	1.390818506	1.912845878	1.292926256	0.982638073	1.363046989	1.192051501	1.296865116	1.215787665	1.495773291	1.542152639	1.416094909	1.153632386	1.005623477	1.321221954
BMS1P6	0.210758562	0.318901475	0.105852495	0.120067166	0.341604953	0.162004869	0.341098492	0.32066094	0.10184704	0.317853658	0.338899202	0.290152779	0.234024453	0.199064342	0.194147489	0.276336302	0.132575613	0.177426701	0.387536342	0.45170894	0.322659032	0.15181836	0.319837541	0.363561744	0.123700751	0.333032676	0.171731944	0.264105664	0.327198628	0.264204616	0.276684779	0.250258277	0.198397914	0.243164393	0.289438518	0.221580396	0.161336812	0.259607368	0.597346773	0.502304443	0.383779691	0.196443805	0.723287544	0.423786705	0.168702165	0.174808617	0.162078161	0.314333758	0.550259587
ARHGEF28	3.002300822	1.3295635	1.871448631	2.883702315	4.503229905	2.615102021	4.129946503	4.240612976	2.696272418	3.011080832	4.419760945	3.250814423	4.706423418	2.379305893	2.950490107	4.439424818	2.303815022	2.373971847	3.622835394	3.098678098	2.395987768	2.703981412	2.657956566	3.182038789	2.646800208	3.254878683	2.059325212	2.463497731	2.55113407	2.369915273	2.728885626	2.88238297	2.406810737	1.858317159	3.475422752	4.321582671	2.660375782	1.899967213	1.445284891	4.319577724	2.875985024	3.087175138	4.159376001	4.239302309	4.889630281	2.944551478	3.041193644	3.726064706	2.258513927
RAB17	0.257612361	0.382354855	0.091359282	0.219030725	0.235088395	0.267954157	0.638520123	0.97110494	0.335385369	0.765373148	0.450913717	0.064954954	0.658012195	0.015851105	0.009614069	0.026578378	0.330756757	0.077159265	0.467464435	0.269924602	0.14745054	0.471398732	0.303158679	0.356773446	0.250033877	0.388166053	0.445547162	0.697836523	0.42305882	0.333922182	0.65830827	0.28446627	0.529149003	0.071561882	0.199600184	0.365152394	0.183293439	0.198433699	0.23810931	1.13983703	0.40126976	0.791341592	0.410525017	0.292530884	0.354040752	0.33652165	0.300326385	0.523500315	0.576045191
CPSF4L	0.507245705	0	0	0.130464098	0.187443917	0.09283507	0.123667469	0	0.180087412	0.081075219	0.12102497	0.042635075	0.497291703	0.065943502	0.117583356	0	0	0	0.048889732	0	0	0.093875258	0	0	0.035672501	0	0.608977185	0.12236764	0	0.074688539	0.079876143	0.077361931	0.205542504	0	0	0	0.281034743	0	0	0	0.129114126	0.035977327	0.073936657	0	0	0	0	0	0.052554105
LOC642846	1.615691817	2.166277128	1.299898455	1.380869954	2.637703495	1.37038083	1.543119413	1.129095566	0.987953797	0.960489498	2.165749937	1.342704447	2.204956522	1.946310006	1.999656244	2.852440564	1.114074745	0.651503394	1.152978882	1.554945359	0.637229666	2.062972714	1.479645849	0.933046761	1.791896903	1.57873355	1.61141176	1.595251466	1.298412315	1.870915806	1.639607949	1.232453473	1.316824647	1.292200557	0.525783435	0.863819751	1.828538527	1.196006377	1.873680198	2.237175398	1.58610618	0.865346009	1.221639992	1.225794746	2.102201425	1.017656035	0.708450956	1.785964211	1.440957491
RHBDF1	1.896439752	3.117291563	1.444673625	1.895354804	2.835771952	2.169980175	2.486482835	2.758982044	2.710430077	1.920952749	2.172569016	2.386239684	1.825386675	1.600478622	2.250178313	2.186843765	2.525900699	1.764035457	2.239563412	2.364701472	2.165878008	2.275058912	1.793272453	1.67939115	2.469243702	2.507495667	3.110667324	1.930847922	2.670668965	2.522120952	2.608784844	2.093937414	2.113381264	2.072163182	1.709112005	2.822008519	1.884837527	2.258614226	2.411572733	2.636129077	2.58679464	2.645975537	2.845833947	2.674864256	2.209656101	1.68757411	2.351791205	2.232273086	2.620306352
LOC642852	0.011714346	0.009532116	0	0	0.010804433	0.017214111	0.003881367	0.012860417	0.005761962	0.01498336	0	0.019405909	0.0353086	0	0.029202371	0.025410931	0.010685478	0.002751835	0.008952965	0.046205046	0.013128487	0.002916656	0	0.01081758	0.012986908	0	0.01135813	0.005754487	0.007074522	0.034201433	0	0	0.019811115	0.005598354	0	0.009594903	0.004662097	0.011997478	0.023794346	0.007566085	0.004059831	0.032526581	0	0.005380018	0.009757995	0.005074761	0	0.021193136	0.028711213
SPATA42	0	0	0	0	0	0	0	0	0	0	0	0	0	0	0	0	0	0	0	0	0	0	0	0	0	0	0	0	0	0	0	0	0	0	0	0	0	0	0	0	0	0	0	0	0	0	0	0	0
ZSCAN31	0.789389656	0.704602446	0.497530199	1.283094262	1.431521588	0.669448296	1.681981667	1.213411379	0.591539195	0.504979761	0.426563111	1.706370645	0.615732751	0.600070698	1.652910567	1.528503774	1.797343845	0.801335738	1.047178079	1.965104097	0.872199877	1.124900756	0.4925326	1.945315293	0.958516655	1.123602708	1.042057268	0.723184268	1.141616716	0.886845038	0.87284997	0.656801209	0.835436642	0.72309188	0.391277168	0.991691603	0.72379703	0.621306649	0.86238588	0.520115561	1.599293334	0.925925091	0.635131855	1.269708806	2.567949728	0.394842192	1.306933877	0.547820095	1.693834327
SRSF4	4.022523361	4.159023738	4.116285743	3.533164332	4.052453368	4.308783888	4.160922253	4.292739026	3.491565079	3.44231443	4.293847661	4.076463746	4.483306311	4.294821707	4.089403758	3.745953035	3.894621151	3.891876263	4.360390745	3.684038083	3.812202893	4.446637794	3.853171057	4.120931186	3.846487037	3.593635567	4.477242485	4.235730657	3.954367867	4.063141454	4.314379358	3.723965388	3.749527236	3.722960931	3.856784806	4.116608673	4.340399799	3.562207418	4.651736168	4.172523526	4.425797017	3.859361187	4.157620367	4.278509167	4.416840411	4.054096686	3.693567006	4.418949638	4.198336873
LINC00535	0	0	0	0	0	0	0	0	0	0	0	0	0	0	0	0	0	0	0	0	0	0	0	0	0	0	0	0	0	0	0.027498685	0	0	0	0	0	0	0	0	0	0	0	0	0	0	0	0	0	0
LOC642929	0	0	0	0	0	0	0	0	0	0	0	0	0	0.043653223	0	0	0	0	0	0	0	0	0	0	0	0	0	0	0	0.024958599	0	0	0	0	0	0	0	0	0	0	0	0	0	0	0	0	0	0	0
LOC642934	0.007543962	0	0	0	0	0	0.007478547	0.072890418	0	0.007245855	0.043328422	0	0.011447344	0	0.007096377	0.009857587	0	0	0	0.007528733	0.008456134	0.016799207	0.012542741	0.010435948	0	0.036043158	0	0.022077509	0	0.013292429	0	0	0	0	0.011232603	0.018453527	0	0	0.011524937	0	0	0.012637006	0.039112825	0.010361141	0.018766219	0	0	0.008214032	0.324296582
FAM196A	0.015578623	0.009520197	0	0.036478571	0	0.050975219	0	0.006436472	0.062073885	0.007501733	0.011341048	0.015526156	0.005937661	0	0.064813627	0.050319905	0.026533726	0.046025073	0.017828457	0.019408037	0.068593122	0.017390423	0.022647332	0.032172438	0.038567379	0.04647988	0.005683118	0.005747282	0.021094032	0.006896816	0.029327584	0.007149732	0.019786431	0.183848596	0.057228257	0.006395671	0.072754748	0.023866276	0	0.029991854	0.008098125	0.035694981	0.013619378	0	0.003255919	0.015152111	0.003744286	0	0.03339988
LOC642943	0.049186537	0.098282462	0.38265278	0	0	0.024348659	0.242888039	0.053930896	0.024353167	0	0.561886452	1.14888082	0.421808373	0.042563573	0	0.007251967	0.007583997	0	0.031490076	0.285939547	0.131006514	0.344532463	0.058963406	0.341192883	0.063332913	0.115930615	0.055509919	0.505250457	0.125141344	0	0.101503886	0.088794786	1.025627381	0.077422082	0	0	0	0.07489534	0.025291578	0	0	0.009299077	0.771444126	0	0.013817062	0.070342208	0.041966515	0.171081258	0.449718042
FLVCR1-AS1	0	0	0	0	0	0	0	0.018291824	0	0	0	0	0	0	0	0	0	0.015615827	0	0	0	0.065077839	0	0	0.090079108	0	0	0	0	0.095414156	0.041665608	0	0	0	0	0	0	0	0	0	0	0	0	0	0	0	0	0.02413582	0.027289519
FAM163B	0.00401784	0	0	0.004211579	0.003704986	0	0	0.003310322	0	0.064237277	0	0	0	0	0.007548499	0.005252022	0	0	0.022858432	0	0	0	0	0	0.013325731	0	0.876127897	0	0.007259481	0	0.030125709	0	0	0	0	0.006571148	0.00478409	0	0.006142026	0.038408122	0.012462341	0	0	0	0	0.005207532	0.019133797	0	0
GRIK1-AS1	0	0	0	0	0	0	0	0	0	0	0	0	0	0	0	0	0	0	0	0	0	0	0.021245733	0	0	0	0	0	0	0	0	0	0	0	0	0	0	0	0	0	0	0	0	0	0	0	0	0	0
TMEM232	0.201413851	0.117161202	0.168546595	0.162531038	0.910751386	0.301987115	0.344306002	0.417868662	0.166806618	0.316313418	0.195616701	0.058631025	0.260801193	0.385301716	0.276640111	0.110795792	0.085041931	0.28257673	0.204804049	0.147941826	0.473916057	0.041138496	0.115270274	0.321616618	0.20743564	0.093478517	0.17002376	0.403104667	0.233463854	0.264040734	0.184538719	0.272883893	0.696990449	0.2895864	0.174060534	0.398265043	0.555075223	0.263457256	0.162012129	0.808644981	0.215510624	0.134580353	0.867216784	0.261045583	0.286185894	0.03080975	0.21666613	0.063951666	0.25695504
CXCR5	0.080302725	0.091809133	0.145557775	0.020226358	0.044107779	0.463866812	0	0.066466304	0.042293235	0.004657664	0.191510859	0.009650012	0.021974908	0.210358869	0.009108613	0.056068626	0.0328438	0.164324299	0.137850318	0.038270248	0.04820594	0.003612795	0.059436721	0.171062292	0.070959926	0.023251101	0.089027662	0.12972331	0	0	0.027305559	0.004438909	0.016383161	0.265822143	0.144589116	0.019743414	0.490606569	0.022217893	0.051103032	0.469230993	0.005028345	0.128594144	0	0	0.039880034	0.109140114	0.01848484	0.021007589	0
SRSF5	5.298379478	6.235765036	5.827437233	5.165337367	6.274019497	6.556479195	5.939305271	6.059025821	4.940431016	5.503825734	6.133305981	6.247449151	5.507524446	5.832668936	6.118254413	5.447238113	5.391637762	5.795494336	5.919327189	5.583695501	6.081973938	5.908741941	5.690153038	5.987877812	5.716775424	6.531816258	5.996309007	5.856106569	5.010475034	6.197197157	7.965457404	6.736867867	5.161851154	5.933233863	5.729946245	6.138287389	6.011267693	5.145143617	6.137534106	6.662127857	5.957639042	5.23477093	6.153855322	6.50263518	6.223353067	5.869765465	5.370199249	8.082092297	5.398292739
SMIM5	0.164966386	0.005598466	0.192053613	0.019157249	0.054100358	0.144835271	0.126504029	0.095280204	0.085461738	0.073199528	0.071737143	0.270841597	0.183492652	0	0.004319146	0.011979089	0.031114924	0.022442412	0.051735902	0.013704253	0.020481497	0.301756866	0.092705666	0.179424532	0.019003156	0.096560538	0.019926146	0.091715048	0.172309394	0.016149033	0.254550245	0.11329044	0.030867102	0.070622008	0.027169349	0.16688545	0.059030681	0.082395715	0.549229818	0.111279254	0.042295786	0.143152954	0.229802673	0.085910061	0.114053319	0.319632372	0.034804543	0.039524246	0.155703244
SLED1	0	0	0	0	0	0	0	0	0	0	0	0	0.055745935	0	0	0	0	0.026042769	0	0.036855174	0	0	0	0	0.060926411	0.087536456	0	0	0.066122338	0	0	0	0.031375322	0	0.107432002	0	0	0.213305521	0	0	0	0.031048312	0	0	0.030806338	0	0	0	0.21388697
C11orf97	0	0	0	0	0	0	0	0	0	0	0	0	0	0	0	0	0	0	0	0	0	0	0	0	0	0	0	0	0	0	0	0	0	0	0	0	0.106740064	0	0.069451859	0	0	0	0	0	0	0	0	0	0
LOC643072	0	0.003494373	0	0	0	0	0	0	0	0	0	0	0.004352109	0	0	0	0	0.004024956	0	0	0	0.002134535	0	0	0.004764475	0	0	0	0	0	0	0	0	0	0.004270271	0	0	0	0	0.005539581	0	0.002404816	0	0	0	0	0.002743881	0.003120683	0
SRSF6	3.134902057	4.029863779	3.819270728	3.647772909	3.917145176	4.145498641	3.538974798	3.842413231	3.208701517	4.033048634	3.661754894	3.908382625	3.104436892	4.181528839	3.853083279	3.681787178	3.262807916	3.075279084	3.707231172	3.711711422	3.291309237	3.707315265	4.005198246	3.222955513	3.742978666	3.941880139	3.613473458	3.58335794	3.401888485	4.721618728	4.308490106	3.619817215	3.15215629	3.811713517	2.919075699	4.114957239	3.690679826	5.10645986	3.537441392	4.230701016	3.745593326	3.320732584	3.793345903	4.564273901	5.091541119	4.024280311	3.228118083	4.301383158	3.743222313
SMIM15	2.823201537	2.718014965	2.182833522	2.972888601	2.92433571	2.085342425	3.660861847	2.864404941	2.301281583	2.503815335	3.138634282	2.917169676	3.362541131	2.588652745	2.387646177	2.698051054	2.735152386	2.302617603	2.712813698	2.627011137	2.298912584	2.758058095	2.592838833	2.663721618	2.462501262	2.862867759	2.701859212	2.962987693	3.161258119	3.311421335	2.442314278	3.284488647	2.601148332	2.365847386	2.783720279	3.049486739	2.575129457	2.733791929	2.774887317	2.564301374	2.551550642	2.646863599	3.163207862	3.144944703	3.418408753	3.317896829	2.842683541	2.771076844	2.246663612
CYMP	0	0	0	0	0	0	0	0	0	0	0	0	0	0	0	0	0	0	0	0	0	0	0	0	0	0	0	0	0	0	0	0	0	0	0	0.018409201	0	0	0	0	0	0	0	0	0	0	0	0	0
FAM25A	3.311647045	0	2.350046475	0.154159511	1.451982631	0.161939742	3.780712459	2.708912225	1.575413584	0.948487271	3.127938648	1.322502185	0.861805788	0.586445289	0.855542297	3.322470593	1.305339583	0.842839574	1.273171186	0.14712491	2.298741258	5.383220041	3.242737211	1.517072853	0.661450736	2.085544302	0.304115571	1.535321153	5.831503827	0.192128618	2.089452068	3.084523233	0.125946425	0.621697316	0	1.965557833	1.725224644	0	0.497164586	0	2.835000067	4.602152528	1.74399618	1.126423871	0.123734146	1.418934057	1.404910935	1.523347062	5.099560979
NOC3L	3.002362585	3.542749566	2.886777491	2.430002146	2.557981951	2.288826742	3.178583071	2.826465873	2.032446897	2.371984798	3.042188804	2.772436346	2.57501922	2.952455084	2.776459585	2.573566681	2.735415919	2.651180135	2.450783991	2.857334044	2.197682017	2.180490782	2.897046926	2.837379532	2.381280863	2.769530935	2.673892371	2.773122046	2.629334616	2.824649787	2.356189297	2.715899232	2.575191204	2.935020452	2.780535084	2.951640068	2.984870541	2.172702759	2.6363051	2.324895818	2.644309054	2.646481231	2.913011932	2.957195218	2.414723511	2.499953848	2.511311646	3.043310867	2.860392562
CCT6P3	0.70791007	0.859890124	1.810572585	0.619814476	0.822171372	1.05181514	1.082859399	0.56450402	0.921777095	0.350501869	0.589388941	1.075136711	1.188353491	0.766557725	0.814742461	0.787632381	0.464447351	0.443259371	0.77866629	0.611869548	0.336507394	1.151372239	1.564738201	0.710905135	1.012745355	0.416797105	0.84395404	0.799211768	0.797177956	1.236214656	0.496041224	0.389255051	1.564249811	0.456731346	0.224255746	0.438401459	0.488573792	0.980547994	1.168516952	1.299044258	0.394979589	0.360577925	0.898561873	1.10111649	0.933662611	0.238810148	0.542941713	0.887924309	1.191308597
FBRS	3.224499334	3.478526101	4.048110928	2.739514374	3.518750424	3.807677386	3.367112512	3.585045763	3.387639029	3.077958599	3.661263495	4.40314514	4.748556002	2.915515497	3.104832836	3.113455162	3.266299419	2.998768095	3.76957064	3.736893266	3.133356307	3.567183283	3.324244426	3.699332527	3.72040267	3.606503197	3.584957269	3.813520598	4.340438328	3.934546288	4.395561847	3.049259475	3.039989478	3.194737207	2.945287942	3.948092394	3.515572775	3.217421499	3.105780403	4.121419048	3.762357152	3.017285648	3.721159511	4.153692011	3.74200959	3.489311971	3.072932188	3.708225695	4.269830047
SRSF7	4.032984216	4.642544068	4.075538559	3.921364285	3.731512372	4.042520117	4.353624449	4.035316407	3.70526653	3.990827734	4.244421671	3.998065543	3.885292991	4.341135088	3.966027174	4.299122614	4.141981159	3.586126719	4.091606539	3.505130165	3.328133735	4.078035572	3.993916124	3.917142229	3.923842175	3.816314438	4.621854963	3.938188356	4.107699386	4.470893282	3.975702159	3.956338119	3.930465067	4.049942559	3.83540195	4.441763048	4.194304326	3.381080276	4.413576167	4.067562646	4.218922296	3.777995182	3.93046984	4.267539951	4.450481213	4.361638223	3.850590649	4.495750934	3.964291422
RNF25	2.042104402	3.056196522	2.473920784	2.472621819	2.70500947	2.230020075	2.720093757	2.847128954	2.627595899	2.491636563	2.215714462	2.472478447	2.45234929	2.115763016	2.581609844	2.760138633	2.530361152	2.397201308	2.578136833	2.549656489	2.285185114	2.170535523	1.903937703	2.81671324	2.592752302	2.107836643	3.240776173	2.651519627	2.770049082	2.95623818	2.521708225	2.130662528	2.435842979	2.444578376	2.459538939	2.520344987	2.455943861	1.989340389	2.465344975	2.763927051	2.650161643	2.713137908	2.722770005	2.983850355	2.169691177	2.721638803	2.583088492	2.020275247	2.131888836
LOC643201	0	0.007960724	0	0	0	0	0	0	0	0.00627218	0	0	0.019754421	0	0.006142745	0	0	0	0	0	0	0	0	0	0.010848123	0	0	0	0	0	0	0	0	0	0	0	0	0	0	0	0	0	0	0	0	0	0	0	0
SOX17	0.810655928	0.628270229	1.149986478	0.353831185	1.171800296	2.411022182	0.298641581	1.092856016	1.052226946	0.894850367	0.701684512	0.280601946	0.380908752	0.330592374	0.986897367	0.530331855	0.359888163	1.30612015	0.650204358	0.565211387	1.20787886	1.09861075	0.751123749	1.343393343	2.658578236	1.815096654	0.482978803	0.584586846	0.411133643	0.449659408	1.162326617	0.348229002	0.713149123	1.233516111	0.467740989	0.669033368	1.436840716	1.084249378	0.55483734	1.220729684	0.174891625	0.631539557	0.645819672	0.541659515	0.405094629	0.29350879	1.120433268	0.761147341	0.812167916
EHMT1-IT1	0.015954662	0	0	0.016720664	0.014717058	0	0	0.013154694	0	0	0.04591008	0	0	0.049021219	0	0	0	0.02236792	0.01825846	0.047249948	0	0.011897679	0.01329855	0	0.02644693	0.038196458	0	0.023403228	0	0.014093193	0.030032061	0	0	0.022772004	0.047060374	0.038864475	0	0	0.024336715	0	0.032894153	0	0	0	0.013293414	0	0.015279395	0	0.095643118
TUBBP5	1.194307752	1.477989537	0.691937612	0.676759899	1.662921666	0	1.310533499	0.17200442	0.427545569	0.427047008	1.620705243	0.772014206	3.208205625	1.088282724	0.426790424	1.721364894	1.340208953	0.257523681	0.192226999	0.010501088	0.470688189	0.378301378	0.487824888	0.542152934	0.54871384	0.785843733	0.074813986	1.141258003	2.085443994	1.490231593	0.238793987	1.069506908	1.203848707	0.74007261	0.015659336	0.132065506	0.687326879	0.800981061	0.870810141	0.173090955	2.371519619	1.099224548	1.163929212	0	1.929456617	0.912817951	1.242875613	0	0.100561007
GRXCR2	0	0.08893359	0	0.038892968	0	0	0	0	0	0	0	0	0	0	0	0	0	0	0	0	0	0	0	0	0	0	0	0.054271807	0	0	0.06943616	0.06724295	0.031541506	0	0	0.030455646	0.044108564	0	0	0	0	0	0	0	0	0	0	0	0
TMEM72	0	0	0	0	0	0	0	0.021170362	0	0.024653403	0	0.09968817	0	0	0	0	0	0	0.02935257	0	0	0	0	0	0	0	0	0.14479177	0	0	0	0	0	0	0	0	0	0.039240436	0	1.91757434	0	0	0	0	0	0	0	0	0
NSD1	4.253814298	5.302686946	4.578790663	4.881245666	5.152085689	4.854080479	4.64243597	5.038063442	3.867551127	4.781810678	5.250711324	4.768046303	5.12647204	4.788213672	4.619114229	4.629521563	4.947605953	4.630486424	4.684774897	4.982334857	4.662771694	4.165329996	4.50252548	4.801473244	5.155204056	4.677552546	4.335728545	4.281147997	5.001978463	4.881571112	4.409101137	4.825063805	4.845942866	4.690516378	4.670232322	5.27603834	5.113354693	4.818830313	4.707630384	4.9340958	5.15732545	4.410034318	4.893677621	5.397646215	5.287519412	4.742376438	4.507351268	4.919380173	4.410449239
MAP1LC3B2	2.506065175	2.739898674	2.761291842	2.321631954	2.097600749	2.285814259	1.648187979	2.389855351	2.718755583	1.938102538	1.772205139	2.605179536	3.075914331	1.585127294	2.496825992	1.896809668	2.124690672	2.580610905	2.581493114	3.079050952	2.496910274	2.125507381	2.035199888	2.138422705	2.533343159	2.850211806	2.641811829	2.237928603	2.399348624	2.648047182	2.34277234	2.096637066	2.521821178	1.980568293	2.274421113	2.009523987	2.110036897	1.954781701	1.423705721	2.591282025	2.469404721	1.820932351	1.718075724	2.087336052	2.42328355	1.934386505	2.17568445	2.020971909	2.333141283
CCT6P1	0.287492429	0.718514013	0.685582288	0.313506018	0.502650857	0.945083495	0.501148534	0.357881963	0.23707425	0.509505683	0.627618383	0.652053121	0.416915362	0.479330054	0.390780202	0.696004781	0.221430116	0.743228551	0.409612699	0.220395617	0.779932706	0.400771375	0.287310906	0.573930857	0.411625317	0.564452967	0.948574468	0.556054229	0.238171056	0.782620622	0.625045924	0.392668881	0.851253097	0.527755552	0.445340963	0.632719126	0.290714219	0.365113593	0.344692412	0.490915025	0.531964929	0.25613329	0.900673134	0.585171411	0.470392619	0.280300654	0.158497172	0.456540598	0.794072375
RFWD2	5.12271037	4.392764662	5.498046323	3.975942089	4.447635865	5.685096991	4.7997216	4.873537444	4.220036974	4.245772761	4.993951159	4.971862619	4.720031401	3.919242912	3.979759062	4.542376669	4.369131022	4.015809481	4.455519838	4.175797272	3.811081277	5.209208574	4.680924563	4.812586113	4.656976012	4.099477153	4.894046664	5.214427051	4.584401362	5.046174401	4.535863489	4.932306588	5.205558552	4.51725533	4.155713692	5.414903142	4.628044722	3.997092278	5.509016601	4.177861542	4.362376926	4.588351554	4.71399935	4.729001068	4.944748772	5.053761678	4.103375023	4.79603434	4.349330518
LMBR1	1.656163595	2.567328248	1.789128226	1.635174849	1.819791612	1.981450824	1.993794625	2.079887776	1.839514225	1.547045021	2.051946733	1.288574513	1.509794127	1.49513183	1.77844352	1.589137931	1.258606514	1.624156989	1.550475358	1.560714202	1.462000091	1.6664236	2.15372166	1.740054813	2.174834085	1.752734381	3.25226278	1.773435622	1.53499528	2.324685003	1.978984408	2.024643221	2.915433737	1.795286013	1.912329265	1.798196079	1.858975281	1.546915327	1.812701119	1.306173984	1.547739987	1.817151465	1.904903897	2.190546274	1.687345732	1.521524679	1.571892389	2.035481681	1.559383147
XPO4	2.314609199	2.842263983	2.700223046	2.431473277	2.303252661	2.253063844	2.714755856	2.530061284	1.872605192	2.030761436	2.227593922	2.220696128	2.401446481	2.810746867	2.120284986	2.245498473	2.498094227	2.093384903	2.277602096	2.137386444	2.06439442	2.675180481	2.3915256	2.366162924	2.431613027	2.191411334	2.304127505	2.309311044	2.433740156	2.970167292	2.61646459	2.369513045	2.520952785	2.269886986	1.987200261	2.950267629	2.398153476	2.069357399	2.876256157	2.15780734	2.690635081	2.174796736	2.481842858	2.583840957	2.704384931	2.455835119	2.069586828	2.527335049	2.315522406
SFSWAP	4.163682817	4.967468454	4.925974255	4.64381681	4.116020692	4.896746971	3.696227421	4.700358988	3.885444348	4.244150732	4.796978026	4.387650659	5.093951946	5.113018862	5.026726166	4.529059794	4.317779163	4.623228592	5.00201884	4.439150094	4.541403558	4.935709823	4.839045774	4.630156207	4.617592006	4.529712859	4.427636622	4.805682916	5.140532496	5.183426381	5.505170455	4.801603798	4.318582151	4.82936822	4.215093669	4.992430597	5.229529652	4.173982836	4.342160764	5.240802844	5.149736651	4.323919886	4.943389013	5.050643113	5.759699828	5.117577293	4.118109949	5.03767476	5.039626355
CT47B1	0	0	0	0	0	0	0	0	0	0	0	0	0.062800402	0.064197688	0	0	0	0.014763088	0	0	0	0.03111906	0	0	0	0	0	0	0	0	0	0.019202274	0.052755062	0	0	0	0	0	0	0	0	0	0	0	0	0	0	0	0
KIAA0754	3.629028115	4.127915834	4.001816127	3.209116316	3.896171194	4.446369428	3.240231257	4.163238729	3.717323363	3.712156809	4.6136285	3.481736758	3.681211822	2.79585367	3.62695946	3.447052786	3.243635635	3.810742345	3.676004141	3.426389051	4.076678559	3.721554039	3.515019962	3.87393501	4.580479134	4.157195938	4.267067151	3.53433886	3.190661628	3.700368551	3.810468807	3.376997809	4.381297916	4.617222708	3.596162267	4.012570022	3.840490582	4.297167817	3.587435654	4.936685302	2.722072917	3.767164303	4.312594815	3.815147901	3.670536029	2.701789313	3.816820171	3.998203528	4.251439719
NFKBIZ	4.609876965	3.000638246	4.274607348	3.826071401	5.399650717	6.144117997	4.078750161	4.640066813	4.998238655	4.317719289	4.550937983	3.461831041	4.610777099	4.202799195	3.604621416	5.398126236	4.283295777	4.397345131	4.492775593	4.265059425	4.857217129	5.302737659	3.218403649	4.714437589	5.981880247	4.663311444	3.892810402	4.175901955	5.5235302	3.140704629	3.631911196	3.630635806	3.966311926	6.350026331	5.707222833	3.755405767	5.693076813	4.101134677	4.742547619	6.556477366	3.662982265	3.76159848	4.446530128	3.186533893	4.859656107	5.970565515	3.90777884	3.362512786	4.254926242
LOC643327	0.011859413	0	0	0	0	0	0	0	0	0	0	0	0	0	0	0	0	0	0	0	0	0	0	0	0	0	0	0	0	0	0	0	0	0	0	0	0	0	0	0	0	0	0	0	0	0	0	0	0
ARHGAP9	1.036033343	1.303555777	1.208866968	1.760144865	1.431184302	2.231553718	0.146306295	1.507723808	1.845769275	1.25775924	1.067448954	0.899124025	0.659955378	1.840281127	0.873102345	1.516160527	1.963724749	2.078203534	2.507395633	2.495670555	1.110826302	1.550463629	0.825076596	1.870486738	1.345719726	1.847057278	1.219394879	1.447516712	1.643672694	0.222864781	1.17173833	0.27739951	1.345413195	2.328744349	2.097093459	0.81425925	2.938901674	1.932511117	1.625906298	3.495345998	0.900032306	1.498721242	0.939475583	0.359052999	1.077805915	1.096266333	1.325212401	0.697620354	0.778978514
ECRP	0.132976407	0.30512126	0	0.139097778	0.236402547	0	0	0	0.250447916	0.282578404	0.129061526	0.132546202	0	0	0	0	0.481493907	0.822754242	0.41332578	0.366335852	0.051145899	0.132073111	0	0	0.342241339	0	0	0.06671951	0.158897556	0	0	0.082581604	0.149475895	0.127093729	0.565427966	0.037511708	0.106569993	0	0	0.247098376	0.047362185	0.182718328	0	0	0	0.115650388	0.353138408	0	0
C15orf62	0.23870239	0.054036527	0.086325376	0.13541708	0.702696303	0.884845089	0.097335239	0.374532633	0.244060109	0.319542305	0.386351715	0.097839104	0.146632765	0.133904202	0.092505362	0.180143718	0.045583405	0.007907463	0.215713058	0.044364735	0.275630152	0.210752069	0.16835864	0.162419237	0.233525299	0.179027314	1.255753876	0.096303016	0.807345986	0.177868985	0.357450679	0.202079031	0.301214869	0.016057407	0.016728954	0.261220151	0.486099636	0.034270457	0.810628847	0.330353695	0.707301766	0.29062688	0.202085905	0.161313746	0.528898804	0.071376212	0.301232785	0.117959956	0.676188088
LOC643339	0.743092377	0.989936506	0.914649559	0.190626361	2.250487487	0.604817964	0.87568396	0.530053397	0.532538467	0.439237629	0.575087561	1.052669905	1.252219867	0.210460461	0.763033855	0.179084042	0.352152662	0.733516629	0.856187812	0.453983979	0.612424237	1.172691761	0	1.317750245	0.477493971	1.096181335	1.786372863	0.580565368	0.383697731	0.16214969	0.252378542	0.486261456	0.870603813	0.51981367	0.434634444	0.114657374	0.111360791	0.742316029	0.388705658	0.257667833	0	1.012610991	0.912983728	0.679942089	1.264322819	1.766578238	0.689601099	0.371291144	0.320968661
LOC643355	0	0	0	0	0	0	0	0.006206845	0.03298063	0.014432301	0	0	0	0.034783394	0	0	0	0.036667159	0.017194825	0	0.016835952	0	0	0.020763645	0	0	0.010939894	0	0	0	0.014213966	0	0	0.010763547	0	0	0	0	0	0.028930243	0.023302448	0	0	0	0	0.009758505	0	0	0.018498855
LINC00452	0.006181152	0	0.032188374	0	0	0	0	0	0	0	0	0	0	0	0	0	0	0.02159687	0	0.030582914	0	0	0	0.00855225	0	0	0	0	0	0	0	0.011294043	0	0	0	0	0	0	0	0	0	0	0.010782982	0	0	0	0	0	0
BTBD18	0	0.010050827	0.021565259	0	0	0.018148233	0	0	0	0	0	0	0	0.01279431	0	0	0	0	0	0	0	0.006144968	0	0	0	0	0	0	0	0	0	0	0	0	0	0	0	0	0	0	0	0	0.028612833	0	0	0	0.007896044	0	0
TMEM253	0.088799232	0.235089924	0.308341406	0.013651188	0.104684592	0.214412627	0.025710332	0.063257439	0.038029061	0.143418869	0.35263289	0.124838002	0.019745283	0.11711486	0.184568912	0.099175279	0.052713319	0.045244214	0.014908141	0.025881771	0.085444137	0.18278322	0.202948887	0.01800531	0.053418419	0	0	0.180628488	0.23934088	0.142840948	0.290443363	0.330337816	0.065079776	0.072998459	0.057364143	0.062864195	0.030835283	0.039655079	0.187441632	0.144419969	0.040139224	0.126065387	0.045013759	0.070214482	0.032310377	0.114122554	0.06131553	0.083060136	0.093667658
LOC643387	0.010522308	0	0.027483704	0	0.009704676	0.045907601	0	0	0	0.01010692	0.015272505	0	0	0.016319218	0.077350141	0.013745008	0.028603909	0.014763088	0.023990198	0.05175738	0	0.023401997	0	0.014550302	0.026116854	0	0	0	0	0.018525736	0	0	0.061363024	0	0.015659336	0	0.037249494	0.016135066	0	0	0.032484513	0.008833801	0	0	0	0	0.02008243	0.045287596	0.025804987
SPINK9	0	0	0	0	0.162077867	0.13083522	0	0	0	0	0	0	0.477031252	0	0	0	0	0	0	0	0	0	0	0.162265094	0	0.500617183	0	0	0	0.155532544	0	0	0	0	0	0.189949606	0	0	0	0	0	0.100480044	0	0	0	0	0	0	0
TRA2B	3.85954151	4.462603825	3.939522374	4.153454922	3.438013768	3.615592616	3.892713415	3.912393687	3.575780938	3.263662656	4.124343977	4.027370894	3.564064087	4.152712877	4.723273824	4.785026719	3.941652893	3.381018368	3.986029376	4.043568523	3.39798664	3.87535188	4.114352663	3.840883973	3.759196307	3.370094532	4.634262918	3.689744441	3.880251571	4.310573376	3.690916928	4.001313784	3.953528822	3.69980453	3.701166227	4.063125933	4.149382876	3.146645805	4.366179499	3.749403656	4.441994527	3.732274322	3.391580594	3.64431917	3.937971717	3.618993497	3.696896915	4.097638581	3.405221002
LINC01021	0	0	0	0	0	0	0	0	0	0	0	0	0	0.076858988	0	0	0	0.086570974	0	0	0	0	0	0.034749581	0	0	0	0	0	0	0	0	0.042445309	0.035888178	0	0	0	0	0	0	0	0	0	0	0	0	0	0	0
LOC643406	0.072112227	0	0	0	0	0.016238601	0	0	0	0	0.052774702	0	0	0.02280152	0	0	0	0	0	0	0	0	0	0	0	0	0	0	0	0.538492712	0	0	0	0	0	0.012053847	0	0	0	0	0	0	0.025611808	0	0	0.019049613	0	0	0
LIPK	0.869907163	0.028272705	0.554796457	0.184063919	0.578911504	0	0.330403494	0.197894322	0.099878994	0.208936271	0.305567691	0.313328889	0.035139035	0.353188732	0.528648843	0.030293417	0.365715746	0.016353391	0.268346955	0	0.125612312	0.180040918	1.139219546	0.032057541	0.112348751	0	0.033647145	0.099753538	3.937653574	0.666558312	0.043615101	0.083250303	0.719575602	0.431056963	0.034485137	1.210887985	0.254909327	0	0.136576527	0	1.250796516	0	0.191259717	1.096053345	0.282282242	0.171512192	0.246628956	0.359237677	1.238900458
LIPN	0.474496351	0.215976626	0.11350725	0.057725967	0.487649823	0.370068705	0.033035786	0.157664498	0.533369466	0.114075421	0.063908405	0.128488029	0	0.210825963	0.5033986	0.057612495	0.25308806	0.239486944	0.382164041	0.758548658	0.143782884	0.173254585	0.347567388	0.075774047	0.500447014	0.31531897	0.06392439	0.185807611	0.644815229	0.418890733	0.216685347	0.236592252	0.338205126	0.885084962	0.858240429	0.114863102	0.808506783	0.11605302	0.033976781	1.180069478	0.438680377	0.258277382	0.057730218	0	0.009323543	0.190787986	0.30003609	0.071618014	0.264989792
HS1BP3	2.343646409	2.231490865	1.945920413	1.837454922	1.683248741	1.874356959	1.759448466	2.309755558	2.141645677	1.816143283	1.647210261	1.84489775	2.001522592	2.104078217	1.56120726	2.538756986	2.075223933	1.669178856	1.884150629	1.922158838	1.821674689	1.521336883	2.001006798	2.426545353	1.945314254	2.562426768	1.474728315	2.076403551	2.359893058	1.25128598	2.263400412	1.176781799	1.738205158	1.72044883	1.880441152	1.477179726	1.302727289	1.575062596	1.839317125	1.998033538	1.984651223	2.397703405	1.995450728	1.411342932	1.844051512	1.745670808	1.6760846	1.787978116	2.034410445
AZI2	2.860274836	2.838255162	2.848225732	2.296250105	2.457196477	2.803217453	1.960716195	2.659340071	2.409450281	2.330221914	2.442043895	2.549616635	2.42003096	2.805633492	2.805915513	2.159321111	2.713086019	2.875253297	2.352535139	2.979315268	2.71207783	2.230725615	2.249044027	2.701120737	2.320803817	2.738730696	2.904639759	2.865583178	2.044026625	2.687462032	2.470127318	2.268909966	2.962908281	2.828212678	3.186169219	2.475176466	2.952718294	2.605844569	3.066600274	2.463236537	2.048756165	2.755103195	2.438430799	2.741083665	2.634083217	2.432516405	2.467919224	2.184159319	2.153009038
TSG1	0	0.00712325	0	0	0	0	0	0	0	0	0	0	0	0	0	0	0	0	0	0	0.00654999	0	0	0	0	0	0	0	0	0.010299995	0	0	0	0	0	0	0	0	0	0	0	0	0	0	0	0	0	0	0.007199474
HIF3A	0.181596594	0.126319739	0.079630786	0.107631477	0.021016148	0.763764324	0.001624833	0.326253113	0.286041353	0.152321893	0.032999872	0.270458071	0.208461979	0.025263844	1.413380074	0.021289077	0.022258856	0.503536105	0.037085612	0.045114422	0.800602696	0.032602861	0.018994486	0.363440913	0.185376017	0.135842242	0.067555682	0.170418025	0.020617577	0.845404972	0.141711264	0.010468565	0.074528751	0.621356072	0.217474813	0	0.055561724	0.047097372	0.010000878	0.392126458	0.056691938	0.06062929	0.317645422	0.015696804	0.037727684	0.046040322	0.009390726	0.007126726	0.3953896
LOC643441	0	0	0	0	0	0	0	0	0	0	0	0	0	0	0	0	0	0	0	0	0	0	0	0	0	0	0	0	0	0	0	0	0	0	0	0	0	0	0	0	0	0.01081114	0	0	0	0	0	0	0
LOC643486	0	0	0	0	0	0	0	0	0	0	0	0	0	0.052468221	0.031981767	0	0	0.159896765	0	0	0	0.122657952	0	0	0	0	0	0	0	0	0	0	0.112152037	0	0.050371889	0	0	0	0	0	0	0	0	0	0	0	0	0	0
LINC00865	0.013040285	0	0	0	0	0	0.019347955	0.02672597	0.019161996	0	0.009490898	0.012996328	0.04892158	0.010142757	0.006147033	0.008539944	0	0.045296139	0.007482017	0	0.057587014	0.004869129	0.010867529	0.009041239	0.02163029	0.015716193	0	0.009600357	0	0.04552833	0.012336309	0	0.032944751	0.018620345	0	0.026557733	0.007779862	0.019986897	0.019901751	0	0.033565061	0.010949252	0	0.008976398	0.016264471	0	0	0	0.101319508
LOC643542	0	0	0	0	0	0	0	0	0	0	0	0	0	0	0	0	0	0	0	0	0	0	0	0	0	0	0	0	0	0	0	0	0	0	0	0	0	0	0	0	0	0	0	0	0	0	0	0	0
NXN	0.918149294	0.491432375	0.222437849	1.584870371	0.662129742	0.601123362	0.244275409	0.675325759	0.620827124	0.688903948	0.420322966	0.289268561	0.501441689	1.488260227	0.910126025	0.653923723	1.392719376	1.108352935	0.655249104	1.69416879	0.986790824	0.22143597	0.346224826	0.899121605	0.713004412	0.626934889	0.600933007	0.643339437	1.089011351	0.466872671	0.795854897	0.168487845	0.807066245	0.76722193	0.818072651	0.287374529	0.768613262	1.246969147	0.603914257	0.847459837	0.67228862	0.892589199	0.862287562	0.498636493	0.20633642	0.368138556	1.44210424	0.442886403	0.430415581
RNF224	0	0	0	0.038663169	0.034061079	0.228560293	0	0.045462148	0.027263721	0.052869227	0	0.018507879	0.028123662	0	0	0	0.122471837	0.026025597	0.062830763	0	0.041316599	0.254529338	0	0.050855686	0	0.087479946	0.053360322	0	0.189797427	0	0.166751625	0.050425262	0.062042371	0	0	0.030275177	0	0	0	0.070571981	0.057001948	0.01559735	0.032293233	0	0.090454759	0	0	0	0.045359778
LOC643623	0	0	0	0	0	0	0	0	0	0	0	0	0	0	0	0	0	0	0	0	0	0	0	0	0	0	0	0	0	0	0	0	0	0	0	0	0	0	0	0	0	0	0	0	0	0	0	0	0
ZNF862	0.662352913	0.935035862	0.811948782	0.579318995	1.45157112	1.464126648	1.372400206	1.332332901	1.063507362	0.991513678	1.304861082	1.238487001	0.80301961	0.578740397	0.849614266	0.446782577	0.551067894	0.804601688	1.040432394	0.757059438	0.892668349	1.039742555	0.868446247	1.020381065	1.010872045	1.495202461	1.124363343	1.000234693	1.066712343	0.63503922	2.063876318	0.868849184	1.942862484	0.869039265	0.507195577	0.804085346	1.026079207	1.309875114	1.387536617	1.698245002	1.11303586	0.855907954	1.01141631	1.213150823	1.203586162	0.544794718	0.683252796	1.286490815	1.168953236
LINC01189	0	0	0	0	0	0	0	0	0	0	0	0	0	0	0	0	0	0	0	0	0	0	0	0	0	0	0	0	0	0	0	0	0	0	0	0	0	0	0	0	0	0	0	0	0	0	0	0	0
LINC00842	0	0	0	0	0	0	0	0	0	0	0	0	0	0	0	0	0	0	0	0	0	0	0	0	0	0	0	0	0	0	0	0	0	0	0	0.00798351	0	0	0	0	0	0	0	0	0	0	0	0	0.047441719
SLC35G6	0	0.083546581	0	0	0	0.05100316	0	0	0	0.022401575	0.161495546	0	0	0	0	0	0	0	0	0	0	0.034592773	0	0	0	0	0	0	0	0	0	0	0	0	0	0	0.054937186	0	0	0	0	0	0	0	0	0	0	0	0
CCER2	0	0.229254891	0.168222334	0.046694936	0.100755537	0.313313497	0.022266794	0.090339605	0.032954355	0.06378752	0.241826584	0.066139482	0.131410362	0.0347557	0.122397813	0.058022022	0.118815059	0.062249778	0.050941249	0	0.049890117	0.204006574	0.018728366	0.283648878	0.16023169	0	0.095520502	0.216020751	0	0.019845237	0.19962059	0.020569619	0.180210726	0.124051564	0.129043046	0	0.078695555	0.034365968	0.100318011	0.043146402	0.06875357	0.055881856	0.439782277	0.090463251	0.073469668	0.08547069	0.042707907	0.024444378	0.081374611
CCDC168	0.298015084	0.126719735	0.063880927	0.055167167	0.060250702	0.116526464	0.047209546	0.046658131	0.030503021	0.186015337	0.088533593	0.073715323	0.090539431	0.081046738	0.132757282	0.040491831	0.014246276	0.03361653	0.074470178	0.048784905	0.041930178	0.041299595	0.066020422	0.075877189	0.124031152	0.02813455	0.118659519	0.111066725	0.126797262	0.03649487	0.043875213	0.051749484	0.068257959	0.080099197	0.077839005	0.089277103	0.192298569	0.059081223	0.100501557	0.130611424	0.045407723	0.075911903	0.082201284	0.032020049	0.107024888	0.036849223	0.023607907	0.092446213	0.073882744
MS4A4E	0.077158433	0.054207535	0.086595543	0.023545788	0.030984655	0.372566302	0.011180842	0.294269401	0.20193953	0.173940642	0.227928648	0.022394046	0.099701625	0.085401444	0.052287343	0	0.030645863	0.633552699	0.344445583	0.022424415	0.244645194	0.041554124	0.082459159	0.14884126	0.117523733	0.295396638	0.141063389	0.157589395	0	0.160634364	0.083223508	0.020577851	0.083923186	0.252031577	0.553880468	0.036601012	0.177427735	0	0.06767429	0.331305448	0.011693575	0.127224545	0.114072745	0.133704417	0.091302659	0.014607256	0.114577737	0.106919894	0.107552262
GOLGA8N	0.012972239	0.022080198	0.047152342	0.071940102	0.068055015	0.152772925	0.012859964	0.115468183	0.074782702	0.037063365	0.011322183	0	0.042915048	0.028075437	0.162120047	0.020305329	0.010654366	0.043286653	0.182032751	0.083372662	0.060096768	0.00387622	0.038545444	0.070429283	0.042719279	0	0.033711938	0.060056492	0	0.020558174	0.019585276	0.011876827	0.019753615	0.065599769	0.04964609	0.050305965	0.075584832	0	0.031547919	0.068922516	0.060854538	0.074572131	0.0045465	0.237330006	0.049053527	0.043274397	0.041807739	0.016930012	0.0127938
[truncated: 6,285 more rows]
[truncated: 299 more columns]
