# Supplementary material for: Deciphering the immunological and prognostic features of bladder cancer through platinum-resistance-related genes analysis and identifying potential therapeutic target P4HB
Source: Front Immunol. 2023 Sep 18;14:1253586. doi: 10.3389/fimmu.2023.1253586 (PMC10544894; doi:10.3389/fimmu.2023.1253586)
Supplement: Supplementary file 5 [file DataSheet_5.zip › Table S7-1.txt]

id	SAMf2ce197162ce	SAM698d8d76b934	SAMc1b27bc16435	SAM85e41e7f33f9	SAMf275eb859a39	SAM7f0d9cc7f001	SAM4305ab968b90	SAMcf018fee2acd	SAMb2f1d0e54ece	SAMcc4675f394a1	SAM49f9b2e57aa5	SAM2e7aa8fa0ab3	SAMd0e47be700b0	SAMdf3e42c8672a	SAMd027124354ce	SAM36d87392593b	SAM4edbe45817b3	SAM36a9225b0222	SAMe7bf6c015192	SAM6dd7ad1d797d	SAMc0d625a50eb8	SAM18039827e1b9	SAM681e4bf7cf85	SAMc692536a795a	SAM9a2cf3c06fb3	SAM557dde1b9f3e	SAMb8f13a0525a6	SAM23aa15d4a0b0	SAM468a9e1dc821	SAM81b71522417a	SAM6cb230f208a8	SAM0684af734db1	SAMb963dda93cfd	SAMa9ca8536d2b1	SAM9fb814c22bdb	SAMbcbc7957c264	SAM7fb6987514a4	SAM63405b04ab2d	SAM18bc1078bc15	SAM7d2dfba6cd84	SAMd1bd63734394	SAMe9ae8beb82fa	SAMb0a83e5fbde9	SAMba7176afe070	SAMae1690469964	SAMbe83eae4026e	SAMe5bc41772bc9	SAM23095936e611	SAM7114d99032ec
A1BG	0.287492429	1.135429259	0.231204522	0.244805043	0.523207525	0.61889658	0.135364086	0.475632257	0.49150346	6.714178824	0.452790277	0.434702998	0.244020558	0.496953905	0.996769941	0.830758409	0.221430116	0.236538093	0.463456467	1.388200361	0.727036978	0.209143272	0.138814372	0.714797876	0.265171409	0.86761654	0.68642184	0.196528183	0.238171056	0.636719127	0.701047316	0.043026506	0.562504314	1.227019038	0.891244751	0.12465021	0.437831446	0.656236479	0.959459135	1.267840782	0.641758484	0.300156533	0.344503217	0.259489766	0.265342653	0.263216433	4.412819914	0.282313646	0.346914714
NAT2	0.042041515	0	0	0	0	0	0	0.212031891	0	1.789292135	0	0.041901206	0	0.096165718	0.039575017	0	0	0.101259294	0.048049985	0.082729454	0.023720628	0.092287153	0	0.085994997	0.119144492	0	0.060739834	0.031033026	0	0	0	0.09444712	0.017974842	0.030198158	0.031454682	0.017353225	0	0	0.032267456	0.080266375	0.021950353	0.261207193	0.036796308	0	0.035081513	0	0.941200758	0	0.051652538
ADA	3.385195657	3.605599172	2.566953334	4.609639743	3.320869831	2.242996488	2.37572673	1.397366492	2.655606524	2.635416522	3.376959671	1.93347168	1.901099176	3.631606792	3.240046883	4.792445838	5.646188689	2.906988505	2.915856898	3.924745985	2.250715901	1.367469132	3.193872531	2.097884254	2.59843337	1.953067822	3.937830548	2.977412055	3.891911866	2.494355611	1.431315092	1.528154466	3.661028392	2.930356196	2.733324845	1.341640287	3.307001732	4.075479513	1.795796883	3.14111387	3.776257076	2.345384162	1.279062916	1.961082553	2.555314276	2.316656991	3.086376879	2.4635002	2.210874063
CDH2	2.100960377	6.480124468	0.385910208	2.093405303	1.045649999	1.068991952	0.141242558	0.266611015	2.565861209	4.232926373	2.008338347	1.278657416	1.125926207	0.858321553	4.145290966	0.813591039	1.270968506	3.309955063	1.675125953	2.369536308	2.292003621	0.250890461	1.852042517	1.436242358	0.790797838	2.953903087	3.345705581	1.607510725	1.472558172	4.434014205	0.829340644	0.468627701	1.618830772	1.656456908	2.772512767	1.462078034	3.57045415	2.773673938	0.515903556	2.834180006	0.465764967	1.906703372	0.860616239	2.309852306	0.77007276	1.724172674	4.332871842	1.21892681	1.188424967
AKT3	1.094707979	1.929567864	0.787337338	1.23509547	0.613908261	1.976448315	0.159482289	0.919599669	1.272153638	0.754479188	0.409021675	0.410271119	0.325820834	1.039114342	1.442174674	0.875667062	0.380321551	1.824984135	0.814171441	1.034372429	1.791001545	0.721095721	0.711243476	1.261274015	1.509322044	1.721785041	1.669159447	1.203118987	0.874600517	0.466243268	0.813743957	0.303739225	0.749382676	1.541356409	1.679370669	0.645706553	1.382759178	0.993820073	1.212269928	1.172681401	0.563468643	0.960713558	0.465729658	0.493961814	0.484160821	0.571600941	0.624614321	0.46565541	0.66232172
GAGE12F	0	0	0	0	0	0	0	0	0	0	0	0	0	0	0	0	0	0	0	0	0	0	0	0	0	0	0	0	0	0	0	0	0	0	0	0	0	0	0	0	0	0	0	0	0	0	0	0	0
RNA5-8S5	0	0	0	0	0	0	0	0	0	0	0	0	0	0	0	0	0	0	0	0	0	0	0	0	0	0	0	0	0	0	0	0	0	0	0	0	0	0	0	0	0	0	0	0	0	0	0	0	0
RNA18S5	0	0	0	0	0	0	0	0	0	0	0	0	0	0	0	0	0	0	0	0	0	0	0	0	0	0	0	0	0	0	0	0	0	0	0	0	0	0	0	0	0	0	0	0	0	0	0	0	0
RNA28S5	0	0	0	0	0	0	0	0	0	0	0	0	0	0	0	0	0	0	0	0	0	0	0	0	0	0	0	0	0	0	0	0	0	0	0	0	0	0	0	0	0	0	0	0	0	0	0	0	0
ANO1-AS2	0	0	0	0	0	0	0	0	0	0	0	0	0	0	0	0	0	0	0	0	0	0	0	0	0	0	0	0	0	0	0	0	0	0	0	0	0	0	0	0	0	0	0	0	0	0	0	0	0
POU5F1P5	2.515321971	1.418345264	2.020610121	1.478359417	2.0235047	2.042907323	1.554057083	2.308619238	1.267631863	1.754868366	1.974734037	2.711585009	2.055749741	1.538717851	1.335998035	0.964327934	1.607143972	1.997437783	1.99959271	1.667925068	1.888658106	1.201562929	1.738213286	2.145466078	1.810041968	2.124052841	1.99702007	2.124913105	1.8604671	1.49369814	1.489638482	1.085499791	1.778956645	1.912633085	1.435080591	2.104219841	1.847520111	1.880464479	1.601513267	2.830177802	1.743648067	1.59577542	2.488352533	2.455581301	1.692212648	1.279825865	1.490875715	1.5809209	2.364566832
ZBTB11-AS1	0.039750972	0.036403962	0.126641636	0.0416431	0.0366908	0.065257962	0.068276825	0.072826679	0.014761743	0.056922661	0	0.019945093	0.015229432	0.046226573	0.091783852	0.07696956	0.054098912	0.028040943	0.078599981	0.02985551	0.033501435	0.037036604	0.024955171	0.041261849	0.0166665	0.094101724	0.057450664	0.02933617	0.018111602	0.052404127	0.018934489	0.009192226	0.033777879	0.028546502	0	0.016400117	0.092946223	0.16096458	0.045517222	0.038473374	0.020746562	0.04985317	0.068757067	0.040969188	0.065586308	0.038671473	0.028655134	0.021781604	0.048847165
MED6	1.905278965	2.328866395	2.191676343	1.830780905	1.931369217	2.145095721	2.033902741	1.879004668	1.547884367	1.824294537	1.660979799	1.767860509	1.644018177	2.345842655	2.680651437	1.873474163	1.970000322	1.832571174	2.004961577	2.321896134	1.70828197	1.794085631	2.195496078	1.953123521	1.892928287	1.360155105	2.691120595	2.170187398	1.64903407	2.790693573	1.751280424	2.042985978	1.773629527	1.804134336	1.955178813	2.238305941	2.266337472	1.555439755	2.567767796	1.765242685	1.994595311	1.918659304	2.207151486	2.173462488	2.099010213	1.84929771	1.895634459	1.99653221	1.374250936
NR2E3	0.128680548	0.046155681	0.025040645	0.039759458	0.151334935	0.041850417	0.009498927	0.077092637	0.028039915	0.054360799	0.23190609	0.028461283	0.203993353	0.221188194	0.233261294	0.188314778	0.051661872	0.195512467	0.075087623	0.294089556	0.042487024	0.090189901	0.007983828	0.127338015	0.054921606	0.089917981	0.17117775	0.147700154	0.017285978	0.114174221	0.121990618	0.026157471	0.079302707	0.053994179	0.042370358	0.046455858	0.088812287	0.113575848	0.085650877	0.458290123	0	0.01604325	0.217863143	0.039115618	0.589563262	0	0.045305087	0.081420241	0
NAALAD2	0.208646457	0.123188893	0.026563762	0.07976244	0.233984786	1.584660381	0.059449947	0.481469866	0.196373812	0.379779113	0.176640591	0.063010357	1.015048967	0.959972684	2.634803043	0.111247675	0.098881823	0.33537179	0.209906014	0.101567458	0.95687344	0.501912452	0.180791923	0.710716624	0.965788422	0.596392459	0.123190072	0.213495668	0.042437134	1.725079651	0.66781876	0.075796956	0.155690482	0.825719651	0.284423336	0.268485758	0.406785072	0.222340368	0.278338557	0.586677996	0.486393058	0.311890615	0.152150808	0.365656929	0.479721743	0.09390324	0.154279546	0.1343131	0.18840505
SNORD116-1	5.46462974	6.876997104	6.398005566	3.267195246	6.2750309	6.51471305	2.372635804	5.469934529	6.622766071	8.567726602	5.77343612	4.644264584	4.101475055	3.137323072	5.318052825	2.968153099	3.959016915	6.113903395	6.843038171	4.408275204	6.301558259	4.673293189	8.584875197	7.276085803	7.019521558	8.361412613	5.927012668	6.733257404	2.842533531	6.290216347	7.835714796	7.052304328	4.701686097	4.53068419	6.728531254	4.514231671	5.609314434	4.090653089	4.136111474	8.844554215	2.976207778	3.838526355	5.552987248	5.826451124	5.886333487	5.206305937	5.422874319	6.280500786	6.993790572
SNORD116-2	0.486948482	1.303915392	3.771674477	0.70601956	1.414563467	2.935424198	0.261823893	2.213404055	2.591018722	2.633485141	0	0.263105316	0.384068942	0	0.46215602	0.837974734	0	1.879525167	1.910311437	0	0.536216187	0	2.845014908	2.116248378	2.324116001	1.554464122	1.116140326	0.915065141	0.446896742	0.615049371	2.743227186	2.043765958	0.888386326	1.284492064	0.924342822	0.409904092	0	0	1.155990287	3.747262293	0	0	1.461389632	1.800637063	1.001878212	0	0	1.208964867	2.076194564
SNORD116-3	0	0	0	0	0	0	0	0	0	0	0	0	0	0	0	0	0	0	0	0	0	0	0	0	0	0	0	0	0	0	0	0	0	0	0	0	0	0	0	0	0	0	0	0	0	0	0	0	0
SNORD116-4	0.482725113	2.053220296	1.852068612	0	0.242692975	0.524863142	0	0.862598055	0	0.466380004	0.900404521	0.26064906	0.681503036	0	0	0	0.626228042	0.640026042	0.295796508	0	1.22447983	0	1.799874707	1.548900635	0	0	0	1.116912028	0	0.766875901	0	0.241038676	0	0	0.671237883	0.217382394	0	0	0.685194681	1.106558371	0	0.222444718	0.42992968	1.399953436	0.581290878	0	0	1.057930945	0
SNORD116-5	0	0	0	0	0	0	0	0	0	0	0	0	0	0	0	0	0	0	0	0	0	0	0	0	0	0	0	0	0	0	0	0	0	0	0	0	0	0	0	0	0	0	0	0	0	0	0	0	0
SNORD116-6	4.112083599	4.933784116	5.552717444	2.425992851	3.710519582	4.795279779	1.471274357	4.297005331	5.05243592	6.624969561	3.582170306	3.219824878	2.543614214	2.234278432	4.061545574	1.622309305	2.091241082	4.707418661	3.960141121	2.667615401	4.268164504	2.9916892	6.902493453	5.200358162	5.322138396	6.605157698	3.949240573	4.998818217	0.44296991	4.330421048	5.724252331	5.486206519	3.579114558	2.801055621	4.908308487	2.810858962	2.789968165	2.947837539	2.118876037	6.808675067	1.405042652	2.874785247	4.401612642	4.425367527	3.831032427	3.498911039	3.542658673	4.619786793	5.293124052
SNORD116-7	0	0	0	0	0	0	0	0	0	0	0	0	0	0	0	0	0	0	0	0	0	0	0	0	0	0	0	0	0	0	0	0	0	0	0	0	0	0	0	0	0	0	0	0	0	0	0	0	0
SNORD116-8	0	1.67963576	0.611093724	0	2.584330423	2.319007116	0	1.315069311	2.184987431	3.857487988	0.369428587	1.13773558	0.384068942	0	1.53006829	0.837974734	0	0.190334685	1.910311437	0.263433976	1.700803948	0.377365458	2.325380172	2.020654876	2.060972279	2.285251903	0.663418752	0.373195019	0.446896742	0.437661271	2.013529292	2.106657275	1.015301574	0	2.10165176	1.104397861	0.968158471	0	1.342250572	3.704920016	0	0.743049947	1.461389632	2.437104731	1.587466241	0	0.253623312	1.065639583	1.796832324
SNORD116-9	0	0	0	0	0	0	0	0	0	0	0	0	0	0	0	0	0	0	0	0	0	0	0	0	0	0	0	0	0	0	0	0	0	0	0	0	0	0	0	0	0	0	0	0	0	0	0	0	0
SNORD116-10	0	0	0	0	0	0	0	0	0	0	0	0	0	0	0	0	0	0	0	0	0	0	0	0	0	0	0	0	0	0	0	0	0	0	0	0	0	0	0	0	0	0	0	0	0	0	0	0	0
SNORD116-11	0	0	0	0	0	0	0	0	0	0.844591738	0	0	0	0	0	0	0	0	0.307132419	0	0	0	0.229588957	0.363835224	0	0	0	0.383651683	0	0.449659408	1.12133916	0.81420172	0	0	0	0.421247155	0	0	0	1.139070398	0	0	0	0	0	0.343228433	0.261027078	0.293484363	0.328094292
SNORD116-12	0.271599285	0	0	0	0	0	0	0	0	0.483238713	0	0	0	0	0	0	0	0	0	0	0	0	0.229588957	0	0	0	0	0.383651683	0	0	0	0.46379243	0	0	0	0	0	0	0	0	0	0	0	0.361519913	0	0	0	0	0
SNORD116-13	0.870724551	0.324976224	0	0	0	0	0	0.423580982	0	0.483238713	1.140530379	0.498646789	0	0	0.25679936	0	0	0	0.962722352	0	0	0.206961438	1.842983902	0.363835224	0.756381463	0	0	0	0	0.449659408	1.12133916	1.09591594	0	0	1.16046706	0.225944068	0.318132678	0	0	0.486247783	0	0	0	0.650357844	0.427464398	0	0	0.537239875	0.820536081
SNORD116-14	2.038147765	3.473235152	3.697493812	0.520343381	3.425021507	3.738948421	0.86503006	3.533417704	3.582714121	4.956047724	2.613446178	1.959849451	1.363877261	1.193865123	3.31642834	1.05905364	0.887509076	2.70710799	3.423186513	1.516284431	2.436440407	1.431248646	5.582562886	3.992387562	3.967770637	4.999352096	2.98701873	3.25246378	0	4.34929757	3.99000333	3.796133005	2.6483744	1.620355499	3.523565902	1.128818805	2.232887167	2.170197521	1.369868226	5.593773033	0.717559524	0.430398664	3.104464366	3.846453227	2.499709611	2.330238202	1.757013922	1.890314716	3.64280918
SNORD116-15	2.891711374	2.536110631	3.868511879	0.901952506	2.709037422	2.698136587	1.019148226	3.635982158	3.909934144	5.088476394	2.930815502	1.959849451	1.814761729	0.402626157	2.55351426	1.534179946	0.647685507	3.023421328	4.285786203	1.961313573	3.426956052	2.13540367	6.063833402	4.492697292	4.318629946	4.391680469	3.092681673	3.426060422	1.857126868	3.581536121	4.568403332	4.09713926	3.154519456	1.127919194	3.98400357	2.018549354	3.152979522	1.540798323	2.356036992	6.497895031	0.280718023	1.779571297	2.601024734	2.916459595	3.158976814	1.882025735	1.576916378	2.871194815	3.728681751
SNORD116-16	1.02554359	1.007608282	3.195936145	0	1.950439885	0.937298137	0.496399771	2.02548015	1.648582933	3.194796896	1.769450646	1.162637407	0.394790586	0.402626157	0.83130986	0.858118885	0	0.661856451	2.030052972	0.499222863	1.111917801	0.38792399	3.610293111	2.054940452	2.207441218	3.16933052	1.636276613	1.149623372	0	0.63094284	3.206083207	2.202274635	0.61066268	0.374464482	2.136542171	0.746888254	0.99049267	2.268766497	2.059680323	4.669514961	0	0	2.316537116	2.743207867	0.89698446	1.228333092	0.481983982	1.366910877	1.478960551
SNORD116-17	0	0	0	0	0	0	0	0	0	0	0	0	0	0	0	0	0	0	0	0	0	0	0	0	0	0	0	0	0	0	0	0	0	0	0	0	0	0	0	0	0	0	0	0	0	0	0	0	0
SNORD116-18	1.292791634	1.818211653	0.626905557	0	0	0	0	1.607633645	1.336387584	2.578571203	1.325257287	0	0	0	0.981213436	0	0	1.013430139	0	0	0	0.69333597	3.159473972	0	2.152586424	0	1.891842735	0	0	0	0	0.2504538	1.861876844	0	0	0	0	0	0	3.830488311	0	0	0	0	0.601508026	0	0	0.927810725	0
SNORD116-20	3.655367205	5.144028257	4.76149593	2.417640807	4.647622934	4.432031949	2.09946706	4.389792414	4.905854611	6.079903013	4.362826433	3.33392875	2.736720518	3.125302022	3.687545226	1.890995575	2.041449951	4.749760266	5.327169821	3.077607987	4.341846245	3.358294117	6.884208023	5.237097495	5.511873817	5.869707346	3.978229987	4.099793072	1.086838445	4.576362651	5.709556687	5.261060777	3.770517264	3.580779343	4.217462917	3.295164745	4.111302267	3.000306581	2.994881298	7.308458962	0.717559524	2.675339843	4.049932483	4.671914409	3.630013811	2.731278239	3.093661156	4.216962751	5.219566346
SNORD116-21	0.697271872	2.099082852	0	0.283504953	0	0.937298137	0	0.889965286	1.500913612	1.67280113	0.928628366	0.270760764	0.394790586	0.717055871	1.241092825	0	0	1.295895158	1.851881494	0.499222863	0.947899606	0.38792399	3.159473972	1.283454416	1.141553543	1.999498422	1.636276613	0.936530355	0	1.189041606	2.408745341	1.33150454	0	0	0.693898522	0.746888254	1.793753764	0	0.397139134	3.513581583	0	0.430398664	0.785661049	1.097013989	0.756797575	0.343228433	1.576916378	0.293484363	1.186988673
SNORD116-22	3.182480161	4.143596718	4.872875877	1.452693661	3.725051148	4.577336074	1.792494258	4.105133206	4.521215741	6.166360523	3.892695713	2.415574998	2.666934332	1.962440987	3.574125907	1.781577824	1.272997832	4.262370138	4.482341263	3.041840393	4.203194488	2.606537135	6.649047526	5.111054056	4.620982608	6.118281889	3.672205111	4.150169365	0.459109994	4.032113858	5.342510934	5.454352272	3.066510494	2.187862489	4.168749928	2.389169748	3.959421009	3.309067724	2.811673329	6.892807318	0	2.217187928	3.952113657	4.949617411	3.39009883	2.54464871	2.574897816	3.905639502	4.552816945
SNORD116-23	6.414611147	7.710332095	7.192929224	4.519288879	7.12382453	6.779754725	3.138009584	6.97416022	7.460176841	9.114910033	6.404649919	5.821031407	5.265117167	4.321409279	6.556526933	4.10881421	4.743229687	6.21053898	7.502290712	4.80086772	6.711807262	5.801168242	9.658754059	8.107451908	7.421363517	8.671758173	6.737855523	7.887472271	3.086422031	7.16437482	8.620634218	8.092014448	6.221080658	4.677944319	7.294219582	5.393321522	6.554771066	5.857194241	4.367889817	9.584444776	3.679644866	5.490959889	6.836524282	7.258065104	6.452230134	6.205324076	6.049871801	6.987354748	8.120572179
SNORD116-24	7.437501185	8.483758076	7.452527362	5.887421523	7.527837466	7.708384063	3.595575008	7.778552247	8.323609605	9.900427386	7.76307551	7.330862924	6.140782148	5.808564084	7.171891274	5.46178005	4.788303724	8.2129366	9.654167975	5.96819086	7.368172317	6.564264151	10.17608353	8.717460769	8.956352603	9.269627601	7.657653178	7.922313584	4.158757714	8.157490683	8.940103778	9.127032638	7.025482442	5.877495487	8.870187686	5.752138532	7.603071572	7.006992491	6.700308249	10.84380498	3.38559265	6.472008306	7.657334621	8.227533577	7.103997562	6.664674845	6.89730798	7.308034286	8.77701466
SNORD116-25	2.474357025	3.505687158	3.432489799	1.203445355	2.868456014	2.59267525	0.86503006	2.02548015	3.722625473	5.540928042	3.142418944	1.406836362	1.814761729	1.193865123	2.108365687	1.392507839	0	2.120077758	2.978220351	2.239113188	2.766942445	1.659725447	5.592912358	4.092813516	3.042137884	4.491214019	2.98701873	3.817573808	1.699623146	3.055604521	4.544378732	4.424571032	2.333432319	0.917679828	2.412386555	1.89245986	2.507820268	2.880721181	1.181150695	5.507428514	0.280718023	1.850817161	2.207708644	3.071118557	2.625975878	3.37861271	2.712217694	3.883757751	4.028678958
SNORD115-2	0	0	0	0	0	0	0	0	0	0	0	0	0	0	0	0	0	0	0	0	0	0	0	0	0	0	0	0	0	0	0	0	0	0	0	0	0	0	0	0	0	0	0	0	0	0	0	0	0
SNORD116-26	1.992897182	3.418631477	3.378043859	0.272960903	3.025873707	3.003737751	0.669833179	3.173037289	3.667147342	5.560049601	2.334592112	1.668206832	1.327413995	0.945846074	2.405469253	1.028100348	0.860197026	2.718870743	3.40021356	1.576706864	2.810484904	0.798915085	4.822775943	3.987071462	3.55374527	5.049533207	2.879041722	3.450880233	0.44296991	3.235569767	4.00301334	4.489125498	1.818547605	1.095619342	3.54397804	1.096501777	2.789968165	2.312809244	1.333307718	5.32957782	0.270268204	1.000183031	3.16749634	3.508415226	2.264267183	2.621192921	1.946186327	3.205200261	3.645214784
SNORD116-27	0	0.590039144	0	0	0.252167241	0.937298137	0	0	0	0.844591738	0	0	0	0	0.25679936	0	0	0.196014352	0.775461988	0	0.947899606	0.548696725	2.361774022	0.895711165	0.427203004	0.999665634	0.928803454	0.383651683	0	0.63094284	0.83483964	2.316495082	0.233462891	0	0.945962238	0.225944068	0	0	0	1.767562142	0	0.430398664	0	0.361519913	0.229506608	0	0	0.537239875	0.595224903
SNORD115-3	0	0	0	0	0	0	0	0	0	0	0	0	0	0	0	0	0	0.585422925	0.860680707	0	0	0	0	0	0.260059987	0	0	0	0	0	0	0	0	0	0	0	0	0	0	0	0	0	0.500708241	0	0	0	0	0	0
SNORD115-4	0	0	0	0	0	0	0	0	0	0	0	0	0	0	0	0	0	0	0	0	0	0	0	0	0	0	0	0	0	0	0	0	0	0	0	0	0	0	0	0	0	0	0	0	0	0	0	0	0
SNORD115-5	0	0	0	0	0	0	0	0	0	0	0	0	0	0	0	0	0	0	0	0	0	0	0	0	0	0	0	0	0	0	0	0	0	0	0	0	0	0	0	0	0	0	0	0	0	0	0	0	0
SNORD115-6	0	0	0	0	0	0	0	0	0	0	0	0	0	0	0	0	0	0	0	0	0	0	0	0	0	0	0	0	0	0	0	0	0	0	0	0	0	0	0	0	0	0	0	0	0	0	0	0	0
SNORD115-7	0	0	0	0	0	0	0	0	0	0	0	0	0	0	0	0	0	0	0	0	0	0	0	0	0	0	0	0	0	0	0	0	0	0	0	0	0	0	0	0	0	0	0	0	0	0	0	0	0
SNORD115-8	0	0.366941612	0	0	0	0	0	0	0	0	0	0	0	0	0	0	0	0	0.347058936	0	0	0	0	0	0	1.950291251	0	0.43212708	0	0	0	0	0	0	0	0.256229773	0	0	0	0	0	0.262117445	0.500708241	0	0.480612874	0	0	0	0
SNORD115-9	0	0	0	0	0	0	0	0	0	0	0	0	0	0	0	0	0	0	0	0	0	0	0	0	0	0	0	0	0	0	0	0	0	0	0	0	0	0	0	0	0	0	0	0	0	0	0	0	0
SNORD115-10	0	0	0	0	0	0	0	0	0	0	0	0	0	0	0	0	0	0	0	0	0	0	0	0	0	0	0	0	0	0	0	0	0	0	0	0	0	0	0	0	0	0	0	0	0	0	0	0	0
SNORD115-11	0	0	0	0	0	0	0	0	0	0	0	0	0	0	0	0	0	0	0	0	0	0	0	0	0	0	0	0	0	0	0	0	0	0	0	0	0	0	0	0	0	0	0	0	0	0	0	0	0
SNORD115-12	0	0	0	0	0	0	0	0	0	0	0	0	0	0	0	0	0	0	0	0	0	0	0	0	0	0	0	0	0	0	0	0	0	0	0	0	0	0	0	0	0	0	0	0	0	0	0	0	0
SNORD115-13	0	0	0	0	0	0	0	0	0	0	0	0	0	0	0	0	0	0	0	0	0	0	0	0	0	0	0	0	0	0	0	0	0	0	0	0	0	0	0	0	0	0	0	0	0	0	0	0	0
SNORD115-14	0	0	0	0	0	0	0	0	0	0	0	0	0	0	0	0	0	0	0	0	0	0	0	0	0	0	0	0	0	0	0	0	0	0	0	0	0	0	0	0	0	0	0	0	0	0	0	0	0
SNORD115-15	0	0	0	0	0	0	0	0	0	0	0	0	0	0	0	0	0	0	0	0	0	0	1.000671276	0	0	0	0	0	0	0	0	0	0	0	0	0	0	0	0	0	0	0	0.505921727	0	0	0	0	0	0
SNORD115-16	0	0	0	0	0	0	0	0	0	0	0	0	0	0	0	0	0	0	0	0	0	0	0	0	0	0	0	0	0	0	0	0	0	0	0	0	0	0	0	0	0	0	0	0	0	0	0	0	0
SNORD115-17	0	0	0	0	0	0	0	0	0	0	0	0	0	0	0	0	0	0	0	0	0	0	0	0	0	0	0	0	0	0	0	0	0	0	0	0	0	0	0	0	0	0	0	0	0	0	0	0	0
SNORD115-18	0	0	0	0	0	0	0	0	0	0	0	0	0	0	0	0	0	0	0	0	0	0	0	0	0	0	0	0	0	0	0	0	0	0	0	0	0	0	0	0	0	0	0	0	0	0	0	0	0
SNORD115-19	0	0	0	0	0	0	0	0	0	0	0	0	0	0	0	0	0	0	0	0	0	0	0	0	0	0	0	0	0	0	0	0	0	0	0	0	0	0	0	0	0	0	0	0	0	0	0	0	0
SNORD115-20	0	0	0	0	0	0	0	0	0	0	0	0	0	0	0	0	0	0	0	0	0	0	0	0	0	0	0	0	0	0	0	0	0	0	0	0	0	0	0	0	0	0	1.802998813	0	0	0	0	0	0
SNORD115-21	0	0	0	0	0	0	0	0	0	0	0	0	0	0	0	0	0	0.883174437	0	0	0	0	0	0	0	0	0	0	0	0.277635632	0	0	0	0	0	0	0	0	0	0	0	0	0	0	0	0	0	0	0
SNORD115-22	0	0	0	0	0	0	0	0	0	0	0	0	0	0	0	0	0	0	0	0	0	0	0	0	0	0	0	0	0	0	0	0	0	0	0	0	0	0	0	0	0	0	0	0	0	0	0	0	0
SNORD115-23	0	0	0	0	0	0	0	0	0	0	0	0	0	0	0	0	0	0	0	0	0	0	0	0	0	0	0	0	0	0	0	0	0	0	0	0	0	0	0	0	0	0	0	0	0	0	0	0	0
SNORD115-25	0	0	0	0	0	0	0	0	0	0	0	0	0	0	0	0	0	0	0	0	0	0	0	0	0	0	0	0	0	0	0	0	0	0	0	0	0	0	0	0	0	0	0	0	0	0	0	0	0
SNORD115-26	0	0	0	0	0	0	0	0	0	0	0	0	0	0	0	0	0	0	0	0	0	0	0	0	0	0	0	0	0	0	0	0	0	0	0	0	0	0	0	0	0	0	0	0	0	0	0	0	0
SNORD115-29	0	0	0	0	0	0	0	0	0	0	0	0	0	0	0	0	0	0	0	0	0	0	0	0	0	0	0	0	0	0	0	0	0	0	0	0	0	0	0	0	0	0	0	0	0	0	0	0	0
SNORD115-30	0	1.110005184	0	0	0	0	0	0.257729988	0	0.935239968	0	0	0	0	0	0	0	0.737518086	0.860680707	0	0.34056866	0	0.480771509	0	0.480324062	1.442925052	0	1.033979094	0	0.274552394	0	0	0	0	0	0	0	0	0	0	0	0	0.87169857	0	0	0	0.295553343	0	0
SNORD115-31	0	0	0	0	0	0	0	0	0	0	0	0	0	0	0	0	0	0.222589764	0	0	0	0	0.480771509	0	0	0	0	0	0	0	0	0	0	0	0	0	0	0	0	0	0	0.262117445	0	0	0	0	0.54073284	0	0
SNORD115-32	0	1.850617231	0	0	0	0	0.77077359	0.66610942	0	2.475355586	0	0	0	0	0	0	0	1.116220907	1.53791962	0.306820506	0.34056866	0	0.26032063	0	0	0.653431612	0	1.261160995	0	0	0.535227114	0.520698486	0	0	0.437247213	0	0	0	0	1.249961203	0	0	2.2431121	0	0	0	0	0	0
SNORD115-33	0.307380953	1.598037561	0	0	0	1.034801732	0	0.476321563	0.432613074	2.744441898	0	0	2.086552273	0	0	0	0	1.000690582	0.860680707	0.306820506	0	0	1.836200164	0	0.991058281	0.653431612	0	0.43212708	0	0.703859259	0	0	0	0	0	0	0	0	0.447069879	2.360378553	0	1.134500391	1.802998813	1.205276556	0	0	1.095437151	0	0
SNORD115-34	0	0	0	0	0	0	0	0	0	0	0	0	0	0	0	0	0	0	0	0	0	0	0	0	0	1.101522448	0	0	0	0	0	0	0	0	0	0	0	0	0	0	0	0	0	0	0	0	0	0	0
SNORD115-35	0	0	0	0	0	0	0	0	0	0	0	0	0	0	0	0	0	0	0	0	0	0	0	0	0.671370817	0	0	0	0	0	0	0	0	0	0	0	0	0	0	0	0	0	0	0	0	0	0	0	0
SNORD115-36	0	0	0	0	0	0	0	0	0	0	0	0	0	0	0	0	0	0	0	0	0	0	0	0	0	0	0	0	0	0	0	0	0	0	0	0	0	0	0	0	0	0	0	0	0	0	0	0	0
SNORD115-37	0	0	0	0	0	0	0	0	0	0	0	0	0	0	0	0	0	0	0	0	0	0	0	0	0	0	0	0	0	0	0	0	0	0	0	0	0	0	0	0	0	0	0	0	0	0	0	0	0
SNORD115-38	0	1.291650873	0	0	0	0	0	0	0	1.497953281	0	0	0.783772036	0.453144674	0.290820713	0	0	0	1.53791962	0.306820506	0.34056866	0	0.26032063	0	0.480324062	0	1.447089584	0.43212708	0	0	0	0.724191422	0	0	0	0	0	0	0	2.597876997	0	0.676007923	0.87169857	0	0	0	0.750235095	0	0.664888594
SNORD115-39	0	0	0	0	0	0	0	0	0	0	0	0	0	0	0	0	0	0	0	0	0	0	0	0	0	0	0	0	0	0	0	0	0	0	0	0	0	0	0	0	0	0	0	0	0	0	0	0	0
SNORD115-40	0	0	0	0	0	1.856818468	0	0	0	0	0	0	0	0	0	0	0	0	1.53791962	0	0	0.436862019	2.124878214	0	0.480324062	0.653431612	0	0	0	0	0	0	0	0	0	0	0	0	0	0	0	0	0	0	0	0	0	0	0
SNORD115-41	0	0	0	0	0	0	0	0	0	0	0	0	0	0	0	0	0	0	0	0	0	0	0	0	0	0	0	0	0	0	0	0	0	0	0	0	0	0	0	0	0	0	0	0	0	0	0	0	0
SNORD115-42	0	0	0	0	0	0	0	0	0	0	0	0	0	0	0	0	0	0	0	0	0	0	0	0	0	0	0	0	0	0	0	0	0	0	0	0	0	0	0	0	0	0	0	0	0	0	0	0	0
SNORD115-43	0	0	0	0	0	0	0	0	0	0	0	0	0	0	0	0	0	0	0	0	0	0	0	0	0	0	0	0	0	0	0	0	0	0	0	0	0	0	0	0	0	0	0	0	0	0	0	0	0
SNORD115-44	0	2.494122924	0	0	0	1.856818468	0	0	0	2.067890049	0.757410121	0	0	0	0	0	0.405762395	1.223181631	1.996972447	0	0	0	1.574076632	0	1.473920119	2.48110274	0	0.764212591	0	0	0	0	0	1.603295959	0	0	0	0.790494486	0.447069879	0	0	0	1.802998813	0.407574281	0.991565011	0	1.495104199	0	0
MIR675	0	0	0	0	0	0	0	0	0	0	0	0	0	0	0	0	0	0	0	0	0	0	0	0	0	0	0	0	0	0	0	0	0	0	0	0	0	0	0	0	0	0	0	0	0	0	0	0	0
SNORD116-28	0	0	0	0	0	0	0	0	0	0	0	0	0	0	0.25932663	0	0	0	0	0	0	0	0	0	0	0	0	0	0	0	0	0	0	0	0	0	0	0	0	0	0	0	0	0	0	0	0	0	0
SNORD116-29	0	0.640425312	1.488323047	0	0	1.008497255	0	0.249375704	0	1.678086638	0.414722406	0.296666026	0	0.439353793	0.516930025	0	0	0.402587455	0.60855607	0	0.598095227	0.227232656	0.9663036	0	0.465832203	1.074073662	0	0.743120112	0	1.007986364	0.900439391	0.50518881	0	0	0	0	0	0	0.433437438	1.685344126	0	0	0.485699038	0	0.251799821	0	0.286090192	0.321331794	0.358836794
SNORD115-48	0	0	0	0	0	0	0	0	0	0	0	0	0	0	0	0	0	0	0	0	0	0	0	0	0	0	0	0	0	0	0	0	0	0	0	0	0	0	0	0	0	0	0	0	0	0	0	0	0
PDZK1P2	0	0	0	0	0.024129129	0	0.051393842	0	0.019300575	0.012616722	0	0	0	0	0	0.017152883	0	0	0	0	0	0	0	0	0.064396903	0	0	0	0	0.011601003	0	0	0.011145635	0	0.131519579	0	0	0	0	0	0	0	0	0	0	0	0	0	0
SNORD115-24	0	0	0	0	0	0	0	0	0	0	0	0	0	0	0	0	0	0	0	0	0	0	0	0	0	0	0	0	0	0	0	0	0	0	0	0	0	0	0	0	0	0	0	0	0	0	0	0	0
SNORD115-27	0	0	0	0	0	0	0	0	0	0	0	0	0	0	0	0	0	0	0	0	0	0	0	0	0	0	0	0	0	0	0	0	0	0	0	0	0	0	0	0	0	0	0	0	0	0	0	0	0
SNORD115-28	0	0	0	0	0	0	0	0	0	0	0	0	0	0	0	0	0	0	0	0	0	0	0	0	0	0	0	0	0	0.301330366	0	0	0	0	0	0	0	0	0	0	0	0	0	0	0	0	0	0	0
SNORD115-45	0	0	0	0	0	0	0	0	0	0	0	0	0	0	0	0	0	0	0	0	0	0	0	0	0	0	0	0	0	0	0	0	0	0	0	0	0	0	0	0	0	0	0	0	0	0	0	0	0
SNORD115-47	0	0	0	0	0	0	0	0	0	0	0	0	0	0	0	0	0	0	0	0	0	0	0	0	0	0	0	0	0	0	0	0	0	0	0	0	0	0	0	0	0	0	0	0	0	0	0	0	0
DDTL	0.231989148	0.258704636	0.497069518	0	0	0.122882831	0.151672762	0.32256253	0	0.25497834	0	0.203605079	0.267722078	0.058952033	0.024076291	0.025098428	0.017546363	0.070776273	0.014707104	0.038133593	0.151006022	0.110957138	0	0.086704411	0.152675098	0.216463815	0.233436844	0.046690019	0.112249673	0.011348816	0.316582759	0.140578257	0.021724833	0.206132569	0.074985967	0.169256769	0.166761845	0.123459059	0.193715191	0	0.006676385	0	0.02237737	0.017635758	0.195624793	0	0.212214131	0.215073365	0.084956984
TLX1NB	0	0	0	0	0	0	0	0	0	0	0	0	0	0	0	0	0	0	0	0	0	0	0	0	0	0	0	0	0	0	0	0	0	0	0	0	0	0	0	0	0	0	0	0	0	0	0	0	0.018283973
NAALADL1	0.520846522	0.686919833	0.105890478	0.175226179	0.271581428	0.347171247	0.040870639	0.280821271	0.565794619	0.306407239	0.288350429	0.212738278	0.206836532	0.225179826	0.260209707	0.20367279	0.123275662	0.423419935	0.558835162	0.422126979	0.572913165	0.189419108	0.20271988	0.486855434	0.526115634	0.557831599	1.396928025	0.227145551	0.194324083	0.372129648	0.150117352	0.101588027	0.251558932	0.402061638	0.785631586	0.184491383	0.455365022	0.474753596	0.137206849	0.730309889	0.57379589	0.382954532	0.281255339	0.676040943	0.067994383	0.154135681	0.213602944	0.109589336	0.635850134
CDKN2B-AS1	0.050654038	0.043356097	0.013481945	0.053055677	0.051362516	0.151189151	0.005101529	0.114255964	0	0	0.014912805	0.010239421	0.083692916	0.100563838	0.004840626	0	0	0.094619423	0.017605696	0.010253366	0.011515055	0.011471418	0.012822322	0.014207528	0.025503994	0	0.080196048	0	0	0.071037168	0	0.032655368	0.13351831	0.0073569	0.015290573	0	0.129129202	0.069581498	0.120971809	0	0	0.025722702	0.008979891	0	0	0	0.014732593	0.011185713	0
GUSBP9	0	0	0	0	0	0	0	0	0	0	0	0	0	0	0	0	0	0	0	0	0	0	0	0	0	0	0	0	0	0	0	0	0	0	0	0	0	0	0	0	0	0	0	0	0	0	0	0	0
SIGLEC14	0.765310322	1.282687985	0.965899628	1.514225369	0.491826731	1.048498129	0.31008535	0.446682489	1.527434388	0.797749447	0.634693312	1.07766703	0.423614512	0.705730602	0.572884567	0.784937094	0.691014691	0.89199711	1.36907202	1.169974838	1.610463533	1.160359708	1.769755122	0.968635848	0.615196903	3.962503518	0.448173416	0.753645632	0.988734249	0.513035233	0	3.596033116	0.981324233	1.455570379	1.864024124	0.199727194	0.976115136	0.866234523	1.231428832	2.178491322	0.226755566	2.440596056	0.380602172	0.293546907	0.166392897	1.013866642	0.856445764	0.326562114	2.28578866
LOC100049716	0.023832564	0.014580422	0	0.012540803	0	0.026293972	0.023627059	0.029389625	0.017585716	0	0	0.011925145	0.018142315	0.018552382	0.02242605	0	0.016341166	0.082035573	0	0.011941376	0	0	0	0	0.01985236	0	0.03452882	0.017562993	0	0.021058648	0	0	0.030246518	0.033976676	0	0	0.042305133	0	0	0	0	0	0	0	0.019866299	0	0	0	0.043764106
ACOT8	0.850889267	0.752345948	1.383320796	1.011675373	0.677912159	1.317900913	0.761682812	0.667564912	1.285081735	0.864555547	0.925559777	1.142539635	0.771838548	1.381648158	0.611523497	1.143643349	0.870840061	0.690518846	0.760385084	0.787103249	0.619505517	1.025291063	1.248291672	1.217078459	0.663200881	1.011194239	0.981011704	0.768481409	1.043600451	1.445098824	1.305579982	1.060530819	1.513508031	0.688273653	0.424714205	0.859441861	0.87025742	0.48723845	1.124720735	1.04352999	1.100400728	0.633368449	0.876405483	0.803469938	0.979346136	0.768021016	0.751831011	1.161168831	0.946909688
ABI1	4.313889342	3.859822971	4.086643488	4.024082208	4.461264234	3.677535081	3.47237099	4.374305734	4.276537027	3.33937326	3.77536805	4.352200703	4.817578223	4.030761437	4.225464213	4.127418911	4.099213754	3.895735993	4.903286135	4.197900895	3.590573051	4.497561949	3.972763467	3.892574579	3.871686864	4.018680378	4.687037291	4.383365214	4.779308444	4.00328573	3.791998046	3.661036671	3.880156128	3.85838231	3.997149775	4.3093292	4.229019091	3.804453924	3.696912244	3.796609036	4.729375383	4.078253381	4.18341719	4.294647188	4.596578077	3.808265593	4.142572812	4.034689486	3.951247682
GNPDA1	2.358043484	2.6809113	2.507924244	1.983444105	3.666487355	1.545838544	2.736524775	2.779806971	1.896008212	1.488451967	2.613913187	2.104726216	3.3441843	2.048049697	1.945939713	2.020529454	2.05228116	1.62725573	1.747588027	1.655587085	1.662127216	2.574608995	2.446256994	2.193181054	1.76775801	2.759780947	1.570139133	2.130162058	1.629352329	2.571282958	1.576181053	2.101355317	2.201707858	1.727076982	1.970603329	3.22098385	1.57698911	1.700151167	2.156247418	1.572422924	2.318992707	2.844043304	2.463781691	2.460340265	3.152365251	2.578027787	1.610901957	2.539338784	1.449661502
MIMT1	0	0	0	0	0	0	0	0	0	0	0	0	0	0	0	0	0	0	0	0	0	0	0	0	0	0	0	0	0	0	0	0	0	0	0	0	0	0	0	0	0	0	0	0	0	0	0	0	0
KCNE3	1.363425922	0.503579092	0.8612019	0.538161812	0.570840172	0.548177865	0.256901917	0.725129113	1.194656516	0.653135058	1.207510108	0.258161343	0.480401156	0.223499187	0.823363873	0.533958761	0.502235639	0.549342266	1.088109487	0.810020841	0.423698896	1.278803959	0.708243895	1.223412942	2.153969877	0.589741988	2.263046025	1.012013185	0.841261698	0.387298054	0.51793653	0.449640983	0.74182451	0.668863908	0.576962125	0.598297178	0.71554559	0.673040049	0.30202136	0.941404408	0.291149936	0.876172867	0.58371209	0.22116261	0.545313071	0.546505667	0.51718606	0.59565322	0.409671846
ZBTB33	3.627769886	3.51775572	4.20800778	3.232449595	3.55594892	3.380990186	3.466730268	3.178127738	2.56488377	3.094622484	3.365258513	3.234565509	3.836496786	3.025235249	3.551562115	3.892838376	2.860195041	2.980352141	3.514146593	2.666280513	2.52950634	3.54431779	3.881295466	2.847502793	3.716932303	3.112467241	3.305636319	3.192951086	3.134844168	3.972481782	2.787327276	2.934193982	2.958996923	2.568818971	3.012774899	3.82236541	3.44770964	3.428744803	3.348844307	2.167502981	3.348151443	2.982801437	3.180472412	3.773313654	3.615064432	3.445672519	3.184590448	3.390132898	2.694618008
SNHG8	0.065077809	0	0	0.164688225	0.14582054	0.071694545	0.156203153	0.105696333	0.048198871	0	0	0	0.14426298	0	0.148599151	0	0	0.068498456	0.037625596	0.064949011	0.07277381	0.072503775	0.054396129	0.045368719	0.157233827	0.078147161	0.047607559	0.183602578	0.170173508	0	0	0.030144646	0.027951351	0	0.048787403	0.07949489	0.039107266	0	0	0	0.099994593	0.107592542	0.057014838	0.088730667	0.054375418	0	0.031520904	0.070734717	0.295745633
LOC100093631	1.767444174	1.678574009	2.292033335	1.454329573	2.447266101	3.655587175	1.871705893	3.189174992	1.348035418	2.252398216	2.295250112	1.784250616	2.828400623	1.623194725	1.935688244	2.041397013	1.5527342	1.994040418	2.254610781	1.412569519	1.706534309	2.003907603	2.900414617	2.513216566	2.504110338	3.267649872	2.484061185	1.881908817	1.605927545	2.338021575	2.612482323	2.83813739	2.831240248	2.326161306	2.140493949	2.87968395	1.400105216	1.864386408	2.102119199	2.245054599	2.461825002	2.182910126	2.248596004	3.10274154	2.267814518	1.972082916	2.264391614	2.03454306	2.215387302
GS1-600G8.3	0.012436971	0.475816227	0	0.025952977	0.045347295	0	0.012329309	0.040578587	0	0	0	0	0	0	0.145167038	0.048189832	0	0.01744476	0	0.012411906	0	4.280898144	0	0	0	0	0	0	0.17029246	0	0	0.022683995	0.021029579	1.772056887	0.036771237	0.010187247	0	0.110780716	0.018983071	0	0.193639626	0	0	0.050617509	0	0.016105715	0.011909974	0	0.045468977
CDH3	5.636154167	4.617893793	3.756455045	7.574425962	5.682659515	2.133919063	4.842002262	5.218248287	5.742515444	3.635459741	5.906583973	3.598094803	4.655948701	7.056900483	4.166728735	4.92600154	7.98300203	6.040569589	6.200072459	8.323855126	3.682072932	3.716242689	3.859105044	3.946837109	2.681851634	3.320043575	3.615588108	4.289631247	2.947313155	5.053929423	4.570819535	5.526357165	6.988926232	3.204027764	6.043889639	4.038596218	5.812532701	4.132523452	1.731091106	5.679916813	6.881730494	5.379939589	5.380530895	4.69786848	5.416321293	3.140380652	6.424682614	3.950136705	2.53593678
TANK	3.652996035	3.158953667	3.90497958	3.919683278	4.369433269	4.045575666	3.470043198	4.805444232	3.416803149	3.944211821	3.603307241	3.287619869	3.614454066	3.562998958	3.769545869	3.257639544	4.131901035	4.279159925	4.184963859	3.813957707	3.863577907	3.851964627	3.72888948	3.787456882	4.033060196	3.859251843	3.577448205	3.526217584	3.976734609	4.040836611	3.044844283	3.468913479	4.169045505	4.047925681	4.517598179	4.521132723	4.174570668	3.752788922	3.301178202	4.104706246	3.719640695	4.393570895	4.149119142	4.395119698	4.157807852	4.232968321	4.024460926	3.935694778	3.221475659
TTTY21B	0	0	0	0	0	0	0	0	0	0	0	0	0	0	0	0	0	0	0	0	0	0	0	0	0	0	0	0	0	0	0	0	0	0	0	0	0	0	0	0	0	0	0	0	0	0	0	0	0
TTTY1B	0	0	0	0	0	0	0	0	0	0	0	0	0	0	0	0	0	0	0	0	0	0	0	0	0	0	0	0	0	0	0	0	0	0	0	0	0	0	0	0	0	0	0	0	0	0	0	0	0
TTTY2B	0	0	0	0	0	0	0	0	0	0	0	0	0	0	0	0	0	0	0	0	0	0	0	0	0	0	0	0	0	0	0	0	0	0	0	0	0	0	0	0	0	0	0	0	0	0	0	0	0
TTTY8B	0	0	0	0	0	0	0	0	0	0	0	0	0	0	0	0	0	0	0	0	0	0	0	0	0	0	0	0	0	0	0	0	0	0	0	0	0	0	0	0	0	0	0	0	0	0	0	0	0
TTTY7B	0	0	0	0	0	0	0	0	0	0	0	0	0	0	0	0	0	0	0	0	0	0	0	0	0	0	0	0	0	0	0	0	0	0	0	0	0	0	0	0	0	0	0	0	0	0	0	0	0
TTTY23B	0	0	0	0	0	0	0	0	0	0	0	0	0	0	0	0	0	0	0	0	0	0	0	0	0	0	0	0	0	0	0	0	0	0	0	0	0	0	0	0	0	0	0	0	0	0	0	0	0
LOC100101148	0	0	0	0	0	0	0	0.051943193	0	0	0.090454207	0	0.225357289	0	0.059160803	0	0	0	0	0	0	0	0	0.086281193	0	0	0	0	0	0	0	0	0	0.045215568	0	0	0	0	0	0	0	0.103914678	0	0	0.103124713	0	0	0	0
HAVCR1P1	0	0	0.574512098	0	0	0	0	0.140438162	0	0.021338464	0.319760164	0	0.033616877	0	0	0	0	0	0	0	0	0.032957679	0	0	0	0	0	0.064379756	0	0	0.121737604	0.136713724	0	0	0	0	0	0.06719189	0.066910249	0	0	0	0.038590032	0	0	0	0	0	0
POM121C	2.343580604	2.731000915	2.494907453	2.561612301	2.521426957	2.793164425	2.871131877	2.515108615	2.084113075	2.253405704	2.941022411	2.23599168	2.829301276	2.769518957	2.632065376	2.698953172	2.572282058	2.165722214	2.127511104	2.481055155	2.312398089	2.365173653	2.868655104	2.110396804	2.577971706	2.773249267	3.202476775	2.897320239	2.574396724	3.65270173	2.778375724	2.791010201	3.587363317	2.656776463	2.127787162	2.820916938	2.406871649	2.117355605	2.890761581	2.375397739	2.504776705	2.284630536	3.009357832	3.132355409	2.750394924	2.5714746	2.229811745	2.886055082	2.546401358
PMS2P7	0	0	0	0	0	0	0	0	0	0.059343705	0	0.020804759	0	0	0	0.027238575	0	0	0	0.020832988	0.023386003	0	0	0	0.017385703	0	0.030257641	0	0	0.036653333	0	0.056606277	0	0	0	0.067247021	0	0	0	0	0	0	0.205136557	0.111228076	0	0	0	0	0
ZSCAN30	0.45846033	0.85115485	0.298039696	0.822713799	0.644969775	0.730066485	0.453321544	0.884130143	0.675326959	0.606220205	0.548324466	0.457129813	0.425503581	0.688903502	1.003121196	0.432012113	0.34536696	0.590653368	0.666275862	0.520212585	0.685185082	0.416850776	0.577880906	0.700658299	0.619160938	0.850490933	0.728236323	0.551209111	0.181593924	0.852721095	0.800641938	0.381996366	0.907780141	0.515094195	0.682008475	0.792753806	0.628196135	0.549253966	0.53228243	1.126259703	0.65770691	0.443066475	0.503355283	1.118536347	0.904921981	0.372806768	0.378267486	0.601098975	0.572929647
LOC100101478	0	0	0	0	0	0.031341927	0	0	0	0	0	0.014228147	0.021637013	0	0	0	0	0.010044479	0	0	0.015997949	0	0.011898406	0	0	0	0	0.020946906	0	0	0	0	0	0	0	0	0.016987418	0	0	0.027495962	0	0	0	0	0.011893809	0	0	0	0
MCTS2P	2.648063738	2.269414732	2.20088825	1.925172473	2.117096361	1.725274554	2.021427098	1.832538321	1.687697556	2.096413384	1.690147486	2.247013824	2.628503005	1.875353622	2.620907458	2.297240483	1.982631455	1.743254595	2.385794397	2.369889424	1.671700194	1.698979105	2.689326428	2.07509698	2.004200103	2.378368183	2.025455366	2.280016724	2.191656406	2.698343372	2.394592081	2.13001239	1.625769964	1.703912733	1.485017723	2.356695927	2.4608941	2.299328888	2.093014799	2.199236697	1.895080046	1.763464646	2.416563662	2.381727043	2.636027664	1.716787166	1.208530333	2.910936635	2.364113431
GAGE8	0	0	0	0	0	0	0	0	0	0	0	0	0	0	0	0	0	0	0	0	0	0	0	0	0	0	0	0	0	0	0	0	0	0	0	0	0	0	0	0	0	0	0	0	0	0	0	0	0
ANKRD26P3	0	0	0	0	0.006934851	0	0	0	0	0	0	0	0	0	0	0	0	0	0	0	0	0	0	0	0	0	0	0	0	0	0	0	0	0	0.011196567	0	0	0	0	0	0	0.00631199	0	0	0	0	0	0	0
SRA1	1.679520488	2.054507752	1.455917277	1.861992326	1.830638801	1.685625123	1.641923145	2.007191455	1.882431591	1.527620468	1.945100461	1.790174281	1.83158021	2.160324041	2.055288527	1.740576662	2.23799374	1.738436591	1.709316206	2.281751126	1.606890265	1.727760926	1.20157001	2.23046717	1.784426194	1.980068291	1.933742147	1.681707339	2.265532888	2.140520865	1.876205171	1.715891799	2.602792468	1.946327016	1.832606251	1.663933723	2.017786211	1.646322925	1.740901648	2.251236476	2.057383685	1.537103958	1.97655902	1.786614177	1.989338493	1.685729447	1.726402051	1.576556263	1.490003828
SNORD119	0	0	0	0	0	0	0	0	0	0	0	0	0	0	0	0	0	0	0	0	0	0	0	0	0	0	0	0	0	0	0	0	0	0	0	0	0	0	0	0	0	0	0	0	0	0	0	0	0
SNORD121A	0	0	0	0	0	0	0	0	0	0	0	0	0	0	0	0	0	0	0	0	0	0	0	0	0	0	0	0	0	0	0	0	0	0	0	0	0	0	0	0	0	0	0	0	0	0	0	0	0
SNORD125	0	0	0	0	0	0	0	0	0	0	0	0	0	0	0	0	0	0	0	0	0	0	0	0	0	0	0	0	0	0	0	0	0	0	0	0	0	0	0	0	0	0	0	0	0	0	0	0	0
SNORD19B	0	0	0	0	0	0	0	0	0	0	0	0	0	0	0	0	0	0	0	0	0	0	0	0	0	0	0	0	0	0	0	0	0	0	0	0	0	0	0	0	0	0	0	0	0	0	0	0	0
SNORD105B	0	0	0	0	0	0	0	0	0	0	0	0	0.40227941	0	0	0	0	0	0.313133866	0	0	0	0	0	0	0	0	0	0	0	0	0.255443412	0	0	0	0	0	0	0	0	0	0	0	0	0	0	0	0	0
SNORD123	0	0	0	0	0	0	0	0	0	0	0	0	0	0	0	0	0	0	0	0	0	0	0	0	0	0	0	0	0	0	0	0	0	0	0	0	0	0	0	0	0	0	0	0	0	0	0	0	0
UCKL1-AS1	0	0	0	0.008223008	0.007235106	0	0	0	0	0	0	0	0.011903864	0	0.007379825	0	0	0	0.008981708	0.023361881	0	0.011668716	0	0	0	0	0	0.011522954	0	0	0	0	0	0	0	0	0.00933906	0	0	0.015141048	0.008134307	0.006585339	0	0	0.006533584	0	0	0.008541989	0.019265588
SNORD127	0	0	0	0	0	0	0	0	0	0	0	0	0	0	0	0	0	0	0	0	0	0	0	0	0	0	0	0	0	0	0	0	0	0	0	0	0	0	0	0	0	0	0	0	0	0	0	0	0
SNORD126	0	0.310205161	0	0	0.240434866	0	0	0	0	0	0	0.6672583	0	0	0.636873881	0	0	0	0.744842866	0.258561472	0	0.525459335	0	0.347501571	0	0	0	0	0	0.230969789	0	0	0	0	0	0	0	0	0.379498061	0	0	0	0	0	0.218750339	0	0	0	0
SNORD11B	0	0	0	0	0	0	0	0	0	0	0	0	0	0	0	0	0	0	0	0	0	0	0	0	0	0	0	0	0	0	0	0	0	0	0	0	0	0	0	0	0	0	0	0	0	0	0	0	0
SNORD12B	1.093743447	1.253026386	1.992826613	1.130301632	0.904218288	0.875774176	0.459225302	1.738014707	2.292004022	2.728625611	0.350316888	1.091144899	0	0.9117693	1.874608997	0.579606881	0.601353717	0.948370589	1.662277515	1.43187054	1.042540981	0.883351851	2.25648863	1.207200618	0.394526645	3.632556699	0.632102331	0.875042963	1.438168519	2.060302623	3.027125259	2.669818791	2.228670231	0.623797364	1.268553545	0.550096697	0.292967991	1.112233201	0.366480746	1.832051732	1.565745629	0.561544995	0.411768005	1.201304987	2.47602891	2.147867493	0.785765046	1.287585066	2.559215852
SNORD111B	0	0	0	0	0	0	0	0	0	0	0	0	0	0	0	0	0	0	0	0	0	0	0	0	0	0	0	0	0	0	0	0	0	0	0	0	0	0	0	0	0	0	0	0	0	0	0	0	0
LINC00577	0	0	0	0	0	0	0	0	0	0	0	0	0	0	0	0	0	0	0	0	0	0	0	0	0	0	0	0	0	0	0	0	0	0	0	0	0	0	0	0	0	0	0	0	0	0	0	0	0
LINC00583	0	0	0	0	0	0	0	0	0	0	0	0	0	0	0	0	0	0	0	0	0	0	0	0	0	0	0	0	0	0	0	0	0	0	0	0	0	0	0	0	0	0	0	0	0	0	0	0	0
TMEM170B	0.444728178	0.924222862	0.442310597	0.440055988	0.126659598	0.902217246	0.07419038	0.611723524	0.81560413	0.494663592	0.513326471	0.401217894	0.445968666	0.45845063	0.680754636	0.414610498	0.13089101	0.727082535	0.389724136	0.166611002	0.474328921	0.782768473	0.34901247	0.365630656	0.467936428	0.42890153	0.589627696	0.585307081	0.474406261	0.635693562	0.528247415	0.111689183	0.757738662	0.568951215	0.706155763	0.266268491	0.625785294	0.377069628	0.729942368	0.867093598	0.397035164	0.493448355	0.201168669	0.248208407	0.423324902	0.238862469	0.213567031	0.547228706	0.467089309
FAM138E	0	0	0	0	0	0	0	0	0	0	0	0	0	0	0	0	0	0	0	0	0	0	0	0	0	0	0	0	0	0	0	0	0	0	0	0	0	0	0	0	0	0	0	0	0	0	0	0	0
SNORD58C	0	0	0	0	0	0	0	0	0	0	0	0	0	0	0	0	0	0	0	0	0	0	0	0	0	0	0	0	0	0	0	0	0	0	0	0	0	0	0	0	0	0	0	0	0	0	0	0	0
SCARNA27	0	0	0	0	0	0	0	0	0	0	0.535398657	0	0.955505981	0	0.368143995	0	0	0	0	0	0.230544226	0.427859729	0	0	0	0	0	0	0	0	0	0	0.177653869	0	0.546744542	0	0	0	0	0	0	0	0	0	0	0	0	0.418572806	0
SNORA84	0.370506722	0	0	0	0.182678163	0	0.195512184	0	0	0.357503793	0	0.369399878	0.289782814	0.295742727	0.498850953	0	0	0.269883643	0.223642057	0	0.219286371	0.284566304	0.16596709	0	0	0.436396057	0	0	0.338933193	0	0	0.181407597	0.168829506	0	0	0	0.231887752	0	0.291568359	0	0.382530171	0.167150026	0	0	0	0	0	0.213433528	0.784003991
SNORA36C	0	0	0	0	0.189365205	0	0.202636871	0	0	0	0	0	0	0.306150387	0	0	0	0.146489798	0	0.203908259	0	0	0.591412507	0.507210671	0	0	0.288320003	0	0.350684547	0	0.364852209	0	0	0	0	0	0	0	0	0	0	0	0	0	0.172015275	0	0	0.221162644	0.247958639
SNORA38B	1.218851068	1.056221444	1.350658774	0.388764641	0	0.72381819	0	0.313841646	0.723924447	0.191144147	0	1.020833769	0.9233896	0	0.636873881	0.254481918	0	0.142262457	1.233632545	0	0.412296399	0.909798891	0.79663849	0.268154643	0.576114192	0	0	0	0.341219737	0.333922182	0.355050122	0.959795191	0.322127906	0.50800873	0.286787068	0.164444783	0.233509654	0	0.745883241	0.362235296	0.688719862	0.319083234	0	0.266393143	0.167093066	0	0.509653518	0.715989012	2.032570415
SNORA70B	0	0	0	0	0	0	0	0	0	0	0	0	0	0	0	0	0	0	0	0	0	0	0	0	0	0	0	0	0	0	0	0	0.167640021	0	0	0	0	0	0	0	0	0	0	0	0	0	0	0	0
SNORA70C	0	0	0	0	0	0	0	0	0	0	0	0	0	0	0	0	0	0	0	0	0	0	0	0	0	0	0	0	0	0	0	0	0	0	0	0	0	0	0	0	0	0	0	0	0	0	0	0	0
SNORA11B	0.205792996	0.95231938	2.330071001	0.215024884	0.771320673	0.420724193	0.541972296	0.589918148	0	0.372386677	0.531872449	0.818854467	0.302132989	0	0.365583253	0	0.27465666	0.621592873	0.767568116	0	0.600021554	0.296716221	0.595227842	0.27775681	0.173176163	1.077052669	0.531986194	0.537010767	0.353133777	0.491630607	0	0.642729191	0.475119867	0	0.543156783	0	0.449130448	0.771197283	0	0.374792242	0.21286231	0.174587378	0.342433396	0.275938068	0.595038612	0.261591666	0	0.415709162	1.093569101
SNORA11C	0	0	0	0	0	0	0	0	0	0	0	0	0	0	0	0	0	0	0	0	0	0	0	0	0	0	0	0	0	0	0	0	0	0	0	0	0	0	0	0	0	0	0	0	0	0	0	0	0
SNORA11D	0	0	0	0	0	0	0	0	0	0	0	0	0	0	0	0	0	0	0	0	0	0	0	0	0	0	0	0	0	0	0	0	0	0	0	0	0	0	0	0	0	0	0	0	0	0	0	0	0
HOTAIR	0.009861135	0.023936894	0.025766225	0	0	0	0	0	0	0	0	0	0.044414464	0	0	0	0.013470847	0	0	0	0	0	0	0	0.016368794	0	0	0	0	0	0.018596531	0	0.008366309	0	0	0	0.034929095	0	0	0	0.020376489	0	0	0	0	0	0	0	0
ZGLP1	0.055663066	0.66695271	0.445444162	0.181443268	0.493682755	0.453343811	0.184574114	0.422468243	0.248850403	0.432371133	0.753834432	0.185501445	1.134497866	0.297767059	1.623438717	0.47073423	0.312799095	0.195458846	0.225210673	0.547223174	0.274420552	0.320760403	0.10259754	1.034615663	0.187853929	0.307153041	0.263290321	0.317148859	0.300123996	0.554621978	0.832917588	0.038437536	0.322127906	0.189913523	0.140948159	0.122392789	0.189733828	0.294710793	0.293566928	0.523700261	0.407430431	0.429270546	0.310994787	0.148164097	0.238906239	0.189368948	0.260303335	0.37838305	0.241038427
FAM86JP	0.849842585	2.35078491	1.289704633	0.511213729	0.967802191	1.234973517	0.619344506	1.445034716	0.768553589	1.052092027	1.503254888	0.638783839	0.410059787	1.85027894	0.58518494	1.425349369	0.454068867	0.673848198	0.722859037	0.47180715	1.036479836	0.836257695	0.850596999	0.876847085	0.572811934	1.454141115	1.034732788	1.043063255	0.847194542	1.159274607	0.563110636	1.955816	1.56035579	0.947545901	0.328092035	0.682586702	0.293336189	0.872639572	1.558020855	0.671774296	0.624961275	0.97128286	1.061311996	0.872112409	0.993157726	1.162858458	0.491249115	1.367728546	0.992060694
LOC100125918	0	0	0	0	0	0	0	0	0	0	0	0	0	0	0	0	0	0	0	0	0	0	0	0	0	0	0	0	0	0	0	0	0	0	0	0	0	0	0	0	0	0	0	0	0	0	0	0	0
FMR1-AS1	0	0	0	0	0	0	0	0	0	0	0	0	0	0	0	0	0	0	0	0	0	0	0	0.012335532	0	0	0.00649033	0.006563587	0	0	0	0	0.003788168	0	0	0	0	0	0	0	0	0	0	0	0	0	0	0.004863437	0
MIR298	0	0	0	0	0	0	0	0	0	0	0	0	0	0	0	0	0	0	0	0	0	0	0	0	0	0	0	0	0	0	0	0	0	0	0	0	0	0	0	0	0	0	0	0	0	0	0	0	0
MIR300	0	0	0	0	0	0	0	0	0	0	0	0	0	0	0	0	0	0	0	0	0	0	0	0	0	0	0	0	0	0	0	0	0	0	0	0	0	0	0	0	0	0	0	0	0	0	0	0	0
VTRNA2-1	4.21136181	3.1435584	4.201179304	3.813898284	2.254061677	3.196984935	2.990746995	4.501596994	4.563890799	1.855207915	4.025616655	2.888283079	3.868871666	2.546352887	5.767537561	1.602694853	1.764236347	5.181649789	3.823511451	3.887222305	3.966068933	3.913122181	3.753348966	5.862003146	3.819652113	5.021275619	4.025962868	2.750012705	3.736325203	6.424793777	4.661584016	2.538928421	4.060553758	3.728723558	4.180100448	1.081059019	4.778107091	4.724044594	1.315798881	5.73790632	3.497929106	1.978468773	2.245638674	4.263264045	3.90106554	3.01245211	3.992272625	2.203212395	2.650930293
MIR509-2	0	0	0	0	0	0	0	0	0	0	0	0	0	0	0	0	0	0	0	0	0	0	0	0	0	0	0	0	0	0	0	0	0	0	0	0	0	0	0	0	0	0	0	0	0	0	0	0	0
MIR450B	0	0	0	0	0	0	0	0	0	0	0	0	0	0	0	0	0	0	0	0	0	0	0	0	0	0	0	0	0	0	0	0	0	0	0	0	0	0	0	0	0	0	0	0	0	0	0	0	0
MIR890	0	0	0	0	0	0	0	0	0	0	0	0	0	0	0	0	0	0	0	0	0	0	0	0	0	0	0	0	0	0	0	0	0	0	0	0	0	0	0	0	0	0	0	0	0	0	0	0	0
MIR891B	0	0	0	0	0	0	0	0	0	0	0	0	0	0	0	0	0	0	0	0	0	0	0	0	0	0	0	0	0	0	0	0	0	0	0	0	0	0	0	0	0	0	0	0	0	0	0	0	0
MIR888	0	0	0	0	0	0	0	0	0	0	0	0	0	0	0	0	0	0	0	0	0	0	0	0	0	0	0	0	0	0	0	0	0	0	0	0	0	0	0	0	0	0	0	0	0	0	0	0	0
MIR892B	0	0	0	0	0	0	0	0	0	0	0	0	0	0	0	0	0	0	0	0	0	0	0	0	0	0	0	0	0	0	0	0	0	0	0	0	0	0	0	0	0	0	0	0	0	0	0	0	0
MIR541	0	0	0	0	0	0	0	0	0	0	0	0	0	0	0	0	0	0	0	0	0	0	0	0	0	0	0	0	0	0	0	0	0	0	0	0	0	0	0	0	0	0	0	0	0	0	0	0	0
MIR875	0	0	0	0	0	0	0	0	0	0	0	0	0	0	0	0	0	0	0	0	0	0	0	0	0	0	0	0	0	0	0	0	0	0	0	0	0	0	0	0	0	0	0	0	0	0	0	0	0
MIR876	0	0	0	0	0	0	0	0	0	0	0	0	0	0	0	0	0	0	0	0	0	0	0	0	0	0	0	0	0	0	0	0	0	0	0	0	0	0	0	0	0	0	0	0	0	0	0	0	0
MIR147B	0	0	0	0	0	0	0	0	0	0	0	0	0	0	0	0	0	0	0	0	0	0	0	0	0	0	0	0	0	0	0	0	0	0	0	0	0	0	0	0	0	0	0	0	0	0	0	0	0
MIR744	0	0	0	0	0	0	0	0	0	0	0	0	0	0	0	0	0	0	0	0	0	0	0	0	0	0	0	0	0	0	0	0	0	0	0	0	0	0	0	0	0	0	0	0	0	0	0	0	0
MIR877	0	0	0	0	0	0	0	0	0	0	0	0	0	0	0	0	0	0	0	0	0	0	0	0	0	0	0	0	0	0	0	0	0	0	0	0	0	0	0	0	0	0	0	0	0	0	0	0	0
MIR665	0	0	0	0	0	0	0	0	0	0	0	0	0	0	0	0	0	0	0	0	0	0	0	0	0	0	0	0	0	0	0	0	0	0	0	0	0	0	0	0	0	0	0	0	0	0	0	0	0
MIR873	0	0	0	0	0	0	0	0	0	0	0	0	0	0	0	0	0	0	0	0	0	0	0	0	0	0	0	0	0	0	0	0	0	0	0	0	0	0	0	0	0	0	0	0	0	0	0	0	0
MIR374B	0	0	0	0	0	0	0	0	0	0	0	0	0	0	0	0	0	0	0	0	0	0	0	0	0	0	0	0	0	0	0	0	0	0	0	0	0	0	0	0	0	0	0	0	0	0	0	0	0
MIR301B	0	0	0	0	0	0	0	0	0	0	0	0	0	0	0	0	0	0	0	0	0	0	0	0	0	0	0	0	0	0	0	0	0	0	0	0	0	0	0	0	0	0	0	0	0	0	0	0	0
MIR216B	0	0	0	0	0	0	0	0	0	0	0	0	0	0	0	0	0	0	0	0	0	0	0	0	0	0	0	0	0	0	0	0	0	0	0	0	0	0	0	0	0	0	0	0	0	0	0	0	0
MIR920	0	0	0	0	0	0	0	0	0	0	0	0	0	0	0	0	0	0	0	0	0	0	0	0	0	0	0	0	0	0	0	0	0	0	0	0	0	0	0	0	0	0	0	0	0	0	0	0	0
MIR922	0	0	0	0	0	0	0	0	0	0	0	0	0	0	0	0	0	0	0	0	0	0	0	0	0	0	0	0	0	0	0	0	0	0	0	0	0	0	0	0	0	0	0	0	0	0	0	0	0
MIR924	0	0	0	0	0	0	0	0	0	0	0	0	0	0	0	0	0	0	0	0	0	0	0	0	0	0	0	0	0	0	0	0	0	0	0	0	0	0	0	0	0	0	0	0	0	0	0	0	0
MIR934	0	0	0	0	0	0	0	0	0	0	0	0	0	0	0	0	0	0	0	0	0	0	0	0	0	0	0	0	0	0	0	0	0	0	0	0	0	0	0	0	0	0	0	0	0	0	0	0	0
MIR935	0	0	0	0	0	0	0	0	0	0	0	0	0	0	0	0	0	0	0	0	0	0	0	0	0	0	0	0	0	0	0	0	0	0	0	0	0	0	0	0	0	0	0	0	0	0	0	0	0
MIR936	0	0	0	0	0	0	0	0	0	0	0	0	0	0	0	0	0	0	0	0	0	0	0	0	0	0	0	0	0	0	0	0	0	0	0	0	0	0	0	0	0	0	0	0	0	0	0	0	0
MIR938	0	0	0	0	0	0	0	0.254883559	0	0	0	0	0	0	0	0	0	0	0	0	0	0	0	0	0	0	0	0	0	0	0	0	0	0	0	0	0	0	0	0	0	0	0	0	0	0	0	0	0
MIR940	0	0	0	0	0	0	0	0	0	0	0	0	0	0	0	0	0	0	0	0	0	0	0	0	0	0	0	0	0	0	0	0	0	0	0	0	0	0	0	0	0	0	0	0	0	0	0	0	0
MIR941-1	0	0	0.523321087	0.231998835	0.205954089	0	0.22030216	0.185339321	0	0.213915144	0	0	0	0	0.555402196	0.284086459	0	0	0.465938797	0.87218869	0	0	0.636322235	0	0	0	0.312683263	0.794320477	0	0.666892098	0	0	0.190454694	0	0	0.184233935	0.260888182	0.328486484	0.32722578	0.40273064	0.229678756	0	0	0.75393801	0.759312031	0	0	0.240312694	0
MIR941-4	0	0	0	0	0	0	0	0	0	0	0	0	0	0	0	0	0	0	0	0.221676104	0	0	0	0	0	0	0	0	0	0	0	0	0	0	0	0	0	0	0	0	0	0	0	0	0	0	0	0	0
MIR942	0	0	0	0	0	0	0	0	0	0	0	0	0	0	0	0	0	0	0	0	0	0	0	0	0	0	0	0	0	0	0	0	0	0	0	0	0	0	0	0	0	0	0	0	0	0	0	0	0
MIR943	0	0	0	0	0	0	0	0	0	0	0	0	0	0	0	0	0	0	0	0	0	0	0	0	0	0	0	0	0	0	0	0	0	0	0	0	0	0	0	0	0	0	0	0	0	0	0	0	0
MIR708	0	0	0	0	0	0	0	0	0	0	0	0	0	0	0	0	0	0	0	0	0	0	0	0	0	0	0	0	0	0	0	0	0	0	0	0	0	0	0	0	0	0	0	0	0	0	0	0	0
MIR885	0	0	0	0	0	0	0	0	0	0	0	0	0	0	0	0	0	0	0	0	0	0	0	0	0	0	0	0	0	0	0	0	0	0	0	0	0	0	0	0	0	0	0	0	0	0	0	0	0
MIR543	0	0	0	0	0	0	0	0	0	0	0	0	0	0	0	0	0	0	0	0	0	0	0	0	0	0	0	0	0	0	0	0	0	0	0	0	0	0	0	0	0	0	0	0	0	0	0	0	0
MIR208B	0	0	0	0	0	0	0	0	0	0	0	0	0	0	0	0	0	0	0	0	0	0	0	0	0	0	0	0	0	0	0	0	0	0	0	0	0	0	0	0	0	0	0	0	0	0	0	0	0
MIR509-3	0	0	0	0	0	0	0	0	0	0	0	0	0	0	0	0	0	0	0	0	0	0	0	0	0	0	0	0	0	0	0	0	0	0	0	0	0	0	0	0	0	0	0	0	0	0	0	0	0
MIR937	0	0	0	0	0	0	0	0	0	0	0	0	0	0	0	0	0	0	0	0	0	0	0	0	0	0	0	0	0	0	0	0	0	0	0	0	0	0	0	0	0	0	0	0	0	0	0	0	0
MIR941-2	0	0	0	0	0	0	0	0	0	0	0	0	0	0	0	0	0	0	0	0	0	0	0	0	0	0	0	0	0	0	0	0	0	0	0	0	0	0	0	0	0	0	0	0	0	0	0	0	0
MIR944	0	0	0	0	0	0	0	0	0	0	0	0	0	0	0	0	0	0	0	0	0	0	0	0	0	0	0	0	0	0	0	0	0	0	0	0	0	0	0	0	0	0	0	0	0	0	0	0	0
MIR891A	0	0	0	0	0	0	0	0	0	0	0	0	0	0	0	0	0	0	0	0	0	0	0	0	0	0	0	0	0	0	0	0	0	0	0	0	0	0	0	0	0	0	0	0	0	0	0	0	0
MIR892A	0	0	0	0	0	0	0	0	0	0	0	0	0	0	0	0	0	0	0	0	0	0	0	0	0	0	0	0	0	0	0	0	0	0	0	0	0	0	0	0	0	0	0	0	0	0	0	0	0
MIR874	0	0	0	0	0	0	0	0	0	0	0	0	0	0	0	0	0	0	0	0	0	0	0	0	0	0	0	0	0	0	0	0	0	0	0	0	0	0	0	0	0	0	0	0	0	0	0	0	0
MIR889	0	0	0	0	0	0	0	0	0	0	0	0	0	0	0	0	0	0	0	0	0	0	0	0	0	0	0	0	0	0	0	0	0	0	0	0	0	0	0	0	0	0	0	0	0	0	0	0	0
MIR190B	0	0	0	0	0	0	0	0	0	0	0	0	0	0	0	0	0	0	0	0	0	0	0	0	0	0	0	0	0	0	0	0	0	0	0	0	0	0	0	0	0	0	0	0	0	0	0	0	0
MIR887	0	0	0	0	0	0	0	0	0	0	0	0	0	0	0	0	0	0	0	0	0	0	0	0	0	0	0	0	0	0	0	0	0	0	0.451500753	0	0	0	0	0	0	0	0	0	0	0	0	0	0
MIR760	0	0	0	0	0	0	0	0	0	0	0	0	0	0	0	0	0	0	0	0	0	0	0	0	0	0	0	0	0	0	0	0	0	0	0	0	0	0	0	0	0	0	0	0	0	0	0	0	0
MIR921	0	0	0	0	0	0	0	0	0	0	0	0	0	0	0	0	0	0	0	0	0	0	0	0	0	0	0	0	0	0	0	0	0	0	0	0	0	0	0	0	0	0	0	0	0	0	0	0	0
MIR933	0	0	0	0	0	0	0	0	0	0	0	0	0	0	0	0	0	0	0	0	0	0	0	0	0	0	0	0	0	0	0	0	0	0	0	0	0	0	0	0	0	0	0	0	0	0	0	0	0
MIR939	0	0	0	0	0	0	0	0	0	0	0	0	0	0	0	0	0	0	0	0	0	0	0	0	0	0	0	0	0	0	0	0	0	0	0	0	0	0	0	0	0	0	0	0	0	0	0	0	0
MIR941-3	0	0	0	0	0	0	0	0	0	0	0	0.221395627	0	0	0	0	0	0	0	0	0	0	0	0	0	0	0	0	0	0	0	0	0	0	0	0	0	0	0	0	0	0	0	0	0	0	0	0	0
MIR297	0	0	0	0	0	0	0	0	0	0	0	0	0	0	0	0	0	0	0	0	0	0	0	0	0	0	0	0	0	0	0	0	0	0	0	0	0	0	0	0	0	0	0	0	0	0	0	0	0
MIR365A	0	0	0	0	0	0	0	0	0	0	0	0	0	0	0	0	0	0	0	0	0	0	0	0	0	0	0	0	0	0	0	0	0	0	0	0	0	0	0	0	0	0	0	0	0	0	0	0	0
MIR365B	0	0	0	0	0	0	0	0	0	0	0	0	0	0	0	0	0	0	0	0	0	0	0	0	0	0	0	0	0	0	0	0	0	0	0	0	0	0	0	0	0	0	0	0	0	0	0	0	0
LOC100126447	0	0	0	0	0	0	0	0	0	0	0	0	0	0	0	0	0	0	0	0	0	0	0	0	0	0	0	0	0	0	0	0	0	0	0	0	0	0	0	0	0	0	0	0	0	0	0	0	0
LOC100126582	0	0.028941432	0	0	0	0	0	0	0	0	0	0	0	0.009282268	0	0.061366335	0	0	0	0	0	0	0	0	0	0	0.00868776	0	0	0	0	0.005473763	0.005072334	0	0.008906053	0	0.007119341	0	0	0	0	0	0	0	0	0	0	0	0
LOC100126584	0	0	0	0	0	0	0	0	0	0	0	0	0	0	0	0	0	0	0	0	0	0	0	0	0	0	0	0	0	0	0	0	0	0	0	0	0	0	0	0	0	0	0	0	0	0	0	0	0
LINC00322	0	0	0	0	0	0	0	0	0	0	0	0	0	0	0	0	0	0	0	0	0	0	0	0	0	0	0	0	0	0	0	0	0	0	0	0	0	0	0	0	0	0	0	0	0	0	0	0	0
SNAR-G1	0	0	0	0	0	0	0	0	0	0	0	0	0	0	0	0	0	0	0	0	0	0	0	0	0	0	0	0	0	0	0	0	0	0	0	0	0	0	0	0	0	0	0	0	0	0	0	0	0
SNAR-F	0	0	0	0	0	0	0	0	0	0	0	0	0	0	0	0	0	0	0	0	0	0	0	0	0	0	0	0	0	0	0	0	0	0	0	0	0	0	0	0	0	0	0	0	0	0	0	0	0
LOC100126784	0.058886861	0.018211327	0	0.076684924	0.027446755	0.080664257	0	0.018447376	0.127005767	0.0426562	0.010881739	0.014898225	0.022653284	0	0.021044642	0.019517788	0	0.324750683	0.099730885	0.037010879	0.073893237	0.02220742	0	0.138760294	0.073112713	0.018013639	0.064108336	0.011007177	0	0	0	0	0.08654467	0.181560883	0.311134773	0.018330922	0.086818243	0	0.034075568	0.177586919	0	0.024997475	0	0.040735101	0.012454425	0	0.090609258	0.008159266	0.009232076
EGOT	0.019061807	0	0	0	0	0	0	0	0	0	0	0	0.028865412	0	0	0	0	0	0.043296934	0	0	0	0	0	0	0	0	0	0	0	0	0	0	0	0	0	0	0	0	0	0	0	0	0	0	0	0	0	0
GHRLOS	0.132384143	0.168287873	0.224452417	0.116303117	0.282859698	0.190922152	0.289589233	0.156193999	0.130069411	0.238132899	0.227454522	0.200364061	0.440372584	0.081448841	0.138068396	0.106754642	0.091833382	0.177960672	0.085627569	0.246699763	0.100087731	0.202991041	0.08711789	0.132395502	0.080980408	0.107403975	0.128517366	0.160635783	0.133005522	0.26623366	0.265418875	0.203486664	0.076324848	0.064649893	0.056304879	0.253717072	0.204912086	0.208963016	0.187581397	0.246039412	0.129768698	0.075541448	0.280439023	0.121785595	0.424621261	0.255609604	0.078925512	0.217616249	0.118441403
SNAR-A1	0	0	0	0	0	0	0	0	0	0	0	0	0	0	0	0	0	0	0	0	0	0	0	0	0	0	0	0	0	0	0	0	0	0	0	0	0	0	0	0	0	0	0	0	0	0	0	0	0
SNAR-A2	0	0	0	0	0	0	0	0	0	0	0	0	0	0	0	0	0	0	0	0	0	0	0	0	0	0	0	0	0	0	0	0	0	0	0	0	0	0	0	0	0	0	0	0	0	0	0	0	0
SNAR-A12	0	0	0	0	0	0	0	0	0	0	0	0	0	0	0	0	0	0	0	0	0	0	0	0	0	0	0	0	0	0	0	0	0	0	0	0	0	0	0	0	0	0	0	0	0	0	0	0	0
KIAA1024L	0	0	0	0	0.044509527	0.292948927	0	0	0	0	0	0.139601296	0.141785097	0	0.213881171	0	0	0	0	0	0	0.036053539	0	0	0.481036883	0	0.3185586	0.432778618	0	0.163487371	0.089876627	0.044185079	0	0	0	0.039578121	0	0	0.073115625	0	0	0	0	0.0658723	0.079395421	0	0	0.052428261	0.059203717
SLCO4A1-AS1	0	0.023878503	0	0.020547432	0	0	0	0	0.028781276	0	0	0	0.029688593	0	0	0	0.026751725	0	0	0	0	0	0	0	0	0	1.133511457	0	0	0	0	0.017955088	0.097097685	0	0	0	0.25769806	0	0	0	0.098885291	0	0	0	0	0.050306839	0.03731561	0	0
C10orf131	0.803300452	0.62783705	0.90308317	1.158565501	1.319691196	2.051272012	0.336417462	1.092204242	0.812167287	0.667537099	1.260731247	0.338023194	0.588012798	0.670672167	0.425030052	0.624167786	0.583259556	1.979296714	1.839573448	1.075264992	1.731478819	0.829266614	1.199187521	1.942253861	2.816897587	2.162026075	0.419099943	1.38246309	0.201320139	0.779215468	1.249789126	0.203559545	1.257006135	1.647068128	1.940643751	0.825749468	1.708344267	0.956982862	0.836108853	1.482354332	0.40731724	1.306026418	0.98815198	1.017445672	1.45241403	0.402762146	0.59196365	0.752946281	1.351194293
HECW1-IT1	0	0	0	0	0	0	0	0	0	0	0	0	0	0	0	0	0	0	0	0.01516461	0	0	0	0	0	0	0	0	0	0	0	0	0	0	0	0	0	0	0	0	0	0.012760151	0	0	0	0	0	0	0
KRT73-AS1	0	0.00449167	0.019253164	0	0	0	0	0	0	0	0	0	0	0	0	0	0	0.005173411	0	0	0	0	0.003068349	0.0050986	0.003064995	0	0	0.005414359	0	0	0.013887068	0.013440217	0	0.026146951	0	0	0	0	0	0	0	0.003091486	0	0	0	0.009533737	0	0	0
LOC100127974	0.032828906	0.03994065	0	0	0	0	0	0	0	0	0	0	0	0	0.061146389	0	0	0	0	0	0.036759717	0.02451741	0	0	0.027360443	0	0	0	0	0	0	0	0	0	0	0	0	0.050135445	0	0.062858055	0	0.027594919	0	0	0	0	0	0	0
C8orf88	2.325581285	1.178223226	1.533460394	1.601876474	0.720624624	2.675946521	0.197420963	2.613016947	2.492914148	1.02149735	2.435344337	0.765790534	3.092568223	1.490781215	4.610389308	0.940294696	0.684381339	3.822435828	1.590708622	3.397913381	3.687129409	0.743933297	0.908996792	2.857558411	2.22537322	2.784296089	1.5137195	2.07347394	0.85020906	0.948933026	1.631657175	0.592359383	1.738281345	3.716232595	2.569184608	1.173889245	2.272673856	1.523611738	0.698086844	2.183354804	1.812255002	1.844399317	0.977683435	1.613139938	0.823462471	0.987723043	0.816646166	1.129735157	2.083012305
LOC100128002	0	0	0	0	0	0	0	0	0	0	0	0	0	0	0	0	0	0	0	0	0	0	0	0	0	0	0	0	0	0	0	0	0	0	0	0	0	0	0	0	0	0	0	0	0	0	0	0	0
LOC100128006	0	0	0	0	0	0	0	0	0	0	0	0	0	0	0	0	0	0	0	0	0	0	0	0	0	0	0	0	0	0	0	0	0	0	0	0	0	0	0	0	0	0	0	0	0	0	0	0	0.018464332
DPPA2P3	0.094862865	0.22130015	0	0.050498816	0.022426406	0	0.071117052	0.097580635	0.035652684	0.023351698	0	0	0.763044674	0.244683185	0.132093086	0.263006977	0.06554388	0	0	0.307302781	0	0.01813939	0.208694692	1.352110399	0	0	0.230152307	0.035606903	0	0.042641249	0.045638089	0.022261689	0.157383984	0	0.036089932	0.078099406	0	0.037178399	0.142703811	0.04666586	0.02519722	0.020421964	0.04220727	0	0.020262225	0.031439136	0.023280948	0	0.087918742
WWTR1-AS1	0	0	0	0	0	0	0	0	0	0	0	0	0	0	0.03075326	0	0	0	0	0	0	0	0	0	0	0	0	0	0	0	0	0	0	0	0	0	0	0	0	0	0	0	0	0	0	0	0	0	0
PLCE1-AS1	0.058646077	0	0	0	0	0.043402288	0	0	0	0.056367582	0	0.058451465	0	0	0.018643836	0	0	0.04144935	0	0	0.086818345	0.029412585	0	0	0.064903762	0.04735022	0.084516067	0.029047392	0	0.06878311	0.037254379	0	0	0.055987689	0.058295828	0.063883248	0	0.226482996	0.030203662	0	0	0	0	0	0	0	0	0	0
SMARCA5-AS1	0	0	0	0	0	0	0	0	0	0	0	0.02420431	0	0	0	0	0	0	0	0.024237113	0	0.018123675	0.059923996	0	0	0	0	0	0	0	0	0	0	0	0	0	0	0	0	0	0	0	0	0	0.020244683	0	0	0	0.029879725
FAM229A	0	0	0.197083949	0	0.036587139	0.086130842	0.039298828	0	0	0	0	0	0.059808162	0.119794472	0.073682182	0	0	0.082309355	0.131869953	0	0	0.029620831	0	0	0	0	0	0	0	0.102686886	0.074083888	0	0.066596235	0	0	0	0.092688645	0	0.11800138	0.147693	0.041082787	0.033331574	0.068564939	0	0.033072008	0	0	0	0.095828455
LOC100128076	0	0	0.036224999	0.014562539	0	0.030509573	0	0.034095702	0.020415019	0	0.098081769	0	0.041818008	0	0.013072243	0.018144095	0	0	0	0.01386694	0.030975516	0	0	0	0	0	0	0.020388666	0	0.048476762	0	0	0	0	0	0.011382514	0	0	0	0	0.014405796	0	0	0	0	0	0	0.015126154	0.01710958
LOC100128079	0	0	0	0	0	0	0	0	0	0	0	0	0	0	0	0	0	0	0	0	0	0	0	0	0	0	0	0	0	0	0	0	0	0	0	0	0	0	0	0	0	0	0	0	0	0	0	0	0
JAZF1-AS1	0	0	0	0	0	0.05104513	0	0	0.067678905	0.022420192	0	0	0	0	0.021960049	0	0	0.126519156	0	0	0.077047002	0.017414552	0	0	0.076234038	0	0	0	0	0	0	0	0	0.128723045	0.068499708	0.019129067	0.054982332	0	0	0	0	0.019606533	0	0	0.01945313	0	0	0.025398172	0
ST8SIA6-AS1	0	0	0	0	0	0	0	0	0	0	0	0.097178503	0	0	0	0	0	0.035004053	0	0	0	0	0	0	0	0	0	0	0	0	0	0	0	0	0	0	0	0	0	0	0	0	0	0	0	0	0	0	0
LOC100128108	0.082750035	0.347105383	0.14196189	0.048767539	0.059820517	0.257690064	0	0.072213823	0.151964206	0.08813578	0.027256908	0.117673487	0.303601502	0.01463182	0.210784116	0.244189007	0.012885802	0.227133916	0.068783393	0.095903581	0.351411211	0.031367939	0.061705773	0.207159008	0.076646714	0.055978489	0.106093819	0.107250502	0.025450507	0.020734656	0	0.017218546	0.07809349	0.384043105	0.121695302	0.030653598	0.280769484	0.203099713	0.035746031	0.404505214	0.02914243	0.07352458	0.016440923	0.069836385	0.038859391	0.077630994	0.026928912	0.03059192	0.084941824
HGC6.3	0	0	0	0	0	0	0	0	0	0	0	0	0	0	0	0	0	0	0	0	0	0	0	0	0	0	0.039657676	0	0	0	0	0	0	0	0	0	0.032560841	0	0	0	0	0	0	0	0	0	0	0	0
STAU2-AS1	0	0	0	0	0	0	0	0	0	0	0	0	0	0	0.012719811	0.017655759	0	0.009511955	0	0	0	0	0	0	0.011255696	0	0	0	0	0	0	0	0	0	0	0	0	0	0	0	0	0	0	0	0.044536278	0	0	0	0
LOC100128127	0	0	0	0	0	0	0	0	0	0	0	0	0	0	0	0	0	0	0	0	0	0	0	0	0	0	0	0	0	0	0	0	0	0	0	0	0	0	0	0	0	0	0	0	0	0	0	0	0
LINC01233	0	0	0	0	0	0	0	0	0	0	0	0	0	0	0	0	0	0	0	0	0	0	0	0	0	0	0	0	0	0	0	0	0	0	0	0	0	0	0	0	0	0	0	0	0	0	0	0	0
LOC100128164	0.007990285	0.033804086	0.010487664	0.004193586	0	0.017587438	0	0.006584836	0.005887431	0.003842397	0.005812669	0	0	0.006212441	0	0.010440296	0	0.019568622	0.009147699	0.007974157	0.01341362	0.002980231	0.003332346	0.005536942	0.009963158	0.019202847	0	0.005879793	0	0	0	0	0.003393176	0.005720266	0.005960391	0	0.028348812	0	0.006115804	0	0	0.006707145	0	0	0	0	0	0	0
LOC100128176	0	0	0	0	0	0	0	0	0	0	0	0	0	0	0	0	0	0	0	0	0	0	0	0	0	0	0	0	0	0	0	0	0	0	0	0	0	0	0	0	0	0	0	0	0	0	0	0	0
TMPO-AS1	0	0.021516614	0	0.009286154	0	0	0	0	0	0	0.012862658	0.008829785	0.039952158	0	0	0.034450711	0.012104359	0	0.020214394	0.008841816	0	0.026231414	0.014725863	0.02440465	0.007373664	0	0	0.025905366	0.015986216	0.031043671	0	0.03217228	0.007516278	0.012658674	0	0.021657752	0	0.013589756	0	0	0.009186022	0	0	0	0.022024326	0.011477379	0.008483832	0	0
LOC100128233	0	0	0	0	0	0	0	0	0	0	0	0	0	0	0	0	0	0	0	0.019311778	0	0	0	0	0	0	0	0	0	0	0	0	0	0	0	0	0	0	0	0	0	0	0	0	0	0	0	0	0
LOC100128239	0	0	0	0	0	0	0	0.010029953	0	0	0	0	0	0	0	0	0	0	0	0	0	0	0	0	0	0	0	0	0	0.032001852	0	0	0	0	0.018102873	0	0.014480352	0	0	0	0	0	0	0	0	0	0	0	0.029815408
ZNF667-AS1	0.867682334	2.211314897	1.686938365	0.36139854	0.289910357	1.552096535	0.137113084	0.49153764	0.500494463	0.802202357	0.74211084	2.188522405	1.771723062	0.988914854	0.317242084	0.584775168	0.150627791	1.787389827	0.602516723	1.420203015	1.527730132	1.915009943	1.306902701	1.241761702	1.395856129	1.310457669	0.480162124	1.202664274	0.558769023	1.153954584	1.111372712	1.918337386	0.268658489	1.10510389	0.60862963	0.374453911	0.811204021	1.432848757	0.352707468	1.539579501	0.029783069	1.380379361	1.087265445	0.352240246	1.119105872	0.288889582	0.538634932	0.578127416	2.264928249
HTR5AOS	0	0	0	0	0	0	0	0	0	0	0	0	0	0	0	0	0	0	0	0	0	0	0	0	0	0	0	0	0	0	0	0	0	0	0	0	0	0	0	0	0	0	0	0	0	0	0	0	0
LOC100128276	0	0	0	0	0	0	0	0	0	0	0	0	0	0	0	0	0	0	0	0	0	0	0	0	0	0	0	0	0	0	0	0	0	0	0	0	0.015094437	0	0	0	0	0	0	0	0	0	0	0	0
DNM1P35	0	0	0	0	0	0	0	0	0	0	0	0	0	0	0	0	0	0	0	0	0.00880356	0	0	0.01086441	0	0.018876595	0	0	0	0.013837606	0	0	0	0	0	0	0	0	0	0	0	0.013155424	0	0	0.006540894	0	0	0.00855154	0
LOC100128288	0.459413292	0.290537063	0.163690583	0.229681786	0.669297998	0.489507358	0.42709481	0.714003278	0.165059398	0.66766599	0.180105296	0.263670044	0.928505981	0.173662274	0.516113529	0.252617814	0.263216749	0.598398454	0.382692691	0.208100016	0.398247414	0.40807318	0.349576343	0.382891978	0.726207062	0.65417188	0.524968229	0.403608509	0.069881698	0.255521128	0.142479756	0.159869349	0.44015735	0.194003202	0.201618827	0.352724135	0.347468466	0.731562306	0.51978173	0.726616884	0.191888415	0.20598749	0.533517118	0.891423073	0.425029581	0.426435559	0.326475583	0.534287247	0.063637892
DLG5-AS1	0	0	0.048163432	0	0.008568221	0	0	0	0	0	0	0	0	0	0	0	0	0	0	0.00927167	0.010412995	0	0.00774078	0	0	0.022313361	0	0	0	0	0.017523302	0	0.007881865	0.013273237	0	0	0.011058359	0	0	0	0	0	0	0	0	0	0	0	0
LOC100128317	0	0	0	0	0	0	0	0	0	0	0	0	0	0	0.015207651	0	0	0	0	0	0	0	0	0	0	0	0	0	0	0	0	0	0	0	0	0	0	0	0	0	0	0	0	0	0	0	0	0	0
LOC100128325	0	0	0	0	0	0	0	0	0	0	0	0	0	0	0	0	0	0	0	0	0	0	0	0	0	0	0	0	0	0	0	0	0	0	0	0.01518685	0	0	0	0	0	0	0	0	0	0	0	0	0
TRAPPC3L	0	0.030459529	0	0	0.023086047	0	0	0.020641566	0.036696439	0.024038329	0.036235323	0.024937351	0	0.038699604	0.06951338	0	0	0.151362623	0	0	0	0.01867375	0	0	0.061649842	0.116920008	0	0	0	0.022110124	0	0.022916524	0.103229484	0	0.037146323	0	0.029752155	0.038266231	0.038104235	0	0.025937631	0	0	0	0	0	0	0.080192763	0
FAM83H-AS1	0.118187986	0.120044549	0.49694222	0.152983806	0.227184848	0.150533464	0.318268738	0.167435527	0.07365728	0.095349247	0.307879922	0.368149086	0.369457694	0.234982951	0.047476298	0.128339994	0.31413416	0.07036299	0.102096622	0.108488543	0.067448462	0.270961919	0.214073517	0.259455939	0.122697555	0.185629377	0.142028697	0.347130153	0.223164259	0.138135812	0.374127199	0.241606285	0.14085121	0.08551858	0.030283301	0.288377519	0.059862288	0.272234128	0.359487372	0.096025911	0.052256628	0.222971845	0.184897503	0.233947946	0.347571107	0.077718082	0.14923921	0.472380321	0.60162565
LOC100128340	0	0	0	0.003673128	0	0.007727356	0.003473701	0	0	0	0.005091623	0	0	0	0.003295954	0.004580761	0.004790693	0	0	0.003497045	0	0	0	0.004850042	0	0	0	0.005150435	0	0.009261369	0	0	0	0	0	0.002868658	0	0	0	0	0	0	0	0	0.002917535	0.004541949	0	0	0
LOC100128361	0.571441365	0.636464055	0.454934373	0.436531563	0.754141999	0.251480417	0.407481804	0.479095248	0.299672495	0.154355573	0.968861279	0.475722391	0.911811748	0.499968917	1.190825564	0.995924291	0.48202486	0.537630115	0.498744965	0.539761245	0.868850319	0.620149464	0.624623302	0.441702737	0.617951676	0.931903605	0.575476171	0.477117986	0.244070999	0.722867681	0.530900214	0.355910032	0.602622927	0.780520196	0.408412557	0.603771431	0.615573805	0.882097948	1.272053812	0.447852917	0.333551133	0.51350135	0.716983969	0.242697693	0.463063754	0.349853505	0.238942334	0.787141007	0.633012538
LOC100128364	0	0	0	0	0	0	0	0	0	0	0	0	0	0	0.011422057	0	0	0	0.013897141	0.012116856	0	0	0.01011783	0	0	0	0	0	0.021887568	0	0.022880657	0	0	0	0	0.009944898	0	0	0	0	0	0.010193934	0	0	0	0	0	0	0
LOC100128374	0	0	0	0	0	0	0	0	0	0	0	0	0.03832584	0	0.004001251	0	0	0	0.00972563	0	0	0.003168943	0	0	0	0	0	0	0	0.003755814	0	0	0	0	0	0	0	0	0	0	0.013192299	0	0	0	0.007075233	0	0	0	0
LINC00696	0.063707145	0.055656243	0.04808498	0.028970049	0.050579793	0.060367691	0.036432334	0.052678128	0	0.026562961	0.066101648	0.045637721	0.121945627	0.390355127	0.084963611	0.255795039	0.156632156	0.006522403	0.021158248	0.045699116	0	0.106812296	0	0	0.015398036	0	0.040033383	0.053724776	0.529398515	0.040496344	0.068739886	0.025324368	0.061780852	0	0	0.022668472	0	0.042263412	0	0	0.1466661	0.030895688	0.13937127	0.012735866	0.007725004	0.01201498	0.052487768	0.020126545	0.088963696
FAM225B	0	0	0	0	0	0	0	0	0	0	0	0	0	0	0.004543453	0	0	0	0	0	0	0	0	0	0.004019167	0	0	0	0	0	0	0	0	0	0	0	0	0	0	0	0	0	0	0	0	0	0	0	0
LOC100128386	0.08761195	0	0.039021324	0	0.013814387	0.065007192	0	0.012347441	0.065019059	0	0	0	0.088715137	0	0	0.01955415	0.040605212	0	0	0.014946319	0.016782131	0.033245773	0	0	0.024830971	0.035871459	0.021727892	0.043614054	0.026977399	0	0.082995966	0	0.037797859	0	0	0	0.017819802	0	0.131960075	0.057111117	0	0.025043958	0.026067483	0.020549517	0	0	0.014342404	0	0
LOC100128398	0.232041286	0.498890662	0.811570184	0.188883859	0.06670345	0.267854992	0.242637607	0.172260823	0.397713198	0.109511049	0.675285419	0.787689859	0.284930861	0.131863589	0.753117391	0.075454175	0.09787618	0.194370935	0.276922956	0.431125264	0.271623685	0.252282746	0.174043594	0.408073217	0.3290109	0.580424906	0.425795017	0.397261241	0.128074168	0.617862292	0.473338059	0.026854198	1.037860185	0.234159728	0.243223228	0.059363226	0.398193136	0.306326716	1.026005683	0.637922903	0.445606463	0.22927464	0.423053811	0.565387926	0.822933159	0.278517945	0.095983755	0.152881099	0.396523511
LINC00892	0	0	0	0	0	0	0	0	0	0	0	0	0	0	0	0	0	0	0	0	0	0	0	0	0	0	0	0	0	0	0	0	0	0	0	0.030096835	0	0	0	0	0	0	0	0	0	0	0	0	0
LOC100128482	0	0	0	0	0	0	0	0.008110447	0	0	0	0	0	0	0.018455004	0.01285519	0.01344257	0.006920357	0	0	0.043619724	0	0	0.013608597	0.032486061	0	0.014287924	0	0	0.008690156	0	0	0	0.01405787	0	0	0	0	0	0	0	0	0	0	0.01634595	0	0	0	0.0360616
LOC100128494	0.254834131	0.265403041	0.164604218	0.40914938	0.178212383	0.695713761	0.167511212	0.23179413	0.157243385	0.234758141	0.36464697	0.226042867	0.323800152	0.500409228	0.34773564	0.331897821	0.138377905	0.309345285	0.28838538	0.475298342	0.348644097	0.368671404	0.575623408	0.370732014	0.224489228	0.426576936	0.155384188	0.24202856	0.201346773	0.356352235	0.458538855	0.187676182	0.538513062	0.127151208	0.067646031	0.257948032	0.392081358	0.495602974	0.472009696	0.633959072	0.257695415	0.309516317	0.348541476	0.097021791	0.27572607	0.415770828	0.173412819	0.293296145	0.247474178
C20orf78	0	0	0	0.088141344	0	0.092696312	0	0	0	0	0	0	0	0	0	0	0	0	0	0	0	0	0	0	0	0	0	0	0	0	0	0.039139773	0.036300195	0	0	0	0.05073018	0	0	0	0	0	0	0	0	0	0	0	0
ASTN2-AS1	0	0	0	0	0	0	0	0	0	0	0	0	0	0	0	0	0	0	0	0	0	0	0	0	0	0	0	0	0	0	0	0	0	0	0	0	0	0	0	0	0	0	0	0	0	0	0	0	0
NEBL-AS1	0	0	0	0.045858626	0	0	0	0	0	0	0	0	0	0	0	0	0	0	0	0	0	0	0	0	0.036508535	0	0	0	0	0	0	0	0	0.062230329	0	0	0	0	0.066444635	0	0	0	0	0	0	0	0	0	0
LOC100128531	0	0	0	0	0	0	0	0	0	0	0	0	0	0	0	0	0	0	0	0	0	0	0	0	0	0	0	0	0	0	0	0	0	0	0	0	0	0	0	0	0	0	0	0	0	0	0	0	0
C1orf132	0.569892092	0.144701731	0.398551631	0.149019091	0.939013455	0.131612928	0.548980233	0.6109517	0.106252505	0.607271283	0.352388	0.175446679	0.870312622	0.075561624	0.057524724	0.094740349	0.145981813	0.008740998	0.056068555	0.186657051	0.14625311	0.338114649	0.595931838	0.4301471	0.29896299	0.415670967	0.053441773	0.088966025	0.108671028	0.252053628	0.527858242	0.414139974	0.041720447	0.119860553	0.239456394	1.029101826	0.181337422	0.309437598	0.162337901	0.047501995	0.323261524	0.334892612	0.896480577	0.845408302	1.282700978	0.418444801	0.081305786	0.509881724	0.103858403
CTAGE4	0.031740787	0	0	0.575021826	0	0.963311448	0.225350405	0.568041723	0.061674193	0.304510671	0.25585368	0.608505233	0	0.697995115	0.143535813	0	0.394403868	0.066101802	0.449085468	0.515204312	0.242341919	0.069970351	0.542938225	0.014737733	0.086349863	0.050716627	0.307105775	0.310231728	0	0.282148789	0.206999085	0.103864876	0.652764714	0.030289197	0.04706919	0.422081615	0.025259643	0.032502532	0.360181616	0.060795372	0	0.177152469	0.988888953	0.923768231	0.191519414	0.132438625	0.244382654	0.245781635	0.430117947
LOC100128554	0	0	0	0	0	0	0	0	0	0	0	0	0	0	0	0	0	0	0	0	0	0	0	0	0	0	0	0	0	0	0	0	0	0	0	0	0	0	0	0	0	0	0	0	0	0	0	0	0
MYHAS	0	0	0	0.000865889	0	0	0	0	0	0	0	0	0.001254919	0	0	0.001080111	0	0.001160492	0	0	0	0	0	0	0	0	0	0.001214619	0	0	0	0	0	0	0	0	0	0	0	0	0	0.000693089	0	0	0	0	0	0	0
LOC100128568	0	0	0	0	0	0	0	0	0	0	0	0	0	0	0	0	0	0	0	0	0	0	0	0	0	0	0	0	0	0	0	0	0	0	0	0	0	0	0	0	0	0	0	0	0	0	0	0	0
C19orf71	0.096908945	0.390354084	0.840802931	0.11766031	0.809607561	0.481703766	1.106794212	0.837475541	0.205981265	0.256552736	0.94556453	0.416494849	0.347925066	0.282081669	0.163245204	0.570065878	0.298259891	0.197158386	0.269716503	0.689293901	0.481318165	0.38052154	0.087708517	0.574414782	0.254174869	0.417119988	0.30539238	0.357267141	0.515408659	0.566032257	0.445111985	0.138397144	0.222719097	0.403878043	0.107939862	0.488317515	0.640229427	0.448610395	0.546555164	0.914578789	1.262379155	0.262046172	0.4902291	0.851160638	0.701829626	0.144183174	0.19425587	0.533767865	0.279915551
LOC100128573	0.052539519	0.124950795	0	0	0.387113959	0.316987205	0.197948035	0.166331021	0.076717864	0	0.281768797	0	0.358146295	0	0.31519603	0.133569846	0.266535515	0.176684508	0.060017405	0.103031056	0.458675253	0.254995944	0.16805593	0.38752858	0.206968668	0.343063186	0.216367568	1.025989803	0.18164448	0.177550204	0.097821278	0	0.323776671	0	0	0.12574161	0.122139627	0.227680216	0	0.099984205	0	0.128764565	0.090588813	0.385081678	0.245183229	0.132486831	0.05034258	0.265392239	0.064497344
LOC100128575	0	0	0	0	0	0	0	0	0	0	0	0	0	0	0	0	0	0	0	0	0	0	0	0	0	0	0	0	0	0.228833914	0	0	0	0	0	0	0	0	0	0	0	0	0	0	0	0	0	0	0
SLC8A1-AS1	0	0	0	0	0	0	0	0	0	0	0	0	0	0	0	0	0	0	0	0	0	0	0	0	0	0	0	0	0	0	0	0	0	0	0	0	0	0	0	0	0	0	0	0	0	0	0	0	0
LOC100128593	0	0	0	0	0.01904579	0	0	0	0	0	0	0	0	0	0	0	0	0	0	0	0.011610558	0	0	0	0	0.049314206	0	0	0	0	0	0	0	0	0	0	0	0	0	0.019977037	0	0	0.018052396	0	0	0	0	0	0
LL0XNC01-116E7.2	0	0	0	0	0	0	0	0	0	0	0	0	0	0	0	0	0	0	0	0	0	0.034794164	0	0	0	0	0	0	0	0	0	0	0	0	0	0	0	0	0	0	0	0.039144251	0	0	0	0	0	0	0
CDC42P3	0.015219902	0.018541488	0	0	0	0.033400631	0	0	0	0.014620005	0	0.015168637	0	0	0	0	0	0	0	0	0	0.011349022	0	0	0	0	0.02208022	0	0.027414045	0	0	0.027737889	0.025718151	0	0.022632391	0.012468945	0.018109156	0	0	0	0	0	0.026489535	0	0	0	0	0	0.018739106
ACVR2B-AS1	0	0.013548368	0.085392926	0	0.02043579	0.024439785	0	0	0	0	0	0.043819649	0.016859607	0	0	0.014521995	0	0.007819736	0	0	0	0	0	0	0.009254251	0	0.032100363	0	0	0.009818758	0	0	0	0	0	0	0	0	0.050333413	0	0.011526991	0	0	0.030365348	0	0	0	0	0
LOC100128653	0	0	0	0.004038869	0.003553025	0.016941462	0	0	0.016944606	0	0	0.003840035	0	0	0	0	0	0	0	0	0.004319623	0.002870234	0	0.005332755	0.009596286	0	0	0.005662987	0	0	0.007279679	0	0	0	0	0.009442538	0.009161335	0.005915637	0	0	0	0.003233566	0.006725684	0	0.006409129	0	0	0	0.004748311
HPN-AS1	0	0	0	0	0	0.026383431	0	0	0	0	0	0	0	0	0	0.007861896	0	0	0	0	0	0.008950281	0	0	0	0	0	0.008838373	0	0	0	0	0.010187531	0	0.0089594	0	0	0	0	0	0	0	0	0	0	0	0	0	0
LOC100128682	0	0	0	0	0	0	0	0	0	0	0	0	0	0	0	0	0	0	0	0	0	0.00630233	0	0	0	0	0	0	0	0	0	0	0	0	0	0	0	0	0	0	0	0	0	0	0	0	0	0	0
GPR50-AS1	0	0	0	0	0	0	0	0	0	0	0	0	0	0	0	0	0	0	0	0	0	0	0	0	0	0	0	0	0	0	0	0	0	0	0	0	0	0	0	0	0	0	0	0	0	0	0	0	0
LOC100128714	0	0	0	0	0	0	0	0	0	0	0	0	0	0	0	0	0	0	0	0	0	0	0	0	0	0	0	0	0	0	0	0	0	0	0	0	0	0	0	0	0	0	0	0	0	0	0	0	0
OST4	5.783896962	5.144832357	5.077911467	4.738392663	4.918118004	4.975607726	5.706220049	5.296541009	5.462656349	5.42009268	5.00444529	5.263664732	4.934831566	6.132499106	5.398394471	5.377633957	5.464283599	5.004297166	5.026670821	4.487186583	4.755010028	5.444502086	5.511481929	5.224015902	5.016301592	4.91323804	5.44880962	5.367328343	6.20611629	5.100919584	5.303628399	5.543219795	5.154468139	4.976775932	5.090976145	5.015709841	4.726672324	5.29764082	5.643690915	5.255906299	5.207347404	5.3583185	5.222181607	4.990130395	5.450725801	6.011406253	5.239881571	5.583182021	5.185423306
RBPMS-AS1	0	0	0	0	0	0	0	0	0	0	0	0	0	0	0	0	0	0.021549705	0	0	0	0	0	0	0	0	0	0	0	0	0	0	0	0	0	0	0	0	0	0	0	0	0	0	0	0	0	0	0.037601858
LOC100128770	0	0	0	0	0	0.039976072	0.009068933	0	0.013451312	0.008786907	0	0	0.013877683	0	0	0	0	0	0.010472751	0.009129758	0	0	0	0	0	0.021973347	0	0.013433906	0	0	0	0	0	0	0	0	0	0	0.01397167	0	0	0.01531858	0	0	0	0	0	0.009960287	0.011268978
LINC00476	0	0.003685709	0	0.009484547	0.005569043	0	0	0	0	0	0	0	0.013727424	0.00469459	0.011338725	0	0.004132683	0.006363277	0.010359226	0	0.013507573	0.006743899	0	0.004183892	0.005025236	0	0.017494147	0	0	0.00533225	0.005712211	0.005527902	0.002563528	0.004322486	0	0	0.007189715	0.004641403	0	0	0	0	0.010535335	0.004153837	0.002516582	0	0.002894165	0	0.022208247
LINC01349	0	0	0	0	0	0	0	0	0	0	0	0	0	0	0	0	0	0	0	0	0	0	0	0	0	0	0	0	0	0	0	0	0	0	0	0	0	0	0	0	0	0	0	0	0	0	0	0	0
SRRM2-AS1	0	0	0	0	0	0	0	0	0	0	0	0	0	0	0	0	0	0	0	0	0	0	0	0	0.013648741	0	0	0	0	0	0	0	0	0	0	0	0	0.025108969	0	0	0	0	0	0	0	0	0	0	0
GPR158-AS1	0	0	0	0	0	0	0	0	0	0	0	0	0	0	0.010818714	0	0	0	0	0	0	0	0	0	0	0	0	0	0	0	0	0	0	0	0	0	0	0	0	0	0	0	0	0	0	0	0	0	0
LPEQ6126	0	0	0	0	0	0	0	0	0	0	0	0	0	0	0	0	0	0	0	0	0	0	0	0	0	0	0	0	0	0	0	0	0	0	0	0	0	0	0	0	0	0	0	0	0	0	0	0	0
LINC01003	0	0	0	0.020561779	0	0	0.019451568	0	0	0	0	0	0.029709258	0	0.018461452	0	0	0	0	0	0	0	0	0	0	0	0	0	0	0.017334336	0	0	0	0	0.029155384	0.016078982	0	0	0.02990936	0	0	0.016480751	0	0	0.016351665	0	0	0	0.024149359
LINC01165	0	0	0	0	0	0	0	0	0	0	0	0	0	0	0	0	0	0	0	0	0	0	0	0	0	0	0	0	0	0	0	0	0	0	0	0	0	0	0	0	0	0	0	0	0	0	0	0	0
VPS9D1-AS1	1.97948349	2.928106905	0.433180722	0.551649072	2.549550248	0.645428161	3.998740847	2.058554579	1.044876999	1.293247846	2.350994209	0.517759704	1.792501444	2.160145143	2.415622356	2.369860139	0.222951597	1.695833595	1.46236313	2.388057746	0.794788437	1.640390708	1.583990245	2.225304901	0.75167265	2.358117203	0.917166573	2.13140873	2.991284164	3.551765371	1.135939691	1.381945263	0.369592206	1.660488059	0.281287153	0.295466186	1.429414701	0.675638157	1.377015119	1.664782835	1.968668096	0.505268633	3.854917598	2.630399117	2.082774054	0.560992878	2.081694548	2.578185002	1.285539576
LOC100128882	0	0.020191494	0	0	0	0	0	0	0	0	0	0	0	0	0.015595445	0	0	0	0	0	0	0.006194095	0	0	0.00691746	0	0	0	0	0	0	0	0	0	0.012374291	0	0	0	0.012696208	0.016039117	0.008618023	0	0	0	0.006922339	0	0	0	0.010239367
LOC100128885	0.006415483	0	0	0.006724566	0	0	0	0	0.028128895	0	0	0.006393808	0.009736936	0.019847089	0	0	0	0	0	0.037995765	0	0.014293103	0	0	0.005338661	0	0	0.028092681	0.023075371	0.011307417	0	0	0	0.009169729	0	0	0	0.019623398	0.009802976	0	0	0.016094373	0	0	0.031761784	0	0.006143093	0	0.069627915
FAM66B	0	0	0.050642186	0	0	0	0	0	0	0	0	0	0	0	0	0	0	0	0	0	0	0	0	0	0	0	0	0	0	0	0	0	0	0	0	0	0	0	0.029702631	0	0.020199861	0	0	0	0	0	0	0	0
GATA6-AS1	0	0	0	0	0	0	0	0	0	0	0	0	0	0	0	0	0	0	0	0	0	0	0	0	0	0.0374162	0	0	0	0.013802946	0	0	0	0	0	0	0	0	0	0	0	0	0	0	0	0	0	0	0
LOC100128905	0	0	0	0	0	0	0	0	0	0	0	0	0	0	0	0	0	0	0	0	0	0	0	0	0	0	0	0	0	0	0	0	0	0	0	0	0	0	0	0	0	0	0	0	0	0	0	0	0
LOC100128908	0.010760104	0.006571299	0	0	0	0.023656931	0	0	0	0	0	0	0	0	0	0	0	0	0	0	0	0	0	0	0	0	0	0	0	0	0.010178788	0	0	0.045626253	0	0	0	0	0	0	0	0	0.018748857	0	0	0	0	0	0.006641631
ZBTB42	0.348280204	0.999310232	0.536176413	0.182304854	0.867399292	0.511616242	0.46133253	0.629314528	0.25000534	0.33008086	0.311838405	0.233981425	0.694437532	0.450040562	0.171057737	0.66731082	0.41883165	0.211602248	0.287758951	0.167213304	0.296445086	1.026136821	0.396755763	0.423335548	0.381656818	0.331516035	0.311910113	0.511136515	0.094626492	0.788949277	0.59105785	0.693656013	0.262737792	0.196016368	0.121411831	0.47051853	0.17316553	0.428113921	1.228483185	0.332243526	0.467863533	0.297594125	0.607724816	0.54961521	0.856872501	0.742751128	0.375519268	0.608581211	0.23657609
LINC01310	0	0	0	0	0	0	0	0	0	0	0	0	0	0	0	0	0	0	0	0	0	0	0	0	0	0	0	0	0	0	0	0	0	0	0	0	0	0	0	0	0	0	0	0	0	0	0	0	0
LOC100128966	0	0	0	0	0	0	0	0	0	0	0	0	0	0	0	0	0	0	0	0	0	0	0	0	0	0	0	0	0	0	0	0	0	0	0	0	0	0	0	0	0	0	0	0	0	0	0	0	0
MAPT-AS1	0	0	0	0	0	0	0	0	0	0	0	0	0	0	0	0	0	0	0	0	0	0	0	0	0	0	0	0	0	0	0	0	0	0	0	0	0	0	0	0	0	0	0	0	0	0	0	0	0
LOC100128988	0	0	0	0	0	0	0	0	0	0	0	0	0	0	0	0	0	0	0	0	0	0	0.014601775	0	0	0	0	0	0	0	0	0	0	0	0	0	0	0	0	0	0	0	0	0	0	0	0	0	0
LOC100128993	0	0	0	0	0	0	0	0	0	0	0	0	0	0	0	0	0	0	0	0	0	0	0	0	0	0	0	0	0	0	0	0	0	0	0	0	0	0	0	0	0	0	0	0	0	0	0	0	0
C20orf181	0	0	0	0	0	0	0	0	0	0	0	0	0	0	0	0	0	0	0	0	0	0	0	0	0	0	0	0	0	0	0	0	0	0	0	0	0	0	0	0	0	0	0	0	0	0	0	0	0
LOC100129027	0	0	0	0	0	0	0	0	0	0	0	0	0	0	0	0	0	0	0	0	0	0	0	0	0	0	0	0	0	0	0	0	0	0	0	0	0	0	0	0	0	0	0	0	0	0	0	0	0
LOC100129029	0	0	0	0	0	0	0	0	0	0	0	0	0	0	0	0	0	0	0	0	0	0	0	0	0	0	0	0	0	0	0	0	0	0	0	0	0	0	0	0	0	0	0	0	0	0	0	0	0
LOC100129034	0.896969745	0.792014796	0.479175965	0.865223346	0.766104237	1.053932723	0.103420903	0.637633181	0.973409503	1.227625274	0.531950298	0.395988358	0.384599955	0.493411897	1.646783033	0.575507828	0.756870408	1.42257843	1.03828232	0.830893009	1.349075583	0.446657343	0.476758827	1.073269872	0.748737858	0.778443353	0.764454736	0.754105964	0.440965955	0.246720755	0.511397633	0.332115198	1.04905103	0.999598974	1.043909297	0.364324094	1.059124855	0.91041403	0.723904243	1.451052459	0.339162394	0.89799847	0.607836407	0.755889234	0.517200417	0.478456375	0.799615079	0.470896236	0.584859862
LOC100129046	0.087230957	0.085173983	0.135216395	0	0.032789029	0.114487618	0.401951862	0.072230436	0	0.131953004	0.240293479	0.035408931	0.203554862	0.027681234	0.016816381	0	0	0	0	0	0	0.078196573	0.02964645	0	0	0	0.076400084	0.077241649	0	0.015789152	0	0.126009239	0	0.099414361	0	0.085720488	0.062869852	0	0.027253778	0	0	0	0.031086496	0.095655888	0.087139193	0.112124155	0	0.057594077	0.022001301
LOC100129055	0	0	0	0	0	0	0	0	0	0	0	0	0	0	0	0	0	0	0	0	0	0	0.008405525	0	0.008396355	0	0	0.014811362	0	0	0	0	0	0	0	0	0	0	0	0	0	0	0	0	0	0	0	0	0
SEMA3F-AS1	0	0	0	0	0.046258482	0.022344734	0.020075597	0.049533741	0.01493765	0.009759582	0.100207245	0.01012646	0	0	0	0.026425426	0	0.014256523	0	0	0.022686962	0	0.058246992	0.014051003	0.07438659	0.118040612	0.086332483	0.073095262	0	0.008973164	0.019159791	0.027727917	0	0.014514808	0	0	0.059479126	0.105694863	0.030865315	0.076833256	0	0.058677846	0.017707231	0.013950408	0.008463091	0	0	0.011062352	0.024922801
UNQ6494	0	0	0	0	0	0	0	0	0	0	0	0	0	0	0	0	0	0	0	0	0	0	0	0	0	0	0.018500333	0	0	0	0	0	0	0	0	0	0	0	0	0	0	0	0	0	0	0	0	0	0
KTN1-AS1	0.124522087	0.066426885	0.306669586	0	0.177106773	0.118122676	0.173333687	0.030287256	0	0.035252023	0.026761268	0.018398413	0.055384232	0.163599578	0.117409088	0.047792739	0	0.051288321	0.041942212	0.018423398	0.061180841	0.013769383	0.228465491	0.025500569	0.015372712	0.04414263	0	0.053637576	0.033221318	0.169989546	0.06862889	0.12999391	0.015669198	0.052205497	0	0.171826763	0.021960291	0.028266366	0.055753954	0.035507457	0.056669228	0.133888184	0.063507426	0.050200757	0.20173594	0.04739375	0.05240254	0.153418256	0.045093955
LOC100129083	0	0.635806655	0.097850148	0.153156359	0.198828047	0	0.074444821	0.178883114	0	0.072179792	0.158978377	0.074833246	0.756980554	0	0.13814064	0.394368633	0.101739277	0.129382562	0	0	0.042573168	0.188060491	0.062792897	0.332170148	0.031703704	0.254988214	0.69730419	0.632212214	0	0.220391373	0.138877243	0.102101708	0.240247591	0	0	0.177813908	0.088989506	0.616816709	0.362924802	0.207943778	0.077781778	0	0.457710142	0	0.122920634	0.096621589	0.036431045	0.661554273	0.374440573
BTNL10	0	0.043270046	0	0	0	0	0	0	0	0	0	0	0	0	0	0	0	0	0	0	0	0	0	0	0	0	0	0	0	0	0	0	0	0	0	0	0	0	0	0	0	0	0	0	0	0	0	0	0
LOC100129098	0	0	0	0	0	0	0	0	0	0	0	0	0	0	0	0	0	0	0	0	0	0	0	0	0	0	0	0	0	0	0	0	0	0	0	0	0	0	0	0	0	0	0	0	0	0	0	0	0
KHDC1L	0	0.052971216	0	0.215024884	0.117455395	0.094533181	0	0	0	0	0.181091529	0	0.128539404	0.965738005	0.080903862	0.056722814	0.116208321	0	0	0	0	0	0	0	0	0	0.181135046	0.239257755	0.077880706	0.112642263	0	0	0.142751918	0	0	0	0	0	0.06613781	0	0.131446196	0	0	0.059571557	0	0	0	0	0
LOC100129129	0.168671908	0	0	0	0	0	0	0	0	0	0	0	0.03832584	0	0	0	0.034544737	0	0	0	0	0	0.041956145	0	0.041910898	0	0	0.037110251	0	0.022389607	0	0	0	0	0	0	0	0	0.076161369	0	0	0	0	0	0.021122449	0.03276851	0	0	0.061682255
LOC100129138	0.022770062	0	0.059074068	0.180671581	0.041713735	0	0.022573648	0.037322205	0.409216094	0	0	0	0	0.716132292	0.780879946	0.029705501	0	0.577011432	0.026049132	0.088825543	0	1.013487892	0.162504633	0.03143576	0.074412916	0.106699123	0	0.033363865	0.040928165	0.171703573	0.345763391	0.020853254	0.720284541	0	0.033816821	0	0	0	0.196631902	0.244498537	0.023604577	0.371444534	0.80776322	0	0.01897946	0	0.021808513	0.024780984	0.055502552
LOC100129148	0	0.141472607	0	0.122414373	0.055118909	0.128663035	0	0.09704839	0	0.112538926	0	0	0.08974131	0	0	0	0.081028072	0	0.133236146	0.059566226	0.066757412	0.088014581	0	0	0.144575907	0	0.167159065	0	0	0.200558402	0.110892107	0.158297514	0.147241086	0	0	0.049031892	0.070810375	0	0.175342207	0.11333286	0.178103578	0.098794708	0	0	0	0.149954354	0	0.186501328	0.073227752
LOC100129175	0	0	0	0	0	0	0	0	0	0.013473665	0	0	0	0	0	0	0	0	0	0	0	0	0	0	0	0	0	0	0	0	0	0	0	0	0	0	0	0	0	0	0	0	0	0	0	0	0	0	0
ZSCAN16-AS1	0.111254271	0.061369293	0.097893425	0.052903158	0.046633294	0.028104584	0.02525563	0.072256219	0.0373593	0.012289138	0.018562887	0.062655536	0.130591354	0.169389632	0.223488149	0.033225113	0.051789549	0.070476082	0.071775	0.074966312	0.05651489	0.047071286	0.031752412	0.103003233	0.122891252	0	0.125218369	0	0	0.06650752	0.024105489	0.134649414	0.042942708	0.054127512	0.128238145	0.020883977	0.045201133	0.019610024	0.113380951	0.024652486	0.065135011	0.073567727	0.065836128	0.052050288	0.052518953	0.016567223	0.048394882	0.054922731	0.092048737
MATN1-AS1	0.155723867	0.300642528	0.070267905	0.09720531	0.189192059	0.197659712	0.12982098	0.119106789	0.153022251	0.185018182	0.204015121	0.226991443	0.080971551	0.122427638	0.146917519	0.120284821	0.125572905	0.12001964	0.322167874	0.179775997	0.2270061	0.252142737	0.055957725	0.194944897	0.06682193	0.126529956	0.096346848	0.291016083	0.141545805	0.233985881	0.302837878	0.073351313	0.245191583	0.331353361	0.060022741	0.179078249	0.183650245	0.081848676	0.351723485	0.48986769	0.198795899	0.089167285	0.158562253	0.258063219	0.151461615	0.183296336	0.051548767	0.258873787	0.204411094
LOC100129203	0	0	0	0	0	0	0	0	0	0	0	0	0	0	0	0	0	0.010034265	0	0	0	0	0	0	0	0	0	0	0	0.012596939	0	0	0	0	0	0	0	0	0	0	0	0	0	0	0	0	0	0	0
SLC39A12-AS1	0	0	0	0	0	0	0	0	0	0	0	0	0	0	0	0	0	0	0	0	0	0	0	0	0	0	0	0	0	0	0	0	0	0	0	0	0	0	0	0	0	0	0	0	0	0	0	0	0
LOC100129215	0.156201198	0.320325321	0.108859245	0.170031103	0.129577781	0.213137081	0.226548483	0.180267783	0.082115986	0.181029738	0.167199296	0.203042404	0.159748899	0.112533712	0.162516837	0.24920043	0.081068309	0.071277135	0.103026115	0.243157818	0.148875412	0.1992366	0.10924518	0.181735978	0.122893758	0.147898686	0.23527616	0.106713507	0.188264073	0.309396964	0.225617356	0.104440484	0.166406981	0.141612058	0.088145492	0.173996562	0.180443533	0.146576515	0.160777659	0.322052624	0.17160061	0.172780861	0.257561592	0.113726852	0.221002978	0.120388561	0.073630714	0.186590665	0.19797882
LOC100129216	0	0	0	0	0	0	0	0	0	0	0	0	0	0	0	0	0	0	0	0	0	0	0	0	0	0	0	0	0	0	0	0	0	0	0	0	0	0	0	0	0	0	0	0	0	0	0	0	0
LOC100129223	0	0	0	0	0	0	0	0	0	0	0	0	0	0	0	0	0	0	0	0	0	0	0	0	0	0	0	0	0	0	0	0	0	0	0	0	0	0	0	0	0	0	0	0	0	0	0	0	0
CXorf51A	0	0	0	0	0	0	0	0	0	0	0	0	0	0	0	0	0	0	0	0	0	0	0	0	0	0	0	0	0	0	0	0	0	0	0	0	0	0	0	0	0	0	0	0	0	0	0	0	0
TOPORS-AS1	1.121147721	0.728999634	1.054115032	0.894506752	1.505429949	0.673798237	0.733485121	0.804048672	0.843049608	0.803661866	0.884743295	1.030179615	1.034550912	0.904014456	0.816009471	1.108465533	0.925660354	1.189103319	0.660264773	0.670650324	1.036857685	1.081337417	1.067205558	1.053072237	1.294498562	0.745297441	1.470770448	0.987742474	0.893829746	0.485156874	0.984715173	1.772953245	0.799539715	1.283644194	1.054468299	0.654059716	1.308444308	1.27773983	1.988741564	0.773382751	0.921742922	0.887794226	1.224990058	0.775239181	0.839795953	1.286838639	1.202063931	0.729055247	0.615071682
LINC01160	0	0	0	0.018972114	0	0.039682	0	0.014928464	0	0.017390739	0	0	0.027419079	0	0.050507937	0.069757691	0	0.012742338	0	0	0.020283655	0	0	0.025008724	0.015075189	0	0	0	0	0	0	0	0	0.051207638	0	0	0	0.027721686	0	0	0	0	0	0.024830351	0.015085791	0	0	0	0
C1orf68	0	0	0	0.124222827	0	0	0	0	0	0	0	0.770003578	0	0.616556342	0.138612075	0.506558129	0.371069778	0.202459197	0	0	0	0.022856503	0.146848219	0.12311705	0	0.072775528	0	0	0.054903831	0	0.057365472	0.135050508	0	0	0	0	0.071875411	0.547218223	0.177885646	0.169253596	0.031729625	0	0	0	0	0	0	0	0.397500656
TDRD15	0	0	0	0	0	0.0567156	0	0	0	0.024938269	0	0.012993312	0	0	0.012265138	0	0	0.106388645	0.014921969	0.038686155	0	0	0	0	0	0.061848808	0	0	0.046617156	0.011514813	0	0	0	0	0.019393868	0	0.046051472	0	0	0	0	0.010946709	0.022703416	0	0.010860806	0	0.012484935	0.01419286	0
LOC100129307	0.014893105	0	0	0.015608416	0	0	0	0.012278643	0.021878042	0	0.032282511	0.007440556	0	0	0	0	0.010201745	0	0	0.029574667	0	0	0	0	0	0	0	0.010966272	0	0	0	0	0	0	0	0	0	0	0	0	0	0	0	0	0	0	0	0	0
LOC100129316	0	0	0	0	0	0	0	0	0	0.005130664	0	0	0	0	0	0	0	0	0.006116512	0	0	0	0	0	0	0	0	0	0	0	0	0	0	0	0	0	0	0	0	0	0	0.004483405	0	0	0.004448144	0	0	0	0
LOC100129345	0	0	0	0	0	0	0	0	0	0	0	0	0	0	0	0	0	0	0	0	0	0	0	0	0	0	0	0	0	0	0	0	0	0	0	0	0	0	0	0	0	0	0	0	0	0	0	0	0
LINC00484	0	0	0	0	0	0	0	0	0	0	0	0	0	0	0	0	0	0	0	0	0	0	0	0	0	0	0	0	0	0	0	0	0	0	0	0	0	0	0	0	0	0	0	0	0	0	0	0	0
NRADDP	0	0.066170258	0.203712812	0.028809441	0.025369944	0.226470096	0	0	0	0.127491548	0.116256584	0.507782979	0.081982694	0.04250555	0	0	0.037476239	0	0	0.1573166	0	0.156557052	0	0.213951557	0.02290789	0.065463623	0	0.040256444	0.049356904	0.024298283	0.149500868	0.121740378	0.046325203	0.039176794	0	0.066597627	0.032688093	0	0.16058366	0	0.110773297	0.068232273	0.138627183	0	0	0	0.102575347	0.029918767	0.307063061
LOC100129361	0.005792418	0.021081908	0.030181039	0.024134361	0.010663574	0	0.022832774	0.004772923	0.025415521	0.022125988	0.025094927	0.005772843	0.026217696	0.061795648	0.032386886	0.030045647	0	0.03225768	0.026347791	0.034341885	0.032178035	0.0257023	0.042857233	0.015985341	0.028681371	0.013935626	0.016782624	0.033745413	0	0.035426483	0.010937216	0.010584936	0.01469001	0.02469861	0.017203104	0.014181434	0	0.017725446	0.008851929	0	0.006006005	0.028927054	0	0	0.023957351	0	0.011071622	0.031264079	0.056132396
C9orf92	0.193266601	0	0	0	0	0	0	0	0.189955442	0	0	0	0	0	0	0	0	0	0	0	0	0	0	0	0.056234001	0	0	0	0	0	0	0	0	0	0	0	0	0.052008466	0	0	0	0	0	0	0	0	0	0	0
GABPB1-AS1	0.026895982	0.064747597	0.035230694	0.007097325	0.085053476	0.044280072	0.013393754	0.038612356	0	0.032228293	0.038938855	0.020150862	0.089951508	0	0.062462061	0.035072924	0	0.042288213	0.053412123	0	0.088547654	0.025051796	0.033519267	0.037111819	0.033483013	0.1102977	0.058035672	0.029637834	0.012224801	0.087181848	0.01278141	0.024634805	0.072942702	0.121011331	0.049725901	0.038370285	0.055503598	0.041119142	0.010345768	0.026027822	0.055231919	0.050362157	0.058108441	0.02772402	0.049972248	0.008773628	0.038472148	0.120483595	0.081330005
FAM106CP	0.12241806	0	0	0.231511417	0	0.166374233	0	0.038934128	0.046284249	0.739645499	0.132986594	0.046975354	0	0.048801998	1.051280443	0.19504859	0.184302233	0.284225291	0.719484201	0.771487339	0.276206531	0.069646738	0.013238344	0.12693608	0.668417717	0	0.045716055	0.424250949	0.163679698	0.027923698	0.223438846	0	0.31505314	0	0.88101765	0	0	1.280147338	0.456871357	0.118590257	0.376787948	0.199885212	0	0.726301162	0.491032204	0.020560407	0.264687542	0	0.03884626
MSTO2P	0.64828598	0.265738038	0.589270261	0.410745309	0.376012502	0.727130832	0.332916182	0.642238982	0.738394629	1.12000831	1.245120875	1.284043668	0.339402455	0.612558993	0.90944913	0.89221278	0.597712144	0.471234446	0.505721216	0.598266247	0.506709166	0.728076264	0.351839645	0.671020457	0.3919715	0.724883956	0.816820195	0.813359296	0.877131957	0.849012738	0.89412078	0.38242813	0.82350032	0.721858119	0.475454669	0.80150309	0.735765874	0.327432674	1.303755041	1.033507077	0.436119473	0.44235864	0.659463353	0.565548248	0.536496513	0.58297699	0.293515522	0.869438805	0.718559927
LINC00684	0	0	0	0	0	0	0	0	0	0	0	0	0	0	0	0	0	0	0	0	0	0	0	0	0	0	0	0	0	0	0	0	0	0	0	0	0	0	0	0	0	0	0	0	0	0	0	0	0
RPL19P12	2.533724062	3.036351333	2.618945894	2.240616268	2.744059994	2.511511363	3.442607347	2.747177961	1.975661146	2.91269886	3.294563043	2.628803125	2.226128374	2.939417711	2.443902905	2.592129014	2.480186032	1.966153278	2.003200046	2.368503531	2.398946083	2.544314671	2.748376341	3.377392279	2.210381035	2.875451944	1.816376858	4.103224813	2.070081077	2.76345605	2.955270831	2.820879649	2.186729765	2.101591008	1.768216213	2.994701222	2.129083152	1.637147096	2.959245358	2.580978379	2.796379455	2.26838677	3.527415698	3.374563896	2.868571725	2.928367552	2.540268421	3.353214244	2.387743739
DDC-AS1	0	0	0	0	0	0	0	0	0	0	0	0	0	0	0	0	0	0	0	0	0	0	0	0	0	0	0	0	0	0	0	0.014404061	0	0	0	0	0	0	0	0	0	0	0	0	0	0	0	0	0
LOC100129434	0	0	0.007064564	0	0	0	0	0.004433634	0	0	0	0	0.008168074	0	0	0.017517684	0	0.003782355	0.003083799	0	0.009038497	0.002005799	0	0.003727634	0.006710855	0	0	0.003958605	0	0.00237744	0.005089581	0	0.002283833	0.003851134	0.004012905	0	0.003206754	0	0.008223503	0.01556154	0	0.013505955	0	0	0	0	0	0	0.009933888
LOC100129455	0.113372365	0.024803351	0.039864414	0.068244526	0.169335841	0.087869765	0.00507457	0.020967019	0.029894057	0.057920819	0.093803422	0.064954954	0.053538174	0.092594956	0.168250557	0.039686177	0.108073492	0.02500117	0.139830764	0.07479294	0.039698514	0.081656831	0.058580429	0.128979058	0.183978944	0.1413145	0.072709614	0.101898478	0.063512601	0.182596155	0.038287914	0.023277557	0.051260176	0.01459917	0.067216846	0.16257105	0.048052359	0.120854757	0.061433434	0.095958074	0.031557746	0.05072953	0.103704322	0.460767621	0.118768687	0.05863554	0.038753949	0.022168292	0.018841063
DPY19L1P1	1.149010795	1.060543965	0.976589684	0.629506483	1.767973788	1.105978134	1.046161705	1.447728292	0.680503948	0.875994307	1.398533322	0.884705139	1.454864133	0.844026702	1.599585375	0.473054041	0.56153	1.161194662	1.308352379	1.761055986	1.047525286	0.659086842	1.311862809	1.47045694	1.234700271	1.28203118	2.34819893	0.89354105	0.720531126	2.261117209	0.842811539	1.600315289	2.049945067	1.359720124	1.353870298	1.784671799	1.369757336	1.224196763	1.393928044	1.380512682	1.343961155	0.927090367	1.248918011	2.287604805	1.063667934	0.801546734	0.667032225	1.095342291	1.042311417
LOC100129461	0	0.007208678	0	0.003102357	0	0	0.005861823	0	0.008699098	0	0	0.005893144	0.004494632	0	0	0	0	0.00415678	0	0.002953608	0.003318086	0.013176708	0	0	0	0	0	0.004350451	0.005349008	0.005221105	0.011164722	0	0.002510044	0.008452334	0.004410118	0	0	0	0	0	0.006131154	0.002483623	0	0.008123006	0.009831155	0	0	0	0.007285814
CXorf28	0	0	0	0.203419045	0	0	0	0	0	0	0.059356476	0.040951149	0	0	0.183781488	0	0	0	0.179321104	0	0.133799371	0	0.067798343	0	0	0	0	0.117660135	0	0.205411856	0	0	0.197847777	0	0.060836634	0.066662002	0.048805953	0	0	0	0	0.06829819	0.071046526	0.482506691	0	0	0	0.088041288	0
LOC100129473	0.067599558	0.033374816	0	0.021602571	0.190981978	0	0.033901857	0.156515188	0.05007787	0.108786639	0.416585993	0	0.111272679	0.010715359	0.148327783	0.017988613	0.018809025	0	0.077164254	0.013747936	0.007739318	0.010270806	0.017187246	0.009551861	0.039746687	0.016601634	0.059156377	0.020214085	0.012464706	0.006096513	0.013032188	0.043670394	0.005856771	0	0.040692631	0.005653407	0.016392332	0	0	0.152354572	0.042429277	0.017316208	0.160078218	0.153306499	0.022862323	0.017836898	0.156818657	0.007517685	0.008506386
LOC100129476	0	0	0	0	0	0	0	0	0	0	0	0	0	0	0	0	0	0	0	0	0	0	0	0	0	0	0	0	0	0	0	0	0	0	0	0	0	0	0	0	0	0	0	0	0	0	0	0	0
MKRN2OS	1.41571974	0	2.036349696	0.293872115	1.323846523	0.696723655	1.844630076	1.209223189	1.199792048	0.767176239	1.223455604	2.074675555	3.913339307	0.267676355	0.025207625	0.085791577	0.952784085	0.195132072	1.366031878	0.026733262	0.589113853	1.452848146	2.356171163	1.686530734	2.162347172	1.381353566	0.057802971	1.430294752	1.694809843	0.958272312	1.577812278	1.399438661	0.90002248	0.487671697	0.666062787	1.328186462	0.303772776	0.247510962	1.458835545	0.262353849	3.754414429	1.393667757	1.381019665	1.440065528	1.490387	1.752426334	0.646361928	1.76909116	1.617136225
ZNF37BP	1.263402454	1.625755292	1.317319671	1.03521621	1.434698267	1.409061416	1.199881826	1.771722085	0.679481066	0.960757125	1.431293139	1.252444682	1.128872559	0.813056103	2.27186941	0.858441939	0.481336593	1.362110283	1.32564591	1.159794122	1.547356313	1.239135091	0.899506114	1.271549236	1.188390025	1.340588392	0.845135528	1.276633573	0.641815087	1.107796556	1.470136805	1.24124429	1.063924422	1.31429814	1.301995453	1.298955582	1.395469745	1.121653888	1.384294162	1.600503212	1.175800608	1.000016695	1.367664293	1.885141641	1.544499161	1.119614441	0.687361046	1.415300799	1.34393275
LOC100129484	0.094678345	0.089002919	0.132192758	0.076824997	0.080969175	0.096444347	0.044090167	0.030672691	0.106792205	0.117938981	0.064209886	0.073132211	0.110066985	0.079644028	0.135066417	0.038846805	0.060487138	0.026201819	0.050820539	0.007492515	0	0.213250447	0.10863522	0.110327755	0.067282605	0.088059801	0.125714123	0.043614054	0.040279256	0.133196804	0.19917094	0.03404023	0.11644646	0	0.044204051	0.042493771	0.044143484	0.089673568	0.152825936	0.043043888	0.038508333	0.07386421	0.05167231	0.138054746	0.073296916	0.038521506	0.028543626	0.056272248	0.081183789
PP13	0	0.037865851	0.080370305	0.016394846	0.056874055	0.067851613	0	0.100093136	0.022977861	0.02989944	0.045024279	0.031015318	0.136710267	0.024238446	0.043711042	0.020423864	0	0.011008127	0	0.015612197	0.051961596	0.068618491	0.088891849	0.084592038	0.025933283	0.073967148	0.02269353	0.022948226	0.028174069	0.119844019	0.194538699	0.028506804	0.013276325	0	0	0.025520092	0.018612875	0	0.093174111	0	0.016218491	0.026155639	0.02722417	0.021463174	0.013034078	0.020251755	0.029809056	0.08320324	0.075544603
LINC00633	0	0	0	0	0	0	0	0	0	0	0	0	0	0	0	0	0	0	0	0	0	0	0	0	0	0	0	0	0	0	0	0	0	0	0	0	0	0	0	0	0	0	0	0	0	0	0	0	0
LOC100129516	0	0	0.015461803	0	0	0	0	0	0	0.005670979	0.008576113	0	0	0	0	0	0	0	0.006760405	0	0	0.004399136	0	0	0	0.014204326	0	0	0	0	0	0	0.005008347	0	0	0	0	0	0	0	0.006122134	0	0	0	0.00981671	0	0	0	0.0072751
LOC100129518	0.048238591	0.058621355	0.162356883	0	0	0	0	0	0	0.046357973	0.092086381	0	0.229238221	0.025189498	0	0	0.022193285	0.045233843	0	0.048142566	0	0.036074264	0.013552798	0.022466552	0.026950217	0	0.13604844	0.047310297	0.029277984	0.111085656	0.030602852	0	0.054422541	0	0	0.026520972	0.075869415	0.024906112	0.024800189	0.061926894	0	0.02718121	0.028291229	0	0.04026691	0	0.015571309	0.103075746	0
LOC100129520	0.010807018	0.013169927	0	0.636332201	0	0	0	0	0.230775059	0.003468449	0	0	0	1.479113586	0.006785631	0	0	0.027676299	0	0.014362458	0.012112087	0.237775106	0	0.004998364	0	0	0.051646609	0.041926464	0	0.009544151	0.013614867	0.006603411	0.068852128	0.020545571	0	0	0	0	0.368936442	0.054911137	0	0	0.043561216	0	0.009001722	0	0	0.011765739	0
MUC8	0	0.010382824	0	0	0	0	0	0	0	0	0	0	0	0	0	0	0	0	0	0	0	0	0	0	0	0	0	0	0	0	0	0	0	0	0	0	0	0	0	0	0	0	0	0	0	0	0	0	0
LOC100129534	0.084924691	0.198996985	0.064214451	0.013040619	0.011476234	0.106370054	0.036692369	0.155950831	0.054175064	0.104159043	0.035885081	0.084645402	0.109652084	0.019290193	0.023316673	0.048210915	0.099071187	0.043241599	0.069842582	0.061045066	0.094891649	0.045793442	0.041036102	0.116311596	0.040991833	0	0.171155656	0.071699536	0.108810717	0.032719701	0.069225049	0.03390853	0.010557784	0.08673082	0.018510946	0.04034205	0.155076304	0.092937988	0.037736164	0.138232298	0.012900184	0.041341465	0.125396214	0.099561894	0.061101363	0.016112839	0.035454527	0.092252381	0.060338608
ZNF730	0.282974946	2.085442791	1.078038095	0.140897695	0.154186049	2.704657141	0.029684364	0.157250383	0.513180874	0.102789534	1.096422295	1.161299445	3.652178556	0.257661734	0.064913485	1.071457663	0.060774202	0.595265027	0.258399095	1.405924031	0.528922602	0.880245706	0.181278964	1.937853177	1.682417255	1.745325771	0.248608386	1.770094132	0.139018622	2.031564788	0.454425363	1.320223914	2.926079414	1.266117893	0.580172745	0.221469781	1.131311433	0.154155849	0.181006489	0.427495512	0.595532688	1.096158098	1.95245294	1.166407185	2.689833812	2.000062053	0.159792317	2.518912197	2.183225855
LOC100129550	0.315050598	0.576027033	0.676176899	0.344453501	0.677223065	0.537624551	0.383000982	0.484748451	0.296616801	0.375995562	0.686111792	0.483067233	0.661120302	0.287339422	0.475954398	0.835891851	0.400841582	0.464661111	0.48583162	0.520508454	0.480973802	0.436862019	0.315490443	0.242056507	0.64882842	0.593830808	0.258986364	0.674990733	0.415841202	0.384816823	0.547595149	0.247491092	0.612179809	0.364936467	0.518725477	0.448279994	0.440903114	0.591404962	0.817095244	0.335290359	0.7606394	0.431532772	0.319377781	0.740749415	0.315380498	0.259077066	0.335815394	0.549269468	0.615974706
FAM47E	0.110427781	0.060905578	0.1584832	0.16408053	0.080039591	0.647152507	0.085877394	0.950020427	0.641242666	0.44890908	0.373565083	0.133427371	0.215569412	0.168155786	0.126236877	0.049179107	0.084671698	0.238882787	0.139116759	0.05002552	0.284552371	0.757961685	0.305135309	0.47680422	0.141345935	0.694581612	0.107178727	0.34820166	0.067588455	0.20920186	0.243558225	0.057202496	1.445644046	0.490211496	0.195284389	0.148626005	0.198343225	0.038660437	0.51872686	0.424419878	0.460246595	0.199525072	0.371202161	0.486447896	0.26141665	0.297733433	0.276872542	0.218647422	0.396133166
LINC00462	0	0	0	0	0	0	0	0	0	0	0	0	0	0	0	0	0	0	0	0	0	0	0	0	0	0	0	0	0	0	0	0	0	0.038761146	0	0	0	0	0	0	0	0	0	0	0	0	0	0	0
LOC100129603	0	0	0	0.006444939	0	0	0	0.040043105	0.018034218	0	0.261471	0	0	0.065519274	0	0.023973716	0.008403388	0.017212734	0.007039985	0	0.013752321	0.018238235	1.057444992	0.082897026	0	0.141491652	0.069960271	0	0	0.089626784	0.112085649	0	0.031014465	0.017524253	0	0	0	0.073815225	0	0.011873228	0	0.0154272	0	0	0.020372555	0.015891401	0	0.006695107	0.088386387
LOC100129617	0	0.035200815	0	0	0	0.031906111	0.028675613	0.011982963	0	0	0.021083184	0	0.065099468	0	0.013674392	0.018978337	0	0.030465006	0.033079851	0.043086198	0.048320987	0	0.047857622	0	0.01210086	0	0	0	0.02618497	0.025563239	0.054232758	0.013308033	0.012334513	0.020749769	0	0.035430619	0.017294756	0	0.086731569	0	0.029982333	0.024307844	0.050167001	0.019944596	0.036027415	0.018818329	0	0	0.053037098
LOC100129620	0	0	0	0	0	0	0	0	0	0	0	0	0	0.017058951	0	0	0	0	0	0	0	0	0	0	0	0	0	0	0	0	0	0	0	0	0	0	0	0	0	0	0	0	0	0	0	0	0	0	0
LOC100129636	0	0.037803178	0	0	0	0	0.030800708	0.05083055	0	0	0.088541593	0	0.300455921	0	0.085996348	0	0	0	0.052968219	0.031005728	0	0	0.172350199	0	0.025890183	0.037395554	0.044961258	0.045461964	0.055716654	0.206303413	0.058214009	0.014299909	0	0.044244833	0	0.012795077	0.018581862	0	0	0	0.03220319	0	0	0	0.229150753	0.040156636	0	0.293038975	0
TCF24	0.033994281	0.054880544	0	0.011969881	0.051914744	0.025102357	0	0	0	0	0	0	0.0344304	0	0.172581766	0	0.015598164	0	0	0	0	0.00851319	0	0.01579067	0	0	0	0.033336941	0.020592511	0.010086335	0	0.010455793	0.009690222	0	0	0.00935418	0.040398004	0	0	0	0.011840929	0	0	0.015677687	0.028353433	0	0.021790844	0	0
FGF13-AS1	0	0	0	0	0	0	0	0	0	0	0	0	0	0	0	0	0	0	0	0	0	0	0	0	0	0	0	0	0	0	0	0	0	0	0	0	0	0	0	0	0	0	0	0	0	0	0	0	0
IZUMO3	0	0	0	0	0	0	0	0	0	0	0	0	0	0	0	0	0	0	0	0	0	0	0	0	0	0	0	0	0	0	0	0.017198388	0	0	0	0	0	0	0	0	0	0	0	0	0	0	0	0	0
LOC100129697	0.172350975	0.17568065	0	0.003911199	0.311692754	0.38828086	0.018400208	0.198097766	0.12634268	0.149820035	0.144592425	0.065511711	0.03920081	0.148816674	0.055154257	0.250535947	0.060053769	0.329444534	0.300235795	0.104267055	0.151002555	0.091621186	0.051944616	0.156723002	0.721075534	0.095893744	0.289466524	0	0.224823786	0.029381305	0.172950187	0.146203745	0.10388386	0.213271067	0.148091903	0.183520682	0.151906726	0.294888039	0.072451745	0.439096007	0.18176084	0.137437934	0.361842969	0.060355251	0.090408116	0.134060085	0.056127867	0.086848094	0.136142616
ARRDC3-AS1	0	0	0	0	0	0	0.011087358	0	0	0	0	0.011146493	0.016960092	0.017343598	0	0	0	0.015690318	0	0	0	0	0	0	0.018559419	0	0.016235677	0	0	0	0.021083121	0	0	0	0	0.009160385	0.01331089	0	0	0	0	0	0	0	0.009316114	0	0.010710106	0	0
C9orf173-AS1	0.080297323	0.116057311	0	0.034215615	0.074194984	0.071159907	0.095027781	0.053412134	0	0.106959142	0.070288961	0.032547817	0.120310114	0.050437271	0	0.083900265	0.022413373	0.089955653	0	0.08013923	0.036567665	0.129306645	0	0.172245456	0.013672699	0.077565687	0.242587034	0.047775379	0	0.071111026	0.090798389	0.073659607	0.196107695	0.023435967	0.072034999	0	0.184393483	0.025152869	0.275179708	0	0.083180392	0	0	0.171076967	0.01368232	0.042204011	0	0.070207065	0
LINC01126	0.176585229	0.413644045	0.246833343	0.086841323	0.120765918	0.273967961	0.14483695	0.108357978	0.097236757	0.140532035	0.024615941	0.033643007	0.075816651	0.026297202	0.093285878	0.128130963	0.068423508	0.11524583	0.094620622	0.016942557	0.179795307	0.145057284	0.028165115	0.091617174	0.06933375	0.192561494	0.119112214	0.073441844	0.118551402	0.210059887	0.093791032	0.030924235	0.15109345	0.094559079	0.190522441	0.107694646	0.326266809	0.368466371	0.240109423	0.242720092	0.182713555	0.04235688	0.058475391	0.176558388	0.351508777	0.127090132	0.016258436	0.072537987	0.081839489
LOC100129781	0	0	0	0.003676337	0.003234054	0	0	0	0	0.003368414	0	0.00349533	0	0	0	0.004584763	0	0.002464857	0.008021092	0.003500101	0	0	0	0	0.002918024	0	0	0	0	0.003096438	0	0	0	0	0	0	0	0	0.005361904	0	0.003636619	0	0	0	0	0	0	0.007628279	0
CCDC152	0.290550492	0.209720378	0.233711312	0.524591644	0.086394677	0.658961541	0.01586628	0.576856212	0.135616746	0.208323243	0.932219999	0.13027111	0.601204854	0.466119372	2.513704963	0.849881473	0.146401553	0.524946945	0.47475149	0.738089837	0.307608839	0.029654424	0.205741792	0.273262668	0.199715332	0.249017253	0.21688547	0.146182148	0.084792019	1.881050646	0.144706173	0.043524283	0.427894709	0.442644729	0.330881073	0.275003972	0.71170973	0.163465146	0.268778541	0.632633513	0.588025357	0.241859104	0.108311804	0.085892997	0.097132501	0.20398613	0.111171904	0.051646378	0.048764614
SLC25A21-AS1	0.015793205	0.35830774	0	0.0165515	0.099016083	0	0	0.013021444	0.046026738	0.059748994	0.022904081	0.015740018	0.023929641	0.11839665	0.155590417	0.04094695	0.021558212	0.043949418	0.018073834	0	0.017696728	0.023458859	0	0.064505063	0	0.179870048	0.132300579	0.045967846	0.028442169	0.159112051	0	0.042954614	0.05288195	0	0.046589173	0.088227404	0	0	0.138858297	0.089351531	0.110893843	0	0.080927454	0.105224761	0.077210322	0.020445	0.044906673	0.08397999	0.038629579
ZNF807	0.028429042	0.00499381	0.010736334	0.038186846	0.055639947	0.178683474	0.012146463	0.043264956	0.012029432	0.0195622	0.046932352	0.05612168	0.036917003	0.056254881	0.067817982	0.005353821	0	0.002878673	0.027913689	0.016280865	0.01827956	0.015191293	0.006815069	0.033681405	0.030384503	0.029385607	0.017783546	0.04161797	0.007400091	0.053313042	0.023089447	0.00374892	0.051249147	0	0.048107836	0.026609217	0.009737239	0.120829366	0.043267175	0.023613577	0.012703283	0.023890737	0.049313687	0.05531344	0.040400257	0.010597481	0.007832808	0.022163474	0.034965722
MRVI1-AS1	0.074385006	0.060770522	0	0	0	0.055127879	0	0	0	0	0.036527011	0.049847215	0	0.114003841	0	0.032897811	0	0	0	0.025172942	0	0	0	0	0	0	0.036536234	0	0.08923576	0	0	0.068224545	0.04252108	0	0	0	0	0	0.038410769	0.048411729	0.026147174	0	0.043788853	0	0	0	0	0.027449098	0
COL4A2-AS2	0	0	0	0.026335955	0	0	0	0.051286884	0	0	0	0	0	0	0	0.032780386	0.017235462	0	0	0.012595936	0.055764393	0	0	0	0	0	0	0	0	0	0	0	0	0.035824195	0	0	0	0.038436632	0	0	0.013085626	0	0.085985273	0	0	0	0	0.013740283	0
ZNF737	1.913347435	1.884013387	5.149405163	1.789360846	4.091581624	5.448251571	4.232832251	3.00067563	1.770088687	4.111015006	4.276981749	4.954726354	1.872715797	1.10151457	0.287362615	0.978180415	1.603161936	1.944899835	2.490504748	1.996235358	3.379200535	4.375842623	5.177037975	3.301313349	3.893889789	3.752316523	2.00216032	4.693088409	2.61464342	3.47875591	3.767753554	4.308750171	2.877115886	3.144975671	2.110169969	5.112557502	2.029303836	2.289100477	3.168634216	2.532722768	3.362252849	2.726738162	4.634473061	5.352554543	5.005943333	6.001990505	1.613835053	5.659395981	4.791387462
PCOLCE-AS1	0.167040248	0.45868343	0.02879173	0.0790165	0.020267882	0.117318081	0.053843611	0.079805349	0.079276703	0.052194087	0.031829617	0.043462482	0.159079875	0.050700895	0.45207121	0.084333749	0.044716845	0.023141666	0.133110778	0.032763208	0.186042617	0	0	0.290541818	0.045316655	0.103047378	0.236961479	0.168786505	0.058846522	0.225662142	0.081406167	0.020118908	0.099716037	0.01574908	0.09575926	0.044599371	0.173673358	0.130006976	0.049924065	0.272406194	0.034027748	0.045702594	0.129397187	0.059617544	0.027379604	0	0.082382263	0.07057152	0
SCOC-AS1	0.094339305	0.05008028	0.172257819	0.071213148	0.025457218	0.030434734	0.040835675	0.011426717	0.040446067	0.026506414	0.059500623	0.230423726	0.102111557	0	0.262735245	0	0	0.085479114	0.207633216	0.041106545	0.030899547	0.040900055	0.011551752	0.056727619	0.14325669	0.033216661	0.039948555	0.261547158	0	0.20588639	0.051750082	0	0.177570995	0.039310921	0	0.171746449	0.032800257	0	0.021150616	0.052912988	0.137640962	0.068463542	0.1168162	0.0190212	0.100741936	0.070485161	0.013273603	0.157885125	0.017067417
LOC100129860	0	0	0	0	0	0	0	0	0	0	0	0	0	0	0	0	0	0	0	0	0	0	0	0	0	0	0	0	0	0	0	0	0	0	0	0	0	0	0	0	0	0	0	0	0	0	0	0	0
LOC100129917	0.059381731	0.08610179	0.151079647	0.074310666	0.044036532	0.052581143	0.081769548	0.115122628	0.017744127	0.057075217	0	0.104844248	0.140327297	0.073463112	0.181888595	0.046798232	0.048910501	0.090778762	0.094067136	0.070830135	0.066419506	0.061854197	0.106993314	0.08159259	0.078507643	0.216862824	0.134572124	0.318673191	0.021765685	0.103242899	0.067210807	0.043715481	0.09931149	0	0.035705307	0.058343775	0.084139296	0.175194693	0.107202763	0.090908755	0.097226153	0.079168598	0.062192902	0.049156991	0.188922268	0.015635592	0.023031745	0.101944689	0.142212619
LOC100129924	0.083281717	0.367271172	0.142855617	0.08718423	0.026111663	0.232640094	0.055573814	0.023349398	0	0	0.119548022	0.18674048	0.652480683	0.127434027	0.569867213	0.271704214	0.038567196	0.306352813	0.064018639	0.439175734	0.062703479	0.833324571	0.157649797	0.039039366	0.136013789	0	0.332564321	0.883472399	0.099848081	0.43266012	0.459105627	0	0.381112298	0	0.082788508	0.068516424	0.24943184	0.712911186	0.203534347	0.252939117	0.113915543	0	0.501138549	0.601611705	0.046809816	0.141089039	0	0.202900143	0.450248825
LOC100129931	0	0	0	0	0	0	0	0	0	0	0.009466699	0	0	0	0	0	0	0	0	0	0	0	0	0	0	0	0	0	0	0	0	0	0	0	0	0	0	0	0	0.012585273	0	0	0	0	0	0	0	0	0
LOC100129935	0	0	0	0	0	0	0	0	0	0	0	0	0	0	0	0	0	0	0	0	0	0	0	0	0	0	0	0	0	0	0	0	0	0	0	0	0	0	0	0	0	0	0	0	0	0	0	0	0
LOC100129940	0.014966216	0.06659078	0.027960574	0.066052823	0.029421896	0.04669901	0	0.00530106	0.015737815	0	0	0.008542188	0	0.009985004	0.022065087	0.011198546	0.02910002	0.03726177	0.036457331	0.036008619	0.202048077	0.004793262	0.103574597	0.08382184	0.001786654	0.045927587	0.006237144	0.006307549	0.011615596	0.007568851	0.071379757	0.007846345	0.088359456	0.036433139	0.151917821	0.001757952	0	0.214389762	0.013091683	0.057072561	0.002226852	0.304489668	0.003750307	0.035026735	0.007138408	0.00833591	0.008207471	0.023218119	0.07987666
CCNT2-AS1	0.133579043	0.225310211	0.327557229	0.020808784	0.123597533	0.126734318	0.203040479	0.310022373	0.085729756	0.246514241	0.190348363	0.320327805	0.116674208	0.090327086	0.037127911	0.217991345	0.07979375	0.146787201	0.251534006	0.115012817	0.265452682	0.141697425	0.172424528	0.132187709	0.201469003	0.181097222	0.425041765	0.140003799	0.070577448	0.398441638	0.335882459	0.172279187	0.304555555	0.110109447	0.194882528	0.33444246	0.220407422	0.117922557	0.251946867	0.075368002	0.17547765	0.20309498	0.569787975	0.15615954	0.157515957	0.344315049	0.074610406	0.363757338	0.329138261
FAM205C	0	0	0	0	0	0	0	0	0	0	0	0	0	0	0	0	0	0	0	0	0	0	0	0	0	0	0	0	0	0	0	0	0	0	0	0	0	0	0	0	0	0	0	0	0	0	0	0	0
LOC100129973	0.01836398	0.129275294	0.047758252	0.075485575	0.114607817	0.19087313	0.139589257	0.17200442	0.026961629	0.017640914	0.152825148	0	0.108169377	0.056327474	0.067905149	0.070742984	0.025059281	0.075873536	0.121719352	0.036424194	0.040860987	0.168658146	0.015308892	0.213689898	0.074889984	0.28255492	0.026628456	0.079318334	0	0.04813173	0.068276099	0	0.176773858	0.026201501	0.054079819	0.197598659	0.126371031	0	0.055466081	0.103475308	0.074689799	0.147285084	0.123709599	0.098211028	0.200744723	0.115101914	0.034962901	0.019988471	0
LINC01460	0	0.023762573	0.237415768	0.099457368	0.018000146	0.042744354	0	0	0.084273911	0.028025459	0.014209739	0.038634056	0	0.015183998	0.045466316	0.371628706	0.026621974	0.054174777	0.087300946	0.009769227	0.021860327	0.021777781	0.087280457	0.129977754	0.048208876	0.113873491	0	0.042697454	0.541672174	0.067749368	0	0.00896153	0.216175871	0.027834737	0.043275236	0	0	0.044577083	0	0.10974603	0.010149409	0.242202435	0	0.026757179	0.048242395	0	0.027940686	0.010657714	0.171067581
HDAC6	2.472741032	3.563273844	2.739740655	2.252054923	2.419076041	2.795116336	1.964474797	2.71260181	2.513157072	2.747298591	2.829088279	3.313849211	3.575704192	1.985531432	3.304625849	2.911698811	2.254230322	2.521642196	2.623411409	2.610865817	2.627641078	2.848805166	1.845979412	2.802215179	2.941128869	2.719885612	2.889180196	2.825344347	2.293532807	3.059044604	3.271998855	2.946592447	2.806684751	2.368032607	2.257978295	2.750972004	2.67142658	2.262826933	3.394382877	3.155162527	2.9084345	2.307902461	2.875552036	2.650181696	2.390633449	2.187686385	2.376668709	2.884114703	3.312743897
URAHP	0.10913065	0.067526818	0	0.035218197	0	0.120043706	0	0.107915585	0.049231489	0.202800605	0.185343365	0.076994672	0.266607383	0.034811132	0.122587226	0.113977095	0.045782575	0.031510843	0.100301114	0.01126935	0.049969271	0.247619946	0	0.015613206	0.091347188	0.027094754	0.09566969	0.157770119	0.261819348	0.160818389	0.181130876	0.01033807	0.188941877	0	0	0	0.039947791	0.051328034	0.051111715	0.125945345	0.057610797	0.101008729	0.095788104	0.175854054	0.00940605	0.029102934	0.084319805	0.060446893	0.094649391
FTLP10	0	0	0	0	0	0	0	0	0	0	0	0	0	0	0	0	0	0	0	0	0	0	0	0	0	0	0	0	0	0	0	0	0	0	0	0	0	0	0	0	0	0	0	0	0	0	0	0	0
LOC100130075	0	0	0	0	0	0	0.076877328	0	0	0	0.038094355	0	0	0	0	0	0	0	0	0	0	0	0.043557741	0	0	0	0.038103968	0	0	0	0	0.024097941	0	0	0	0	0	0	0.040057826	0	0	0.022107626	0	0	0	0	0	0	0
HBCBP	0	0	0	0	0	0	0	0	0	0	0	0	0	0	0	0	0	0	0	0	0	0	0	0	0	0	0	0	0	0	0	0	0	0	0	0	0	0	0	0	0	0	0	0	0	0	0	0	0
HSFX2	0	0	0	0	0.026164418	0	0	0	0	0.027242486	0	0	0.021593229	0	0.065807511	0.036970186	0	0	0.016305937	0.028298418	0	0	0	0	0	0	0	0	0	0	0	0	0.012090356	0	0	0.011671418	0	0	0	0	0	0	0	0	0	0	0	0	0
LOC100130093	0.5722022	0.318901475	0.030429914	0.184063919	0.335508618	0.637326434	0.195055004	0.60526994	0.336671591	0.54568688	0.679475502	0.165153994	0.681729332	0.367358847	0.375840417	1.065448074	0.402516542	0.342435473	0.426328147	0.256192369	0.653624323	0.374110489	0.174239416	0.579493793	0.130251476	0.896285262	0.332921797	0.574538436	0.387567023	0.565453123	0.262440929	0.705887284	0.35847527	0.273733788	0.255234819	0.406406023	0.491440171	0.216668329	0.545209373	1.173658508	0.4543558	0.501051042	0.344083599	0.729510293	0.360256153	0.527905326	0.178944985	0.638453825	0.263067261
LOC100130111	0	0	0	0	0	0	0	0	0	0	0	0	0	0	0	0.014169123	0	0	0	0	0	0	0	0	0	0	0	0	0	0	0	0	0	0	0	0	0	0	0	0	0	0	0	0	0	0	0	0	0
MAPT-IT1	0	0.022543026	0	0	0	0	0	0	0	0	0	0	0	0	0	0	0	0	0	0	0	0	0	0	0	0	0	0	0	0	0	0	0	0	0	0	0	0	0	0	0	0	0	0	0	0	0	0	0
MIR124-2HG	0	0	0	0	0	0	0	0	0	0	0	0	0	0	0	0	0	0	0	0	0.007835581	0	0	0	0	0	0	0	0	0	0	0	0	0	0	0	0	0	0	0	0	0	0	0	0	0	0	0	0
LOC100130172	0.037977451	0.17648728	0.025057648	0	0.119128417	0.021091287	0.101266054	0.084636345	0.028058934	0.018361289	0.027705314	0.074733345	0.178518996	0.058595911	0.009019987	0.049466089	0.013098861	0.026785032	0	0.009569153	0.021414459	0.014257384	0	0.039421836	0.031660747	0.153959664	0.013922704	0.055511661	0	0.074476641	0.018083888	0	0.024268318	0.040711374	0.028403966	0.031157283	0	0.113650654	0.043490291	0.018495118	0	0	0.049567451	0.0131657	0.137394907	0.012420589	0.009181815	0.02080402	0
EFCAB14-AS1	0	0	0	0	0	0	0	0	0	0	0	0	0	0	0	0	0	0	0	0	0	0	0	0	0	0	0	0	0	0	0	0	0	0	0	0	0	0	0	0	0	0	0	0	0	0	0	0	0
LOC100130207	0	0	0	0	0	0	0	0	0	0	0	0	0	0	0	0	0	0	0	0	0	0	0	0	0	0	0	0	0	0	0	0	0	0	0	0	0	0	0	0	0	0	0	0	0	0	0	0	0
LINC00861	0	0	0.025636451	0.005150809	0.022516086	0.010829924	0	0.02412435	0	0.014112699	0.007138548	0	0	0.022767826	0.004622143	0	0.013402713	0.030792467	0.044410119	0	0	0.003660846	0.004093262	0.006800076	0.016286084	0	0	0.014405927	0	0.008664347	0	0	0.004167962	0.041646576	0.014602809	0	0.034753724	0.015046609	0	0.00949269	0	0.008236475	0	0	0	0	0.004705197	0	0.006055159
LOC100130238	0	0	0	0	0	0	0	0	0	0	0	0	0	0	0	0	0	0	0	0	0	0	0	0	0	0	0	0	0	0	0	0	0	0	0	0	0	0	0	0	0	0	0	0.009927025	0	0	0	0	0
PP2672	0	0	0	0	0	0	0	0	0	0	0	0	0	0	0	0	0	0	0	0	0	0	0	0	0.004310535	0	0	0	0	0	0	0	0	0	0	0	0	0	0	0	0	0	0	0	0	0	0	0	0
LOC100130256	0	0	0	0	0	0	0	0	0	0	0	0	0	0	0	0	0	0	0	0	0	0	0	0	0	0	0.051803811	0	0	0	0	0	0	0	0	0	0	0	0	0	0	0	0	0	0	0	0	0	0
LOC100130264	0	0	0	0	0	0	0	0	0	0	0	0	0	0	0	0	0	0	0	0	0	0	0	0	0	0	0	0	0	0	0	0	0	0	0	0	0	0	0	0	0	0	0	0	0	0	0	0	0
CCDC166	0	0.050999774	0	0.065421723	0	0	0	0	0.031003123	0	0.03061279	0.082437207	0	0	0.019878234	0	0.028818455	0	0	0.021083672	0	0.015761299	0	0.140298633	0	0	0	0.030963248	0	0	0.078344774	0	0	0	0	0	0	0	0	0	0.021900842	0	0	0	0	0	0	0	0
TFAP2A-AS1	0.702351243	1.296876845	1.507889114	0.248340443	1.660646595	0.374949025	0.271705434	0.528862297	0.312522385	0.246625949	0.605036156	0.308136013	1.07845229	0.503547852	0.65609318	0.879454258	0.057758947	0.262218527	0.460738384	0.218994743	0.323250165	1.03227035	0.231540879	0.319765152	0.320109626	0.926497437	1.901509137	0.909511684	0.405035369	1.426124073	0.671884611	0.550554472	1.535714863	0.805468891	0.289974722	0.882283865	1.155196424	1.443950991	0.520073213	0.735098754	0.924534766	0.766899977	0.176902543	1.171360705	0.663765825	0.346036626	0.228434342	0.871354326	0.198191606
LOC100130285	0	0	0	0	0	0	0	0	0	0	0	0	0	0	0	0	0	0.005109125	0	0	0.008145608	0	0	0	0	0	0	0	0	0.019165267	0	0	0	0	0	0	0	0.022214081	0	0	0	0	0	0	0.006051693	0	0	0	0
LOC100130298	0	0	0	0	0	0.116131543	0	0	0	0	0.1510338	0	0.080894803	0	0	0	0.073018901	0.146218236	0.283755767	0	0	0.040212074	0.088435646	0.073902188	0.088341784	0	0.151070467	0	0.631577706	0	0	0.049265633	0	0.076290183	0.154680976	0	0.124876497	0	0	0.371571643	0.109317608	0.172983786	0	0	0.590278405	0	0	0	0
LOC100130301	0.027044876	0	0	0	0.024954414	0.059064769	0	0.149399828	0.115826975	0.07658613	0.039153517	0.053413932	0	0.082448981	0.583353438	0.035266533	0.142123768	0.246248876	0.030932982	0.053485595	0.117522963	0.02018752	0.150958195	0.109173091	0	0	0.039163394	0.07814282	0	0.023900161	0.099750163	0.024771288	0.06782905	0.14833581	0.079187259	0.044010276	0.094388897	0.041345652	0	0	0.028034544	0.088831123	0.092379606	0.108416486	0.022548178	0.069114037	0	0.029429489	0.033266947
SUPT20HL1	0.130956341	0.038076271	0	0.064845387	0	0.111979004	0	0.017268017	0.202494437	0.010091797	0	0	0	0	0	0	0.028561382	0.072243615	0.082156276	0.031230246	0.249139205	0	0.017456584	0.085054575	0.017437598	0.025219438	0.089192188	0.104665619	0.037652579	0	0	0.038095784	0.008914203	0.029861584	0.106051726	0	0.073453699	0.016110974	0	0.117500093	0.021705014	0.034963282	0	0	0	0	0.059340192	0.011438739	0.038479336
C17orf107	1.970431362	1.612297222	1.909006628	1.931590337	1.8841214	2.607087109	0.782608042	2.85592042	1.861119397	2.208624795	2.696778415	2.374942846	1.659907193	1.686574895	2.065215776	2.349930434	2.610474687	1.423431861	1.324852552	2.98948204	2.111834907	1.629285648	1.471463759	2.086012324	3.160436917	2.224505719	2.344613318	2.033526068	1.500029434	1.638646151	2.744262114	1.135474732	1.986457489	2.813298984	2.982612236	1.067810086	2.873481996	3.158733689	3.095669818	3.541918257	1.431242801	1.747995517	1.83230973	1.159218118	1.825965655	1.536320788	1.335917549	1.244427293	1.516712842
LOC100130331	0.095582026	0.02174881	0.238745275	0.018712909	0.008259477	0.168342785	0.078002138	0.100046749	0.077267301	0.162990132	0.063868421	0.086863358	0.130425928	0.170950506	0.074107095	0.145170707	0.205775516	0.043516763	0.070282942	0.052813788	0.029906894	0.097010867	0.114990754	0.024667747	0.05857787	0.021513008	0.063884396	0.064591166	0.063577888	0.084697897	0.05009914	0.079961132	0.066981226	0.087274478	0.026540877	0.192451736	0.042176246	0.080524868	0.080188877	0.179550355	0.239760816	0.022437341	0.231535087	0.095567091	0.072908337	0.023110791	0.042378158	0.066910671	0.054335451
SCGB2B3P	0	0	0	0	0	0	0	0	0	0	0	0	0	0	0	0	0	0	0	0	0	0	0	0	0	0	0	0	0	0	0	0	0	0	0	0	0	0	0	0	0	0	0	0	0	0	0	0	0
TMEM262	0	0	0	0	0	0	0	0	0	0	0	0	0	0	0	0	0	0.052377367	0	0	0	0.027995494	0	0	0	0	0	0	0	0	0.136907756	0	0	0	0	0	0	0	0	0	0	0	0	0	0	0	0	0	0
LOC100130357	0.105715821	0.207325232	0.208348496	0.179934662	0.118596822	0.246785235	0.127125376	0.049340082	0.120455005	0.186398652	0.135207877	0.171571325	0.222639269	0.290629304	0.362918816	0.313870484	0.127546746	0.083176832	0.243458364	0.1825494	0.130561914	0.146578209	0.180988132	0.144410848	0.126115934	0.057640207	0.119013011	0.152912135	0.224143736	0.191165789	0.291259616	0.011111006	0.289318159	0.117163502	0.070906641	0.087091852	0.20278687	0.17605331	0.072713479	0.494284065	0.155588977	0.145765669	0.373181224	0.217341789	0.404328285	0.01571655	0.101372076	0.114767278	0.196342631
CXorf49	0	0	0	0	0	0	0	0	0	0	0	0	0	0	0	0	0	0	0	0	0	0	0	0	0	0	0	0.022148527	0	0	0	0	0.038100153	0	0	0	0	0	0	0	0	0	0	0	0	0	0	0	0
LOC100130370	0	0	0	0	0	0	0	0	0	0	0	0	0	0	0	0	0	0	0	0	0	0	0	0	0	0	0	0	0	0	0	0	0	0	0	0	0	0	0	0	0	0	0	0	0	0	0	0	0
LOC100130373	0	0	0	0	0.003007261	0	0	0	0	0	0	0	0	0	0	0	0	0	0	0	0.003656254	0	0	0	0	0	0	0	0	0	0	0	0	0	0	0	0	0	0	0	0	0	0	0	0	0	0	0	0
LINC00552	0.032312805	1.123452879	0.083398248	0	0.019947888	0.159264453	0.083894847	0.035449525	0.031728421	0	0	0.257779884	0.643519532	0.033463529	0.328419475	0.259989561	0	0.08181292	0.072974513	0.010829666	0.117238478	0.024130883	0	0.087774249	0.053365549	0	0.015753573	0.09304835	0.379013344	0.009583494	0	0.029600883	0.132292409	0.344877797	0	0.008887728	0.063450185	0.033088121	0.112168415	0.250850533	0.119183009	0.009110375	0.109898978	0	0	0	0.020708664	0	0
LOC100130417	0	0	0	0	0	0	0	0.011866206	0	0	0	0	0	0	0	0	0	0	0	0	0	0.021384472	0.01199603	0	0	0.068163489	0	0	0	0.025315316	0	0	0	0	0	0	0	0	0	0	0	0.012086203	0	0	0	0	0	0.04650385	0.035229985
CECR7	0.010268454	0.132024538	0.026824435	0	0.037514536	0.044813202	0.199999142	0.008463462	0	0.009863053	0	0.089591407	0.231009889	0.047260911	0.11185562	0.06585539	0.014026544	0.042797716	0	0.050525953	0.011508744	0.015266682	0	0.042186717	0	0.024650721	0.014908433	0.088180887	0.07269835	0	0	0.028020049	0	0.029189238	0	0	0.012221731	0	0.031190145	0.039336587	0.093102906	0.008620561	0	0.185840401	0.01705531	0	0	0	0.156356553
PP14571	0.510724871	0.129867789	2.345856956	0.152273584	0.583482176	0.278815483	0.918382745	1.057589609	0.856232879	0.576648505	0.418826657	2.718137409	0.338037331	0	0.013039984	0.035974539	0.092235225	0.259042973	0.193753548	0.460202584	1.575737509	2.302262309	1.585809767	0.03806516	0.067889871	0.764459972	0.039948555	1.24058926	0	0.268465972	2.212224467	0.748729012	0.023428909	0.096339055	0.020615861	0.754815275	0	0.724748585	1.966943869	0.247060845	0.056641677	0.490564478	0.92143336	1.062319851	0.174505361	0.104477064	0.29991911	1.456948545	2.436982692
LOC100130451	0	0.039164452	0	0	0.029705345	0	0.031912607	0.026566406	0	0	0	0.063465256	0	0	0	0	0	0	0.036807699	0	0	0	0	0.022363223	0.013475581	0	0	0	0	0	0	0	0.027341762	0.045834407	0	0	0	0	0.024686218	0	0	0	0	0.022203574	0.013485064	0	0.015499523	0	0.35404322
LOC100130452	0	0	0	0	0	0	0	0	0	0	0	0	0	0	0	0	0	0	0	0	0	0	0	0	0	0	0	0	0	0	0	0	0	0	0	0	0	0	0	0	0	0	0	0	0	0	0	0	0
LOC100130458	0	0	0	0	0	0	0	0	0	0	0	0	0	0	0	0	0	0.002398943	0	0	0	0	0	0	0	0	0	0	0	0.003013651	0	0	0	0.004881044	0.010154137	0	0	0	0	0	0	0	0	0	0	0	0	0	0
CAND1.11	0	0	0	0	0	0	0.027072594	0	0	0	0	0	0.041292072	0	0	0	0.037222089	0	0.031233281	0	0	0.020384238	0	0	0	0	0	0	0	0.024132755	0	0	0	0	0	0	0	0	0	0	0	0	0	0	0	0	0	0	0
LOC100130476	0	0	0	0	0	0	0	0	0.020899798	0	0	0	0	0.022047247	0	0	0	0.039625285	0	0	0	0	0	0	0.011843274	0	0	0	0	0	0	0	0	0	0	0	0.016927257	0	0	0	0	0	0	0	0	0	0	0	0
LINC01387	0	0	0	0	0	0	0	0	0	0	0	0	0	0	0	0	0	0	0	0	0	0	0	0	0.019247335	0	0	0	0	0	0	0	0	0	0	0	0	0	0	0	0	0	0	0	0	0	0	0	0
LOC100130502	0.013487963	0	0	0	0	0	0.006701113	0	0	0	0	0	0.030560105	0	0	0	0	0	0	0	0	0.029960227	0	0	0	0	0	0	0	0	0	0	0.011445532	0	0	0	0	0	0.010328363	0	0.007008913	0	0	0	0.00562922	0	0	0	0
TMEM221	0	0.069316833	0	0	0	0	0	0	0.021276028	0	0	0	0.021948542	0	0.013625029	0.056002139	0	0	0	0	0.016228743	0	0.024040463	0	0	0	0	0.062829281	0.026090852	0	0.106128076	0	0.012289967	0	0	0	0	0	0	0	0	0	0	0.019872754	0	0	0	0.015765321	0
LOC100130520	0	0.004147992	0	0	0	0	0	0	0	0	0	0	0	0	0	0	0	0	0	0	0	0	0	0	0	0.00819386	0	0	0	0	0	0	0	0	0.005068766	0	0	0	0	0	0	0	0	0	0	0	0	0	0
PARD6G-AS1	0	0	0	0	0	0	0	0	0	0.00720137	0	0	0	0	0.007052808	0	0	0	0	0	0.008404241	0.005586967	0	0	0.006239583	0	0	0	0	0	0	0	0	0	0	0	0.008925493	0.011503435	0	0	0	0.006293451	0	0	0	0	0	0.00816362	0
LOC100130539	0	0	0	0	0	0	0	0	0	0	0	0	0	0	0	0	0	0	0	0	0	0	0	0	0	0	0	0	0	0	0	0	0	0	0	0	0	0	0	0	0	0	0	0	0	0	0	0	0
LOC100130548	0	0	0	0	0	0	0	0	0	0	0	0	0	0	0	0	0	0	0	0	0	0	0	0	0	0	0	0	0	0	0	0	0	0	0	0	0	0	0	0	0	0	0	0	0	0	0	0	0
NFYC-AS1	0.03488795	0.010727418	0.089919816	0.009225064	0.040136441	0.019366271	0	0.050025892	0.025769119	0.00845375	0.111122513	0.008771689	0.026582351	0.067016746	0.032836375	0.056600447	0	0.024598292	0.030019005	0.034818181	0.009865095	0.006559226	0.036298486	0.059865086	0.029079949	0.041982335	0.012781397	0.012925344	0.031589662	0.046017689	0.065297108	0	0.072983969	0	0.013102083	0.028617119	0.010476625	0.053260095	0.091571101	0.082975086	0.018193817	0.0651712	0.075136636	0.035958984	0.078654774	0	0.008428005	0.056564591	0.053413449
LINC00910	0.315404221	0.49882594	0.444069368	0.112223394	0.464110693	0.272965004	0.399150753	0.462410698	0.395773118	0.260176397	0.377585789	0.348731407	0.7007468	0.278806131	0.138553878	0.210359029	0.167533376	0.232275681	0.394227324	0.163232915	0.321880809	0.335457726	0.245667962	0.420482781	0.169686907	0.705692361	0.120722274	0.265139021	0.11809403	0.528845918	0.51580056	0.29579856	0.544035116	0.166930074	0.054290156	0.324964639	0.274225314	0.61063234	0.663292877	0.261921669	0.197486931	0.307312643	0.512951045	0.516257604	0.296772567	0.384855699	0.151631045	0.428140009	0.350278133
LOC100130587	0	0	0	0	0	0	0	0	0	0	0	0	0	0	0	0	0	0	0	0	0	0	0	0	0	0	0	0	0	0	0	0	0	0	0	0	0	0	0	0	0	0	0	0	0	0	0	0	0
PRR32	0.045041409	0.054748983	0	0	0	0.04965587	0	0	0	0	0	0	0	0	0	0	0	0.078198994	0	0	0	0.016935209	0	0	0	0	0	0	0.298017758	0	0	0.041276403	0.09386969	0	0.161176037	0	0	0	0	0	0	0	0	0.149253012	0	0	0	0	0
LOC100130673	0	0	0	0	0	0	0.017322025	0	0	0	0	0	0.02646697	0	0	0.022807773	0	0	0	0	0	0	0	0	0	0	0	0.025624176	0	0.015435347	0	0	0	0	0	0	0	0	0	0	0	0	0	0	0	0	0.016733863	0	0.021509328
LOC100130691	0	0	0	0.005645529	0.009916458	0.011867867	0	0.013272911	0.007924224	0.010327449	0	0	0	0	0.005066175	0.007039357	0	0	0.024511093	0	0.006037733	0.004012658	0	0.014867286	0	0	0.015609106	0	0	0.018928759	0.010170995	0	0.004568432	0	0	0.013188972	0.006412535	0.008266738	0	0	0	0.004520379	0	0	0	0	0	0.00586473	0.01324269
LOC100130698	0	0.005181875	0	0	0	0.018678243	0	0	0.006254154	0	0	0.004235676	0.022460008	0	0	0	0	0	0	0.002122287	0	0.001583901	0	0.005881878	0	0	0	0.015564689	0.003844376	0	0	0	0	0.036081504	0	0	0	0	0.009734142	0	0.004406846	0	0.007417871	0	0.001770454	0.005508363	0	0	0.005237363
LOC100130700	0	0.05591058	0	0	0	0	0	0	0	0	0	0	0	0	0	0	0	0	0	0	0	0	0	0	0	0	0	0	0	0	0	0	0.114260093	0.065368553	0	0	0	0	0	0	0	0	0	0	0	0	0	0	0
LOC100130705	0.04365312	0.087390598	0.182086944	0.015404296	0.092332448	0.226029136	0.085297896	0.166465271	0.032268821	0.062474318	0.123434455	0.021917758	0.022274984	0.121048374	0.170187109	0.084419906	0.049652178	0.065933787	0.049887961	0.092784243	0.072680501	0.090605418	0.048389767	0.089240192	0.066054793	0.052497708	0.133291928	0.021564681	0.103116736	0.088517448	0.243686793	0.020139922	0.171090044	0.131230445	0.043391071	0.041711793	0.134313617	0.088049465	0.098277975	0.096729267	0.159375814	0.084259188	0.063131624	0.09813613	0.123671785	0.037811672	0.055498049	0.078283944	0.044825427
CECR5-AS1	0.25994279	0.275837371	0.25643405	0	0.155456387	0	0.034869785	0.112783403	0.051499458	0	0.147485411	0	0.104333867	0.054295601	0.03310381	0.175165406	0.047894286	0.049179324	0.040212193	0	0.039379435	0.052075293	0.193910509	0.04847874	0.167581012	0.08344005	0.193523186	0	0.063006253	0.031092327	0.189091383	0.154365175	0.029879755	0.145250585	0	0	0.121916963	0.053690802	0.338314968	0	0.106713317	0.029568173	0	0	0.029337618	0.045442389	0.06661649	0.147318047	0.416457654
LRRC70	2.071566729	2.07747367	2.489997327	1.985055266	2.640800504	3.333747259	1.963819892	2.354708484	1.680616175	1.973374471	2.547466354	1.750279081	2.697292541	1.786079509	2.229208897	1.7847586	1.700431765	2.722918203	1.998064704	1.607755464	2.817212291	2.23288721	2.338902766	2.429739044	3.886029252	3.21285606	2.271271263	2.616200936	1.790250356	2.595568417	1.796154572	2.299327683	2.083274188	2.708596181	2.552430328	2.607629621	3.10257441	2.930629652	1.968607734	2.680514997	1.157019495	1.833622191	2.441602916	2.784889778	2.402784884	2.433136067	1.575892513	2.413585036	2.187154864
LRRC69	0.80785605	0.604607123	1.186554664	0.593727941	1.106667519	0.508474637	0.081829634	0.694459952	0.203779074	0.747145142	0.841328172	0.743925522	0.8158648	1.175021882	1.55480594	0.322171382	0.16450716	0.630421631	0.868661229	0.321577467	0.580221194	0.398171601	0.912614059	1.217057745	0.61017471	0.743875342	0.228014438	1.058138522	0.615834617	0.841994674	0.689275942	0.530575869	0.510283383	0.610143597	0.206137106	0.937723213	0.986696261	0.687542582	0.513788665	1.05805412	0.830533746	0.374479189	1.846926632	0.933963114	1.517141704	0.426002479	0.342258948	0.983864729	1.062525238
LOC100130744	1.979786782	2.002254979	1.579233954	2.242004632	2.235579828	2.010010616	1.928786429	1.912528967	1.174855899	1.963347719	2.189577468	1.773651168	2.54269414	3.179008119	2.858009398	2.445746651	1.348991189	1.848058315	1.8616623	1.752812985	1.836150409	2.810279973	1.421308149	1.83707996	1.466599007	1.797570471	1.367236416	1.925470931	1.848778193	2.128601598	2.427343695	1.388568609	1.551545376	1.523941976	1.552043232	1.983899222	2.241803677	2.034350639	2.587030448	2.74972521	2.125616311	1.866485709	1.956030925	1.934383396	2.396652398	2.253740967	1.444438838	1.701315953	1.879046595
EFCAB10	0	0.669575133	0	0.180893837	0.066259715	0.078999815	0.105402736	0.197806303	0.104418967	0	0.33270431	0	0	0.636448447	0.163309484	0.093099119	0.315005883	0.099795763	0	0.543820226	0.040650041	0.105565258	0.277674465	0	0.088958541	0.086090525	0	0.053086133	0.244161428	0.210997765	0.132798904	0.0657803	0.148034801	0	0.053801893	0.115618829	0.241389363	0	0.055181166	0.06944468	0.144976655	0.030525553	0.123088763	0.049684043	0	0	0.034782038	0	0.35925256
AGAP2-AS1	0.859149446	1.06061726	0.415928346	0.951042849	0.738482331	0.718977291	0.475954807	0.63712985	0.643262243	1.15940732	0.829111419	0.719345444	1.337243169	0.741574174	1.332937965	1.660916939	1.17151692	0.865551575	0.939363446	1.099178358	0.788510304	0.392360615	0.603090772	1.370182707	1.254548666	0.770403859	0.814176636	1.135580669	1.2511561	0.19654749	0.72207361	1.009109524	0.775507754	0.504368192	0.814300562	0.681451313	0.838093238	1.699172357	0.533564748	1.249779154	1.196886368	0.865266306	1.122862094	1.353969992	0.277081594	0.356534243	1.067597624	1.131719808	0.729864373
SBK3	0	0.104066183	0	0.023003195	0.020252034	0	0	0.035987096	0.537594324	0.021088268	0.031804828	0.021877793	0.097462195	0	0	0	0.116208321	0	0.049797868	0.021907467	0	0.08009321	0	0	0.123370422	0	0.031812872	0.094431284	0	0.01939511	0.041245148	0.059488176	0.176337117	0.031303689	0	0	0.026107198	0	0	0.122998449	0.022756315	0	0.14686026	0.030093234	0	0	0.021024326	0.023890795	0.027012777
LOC100130849	0	0	0	0	0	0	0	0	0	0	0	0	0	0	0	0	0	0	0	0	0	0	0	0	0	0	0	0	0	0	0	0	0	0	0	0	0	0	0	0	0	0	0	0	0	0	0	0	0
USP3-AS1	0.048128387	0.271268623	0.236652815	0.146241527	0.297920768	0.13735763	0.167745901	0.200410855	0.070325722	0.231130115	0.113962902	0.154055498	0.290849631	0.121495775	0.131873163	0.217429885	0.065432243	0.152141236	0.090519559	0.154255177	0.204323625	0.127797549	0.190610224	0.066225848	0.178473292	0.218703271	0.135746827	0.115230313	0.029210658	0.309833079	0.304837702	0.246442663	0.093721908	0.255960091	0.094144238	0.139867812	0.249199037	0.466973307	0.465261055	0.061786082	0.016817769	0.14321383	0.135912557	0.246766757	0.166543206	0	0.015535333	0.151642254	0.078277466
LOC100130872	0	0.006862166	0	0.017628182	0	0.01240166	0	0.00463803	0	0	0	0.005609746	0	0	0	0	0.007693331	0.015762374	0	0.005617397	0.018847422	0	0	0.015535263	0.023268301	0	0.008178161	0	0	0	0	0	0.014276222	0	0	0	0.01337207	0.067705831	0	0	0	0.009433056	0	0	0	0	0	0	0
LOC100130876	0.009664368	0	0	0.040097843	0	0	0	0.023765077	0	0	0	0	0	0	0.018125816	0.012625451	0	0.013560996	0	0.028743308	0	0	0	0	0.016042894	0.023207312	0.02793023	0	0	0	0	0	0	0.027482601	0	0	0.011503192	0	0.014758578	0	0	0.024203835	0	0	0	0	0.009254478	0.01052209	0
LOC100130880	0	0	0	0	0	0	0	0	0	0	0	0	0	0	0	0	0	0	0	0	0	0	0	0	0	0	0	0	0	0	0	0	0	0	0	0	0	0	0	0	0	0	0	0	0	0	0	0	0
ATE1-AS1	0.025498299	0	0	0.008961185	0.007884841	0	0	0.021035639	0	0.016377264	0	0	0	0.013264706	0.016040455	0	0.011681166	0	0	0.025447142	0.009582969	0	0.014211467	0	0.014195993	0.020541479	0	0.01255608	0	0.022532015	0	0.007826639	0.00725309	0	0	0	0	0	0	0.048934804	0.008864546	0.021424379	0.029658866	0.023386823	0.02827344	0.022067657	0	0.009308709	0
PSORS1C3	0	0	0.119385678	0	0	0	0	0	0	0	0	0	0	0	0	0	0	0	0.104624626	0	0.052162402	0	0	0	0.149593538	0	0	0	0	0	0	0	0	0	0	0	0	0	0	0	0	0	0	0	0	0	0	0	0.112307014
TSTD3	0.240573142	0.612816409	0.542050217	0.376004753	0.551461313	0.504033444	0.392693701	0.572797497	0.34166235	0.517925285	0.438907947	0.27774583	0.565133861	0.213366938	0.47078247	0.207597466	0.281934413	0.716306655	0.464162978	0.360029889	0.622585099	0.262740921	0.506386921	0.63893631	0.282827671	0.485152287	0.55620927	0.231487324	0.362243109	0.651775606	0.457431697	0.333360133	0.527624436	0.64558876	0.304799731	0.613070124	0.315353679	0.241017032	0.269254574	0.701220553	0.443576583	0.433862521	0.456497883	1.262553737	0.358853026	0.386149177	0.48579739	0.141575411	0.422666897
VAC14-AS1	0	0	0	0	0.011584018	0	0	0.010353065	0	0.093798898	0	0	0	0	0	0	0.017150833	0	0	0	0	0	0	0	0	0	0	0	0	0	0.023665317	0	0	0	0	0.030645086	0	0	0	0.071422214	0	0	0	0	0	0	0.035784741	0	0
LOC100130899	0.013171746	0.008046728	0.01727893	0.020657941	0.161427817	0	0.07663046	0.069160865	0	0	0.028571068	0	0.087752258	0.020417979	0	0.042624151	0.053298356	0.0046406	0.00755759	0.013145207	0.00739934	0.04844493	0.080362416	0	0.010965203	0	0.047320767	0.047847316	0.035462653	0.023174254	0	0.0358804	0.016733214	0.037373352	0.009830004	0.10442818	0.038870994	0.020187898	0.010085962	0	0.027184244	0.101793859	0.07873248	0.009067019	0.166275323	0	0.049806489	0.063432982	0.071595685
SMIM6	0.138441563	0	0.041806444	0	0.029468761	0.168089103	0.077880915	0.139332191	0.11422696	0.228919117	0.112828891	0.031826284	0.184001833	0	0	0	0	0	0	0.031869304	0.017989842	0.081793702	0.026641474	0.022184665	0.164805048	0.075872061	0	0.046721703	0	0.014181851	0.11725775	0.193310552	0	0.022914828	0.023870799	0.03910687	0.056562695	0	0.118489679	0	0	0.236826578	0.134570136	0.065094956	0.026631232	0.101045954	0.030588815	0	0
ZNF663P	0	0	0	0.098872761	0	0	0	0.019964783	0	0	0	0	0.036616135	0.073929744	0.022774008	0	0	0	0	0	0	0	0	0	0	0	0	0.03545411	0	0.103891984	0	0	0	0	0	0	0	0	0	0	0	0	0	0	0	0	0	0	0
CSAG4	0	1.234234294	0	0.112509378	0	0	0	0	0.105619219	0	0.41948853	0	0	0	0.068344366	0.882189856	0	0.172272634	0	1.021140543	0	1.240967282	0.174868563	0	0.599205636	0	1.137595855	0.053707313	1.756673055	1.049649802	0.370392342	0	0.385345058	0.734791148	0	0	0	0	0.16138857	0	0.341908669	0	0	0	0	0	0	0	0
LOC100130938	0	0	0	0.013222132	0.011636059	0	0	0	0	0	0	0	0	0	0	0	0	0	0	0	0	0	0	0	0	0	0	0	0	0	0	0	0	0	0	0.010333763	0	0	0	0	0	0	0	0.017315514	0	0	0	0	0
LOC100130950	0.345327832	0.730905991	0.271716134	0.711823597	0.632880313	0.431245066	0.277671486	0.6557812	0.320659454	0.540543769	0.54468706	0.743135572	0.329788157	0.592474843	0.520571043	0.681831444	0.107101514	0.448012978	0.563170399	0.168257718	0.47682675	0.399296001	0.026824774	0.475180574	0.314650042	0.548111013	0.372903613	0.613813683	0.166452967	0.441588309	0.954457563	0.128050267	0.456967735	0.349436386	0.362431884	0.052264456	0.417403877	0.635992616	1.060754278	1.409797273	0.609576145	0.249859345	0.930313728	0.653686606	0.609078647	0.178234403	0.256043998	0.135109758	0.256371844
LINC01502	0	0	0	0	0	0	0	0	0	0	0	0	0	0	0	0	0	0	0	0	0	0	0	0	0	0	0	0	0	0	0	0	0	0	0	0	0	0	0	0	0	0	0	0	0	0	0	0	0
SYCE1L	0.208414864	0.314654069	0.081795784	0.033193536	0.49511219	0.197990654	0.092246205	0.57897265	0.2184396	0.173687828	0.331396917	0.695608089	1.42589527	0.096271793	0.298309307	0.195568559	0.043159609	0.169651576	0.412050303	0.594190719	0.320716314	0.357349829	0.102936272	0.485099247	0.453523416	0.716159856	0.175235313	0.510436552	0.750809579	0.881881714	0	0	0.400605546	0	0.261356856	0.076581613	0.21246142	0.308925877	0.094819313	0.558313975	0.888966919	0.376358372	1.18916443	0.417660431	0.353019777	0.629459115	0.252562119	0.034469667	0.252885886
LOC100130964	0	0	0	0	0	0	0	0	0	0	0	0	0	0	0	0	0	0	0	0	0	0	0	0	0	0	0	0	0	0	0	0	0	0	0	0	0	0	0	0	0	0	0	0	0	0	0	0	0
C6orf99	0.127504065	0.474378875	0.062316549	0.08629584	0.148522467	0.026518767	0.104262183	0.029640615	0.347254958	0.143885053	0	0.070706016	0.252728379	0.108792655	0.055893807	0.247014711	0.032776556	0.066553898	0.14512875	0.093648802	0.013524974	0.240504231	0.06896932	0.097331007	0.049544583	0.028946329	0.357224759	0.135968931	0	0.199507914	0.270904523	0.01104893	0.401129177	0.051099115	0.087622453	0	0.124386149	0.072619558	0.089842144	0.046150712	0.120492428	0.098259086	0.041740632	0.016565357	0.059293592	0.16325664	0.067992017	0.064527265	0.15562859
LOC100130987	0	0	0	0	0	0	0	0	0	0	0	0	0	0	0.03075326	0	0	0	0	0	0	0	0	0	0	0	0	0	0	0	0	0	0	0	0	0.02679919	0	0	0.049693129	0	0	0	0	0	0	0	0	0.035551203	0
C7orf72	0.019870829	0.02419895	0	0	0	0	0	0	0	0	0	0.019804004	0	0	0	0	0	0	0	0	0	0	0	0	0	0	0	0.029129319	0	0	0	0.018196544	0	0	0	0	0.023635779	0	0	0	0	0	0	0.027248032	0	0	0	0	0
LOC100130992	0	0	0	0	0	0	0	0	0	0	0	0	0.032580206	0.013417592	0	0	0	0.006081256	0.004958849	0	0.004854923	0	0	0.011961894	0	0	0	0	0	0	0	0	0.010991351	0	0	0	0.005156431	0	0	0	0.013429498	0.003634448	0	0	0	0	0	0	0
ZNF316	0.031538843	0.065173612	0.064367206	0.030709153	0.037313364	0.059130457	0.033475287	0.058818145	0.013353612	0.008722983	0.039197361	0.051284517	0.037574371	0.058949691	0.060821137	0.032396682	0.021643219	0.033216887	0.043677288	0.020313045	0.052656598	0.045081374	0.055806417	0.040428317	0.04476821	0.037961111	0.032746255	0.052621218	0.028554052	0.053288429	0.054946779	0.022748772	0.054948566	0.051215796	0.010150855	0.070928638	0.029534876	0.037987588	0.0779917	0.039125777	0.066914286	0.048849003	0.03925673	0.024834343	0.068497107	0.008832488	0.015184508	0.074914925	0.1390733
LOC100131047	0	0	0.067845256	0	0	0	0.013045517	0	0	0	0	0	0	0	0	0.017184979	0	0	0	0	0	0	0	0.036154588	0	0.062418501	0	0	0	0	0	0	0	0.018790107	0	0	0	0	0	0	0	0	0	0	0	0	0	0	0
LINC01135	0	0	0	0	0.110945195	0.054212477	0.048761328	0	0	0.023826032	0	0.049018016	0	0.038359536	0	0	0.033815054	0.017467921	0.02836904	0	0.081782616	0	0	0.067666109	0.061112332	0	0	0	0	0.043501542	0	0	0.021057464	0	0	0.020329992	0	0	0.110465091	0.138349672	0.124193399	0.041377756	0	0	0	0	0.023753857	0.026989005	0
CKMT2-AS1	0.01188953	0.007262156	0	0.012461202	0.016417991	0	0	0.009800551	0	0.005721491	0.017253265	0.005936883	0.01802738	0.009246878	0.022284186	0	0.008141633	0.004187651	0	0	0.0265275	0.004438337	0.004962432	0	0.009897049	0	0	0	0	0.010500624	0	0.005452866	0	0	0.008872093	0.014583206	0.007092177	0	0	0	0	0.009982384	0	0.008183248	0.014830653	0	0	0.006486443	0
SRP14-AS1	0.007513695	0.009158817	0	0	0	0	0	0	0	0	0	0	0	0	0	0.00981807	0	0.005282811	0	0	0.008422218	0.00559893	0.006259775	0	0	0	0	0	0	0	0.014179829	0	0	0	0.011187594	0.006152643	0	0	0	0.014502726	0	0	0.013103101	0	0	0	0	0.008181084	0
DPP9-AS1	0.062651502	0.011113667	0	0	0	0.059366253	0.009039495	0.007515138	0	0	0	0	0	0	0.017104888	0.023728533	0	0.01279604	0.020802555	0.018143203	0.020368915	0.033663088	0	0	0.044947623	0.043477128	0.026362097	0	0.080445945	0.008052414	0.017199988	0	0.030698038	0.013027985	0.027020348	0	0.042934002	0	0.027719639	0.017591241	0.037451251	0.015268961	0.01589519	0.012521148	0	0	0.008731712	0	0.033438276
TNRC6C-AS1	0.33634381	0.113589981	0.365988522	0.306643889	0.607459565	0.531058464	0.361186138	0.445853198	0.271187972	0.351184747	0.457154841	0.043240942	0.311759969	0.066872999	0.064802585	0.525235057	0.406760249	0.20717829	0.283077092	0.142204132	0.123007061	0.698591441	0.172637628	0.401949461	0.242265401	0.372536088	0.310036251	0.302724147	0.326566695	0.154700081	0.489788664	0.284440895	0.332141855	0.199756375	0.101413524	0.589519922	0.462741685	0.488913595	0.606999878	0.61506864	0.510162051	0.469084126	0.626769213	0.435690113	0.439134021	0.456390134	0.144345993	0.246339197	0.444975639
LOC100131107	0	0.009100432	0	0.015608416	0	0	0	0	0	0	0	0	0	0	0	0.009755496	0	0	0	0	0	0	0	0	0	0	0	0	0	0	0	0.013636255	0	0	0	0	0	0	0	0	0	0	0	0	0	0	0	0	0.009197746
ZBTB20-AS1	0	0	0	0	0	0	0	0	0	0	0	0	0	0	0	0	0	0	0	0	0	0	0	0	0	0	0	0	0	0	0	0	0	0	0	0	0	0	0	0	0	0	0	0	0	0	0	0	0
BSPH1	0	0	0	0	0	0	0	0	0	0	0	0	0	0	0	0	0	0	0	0	0	0	0.017124339	0	0	0	0	0	0	0	0	0.018808921	0	0	0	0	0	0	0	0	0	0	0	0	0	0	0	0	0
LINC01405	0	0	0	0	0	0	0	0	0	0	0	0	0	0	0	0	0	0	0	0	0	0	0	0	0	0	0	0	0	0	0	0	0	0	0	0	0	0	0	0	0	0	0	0	0	0	0	0	0
WDR86-AS1	0.385392077	0.178637084	0	0.539212472	0.242072922	0.483157325	0.025533522	1.177057315	1.23436057	0.312882097	0.27440985	0.344004198	0.40972956	0.116334209	0.287161364	0.098510163	1.99316225	0.250744325	0.270589819	0.05095764	0.550438793	0.075400865	0.182693134	0.676833661	0.361419762	0.231226483	0.143754406	0.110324866	0.605316721	0.593425261	0.140407448	1.95788931	3.285716686	0.388733342	0.460438746	0.235008567	0.877106979	0.115065365	0.186221581	0.431375883	0.534337432	0.294781891	0.088068664	1.690954782	0.220251675	0.2471337	2.346915426	0.108983946	0.262844786
TSTD1	3.391017661	3.301539288	3.421738249	2.768719866	3.413490725	4.153196709	4.343576529	4.133542465	3.581930902	3.685814353	5.49621158	2.210753779	3.811934845	3.439889708	1.118502965	4.195448372	1.675176108	2.144026261	3.223625367	2.683236393	2.633284343	4.81481782	3.856103402	3.12225792	3.193102055	3.859958991	3.741408009	4.139238456	4.666885935	4.08374191	4.05899697	4.025226564	4.075143212	2.046592085	2.129455506	4.075512448	3.365060113	3.340768152	5.306072493	3.078501461	6.143449096	2.562566219	3.685749387	3.77170646	3.20633746	3.343384287	3.47227714	4.331324777	3.166367445
CCDC183-AS1	0.207961652	0.409752737	0.493020655	0.415369556	0.484189621	0.572028507	0.275407622	0.495742866	0.163722374	0.322851167	0.525051291	0.370492166	0.520049141	0.383356266	0.085973022	0.291739397	0.250664606	0.207643299	0.324649083	0.305893505	0.339551183	0.473977584	0.422013663	0.457246497	0.103898266	0.328788716	0.387974168	0.430874516	0.253264243	0.265091079	0.579155374	0.210196203	0.603131033	0.247086019	0.101649508	0.222785108	0.313818627	0.322811634	0.721761332	0.706286929	0.215100053	0.277703871	0.210203333	0.442563439	0.251218688	0.145111208	0.238434649	0.351084655	0.288442553
RPL21P28	1.022947592	1.228155173	1.535127838	0.589657047	1.033341987	1.376004043	1.57433493	1.477804529	0.541948832	0.842330944	1.035848013	0.598637615	0.748077062	1.190992833	0.506530141	0.819515019	0.730104237	0.884340934	0.669951314	0.462218235	1.134745446	0.621039777	1.082221223	0.81738572	0.89415117	0.804882453	0.848355345	0.89537744	0.752329628	1.297310022	0.541533639	1.482671607	0.907016755	1.90928794	0.981478945	1.650740483	1.208622321	0.708645489	0.921964431	1.261730735	0.584411696	0.51901045	1.605850689	1.730085576	0.754715169	1.169284569	0.786300166	1.631397393	0.552371985
SNAP25-AS1	0	0	0	0	0	0	0	0	0	0	0	0	0	0	0.061186854	0	0	0	0	0	0	0	0	0	0	0	0	0	0	0	0	0	0	0	0	0	0	0	0	0	0	0	0	0	0	0	0	0	0
TMEM194B	1.907842286	2.010653164	1.191719841	1.205515218	1.594880356	1.427606597	1.354395344	1.539781081	1.381154891	1.471880897	1.160184468	0.614532631	1.612434779	1.702176127	1.484107835	1.362799286	1.40570528	1.555508186	1.777126037	1.453810264	1.288094823	1.15072962	1.279765221	1.268546017	1.338993944	2.16966866	2.029316169	1.330156005	0.375326955	1.700169007	1.135809132	0.62544449	1.748977247	1.258750373	1.655504443	1.014237755	1.667198568	1.141761857	1.042893452	1.68575317	1.312186601	1.3971172	0.938900144	1.392251171	1.686105665	1.01679142	1.315209218	1.954373685	0.754043907
ZNF503-AS2	0.102464822	0.263351445	0.34229587	0.154159511	0.209911128	0.137548111	0.175165724	0.641229948	0.104389676	0.197636599	0.209641778	0.2394846	0.130451311	0.049903897	0.240080639	0.332455092	0.389316143	0.152351157	0.240709481	0.313795731	0.114410033	0.270947183	0.184898043	0.322958556	0.202532709	0.149628038	0.571230699	0.677653122	0.556912941	0.464523553	0.08985129	0.121801482	0.067655637	0.046004935	0.059640892	0.140061608	0.130154108	0.252635054	0.1539399	0.17818853	0.204956772	0.239428127	0.149030871	0.302781358	0.431653774	0.112042593	0.083563451	0.222175886	0.431875723
MIR181A1HG	0	0	0	0	0	0	0	0.037810117	0	0	0	0	0	0	0.08493629	0	0	0	0	0	0	0	0	0	0.038178781	0	0	0	0	0	0	0	0	0	0.06772418	0	0	0	0	0	0	0	0	0	0	0	0	0	0
ANKRD63	0.071909132	0	0	0	0	0	0	0	0	0	0	0	0	0	0	0	0	0	0	0	0	0.071410407	0	0	0	0	0	0	0	0	0	0	0	0	0	0	0	0	0	0	0	0	0	0	0	0	0	0	0
LOC100131257	0	0	0	0	0.001231879	0	0	0.001100556	0	0	0	0	0	0	0	0	0	0	0	0	0	0	0	0	0	0	0	0	0	0	0	0	0.002265048	0	0.001991332	0	0	0	0	0	0	0	0	0	0	0	0	0	0
LOC100131270	0	0	0	0	0	0	0	0	0	0	0	0	0	0	0	0	0	0	0	0	0	0	0	0	0	0	0	0	0	0	0	0	0	0	0	0	0	0	0	0	0	0	0	0	0	0	0	0	0
LOC100131289	0	0	0	0	0	0	0	0	0	0	0	0	0.050651729	0	0	0	0	0.023640646	0	0	0	0	0	0	0	0	0	0	0	0	0	0	0.028486176	0	0	0	0	0	0	0	0	0	0	0	0	0	0	0	0
LOC100131303	0	0	0	0	0	0	0	0	0	0	0	0	0	0	0	0	0	0	0	0	0	0	0	0	0	0	0	0	0	0	0	0	0	0	0	0	0	0	0	0	0	0	0	0	0	0	0	0	0
LOC100131315	0	0	0	0	0	0	0	0	0	0	0	0	0	0	0	0	0	0.033347857	0	0	0	0	0	0	0	0	0	0	0	0	0	0	0.04015552	0	0	0	0	0	0	0	0	0	0	0	0	0	0	0	0
RAB6C-AS1	0.011374417	0	0	0	0	0	0	0	0	0	0	0	0.01724793	0.06929358	0.200241516	0	0.015535097	0.015956725	0	0	0.025383752	0.008478685	0	0	0.009467977	0	0	0.016697003	0.020509393	0.049542191	0	0	0.047621878	0	0	0	0.013537086	0	0	0	0.198795899	0	0	0.0156143	0.028239296	0.05804369	0	0	0
LOC100131347	0.047943555	0.194392984	0.031670407	0.025327952	0	0.026666957	0.012031014	0.115698561	0.035454057	0.046074256	0.08597784	0.02408976	0.054511786	0.055728195	0.056202981	0.047037938	0.032959317	0.01702343	0.013891141	0	0.013600895	0.026972712	0.010113455	0.016778254	0.04981924	0.085619108	0.102600529	0.52087205	0	0.083597655	0.13208319	0.127997107	0.426360117	0.017331543	0.035888898	0.009940598	0.042901885	0	0.054875793	0.046406856	0.04968492	0.03035519	0.062509768	0.016658246	0.020148742	0.031263729	0.023150693	0.026304439	0
LINC00605	0	0	0	0	0	0	0	0	0	0	0	0	0.027140129	0	0	0	0	0	0	0	0	0	0	0	0	0	0	0	0	0	0	0	0	0	0	0	0	0	0	0	0	0	0	0	0	0	0	0	0
LOC100131372	0	0	0	0	0.002581376	0	0	0.002306305	0	0	0	0	0	0	0	0	0	0	0	0	0	0	0	0	0	0	0	0	0	0	0	0	0	0	0	0	0	0	0	0	0	0	0	0	0.002330719	0	0	0	0
C11orf91	0.060914244	0.109559449	0.079504346	0.396668269	0.261616058	0.362585843	0.174093142	0.146095478	0.289568489	0.058549404	0.286226326	0.030675474	0	0.181472653	0.165667242	0.079153671	0.372880326	0.22236132	0.289563451	0.281189604	0.068129398	0.111415361	0.23825979	0.123770336	0.343758858	0.20923351	0	0.251293041	0.348269221	0.08011928	0	0	0.101838728	0.282085075	0.08989901	0.190540768	0.238514723	0.261566644	0.046823285	0.36966586	0.093668598	0.025868567	0.249003136	0.122916808	0	0.152947992	0.168481369	0.066217474	0.074729303
SP9	0	0.724982149	0	0	0	0	0	0	0	0	0	0	0.139695327	0	0.121819687	0.121021152	0	0	0.085844678	0	0	0	0	0	0	0.090277414	0.892419027	0	0	0	0	0	0.016279592	0	0	0	0.0673869	0	0	0	0.039495184	0	0	0	0.031790572	0	0	0.041452248	0
LOC100131395	0	0	0	0	0	0	0	0	0	0	0	0	0	0	0	0	0	0	0	0	0	0	0	0	0	0	0	0	0	0	0	0	0	0	0	0	0	0	0	0	0	0	0	0	0	0	0	0	0
LINC00893	0.921807141	1.098597574	1.149649316	0.333958481	0.793361954	1.142220795	0.436206777	1.439548385	0.664865914	0.900726292	1.132291961	1.034419036	0.748096161	0.72806956	0.946336106	0.750482304	0.359752678	0.486961453	1.332122881	0.309991207	1.123935658	0.86904446	0.708878574	0.774895605	1.067252361	0.815021723	0.863147871	1.196055455	0.474581917	1.540143801	0.630710947	0.455671705	0.485756116	0.78476075	0.480396626	1.351824531	1.165377489	0.721567259	1.348110321	1.397559706	0.655734075	0.502788515	1.299607913	1.290460146	0.923168178	0.817604865	0.644338004	0.947900421	1.237505986
CD300LD	0	0	0	0	0	0	0	0	0.062845583	0	0	0	0	0	0.040453691	0	0.114647133	0	0	0.084538616	0	0.032122597	0	0	0.03583663	0	0	0.062765635	0	0	0	0.039379589	0	0	0.063609051	0	0	0	0	0	0	0	0	0.058755758	0.070853459	0	0	0	0
DBIL5P	0	0	0	0	0	0	0	0	0	0	0	0	0	0	0.008768529	0.012177635	0	0	0	0	0.010447533	0	0	0	0	0	0	0	0	0	0	0	0	0	0	0	0	0	0	0	0	0	0	0	0	0	0	0	0
LOC100131472	0	0	0	0	0	0	0	0	0	0	0	0	0	0	0	0	0	0	0	0	0	0	0	0	0	0	0	0	0	0	0	0	0	0	0	0	0	0	0	0	0	0	0	0	0	0	0	0	0
LOC100131496	0.219349277	0.030098282	0.09507608	0.137055992	0.121222199	0.131501261	0.024510918	0.040507545	0.05405706	0.081477582	0.035806422	0.036805509	0	0.111812781	0.023265342	0	0.098858686	0.017413975	0.042217408	0.048933937	0.054865793	0.063573105	0.040946313	0.11606358	0.050949016	0.029772884	0.035815466	0.122966362	0	0.146407226	0.091384156	0.022644036	0.150468182	0.152225394	0.054715776	0.030295124	0	0.145648278	0.22882415	0.181136726	0.135640965	0	0	0.083258174	0.030806338	0.278482813	0.069906838	0.066346738	0
LOC100131532	0	0	0	0	0	0	0	0	0	0	0	0	0	0	0	0	0	0.006934948	0	0	0	0	0	0.013637222	0.008207612	0	0.028495239	0	0	0	0	0	0	0	0	0	0	0	0	0	0	0	0	0	0	0	0	0	0
ZNF705E	0.253864003	0.086939561	0.455954552	0.083138179	0.310347548	0.906728024	0.078739952	0.13472467	0.191131677	0.217896279	0.135826628	0.124636413	0.175012503	0.133211874	0.246439219	0.199125283	0.128131973	0.419990705	0.419012517	0.079255435	0.498170692	0.059547311	0.104869425	0.129652623	0.288342624	0.285035012	0.05817067	0.148200788	0.113548405	0.070324386	0.279860023	0	0.187963703	0.823017075	0.161060805	0.585156368	0.677921158	0.209757254	0.303030718	0.421601501	0.728743219	0.161819548	0.707340985	0.627199465	0.734810414	0.287022091	0.090874274	0.584177858	0.161676675
LINC00887	0	0	0	0	0	0	0	0	0	0	0	0	0	0	0.008739524	0.012137401	0.012692128	0	0	0	0	0	0	0	0	0	0.026856039	0	0	0	0	0	0.015720904	0	0	0	0	0	0	0	0	0.007799054	0	0	0	0	0	0	0
FKSG29	2.599333977	2.016740448	3.637326798	1.729655686	2.793956693	2.866852088	2.677405713	2.726587429	1.575665826	2.171944029	3.125814441	2.705246692	2.587897081	2.132350421	1.342651277	1.252221361	1.806041059	3.086166385	2.764549717	2.001559792	2.625495925	2.558011981	3.174331452	2.394333881	2.580566807	3.424333239	2.558284278	2.389265081	2.433666858	2.709534566	2.372936242	2.470690404	2.238940427	2.088520508	3.110921397	3.194082959	3.277498833	2.647288012	2.891058321	2.416183511	2.548073982	2.097018741	2.757806812	3.172031217	2.562008189	2.305955544	1.505782086	2.937680095	3.463058164
LOC100131564	0.01386407	0.008470465	0	0.064263529	0.050485305	0.030442202	0.020567378	0.056263169	0.010220841	0.013317367	0	0.054492698	0.102136	0.021488348	0.082746225	0.035983349	0.037613823	0.066932844	0.00795564	0.03434469	0.053660563	0.040910054	0.028714827	0.009613235	0.028683718	0.049554607	0.030072019	0.06998149	0	0.048370375	0.026113481	0.01269368	0.063551104	0.077597767	0.051010016	0.044902065	0.040895107	0.010662258	0.052319006	0.013414604	0.028605818	0.017427171	0.05960459	0.019025886	0.067953211	0	0.026432686	0.037439462	0.033943596
PRR23D1	0	0	0	0	0	0	0	0	0	0	0	0	0	0	0	0	0	0	0	0	0	0	0	0	0	0	0	0	0	0	0	0	0	0	0	0	0	0	0	0	0	0	0	0	0	0	0	0	0
LOC100131626	0	0	0	0	0	0	0	0	0	0	0	0	0	0	0	0	0	0	0	0	0	0	0	0	0.02691917	0	0	0	0	0	0	0	0	0	0	0	0	0.049333082	0	0	0	0	0	0	0	0	0	0	0
LOC100131635	0	0	0	0	0	0	0	0	0	0	0	0	0	0	0	0	0	0	0	0	0	0	0	0	0	0	0	0	0	0	0	0	0	0	0	0	0	0	0	0	0	0	0	0	0	0	0	0	0
LOC100131655	0	0	0	0	0	0	0	0	0	0	0	0	0	0	0	0	0	0	0	0	0	0	0	0	0	0	0	0	0	0	0	0	0	0	0	0	0	0	0	0	0	0	0	0	0	0	0	0	0
LOC100131691	0	0.038912381	0	0.01125613	0.058435387	0.023611911	0	0	0.015787065	0	0	0.010703305	0.032392293	0.049400315	0.039994388	0	0	0.015067408	0.012293492	0.031917683	0.012036489	0	0.052879457	0.029549214	0.026653063	0.025775746	0.046277142	0	0	0.065118435	0	0	0.01816676	0.015340306	0	0.008795925	0.012782027	0.032749166	0.016397269	0.020707696	0	0.01797656	0	0	0.04418283	0.013909968	0.040704152	0.057536302	0.013227515
FAM83A-AS1	0	0	0	0	0	0	0	0	0	0.045858865	0	0	0	0	0	0	0	0	0	0	0	0	0	0	0	0	0	0	0	0	0	0	0	0	0	0	0	0	0	0	0	0	0	0	0	0	0	0	0
USP30-AS1	0	0	0	0	0.026243951	0	0	0	0	0	0	0	0	0	0	0	0	0	0	0	0	0	0	0	0	0	0	0	0	0	0	0	0	0	0	0	0.033811274	0	0	0	0	0	0	0	0	0	0	0	0
ARMCX4	0.968562149	1.69473719	2.435491196	0.806478961	1.458422462	2.019577781	0.289968545	1.491231936	1.071633062	1.33680358	1.307397697	3.260602777	1.829089203	0.33099186	1.826842817	0.613692108	0.345349197	1.320024204	1.221266165	0.750392646	1.962702376	1.829258709	1.465114415	1.411100345	1.684533038	1.785626343	0.847254345	1.949624008	0.302942047	0.792062028	2.109545518	0.278341667	1.13851028	1.386776631	0.968631875	1.564009688	1.326388646	1.498700639	1.520916178	1.37186679	0.734272605	1.274400526	1.995033451	1.267257692	1.156488274	1.343164727	0.654141903	1.858112646	1.851130243
PET100	4.253777505	4.371395971	5.269414746	3.666113534	4.186299104	4.51683485	4.352478918	4.031192481	3.877942091	4.19474634	5.037696571	4.851522016	6.313110999	4.850813796	6.04029644	4.38727428	4.112587293	3.842106132	4.270072404	4.03642959	3.471455201	5.277207867	5.114101323	4.599418564	4.543094849	4.074069874	3.565554605	7.129715195	4.90391763	4.420322365	4.767293622	4.284925026	4.308291485	3.101155966	3.864907059	4.220220248	3.705823069	3.863527045	3.943901611	3.965197759	4.674069476	4.098011051	4.075483496	3.561359899	4.66901618	5.115348005	4.443280611	4.673530728	4.99737043
LINC00271	0	0	0.044423554	0	0	0	0	0	0	0	0	0	0.025857687	0	0	0	0	0	0	0.017035214	0	0	0	0	0	0	0	0	0	0	0	0	0	0	0	0	0	0	0	0	0	0	0	0	0	0	0	0	0.021013343
UBE2DNL	0	0	0	0	0	0	0	0	0	0.203669602	0.0541606	0	0	0	0	0	0	0	0	0	0	0	0	0	0.031237497	0	0	0	0	0	0	0	0	0	0	0	0	0	0	0	0	0	0	0	0	0	0	0	0
CADM3-AS1	0.082855828	0	0.022234413	0.008912367	0.16338042	0.780736229	0.016809667	0.075272877	0.024900455	0.024363964	0.06069755	0	0.038360285	0.026265558	0	0.086570162	0.01161759	0.180012602	0.066800923	0.008485863	0.15403575	0.006336694	0.048875453	0.208548827	0.22303402	0.528185579	0	0.073354891	0.030526858	0.014978505	0.047600635	0	0.021533354	0.266601054	0.110116742	0.034484674	0.19893381	0.195742178	0.088551167	0.185548429	0	0.063002976	0.100708992	0	0.07604966	0.021947981	0.00814225	0.018456978	0.061737247
ZNF717	1.593764971	1.181482249	2.437522614	1.020310768	1.609075074	1.544670522	1.878708129	1.731433268	1.192451943	1.495082866	1.055025746	1.883863476	2.340994334	0.926065694	0.827473264	0.684249016	1.332573928	1.484648897	1.40872552	1.212049547	1.468749607	2.097560239	1.772936632	1.642190282	1.539847935	1.642934862	2.169572976	1.203353284	1.199312998	2.474299826	1.635390059	1.962228045	1.864726051	1.559762973	1.349554008	1.840685589	1.106340249	1.313553039	2.079942986	1.434335544	1.146243793	1.378969014	2.009264473	2.468238175	1.550184816	0.311138199	1.093453772	1.054724686	1.679327754
FAM196B	0.007895957	0.231470311	0	0.193868971	0	0.13351197	0	0.006507063	0.57036044	0.030099596	0	0.015695896	0	0.118076241	0.007427541	0.030732706	0.084133873	0.172789066	0.00903975	0.1641337	0.175333644	0.023393274	0.150150028	0.021762671	0.013112617	0.074454798	0.011468136	0.011597352	0	0.034530052	0.058696356	0.014420219	0.103611302	0.170728203	0.034984477	0.025691192	0.134939283	0.193257235	0.024023801	0.045241506	0	0.30432381	0.040917081	0.021607277	0	0	0	0.115934554	0.085271931
KRTAP25-1	0	0	0	0	0	0	0	0	0	0	0	0	0	0	0	0	0	0	0	0	0	0	0	0	0	0	0	0	0	0	0	0	0	0	0	0	0	0	0	0	0	0	0	0	0	0	0	0	0
ZNF705G	0	0	0	0	0.028094281	0	0.015170472	0	0	0	0	0	0	0	0.084303741	0	0.061784182	0	0	0	0	0.045111982	0	0	0.168880105	0	0	0	0	0.092063019	0	0.082098013	0	0	0.08894409	0.109093428	0.036188482	0	0.06893189	0	0	0	0	0	0	0	0	0	0
FAM27E3	0.141912011	0.324396861	0.22618702	0.148423958	0.335820735	0.329771409	0.173875476	0.145911071	0.027192033	0.276141726	0.358138425	0	0.109068087	0.056803936	0.196390358	0.161280068	0.168267895	0.367906859	0.217580583	0.239428775	0.061379572	0.145141225	0.268358887	0.669420903	0.242105073	0.284766818	0.05322127	0.296340055	0.189325305	0.170521488	0.476173619	0.161245853	0.046657934	0.151745986	0.132663071	0.045059742	0.167502257	0.162351304	0	0.485425814	0.093548231	0.090916233	0.266860319	0.257488167	0.255321836	0	0.184066304	0.189941267	0.067340743
RRN3P3	0.491915263	0.607999811	0.293751968	0.307473553	1.067004184	0.568683797	1.254888317	0.561961213	0.56877154	0.664775624	0.595685356	1.00887192	0.525355876	0.241402403	0.304704948	0.339905031	0.607556482	0.226722451	0.441444724	0.383072377	0.515308532	0.335525103	0.406365427	0.38178947	0.370150911	0.441675356	0.471272214	0.215215447	0.524208949	0.803175131	0.722748913	0.330490682	0.339172659	0.355547536	0.342473689	1.100810057	0.376069703	0.443764429	0.252482752	0.554508885	0.539762742	0.576955264	0.70312095	0.579310043	0.914249743	0.648339717	0.703473907	1.062976533	0.701405999
LOC100132004	0	0	0	0	0	0	0	0	0	0	0	0	0	0	0	0	0	0	0	0	0	0	0	0	0	0	0	0	0	0	0	0	0	0	0	0	0	0	0	0	0	0	0	0	0	0	0	0	0
LOC100132057	0	0	0	0	0	0	0	0	0	0	0	0	0	0	0	0	0	0	0.021504735	0	0	0	0	0	0	0	0	0	0	0	0	0	0	0	0	0	0	0	0	0	0	0	0	0	0	0	0	0	0
LOC100132062	0	0.015595886	0	0	0	0	0	0.005285319	0	0.012294739	0	0.012756497	0	0	0.082253526	0.016715803	0	0.074801936	0.029153087	0.012773854	0	0.060925604	0	0	0	0	0	0.028086315	0	0	0.012108606	0	0.005440747	0	0.019041164	0.020893466	0	0	0	0	0.019860147	0.005383535	0	0.026271778	0	0	0	0.006983967	0
FOXO6	0.211377317	0.032938959	0.844785336	0.09243089	0.052217743	0.426351781	0.248177056	0.174076118	0.022177137	0.090389936	0.138733517	0.565756229	0.045398681	0.00940323	0.077797638	0.095970041	0.012401276	0.016959429	0.027546232	0.006045619	0.07299617	0.215829464	0.219947547	0.181439328	0.095255501	0.4547515	0.178312058	0.580203817	0.059164238	0.145172093	0.657232035	0.162702322	0.214827239	0.071996328	0.013512122	0.053644773	0.087660118	0.133528806	0.924469306	0.04623414	0.137970008	0.136000423	0.102352192	0.024822372	0.332508021	0.752516417	0.008692205	0.168296534	0.736857359
LOC100132077	0	0	0	0	0	0	0	0	0	0	0	0	0	0	0	0	0	0.018142351	0	0	0	0	0	0	0	0	0	0	0	0	0	0	0	0	0	0	0	0	0	0	0	0	0	0	0	0	0	0	0
LOC100132078	0	0	0	0	0	0	0	0	0	0	0	0	0.016405997	0.016777046	0	0	0	0	0	0	0	0	0	0	0	0	0	0	0	0	0	0	0	0	0	0	0	0	0	0	0	0	0	0	0	0	0	0	0
HERC2P7	0	0	0	0	0	0	0	0	0	0	0	0	0	0	0	0	0	0	0	0	0	0	0	0	0	0	0	0	0	0	0	0	0	0	0	0	0	0	0	0	0	0	0	0	0	0	0	0	0
FAM66E	0	0	0	0	0	0	0	0	0	0	0	0	0	0	0	0	0	0	0	0	0	0	0	0	0	0	0	0	0	0	0	0	0	0	0	0	0	0	0	0	0	0	0	0	0	0	0	0	0
LOC100132111	0	0	0	0.038186846	0.033640794	0	0	0	0	0	0	0	0.108032427	0.110398295	0	0.047483837	0	0	0.041670581	0.036376929	0	0.027230196	0	0	0	0	0	0	0	0	0	0	0	0	0	0	0.085356004	0.055628675	0	0	0.213122344	0.060651829	0	0	0.060183904	0	0	0	0
ACTA2-AS1	0.539752769	0.292904725	0.138848164	0.225636902	0.686877641	0.440051343	0.375524871	0.383004122	0.212310177	0.622131054	0.342927664	0.186443971	0.113428089	0.467205848	0.358487168	0.357934549	0.336810006	0.911229572	0.276657563	0.271683663	0.271362908	0.577724786	0.521529266	0.595647058	0.468659575	0.435652235	0.16737723	0.29418718	0.676401159	0.638458731	0.267418627	0.08860771	0.860078907	0.446863877	0.256896885	0.790880546	0.714706569	1.349254933	0.397961568	0.547217503	0.337031263	0.723945073	0.474745106	0.519508207	0.790588195	0.286137794	0.225706094	0.991519237	0.118120095
LOC100132146	0.03044501	0	0	0.016037693	0	0.066398949	0	0	0	0	0	0	0	0	0	0	0	0	0	0	0.050843157	0.011410929	0	0	0	0	0.044063984	0	0	0	0	0	0.012986801	0	0	0	0	0	0	0.029463458	0	0	0	0	0	0	0	0	0.018841063
LOC100132154	0	0	0	0	0	0	0	0	0	0	0	0	0	0	0	0	0	0	0	0	0	0	0	0	0	0	0	0	0	0	0	0	0	0	0	0	0	0	0	0	0	0	0	0	0	0	0	0	0
CALML3-AS1	0.015298646	0	0	0.008038937	0.003540882	0	0.003806559	0.009470301	0	0	0.038608851	0.003826912	0	0	0.010808387	0	0.010480004	0	0	0.015267844	0	0.022726137	0.062658326	0	0	0.009246957	0.005580637	0	0.034362641	0.010146866	0	0.010518533	0.012983262	0.010960214	0	0.143661204	0.004572265	0	0	0	0.019798952	0	0	0	0	0	0	0.016653538	0
PHKA2-AS1	0.345327832	0.391235449	0.559441254	0.230509831	0.352826885	0.582757973	0.063063055	0.615561275	0.151368912	0.617186926	0.54468706	0.292314424	0.883371683	0.218396684	0.659343643	0.055606505	0.341585975	0.396883902	0.389278111	0.411283399	0.382097869	0.317467053	0.248139529	0.3687894	0.378456888	0.407339279	0.335921712	0.505708185	0.315672404	0.245715666	1.036700099	0.606459912	0.297866814	0.515916701	0.368702382	0.167320043	0.099736939	0.635992616	0.716831596	0.926890943	0.149333605	0.23448305	0.859022329	0.411951115	0.364747183	0.39143741	0.119437107	0.15644721	0.311239938
WASIR2	0	0	0	0	0	0	0	0	0	0	0	0	0	0	0.011768006	0	0	0	0	0	0	0	0	0	0	0	0	0	0	0	0	0	0	0	0	0	0	0	0	0	0	0	0	0	0	0	0	0	0
LOC100132174	0	0	0	0	0	0	0	0	0	0	0	0	0	0	0	0	0	0	0	0	0	0	0	0	0	0	0	0	0	0	0	0	0	0	0	0	0	0	0	0	0	0	0	0	0	0	0	0	0
LOC100132202	0	0	0	0	0	0	0	0	0	0	0	0	0.007174139	0	0	0	0	0	0	0	0	0	0	0	0	0	0	0	0	0	0	0	0	0	0	0	0	0	0	0	0.019500073	0	0	0	0	0	0	0	0
LOC100132215	0	0	0	0	0	0.025931277	0	0	0	0	0	0	0	0	0	0	0	0	0	0.135337337	0	0	0	0	0.009822168	0	0	0	0	0.010421193	0	0	0.019954948	0.016851903	0	0	0.014042761	0.01808948	0	0.022744027	0.012233792	0	0	0	0	0	0	0	0
LINC00543	0	0	0	0	0	0	0	0	0	0	0	0	0	0	0	0	0.020754693	0	0	0	0	0	0	0	0	0	0	0	0	0	0	0	0	0	0	0	0	0	0	0	0	0	0	0	0	0	0	0	0
NPIPB5	5.082488269	5.114932628	4.059022898	4.826798305	5.99244314	6.127040096	5.234296359	5.586570306	4.845839295	4.929025818	5.668481747	6.060952163	4.673843902	4.794301144	5.55642205	4.928201424	3.935145156	3.805754354	6.20266221	4.66450015	4.686827826	4.907614324	5.515556718	5.674986254	5.254955067	5.865835305	5.035405103	4.953919991	5.293521727	6.275881467	4.964495062	4.436288576	5.598016372	5.107883662	5.512088149	5.722305769	5.843017936	6.1763771	5.067597892	6.751506783	5.06063235	4.456811474	5.622261494	5.891332575	6.178344806	4.904571273	4.591694145	5.52359775	5.945946692
LOC100132249	0	0.014123626	0	0	0	0	0	0	0	0	0	0	0	0	0	0	0	0	0	0	0	0	0	0	0	0	0	0	0	0	0	0	0	0	0	0	0	0	0	0	0	0	0	0	0	0	0	0	0
NDUFA6-AS1	0.016844381	0.020517979	0	0	0.015538133	0	0.016698786	0	0	0	0.024424557	0	0	0	0.062373572	0	0	0.011854488	0	0	0.018873774	0	0.01404087	0	0	0	0	0	0	0.01487964	0	0	0	0	0	0	0	0	0	0	0	0	0	0	0	0	0	0	0
KIR2DS2	0	0	0.00788747	0	0	0	0	0.007419552	0	0	0	0	0	0	0	0	0	0	0.003443564	0	0	0	0	0	0	0	0	0	0	0	0	0	0	0	0.004480895	0	0	0	0	0	0	0.002523509	0	0	0	0	0	0	0
LOC100132287	0.420765293	2.371183117	2.139707138	0.013414876	0.0351314	1.124881343	0	0.522815568	0.328716526	0.34921958	0.009315547	0.006392348	2.658730089	1.517361295	0	0.025001632	0.026139003	0.638961063	0.007343686	1.297795894	0.56523223	0	0.042202154	0.325354819	1.70693361	1.895221754	0.072910802	0.109206411	1.958062085	0.016924213	1.379282514	1.463411088	2.269009353	1.545375902	0.119499313	0.210160593	0.327380052	0	0.218589719	0.764110088	1.764680052	0.182168407	0.21846456	0.883889137	0.328754028	0.049163726	0.101011125	1.152422632	0.077143734
TEKT4P2	0.270212129	0.2712994	0.696696736	0.071498493	0.160025343	0.703846994	0.324511215	0.383396547	0.025514806	0.585328706	0.406963502	0.39393163	0.573272556	0.026913275	0	0.151753225	0.291290494	0.318305846	0.353379542	0.133218901	0.259422342	0.355819601	0.40369195	0.160210328	0.358642338	0.233152949	0.190251249	0.087284576	0.150022496	0.475510373	0.270561622	0.151720926	0.058106931	0.049171281	0.076139311	0.021303232	0.194483214	0	0.502910484	0.459544907	0.593460762	0.444570406	0.074407505	0.201534562	0.277167873	0.022490054	0.097081252	0.375080257	0.021389754
LOC100132304	0	0	0	0	0	0	0	0	0	0	0	0	0	0	0	0	0	0	0	0	0	0	0	0	0	0	0	0	0	0	0	0	0	0	0	0	0	0	0	0	0	0	0	0	0	0	0	0	0
CLUHP3	0.061480922	0.074641034	0	0.048555772	0.056780534	0.067740462	0.105042854	0.09993097	0	0.029849816	0.151554712	0.190316727	0.114620958	0	0.029238729	0.040495551	0.063034482	0.032721212	0.153404892	0.015586158	0	0.101576693	0.12517189	0.084454257	0.051323927	0.109398609	0.022655773	0.173836572	0.211013596	0.080859671	0.168036209	0.028459469	0.026387668	0	0.112544428	0.099317468	0.018581862	0.047461303	0.093022796	0.088382611	0.03220319	0.089396848	0.105772374	0.104089837	0.0763696	0	0.014956523	0.146241271	0.19860559
LOC100132352	0.382165657	0.720147573	1.108002359	0.623401563	1.761713468	0.877562543	0.537037623	0.765122843	0.290793944	0.463273051	0.84293749	0.524355811	1.090234672	0.668272728	0.362057796	1.091124762	0.320662095	1.023921945	0.314010491	0.669236959	0.874355756	0.893945582	0.854576788	0.462563747	0.823341468	1.118224605	1.67049107	0.868042773	0.410525627	1.344538592	0.26399264	1.543645368	1.0114169	1.451899914	0.346308745	0.376165273	1.224392032	0.878745994	1.272120761	0.69258645	0.935128341	0.466461921	0.733294448	1.143524456	0.782030232	0.186047988	0.415705376	0.731727158	0.438493765
LINC01512	0.012257882	0	0	0	0	0	0	0	0	0	0	0	0	0	0	0	0	0	0	0	0	0	0	0	0	0	0	0	0	0	0	0	0	0	0	0	0	0	0	0	0	0	0	0	0	0	0	0	0
LOC100132356	0.37242753	0.414257092	0	0.214241267	0.138263951	0.067888745	0.148135667	0.323762224	0.089842759	0.261892513	0.231986098	0.061411535	0.301063598	0.384204714	0.442640213	0.279746068	0.27367556	0.234214019	0.120956234	0.218218432	0.166475727	0.556940583	0.3883093	0.346982457	0.076483612	0.243947237	0.192533617	0.365992497	0.135743402	0.194645817	0.319166824	0.124132165	0.151860361	0.169735623	0.090924003	0.247920055	0.176224704	0.304088197	0.378937131	0.198801814	0.212086009	0.089591084	0.180684339	0.327623869	0.240755249	0.172870456	0.222940019	0.236587477	0.111943785
KRTAP4-9	0	0	0	0	0	0.055324549	0.025096302	0	0	0	0	0	0	0	0	0	0	0	0	0	0	0	0	0	0	0	0	0	0	0	0	0	0	0	0	0	0	0	0	0	0	0	0	0	0	0	0	0	0
ZNF705B	0	0	0	0	0	0	0	0	0	0	0	0	0	0	0	0	0	0	0	0	0	0	0	0	0	0	0	0	0	0	0	0	0	0	0	0.018924383	0	0	0	0	0	0	0	0	0	0	0	0	0
GAGE12D	0	0	0	0	0	0	0	0	0	0	0	0	0	0	0	0	0	0	0	0	0	0	0	0	0	0	0	0	0	0	0	0	0	0	0	0	0	0	0	0	0	0	0	0	0	0	0	0	0
FAM157B	0.383741026	0.128178324	0	0.434432601	0.535595576	0.343901028	0.063931873	0.233519614	0.318227628	0.140683371	0	0.145731078	0.096872134	0.033761152	0.193202162	0.504283378	0.605004616	0.118535497	0.877823568	0.085180956	0.072107282	0.308316306	0.018189555	0.250817901	0.325938341	0	0	0.063246148	0.633377563	0.038294899	0.602893936	0	0.124907976	0.031109833	0.212884941	0.335569267	0.195564793	0.247647854	0.065733091	0.746768865	0.496487213	0.44142145	0.213788764	0.27436504	0.741743473	0.135900005	0.159244387	0.047100523	0.29323263
NBPF10	2.774763181	2.041038105	1.332549343	2.961903659	2.588883283	3.406024187	2.014860411	2.752552437	1.788004737	2.276262144	1.840098406	3.089013246	1.714642555	2.622647045	3.074747008	1.881640576	3.165232544	3.046307092	3.167350007	2.910531465	1.938144442	3.018607376	2.236375734	1.984283674	1.991511913	2.26951391	2.229964772	1.683228482	2.776733546	2.156365118	2.418425998	1.724704604	1.94984563	3.143590099	2.745089387	2.458563712	1.946865	2.398511962	3.797782682	2.612328136	2.752259625	2.776192761	2.68817235	2.857669658	1.985799553	2.145057685	2.13089279	2.594372749	2.271514954
FCGR1C	0.740654228	1.427589736	0.156998415	1.220463874	0.373913502	0.254918014	0.100699891	1.065769756	1.986955093	1.065296911	0.351248506	0.926940274	0.122539177	0.668416954	0.799728007	0.599315343	1.199576477	1.909367875	1.649953587	1.582156245	0.6826706	0.162822402	0.606237009	0.608927929	0.270538774	0.472057685	0.375117245	0.659155659	0.53456917	0.072451364	0.41259058	0	0.136119027	0.56554356	0.686037356	0.193145634	0.120164473	1.256632579	1.266473041	1.573114328	0.277082873	1.522249189	0.17303137	0.11130826	0.180855102	0.61309706	0.799203813	0.192777978	0.238542126
CLDN24	0	0	0	0.966729031	0.112683657	0	0	0	0.119682881	0.079171358	0.118220733	0.041620872	0	0.126022948	0.186641594	0.206177487	0.445228378	0	0.04772919	0.082183634	0	0.061762872	0.034859618	0.217446319	0.102041441	0	0	0.381108896	0	0.036926246	0	0.181921731	0.103950555	0	0	0.034268793	0	0.239386838	0.063405129	0	0.959087833	0.135622842	0.206577916	0	0	0	0.224924889	0	0
FAM99B	0	0	0	0	0	0	0	0	0	0	0	0	0	0	0	0	0	0	0	0	0	0	0	0	0	0	0	0	0	0	0	0	0	0	0	0	0	0	0	0	0	0	0	0	0	0	0	0	0
KRTAP4-7	0	0	0	0	0	0	0.029386764	0	0.043440663	0	0	0	0	0	0.082119575	0	0	0	0	0	0	0.043927755	0	0	0	0	0.164464209	0	0	0	0.21047108	0	0	0	0	0.024306035	0	0	0	0	0	0	0.101034882	0	0	0	0	0	0
FGD5P1	0.041040296	0.564261528	0	0	0.022848452	0.054133627	0.118776665	0.168122552	0	0.039436487	0.314193269	0.056945312	0.097815959	0.012881139	0.62553665	0	0	0.017442191	0.074337727	0.016523157	0.018551405	0	0	0.045395194	0.027440768	0.134175167	0.012057093	0	0	0	0.396790634	0.022680659	0	0.157809521	0	0.033676486	0.048749059	0	0.037714085	0.093556748	0.091974174	0.088071287	0.358783361	0.033936585	0.047717324	0.073657191	0.062404	0.009039177	0.089535731
LOC100132529	0.163750403	0.159986426	0.250330215	0.035905279	0.062577224	0.145583633	0	0.260640885	0.05018724	0.065122167	0.049559493	0.100134036	0.101722045	0	0.032255085	0.087969882	0	0.286350801	0	0	0.038371942	0.025597462	0	0.340622586	0.137481962	0.081336625	0.540475155	0.436729796	0.061407027	0.51036776	0.295555875	0.062123884	0.029112858	0.228924524	0	0	0.263537518	0.052323754	0.150983364	0.065589174	0.070189618	0.028809194	0.371861274	0.092338427	0.028584498	0	0	0.210491325	0.083066768
GXYLT1P3	0	0	0	0	0	0	0	0	0	0	0	0	0	0	0	0	0	0	0	0	0	0	0	0	0	0	0	0	0	0	0	0	0	0	0	0	0	0	0	0	0	0	0	0	0	0	0	0	0
GOLGA8F	0	0	0	0	0	0	0	0	0	0	0	0	0	0	0	0	0	0	0	0	0	0	0	0	0	0	0	0	0	0	0	0	0	0	0	0	0	0	0	0	0	0	0	0	0	0	0	0	0
PGAM1P5	0	0.031553592	0	0.013644862	0	0.028596883	0.012906454	0.073502473	0.01913098	0	0.055941286	0	0	0.020181994	0.036436639	0	0	0	0	0	0	0.009706092	0.021618786	0	0.01083806	0	0	0.019106273	0.156759557	0	0	0.047099361	0	0	0	0.021250725	0	0	0	0.073982773	0	0.05384746	0.088625392	0	0.010845694	0.066283693	0	0.028208385	0
XGY2	0	0	0	0.292693365	0	0	0	0.062376265	0	0.072470688	0.108337208	0	0	0	0	0	0	0	0.086016859	0	0	0.163285049	0	0.199822991	0	0.175577709	0	0	0.13360044	0	0.491454823	0	0	0	0	0.121422671	0	0.220117442	0.11378141	0	0	0.063512366	0	0	0.063022851	0	0	0	0.338565835
ZRANB2-AS1	0	0	0	0.03467901	0	0	0	0	0	0	0	0	0	0	0	0	0	0.011713767	0.019047558	0	0.073196685	0	0.013874319	0.022997862	0	0	0	0	0	0	0	0	0	0	0	0	0	0.025494606	0	0	0	0.027822945	0	0	0.013868962	0	0	0	0.020491101
BSN-AS2	0	0	0	0	0	0	0	0	0	0	0	0	0	0	0	0	0	0.007562057	0	0	0	0	0	0	0.008949448	0	0	0	0	0	0	0	0	0	0	0	0	0	0.01641606	0	0	0	0	0	0.008955756	0	0	0	0
LOC100132686	0.444903712	0.08805713	0	0.100475806	0.307894792	0.155701574	0.140529225	0.278019531	0.071295561	0.092313972	0.232725925	0.048634793	0	0.111289945	0.133653345	0	0.190504407	0.394184065	0.211143233	0.141429852	0.490599301	0.253549882	0	0.162332881	0.137713629	0.221568736	0.104392932	0.235210763	0.04420402	0.145730629	0.176512067	0.06657535	0.285450743	0.345625518	0.1069289	0.172112934	0.386595845	0.037632257	0.306647933	0.180309415	0.146681499	0.041053417	0.275467454	0.191418907	0.456581873	0.123287943	0.178560146	0.026776407	0.327056953
LOC100132705	0	0	0	0	0	0	0	0	0	0	0	0	0	0	0	0	0	0	0	0	0	0	0	0	0	0	0	0	0	0	0	0	0	0	0	0	0	0	0	0	0	0	0	0	0	0	0	0	0
PAXIP1OS	0.830302214	2.020190573	1.54176722	0.817760097	1.652082444	1.721811984	1.177673438	1.771352337	1.244244202	1.730896008	1.030706948	0.836323003	1.451527071	1.13318861	1.941705158	0.685135654	0.955918651	1.596082211	1.54651878	0.829023861	1.732336638	0.864083353	1.320664997	1.768364977	1.784919003	2.376617569	0.598649897	1.339496509	0.990590068	2.052673614	2.119317989	1.453437867	1.440257235	1.689881098	1.263640511	0.901793697	1.463150655	1.548475807	1.574660891	2.335446384	1.333030008	1.403141961	1.270500679	1.995196402	2.092081329	1.31825028	0.896116047	1.453515257	1.429779865
CYP4F30P	0	0	0	0	0	0	0	0	0	0	0	0	0	0	0	0.016235609	0	0	0	0	0	0	0	0	0	0	0	0	0.022408811	0	0	0	0	0	0	0	0	0	0	0	0	0	0	0	0	0	0	0	0
DCAF13P3	0.759459599	0.571098877	0.29885194	0.585834102	0.848302982	0.543280277	0.512287678	0.904936598	0.262271201	0.681873492	0.594012187	0.804110267	0.210777337	0.519205585	0.723906144	0.437331407	0.554231901	0.656527579	0.805648622	0.449531146	0.541427051	0.560162524	0.751111654	0.591949929	0.650509328	0.448970596	0.594136688	0.40918951	0.575102598	0.768091829	0.693883518	0.440571245	0.497680347	0.335775765	0.745677342	0.823053598	0.718081369	0.834376778	0.500017023	0.932914321	0.523743696	0.714989724	0.842505458	1.175737311	0.779025179	0.498812352	0.367092093	0.991862196	0.527849189
LOC100132731	0.007113503	0.002896217	0.006231862	0	0.008740252	0.115952143	0.1519427	0.081827334	0.010462986	0.009102649	0.106552162	0.048909943	0.042703614	0	0.017775219	0.139166883	0.016165163	0.013298287	0.002719869	0	0.044612842	0.276238159	0.103117004	0.058063776	0.130362879	0.028393338	0.074110529	0.006974691	0.050694769	0.137972089	0.425272209	0.008675755	0.002014243	0.016904355	0.021107677	0.015480833	0.019682831	0.021747685	0.367219953	0.054160972	0.019585295	0.029610273	0.036903902	0	0.009859757	0.0183753	0	0.010318041	0.093594753
LOC100132735	0	0	0	0	0	0	0	0	0	0	0	0	0	0	0	0	0	0	0	0	0	0	0	0	0	0	0	0	0	0	0	0	0	0	0	0	0	0	0	0	0	0	0	0	0	0	0	0	0
LOC100132741	0	0	0	0	0	0	0	0	0	0	0	0	0	0	0	0	0	0	0	0	0	0	0	0	0	0	0	0	0	0	0	0	0	0	0	0	0	0	0	0	0	0	0	0	0	0	0	0	0
KDM4A-AS1	0	0	0	0	0	0	0	0	0	0	0	0	0	0	0	0	0	0.012484399	0	0	0	0	0	0	0	0	0	0	0	0	0	0	0	0.025310431	0	0	0	0	0	0	0	0	0	0	0	0	0	0	0
LOC100132781	0	0	0	0	0	0	0	0	0	0	0	0	0	0	0	0	0	0	0	0	0	0	0	0	0	0	0	0	0	0	0	0	0	0	0	0	0	0	0	0	0	0	0	0	0	0	0	0	0
LOC100132813	0	0	0	0.003243479	0	0	0	0	0	0.020675005	0	0	0	0	0.014493538	0	0.012654507	0	0	0.012312423	0	0	0	0	0	0	0.004497459	0	0	0	0	0.005658696	0	0	0	0	0.018329401	0	0	0	0	0	0	0	0.012835192	0	0.002962707	0	0
IPO5P1	0.285769755	0.229430099	1.07361082	0.147191757	0.448762737	0.285085992	0.462860516	0.986071503	0.066022355	0.319280654	0.963693996	0.190110151	0.763773288	0.023570989	0.004786258	0.244669544	0.074723327	0.100285578	0.112277292	0.121880191	0.31227488	1.176508794	0.760762173	0.435381003	0.410534664	0.423285355	0.161146342	0.78865675	0.063140488	0.625461009	0.279610736	0.557888095	0.245808748	0.216308977	0.074060853	0.382550077	0.229631541	0.210919873	0.592720908	0.149754882	0.131271406	0.296625563	1.107322679	0.701865035	0.943754376	0.562139926	0.076047872	0.501392675	0.573198461
LOC100132831	0	0	0	0	0	0	0	0	0.020742599	0.013561714	0	0	0	0	0	0.036638325	0	0	0	0.055552543	0	0	0.035016163	0	0	0	0	0	0	0	0	0.012926634	0	0	0	0	0	0.021635033	0	0	0.01463744	0	0	0	0	0	0	0	0
PMS2P9	2.93793061	1.879049963	3.69312711	2.699744579	4.522305347	4.464468108	3.503118774	3.968685089	3.254816028	2.86847418	2.650890034	2.119435905	4.182149512	3.215924117	3.04823959	3.606601296	3.107268628	2.803934913	4.681629771	1.722409593	3.087331894	2.978765611	3.073676901	1.82525466	2.371379454	3.671809	1.666061225	2.177682051	2.873485539	3.989290902	3.313171821	4.020597518	4.641953947	3.091847618	2.615583617	4.274725923	3.343297264	1.548088304	3.806401209	3.631070814	3.52929622	3.601600194	3.772264655	3.291746565	4.396393654	3.829778506	3.297766166	3.336656948	4.202062332
LOC100132874	0	0	0	0	0	0	0	0	0	0	0	0	0	0	0	0	0	0	0	0	0	0	0	0	0	0	0	0.019883305	0	0	0	0	0	0	0	0	0	0	0	0	0	0	0	0	0	0	0	0	0
LOC100132891	1.769224701	0.802184136	1.098654725	1.336969439	0.496870671	1.582466062	0.145073692	0.705762745	1.605442459	1.296771148	0.67163661	0.790172624	1.298279815	0.814035199	2.461891331	0.711904237	0.891352959	2.123561805	1.405989816	1.831786761	2.272998927	0.422850632	0.868050497	1.950740018	1.215391248	1.418742767	1.303763487	1.686879717	1.520175993	0.253107034	1.017003156	0.347178954	1.741176933	1.760548104	1.830626156	0.481467275	1.596710155	2.35019539	0.635891407	1.984430249	0.881109672	1.616248713	0.505420484	0.242921435	0.580072941	0.864207381	1.226023393	0.509315534	0.983482708
DPH3P1	0.017173916	0	0	0	0	0	0	0	0	0	0	0	0	0	0	0	0	0	0	0	0	0	0	0	0	0	0	0	0	0	0	0	0	0	0.025529674	0	0.020431489	0	0	0	0	0	0	0	0	0.02222927	0	0	0
FAM159B	0	0	0	0.0301362	0	0	0.028514117	0.023732577	0	0	0	0	0.126694168	0.044453404	0	0.533719436	0	0	0	0.028704067	0	0	0.070808765	0	0.023965118	0	0.041638488	0	0	0.074951968	0	0.077634537	0	0.040974261	0	0.046786752	0.034191368	0	0	0	0	0	0.049886543	0	0	0	0	0	0
FAM66D	0	0	0	0	0.014852081	0	0	0	0	0	0	0	0	0	0	0	0	0	0	0	0	0	0	0	0	0	0	0	0	0	0	0	0	0	0	0	0	0	0	0	0	0	0	0	0	0	0	0	0
FAM25BP	0	0	0	0	0	0	0.151359207	0.064823068	0.219484699	0	0.112517884	0.152128335	0	0	0	0	0.106095557	0	0	0	0.087542441	0.058728046	0	0	0	0	0	0	0.932274998	0	0	0	0	0	0	0.296690533	0	0	0	0	0.157960176	0	0	0	0.065494445	0	0.075079116	0	5.096744173
FAM27C	0	0	0	0	0	0	0.039078223	0	0	0	0	0	0	0	0	0	0	0	0	0	0.044123871	0	0	0	0	0	0	0	0	0	0	0	0	0	0	0	0	0	0	0	0	0	0	0	0.157409821	0	0.037760941	0	0
SMIM9	0	0	0	0	0	0	0	0.02259691	0.040151615	0	0	0	0	0.042340637	0	0	0	0	0	0	0	0.020444003	0	0.037787815	0	0	0	0	0	0.024203419	0	0	0.023257346	0	0	0	0	0	0.041690058	0	0	0	0	0	0	0	0	0	0
FAM223A	0	0	0	0	0	0	0	0	0	0	0	0	0	0	0	0	0	0	0	0	0	0	0	0	0	0	0	0	0	0	0	0	0	0	0	0	0	0	0	0	0	0	0	0	0	0	0	0	0
GOLGA8DP	0	0	0	0	0	0.045746792	0	0	0	0	0	0	0	0	0	0	0	0	0	0.031166592	0	0	0	0	0	0	0	0	0	0	0.048924323	0	0.004454803	0	0.113112113	0	0	0	0	0.010144695	0	0	0	0	0	0	0	0	0
LINC00856	0	0	0	0	0	0	0	0	0	0	0	0	0	0	0	0	0	0	0	0	0	0	0	0	0	0	0.014439433	0	0	0	0	0	0	0	0	0	0	0	0	0	0	0	0	0	0	0	0	0	0
CXorf49B	0	0	0	0	0	0	0	0	0	0	0	0	0	0	0	0	0	0	0	0	0	0	0	0	0	0	0	0	0	0	0	0	0.02551157	0	0	0	0	0	0	0	0	0	0	0	0	0	0	0	0
FAM95B1	0	0	0	0	0	0	0	0	0	0	0	0	0	0	0	0	0	0	0	0	0	0	0	0	0	0	0	0	0	0	0	0	0	0	0	0	0	0	0	0	0	0	0	0	0	0	0	0	0
LOC100133050	0	0	0	0.081662265	0	0	0.039188215	0.214323695	0	0.074989194	0	0.039395195	0.171999923	0.119466458	0.037206342	0	0.053795901	0.082081077	0	0.077846605	0.044247848	0	0	0.054451023	0.065175344	0.342627565	0	0.166781372	0	0.034948583	0.073877842	0	0.066410538	0	0	0.184480641	0.092432491	0	0.117678078	0.147292417	0.040967224	0	0	0.544234061	0	0	0.110744465	0	0.185189025
CXorf51B	0	0	0	0	0	0	0	0	0	0	0	0	0	0	0	0	0	0	0	0	0	0	0	0	0	0	0	0	0	0	0	0	0	0	0	0	0	0	0	0	0	0	0	0	0	0	0	0	0
LOC100133077	0	0	0	0	0	0	0	0	0	0	0	0	0	0	0	0	0	0	0	0	0	0	0	0	0	0	0	0	0	0	0	0	0	0	0	0	0	0	0	0	0	0	0	0	0	0	0	0	0
LOC100133091	0.93614861	0.613998834	0.769541318	1.371988574	0.726868559	1.675062538	0.552975891	0.743950284	0.353383894	1.144966789	2.038821068	0.638126656	0.928458919	0.654941245	1.124023712	0.443868449	0.71764815	0.655816284	1.032907486	0.611766064	1.028879507	0.812101377	1.098265713	0.943759211	1.043575193	0.779966642	1.10371812	0.970495648	0.451182695	1.160326778	1.010586623	0.523949378	1.672836943	0.641599245	0.812735962	1.431322414	0.85727144	0.451593751	0.573340322	1.621011901	0.522051997	0.383079747	0.896332294	1.121685879	0.739705127	0.877018488	0.321779344	0.889602006	1.669249733
FAM25G	0	0	0	0	0	0	0	0	0	0	0	0	0	0	0	0	0	0	0	0	0	0.061131067	0	0	0	0	0	0	0	0	0	0	0	0	0	0	0	0	0	0	0	0.068696385	0	0	0	0	0	0	0
FAM27B	0.11515823	0.139266497	0.101344838	0	0	0.08565503	0	0.032545079	0	0.074781288	0.056955606	0.114783403	0.059474779	0	0.073273406	0.19520429	0	0.108138262	0.212399993	0.114934189	0.044123871	0.08661716	0.186999048	0.054298991	0.064994038	0	0	0.166333217	0.070528458	0.102122807	0.274494498	0.036115626	0	0	0	0.032340621	0.09217775	0.278313531	0.1726388	0.215088171	0.040852309	0	0	0.105888625	0	0.050904494	0.074558688	0	0
LINC01203	0	0	0	0	0	0	0	0	0	0	0	0	0	0	0	0	0	0	0	0	0	0	0	0	0	0	0	0	0	0	0	0	0	0	0	0	0	0	0	0	0	0	0	0	0	0	0	0	0
LINC01001	0.105627448	0.036658451	0.151701265	0.050176119	0.02228171	0.200527871	0.047493004	0.115602172	0.136757127	0.057317767	0.008824421	0.059436059	0.089665879	0.118036926	0.136490891	0.11474289	0.135044238	0.070941861	0.243264138	0.144424382	0.136676726	0.044640236	0.025130321	0.016763793	0.088397499	0.513622185	0.17488658	0.035378204	0.116323531	0.103674717	0.142445451	0	0.210957568	0.187597692	0.154776341	0.039324262	0.118289129	0.064036786	0.124836475	0.218231784	0.316214478	0.093933489	0.216886129	0.112665809	0.144553821	0.031236917	0.057146125	0.058474842	0.044343234
FAM66A	0	0	0	0	0	0	0	0	0	0	0	0	0	0	0	0	0	0	0	0	0	0	0	0	0	0	0	0	0	0	0	0	0	0	0	0	0	0	0	0	0	0	0	0	0	0	0	0	0
LOC100133182	0.337003652	0.113951603	0	0.232563803	0.320233482	0.164109111	0.168718307	0.612246673	0.396815462	0.417827871	0.496247345	0.045415604	0.572972444	0.355308614	0.133008082	0.274792479	0.606248457	0.04483015	0.313319406	0.136552089	0.133757253	0.400759546	0.041795989	0.335902402	0.44115064	0.397715776	0.046372208	0.066526088	0.354578438	0.016254889	0.017408484	0.045869346	0.034905327	0.484818371	0.175261211	0.24668073	0.190817488	0.102930532	0.493083628	0.930913372	0.392628402	0.415604539	0	0.080452968	0.015333087	0.041418965	0.043657698	0.029938286	0.171953459
C9orf147	0	0.09898312	0	0.017505921	0.015408721	0	0.032931602	0	0	0.031915649	0	0	0.050175355	0.025876332	0.031262726	0.021805928	0	0.023416246	0.01911546	0	0	0.024808173	0.013923868	0.023079733	0.054847934	0	0.13961592	0	0	0.043821873	0	0	0.055891176	0.047290702	0.049246389	0.013686192	0.058816818	0.05072473	0.050510909	0	0.03442996	0.027921828	0	0.02291501	0.054885983	0.021622259	0	0	0
LINC00240	0	0	0	0	0	0	0	0	0	0	0	0	0	0	0.026792525	0	0	0	0	0	0	0	0	0	0	0	0	0	0	0.025161197	0	0	0	0	0	0	0	0	0	0	0.058431397	0	0	0	0	0	0	0	0
GOLGA6L3	0.585967442	0.144518469	0	0.034425619	0.08190042	0.071591107	0.31008535	0.307068544	0.15088431	0.207727619	0.18137674	0.178888882	0.121026893	0.063157308	0.155423842	0.124827233	0.022551504	0.413353093	0.203775425	0.193692395	0.081500396	0.124409759	0.013772217	0.163013878	0.020586945	0	0.323369527	0.139648586	0.448487195	0.092330552	0.706500332	0.191956865	0.034804456	0.023580349	0	0.129973702	0.058185962	0.245880013	0.074317061	0.236694668	0.13165675	0.582759077	0.777755507	0.270057663	0.125766857	0.282805059	0.136524451	0.01798499	0.438264185
SBF1P1	0.004579118	0.011144394	0	0	0.004222623	0.010093416	0.022555364	0	0.006738039	0.004397991	0	0	0.006952129	0	0.004307176	0.011945978	0	0.003218564	0	0	0.005133436	0.003411307	0	0	0	0	0	0.013427357	0	0.008074701	0	0.016693087	0	0	0.006821515	0.01121776	0	0.007029407	0.01396486	0	0	0.00384304	0.007991544	0.006291534	0.007615567	0.005934665	0	0.014907494	0
PRR23D2	0	0	0	0	0	0	0	0	0	0	0	0	0	0	0	0	0	0	0	0	0	0	0	0	0	0	0	0	0	0	0	0	0	0	0	0	0	0	0	0	0	0	0	0	0	0	0	0	0
LOC100133267	0	0	0	0	0	0	0	0	0	0	0	0	0	0	0	0	0	0	0	0	0	0	0	0	0	0	0	0	0	0	0	0	0	0	0	0	0	0	0	0	0	0	0	0	0	0	0	0	0
LOC100133286	0	0	0.11609751	0	0	0	0	0	0	0.021928162	0	0	0	0	0	0	0.03113005	0	0	0	0	0	0	0	0.019012433	0	0	0.033444897	0	0	0	0	0	0	0	0	0	0	0	0	0	0	0	0	0	0	0	0	0
FAM231B	0	0	0	0	0	0	0	0	0	0	0	0	0	0	0.0408288	0	0	0	0	0	0	0	0	0	0	0	0	0	0	0	0	0	0	0	0	0	0	0	0	0	0	0	0	0	0	0	0	0.047173154	0
RSU1P2	0	0	0	0	0	0	0	0	0	0	0	0	0	0	0	0	0	0	0	0	0	0	0	0	0	0	0	0	0	0	0	0	0	0	0.022534965	0	0	0	0	0	0	0	0	0	0	0	0	0	0.018658332
HOXA-AS3	0.033311649	0.056423637	0	0.021041729	0.03074193	0.114417199	0.065311566	0.070424055	0.019714499	0.025661774	0.175104069	0.020011624	0.050317323	0.010436146	0.025135679	0.008787111	0.009189204	0.009439165	0.030551119	0.020038785	0.015035725	0.010003137	0.033288717	0.099173999	0.081737417	0	0.148866406	0.02943371	0	0.041057677	0.062376255	0	0.011385357	0.009610465	0	0.161608062	0.031757258	0.030735648	0.030605195	0.13675567	0.08810929	0.055469732	0.080165686	0.009236157	0.169211391	0.034539737	0.012848755	0.092399396	0.008284568
LOC100133315	2.200746967	1.99121534	1.758444118	1.769807465	1.962926634	2.155096728	2.370318614	1.644148739	1.530335997	1.84136621	2.118512308	1.536851047	1.785648171	2.106174253	1.339027203	2.162525712	1.50573208	1.536491324	2.395936762	1.692416696	1.47960538	2.095139502	1.49742453	1.821256532	1.611439464	1.117521329	1.98428754	1.702254483	0.908423625	2.228436744	1.895969244	1.264685885	2.77301811	1.800618946	1.160787218	2.36385919	1.887912615	1.639032862	3.21759772	2.538909144	2.591562647	1.607439531	2.186673448	2.64796712	2.309702549	2.007772777	1.303046514	2.117186127	1.410372507
PRO1804	0	0	0	0	0.037632638	0	0.013599799	0.011309434	0	0	0	0	0	0.021263317	0.025697997	0	0	0.009651507	0	0	0.015373297	0.010228121	0	0	0.033994487	0	0	0	0	0	0	0	0	0	0.020404926	0.022388867	0	0	0	0	0	0.011519149	0	0	0.045181706	0	0.013137449	0	0
LOC100133331	1.339775905	1.066873335	1.758120129	1.236741153	1.02998406	1.591074476	0.988971038	2.100338653	1.202770368	1.742325525	2.416669153	1.03497677	2.542529882	1.998384006	0.638920905	0.97918644	1.011455322	1.243068803	2.044823789	0.926334178	1.022987118	1.452812861	1.597607701	0.946797228	1.839001922	1.791897736	1.669108034	1.560803133	1.471024652	2.221760844	0.896829539	0.821608896	1.860554631	2.301949837	0.805133506	2.09832854	0.918457947	1.407241676	2.342325235	2.554781291	1.458568356	0.806852377	2.16845052	2.21795618	1.804136494	1.164024828	1.096765737	1.634236412	1.082613095
LOC100133400	0	0	0	0	0	0	0	0	0	0	0	0	0	0	0	0	0	0	0	0	0	0	0	0	0	0	0	0	0	0	0	0	0	0	0	0	0	0	0	0	0	0	0	0	0	0	0	0	0
LOC100133461	0	0	0	0	0	0	0	0	0	0	0	0	0	0	0	0	0	0	0	0	0	0	0	0	0	0	0	0	0	0	0	0	0	0	0	0	0	0	0	0	0	0	0	0	0	0	0	0	0
MRPL23-AS1	0	0	0	0	0	0	0	0	0	0	0	0	0	0	0	0	0	0	0	0	0	0	0	0	0	0	0	0	0	0	0	0	0	0	0	0	0	0	0	0	0	0	0	0	0	0	0	0	0
LINC01134	0	0	0	0.015007838	0	0	0	0	0	0	0	0.014271665	0	0	0	0	0.01955076	0	0	0	0	0	0.011934829	0	0	0	0	0	0	0	0	0	0	0	0	0	0	0	0	0	0	0	0	0	0	0.018540542	0	0	0.035051678
LOC100133669	0	0	0	0.231998835	0.036432741	0	0.039133142	0.156056111	0	0.146074234	0	0	0	0.060884427	0.241978981	0.051404352	0.053720678	0.055159075	0.04511859	0.710762511	0	0.029495531	0	0.10677464	0	0	0.11192852	0.218060678	0	0.068974463	0	0.07144835	1.241347184	0	0.058458593	0.032386177	0.179057595	0.060207754	0.375213652	0.40273064	0.080691234	0	0	0	0.127445443	0	0.037814033	0	0
LOC100133920	0	0	0	0	0	0.030271374	0	0	0	0	0	0	0	0	0	0	0	0	0	0	0	0	0	0	0	0	0	0	0	0	0	0	0	0	0	0	0	0	0.062211712	0	0	0	0	0	0	0	0	0	0
CD24	0.238777511	0.078773294	1.019771299	0.541411406	0.352774674	0.99657189	1.093302382	0.742698449	0.110650339	0.391692107	0.573319584	1.048379083	1.304678101	0.141502129	0.154819509	0.110551165	0.289390821	0.185120119	0.65964413	0.309238903	0.405701237	1.782761459	0.691832968	0.254621173	0.742610247	1.34732034	0.701175759	1.285095814	0.584368948	0.468307166	0.771069767	0.280093655	0.992200454	0.437568568	0.453358731	0.752348198	0.287854484	0.469534499	0.837320488	0.906565365	0.405087955	0.82363889	0.793303891	0.193153851	0.70464265	0.52651756	0.536966834	0.315755198	1.966364064
UXT-AS1	0.27116105	0	0.125052808	0.051201303	0	0.204416047	0.18479313	0.155165746	0.139468005	0.261334656	0.070531787	0.185721492	0.073636274	0.146803898	0.046020726	0.12450973	0	0.22587172	0.306642705	0.270660617	0.107399722	0.036557617	0	0.067256558	0.080433506	0.115229434	0.26359454	0	0.087243382	0.383193251	0.407022639	0	0.121242624	0.199018168	0	0	0.26931166	0.145219115	0.396524549	0	0.050657053	0.081110224	0	0.130612298	0.080488815	0	0	0	0.060024799
LOC100133985	0	0	0	0	0	0	0.041525852	0	0	0	0	0	0	0	0.039427365	0.054533291	0	0	0	0	0	0	0	0	0	0	0	0.061185135	0	0	0	0	0	0	0	0	0	0	0	0	0	0	0	0	0.034950423	0	0	0	0
MAP3K14-AS1	0.254746515	0.368453044	0.922532125	0.222464919	0.323532856	0.293722119	0.182869148	0.418861853	0.303582474	0.384590064	0.44716026	0.527624633	1.27230118	0.234555904	0.253776753	0.083281932	0.14895785	0.08929406	0.51537766	0.226583088	0.327411819	0.592236585	0.203346471	0.67607175	0.612778236	0.799112388	0.069785947	0.469120949	0.113962446	0.527321723	0.826680788	0.613769547	1.035642606	0.068683276	0.306978169	0.550808107	0.375924837	0.623939518	0.467116073	0.503484258	0.602481187	0.28597153	0.935903287	0.523364391	0.391845992	0.388834851	0.176991478	0.83143451	0.520177474
UBOX5-AS1	0	0	0	0	0	0	0	0	0	0	0	0	0	0	0	0	0	0	0	0	0	0	0	0	0	0	0	0	0	0	0	0	0	0	0	0	0	0	0	0	0	0	0	0	0	0	0	0	0
LOC100134040	0	0	0	0	0	0	0	0	0	0	0	0	0	0	0	0	0	0	0	0	0	0	0	0	0	0	0	0	0	0	0	0	0	0	0	0	0	0	0	0	0	0	0	0	0	0	0	0	0
LOC100134091	0	0.086792693	0	0	0.03342373	0.642826597	0.070935859	0	0	0	0.052355201	0.071306425	0.30070882	0.161579045	0.131763476	0.998033175	0	0.496462126	0.081649796	0.326174478	0.155762487	0.15520063	0.25158773	0	0.117138324	0.085872304	0	0.153354022	0	1.471306465	0.132467612	0.188511362	0	0.051535992	0	0.087349273	0.04303064	0	0	0.135361374	0.178613862	0.089477677	0.062696103	0.505241413	0.030209353	0.092100265	0.068569923	0.077746678	0.170365432
JHDM1D-AS1	0.011755196	0	0	0	0.010842122	0	0.011653412	0.019314835	0	0	0.017058687	0	0	0.018227046	0	0.045578816	0.031932092	0.008268576	0	0	0.013174246	0	0	0.016252495	0.019504381	0	0.083365915	0.017254904	0	0.020689677	0	0	0.009974245	0	0	0	0	0.035820658	0	0	0.012187725	0.009869525	0	0	0.009792046	0	0.022426795	0	0.028810745
LOC100134237	0	0	0	0	0	0	0	0	0	0	0	0	0	0	0	0	0	0	0	0	0.011146281	0	0	0	0	0	0	0	0	0	0	0	0	0	0	0.00814471	0	0	0	0	0.010311077	0.016649559	0	0	0	0	0	0	0
LINC01119	0	0	0	0.024134361	0	0.099063378	0	0	0	0.086537998	0.129061526	0.06779476	0	0.070411424	0.021671838	0	0	0.0946867	0.026347791	0.022985179	0.076054584	0.034168975	0.038157707	0.062905346	0.019184129	0	0	0	0	0	0.043259996	0	0	0.157191683	0.132202101	0	0	0	0.069339778	0.169341584	0	0.057285483	0	0	0	0	0.022058924	0	0.028339181
LOC100134317	0	0	0	0	0	0	0	0	0	0	0	0	0	0	0	0	0	0	0	0	0	0	0	0	0	0	0	0	0	0	0	0	0	0	0	0	0	0	0	0	0	0	0	0	0	0	0	0	0
LOC100134368	0.017771479	0	0	0	0	0	0	0	0	0	0	0.017711671	0	0	0	0	0	0	0	0	0	0.013254632	0	0	0	0	0	0	0	0	0	0	0.015083796	0	0	0.014561655	0	0	0	0	0	0.014925706	0	0	0	0	0	0	0
LOC100134391	0	0	0	0	0	0	0	0	0	0	0	0	0	0	0	0	0	0	0	0	0	0	0	0	0	0	0	0	0	0	0	0	0	0	0	0	0	0	0	0	0	0	0	0	0	0	0	0	0
LOC100134423	0	0	0	0	0	0	0	0	0	0	0	0	0	0	0	0	0	0	0	0	0	0	0	0	0	0	0	0	0	0	0	0	0	0	0	0	0	0	0	0	0	0	0	0	0	0	0	0	0
KCNJ18	0	0	0	0	0	0	0	0	0	0	0	0	0	0	0	0.00962514	0	0.005178841	0	0	0	0.053969863	0	0	0	0	0	0.010819798	0	0	0	0	0	0	0	0	0.051830518	0	0	0	0	0.006182841	0	0	0.006134243	0	0	0	0
NDUFB2-AS1	0.220843211	0.194219558	0.208163495	0.086687894	0.245130722	0.364044198	0.303637113	0.220886539	0.049348962	0.064039917	0.426050838	0.234660413	0.216085708	0.26540851	0.078012635	0.148165132	0.175409458	0.047124136	0.314499638	0.175946734	0.092533262	0.201099979	0.351061672	0.156432913	0.122283525	0.227786902	0.048743777	0.187780984	0.118344206	0.357959091	0.342775341	0.243461168	0.23920647	0.225323434	0.074293005	0.219584812	0.079005343	0.195631103	0.325448172	0.297026884	0.134898065	0.136368833	0.245863432	0.276395194	0.259071889	0.186350577	0.079378783	0.300557144	0.267729168
LOC100134822	0	0	0	0	0	0	0	0	0	0	0	0	0	0	0	0	0	0	0	0	0	0	0	0	0	0	0	0	0	0	0	0	0	0	0	0	0	0	0	0	0	0	0	0	0	0	0	0	0
LOC100134868	0.05320296	0.146533371	0.046700517	0.037386859	0.03293496	0.114982992	0.052748784	0	0	0.017246215	0	0.153566798	0.131107429	0	0.066411376	0.023433376	0	0	0.040798639	0.035614392	0.059523443	0.091223191	0.0149661	0.024801435	0.142953081	0	0.026034476	0.052180849	0.032312868	0.107523104	0.066774353	0	0.015238182	0.050786983	0.052884625	0.113688345	0	0.054470136	0.027375307	0.034537237	0.125509047	0.030001	0.06178834	0	0	0.0461039	0.034185204	0.057848214	0.022099587
UBE2Q2P2	0.017505687	0	0	0	0.016148442	0	0.01735441	0.028726764	0	0.016816219	0.098949472	0.017446768	0.026516296	0.027113867	0.032754955	0.022850334	0.070516857	0.012320727	0	0	0	0	0	0	0	0	0	0.025671945	0.031511299	0.045904101	0.096634851	0	0	0.024980059	0.026021414	0	0.020825737	0	0	0	0.018148476	0.072057306	0.060270705	0	0.057483543	0.022657937	0.033337723	0.056425474	0
TEN1	0	0	0	0	0	0	0	0	0	0	0	0	0	0	0	0	0	0	0	0	0	0	0	0	0	0	0	0	0	0	0	0	0	0	0	0	0	0	0	0	0	0	0	0	0	0	0	0	0
UPK3BL	0.195466401	0	0.053975686	0	0.231329639	0	0.060946442	0.050821246	0.146434899	0.115842683	0	0.061265925	0	0	0	0.382492174	0	0	0	0	0	0.230049829	0.34007337	0	0	0.189064818	0.030123764	0.030460975	0	0.1738732	0.219925513	0.277945012	0.069309496	0.087157278	0	0.033864981	0	0	0.031672899	0	0.042771953	0.101709054	0	0	0.084595538	0.026889934	0.019904088	0.734376261	0.170185811
JMJD7	0.918427841	0.794798083	1.484836493	0.395936419	1.233233435	1.083316666	1.737576731	1.827443237	0.71830942	1.424001916	1.752321459	0.905654294	0.789289773	0.693418908	0.717154522	1.324343135	1.021548468	0.479668555	0.743614935	0.438613513	0.546571971	1.105842126	0.960845107	1.353232025	0.741610565	1.194359488	1.08073251	1.572170939	1.384033204	1.143244447	1.780202124	1.448599094	0.595410182	0.684643895	0.385396071	1.316487186	0.752727006	0.609713002	1.385704086	1.265555942	1.249332392	0.9996756	1.531137586	1.011890551	1.636329153	1.587998525	0.669002709	1.487721262	1.253478246
PLA2G4B	0	0	0	0.010727188	0.00943942	0	0.010146118	0.041693698	0	0.009830707	0.014855846	0.01020025	0	0.031575554	0.009628083	0	0.055127485	0	0.023337623	0	0	0.030274594	0.017006075	0	0	0.048729126	0	0.015026857	0.300771632	0.009038576	0.019298966	0	0	0	0	0	0	0	0.015628043	0	0.092806181	0	0	0	0.025424744	0.01325689	0	0	0.012606338
HDAC5	1.895120673	2.745017637	2.064361529	2.022942888	2.158592397	2.427397896	2.10696885	1.93133279	2.019460325	1.79506625	1.674799972	1.414826811	2.195828411	2.050797301	2.166100397	2.439594013	1.777177574	1.723160702	1.700290282	2.144411955	2.102042136	2.851298132	1.281702834	2.097656701	2.369195643	2.054395487	1.767291003	1.825714178	2.222557162	1.811507245	2.435609259	1.330669006	1.59196863	1.701104154	1.652604177	1.492811783	1.859614743	1.509262212	2.615845314	2.456341478	2.078108259	1.832832075	1.795729096	1.763405931	1.781992064	1.351852605	1.68347838	2.038955854	2.167901298
C17orf99	0.205554828	0	0.199407637	0.071339687	0.171627766	0.192056654	0.078508395	0.056349956	0.017021301	0.022162341	0.066080254	0	0	0.121244964	0.032439908	0.580495657	0.107238227	0.024300456	0.151556467	0.079022403	0.076177236	0.147995996	0.155873771	0.108520142	0.038178781	0.159200003	0	0.050408549	0	0.010227776	0.021827947	0.052249573	0.048474754	0.111984069	0.034259449	0.127435236	0.013782449	0	0.017678919	0.189470702	0.047439324	0.139381761	0.135633359	0.077789664	0.07542513	0.115834377	0.065295525	0.025106369	0.110337928
CTAGE8	0	0	0	0	0	0	0	0	0	0	0	0	0	0	0	0	0	0	0	0	0	0	0	0	0	0	0	0	0	0	0	0	0.007636761	0	0	0	0	0	0	0	0	0	0.015691923	0	0.007497149	0	0	0	0
LOC100144595	0	0	0	0	0	0	0	0	0.017408103	0	0	0	0	0	0	0	0	0	0	0	0	0.008829394	0	0	0	0	0	0	0	0	0	0	0	0	0	0	0	0	0	0	0	0	0	0	0	0	0	0	0
LINC00029	0	0	0	0	0	0	0	0	0	0	0	0	0	0	0	0	0	0	0	0	0	0	0	0	0	0	0	0	0	0	0	0	0	0	0	0	0	0	0	0	0	0	0	0	0	0	0	0	0
LINC01056	0	0	0	0	0	0	0	0	0	0	0	0	0	0	0	0	0	0	0	0	0	0	0	0	0	0	0	0	0	0	0	0	0	0	0	0	0	0	0	0	0	0	0	0	0	0	0	0	0
EPHA5-AS1	0	0	0	0	0	0	0	0	0	0	0	0	0	0	0.022274793	0	0	0	0	0	0	0	0	0	0	0	0	0	0	0	0	0	0	0	0	0	0	0	0	0	0	0	0	0	0	0	0	0	0
CHKB-AS1	0	0	0	0	0	0	0.041806407	0	0	0	0	0	0	0	0	0.027711163	0	0	0	0	0	0	0	0	0	0	0	0	0	0	0	0	0	0	0	0	0	0	0	0	0	0.017840491	0	0	0	0	0	0	0.051807103
LINC00930	0.015855604	0	0	0	0	0	0.135657377	0.013072942	0	0	0.067911944	0.077335046	0.02402392	0	0	0	0	0	0	0	0.035317069	0.011823707	0	0.043491763	0	0	0	0	0	0	0.029846499	0	0	0	0	0.063812316	0	0	0	0	0	0.013315208	0.027591464	0.043183521	0.039274942	0.020525648	0.015184508	0.051171218	0
KLLN	0.01957088	0.062703215	0	0.013705191	0.041781027	0.028722665	0.032193002	0.026800263	0.047566993	0.04960053	0.009517439	0.032363449	0	0	0	0.025540489	0.017856231	0.004607018	0	0.013050359	0	0.02425024	0.090109355	0.053563686	0.027062581	0.046772871	0	0.009627203	0.035208728	0.01729002	0.048859088	0.023846481	0.005558824	0.027918528	0.06696602	0.01071169	0.038592989	0.020042587	0	0.037629857	0	0.054082242	0	0.035673865	0.005457129	0.058416091	0	0.007135453	0.008074024
RNU7-1	0	0	0	0	0	0	0	0	0	0	0	0	0	0	0	0	0	0	0	0	0	0	0	0	0	0	0	0	0	0	0	0	0	0	0	0	0	0	0	0	0	0	0	0	0	0	0	0	0
LOC100147773	0	0	0	0	0	0	0	0	0	0	0	0	0	0	0.006135613	0	0	0	0	0	0	0	0	0.02690577	0	0	0.018889571	0	0	0.005759516	0	0	0	0	0.009713726	0	0	0	0	0	0	0	0.011377875	0	0.005431777	0	0	0	0
PDCD6IP	4.034952124	3.998617725	4.808675952	4.021793451	4.632385519	4.341328348	4.671582471	4.569983968	4.057674157	3.873290546	4.456485213	5.468346204	4.62030512	4.323235609	3.033936942	3.996854529	4.623225533	4.211804502	4.062826122	4.241228165	4.104051077	4.769607605	5.218347032	4.533989313	4.013005471	4.28335506	4.195179407	4.236942285	4.308626498	4.565317465	4.792426336	4.886018296	4.20250298	4.21453454	4.149567297	4.787988271	4.150419489	4.068461451	4.708435475	3.937879742	3.872732308	4.198381806	4.359605966	4.438644921	4.695734657	4.483780258	4.690694024	4.548923334	4.234241985
KRTAP20-4	0	0	0	0	0	0	0	0	0	0	0	0	0	1.531684926	0	0.155331525	0	0	0	0	0	0	0	0	0	0	0	0	0	1.384847797	0	0	0.528341633	0	0	0	0	0	0	0	0.239126724	0	0	0	0	0	0	0	0
RNU4ATAC	4.437621232	4.360845754	6.62921045	3.359504348	5.392897489	4.796682111	2.66568219	4.935941828	5.481293688	5.321310733	3.768711895	4.297143529	5.693557597	3.632918488	5.115564402	3.859510552	3.323966444	4.776759228	6.081762174	5.01750088	4.502395154	3.655345333	5.336823053	5.497552381	4.446742422	5.9642381	4.523512753	5.126098452	3.629840747	5.278550577	6.544782539	5.526692295	5.673622131	3.652102162	6.326840428	2.975476083	4.689122454	5.752987683	3.948202441	5.838511989	4.497547565	2.678958666	3.675477656	5.022602615	4.731183896	5.191442351	4.116748934	4.565244229	5.788798961
RNU6ATAC	0	0	0	0.575202481	0.516907229	0	0.20716694	0.597644565	0.297939637	0.201134756	0	0	0.30648791	0	0.525593102	0	0	0.149829083	0	0.390575116	0	0.158336294	0.175966054	0.281793644	0.473772451	0	0	0	0	0	0.372568476	0	0.731580429	0	0.301278578	0	0	0	0	0	0.216025298	0	0	0	0.175901783	0	0	0.226075344	0.656339582
SCARNA9L	3.94297688	5.481409807	2.68691817	2.779364773	3.02139084	3.072818848	4.089993404	3.326736963	2.102925613	1.983861411	3.858331145	4.27813177	4.142720711	2.615943911	4.90164928	3.771749232	2.615311933	2.620483755	3.251436129	2.564109961	3.081658078	2.297674928	2.828621866	3.718572044	2.749517261	3.544064332	3.460503862	3.815960589	4.476003518	5.164762243	2.918770948	5.35011459	3.539536644	2.390307847	2.924105565	2.480159483	3.190659039	2.33354605	2.145322457	3.118782837	3.287043289	3.136382501	2.859373922	3.157539831	2.818647526	4.457277473	2.372573217	3.896625202	3.753226303
PDCD6	5.140793347	4.628460336	4.420811958	4.808331619	4.261474584	4.156737018	4.731573172	4.26485815	4.227452436	3.74370549	4.322276228	4.786627259	4.283825324	5.034423335	5.354179436	4.526460539	4.075772169	4.448083246	3.673216947	3.833494445	3.522952402	5.464965111	4.722145825	3.80498411	4.005886572	3.801118713	4.485585009	4.51225303	5.512366026	4.472451495	4.847271133	4.750503797	4.426863871	3.773408636	3.193555909	4.307295788	4.12802959	4.016640015	4.87832593	3.875970712	4.479040351	4.284804532	6.179649352	4.225370816	4.469056002	5.375283095	4.250815866	4.423297088	4.549057916
RNA5S1	0	0	0	0	0	0	0	0	0	0	0	0	0	0	0	0	0	0	0	0	0	0	0	0	0	0	0	0	0	0	0	0	0	0	0	0	0	0	0	0	0	0	0	0	0	0	0	0	0
TEX36-AS1	0	0	0	0	0	0	0	0	0	0	0	0	0	0	0	0	0	0	0	0	0	0	0	0	0	0	0	0	0	0	0	0	0	0	0	0	0	0	0	0	0	0	0	0	0	0	0	0	0
RNA5S2	0	0	0	0	0	0	0	0	0	0	0	0	0	0	0	0	0	0	0	0	0	0	0	0	0	0	0	0	0	0	0	0	0	0	0	0	0	0	0	0	0	0	0	0	0	0	0	0	0
RNA5S3	0	0	0	0	0	0	0	0	0	0	0	0	0	0	0	0	0	0	0	0	0	0	0	0	0	0	0	0	0	0	0	0	0	0	0	0	0	0	0	0	0	0	0	0	0	0	0	0	0
RNA5S4	0	0	0	0	0	0	0	0	0	0	0	0	0	0	0	0	0	0	0	0	0	0	0	0	0	0	0	0	0	0	0	0	0	0	0	0	0	0	0	0	0	0	0	0	0	0	0	0	0
RNA5S5	0	0	0	0	0	0	0	0	0	0	0	0	0	0	0	0	0	0	0	0	0	0	0	0	0	0	0	0	0	0	0	0	0	0	0	0	0	0	0	0	0	0	0	0	0	0	0	0	0
RNA5S6	0	0	0	0	0	0	0	0	0	0	0	0	0	0	0	0	0	0	0	0	0	0	0	0	0	0	0	0	0	0	0	0	0	0	0	0	0	0	0	0	0	0	0	0	0	0	0	0	0
RNA5S7	0	0	0	0	0	0	0	0	0	0	0	0	0	0	0	0	0	0	0	0	0	0	0	0	0	0	0	0	0	0	0	0	0	0	0	0	0	0	0	0	0	0	0	0	0	0	0	0	0
RNA5S8	0	0	0	0	0	0	0	0	0	0	0	0	0	0	0	0	0	0	0	0	0	0	0	0	0	0	0	0	0	0	0	0	0	0	0	0	0	0	0	0	0	0	0	0	0	0	0	0	0
RNA5S9	0	0	0	0	0	0	0	0	0	0	0	0	0	0	0	0	0	0	0	0	0	0	0	0	0	0	0	0	0	0	0	0	0	0	0	0	0	0	0	0	0	0	0	0	0	0	0	0	0
RNA5S10	0	0	0	0	0	0	0	0	0	0	0	0	0	0	0	0	0	0	0	0	0	0	0	0	0	0	0	0	0	0	0	0	0	0	0	0	0	0	0	0	0	0	0	0	0	0	0	0	0
RNA5S11	0	0	0	0	0	0	0	0	0	0	0	0	0	0	0	0	0	0	0	0	0	0	0	0	0	0	0	0	0	0	0	0	0	0	0	0	0	0	0	0	0	0	0	0	0	0	0	0	0
RNA5S12	0	0	0	0	0	0	0	0	0	0	0	0	0	0	0	0	0	0	0	0	0	0	0	0	0	0	0	0	0	0	0	0	0	0	0	0	0	0	0	0	0	0	0	0	0	0	0	0	0
RNA5S13	0	0	0	0	0	0	0	0	0	0	0	0	0	0	0	0	0	0	0	0	0	0	0	0	0	0	0	0	0	0	0	0	0	0	0	0	0	0	0	0	0	0	0	0	0	0	0	0	0
RNA5S14	0	0	0	0	0	0	0	0	0	0	0	0	0	0	0	0	0	0	0	0	0	0	0	0	0	0	0	0	0	0	0	0	0	0	0	0	0	0	0	0	0	0	0	0	0	0	0	0	0
RNA5S15	0	0	0	0	0	0	0	0	0	0	0	0	0	0	0	0	0	0	0	0	0	0	0	0	0	0	0	0	0	0	0	0	0	0	0	0	0	0	0	0	0	0	0	0	0	0	0	0	0
RNA5S16	0	0	0	0	0	0	0	0	0	0	0	0	0	0	0	0	0	0	0	0	0	0	0	0	0	0	0	0	0	0	0	0	0	0	0	0	0	0	0	0	0	0	0	0	0	0	0	0	0
RNA5S17	0	0	0	0	0	0	0	0	0	0	0	0	0	0	0	0	0	0	0	0	0	0	0	0	0	0	0	0	0	0	0	0	0	0	0	0	0	0	0	0	0	0	0	0	0	0	0	0	0
PATE3	0	0	0	0	0	0	0	0	0	0	0	0	0	0	0	0	0	0	0	0	0	0	0	0	0	0	0	0	0	0	0	0	0	0	0	0	0	0	0	0	0	0	0	0	0	0	0	0	0
PEG3-AS1	0	0	0	0	0	0	0	0	0	0	0	0	0	0	0	0	0	0	0	0	0	0	0	0	0	0	0	0	0	0	0	0	0	0	0	0	0	0	0	0	0	0	0	0	0	0	0	0	0
SNAR-A3	0	0	0	0	0	0	0	0	0	0	0	0	0	0	0	0	0	0	0	0	0	0	0	0	0	0	0	0	0	0	0	0	0	0	0	0	0	0	0	0	0	0	0	0	0	0	0	0	0
SNAR-A5	0	0	0	0	0	0	0	0	0	0	0	0	0	0	0	0	0	0	0	0	0	0	0	0	0	0	0	0	0	0	0	0	0	0	0	0	0	0	0	0	0	0	0	0	0	0	0	0	0
SNAR-A7	0	0	0	0	0	0	0	0	0	0	0	0	0	0	0	0	0	0	0	0	0	0	0	0	0	0	0	0	0	0	0	0	0	0	0	0	0	0	0	0	0	0	0	0	0	0	0	0	0
SNAR-A11	0	0	0	0	0	0	0	0	0	0	0	0	0	0	0	0	0	0	0	0	0	0	0	0	0	0	0	0	0	0	0	0	0	0	0	0	0	0	0	0	0	0	0	0	0	0	0	0	0
SNAR-A9	0	0	0	0	0	0	0	0	0	0	0	0	0	0	0	0	0	0	0	0	0	0	0	0	0	0	0	0	0	0	0	0	0	0	0	0	0	0	0	0	0	0	0	0	0	0	0	0	0
SNAR-A4	0	0	0	0	0	0	0	0	0	0	0	0	0	0	0	0	0	0	0	0	0	0	0	0	0	0	0	0	0	0	0	0	0	0	0	0	0	0	0	0	0	0	0	0	0	0	0	0	0
SNAR-A6	0	0	0	0	0	0	0	0	0	0	0	0	0	0	0	0	0	0	0	0	0	0	0	0	0	0	0	0	0	0	0	0	0	0	0	0	0	0	0	0	0	0	0	0	0	0	0	0	0
SNAR-A8	0	0	0	0	0	0	0	0	0	0	0	0	0	0	0	0	0	0	0	0	0	0	0	0	0	0	0	0	0	0	0	0	0	0	0	0	0	0	0	0	0	0	0	0	0	0	0	0	0
SNAR-A13	0	0	0	0	0	0	0	0	0	0	0	0	0	0	0	0	0	0	0	0	0	0	0	0	0	0	0	0	0	0	0	0	0	0	0	0	0	0	0	0	0	0	0	0	0	0	0	0	0
DBIL5P2	0	0	0	0	0	0	0	0	0	0	0.023937806	0	0	0	0	0	0	0	0	0	0	0	0	0	0	0	0	0	0	0	0	0	0	0	0	0	0	0	0	0	0	0	0	0	0	0	0	0	0
BCL2L10	0.292845098	0.164495109	0.191451988	0.179021934	0.190431399	0.083577371	0.062977471	0.236293647	0.037751403	0.208666466	0.037277201	0.038316784	0.285528422	0.206501627	0.128470405	0.01688483	0.052330378	0	0.058304171	0.012903198	0.014489318	0.594046945	0.394904701	0.035527174	0.021446656	0.061344905	0.018763762	0.127862553	0.134485058	0.131405808	0.02435966	0.02357857	0.021859403	0.036690926	0	0.261754561	0.030609593	0.077685749	0.114539951	0.049401857	0.091318657	0.145017667	0.191011257	0.290149844	0.182547249	0.232768647	0.060871405	0.108935416	0.015921718
SNAR-A10	0	0	0	0	0	0	0	0	0	0	0	0	0	0	0	0	0	0	0	0	0	0	0	0	0	0	0	0	0	0	0	0	0	0	0	0	0	0	0	0	0	0	0	0	0	0	0	0	0
SNAR-B2	0	0	0	0	0	0	0	0	0	0	0	0	0	0	0	0	0	0	0	0	0	0	0	0	0	0	0	0	0	0	0	0	0	0	0	0	0	0	0	0	0	0	0	0	0	0	0	0	0
SNAR-C2	0	0	0	0	0	0	0	0	0	0	0	0	0	0	0	0	0	0	0	0	0	0	0	0	0	0	0	0	0	0	0	0	0	0	0	0	0	0	0	0	0	0	0	0	0	0	0	0	0
SNAR-C4	0	0	0	0	0	0	0	0	0	0	0	0	0	0	0	0	0	0	0	0	0	0	0	0	0	0	0	0	0	0	0	0	0	0	0	0	0	0	0	0	0	0	0	0	0	0	0	0	0
SNAR-E	0	0	0	0	0	0	0	0	0	0	0	0	0	0	0	0	0	0	0	0	0	0	0	0	0	0	0	0	0	0	0	0	0	0	0	0	0	0	0	0	0	0	0	0	0	0	0	0	0
SNAR-H	0	0	0	0	0	0	0	0	0	0	0	0	0	0	0	0	0	0	0	0	0	0	0	0	0	0	0	0	0	0	0	0	0	0	0	0	0	0	0	0	0	0	0	0	0	0	0	0	0
SNAR-I	0	0	0	0	0	0	0	0	0	0	0	0	0	0	0	0	0	0	0	0	0	0	0	0	0	0	0	0	0	0	0	0	0	0	0	0	0	0	0	0	0	0	0	0	0	0	0	0	0
SNAR-C5	0	0	0	0	0	0	0	0	0	0	0	0	0	0	0	0	0	0	0	0	0	0	0	0	0	0	0	0	0	0	0	0	0	0	0	0	0	0	0	0	0	0	0	0	0	0	0	0	0
SNAR-B1	0	0	0	0	0	0	0	0	0	0	0	0	0	0	0	0	0	0	0	0	0	0	0	0	0	0	0	0	0	0	0	0	0	0	0	0	0	0	0	0	0	0	0	0	0	0	0	0	0
SNAR-C1	0	0	0	0	0	0	0	0	0	0	0	0	0	0	0	0	0	0	0	0	0	0	0	0	0	0	0	0	0	0	0	0	0	0	0	0	0	0	0	0	0	0	0	0	0	0	0	0	0
SNAR-C3	0	0	0	0	0	0	0	0	0	0	0	0	0	0	0	0	0	0	0	0	0	0	0	0	0	0	0	0	0	0	0	0	0	0	0	0	0	0	0	0	0	0	0	0	0	0	0	0	0
SNAR-D	0	0	0	0	0	0	0	0	0	0	0	0	0	0	0	0	0	0	0	0	0	0	0	0	0	0	0	0	0	0	0	0	0	0	0	0	0	0	0	0	0	0	0	0	0	0	0	0	0
SNAR-G2	0	0	0	0	0	0	0	0	0	0	0	0	0	0	0	0	0	0	0	0	0	0	0	0	0	0	0	0	0	0	0	0	0	0	0	0	0	0	0	0	0	0	0	0	0	0	0	0	0
SRRM5	1.175424414	1.307787994	1.229006345	1.589211279	2.13964209	1.356215239	1.214184275	2.365558062	0.729137201	1.652843146	0.84071733	1.630380952	1.529932804	1.526164839	2.326844432	1.520497649	0.991645997	0.828495562	1.76526768	0.816993613	1.174049844	1.359571258	1.664744791	2.519475145	1.426871103	1.456050092	1.965245856	1.968559103	0.988468933	2.124912731	1.870733578	0.914061989	1.929519717	1.259450607	0.704426743	1.759537049	1.494756663	0.795814417	1.753864538	1.906667383	1.025495798	1.58313261	2.13451512	2.346448586	2.530775229	1.269534323	1.007683629	1.584275905	2.409848204
ERICH4	0	0	0	0	0.027123402	0	0.029140743	0.024255006	0	0.055938987	0	0	0	0.045424838	0.107601827	0	0	0	0	0	0	0	0.072341864	0	0	0	0.042549311	0.125402905	0	0	0.108181637	0	0	0	0	0.138919555	0	0.044917318	0.0447276	0	0	0	0.050974623	0	0	0	0	0.03198315	0
C17orf96	0.140672622	0.443658285	0.250898954	0.018108771	0.108047949	0.128472595	0.288032431	0.056167556	0.134337955	0.008323344	0.097706188	0.067685471	0.329204257	0.165703624	0.219491754	0.240263887	0.125179487	0.088805051	0.142088616	0.067775836	0.019361028	0.259905205	0.111395505	0.848707115	0.084252927	0.400294689	0.132737283	0.546689716	0.231877587	0.145828654	0.199309078	0.114643092	0.140352879	0.012381781	0.038359898	0.069440901	0.109602269	0.090574465	0.077652581	0.11316423	0.217142233	0.057192802	0.074003556	0.114800764	0.20847725	0.055277434	0.032909401	0.202774643	0.209093851
BCL2L11	0.359595364	0.145401022	0.225681517	0.199917361	0.328419017	0.250009968	0.236810569	0.254574205	0.13031451	0.24217209	0.34573967	0.119549304	0.270037387	0.141821175	0.26264086	0.25181768	0.18158112	0.134195213	0.390539666	0.171028391	0.212502778	0.291783822	0.14956224	0.173435909	0.275039691	0.381221378	0.29831571	0.174540544	0.145431939	0.203220832	0.114004571	0.18015029	0.445929422	0.306657586	0.579524296	0.310529053	0.429183279	0.243739309	0.316297269	0.292717276	0.256042627	0.208703976	0.247611443	0.147130174	0.291427894	0.309441002	0.159159256	0.264155152	0.350615777
MIR1224	0	0	0	0	0	0	0	0	0	0	0	0	0	0	0	0	0	0	0	0	0	0	0	0	0	0	0	0	0	0	0	0	0	0	0	0	0	0	0	0	0	0	0	0	0	0	0	0	0
MIR1225	0	0.337850826	0	0	0	0	0	0	0	0	0	0	0	0	0	0	0	0	0	0	0	0	0	0	0	0	0	0	0	0	0	0	0	0	0	0	0	0	0	0	0	0	0	0	0	0	0	0	0
TOMM6	5.548629835	5.984566564	5.176506869	4.977206719	6.527308178	5.276694777	6.114870573	5.366232297	5.269441691	5.072485107	5.88934158	5.490879362	4.997194256	5.805319668	5.294873696	5.929840453	5.780904247	4.854003269	5.03820584	4.825315905	4.923587764	5.857930371	5.927580754	4.487867839	6.077547636	5.13815851	5.610142484	6.037444434	5.918191663	5.533773216	5.809296826	5.534977138	5.844383965	4.854141183	4.667127672	5.492578636	5.040383535	5.096314843	4.452429154	5.06286106	5.570750089	5.143202068	5.483595144	5.602371483	5.637992226	5.386393973	5.212789243	5.985880763	5.416522824
ESP33	0	0	0	0	0	0	0	0	0	0	0	0	0	0	0	0	0	0	0	0	0	0	0	0	0	0	0	0	0	0	0	0	0	0	0	0	0	0	0	0	0	0	0	0	0	0	0	0	0
HECTD2-AS1	0.080114077	0	0.433028305	0	0.097879754	0	0.294454081	0.248703955	0	0.051803186	0	0.027110762	0	0	0.025598402	0	0	0	0	0	0	0	0.088687178	0.037532581	0.17205911	0.186203914	0	0.116334129	0	0	0	0.143419362	0	0.038761146	0	0.108214433	0	0	0	0	0	0.110832021	0.047199881	0.109028925	0.151742687	0	0.02605499	0.058605543	0.24818132
LINC00426	0	0	0	0	0	0	0	0	0	0	0	0	0	0	0	0	0	0.012367051	0	0	0	0	0	0	0	0	0	0	0	0	0	0	0	0.025073567	0.051773108	0	0	0.026909323	0	0	0	0.014757491	0	0	0	0	0	0	0
LINC00092	0.063857159	0	0	0	0	0.10428312	0	0.091173841	0	0.03101665	0	0.016176567	0.07255132	0	0.060137208	0.484900743	0.043974703	0.033998973	0.03691328	0	0.053887912	0.024107708	0	0.022427692	0.0920465	0.113555341	0.15726605	0.158950643	0.029227461	0	0.060466607	0	0.04093768	0.133723275	0.116815919	0	0	0	0.142545902	0.232820743	0.066163398	0	0.028242392	0	0.079305644	0.041720575	0.046139335	0	0
DNMBP-AS1	0.031444697	0	0	0	0.038561807	0.133992918	0.010466446	0	0.01552052	0	0	0	0.016012116	0	0	0.013791449	0	0.007425487	0.024070967	0	0	0.007869474	0	0.014599451	0.026204719	0	0.045503859	0	0	0.018588226	0	0	0.026708192	0.015081265	0	0.017242607	0	0	0.032062818	0.079765622	0	0	0.03656331	0	0.017534905	0.013674965	0.020150135	0	0
DCTN1-AS1	0	0	0	0	0	0	0	0	0	0	0	0	0	0	0	0	0	0	0	0	0	0	0	0	0	0	0	0	0	0	0	0	0	0	0	0	0	0	0	0	0	0	0	0	0	0	0	0	0
SH2B3	0.841786949	1.141331865	1.077367146	1.006294194	2.137458108	1.772624765	0.488008749	0.986673858	1.592130309	0.960769586	1.154594454	0.646964424	0.750324761	0.924299527	0.884443895	0.810084917	1.102222154	1.543244904	1.403078873	1.354238855	0.976676906	0.873509485	0.739317345	1.107169505	2.17513017	1.149622577	0.9567261	1.086709534	0.897503777	0.549264699	0.680391221	0.476378927	1.086717425	0.994070321	1.545665494	0.901997222	1.460262475	1.143810151	0.672096725	2.336136449	0.852909192	0.945972806	0.630366801	0.601570005	0.745018629	0.652075562	1.144394518	0.729370553	0.772369925
RAMP2-AS1	0.073863329	0.067710718	0.080669046	0.006605405	0.045849029	0.158353701	0.024827796	0.061113049	0.018481392	0.035940838	0.027285742	0.018760054	0.11079108	0.029147515	0.323257744	0.118853385	0	0.065065263	0.035720621	0.043458344	0.069131426	0.082263544	0.071813004	0.051540811	0.125700278	0.045002474	0.114710263	0.018457519	0.022668737	0.097015712	0.035401086	0.022936969	0.042219606	0.070531853	0.027973915	0.005159871	0.122521349	0.147453618	0.056835552	0.094588254	0.019514225	0.052040134	0.021903045	0.042772182	0.056700996	0.040374756	0.02398689	0.027253476	0.023169125
TPT1-AS1	0.156835863	0.390944816	0.264417612	0.09339864	0.129771883	0.225370912	0.171834507	0.157838484	0.154115968	0.102358005	0.152254882	0.204892791	0.410995091	0.110119683	0.468877877	0.070471518	0.166289024	0.09992213	0.353513041	0.139957731	0.314086636	0.079991096	0.117704307	0.398399942	0.089071605	0.24453542	0.245563623	0.459756842	0	0.139306092	0.681140661	0.081871374	0.176119556	0.126017075	0.131084107	0.248517016	0.260105993	0.37191165	0.134354575	0.554917569	0.426551126	0.075231944	0.531971509	0.144375902	0.327597653	0.069887736	0.08554032	0.152082385	0.411773708
LOC100190940	0	0	0	0	0	0	0.00864655	0	0	0	0	0	0	0	0	0	0	0	0	0	0	0	0	0	0	0	0.037670583	0	0	0	0	0	0	0	0	0	0	0	0	0	0	0	0	0	0	0	0	0	0
C5orf52	0.039750972	0	0	0	0	0.086370737	0	0	0	0.038196883	0	0	0	0	0	0	0	0	0	0	0	0	0	0	0.128233457	0	0	0	0	0	0	0	0.033777879	0	0	0	0	0	0	0	0	0	0	0	0	0	0	0	0
LOC100190986	0	0	0	0	0	0	0	0	0	0	0	0	0	0	0	0	0	0	0	0	0	0	0	0	0	0	0	0.016744375	0	0	0	0	0.00967841	0	0	0	0.013575535	0	0	0.04364885	0	0	0	0	0.009501597	0	0	0	0
C2CD4D	0.016306596	0	0	0	0.029928458	0	0.016165624	0.053044763	0.023948986	0	0	0	0.048994587	0	0	0.021287843	0.022257567	0	0.018660884	0	0	0.083046511	0.01359217	0	0	0.077036571	0	0	0	0	0	0	0.013839394	0	0.024243903	0	0.03854408	0	0.024871957	0	0.082614061	0	0	0.022370778	0	0.021108505	0	0	0
SNAR-A14	0	0	0	0	0	0	0	0	0	0	0	0	0	0	0	0	0	0	0	0	0	0	0	0	0	0	0	0	0	0	0	0	0	0	0	0	0	0	0	0	0	0	0	0	0	0	0	0	0
PPIAP30	1.083911569	2.091725481	0.408056676	2.371192873	2.350837708	1.707915503	0.773315022	2.321035543	1.328571429	2.582250632	2.429341132	0.639687813	2.313274153	1.852104422	2.782456811	1.799623269	2.096229819	1.776374897	2.2772346	2.332120646	1.753446838	1.729566954	1.277775031	2.00541841	1.593687692	1.973338655	2.405210791	1.500693017	2.253892472	1.600219971	1.585182739	1.077401172	2.63135764	2.056436752	1.710294903	1.462906571	1.637687638	2.071045349	1.629345999	2.583816384	2.746096822	1.551524561	2.942030867	1.934445499	1.618901402	0.916322513	2.045110209	1.44766011	0.997791938
ZFHX4-AS1	0	0	0	0	0	0	0	0	0	0	0	0	0	0	0.045623351	0	0	0	0	0	0.01830346	0	0	0	0	0	0	0	0	0	0	0	0	0	0	0	0	0	0	0	0	0	0	0	0	0	0	0	0.020110302
PP12613	0	0	0	0	0	0	0	0	0	0	0	0	0	0	0	0	0	0	0	0	0	0	0	0	0	0	0	0	0.022668737	0	0	0	0	0	0	0	0	0	0	0	0	0.010559284	0	0	0	0	0	0	0
FLJ16779	0.003673201	0	0	0.003850344	0	0.008099627	0	0	0	0	0.005337151	0.010954588	0	0	0	0	0	0	0.125006389	0.064599745	0.004118011	0	0.006112566	0	0	0	0	0.005398793	0.006637423	0	0	0.00336211	0	0.005252294	0.01635654	0	0	0.00563968	0	0.028187562	0	0.003082591	0	0	0	0	0	0	0.018022291
FLJ41941	0	0	0	0	0	0	0	0	0	0	0	0	0	0	0	0	0	0	0	0	0	0	0	0	0	0	0	0	0	0	0	0	0	0	0	0	0	0	0	0	0	0	0	0	0	0	0	0	0
LOC100192426	0	0	0	0	0	0	0	0	0	0	0	0	0	0	0	0	0	0	0	0	0	0	0	0	0	0	0	0	0	0	0	0	0	0	0	0	0	0	0	0	0	0	0	0	0	0	0	0	0
CDH4	0.035467955	0.004857863	0	0.004176339	0.010993988	0.017515438	0	0.029278061	0.01170273	0	0	0.043088469	0.012073907	0.030672585	0.408955729	1.039852462	0	0.005595077	0.184210366	0	0.013358628	0.002967968	0.006629656	0.00551418	0.013214578	0	0.040052075	0.085432631	0.063531511	0.010527371	0.101965978	0.003646821	0.003379217	0.028261446	0.005935892	0	0.174350455	0.04228313	0	0.267032332	0	0.010007815	0.061414617	0.005474587	0	0.01030953	0.00381492	0	0.029211765
GNE	4.260213404	2.658640479	3.281643926	1.93407485	3.361562469	3.430017861	1.789233177	3.378481631	2.869654086	3.949864138	2.895498337	4.189812002	4.27817543	1.829453508	2.551336665	5.109539664	2.989073071	2.770286014	4.035004313	2.376148089	3.004429431	4.922195008	2.158595702	2.921147978	2.894967486	2.218264779	1.775107404	3.336558382	2.051568992	1.766849524	3.333678599	3.095303926	2.681956001	3.233324977	2.923773814	2.055557972	3.404590295	3.097977807	5.501492883	3.651590347	2.670397916	2.91613098	3.205868382	2.341115035	3.487955951	3.25871686	4.541006927	2.463614828	3.513141558
HCN4	0.007752145	0.144229254	0	0.008125444	0.007149234	0.008557709	0.01913611	0.019081228	0.067093365	0.086909809	0.160269027	0.967750111	0.358892035	0.006027177	0.043210587	0.040097718	0	0	0.00887517	0.003873434	0.021626184	0.025815077	0.003232874	0.088706658	0.817141251	0.018632683	0.049989884	0.162023195	0.519729562	0.023818174	0	0.024686339	0.013122734	0.022071657	0.028684111	0.466179969	0.013820403	0	0.046797788	0.022384954	0.004024494	0.012985105	0.111057508	0.021215566	0.022470793	0.064068149	0.047581477	0.004226499	0.028463415
LINC00704	0	0	0	0	0	0	0	0	0	0	0	0	0	0	0	0	0	0	0.022897476	0.019972164	0	0	0	0	0	0	0	0	0	0	0	0	0	0.028546502	0	0	0	0	0	0	0.020746562	0	0	0	0	0	0.019166522	0.021781604	0
FAR2P2	0	0.011938524	0	0	0	0	0	0	0	0	0	0	0	0	0.036512173	0.012796975	0	0	0.011213733	0	0	0	0	0	0	0	0	0	0	0.008650746	0	0	0	0	0	0	0	0	0	0	0	0	0	0	0	0	0	0	0
KMT2E-AS1	0.023221818	0.037575141	0.060231223	0.071803642	0.056440241	0.050794345	0.053156381	0.044305557	0.011445317	0.036992214	0.055636417	0.0383693	0.091866585	0.024051487	0.050480363	0.069719858	0.010633725	0.043203732	0.026565347	0.053507472	0.026012658	0.034450343	0.051070666	0.032057541	0.06969098	0.037169945	0.055650373	0.067262743	0	0.125278587	0.029222745	0.007123978	0	0.022156835	0.023081437	0.05020983	0.06363295	0.058732782	0.046976849	0	0.03200856	0.08269775	0.066610582	0.05266552	0.112425165	0.010082655	0.014865592	0.058294424	0.093121725
LINC01004	0.032439451	0.035924263	0.053835064	0.055206551	0.053975896	0.032562608	0.037931675	0.083518036	0.004385198	0.01425086	0.046924386	0.026506132	0.096404546	0.041121896	0.046914893	0.034682005	0.016225578	0.041309082	0.047046162	0.046853433	0.046074125	0.02422573	0.041615859	0.036698462	0.055961698	0.035536651	0.034286102	0.043208055	0.021419327	0.166417653	0.022391336	0.027040616	0.057025708	0.037900081	0.039472716	0.062110772	0.028141165	0.027234787	0.049335249	0.022899743	0.024531434	0.066030121	0.05119262	0.02841964	0.096038391	0.003861977	0.017032344	0.047916985	0.113098308
INSL5	0	0.220800015	0	0	0	0	0	0	0	0	0	0	0	0	0.440515089	0	0	0	0	0.148293282	0	0	0	0.053185264	0	0	1.227039057	0	0	0	0	0	0.096247344	0	0	0.062664274	0	0	0	0.073781874	0.040010573	0	0	0	0	0	0.073039821	0	0
FRAT1	0.160301111	0.259523337	0.322938874	0.086237158	0.383780158	0.112507261	0.081679585	0.361044836	0.046069457	0.199292262	0.160227066	0.286413428	0.355032422	0.170641739	0.0585922	0.144906197	0.124879299	0.194700155	0.224345216	0.150497724	0.168046576	0.361116566	0.085650216	0.153001593	0.235343528	0.299094862	0.104025671	0.216647672	0.145727023	0.167606505	0.322026188	0.075570766	0.103988387	0.171335443	0.219408235	0.156036738	0.305911559	0.211621614	0.138983136	0.392487605	0.175657692	0.15176751	0.089727414	0.151956882	0.287013345	0.067114332	0.069327543	0.391736876	0.251134826
LOC100233156	0.207794377	0.42488975	0.297435765	0.126115567	0.18131234	0.491889532	0.707961265	0.767104078	0.409190783	0.039695684	0.09812892	0.59592247	0.556598607	0.732983445	0.196238179	0.13920478	0.468908112	0.04825337	0.390126148	0.266543668	0.09104389	0.365594355	0.045796287	0.280392771	0.367323305	0.065877292	0.73273115	0	0.766018938	0.46950166	0.350190241	0.370088517	0.382712124	0.204615449	0.041061701	0.056062553	0.11200016	0.35912845	0.994536659	0.867354252	0.070666483	0.123486922	0.326275782	0.092960986	0.111833438	0.233602169	0.696999538	1.368353407	0.131573594
PCED1B-AS1	0.011184217	0.013629211	0	0	0.040826057	0.024585065	0	0	0	0	0	0	0	0	0.010521441	0.057567348	0.030391334	0.038910405	0	0.011161667	0	0	0	0.045904145	0.027750356	0	0.016235677	0	0	0	0	0	0.028283235	0	0	0	0.02650009	0.034094481	0.017074832	0	0	0.00938984	0	0.015353579	0	0	0	0.01217626	0
TROAP	2.385245905	2.872178506	2.127808178	2.590118618	1.318155825	1.113544609	1.570283189	1.375136906	1.565136086	1.420018823	2.911603039	1.626576455	3.283262824	3.216701562	2.81575418	2.993618032	2.467628265	1.41957765	1.983081451	2.063928193	0.373434053	2.837928222	2.247328585	2.612095652	1.911895869	1.115806111	4.286666085	2.553903918	2.24800639	2.931095063	1.939269208	1.648318814	2.705611564	1.583044214	0.887541502	2.116794209	2.030930858	2.039986165	2.574310073	1.74707414	2.919559514	1.497191422	1.365888387	0.896103176	2.229294244	2.280611591	1.520688212	2.866727791	2.031488984
LOC100240728	0	0	0	0	0	0	0	0	0	0	0	0	0	0	0	0	0	0	0	0	0	0	0	0	0	0	0	0	0	0	0	0	0	0	0	0	0	0	0	0	0	0	0	0	0	0	0	0	0
LOC100240734	0.637100041	0.471906635	0	0.058762818	0	0.336559951	0.738387651	0.091302367	0	0	0.299385138	0.21174914	0.379942522	0.453936473	0.606137722	0.072944099	0	0	0.710064593	0.109900408	0.122914696	0	0	0	0	0	0.29945427	0.493908312	0	0	0	0	0	0	0	0	0.412108793	0.791733479	0	0.468484122	0	0.047222714	0	0.076586125	0.299927468	0	0	0	0
LOC100240735	0.147408562	0	0	0.032177921	0	0	0	0.025344255	0	0	0.044436372	0	0.091374774	0	0	0.040032171	0	0	0.035120117	0	0	0.022931671	0	0.042355155	0	0	0	0.044942635	0	0	0	0	0	0	0	0	0	0	0.046721466	0.115378841	0	0	0	0.082918438	0.050774053	0	0	0	0
MED16	2.170206647	2.351100731	2.787672307	1.823349553	2.51969776	2.921299702	2.469855979	2.312762744	2.102354336	2.321075125	2.763272109	1.923463979	2.896167984	2.621258434	2.173609356	2.381750389	2.319829593	1.816678423	2.529260298	2.63926314	2.159901505	3.210717293	2.322829543	2.65911982	2.126074339	2.728283758	1.797547868	2.323464691	3.039517667	2.846965467	2.92450678	1.870709422	2.16489906	2.374051163	1.826430758	2.601338954	2.19656906	2.034087473	2.444006163	3.215378898	2.822931181	2.328970951	2.687617055	2.987063323	2.859946703	2.746726739	2.236161071	3.018159553	2.269088565
PIGK	2.42920424	2.799135156	2.508190485	2.595364493	2.564922246	2.633574649	2.440184607	2.511318146	2.981620747	2.363881012	2.561125888	2.3654057	2.816389049	2.850833102	3.346056635	2.516733977	2.602188299	2.779053521	2.720750102	3.098518027	2.718813113	3.054220656	2.753825124	3.037381641	3.159323043	2.376879607	3.326914117	2.829806698	2.213929094	3.681948603	2.99254019	2.73530465	3.646346131	2.799452014	3.2117223	2.418918899	2.874154314	2.339501672	3.126568898	2.229374658	3.18739194	2.429301753	2.202813259	2.595978239	2.582429704	3.066763104	2.194942254	2.598430348	2.281089774
LOC100268168	0.048190315	0.142177663	0.062981353	0.111187116	0.087649756	0.153833719	0.02408689	0.171084849	0.070415522	0.113105382	0.069540793	0.071458124	0.141726203	0.127469488	0.183676128	0.077960739	0.049413761	0.107763366	0.013963487	0.617203854	0.067098775	0.009094249	0.059949594	0.050016438	0.050075487	0.193347428	0.017706464	0.035591564	0	0.22022583	0.045618497	0.065752256	0.138566994	0.085077938	0.088549048	0.039561095	0.057215683	0.055390671	0.159522867	0.046645834	0.025186326	0.050501251	0.021248778	0.097672656	0.050110283	0.107119136	0.068715938	0	0.059178421
LINC01432	0	0	0	0	0	0	0	0	0	0	0	0	0	0	0	0	0	0	0	0	0	0	0	0	0	0	0	0	0	0	0	0	0	0	0	0	0	0	0	0	0	0	0	0	0	0	0	0	0
CASC11	0	0	0	0	0	0	0	0	0	0	0	0	0	0	0	0	0	0	0	0	0	0	0	0	0	0	0	0	0	0	0	0	0	0	0	0	0	0	0	0	0	0	0	0	0	0	0	0	0
LOC100270746	0	0	0	0	0.027266169	0	0	0.024382802	0	0	0	0	0	0	0	0	0	0	0	0	0	0.065196171	0	0	0	0	0	0	0	0	0	0.027066237	0.025094981	0.04209003	0	0	0	0	0	0	0	0	0	0	0.024638919	0	0	0.063601511	0
LOC100270804	0	0	0	0.014526621	0	0	0	0	0	0	0	0	0.021008687	0	0.013039984	0	0	0	0.015863738	0	0	0.01033423	0	0.019158119	0	0	0	0	0	0.036420052	0	0	0	0	0	0	0	0.021241066	0.021150616	0	0	0	0	0.037794876	0.011547288	0	0	0.030021527	0.017067417
LINC00940	0	0	0	0	0	0	0	0	0	0	0	0	0	0	0	0	0	0	0	0	0	0	0	0	0	0	0	0	0	0	0	0	0	0	0	0	0	0	0	0	0	0	0	0	0	0	0	0	0
ARHGEF33	0.401859691	0.516405215	0.236703526	0.24483774	0.28816	0.333161663	0.204743691	0.612742722	0.230465074	0.49407439	0.628459752	0.669614718	0.426223333	0.471638382	0.972054199	0.206422976	0.191968736	0.297301147	0.510842523	0.200369465	0.38894504	0.26560079	0.164217593	0.673687012	0.298145217	0.205154986	0.135776928	0.442845415	0.426212354	0.29588631	0.564842754	0.120285752	0.616588653	0.216377525	0.32141621	0.418953588	0.338027537	0.377274284	0.263886905	0.886812303	0.383973757	0.361421601	0.775207428	0.570588798	0.453192285	0.137140981	0.24114065	0.300501109	0.532224794
LINC00899	0	0	0	0	0.015998822	0	0	0.014301059	0	0	0	0	0	0	0	0	0	0	0.019846542	0	0.019432697	0	0	0	0	0	0	0.025434862	0	0.01532091	0	0	0.01472027	0	0	0	0	0	0	0	0	0	0	0	0	0	0	0	0
LOC100271832	0	0	0	0	0	0	0	0	0	0	0	0	0	0	0	0	0	0	0	0	0	0	0	0	0	0	0	0	0	0	0	0	0	0	0	0	0	0	0	0	0	0	0	0	0	0	0	0	0
LIMS3-LOC440895	0	0	0	0	0	0	0	0	0	0	0	0	0	0	0	0.011367475	0	0	0	0	0	0	0	0	0	0	0	0	0	0	0	0	0	0	0	0	0	0	0	0	0	0	0	0	0.021630452	0	0.008331411	0	0
SMG1P3	2.610434738	2.574018861	1.378510382	2.190173822	2.807091502	3.101667238	2.420030092	2.442316045	1.998826568	2.037595987	2.593949697	2.848704307	2.095500416	1.811333258	2.666873663	2.290169866	2.374549409	0.034737059	2.8062502	1.781840792	2.241712453	2.188707642	2.381571854	2.435220014	2.300856303	1.520591121	2.521483774	2.007623753	2.362107575	2.888158101	2.594019196	2.096597024	2.698382032	2.239421508	2.945934492	2.90294638	2.715519254	1.977153893	1.745287866	2.64386235	2.396279678	2.140285251	3.281121995	2.623156625	2.880772982	2.794332866	1.310218984	2.441650154	2.939366724
ERVV-2	0	0.497164564	0.114298662	0.046694936	0.010398157	0.165145466	0.198823425	0.424911377	0.096687309	0	0.125974286	0.011235962	0.050691835	0.051824526	0	0.474935562	0.030633646	0	0.025695453	0.03349391	0	0.420981392	0	0	0	0.295289013	0	0.049090658	0	0.029666416	0.19962059	0.090337967	0.037888042	0.153466607	0.081994083	0.166071943	0	0	3.507084502	0.125750965	0.011688883	2.083565051	0.439782277	0.060934646	0.117558022	0.0146014	0	0.01227396	0.054756489
MEF2B	0.056941961	0.023421439	0	0	0.035266937	0	0	0	0.055920707	0	0.082060955	0.056752893	0	0.058952033	0.018094781	0.337124969	0.174384637	0.026949627	0	0.34237976	0.183228003	0.042615172	0.10865926	0.026562802	0.047522525	0	0.159743058	0.186688453	0	0.033782085	0.036164076	0	0.048428759	0	0.238858891	0	0.045395355	0.086584398	0.029317617	0.240929157	0	0.063555188	0.09807289	0	0.093593469	0.120353182	0.018418384	0.061906727	0
AIRN	0	0	0	0	0	0	0	0	0	0	0	0	0	0	0	0	0	0	0	0	0	0	0	0	0	0	0	0	0	0	0	0	0	0	0	0	0	0	0	0	0	0	0	0	0	0	0	0	0
ZNRF2P2	0	0.094712932	0.314541427	0	0.072168618	0.057906864	0	0.021870719	0.038868823	0.025467971	0.112208588	0.026419972	0.040089753	0	0.073579561	0	0.071390512	0	0	0.077954863	0.029690758	0.039305347	0	0.036579589	0.065266377	0.237520443	0	0.184423297	0	0.023426017	0.275565364	0	0.109194504	0.07459071	0	0.064240286	0.031517922	0.155706584	0.155073317	0.099984205	0.054444687	0	0.090588813	0.106326113	0.148034164	0.100488197	0.025390866	0.057127986	0.064497344
RASA4B	0.248805439	0.495072129	0.411088376	0.384971288	1.445678113	0.915929561	0.269326631	0.596106503	0.501574463	0.596621573	1.025234761	0.161957521	0.762079038	0.331567832	0.716509787	0.508479296	0.174690823	0.580997149	0.461795124	0.73982165	0.726177392	0.496867968	0.921006629	0.554983064	0.449253749	1.550895528	0.728500572	0.60970004	0.931992251	1.935322186	0.617349785	0.44242001	0.492622216	0.52590293	0.642680892	2.154074234	0.596338635	0.618234183	0.423025475	0.700602834	0.534966795	0.343094797	0.645770205	0.880477899	0.375952952	0.646529647	0.300152936	1.152572817	0.557571768
CMC4	1.643959955	1.384744065	1.355823534	1.140284083	1.539316962	2.239071167	1.745661204	1.616343975	1.516424932	1.467393202	1.20680758	2.312931857	1.866861419	1.523309284	2.084519019	1.460830595	1.377088874	1.824668109	1.825251619	2.080368895	1.692727314	1.676115192	1.641803128	1.217617274	1.205379969	1.746673835	1.941081873	1.73858216	1.393814064	1.947231777	1.598418555	3.09926623	2.366327453	1.227869588	1.499186032	1.587765351	1.763148467	1.527391598	2.238738647	1.199486978	1.558588628	1.501484856	1.436236919	1.610272494	1.534362229	1.566194219	1.044903623	1.534807191	1.758647076
LOC100272216	0.105710293	0.467258371	0.458927823	0.237948212	0.275352948	0.628221925	0.490648848	0.540031446	0.371693961	0.409858381	0.398091475	0.238720449	0.504617881	0.323147302	0.585459477	0.246604048	0.461464538	0.310743857	0.359500487	0.30695539	0.291325205	0.16388769	0.192125709	0.055858613	0.269667427	0.632507679	0.221359965	0.476453059	0.566868412	0.417437949	0.170987787	0.3443903	0.154215064	0.148954849	0.154895714	0.521617719	0.469702359	0.353220362	0.120653219	0.898547148	0.22344778	0.121290382	0.818689673	0.16037898	0.456067513	0.244679126	0.316914886	0.630892503	0.247847449
LOC100272217	0	0.047140087	0	0	0.023950631	0.028636485	0	0.021415281	0	0	0	0	0	0	0.03648696	0.017025688	0	0.009171584	0	0	0	0	0	0	0	0	0	0	0	0.011514813	0	0	0	0	0	0	0	0.039691549	0	0	0.01351674	0	0	0	0.010860806	0	0	0	0
LINC00894	0.784151273	0.950785012	0.825160658	0.802498047	1.078279122	0.756359862	0.558911068	0.976566083	0.518569818	0.764983384	0.911308875	0.946346135	1.472978771	1.227039689	0.534975953	0.815765366	0.665288649	0.802189283	0.913089834	0.286703027	0.844724579	0.79760351	0.660773417	0.694725887	0.771929337	1.228664933	0.90464015	0.863103645	0.685974784	1.133440105	0.615844251	0.429994017	0.752705096	0.346415565	0.467975863	1.291279534	0.795863113	0.679614528	0.881686161	1.217901314	0.852693063	0.636458963	1.217744365	1.382293763	1.052981167	0.473830463	0.471645672	0.975510416	1.071312829
BCDIN3D-AS1	0.042703481	0.109047773	0.139449085	0.025731864	0.061469981	0.066799386	0.024344848	0.045185928	0.044883044	0.097704323	0.061674541	0.030528291	0.073367259	0.028581369	0.057089623	0.055594482	0.016838899	0.096732159	0.075969716	0.018419363	0.176232698	0.07194778	0.050661403	0.138854018	0.040626565	0	0.087341844	0.062372992	0.033214079	0.0900481	0.090778992	0.071847767	0.096459386	0.085969943	0.027430349	0.074080692	0.064888811	0.170288378	0.046599865	0.169359192	0.038017454	0.035914672	0.063493732	0.090720918	0.020470644	0.023886259	0.063779755	0.097759796	0.007612548
LOC100286906	0	0	0	0	0	0	0	0	0	0	0	0	0	0	0.1721513	0	0	0	0	0	0	0	0	0	0	0	0	0	0.029010527	0	0	0	0	0	0	0	0	0	0.02457329	0	0.03321296	0	0	0	0	0	0	0	0.13343076
LOC100286922	0	0	0	0	0	0	0	0	0	0	0	0	0	0	0	0	0	0	0	0	0	0	0	0	0	0	0	0	0	0	0	0	0	0	0	0	0	0	0	0	0	0	0	0	0	0	0	0	0
VPS13A-AS1	0	0	0	0.06513228	0	0	0	0	0	0	0	0	0.093476597	0	0.11485573	0	0	0	0	0	0	0	0	0	0	0	0.089583498	0	0	0	0	0.057024845	0	0	0	0	0	0	0	0	0.064443226	0	0	0	0	0	0	0	0
ANAPC1P1	0.106968765	0.03818236	0.081032259	0.032878511	0.112500028	0.16530909	0.076553201	0.100911932	0.112303328	0	0.022878419	0.031275184	0.093323264	0.048476817	0.488814317	0	0.021534047	0.309704287	0.053496714	0	0.119417648	0.057882927	0.101982288	0.1261125	0.026150953	0.245720356	3.890460759	0	0	0.146345458	0.087315923	0	0.165046083	0.24945622	0.069255003	0.051017644	0.531299957	0.0713193	0.047733504	0.060111704	0.155761937	0.210170671	0.106808582	0.021643606	0.039078031	0.137232229	0.015107744	0.017172336	0.05749956
LOC100287010	0	0	0	0	0	0	0	0	0	0	0	0	0	0	0	0	0	0	0	0	0	0	0	0	0	0	0	0	0	0	0	0	0	0	0	0	0	0	0	0	0	0	0	0	0	0	0	0	0
FAM86KP	0	0	0	0	0	0	0	0	0	0	0	0	0	0	0	0	0	0	0	0	0	0	0	0	0	0	0	0.127862553	0	0	0.162464372	0.230222554	0	0	0	0	0	0	0	0	0	0	0	0	0	0	0	0	0
LOC100287015	0	0	0	0	0	0	0	0.009577443	0.017077517	0	0	0.011579871	0	0	0	0	0	0.02438051	0	0.011595634	0	0	0	0.016064561	0	0	0.03353665	0	0	0	0	0	0	0	0.034371923	0	0	0	0	0	0	0.00975515	0	0	0	0	0	0.012649501	0.014309782
DDX11L10	0.190855767	0	0	0	0	0.037073386	0.016759084	0.027745055	0.073231234	0	0	0.06624383	0.075503655	0	0	0	0	0	0	0.016871185	0	0	0	0	0	0	0	0	0	0	0.290369863	0.015479457	0	0.024125322	0.12149513	0.120117973	0	0	0.051111715	0	0	0.069630095	0	0.023190214	0.25849758	0.279724828	0.183229218	0	0
LOC100287036	0.02312623	0	0	0	0.021336428	0	0.067715396	0.019075984	0.033927396	0.022217094	0	0.023048545	0	0	0.043198811	0	0.03153891	0	0	0.045796171	0.025905685	0.017256528	0	0	0	0	0.066257605	0	0	0	0	0.122650801	0.019634213	0.032973116	0	0.110168441	0.080981841	0	0	0.04441578	0	0.03859933	0.079250169	0.031698814	0	0	0	0.049905112	0
LOC100287042	0.558128681	0.613896135	0.869773591	0.296233767	0.255281922	0.200410722	0.1811486	0.325631474	0.364085492	0.458841408	0.532985418	0.309310728	0.780508449	0.563376718	0.516177015	0.456903465	0.18055176	0.319124831	0.280578226	0.318374597	0.160530295	0.515931443	0.572418531	0.436164662	0.299557468	0.304700769	0.218532243	0.375977975	0.346242325	0.78914984	0.686924172	0.228418794	0.50550521	0.228516908	0.277846364	0.439280458	0.247964739	0.285546707	0.414281575	0.284047751	0.432815862	0.226328996	0.36537325	0.444424191	0.504030998	0.325119693	0.281385977	0.667141898	0.32141183
LOC100287072	0.088959972	0.077802891	0	0.027224661	0.059201248	0.084335013	0.038466415	0.021435119	0	0	0.018932924	0.013005384	0.019781887	0.172592983	0.572509445	0.23662664	0.052809931	0.063066915	0.183053863	0.05140148	0.043434251	0.25848189	0.04301705	0	0.0535163	0	0.056083365	0.019150557	0	0.056728316	0.024585075	0.023796817	0.065198546	0.125645387	0.038565966	0	0.176147293	0.078391421	0.058940491	0	0.026932895	0.064526808	0	0	0.021660506	0.050110727	0	0.02827356	0.016069487
GACAT2	0	0	0	0	0	0	0	0	0	0	0	0	0	0	0	0	0	0	0	0	0	0	0	0	0	0	0	0	0	0	0	0	0	0	0	0	0	0	0	0	0	0	0	0	0	0	0	0	0
DEFT1P2	0	0	0	0	0	0	0	0	0	0	0	0	0	0	0	0	0	0	0	0	0	0	0	0	0	0	0	0	0	0	0	0	0	0	0	0	0	0	0	0	0	0	0	0	0	0	0	0	0
LOC100287098	0	0.028366339	0.060428505	0.024414493	0.163615227	0.100183631	0.11196014	0.16439223	0.132113203	0.022382989	0.098969462	0.068569779	0.035255132	0.036047194	0.021923604	0.060160222	0.031773648	0.016407774	0.078526881	0.068661296	0.026098875	0.068319632	0.057517198	0.745309424	0.019407188	0.160711558	0.360763442	0.131949075	0.041872576	0.040883605	0.244613992	0	0.039294354	0.097445102	0	0.110966384	0.133502438	0.170012684	0.070132033	0.130274955	0.07127757	0.113647953	0.079830333	0.368454996	0.234111905	0.08858978	0.065935917	0.098855278	0.239552855
DDX11L1	0	0	0	0	0	0	0	0	0	0	0	0	0	0	0	0	0	0	0	0	0	0	0	0	0	0	0	0	0	0	0	0	0	0	0	0	0	0	0	0	0	0	0	0	0	0	0	0	0
LINC00421	0	0	0	0	0	0	0	0	0	0	0	0	0	0	0	0	0	0	0	0	0	0	0	0	0	0	0	0	0	0	0	0	0	0	0	0	0	0	0	0	0	0	0	0	0	0	0	0	0
USP17L10	0	0	0	0	0	0	0	0	0	0	0	0	0	0	0	0	0	0	0	0	0	0	0	0	0	0	0	0	0	0	0	0	0	0	0	0	0	0	0	0	0	0	0	0	0	0	0	0	0
LOC100287166	0	0	0	0	0	0	0	0	0	0	0	0	0	0	0	0	0	0	0	0	0	0	0	0	0	0	0	0	0	0	0	0	0	0	0	0	0	0	0	0	0	0	0	0	0	0	0	0	0
WASH1	1.413677119	1.659447871	5.085164924	1.309081732	0.809449676	4.070474741	2.731738421	3.387420342	0.56936846	1.663706981	2.217920355	1.769157711	1.410837977	2.740488317	3.44486815	1.793839728	2.866333977	2.433240706	3.840935345	3.475523844	1.090234304	1.525365946	2.719720031	2.008498676	1.371341255	3.307358666	3.368149539	3.208882266	3.919402699	3.755983138	1.466969188	2.638956452	2.599410239	2.925367848	2.207521411	3.381510843	1.408068023	3.45933468	1.658404684	1.378343299	1.777826464	2.419256533	3.068626785	1.412095963	1.09641894	2.951316409	3.016842407	3.376452672	3.312887351
LOC100287175	0.035138894	0.134523935	0.045987557	0.036814279	0.056282539	0.019506323	0.134568561	0.099067306	0.013035898	0.042081736	0.193304926	0.043645438	0.053060369	0.067493443	0.073375174	0.122563707	0.047849548	0.043082464	0.050045764	0.08612327	0.009936674	0.132762116	0.007386382	0.024419971	0.022022713	0.162171155	0.050820896	0.076408119	0.047466389	0.120430414	0.065761849	0.008115701	0.051841935	0.037671131	0.052078947	0.098458928	0.112039146	0.167502542	0.079398527	0.034007787	0.140472379	0.022211796	0	0.083135242	0.147633275	0.132126143	0	0.0569684	0.14584347
C19orf83	0	0	0	0.031322244	0	0.065212224	0.169324003	0.024668749	0	0.028721653	0.126071565	0.087597397	0	0	0	0	0.193060742	0.04183007	0	0	0.033477697	0	0.024937436	0	0	0	0	0	0	0.12751781	0.056034451	0.054256624	0	0.042580593	0.129142591	0	0	0	0.045485102	0	0	0.097973073	0.051836036	0	0	0	0.028634795	0.064337258	0
USP17L11	0	0	0	0	0	0	0	0	0	0	0	0	0	0	0	0	0	0	0	0	0	0	0	0	0	0	0	0	0	0	0	0	0	0	0	0	0	0	0	0	0	0	0	0	0	0	0	0	0
USP17L12	0	0	0	0	0	0	0	0	0	0	0	0	0	0	0	0	0	0	0	0	0	0	0	0	0	0	0	0	0	0	0	0	0	0	0	0	0	0	0	0	0	0	0	0	0	0	0	0	0
SH3RF3-AS1	0.019976811	0.01221519	0	0.010505234	0.009244025	0.022043035	0	0.016474997	0	0	0.014548897	0	0.030246099	0	0	0.013093445	0.027254601	0	0.011473669	0.019936655	0.022380678	0.014902342	0.008351511	0.013860748	0.024883857	0.071021163	0	0	0	0.008851454	0	0	0	0	0	0.016370923	0.011929759	0	0	0.038405408	0	0	0.017467769	0	0	0	0	0	0.01234567
LOC100287225	0	0.014291531	0	0	0	0.012945089	0	0	0	0	0.017019588	0	0	0	0	0.007679471	0	0	0	0.00586415	0	0.004377961	0.009773325	0	0	0	0	0	0	0	0	0.010737451	0	0	0	0	0	0	0	0	0	0	0	0	0	0	0	0	0.007240116
ZNF729	0.026476792	0.036773544	0	0	0.003515411	0.008405813	0.011307968	0.003140919	0.071286108	0.014590355	0.011057032	0.003799387	1.633528241	0.396837916	0	0.096537689	0.005211779	0.791233537	0.13353012	0.961977891	0	1.267141364	0.006343802	0.046806388	0.009494906	0.009180571	0	2.712133485	0	0.68253516	0.056639268	0.054842614	0.04775555	0	0.016973028	0.021706436	0.035921354	0	0.06842873	0.153974579	0.003952951	0.077928891	0.045949937	0.041384456	2.558740475	0.014773141	0	0.00415137	0.018701156
TIPARP-AS1	0	0	0	0	0	0	0	0	0	0	0	0	0.033185616	0	0	0	0	0	0	0	0	0.008202738	0	0	0	0	0	0	0	0	0	0	0	0	0	0	0	0	0	0	0	0	0	0	0	0	0	0	0
USP17L13	0	0	0	0	0	0	0	0.014452914	0	0	0	0	0	0	0	0	0	0	0	0	0	0	0	0	0	0	0	0	0	0	0	0	0	0	0	0	0	0	0	0	0	0	0	0	0	0	0	0	0
MANSC4	0.050851199	0.076825691	0	0.01350098	0	0.353103291	0.050416751	0.072743078	0.037614089	0.119205692	0.055359859	0.063079111	0	0.039666661	0.094214854	0.066145952	0	0.088156935	0.043788026	0.135481132	0.02872936	0.075096282	0.442024492	0.152867853	0.04242454	0.030885471	3.900109677	0.037565822	0.023217712	0.066956537	0.139852701	0.069359774	0.021779458	0.054494517	0.038075076	0.041752374	0.132433081	0.058441142	0.185497155	0.16539872	0.026588715	0.183271583	0	0.017680163	0.052875251	0.016681031	0.060651748	0.245605119	0.09266473
LOC100287290	0	0	0.018266792	0.014595018	0	0	0	0	0	0	0	0.013878998	0	0	0.006565578	0.009120906	0	0.024370474	0.007991208	0	0.007823903	0.00520082	0.00581477	0	0	0	0	0	0	0	0	0	0.011817447	0	0	0	0	0	0	0	0.007237024	0.005858574	0	0	0	0	0	0	0.025645728
LOC100287294	0	0	0	0	0	0	0	0	0	0	0	0	0	0	0	0	0	0	0	0	0	0	0	0	0	0	0	0	0	0	0	0	0	0	0	0	0	0	0	0	0	0	0	0	0	0	0	0	0
LINC00941	0	0	0	0	0	0	0	0	0	0.014167045	0	0	0	0.022855239	0	0	0	0.010377213	0	0.029288854	0	0	0	0	0	0	0	0	0	0	0	0	0	0	0	0.012082351	0	0.022597909	0	0	0	0	0.050895331	0	0	0	0	0	0
USP17L17	0	0	0	0	0	0	0	0	0	0	0	0	0	0	0	0	0	0	0	0	0	0	0	0	0	0	0	0	0	0	0	0	0	0	0	0	0	0	0	0	0	0	0	0	0	0	0	0	0
PRSS46	0.055995972	0.132956711	0	0.029620863	0.026085365	0.061708931	0.028026248	0.046280574	0	0	0.080709192	0	0	0	0.103592084	0	0	0.019918482	0	0	0	0.216725161	0	0.150048005	0	0.06728363	0.040929231	0	0	0.120804641	0	0.025894014	0.244374366	0	0	0.090561427	0.066449885	0	0	0.054205989	0.058023974	0	0	0.149022438	0.046763008	0	0	0.060879984	0
USP17L18	0	0	0	0	0	0	0	0	0	0	0	0	0	0	0	0	0	0	0	0	0	0	0	0	0	0	0	0	0	0	0	0	0	0	0	0	0	0	0	0	0	0	0	0	0	0	0	0	0
OSTM1-AS1	0	0	0	0	0	0	0	0	0	0	0	0	0	0	0	0	0	0	0	0	0	0	0	0	0	0	0	0	0	0	0	0.002568173	0	0	0	0	0	0	0	0	0	0	0	0	0	0	0	0	0
LOC100287387	0	0	0	0	0	0	0	0	0	0	0	0	0	0	0	0	0	0.002137093	0	0	0	0	0	0	0	0	0	0	0	0	0	0	0	0	0	0	0	0	0	0	0	0	0	0	0	0	0	0	0
POTEB2	0	0.007944111	0	0	0	0	0	0	0	0	0	0	0	0	0	0	0	0	0	0	0	0	0	0	0	0	0	0	0	0	0	0	0	0	0	0	0	0	0	0	0	0	0	0	0	0	0	0	0
USP17L19	0	0	0	0	0	0	0	0	0	0	0	0	0	0	0	0	0	0	0	0	0	0	0	0	0	0	0	0	0	0	0	0	0	0	0	0	0	0	0	0	0	0	0	0	0	0	0	0	0
LOC100287413	0	0.00716496	0	0	0	0	0	0	0	0	0	0	0	0.009123202	0	0	0	0	0	0	0	0.004378877	0	0	0	0	0	0	0	0.020646611	0	0.010739693	0	0	0	0	0	0	0.017907288	0	0.012162281	0	0	0	0	0	0	0	0
USP17L20	0	0	0	0	0	0	0	0	0	0	0	0	0	0	0	0	0	0	0	0	0	0	0	0	0	0	0	0	0	0	0	0	0	0	0	0	0	0	0	0	0	0	0	0	0	0	0	0	0
LOC100287467	0.034044636	0.023155504	0.01002199	0.004006994	0.034868121	0.01680835	0	0.003149469	0.02791126	0.014629915	0.033008763	0.003809727	0.005804435	0.029439745	0.049540497	0.004996983	0.036190288	0.031914257	0.004377291	0.033976534	0.058869113	0	0.015850349	0.046931891	0.018978975	0.00920551	0	0.005618319	0	0.016796586	0	0.003498921	0.044740291	0.005465874	0.033839592	0.003129482	0.018121416	0.017535797	0.005843856	0.00738716	0.003963708	0.012789578	0.013314587	0.005252695	0.003182798	0.009892343	0.010952894	0.008313357	0.014086643
USP17L21	0	0	0	0	0	0	0	0	0	0	0	0	0	0	0	0	0	0	0	0	0	0	0	0	0	0	0	0	0	0	0	0	0	0	0	0	0	0	0	0	0	0	0	0	0	0	0	0	0
SMKR1	0.079210255	0.715868732	0.069605104	0	0	0	0.078540035	0.044034525	0.583681129	0.100670385	0.07683622	0.026799336	0.156195509	0	0.074618821	0.22924173	0	0.110099831	0.202673332	0.026835624	0.059617341	0	0	0.14300869	0.087596449	0	0.149822711	0.0777018	0.268052027	0.282021229	0.236256483	0	0.753589123	0.07564388	0	0.02204539	0.093859134	0	0.119478508	0	0.082055392	0.066750537	0	0.03683943	0.570929774	0.068722769	0.051059421	0.140706546	0.127984894
LOC100287497	0.028615213	0.102050548	0.03747581	0.088141344	0.065126616	0.207696737	0.056190644	0.114373009	0.021123922	0.106959142	0.081677917	0.042570241	0.064411699	0.044228204	0.079324598	0.073675712	0.038997809	0.116954123	0.01645606	0.097573134	0.078821213	0.113763064	0.070453272	0.03947518	0.023842854	0.164565863	0.140072203	0	0.05135232	0.133907219	0.079756223	0.039139773	0.0717094	0.080412518	0.273886051	0.146100509	0.193022428	0.244483853	0.106502832	0.107715164	0.101252995	0.116418689	0.144056264	0.114528264	0.104391261	0.090768663	0.093736923	0.061615764	0.152022807
USP17L22	0	0	0	0	0	0	0	0	0	0.160133226	0	0	0	0	0	0	0	0	0	0	0	0	0	0	0	0	0	0	0	0	0	0	0	0	0	0	0	0	0	0	0	0	0	0	0	0	0	0	0
ADPGK-AS1	0	0.012495862	0	0.021414061	0	0	0	0	0	0	0	0	0	0	0	0.013394203	0	0	0.069033199	0.050453201	0	0.007642351	0	0	0	0.024614909	0	0	0	0.009055078	0	0	0.008699343	0	0	0	0.036306296	0	0	0.058525693	0	0	0	0	0.008540363	0.013281059	0.009818673	0	0
LINC00173	0.157030878	1.028686778	0.03587285	0.239782252	0.133812506	0.374371156	0	0.161432643	0.135898058	0	0.039647676	0.01371245	0	0.143055328	0.216891069	1.538423722	0.073719537	0.389213761	0.260085117	0.144299932	0.504913335	0.050576865	0.089279688	0.196559277	0.173176163	0.127602649	0.039657676	0.326153853	0.096711258	0	0.076392032	0	0.123510894	0.114043026	0.245763633	0.022454464	0.241972646	0.122123622	0	0.493542427	0.069953591	0.078993248	0	0.055919538	0.034117509	0.069977264	0.17433864	0.04447555	0.082788668
LOC100287592	0	0	0	0	0	0	0	0	0	0	0	0	0	0	0	0	0	0	0	0	0	0	0	0	0	0	0	0	0	0	0	0	0	0	0	0	0	0	0	0	0	0	0	0	0	0	0	0	0
DDX11L5	0	0	0	0	0	0	0	0	0	0	0	0	0	0	0	0	0	0	0	0	0	0	0	0	0.027966235	0	0	0	0	0	0	0	0	0	0	0	0	0	0	0	0	0	0	0	0	0	0	0	0
LOC100287610	0	0	0.235141558	0	0	0	0.047391963	0	0	0	0	0	0	0	0	0	0	0.066722683	0	0.182030144	0.053491306	0.035745489	0.153435803	0.065777828	0	0	0.197825059	0	0	0.307902221	0	0	0.040635047	0.067909435	0	0	0	0.072803341	0	0	0	0.040212865	0	0	0	0	0	0	0
LOXL1-AS1	0	0.023175866	0	0	0.026252818	0	0	0.038916665	0	0	0.027583682	0	0.028816692	0	0.035589938	0.061304882	0	0.013395317	0.021773982	0.018991261	0.042329994	0.02123972	0.007953967	0	0.007945288	0	0	0.027899797	0.017221533	0.033429134	0.018004232	0	0.008098927	0	0	0.00781792	0	0	0.014578342	0	0	0	0	0.0517307	0.015858202	0	0	0.020712469	0.011758772
LOC100287632	0	0	0	0	0	0	0	0	0	0	0	0	0	0	0	0	0	0	0	0	0	0	0	0	0	0	0	0	0	0	0	0	0	0	0	0	0	0	0	0	0	0	0	0	0	0	0	0	0
MTHFD2P1	0	0	0	0	0	0	0	0	0	0	0	0	0	0	0	0	0	0	0	0	0	0	0	0	0	0	0.031145836	0	0	0	0	0	0	0	0	0	0	0	0	0	0	0.009054379	0	0	0	0	0	0	0
LOC100287651	0	0	0	0	0	0	0	0	0	0	0	0	0	0	0	0	0	0	0	0	0	0	0	0	0	0	0	0	0	0	0	0	0	0	0	0	0	0	0	0	0	0	0	0	0	0	0	0	0
LOC100287704	0	0	0	0	0	0	0	0	0	0	0	0	0	0	0	0	0	0	0	0	0	0	0	0	0	0	0	0	0	0	0	0	0	0	0	0	0	0	0	0	0	0	0	0	0	0	0	0	0
ANKRD66	0	0	0	0	0	0	0	0.295598703	0	0	0	0	0	0	0	0	0	0	0.030093883	0	0	0	0	0	0	0.062678301	0	0	0	0	0	0	0	0	0	0	0	0.040228012	0	0	0	0	0.045662895	0	0	0	0.025200541	0	0
AP4B1-AS1	0	0	0	0	0	0	0.007638554	0	0.011332441	0	0	0	0	0	0.014460222	0	0	0.005417679	0	0	0.017222589	0.011460943	0	0.010658997	0.00641252	0	0.022297155	0	0	0	0	0	0	0	0	0	0.027344785	0	0	0.04416314	0	0	0	0	0	0	0	0	0
LOC100287728	0	0	0	0	0	0	0	0	0.09683826	0	0	0	0.363511778	0	0	0	0	0	0	0	0.074319518	0	0	0	0.108942523	0	0	0	0	0	0	0	0	0	0.098000869	0	0	0	0	0	0	0	0	0	0	0	0	0	0
LINC00630	0.013208907	0.016094056	0	0.013843714	0	0	0	0.021696406	0	0	0	0.013164384	0.05925458	0.020475439	0	0.034295257	0	0	0.044887762	0.013182293	0	0.009847738	0.011008162	0.018258855	0.010996163	0	0	0.019384182	0.047223744	0.023239408	0	0	0.011208568	0	0	0	0	0	0.040039164	0	0	0.011090938	0	0	0.021924519	0	0	0.028617381	0.048257169
LOC100287792	0	0	0	0	0	0	0	0	0	0	0	0	0	0	0	0	0	0	0	0	0	0	0	0	0	0	0	0	0	0	0	0	0	0	0	0	0	0	0	0	0	0	0	0	0	0	0	0	0
LOC100287808	0.002760652	0.03660433	0	0.017276549	0.010155577	0.018192583	0.029821639	0.024822723	0.008115438	0.007939592	0.012002068	0.010973911	0.020842498	0.017075632	0.007775841	0.007209272	0.007539353	0	0.009463403	0.008249476	0.021527365	0.022459399	0.006886963	0.070929889	0.009165323	0	0.008014506	0.028170218	0	0.031367643	0.015596278	0	0.016309847	0	0	0.011264291	0.006567355	0	0.037552958	0	0.005719447	0.004629589	0	0.037497616	0.025083421	0.003578549	0.002643298	0.014969251	0
LINC00582	0	0	0	0	0	0	0	0	0	0	0	0	0	0	0	0	0	0	0	0	0	0	0	0	0	0	0	0	0	0	0	0	0	0	0	0	0	0	0	0	0	0	0	0	0	0	0	0	0
LOC100287823	0	0	0	0	0	0	0	0	0	0	0	0	0	0	0	0	0	0	0	0	0	0	0	0	0	0	0	0	0	0	0	0	0	0	0	0	0	0	0	0	0	0	0	0	0	0	0	0	0
LOC100287834	0	0	0	0	0	0	0	0	0	0	0	0	0	0	0	0	0	0	0	0	0	0	0	0	0	0	0	0	0	0	0	0	0	0	0	0	0	0	0	0	0	0	0	0	0	0	0	0	0
LOC100287846	0.092978326	0.085280016	0.159115913	0.049480503	0.286814239	0.182392873	0.046833985	0.03259092	0.057755713	0.166763555	0.12262814	0.007954254	0.171768932	0.012384176	0.426916727	0.031061868	0.010905357	0.139248795	0.274612003	0.007965094	0.185035267	0.035322958	0.096660205	0.186846206	0.102771008	0.198148595	0.034499658	0.207905984	0.16403233	0.089039761	0.143960674	0.235970434	0.123504762	0.15200586	0.046954841	0.279056563	0.153575114	0.012244241	0.128758994	0.104518016	0.040909685	0.128413566	0.158745586	0.720941203	0.277892964	0.06095826	0.045259342	0.042935803	0.149801293
LOC100287852	0	0	0	0	0	0.055423411	0.025141619	0	0	0	0	0	0	0	0	0	0	0	0	0	0	0	0	0	0	0	0	0	0	0	0	0.023227084	0	0	0	0	0	0	0	0	0	0	0	0	0	0	0	0	0
LOC100287877	0	0	0	0	0	0	0	0	0	0	0	0	0	0	0	0	0	0	0	0	0	0	0	0	0	0	0	0	0	0	0	0	0	0	0	0	0	0	0	0	0	0	0	0	0	0	0	0	0
LINC00994	0	0	0	0	0	0	0	0	0	0	0	0	0	0	0	0	0	0	0	0	0	0	0	0	0	0	0	0	0	0	0	0	0	0	0	0	0	0	0	0	0	0	0	0	0	0	0	0	0.016174567
LOC100287896	0.779694008	0.510030858	1.096224429	0.364866328	1.380171405	1.365247578	0.638151787	0.972495534	0.651145292	0.57168078	0.985486383	0.953258489	0.777126147	0.45885933	0.544966312	1.174045608	0.734060541	0.828388116	1.296721445	0.97223067	0.704226392	1.058944256	1.182678311	0.960568229	1.117454687	0.855560613	0.846696646	0.746164447	0.560197355	0.945765085	1.218450165	1.093107118	0.8821803	0.938376854	0.536227503	1.208271748	0.73218685	0.878780356	1.20570058	0.333039134	0.450888249	1.225536748	0.650983723	1.025534264	1.369783401	1.202349363	0.521175326	1.065474347	0.570490786
TTC34	0.015740109	0.056775419	0	0.01649587	0.04312606	0	0.061428261	0.063751318	0.023119125	0.030082814	0.022827268	0	0.023849417	0	0	0.020549538	0.042656462	0.011076085	0.01801312	0	0	0.034929732	0	0	0.013105264	0.110229329	0.022833059	0.045814903	0	0.013903552	0.115035381	0.056804328	0.013358221	0	0	0.038345905	0.037214965	0.094124082	0.047627691	0.030301185	0.079806725	0.026316261	0.027391292	0.104881693	0.064411841	0	0.015073876	0.067347367	0
LGALS8-AS1	0.019377379	0.06966928	0	0	0.035533046	0	0.019210035	0.015980061	0.083705329	0.090760662	0.082670187	0	0.141081589	0	0.054019405	0.122229856	0	0.079973975	0	0.019338421	0	0.164571006	0.032130392	0.078846544	0.094221072	0.046314701	0.082690732	0.056267813	0.034862471	0.083632907	0.071976111	0	0	0	0.028794554	0.015879097	0.111732866	0.058732782	0.114692874	0.073582063	0.05944509	0	0.033689691	0.07829444	0.252601856	0	0.036880662	0.021090863	0
ANKRD18CP	0.022523591	0.253271921	0	0	0	0.120183317	0	0.046004511	0.049290155	0	0.016407618	0.022447914	0	0.017531656	0.010635798	0	0	0.031548623	0.038480669	0	0	0	0	0	0.046451795	0	0.032638981	0.049227158	0	0	0	0	0.056621956	0	0	0.009259996	0.053084737	0	0.034315931	0.085273361	0	0	0.039128415	0	0.064666344	0	0.010826507	0.024512929	0
TIMM23	4.170522936	4.457090916	4.325225436	4.015626789	3.874527213	3.432826706	4.730730559	4.038692932	3.669132444	3.485361333	4.246300747	4.489917895	4.010326359	3.737051673	3.461659686	4.153368901	4.0825655	4.117822816	3.56123727	4.755434443	3.617351637	4.14895144	4.316731052	3.956827378	4.106748273	3.833721541	3.894537895	4.183885188	4.485295831	3.641964915	4.495795425	4.386111295	3.970102539	3.789288796	3.743745117	4.018540335	3.636171438	3.759429793	3.713556375	3.26079074	4.27127443	4.21128226	4.076848496	3.823339859	4.383418614	4.002262249	4.275074812	4.159284857	4.202842619
LOC100287934	0.087098691	0.203892229	0.025974791	0.041234896	0.097787336	0.224011876	0.194018019	0.380583166	0.029084825	0.145679513	0.189968357	0.058451465	0.088195611	0.075502802	0.07317192	0.051260881	0.040363478	0.127368451	0.056024615	0.068057947	0.128343798	0.093477145	0.049002221	0.131918552	0.119393932	0.180734552	0	0.099205803	0.292941251	0.118300404	0.160553387	0.053764894	0.082204342	0.069651586	0.220256064	0.125057256	0.12511012	0.277953949	0.212472254	0.056773036	0.080468273	0.143301853	0.084621077	0.092941804	0.193959729	0	0.028372994	0.202400743	0.318684578
LOC100287944	0	0	0	0	0	0	0	0	0	0	0	0	0	0	0	0	0	0	0	0	0	0	0	0	0	0	0	0	0	0	0	0	0	0	0	0	0	0	0	0	0	0	0	0	0	0	0	0	0
GM140	0	0	0	0	0	0	0	0	0	0	0	0	0	0	0	0	0	0	0	0	0	0	0	0	0	0	0	0	0	0	0	0	0	0	0	0	0	0	0	0	0	0	0	0	0	0	0	0	0
LOC100288069	0.136739526	0.142651621	0	0.20023262	0.242855897	0.12974003	0.116995844	0.247537084	0.059117792	0.113486199	0.141747507	0.190986827	0.0308027	0.179418945	0.056685372	0.223000087	0.232453994	0.150244228	0.155573422	0.079559149	0.172997867	0.251411358	0.082887792	0.055658777	0.098804234	0.048606799	0.560742711	0.115763359	0.269656976	0.137895586	0.111826049	0.108343335	0.179481498	0.029020616	0.059836907	0.128286494	0.161448145	0.061626435	0.383144304	0.15045504	0.270447961	0.050674991	0.456529597	0.184822573	0.249944832	0.151200418	0.076412544	0.043953682	0.0976532
WTAPP1	0	0.025705931	0	0.011103342	0.04820429	0.023292758	0	0.017410944	0	0	0.015376004	0	0.016066359	0	0	0	0.014470276	0.029574741	0.139197072	0.031487483	0.011873152	0.039055829	0	0	0.008817743	0.074976565	0	0	0.214093863	0.027887061	0	0	0.035621623	0.015132371	0.092107541	0	0	0.079452353	0	0	0	0.01773311	0.054685433	0	0.102484173	0	0.010144567	0	0
GS1-279B7.1	0	0	0	0	0	0	0	0	0	0	0	0	0	0	0	0	0	0	0	0	0	0	0	0	0	0	0	0	0	0	0	0	0	0	0	0	0	0	0	0	0	0	0	0	0	0	0	0	0
LDLRAD4-AS1	0	0	0	0	0	0	0	0	0	0	0	0	0	0	0	0	0	0	0	0	0	0	0	0	0	0	0	0	0	0	0	0	0	0	0	0	0	0	0	0	0	0	0	0	0	0	0	0	0
LOC100288123	0	0	0	0	0	0	0	0	0	0	0	0	0	0	0	0	0	0	0	0	0	0	0	0	0	0	0	0	0	0	0	0	0	0	0	0	0	0	0	0	0	0	0	0	0	0	0	0	0
NBPF20	1.073692888	1.112218635	0.647008128	0.917298714	1.440754755	1.150534827	0.9035361	0.991903742	0.539924901	1.44736684	0.949599625	0.925516413	0.860276711	0.934966423	1.446487303	1.092731759	1.034850116	0.951123395	1.161337997	0.99310706	0.726649023	1.217012919	0.738782248	0.976779333	0.701620912	0.77970527	1.060384388	0.894391079	1.059954447	1.193794828	0.841593628	0.746790839	1.15226864	0.944462395	1.046690285	1.155235877	0.928588721	0.865221452	1.93169887	1.183847127	0.784925304	1.001271904	1.01461627	1.426871623	0.919214465	0.79937579	1.011514965	1.059295866	1.002675994
LOC100288152	0.025630912	0.145390418	0.08572873	0.167456442	0.110136918	0.088599397	0.074925647	0.0918052	0.059677557	0.035569364	0.101605682	0.038149694	0.127769374	0.22984114	0.091867347	0.066098338	0.146196943	0.042074853	0.050921666	0.026846637	0.091286856	0.136772256	0.04557271	0.071602437	0.030859106	0.033913259	0.439149696	0.134268756	0.095031141	0.10242682	0.08084865	0.033915728	0.087216704	0.054455133	0.032403866	0.092233105	0.04248806	0.021688405	0.326133849	0.165283632	0.133106814	0.035363891	0.115029082	0.072790929	0.079566082	0.17503593	0.09578713	0.108471716	0.079082085
LOC100288162	0	0	0	0	0	0	0	0	0	0	0	0	0	0	0	0	0	0	0	0.025822172	0	0	0	0	0	0	0	0	0	0	0	0	0	0	0	0	0	0	0	0	0	0	0	0	0	0	0	0	0
LOC100288175	0	0.131805066	0.207343383	0.113998237	0.148583378	0.997126737	0.055024695	0.04586771	0.119856365	0.129824396	0.079997598	0.055313728	0.042357515	0.126205226	0.052256315	0.174043714	0.0381839	0.096101156	0.394422715	0.055387891	0.09215412	0.728657606	0.297028658	0.315426196	0.023342681	0.604453972	0.597676798	0.041015861	0	0.187107994	0.103240072	1.435572448	0.74995527	0.078757527	0	0.08976564	0.275237091	0	0.163488501	0.250600799	0.085425221	0.023543006	0	0.344350237	0.023359052	0.106049367	0.201880572	0.227549681	0.496648741
LOC100288181	0	0.070578397	0	0.005171614	0	0.021665822	0.01462344	0.012161407	0.007259504	0	0.035485955	0	0.029729951	0	0.145774328	0.031959048	0	0.017257135	0	0.00983089	0	0.02191467	0	0.013622895	0.012281051	0	0	0.021641876	0	0	0	0.022440456	0	0.014072637	0.007349425	0	0.017551819	0	0.015042711	0.009530975	0.02035513	0	0	0	0	0.012759975	0	0.03193863	0.006079609
HMGN3-AS1	0.037062967	0.151969983	0.048495748	0.122551612	0.051011499	0	0.018489392	0.030597653	0.013755469	0	0.013581263	0	0	0.02888076	0	0.012222202	0.012780788	0.039030971	0.073350908	0.027830205	0.02089592	0.074903735	0.03856027	0.051072712	0.023234368	0.022468707	0.027042716	0.013737672	0	0.080561878	0.035077791	0.008564486	0.122032424	0.039731961	0.013925464	0.045370978	0.033152363	0.137443732	0.014287535	0	0.112304384	0.01566473	0.095187264	0.025578647	0.06865718	0.024136879	0.008958562	0.010185784	0.078799234
LOC100288254	0	0	0	0	0	0	0	0	0	0	0	0	0	0	0	0	0	0	0	0	0	0	0	0	0	0	0	0	0	0	0.029190637	0	0	0	0	0	0	0	0	0	0	0	0	0	0	0	0	0	0
KRTAP22-2	0	0	0	0	0	0	0	0	0	0	0	0	0	0	0.169934214	0	0	0	0	0	0	0	0	0	0	0	0	0	0	0	0	0	0	0	0	0	0	0	0	0	0	0	0	0	0	0.229389875	0	0	0
KRTAP21-3	0	0	0	0	0	0	0	0	0	0	0	0	0	0	0	0	0	0	0	0	0	0	0	0	0	0	0	0	0	0	0	0	0	0	0	0.088130751	0	0	0	0	0	0	0	0	0	0	0	0	0
NPIPA5	1.582078672	0.359640579	0.359400078	0.337828354	0.33981703	2.217280828	0.240726912	1.807588544	1.194728384	1.276294859	1.624688472	2.08930254	0.451620984	0.339265309	1.80848496	2.006864816	1.062300152	1.407285685	0.610604792	1.931045437	1.487820214	2.038887257	0.339703456	1.485824565	2.20201567	2.478016441	2.065015999	2.148700484	0.45874284	0.587261782	0.397696637	0.732603615	1.827551025	2.683807637	0.193891006	2.300296427	1.656153992	2.391003877	0.33943142	2.980218829	1.367645702	0.222311477	1.660969176	1.973011965	2.273982746	1.122151688	0.100704073	0.273377976	1.653552685
NCAM1-AS1	0	0	0	0	0	0	0	0	0	0	0	0	0	0	0	0	0	0	0	0	0	0	0	0	0	0	0	0	0	0.034367338	0	0	0.096900121	0	0	0	0	0	0	0	0	0	0	0	0	0	0	0	0
ULK4P2	0	0	0	0	0	0	0	0	0	0	0	0	0	0	0	0	0	0	0	0	0	0	0	0	0	0	0	0	0	0	0	0	0	0	0	0	0	0	0	0	0	0	0	0	0	0	0	0	0
ERVMER34-1	2.306412784	0.491343692	0.78226686	1.80002226	1.424428949	1.393902547	1.494197667	0.584677373	1.606936614	1.151616087	1.707782471	1.544890073	1.785848039	3.430614276	2.754604545	1.716417509	2.323674174	0.406407223	2.102570598	0.311350433	0.242273977	1.262426021	3.465915248	0.649911544	0.971181234	1.103585599	3.608043263	1.540561411	0.772277228	1.293434889	1.237130317	0.759179059	4.228429603	1.274141398	0.806393883	1.554866158	0.536667673	0.239275989	0.097414836	0.70581912	1.048754863	1.129403473	0.908913702	1.179176485	1.053219653	1.673858942	1.867161476	1.520251035	1.152039009
LMCD1-AS1	0	0	0	0	0	0.028610071	0	0.010737402	0	0	0	0	0	0	0	0	0	0	0.014908141	0	0	0	0	0	0.010843089	0	0.018902682	0	0	0	0	0	0.011052549	0	0	0	0	0	0	0	0	0	0.022682433	0	0	0	0	0	0
IL10RB-AS1	0	0	0	0	0	0	0	0	0	0	0	0	0	0	0	0	0	0	0	0	0	0.043927755	0	0	0	0	0	0	0	0	0	0	0	0	0	0	0	0	0	0	0	0	0	0	0	0	0	0	0
MTRNR2L7	0	0	0	0	0	0	0	0	0	0	0	0	0	0	0	0	0	0	0	0	0	0	0	0	0	0	0	0	0.066468374	0	0	0	0	0	0	0	0	0	0	0	0	0	0	0	0	0	0	0	0
DDX11L9	0	0	0	0	0	0	0.029679091	0	0	0	0	0	0	0	0	0	0	0	0	0	0	0.007489134	0.008372434	0	0.049467662	0	0	0	0	0	0	0	0	0	0	0	0	0	0	0	0	0.025159805	0	0	0	0	0	0	0
USP17L15	0	0	0	0	0	0	0	0	0	0	0	0	0	0	0	0	0	0	0	0	0	0	0	0	0	0	0	0	0	0	0	0	0	0	0	0	0	0	0	0	0	0	0	0	0	0	0	0	0
WI2-2373I1.2	0	0	0	0	0	0	0	0	0	0	0	0	0	0	0	0	0	0	0	0	0	0	0	0	0	0	0	0	0	0	0.029400608	0	0	0	0	0	0	0	0	0.059519196	0	0	0	0	0	0	0	0	0
REXO1L2P	0	0	0	0	0	0	0	0	0	0	0	0	0	0	0	0	0	0	0	0	0	0	0	0	0	0	0	0	0	0	0	0	0	0	0	0	0	0	0	0	0	0	0	0	0	0	0	0	0
LOC100288562	0	0	0	0	0	0	0	0	0	0	0	0	0	0	0	0	0	0	0	0	0	0	0	0	0	0	0	0	0	0	0	0	0	0	0	0	0	0	0	0	0	0	0	0	0	0	0	0	0
LOC100288570	0	0	0	0	0	0	0	0	0	0	0	0	0	0	0	0	0	0	0	0	0	0	0	0	0	0	0	0	0	0	0	0	0	0	0	0	0	0	0	0	0	0	0	0	0	0	0	0	0
WHAMMP1	1.530451779	1.259602175	1.008693491	1.08423224	1.418330005	1.638332728	1.205212696	1.207974842	0.506765212	1.723875252	1.552379401	1.063359097	1.142995109	0.946288735	1.461031985	1.139142379	0.805558774	1.489074979	1.969935296	1.736116935	1.4178963	0.602347684	0.995226516	1.663602492	0.90966155	1.545326866	0.942288759	1.589857329	1.175494168	1.278577181	1.595221747	0.950499234	1.117431285	1.572077748	1.38500064	1.055237162	1.639867294	1.411946343	1.654473909	1.449468532	1.08475415	2.233033809	2.029658353	2.677678749	1.607900372	0.826502629	0.947100588	0.878953916	1.550933094
LOC100288637	0.092503599	0.101229414	0.131839848	0.106158293	0.021854927	0.010510665	0.046591057	0.091467841	0.020949191	0.02726543	0.074435875	0.032944514	0.063886735	0.100351637	0.082929237	0.05515194	0.038677199	0.055950244	0.069422852	0.018943138	0.010672315	0.042065267	0.110976182	0.077266966	0.050751521	0.078496353	0.271469037	0.068591928	0.050931921	0.081960138	0.026854753	0.068303858	0.051718235	0.020357377	0.05587477	0.072432772	0.104236134	0.021850447	0.145830976	0.027463544	0.105050753	0.035626854	0.049227716	0.045250986	0.092406464	0.066570076	0.022687864	0.100462765	0.096781934
DUX4	0	0	0	0	0	0	0	0	0	0	0	0	0	0	0	0	0	0	0	0	0	0	0	0	0	0	0	0	0	0	0	0	0	0	0	0	0	0	0	0	0	0.010507503	0	0	0	0	0	0	0
LIMS3L	0.013977896	0.028272705	0	0.009782825	0.012892946	0.030690697	0.067990998	0.015344245	0.013723525	0.022308953	0.006790768	0.013930793	0	0	0.004396772	0.018252273	0.062657516	0.029303934	0.078272098	0.068437769	0.149473737	0.027625772	0.023205777	0.012908622	0.003889389	0.19021616	0.05346509	0.034023335	0.008444146	0.028644858	0.017604581	0.008544561	0.011861581	0.013334893	0.02078984	0.003826953	0	0.035525798	0.035375262	0.01800498	0.052439663	0.01950916	0.016269263	0	0.399196073	0.012090757	0.039790784	0.005089998	0.022903507
PAN3-AS1	0	0.030940922	0	0.01337831	0	0	0.012654262	0.010522556	0	0	0	0.012721717	0.057292493	0	0.0120087	0.016670291	0	0.008979624	0	0	0	0	0	0	0.021174579	0	0	0	0	0.055509124	0	0	0	0	0	0.010455948	0.015190381	0.038869351	0	0	0.026348209	0.010717735	0	0.01751975	0.010633622	0	0	0.013896312	0
LOC100288748	0.075215045	0.046332543	0.098023487	0.039912149	0.080752744	0.055747167	0.012700433	0.121898715	0.018826245	0.048606275	0.108098138	0.025424255	0.019421844	0.039451567	0	0	0.051859457	0.009012429	0.029179528	0.025458697	0.01435723	0.110639107	0.031795571	0.052491424	0.031761161	0.119130513	0.090657394	0.01880193	0.0230911	0.077403452	0.203952343	0.011729442	0.105190487	0	0.037868499	0.061849403	0.015245756	0	0.038844784	0	0.039486261	0.02143412	0	0.017583565	0.103329858	0	0.048460284	0.027760444	0.077212553
LOC100288778	3.463472329	3.052028124	4.204002733	3.537985069	4.36562726	2.119616089	3.35727979	3.565240874	3.499435623	2.411150446	4.774052435	4.046818931	3.256063282	2.817007036	3.038160423	2.678388357	0.687724793	2.34430514	3.005738971	0.398679213	3.575968243	4.438761287	2.452968297	3.307340039	3.240346021	2.831382034	3.564384051	3.084322396	3.955092355	3.908935751	4.425077328	2.958310732	2.646254211	3.391112132	1.835002309	3.043358678	2.966934823	2.613724379	4.649825956	4.713697357	3.95904409	2.566569222	3.719922784	4.34291861	2.953024079	3.03125732	2.154045522	3.328926614	2.495555619
TMEM239	0	0	0	0.015729303	0	0	0	0	0	0	0	0	0	0	0	0	0.080266162	0.131600657	0	0	0	0	0	0	0	0	0	0	0	0	0	0	0	0	0	0	0	0	0	0	0	0	0	0	0	0	0	0	0
LOC100288798	0	0	0	0	0	0	0.010820258	0	0	0	0	0.010877973	0.016552324	0	0	0	0	0.007676775	0	0	0.006129376	0.004073607	0.009095067	0	0	0	0	0.008033992	0	0	0	0.005004909	0	0	0	0.004476705	0	0	0	0	0	0.004589027	0	0	0.004552937	0	0	0	0
FRG2C	0	0.01646531	0	0	0	0	0	0	0	0	0	0	0	0	0	0.035081297	0	0	0	0	0	0	0	0	0	0	0	0	0	0	0	0	0	0	0	0	0	0	0	0	0	0	0	0	0	0.051871147	0	0	0
HYDIN2	0.319784918	0.129270645	0.032916946	0.061759924	0.008736813	0.094770508	0.00939108	0.046224071	0.077206492	0.065430918	0.17338728	0.05574207	0.214326851	0.034058422	0.440747478	0.056867084	0.034255987	0.10099144	0.237037428	0.049720509	0.250470359	0.018751167	0.051823101	0.137959718	0.130915492	0.09609348	0.045350615	0.183505361	0.050675106	0.068275483	0.052950609	0.028707343	0.050160772	0.113280236	0.160739129	0.30083402	0.17730938	0.186918634	0.147308815	0.221204853	0.143716112	0.129570109	0.334470206	0.523813384	0.002634825	0.020394631	0.056511574	0.060806029	0.068638662
LOC100288814	1.249573596	0	1.987235123	0.150608299	1.716566621	0.736799517	1.281412775	0.592607433	0.054700463	0.435986348	2.334592112	0.289601653	1.430100464	0.339226901	0.167880296	0.443963302	0.750151084	0.433269485	1.099030041	0.22679031	0.372110459	1.795776485	0.285144212	1.063610093	1.064513673	2.336863054	0.363127489	1.560204538	1.277411895	1.331896969	0.376104286	1.4228746	0.166573139	0.62703578	1.454695726	2.279582458	0.585041087	0	0.897728496	1.116245357	0.805972426	0.569879532	1.467444391	3.19146533	2.143621959	2.160502082	0.294111948	1.722755004	1.156576836
SRGAP3-AS3	0	0	0	0	0	0	0	0	0	0	0	0	0	0	0	0	0	0	0	0	0	0	0	0	0	0	0	0	0	0	0	0	0	0	0	0	0	0	0	0	0	0	0	0	0	0	0	0	0
LOC100288842	0	0	0	0.097642895	0	0	0.046992062	0	0	0	0	0.047239589	0	0	0	0	0	0	0	0	0	0.035442658	0	0	0	0	0	0	0	0	0	0	0	0	0	0	0	0	0	0	0	0	0	0	0	0	0	0	0
LOC100288846	0	0	0	0	0	0	0	0	0	0	0	0	0	0	0	0	0	0	0	0	0	0	0	0	0.0170932	0	0	0	0	0	0	0	0	0	0	0	0	0	0	0	0	0.017240212	0	0	0	0	0	0	0
LOC100288866	0	0	0	0	0	0	0	0	0	0	0	0	0	0	0	0	0	0	0	0	0	0	0	0	0	0	0	0	0	0	0	0	0	0	0	0	0	0	0	0	0	0	0	0	0	0	0	0	0
FAR2P3	0	0.002220346	0	0	0	0	0	0	0	0	0	0	0	0	0	0.002380579	0	0	0	0	0	0	0	0	0	0	0	0	0.00329175	0	0	0	0	0	0	0	0	0	0	0	0	0	0	0	0	0	0	0	0
LOC100288910	0.088439681	0.089843387	0.115101193	0.015847813	0.068430803	0.065626193	0.087693716	0.061285727	0	0.112304575	0.146954264	0.088149182	0.132327626	0.069183745	0.069770423	0.09612076	0.020643183	0.132553197	0.051306845	0.059439914	0.066616201	0.087829756	0.025097967	0.10158595	0.037444607	0	0.205672948	0.06555475	0.027237701	0.115980581	0.285979619	0.067936046	0.063052495	0	0.044628018	0.084564142	0.035762962	0.090520172	0.174984791	0.057656424	0.091605929	0.09858801	0.05216662	0.139336532	0.049747791	0.057951331	0.014481404	0.064745796	0.036999198
LOC100288911	0	0	0	0	0	0	0	0	0	0	0	0	0	0	0	0	0	0	0	0	0	0	0	0	0	0	0	0	0.069278169	0	0	0	0.032891678	0	0	0	0	0	0	0	0	0	0	0	0	0	0	0	0.093625436
LOC100288966	0	0	0	0	0	0	0	0	0	0	0	0	0	0	0	0	0	0	0	0	0	0	0	0	0	0	0	0	0	0.024008144	0	0	0	0	0	0	0	0	0	0	0	0	0	0	0	0	0	0	0
LOC100288974	0.308057671	0	0.170032926	0.035558419	0.121403091	0.211273246	0.033647872	0.41502979	0.097753957	0.297026741	0.142506513	0.13079055	0.23982287	0.454095168	0.123736143	0.169305692	0.046223229	0.243617375	0.1134191	0.161925066	0.111127462	0.025349306	0.028318547	0.260355581	0.30756112	0	0.313026889	0.316206754	0.175266621	0.171307726	0.063540008	0	0.312922352	0.528797251	0.050311371	0.081951178	0.154978257	0.051821111	0.149580713	0.352017289	0.318271045	0.188789898	0.22202425	0.372424673	0.481611927	0.08641727	0.184911084	0.208574588	0.197512299
MOXD2P	0	0	0	0	0	0	0	0	0	0	0	0	0	0	0	0	0	0	0	0	0	0	0	0	0	0	0	0	0	0	0	0	0	0	0	0	0	0	0	0	0	0	0	0	0	0	0	0	0
SLC25A25-AS1	0.007293262	0.026508121	0.019083904	0.015248751	0.065888833	0.047647146	0.007230015	0.035691037	0.021374973	0.007005037	0.010591079	0.021696936	0.04376922	0.011318205	0.053991804	0.047033923	0.029694513	0.020402386	0.008350002	0.014520538	0.016304348	0.016242664	0	0	0.024125949	0	0.072573033	0.031903788	0.077249098	0.031916726	0.013764758	0.013321825	0.024589822	0.020771217	0	0.023741318	0.034420013	0.022294405	0.022199505	0	0.030013226	0.036347216	0.025327659	0.019965217	0.053764151	0	0.020850474	0.023693434	0
LOC100289026	0	0	0	0	0	0	0	0	0	0	0	0	0	0	0	0	0	0	0	0	0	0	0.015657269	0	0	0	0	0	0	0	0	0	0	0	0	0	0	0	0	0	0	0	0	0	0	0	0	0	0
TSPY10	0	0	0	0	0	0	0	0	0	0	0	0	0	0	0	0	0	0	0	0	0	0	0	0	0	0	0	0	0	0	0	0	0	0	0	0	0	0	0	0	0	0	0	0	0	0	0	0	0
LOC100289092	3.892467759	0.617218064	0.870360886	0.243133587	0.235846857	0.917952766	0.50243041	0.299567219	0.360240686	0.047724864	0.267426578	0.687769844	0.538353742	0.34723462	0.595064082	0.610396302	0.131985847	0.317348916	0.605427234	0.375262629	0.160666908	0.225908589	0.177901405	1.097361677	0.860520461	0.373760877	1.99250475	0.623670859	0.915990803	1.348090575	1.019196837	0.153390644	1.089822733	0.46024771	0.273629647	0.331100577	0.273282844	0.543351712	0.974059811	0.183354704	0.772428258	0.141228518	0.451170272	0.543384442	0.120959005	0.212797393	0.264458609	0.524680793	0.450967449
LOC100289097	2.016192977	2.668064897	2.842640133	1.372308468	1.922874237	2.068464145	2.409229088	1.45499641	1.936630805	2.16654765	1.903737199	2.253809913	3.286851914	1.986613021	2.729103056	2.575241897	0.9503969	2.664735106	2.357757028	2.616297014	1.995530598	2.038323741	2.331796514	2.694251195	2.578710104	2.595175072	1.737648048	1.969392783	1.847041792	3.449519839	1.752534053	1.776488148	1.289059016	2.802299489	1.331553802	1.503494951	2.97870614	2.571534296	0.821788775	1.66721034	2.273769385	2.254451111	1.845533005	0.690362381	3.060976405	0.525782448	1.431001845	0.54201481	2.338199629
LOC100289098	0	0	0	0	0	0	0	0	0	0	0	0	0	0	0	0	0	0	0	0	0	0	0	0	0.004515438	0	0.007884569	0.00797352	0	0	0	0	0	0	0	0	0	0	0	0	0	0	0	0	0	0	0	0	0
FAM27E2	0.031450565	0.164735039	0.158092424	0.016570127	0	0.196628906	0.076721969	0.013036116	0.046078011	0.045092317	0.132411306	0.135982234	0.115992173	0.185231419	0.029599056	0	0	0.168473544	0.203452743	0.150524684	0.245299987	0.239436039	0	0.185655544	0.297677837	0.309499673	0.089632653	0.27581653	0.028474046	0.108117742	0.297822745	0.215820216	0.052940721	0	0.046641062	0.112597474	0.161077633	0.139578921	0.182519086	0.146142931	0.032599639	0.052392992	0.081016529	0.762882747	0.102166879	0.040649628	0	0.116375794	0.113040593
FAM95C	0.683453462	0.111219954	0.027412249	0.032750526	0.028845199	0.175032988	0	0.059489266	0.090185641	0.555605875	0.13162837	0.301985051	0.327863479	0.095014148	0.326616477	0.746646347	0.083949997	0	0.047465115	0.020871763	0.03500308	0.015602596	0.034665894	0.241203999	0.50492919	0	0.510642208	0.188507014	0.0742659	0.036721183	0.019787669	0.019152208	0.347557372	0.029828339	0	0.042473584	0.231325408	0.418478118	0	0.405889422	0.364782795	0	0.594809401	0.176939989	0.285451096	0.079702591	0.291238106	0.011425923	0.271428556
FAM197Y5	0	0	0	0	0	0	0	0	0	0	0	0	0	0	0	0	0	0	0	0	0	0	0	0	0	0	0	0	0	0	0	0	0	0	0	0	0	0	0	0	0	0	0	0	0	0	0	0	0
GNG12-AS1	0	0	0	0.013046397	0.045387029	0	0.036708493	0	0	0.0119569	0.018062096	0	0	0.019298721	0	0	0	0.008756511	0	0	0.013950272	0	0	0	0	0	0.018066686	0	0	0.010994098	0	0	0.010562465	0	0	0.010196282	0	0	0	0	0.025697369	0	0	0	0.020665118	0	0	0	0
GS1-259H13.2	0.356827286	0.375846236	0	0.481787177	0.992709311	1.607730238	0.836832447	0.671669942	0.302822622	0.204542109	0.419006959	0.133920915	0.655057399	0.614354083	1.063566726	0.173303877	0.341410048	0.406763498	0.371208543	0.285888223	0.907280775	0.347728077	0.26687225	0.364238153	0.470563804	1.042405518	0.257202773	0.687099538	0.234559338	0.559614119	0.299569043	0.078376282	0.530926454	0.315410404	0.522591954	0.45361375	0.507308146	0.399070358	0.741497543	0.941577692	2.134382533	0.474033688	1.24141859	1.142500427	0.592439445	0.307183853	0.159386081	0.746431722	0.163907254
FAM197Y4	0	0	0	0	0	0	0	0	0	0	0	0	0	0	0	0	0	0	0	0	0	0	0	0	0	0	0	0	0	0	0	0	0	0	0	0	0	0	0	0	0	0	0	0	0	0	0	0	0
LINC00624	0	0	0	0	0	0	0	0	0	0	0	0	0.012603316	0	0	0	0	0	0	0	0	0	0	0	0	0	0	0	0.014991071	0	0	0	0	0	0	0	0	0	0	0	0	0	0	0	0	0	0	0	0
LOC100289230	0	0.018148623	0	0.046339756	0	0	0	0.048512452	0	0.014309819	0.021607451	0	0.022575405	0.023084873	0.10848588	0	0.020337238	0.020888256	0.050554332	0.014867057	0	0	0.012416254	0.040885961	0.036892817	0.070503896	0	0.021855595	0.026834926	0.013158416	0	0	0.03759898	0	0	0.024306035	0.035235652	0	0.022727836	0	0	0.024911607	0.025929772	0.02044075	0.012411458	0.019286653	0	0.032252901	0.018342081
LINC00675	0	0	0	0	0	0	0.018087086	0.015044941	0	0	0	0	0	0	0	0	0	0	0	0	0	0.027089144	0	0	0.015192805	0.043631079	0	0	0	0	0	0	0	0	0	0	0.021703868	0	0.02781833	0	0	0	0	0	0	0	0	0	0
DNAJC3-AS1	0.009966088	0	0	0	0.003070358	0	0	0.002743231	0	0.003197924	0	0	0.044881506	0	0.003131862	0	0	0.004676337	0	0	0	0.002480242	0.00277334	0	0.002770308	0	0.009662856	0	0	0.014638961	0	0	0.002823976	0	0	0	0	0	0	0	0	0	0	0	0.005539213	0	0	0	0.004103499
LOC100289333	0.143636758	0.173357987	0.868016594	0.219849906	0.471028458	0.429526248	0.142447689	0.380515297	0	0.07075966	0.752650195	0.273412848	1.132913212	0.406398909	0.317477619	0.095520709	0.193060742	0.243507811	0.831342592	0.334781127	0.160121846	0.159545117	0.284448524	0.520940026	0.284166018	0	1.377664527	0.206590479	0.250186955	0.909135099	0.481342969	0.252923937	0.18034734	0.378006497	0.10840574	0.598456748	0.087248526	0.311806423	0.310603079	1.21200661	0.815478301	0.062008325	0.349789462	0.841218279	0.687067996	0.094736142	0.20207047	0.361799949	0.472123457
MAN1B1-AS1	0.044330568	0.053887778	0	0	0	0	0	0.036613501	0.021930236	0	0	0.029604986	0.022623267	0	0	0.019491898	0	0.041565755	0	0	0.016728653	0.011131611	0	0.020631492	0.012429115	0	0.084749917	0.021901942	0	0.013186404	0.02810967	0.027209467	0.012669078	0.042311604	0.022200484	0.012230172	0	0.022873364	0.04519805	0	0.015477393	0	0	0	0.012437864	0.019327589	0	0.032321051	0
LOC100289361	0	0	0	0	0	0	0	0	0	0	0	0	0	0.133750247	0	0.113361284	0	0	0	0	0	0	0	0	0	0	0	0	0	0	0	0	0	0	0	0	0	0	0	0	0	0	0	0	0	0	0	0	0
UBAC2-AS1	0	0	0	0	0	0	0	0.023671879	0	0	0	0	0	0	0	0	0	0	0	0	0	0	0.012014513	0	0.012001422	0	0	0	0	0	0	0	0	0	0	0	0	0	0	0	0	0	0	0	0	0	0	0	0
KCTD21-AS1	0.022460559	0	0	0	0.041150386	0	0.022266794	0	0	0	0.032539732	0	0.131410362	0	0	0.029302681	0	0.01581606	0.075752854	0	0	0	0	0	0	0	0	0	0	0.039421189	0.123054005	0	0	0.032027141	0	0	0.026711664	0	0.034220289	0	0.023283822	0.037494031	0.03901954	0	0	0	0	0	0
MCF2L-AS1	0.094147275	0.029363104	0.122457698	0	0	0.052737603	0.023911088	0.019896116	0	0	0.034933497	0	0.237946925	0	0.045039993	0.062250352	0	0	0	0	0.027016707	0.035776057	0.078823105	0.033292234	0	0	0.102386146	0.10350384	0.043336855	0.063014233	0.173199827	0.043845959	0	0	0	0.058517037	0	0	0.036736116	0	0	0.1362111	0.082584529	0.033055453	0.097837179	0	0	0.026248018	0
LOC100289455	0	0	0.011853676	0	0	0	0	0	0	0	0	0	0	0	0	0	0	0.003179161	0	0	0	0	0	0	0	0	0	0	0	0	0	0	0	0.006466719	0	0	0	0	0	0	0	0	0	0	0	0	0	0	0
DEFB4B	0	0	0	0	0	0	0	0	0	0	0	0	0	0	0	0.329234521	0	0	0	0	0	0	0	0	0	0	0	0	0	0	0	0	0	0	0	0	0	0	0	0	0	0	0	0	0	0	0	0	0
LOC100289473	0	0	0	0	0	0	0	0	0	0	0	0	0	0	0	0	0	0	0	0	0	0	0	0	0	0	0	0	0	0	0	0	0	0	0	0	0	0	0	0	0	0	0	0	0	0	0	0	0
LOC100289495	0.007170396	0.008740579	0	0.007515754	0	0	0.021220424	0.005908866	0.0210166	0	0	0	0	0	0.020140897	0	0	0.025031976	0	0	0	0	0	0	0	0	0	0	0.012944171	0	0.026940987	0.006563793	0.030159713	0.010247586	0	0	0	0	0	0	0	0.023925382	0	0.009848548	0	0	0.00686603	0.007807374	0.008834058
KCNIP2-AS1	0	0.344047954	0.074151463	0	0.103041194	0.235516683	0.056304269	0.06984617	0.0828667	0.054580779	0.041501083	0	0.085429363	0.044318009	0.079483729	0.109365778	0	0.098303924	0.064857619	0.163755612	0.0635256	0.103990241	0.07059504	0.115554352	0	0	0.196553975	0.122428114	0.101140415	0.12247624	0.105600564	0.077400758	0.048297826	0.040849314	0	0.135638943	0.034086861	0	0.206076208	0.208343006	0.087390625	0.11664928	0.09781221	0.039274744	0.047426964	0	0.05441718	0.031200309	0.035265864
LOC100289511	0.149072293	0	0	0	0	0	0.038404521	0.031982762	0.02862196	0	0	0	0.086819875	0.030188959	0.106732071	0	0	0	0	0.057607554	0.043364482	0.014544866	0.032330223	0.129890893	0.032295241	0.091744355	0.307369349	0.137577544	0.069325437	0.051072863	0	0.035492372	0.049094223	0.081887473	0	0	0.196427219	0	0.169793413	0.074033169	0	0.064423907	0.033899106	0.104103872	0.04820924	0.098383854	0.018674144	0.083078938	0.023998733
LOC100289533	0	0	0	0	0	0	0	0	0	0	0	0	0	0	0	0	0	0	0	0	0	0	0	0	0	0	0	0	0	0	0	0	0	0	0	0	0	0	0	0	0	0	0	0	0	0	0	0	0
LOC100289561	0.726540523	2.358729591	1.278098037	0.57550624	0.870130365	1.798468652	1.455734491	0.989908791	0.993919451	1.306278927	1.551269279	0.96400122	1.325578846	2.079477707	0.896869497	1.921641499	0.644172372	1.04573572	0.892905224	1.318086562	0.740830924	1.993048652	1.717972419	0.332292293	0.951262573	1.44087932	1.874072411	1.144285099	0	1.831602442	0.679408097	2.139677286	1.405750936	1.20868227	1.325301761	0.869241328	0.699357137	1.351547519	1.640388044	1.988291318	1.020045544	1.581660203	1.032692731	0.782422758	1.866697652	0.960421395	1.125642658	1.20397588	1.724995312
HERC2P4	0.010336464	0.012596937	0	0	0	0	0	0	0	0.019788916	0	0.119014614	0	0.031886923	0	0.117200924	0	0	0	0	0.011584936	0	0	0	0.017155947	0	0	0	0.018643214	0.097369844	0	0	0	0.029381296	0	0	0	0	0	0	0.021354945	0	0	0.042161987	0	0	0	0	0
LOC100289580	0	0.026967148	0	0	0.00684324	0	0	0.054123643	0	0.021276758	0	0.014752985	0.022433027	0	0.034567804	0	0.020208877	0.005217174	0.008495521	0.007405432	0.016587696	0.016524946	0.018467169	0.010265204	0.024544075	0.017838215	0.010778254	0.021717722	0.026665931	0.019568569	0.027873739	0.006792708	0.012562179	0.010604503	0	0	0.017613419	0.022681038	0	0.014323103	0.007693869	0.00622859	0.012940736	0.010191616	0.012332908	0.009614263	0	0.016114081	0.054002131
ZNF605	1.615575846	2.429833622	2.053501968	1.370296702	1.388321858	1.482921487	1.296601939	1.72322429	1.179344478	1.724064085	1.732648233	1.778335023	2.099583102	1.211411241	1.420156752	1.272614797	1.303579489	1.667447257	1.807900434	1.242009328	1.175556631	1.849581806	1.602088694	1.550096893	1.530149839	1.748783911	1.316051233	1.649954885	1.864348348	2.168543509	1.940070776	2.317982055	1.276658068	1.7787063	1.04969035	1.80445723	1.861576405	1.358747051	2.088109931	1.831047418	1.912280297	1.43633483	2.215522491	2.255250098	2.545631067	1.186945292	1.164972947	1.536449947	1.97052731
LOC100289650	0	0	0	0.015637425	0	0	0	0	0	0	0	0.014870528	0	0	0	0	0	0	0	0	0	0	0	0	0	0	0	0.043453485	0	0.013179396	0	0	0	0	0	0	0	0	0	0	0.030774239	0.012529523	0	0	0	0	0	0	0
LOC100289656	0	0	0	0	0	0	0	0	0	0	0	0	0	0	0	0	0	0	0	0	0	0	0	0	0	0	0	0	0	0	0	0	0	0	0	0	0	0	0	0	0	0	0	0	0	0	0	0	0
LOC100289673	0	0	0	0.023075297	0	0	0	0	0	0	0	0	0	0	0	0	0	0	0	0	0	0	0	0	0.036451582	0	0	0	0	0	0	0	0	0	0	0	0.051910943	0	0	0	0	0	0	0	0	0	0	0	0
ZNF783	1.344265449	2.647967677	1.595398684	1.56874979	2.364336112	2.882593033	1.494362908	2.115296558	1.829243514	1.587802845	3.197140465	1.97703581	1.366669949	2.231966208	2.043254184	1.793719982	1.728384554	1.531518802	2.064929309	1.855513469	1.637530467	2.191419783	1.522166265	2.196800309	1.745856108	2.277976485	1.648420633	1.877881611	1.560696382	1.720079019	3.335659982	1.445367272	2.69370543	1.681179501	1.070143551	1.710421807	1.689652243	1.838759605	2.159144676	2.573809318	2.108724111	1.445043241	2.538072999	2.375099235	2.020822376	1.313337081	1.499082672	1.973565536	2.065827414
LOC100291626	0	0	0	0	0	0	0	0	0	0	0	0	0	0	0	0	0	0	0	0	0	0	0	0	0	0	0	0	0	0	0	0	0	0	0	0	0	0	0	0	0	0	0	0	0	0	0	0	0
LINC00942	0	0	0	0	0	0	0	0	0	0	0	0	0	0	0	0.212712291	0	0	0	0	0	0	0.010387388	0	0	0	0	0	0	0.01100874	0	0	0	0	0	0	0	0	0	0	0	0	0	0	0	0	0	0	0
LOC100292952	0	0	0	0	0	0	0	0	0	0	0	0	0	0	0	0	0	0	0	0	0	0	0	0	0	0	0	0	0	0	0	0	0	0	0	0	0	0	0	0	0	0	0	0	0	0	0	0	0
LOC100293211	6.331913246	5.146586009	4.136244538	2.273709888	4.567316951	4.665825724	0.059940544	5.175704993	4.569836612	1.71414566	5.904946058	5.779544588	2.762834479	7.083630054	1.061249664	8.688661233	5.385353648	5.157668807	6.759741726	7.787837741	3.321509491	6.287923546	6.156090341	4.402470128	4.95132547	8.281271008	4.166585062	7.692988925	1.282184946	1.295388937	3.24171953	1.793884543	3.324490831	5.776560907	10.71069838	1.154402649	7.656752263	6.859580207	4.871954989	7.179424135	1.754512458	6.166788001	5.329815777	1.901399249	4.62062793	6.831185803	1.476313378	3.562276289	1.661262937
ZNF587B	3.628561459	3.30047026	4.025609821	3.255469235	3.955935868	3.962293977	3.547380073	4.087501571	2.476937636	3.772970679	4.189658095	3.863438419	3.035938353	3.330529613	3.921424891	2.587098425	2.746158313	3.243361251	3.586205928	2.951827705	3.285815647	3.649368021	4.226888127	3.29980082	3.376260703	3.907762969	3.501560094	3.415641301	3.288899135	4.404545764	4.321959859	3.876331146	2.941795075	3.137254548	3.705576856	3.94669579	3.751734242	3.918025558	3.710788003	3.305762047	3.185008712	3.12573499	4.224481325	4.091996432	4.638394556	3.666940085	2.83817066	3.812237556	4.241003729
C4B_2	0	0	0	0	0	0.011386482	0	0.004257431	0	0.044061221	0	0	0	0	0	0	0	0.003632003	0	0	0	0	0	0.00715005	0	0	0	0.007592523	0	0	0	0	0.004382677	0.007386647	0	0	0	0	0	0	0	0	0	0	0	0	0.06776764	0	0.00636688
LOC100293612	0	0	0	0	0	0	0	0	0	0	0	0	0	0	0	0	0	0	0	0	0	0	0	0	0	0	0	0	0	0	0	0	0	0	0	0	0	0	0	0	0	0	0	0	0	0	0	0	0
LOC100293704	0	0.008236297	0	0	0	0	0.00669789	0	0	0	0	0.006733668	0	0	0.006355525	0	0	0	0	0	0	0	0	0	0	0	0	0.009925575	0	0	0	0.00618483	0	0	0	0	0	0	0	0	0.013977229	0	0	0	0	0	0	0	0
LOC100293748	0	0	0	0	0	0	0	0	0	0	0	0	0	0	0	0	0	0	0	0	0	0	0	0	0	0	0	0	0	0	0	0	0	0	0	0	0	0	0	0	0	0	0	0	0	0	0	0	0
LOC100294033	0.053405272	0.043572728	0.260825778	0	0	0	0.017866599	0.044132515	0.026461461	0.034419944	0	0	0.05408579	0.027911316	0.016956686	0	0	0	0.020622544	0	0.040106533	0.01344201	0.044609944	0.097108196	0.015007416	0	0.026134412	0.052379344	0	0.031668087	0.033902764	0	0.015296895	0.025715308	0	0.014767415	0.042565285	0.027597601	0	0	0.018683948	0	0	0	0	0	0.017260056	0.019616785	0.022184534
LOC100294145	0.012593081	0.02295588	0	0.019752636	0.011615186	0.013899272	0.012484073	0.0360111	0.009282772	0	0.009165031	0.018785229	0.009577449	0	0.017734453	0.008246634	0.017196891	0.013267741	0	0	0	0.059958304	0.020913344	0	0.020890625	0	0.027329172	0.018482292	0	0.011122305	0.011913147	0.005776297	0.02129275	0.009019503	0.009397672	0.030726998	0	0	0.019220802	0	0.0259955	0.005296434	0.011007881	0.008668143	0.020905288	0	0.006042349	0.027289943	0.01550816
LOC100294341	0	0	0	0	0	0	0	0	0	0	0	0	0	0	0	0	0	0	0	0	0	0	0	0	0	0	0	0	0	0	0	0	0	0	0	0	0	0	0	0	0	0	0	0	0	0	0	0	0
LOC100294362	0.706361533	0.322378002	0.635266234	0.214160529	0.384909342	0.661080764	0.364017378	0.696036863	0.227170226	0.36531543	1.26793052	0.484098695	0.565513039	0.511353514	0.825661667	0.270850334	0.203137662	0.267119453	0.380117734	0.522086208	0.575214344	0.402107269	0.238455712	0.559546059	0.617504178	0.65215251	0.83872137	0.455856094	0.56178136	0.739111791	0.524184186	0.212860377	0.652014239	0.545374745	0.35898755	0.311821063	0.434132524	0.447786455	0.53701542	1.056324775	0.218788833	0.250863753	0.243614103	0.374857952	0.38112133	0.301082294	0.264959343	0.840881161	0.553082376
NHEG1	0	0	0	0	0	0	0	0	0	0	0	0	0	0	0	0	0	0	0	0	0	0	0	0	0	0	0	0	0	0	0	0	0	0	0	0	0	0	0	0	0	0	0	0	0	0	0	0	0
CDH5	3.228452783	2.740710818	3.588566065	1.996958286	3.350294974	4.274639557	1.853541873	3.989938139	3.878197673	3.327987896	2.377654649	2.057891041	2.041867561	2.001963594	2.929628635	2.537370136	2.263052614	3.572414688	2.391297622	2.234115614	3.541854456	3.541405376	3.105132667	3.448271484	5.610414845	3.501057742	2.51583951	2.269726174	2.591081911	2.515445497	2.914597351	2.359347717	2.908385247	3.983028964	3.039526743	2.804869063	3.543178005	2.866027952	1.3994735	3.457407882	1.559111466	3.057579216	3.147754039	1.754217092	2.378901608	2.600320468	3.247183759	2.573422558	3.013738842
MIR1184-1	0	0	0	0	0	0	0	0	0	0	0	0	0	0	0	0	0	0	0	0	0	0	0	0	0	0	0	0	0	0	0	0	0	0	0	0	0	0	0	0	0	0	0	0	0	0	0	0	0
MIR1284	0	0	0	0	0	0	0	0	0	0	0	0	0	0	0.204908117	0	0	0	0	0	0	0	0	0	0	0	0	0	0	0	0	0	0	0	0	0	0	0	0	0	0	0	0	0	0	0	0	0	0
MIR1200	0	0	0	0	0	0	0	0	0	0	0	0	0	0	0	0	0	0	0	0	0	0	0	0	0	0	0	0	0	0	0	0	0	0	0	0	0	0	0	0	0	0	0	0	0	0	0	0	0
MIR513C	0	0	0	0	0	0	0	0	0	0	0	0	0	0	0	0	0	0	0	0	0	0	0	0	0	0	0	0	0	0	0	0	0	0	0	0	0	0	0	0	0	0	0	0	0	0	0	0	0
MIR1468	0	0	0	0	0	0	0	0	0	0	0	0	0	0	0	0	0	0	0	0	0	0	0	0	0	0	0	0	0	0	0	0	0	0	0	0	0	0	0	0	0	0	0	0	0	0	0	0	0
MIR1265	0	0	0	0	0	0	0	0	0	0	0	0	0	0	0	0	0	0	0	0	0	0	0	0	0	0	0	0	0	0	0	0	0	0	0	0	0	0	0	0	0	0	0	0	0	0	0	0	0
MIR320B1	0	0	0	0	0	0	0	0	0	0	0	0	0	0	0	0	0	0	0	0	0	0	0	0	0	0	0	0	0	0	0	0	0	0	0	0	0	0	0	0	0	0	0	0	0	0	0	0	0
MIR1286	0	0	0	0	0	0	0	0	0	0	0	0	0	0	0	0	0	0	0	0	0	0	0	0	0	0	0	0	0	0	0	0	0	0	0	0	0	0	0	0	0	0	0	0	0	0	0	0	0
MIR1538	0	0	0	0	0	0	0	0	0	0	0	0	0	0	0	0	0	0	0	0	0	0	0	0	0	0	0	0	0	0	0	0	0	0	0	0	0	0	0	0	0	0	0	0	0	0	0	0	0
MIR1276	0	0	0	0	0	0	0	0	0	0	0	0	0	0	0	0	0	0	0	0	0	0	0	0	0	0	0	0	0	0	0	0	0	0	0	0	0	0	0	0	0	0	0	0	0	0	0	0	0
MIR1183	0	0	1.10410174	0	0	0	0	0	0	0	0	0	0	0	0	0	0	0.206274497	0	0	0	0	0	0	0	0	0	0	0	0	0	0	0	0	0	0	0	0	0	0	0.294978522	0	0	0	0	0	0	0	0
MIR1275	0	0	0	0	0	0	0	0	0	0	0	0	0	0	0	0	0	0	0	0	0	0	0	0	0	0	0	0	0	0	0	0	0	0	0	0	0	0	0	0	0	0	0	0	0	0	0	0	0
MIR1288	0	0	0	0	0	0	0	0	0	0	0	0	0	0	0	0	0	0	0	0	0	0	0	0	0	0	0	0	0	0	0	0	0	0	0	0	0	0	0	0	0	0	0	0	0	0	0	0	0
MIR1289-1	0	0	0.438584305	0	0	0	0	0	0	0	0	0	0	0	0	0	0	0	0	0	0	0	0	0	0	0	0	0	0	0	0	0.16832679	0	0	0	0	0	0	0	0	0	0	0	0	0	0	0	0	0
MIR1471	0	0	0	0	0	0	0	0	0	0	0	0	0	0	0	0	0	0	0	0	0	0	0	0	0	0	0	0	0	0	0	0	0	0	0	0	0	0	0	0	0	0	0	0	0	0	0	0	0
MIR1470	0	0	0	0	0	0	0	0	0	0	0	0	0	0	0	0	0	0	0	0	0	0	0	0	0	0	0	0	0	0	0	0	0	0	0	0	0	0	0	0	0	0	0	0	0	0	0	0	0
MIR1302-3	0	0	0	0	0	0	0	0	0	0	0	0	0	0	0	0	0	0	0	0	0	0	0	0	0	0	0	0	0	0	0	0	0	0	0	0	0	0	0	0	0	0	0	0	0	0	0	0	0
MIR1915	0	0	0	0	0	0	0	0	0	0	0	0	0	0	0	0	0	0	0	0	0	0	0	0	0	0	0	0	0	0	0	0	0	0	0	0	0	0	0	0	0	0	0	0	0	0	0	0	0
MIR1302-4	0	0	0	0	0	0	0	0	0	0	0	0	0	0	0	0	0	0	0	0	0	0	0	0	0	0	0	0	0	0	0	0	0	0	0	0	0	0	0	0	0	0	0	0	0	0	0	0	0
MIR302F	0	0	0	0	0	0	0	0	0	0	0	0	0	0	0	0	0	0	0	0	0	0	0	0	0	0	0	0	0	0	0	0	0	0	0	0	0	0	0	0	0	0	0	0	0	0	0	0	0
MIR1182	0	0	0	0	0	0	0	0	0	0	0	0	0	0	0	0	0	0	0	0	0	0	0	0	0	0	0	0	0	0	0	0	0	0	0	0	0	0	0	0	0	0	0	0	0	0	0	0	0
MIR1287	0	0	0	0	0	0	0	0	0	0	0	0	0	0	0	0	0	0	0	0	0	0	0	0	0	0	0	0	0	0	0.494921449	0	0	0	0	0	0	0	0	0	0	0	0	0	0	0	0	0	0
MIR1289-2	0	0	0	0	0	0	0	0	0	0	0	0.23244749	0	0	0	0	0	0	0	0	0	0	0	0	0	0	0	0	0	0	0	0	0	0	0	0	0	0	0	0	0	0	0	0	0	0	0	0.252228996	0
MIR320C1	0	0	0	0	0	0	0	0	0	0	0	0	0	0	0	0	0	0	0	0	0	0	0	0	0	0	0	0	0	0	0	0	0	0	0	0	0	0	0	0	0	0	0	0	0	0	0	0	0
MIR1252	0	0	0	0	0	0	0	0	0	0	0	0	0	0	0	0	0	0	0	0	0	0	0	0	0	0	0	0	0	0	0	0	0	0	0	0	0	0	0	0	0	0	0	0	0	0	0	0	0
MIR1914	0	0	0	0	0	0	0	0	0	0	0	0	0	0	0	0	0	0	0	0	0	0	0	0	0	0	0	0	0	0	0	0	0	0	0	0	0	0	0	0	0	0	0	0	0	0	0	0	0
MIR1292	0	0	0	0	0	0	0	0	0	0	0	0	0	0	0	0	0	0	0	0	0	0	0	0	0	0	0	0	0	0	0	0	0	0	0	0	0	0	0	0	0	0	0	0	0	0	0	0	0
MIR1537	0	0	0	0	0	0	0	0	0	0	0	0	0	0	0	0	0	0	0	0	0	0	0	0	0	0	0	0	0	0	0	0	0	0	0	0	0	0	0	0	0	0	0	0	0	0	0	0	0
MIR1302-6	0	0	0	0	0	0	0	0	0	0	0	0	0	0	0	0	0	0	0	0	0	0	0	0	0	0	0	0	0	0	0	0	0	0	0	0	0	0	0	0	0	0	0	0	0	0	0	0	0
MIR1913	0	0	0	0	0	0	0	0	0	0	0	0	0	0	0	0	0	0	0	0	0	0	0	0	0	0	0	0	0	0	0	0	0	0	0	0	0	0	0	0	0	0	0	0	0	0	0	0	0
MIR1246	0	0	0	0	0	0	0	0	0	0	0	0	0	0	0	0	0	0	0	0	0	0	0	0	0	0	0	0	0	0	0	0	0	0	0	0	0	0	0	0	0	0	0	0	0	0	0	0	0
MIR1248	0	0	0	0	0	0	0.241349484	0	0	0	0	0	0	0	0.22991932	0	0	0.175114845	0	0	0	0	0.205358032	0	0.205148577	0	0	0	0	0	0	0	0	0	0	0	0	0	0	0	0	0	0	0.324856248	0	0	0	0	0
MIR1912	0	0	0	0	0	0	0	0	0	0	0	0	0	0	0	0	0	0	0	0	0	0	0	0	0	0	0	0	0	0	0	0	0	0	0	0	0	0	0	0	0	0	0	0	0	0	0	0	0
MIR1247	0	0	0	0	0	0	0	0	0	0	0	0	0	0	0.344052353	0	0	0	0	0	0	0	0	0	0	0	0	0.706358008	0	0	0	0	0	0	0	0	0.227154745	0	0	0	0	0	0	0	0	0	0	0	0
MIR1302-5	0	0	0	0	0	0	0	0	0	0	0	0	0	0	0	0	0	0	0	0	0	0	0	0	0	0	0	0	0	0	0	0	0	0	0	0	0	0	0	0	0	0	0	0	0	0	0	0	0
MIR1302-7	0	0	0	0	0	0	0	0	0	0	0	0	0	0	0	0	0	0	0	0	0	0	0	0	0	0	0	0	0	0	0	0	0	0	0	0	0	0	0	0	0	0	0	0	0	0	0	0	0
MIR1263	0	0	0	0	0	0	0	0	0	0	0	0	0	0	0	0	0	0	0	0	0	0	0	0	0	0	0	0	0	0	0	0	0	0	0	0	0	0	0	0	0	0	0	0	0	0	0	0	0
MIR1249	0	0	0	0	0	0	0	0	0	0	0	0	0	0	0	0	0	0	0	0	0	0	0	0	0	0	0	0	0	0	0	0	0	0	0	0	0	0	0	0	0	0	0	0	0	0	0	0	0
MIR1296	0	0	0	0	0	0	0	0	0	0	0	0	0	0	0	0	0	0	0	0	0	0	0	0	0	0	0	0	0	0	0	0	0	0	0	0	0	0	0	0	0	0	0	0	0	0	0	0	0
MIR548N	0	0	0	0	0	0	0	0	0	0	0	0	0	0	0	0	0	0	0	0	0	0	0	0	0	0	0	0	0	0	0	0	0	0	0	0	0	0	0	0	0	0	0	0	0	0	0	0	0
MIR1298	0	0	0	0	0	0	0	0	0	0	0	0	0	0	0	0	0	0	0	0	0	0	0	0	0	0	0	0	0	0	0	0	0	0	0	0	0	0	0	0	0	0	0	0	0	0	0	0	0
MIR1256	0	0	0	0	0	0	0	0	0	0	0	0	0	0	0	0	0	0	0	0	0	0	0	0	0	0	0	0	0	0	0	0	0	0	0	0	0	0	0	0	0	0	0	0	0	0	0	0	0
MIR1229	0	0	0	0	0	0	0	0	0	0	0	0	0	0	0	0	0	0	0	0	0	0	0	0	0	0	0	0	0	0	0	0	0	0	0	0	0	0	0	0	0	0	0	0	0	0	0	0	0
MIR1185-1	0	0	0	0	0	0	0	0	0	0	0	0	0	0	0	0	0	0	0	0	0	0	0	0	0	0	0	0	0	0	0	0	0	0	0	0	0	0	0	0	0	0	0	0	0	0	0	0	0
MIR1231	0	0	0	0	0	0	0	0	0	0	0	0	0	0	0	0	0	0	0	0	0	0	0	0	0	0	0	0	0	0	0	0	0	0	0	0	0	0	0	0	0	0	0	0	0	0	0	0	0
MIR548F3	0	0	0	0	0	0	0	0	0	0	0	0	0	0	0	0	0	0	0	0	0	0	0	0	0	0	0	0	0	0	0	0	0	0	0	0	0	0	0	0	0	0	0	0	0	0	0	0	0
MIR1233-1	0	0	0	0	0	0	0	0	0	0	0	0	0	0	0	0	0	0	0	0	0	0	0	0	0	0	0	0	0	0	0	0	0	0	0	0	0	0	0	0	0	0	0	0	0	0	0	0	0
MIR1205	0	0	0	0	0	0	0	0	0	0	0	0	0	0	0	0	0	0	0	0	0	0	0	0	0	0	0	0	0	0	0	0	0	0	0	0	0	0	0	0	0	0	0	0	0	0	0	0	0
MIR1278	0	0	0	0	0	0	0	0	0	0	0	0	0	0	0	0	0	0	0	0	0	0	0	0	0	0	0	0	0	0	0	0	0	0	0	0	0	0	0	0	0	0	0	0	0	0	0	0	0
MIR2113	0	0	0	0	0	0	0	0	0	0	0	0	0	0	0	0	0	0	0	0	0	0	0	0	0	0	0	0	0	0	0	0	0	0	0	0	0	0	0	0	0	0	0	0	0	0	0	0	0
MIR1273A	0	0	0	0	0	0	0	0	0	0	0	0	0	0	0	0	0	0	0	0	0	0	0	0	0	0	0	0	0	0	0	0	0	0	0	0	0	0	0	0	0	0	0	0	0	0	0	0	0
MIR1322	0	0	0	0	0	0	0	0	0	0	0	0	0	0	0	0	0	0	0	0	0	0	0	0	0	0	0	0	0	0	0	0	0	0	0	0	0	0	0	0	0	0	0	0	0	0	0	0	0
MIR1299	0	0	0	0	0	0	0	0	0	0	0	0	0	0	0	0	0	0	0	0	0	0	0	0	0	0	0	0	0	0	0	0	0	0	0	0	0	0	0	0	0	0	0	0	0	0	0	0	0
MIR1257	0	0	0	0	0	0	0	0	0	0	0	0	0	0	0	0	0	0	0	0	0	0	0	0	0	0	0	0	0	0	0	0	0	0	0	0	0	0	0	0	0	0	0	0	0	0	0	0	0
MIR320D2	0	0	0	0	0	0	0	0	0	0	0	0	0	0	0	0	0	0	0	0	0	0	0	0	0	0	0	0	0	0	0	0	0	0	0	0	0	0	0	0	0	0	0	0	0	0	0	0	0
MIR1206	0	0	0	0	0	0	0	0	0	0	0	0	0	0	0	0	0	0	0	0	0	0	0	0	0	0	0	0	0	0	0	0	0	0	0	0	0	0	0	0	0	0	0	0	0	0	0	0	0
MIR1321	0	0	0	0	0	0	0	0	0	0	0	0	0	0	0	0	0	0	0	0	0	0	0	0	0	0	0	0	0	0	0	0	0	0	0	0	0	0	0	0	0	0	0	0	0	0	0	0	0
MIR1258	0	0	0	0	0	0	0	0	0	0	0	0	0	0	0	0	0	0	0	0	0	0	0	0	0	0	0	0	0	0	0	0	0	0	0	0	0	0	0	0	0	0	0	0	0	0	0	0	0
MIR1307	0	0	0	0	0	0	0	0	0	0.170572748	0	0	0	0	0	0	0.237249003	0	0	0	0.19727402	0	0	0	0	0	0	0	0	0	0	0	0	0	0	0	0	0	0	0	0	0	0	0	0.148978101	0	0	0	0
MIR1207	0	0	0	0	0	0	0	0	0	0	0	0	0	0	0	0	0	0	0	0	0	0	0	0	0	0	0	0	0	0	0	0	0	0	0	0	0	0	0	0	0	0	0	0	0	0	0	0	0
MIR1269A	0	0	0	0	0	0	0	0	0	0	0	0	0	0	0	0	0	0	0	0	0	0	0	0	0	0	0	0	0	0	0	0	0	0	0	0	0	0	0	0	0	0	0	0	0	0	0	0	0
MIR1295A	0	0	0	0	0	0	0	0	0	0	0	0	0	0	0	0	0	0	0	0	0	0	0	0	0	0	0	0	0	0	0	0	0	0	0	0	0	0	0	0	0	0	0	0	0	0	0	0	0
MIR1270	0	0	0	0	0	0	0	0	0	0	0	0	0	0	0	0	0	0	0	0	0	0	0	0	0	0	0	0	0	0	0	0	0	0	0	0	0	0	0	0	0	0	0	0	0	0	0	0	0
MIR1294	0	0	0	0	0	0	0	0	0	0	0	0	0	0	0	0	0	0	0	0	0	0	0	0	0	0	0	0	0	0	0	0	0	0	0	0	0	0	0	0	0	0	0	0	0	0	0	0	0
MIR1279	0	0	0	0	0	0	0	0	0	0	0	0	0	0	0	0	0	0	0	0	0	0	0	0	0	0	0	0	0	0	0	0	0	0	0	0	0	0	0	0	0	0	0	0	0	0	0	0	0
MIR1825	0	0	0	0	0	0	0	0	0	0	0	0	0	0	0	0	0	0	0	0	0	0	0	0	0	0	0	0	0	0	0	0	0	0	0	0	0	0	0	0	0	0	0	0	0	0	0	0	0
MIR1272	0	0	0	0	0	0.415055234	0	0	0	0	0	0	0	0	0	0	0	0.277495877	0	0.202433445	0	0	0	0.273834343	0	0	0	0.28922738	0	0	0	0.186683696	0.46883005	0	0	0	0	0	0	0	0	0	0	0	0	0	0	0	0
MIR1204	0	0	0	0	0	0	0	0	0	0	0	0	0	0	0	0	0	0	0	0	0	0	0	0	0	0	0	0	0	0	0	0	0	0	0	0	0	0	0	0	0	0	0	0	0	0	0	0	0
MIR548I3	0	0	0	0	0	0	0	0	0	0	0	0	0	0	0	0	0	0	0	0	0	0	0	0	0	0	0	0	0	0	0	0	0	0	0	0	0	0	0	0	0	0	0	0	0	0	0	0	0
MIR1297	0	0	0	0	0	0	0	0	0	0	0	0	0	0	0	0	0	0	0	0	0	0	0	0	0	0	0	0	0	0	0	0	0	0	0	0	0	0	0	0	0	0	0	0	0	0	0	0	0
MIR1243	0	0	0	0	0	0	0	0	0	0	0	0	0	0	0	0	0	0	0	0	0	0	0	0	0	0	0	0	0	0	0	0	0	0	0	0	0	0	0	0	0	0	0	0	0	0	0	0	0
MIR1976	0	0	0	0	0	0	0	0	0	0	0	0	0	0	0	0	0	0	0	0	0	0	0	0	0	0	0	0	0	0	0	0	0	0	0	0	0	0	0	0	0	0	0	0	0	0	0	0	0
MIR548I4	0	0	0	0	0	0	0	0	0	0	0	0	0	0	0	0	0	0	0	0	0	0	0	0	0	0	0	0	0	0	0	0	0	0	0	0	0	0	0	0	0	0	0	0	0	0	0	0	0
MIR548F1	0	0	0	0	0	0	0	0	0	0	0	0	0	0	0	0	0	0	0	0	0	0	0	0	0	0	0	0	0	0	0	0	0	0	0	0	0	0	0	0	0	0	0	0	0	0	0	0	0
MIR1255A	0	0	0	0	0	0	0	0	0	0	0	0	0	0	0	0	0	0	0	0	0	0	0	0	0	0	0	0	0	0	0	0	0	0	0	0	0	0	0	0	0	0	0	0	0	0	0	0	0
MIR320C2	0	0	0	0	0	0	0	0	0	0	0	0	0	0	0	0	0	0	0	0	0	0	0	0	0	0	0	0	0	0	0	0	0	0	0	0	0	0	0	0	0	0	0	0	0	0	0	0	0
MIR1234	0	0	0	0	0	0	0	0	0	0	0	0	0	0	0	0	0	0	0	0	0	0	0	0	0	0	0	0	0	0	0	0	0	0	0	0	0	0	0	0	0	0	0	0	0	0	0	0	0
MIR1306	0	0	0	0	0	0	0	0	0	0	0	0	0	0	0	0	0	0	0	0	0	0	0	0	0	0	0	0	0	0	0	0	0	0	0	0	0	0	0	0	0	0	0	0	0	0	0	0	0
MIR1228	0	0	0	0	0	0	0	0	0	0	0	0	0	0	0	0	0	0	0	0	0	0	0	0	0	0	0	0	0	0	0	0	0	0	0	0	0	0	0	0	0	0	0	0	0	0	0	0	0
MIR1266	0	0	0	0	0	0	0	0	0	0	0	0	0	0	0	0	0	0	0	0	0	0	0	0	0	0	0	0	0	0	0	0	0	0	0	0	0	0	0	0	0	0	0	0	0	0	0	0	0
MIR1271	0	0	0	0	0	0	0	0	0	0	0	0	0	0	0	0	0	0	0	0	0	0	0	0	0	0	0	0	0	0	0	0	0	0	0	0	0	0	0	0	0	0	0	0	0	0	0	0	0
MIR548I1	0	0	0	0	0	0	0	0	0	0	0	0	0	0	0	0	0	0	0	0	0	0	0	0	0	0	0	0	0	0	0	0	0	0	0	0	0	0	0	0	0	0	0	0	0	0	0	0	0
MIR1283-2	0	0	0	0	0	0	0	0	0	0	0	0	0	0	0	0	0	0	0	0	0	0	0	0	0	0	0	0	0	0	0	0	0	0	0	0	0	0	0	0	0	0	0	0	0	0	0	0	0
MIR1253	0	0	0	0	0	0	0	0	0	0	0	0	0	0	0	0	0	0	0	0	0	0	0	0	0	0	0	0	0	0	0	0	0	0	0	0	0	0	0	0	0	0	0	0	0	0	0	0	0
MIR1185-2	0	0	0	0	0	0	0	0	0	0	0	0	0	0	0	0	0	0	0	0	0	0	0	0	0	0	0	0	0	0	0	0	0	0	0	0	0	0	0	0	0	0	0	0	0	0	0	0	0
MIR1909	0	0	0	0	0	0	0	0	0	0	0	0	0	0	0	0	0	0	0	0	0	0	0	0	0	0	0	0	0	0	0	0	0	0	0	0	0	0	0	0	0	0	0	0	0	0	0	0	0
MIR1203	0	0	0	0	0	0	0	0	0	0	0	0	0	0	0	0	0	0	0	0	0	0	0	0	0	0	0	0	0	0	0	0	0	0	0	0	0	0	0	0	0	0	0	0	0	0	0	0	0
MIR1324	0	0	0	0	0	0	0	0	0	0	0	0	0	0	0	0	0	0	0	0	0	0	0	0	0	0	0	0	0	0	0	0	0	0	0	0	0	0	0	0	0	0	0	0	0	0	0	0	0
MIR1181	0	0	0	0	0	0	0	0	0	0	0	0	0	0	0	0	0	0	0	0	0	0	0	0	0	0	0	0	0	0	0	0	0	0	0	0	0	0	0	0	0	0	0	0	0	0	0	0	0
MIR1277	0	0	0	0	0	0	0	0	0	0	0	0	0	0	0	0	0	0	0	0	0	0	0	0	0	0	0	0	0	0	0	0	0	0	0	0	0	0	0	0	0	0	0	0	0	0	0	0	0
MIR1827	0	0	0	0	0	0	0	0	0	0	0	0	0	0	0	0	0	0	0	0	0	0	0	0	0	0	0	0	0	0	0	0	0	0	0	0	0	0	0	0	0	0	0	0	0	0	0	0	0
MIR1285-1	0	0	0	0	0	0	0	0	0	0	0	0	0	0	0	0	0	0	0	0	0	0	0	0	0	0	0	0	0	0	0	0	0	0	0	0	0	0	0	0	0	0	0	0	0	0	0	0	0
MIR1245A	0	0	0	0	0	0	0	0	0	0	0	0	0	0	0	0	0	0	0	0	0	0	0	0	0	0	0	0	0	0	0	0	0	0	0	0	0	0	0	0	0	0	0	0	0	0	0	0	0
MIR1293	0	0	0	0	0	0	0	0	0	0	0	0	0	0	0	0	0	0	0	0	0	0	0	0	0	0	0	0	0	0	0	0	0	0	0	0	0	0	0	0	0	0	0	0	0	0	0	0	0
MIR1291	0	0	0	0	0	0	0	0	0	0	0	0	0	0	0	0	0	0	0	0	0	0	0	0	0	0	0	0	0	0	0	0	0	0	0	0	0	0	0	0	0	0	0	0	0	0	0	0	0
MIR1911	0	0	0	0	0	0	0	0	0	0	0	0	0	0	0	0	0	0	0	0	0	0	0	0	0	0	0	0	0	0	0	0	0	0	0	0	0	0	0	0	0	0	0	0	0	0	0	0	0
MIR1302-8	0	0	0	0	0	0	0	0	0	0	0	0	0	0	0	0	0	0	0	0	0	0	0	0	0	0	0	0	0	0	0	0	0	0	0	0	0	0	0	0	0	0	0	0	0	0	0	0	0
MIR2110	0	0	0	0	0	0	0	0	0	0	0	0	0	0	0	0	0	0	0	0	0	0	0	0	0	0	0	0	0	0	0	0	0	0	0	0	0	0	0	0	0	0	0	0	0	0	0	0	0
MIR2053	0	0	0	0	0	0	0	0	0	0	0	0	0	0	0	0	0	0	0	0	0	0	0	0	0	0	0	0	0	0	0	0	0	0	0	0	0	0	0	0	0	0	0	0	0	0	0	0	0
MIR1238	0	0	0	0	0	0	0	0	0	0	0	0	0	0	0	0	0	0	0	0	0	0	0	0	0	0	0	0	0	0	0	0	0	0	0	0	0	0	0	0	0	0	0	0	0	0	0	0	0
MIR1302-1	0	0	0	0	0	0	0	0	0	0	0	0	0	0	0	0	0	0	0	0	0	0	0	0	0	0	0	0	0	0	0	0	0	0	0	0	0	0	0	0	0	0	0	0	0	0	0	0	0
MIR1261	0	0	0	0	0	0	0	0	0	0	0	0	0	0	0	0	0	0	0	0	0	0	0	0	0	0	0	0	0	0	0	0	0	0	0	0	0	0	0	0	0	0	0	0	0	0	0	0	0
MIR1250	0	0	0	0	0	0	0	0	0	0	0	0	0	0	0	0	0	0	0	0	0	0	0	0	0	0	0	0	0	0	0	0	0.196756621	0	0	0	0	0	0	0	0	0	0	0	0	0	0	0	0
MIR1226	0	0	0	0	0	0	0	0	0	0	0	0	0	0	0	0	0	0	0	0	0	0	0	0	0	0	0	0	0	0	0	0	0	0	0	0	0	0	0	0	0	0	0	0	0	0	0	0	0
MIR1268A	0	0	0	0	0	0	0	0	0	0	0	0	0	0	0	0	0	0	0	0	0	0	0	0	0	0	0	0	0	0	0	0	0	0	0	0	0	0	0	0	0	0	0	0	0	0	0	0	0
MIR664A	0	0	0	0	0	0	0	0	0	0	0	0	0	0	0	0	0	0	0	0	0	0	0	0	0	0	0	0	0	0	0	0	0	0	0	0	0	0	0	0	0	0	0	0	0	0	0	0	0
MIR1179	0	0	0	0	0	0	0	0	0	0	0	0	0	0	0	0	0	0	0	0	0	0	0	0	0	0	0	0	0	0	0	0	0	0	0	0	0	0	0	0	0	0	0	0	0	0	0	0	0
MIR1260A	0	0	0	0	0	0	0	0	0	0	0	0	0	0	0	0	0	0	0	0	0	0	0	0	0	0	0	0	0	0	0	0	0	0	0	0	0	0	0	0	0	0	0	0	0	0	0	0	0
MIR1281	0	0	0	0	0	0	0	0	0	0	0	0	0	0	0	0	0	0	0	0	0	0	0	0	0	0	0	0	0	0	0	0	0	0	0	0	0	0	0	0	0	0	0	0	0	0	0	0	0
MIR103B1	0	0	0	0	0	0	0	0	0	0	0	0	0	0	0	0	0	0	0	0	0	0	0	0	0	0	0	0	0	0	0	0	0	0	0	0	0	0	0	0	0	0	0	0	0	0	0	0	0
MIR548F5	0	0	0	0	0	0	0	0	0	0	0	0	0	0	0	0	0	0	0	0	0	0	0	0	0	0	0	0	0	0	0	0	0	0	0	0	0	0	0	0	0	0	0	0	0	0	0	0	0
MIR1304	0	0	0	0	0	0	0	0	0	0	0	0	0	0	0	0	0	0	0	0	0	0	0	0	0	0	0	0	0	0	0	0	0	0	0	0	0	0	0	0	0	0	0	0	0	0	0	0	0
MIR1236	0	0	0	0	0	0	0	0	0	0	0	0	0	0	0	0	0.606166895	0	0	0	0	0	0	0	0	0	0	0	0	0	0	0	0	0	0	0	0	0	0	0	0	0	0	0	0	0	0	0	0
MIR1972-1	0	0	0	0	0	0	0	0	0	0	0	0	0	0	0	0	0	0	0	0	0	0	0	0	0	0	0	0	0	0	0	0	0	0	0	0	0	0	0	0	0	0	0	0	0	0	0	0	0
MIR1301	0	0	0	0	0	0	0	0	0	0	0	0	0	0	0	0	0	0	0	0	0	0	0	0	0	0	0	0	0	0	0	0	0	0	0	0	0	0	0	0	0	0	0	0	0	0	0	0	0
MIR1197	0	0	0	0	0	0	0	0	0	0	0	0	0	0	0	0	0	0	0	0	0	0	0	0	0	0	0	0	0	0	0	0	0	0	0	0	0	0	0	0	0	0	0	0	0	0	0	0	0
MIR1264	0	0	0	0	0	0	0	0	0	0	0	0	0	0	0	0	0	0	0	0	0	0	0	0	0	0	0	0	0	0	0	0	0	0	0	0	0	0	0	0	0	0	0	0	0	0	0	0	0
MIR1282	0	0	0	0	0	0	0	0	0	0	0	0	0	0	0	0	0	0	0	0	0	0	0	0	0	0	0	0	0	0	0	0	0	0	0	0	0	0	0	0	0	0	0	0	0	0	0	0	0
MIR1323	0	0	0	0	0	0	0	0	0	0	0	0	0	0	0	0	0	0	0	0	0	0	0	0	0	0	0	0	0	0	0	0	0	0	0	0	0	0	0	0	0	0	0	0	0	0	0	0	0
MIR1180	0	0	0	0	0	0	0	0	0	0	0	0	0	0	0	0	0	0	0	0	0	0	0	0	0	0	0	0	0	0	0	0	0	0	0	0	0	0	0	0	0	0	0	0	0	0	0	0	0
MIR1539	0	0	0	0	0	0	0	0	0	0	0	0	0	0	0	0	0	0	0	0	0	0	0	0	0	0	0	0	0	0	0	0	0	0	0	0	0	0	0	0	0	0	0	0	0	0	0	0	0
MIR1469	0	0	0	0	0	0	0	0	0	0	0	0	0	0	0	0	0	0	0	0	0	0	0	0	0	0	0	0	0	0	0	0	0	0	0	0	0	0	0	0	0	0	0	0	0	0	0	0	0
MIR1202	0	0	0	0	0	0	0	0	0	0	0	0	0	0	0	0	0	0	0	0	0	0	0	0	0	0	0	0	0	0	0	0	0	0	0	0	0	0	0	0	0	0	0	0	0	0	0	0	0
MIR2052	0	0	0	0	0	0	0	0	0	0	0	0	0	0	0	0	0	0	0	0	0	0	0	0	0	0	0	0	0	0	0	0	0	0	0	0	0	0	0	0	0	0	0	0	0	0	0	0	0
MIR1910	0	0	0	0	0	0	0	0	0	0	0	0	0	0	0	0	0	0	0	0	0	0	0	0	0	0	0	0	0	0	0	0	0	0	0	0	0	0	0	0	0	0	0	0	0	0	0	0	0
MIR1908	0	0	0	0	0	0	0	0	0	0	0	0	0	0	0	0	0	0	0	0	0	0	0	0	0	0	0	0	0	0	0	0	0	0	0	0	0	0	0	0	0	0	0	0	0	0	0	0	0
MIR1283-1	0	0	0	0	0	0	0	0	0	0	0	0	0	0	0	0	0	0	0	0	0	0	0	0	0	0	0	0	0	0	0	0	0	0	0	0	0	0	0	0	0	0	0	0	0	0	0	0	0
MIR2054	0	0	0	0	0	0	0	0	0	0	0	0	0	0	0	0	0	0	0	0	0	0	0	0	0	0	0	0	0	0	0	0	0	0	0	0	0	0	0	0	0	0	0	0	0	0	0	0	0
MIR1285-2	0	0	0	0	0	0	0	0	0	0	0	0	0	0	0	0	0	0	0	0	0	0	0	0	0	0	0	0	0	0	0	0	0	0	0	0	0	0	0	0	0	0	0	0	0	0	0	0	0
MIR1305	0	0	0	0	0	0	0	0	0	0	0	0	0	0	0	0	0	0	0	0	0	0	0	0	0	0	0	0	0	0	0	0	0	0	0	0	0	0	0	0	0	0	0	0	0	0	0	0	0
MIR1254-1	0	0	0	0	0	0	0	0	0	0	0	0	0	0	0	0	0	0	0	0	0	0	0	0	0	0	0	0	0	0	0	0	0	0	0	0	0	0	0	0	0	0	0	0	0	0	0	0	0
MIR1178	0	0	0	0	0	0	0	0	0	0	0	0	0	0	0	0	0	0	0	0	0	0	0	0	0	0	0	0	0	0	0	0	0	0	0	0	0	0	0	0	0	0	0	0	0	0	0	0	0
MIR548L	0	0	0	0	0	0	0	0	0	0	0	0	0	0	0	0	0	0	0	0	0	0	0	0	0	0	0	0	0	0	0	0	0	0	0	0	0	0	0	0	0	0	0	0	0	0	0	0	0
MIR1290	0	0	0	0	0	0	0	0	0	0	0	0	0	0	0	0	0	0	0	0	0	0	0	0	0	0	0	0	0	0	0	0	0	0	0	0	0	0	0	0	0	0	0	0	0	0	0	0	0
MIR548I2	0	0	0	0	0	0	0	0	0	0	0	0	0	0	0	0	0	0	0	0	0	0	0	0	0	0	0	0	0	0	0	0	0	0	0	0	0	0	0	0	0	0	0	0	0	0	0	0	0
MIR1302-2	0	0	0	0	0	0	0	0	0	0	0	0	0	0	0	0	0	0	0	0	0	0	0	0	0	0	0	0	0	0	0	0	0	0	0	0	0	0	0	0	0	0	0	0	0	0	0	0	0
MIR1262	0	0	0	0	0	0	0	0	0	0	0	0	0	0	0	0	0	0	0	0	0	0	0	0	0	0	0	0	0	0	0	0	0	0	0	0	0	0	0	0	0	0	0	0	0	0	0	0	0
MIR1237	0	0	0	0	0	0	0	0	0	0	0	0	0	0	0	0	0	0	0	0	0	0	0	0	0	0	0	0	0	0	0	0	0	0	0	0	0	0	0	0	0	0	0	0	0	0	0	0	0
MIR1208	0	0	0	0	0	0	0	0	0	0	0	0	0	0	0	0	0	0	0	0	0	0	0	0	0	0	0	0	0	0	0	0	0	0	0	0	0	0	0	0	0	0	0	0	0	0	0	0	0
MIR103B2	0	0	0	0	0	0	0	0	0	0	0	0	0	0	0	0	0	0	0	0	0	0	0	0	0	0	0	0	0	0	0	0	0	0	0	0	0	0	0	0	0	0	0	0	0	0	0	0	0
MIR1227	0	0	0	0	0	0	0	0	0	0	0	0	0	0	0	0	0	0	0	0	0	0	0	0	0	0	0	0	0	0	0	0	0	0	0	0	0	0	0	0	0	0	0	0	0	0	0	0	0
MIR1303	0	0	0	0	0	0	0	0	0	0	0	0	0	0	0	0	0	0	0	0	0	0	0	0	0	0	0	0	0	0	0	0	0	0	0	0	0	0	0	0	0	0	0	0	0	0	0	0	0
MIR1244-1	0	0	0	0	0	0	0	0	0	0	0	0	0	0	0	0	0	0	0	0	0	0	0	0	0	0	0	0	0	0	0	0	0	0	0	0	0	0	0	0	0	0	0	0	0	0	0	0	0
MIR1267	0	0	0	0	0	0	0	0	0	0	0	0	0	0	0	0	0	0	0	0	0	0	0	0	0	0	0	0	0	0	0	0	0	0	0	0	0	0	0	0	0	0	0	0	0	0	0	0	0
MIR548H3	0	0	0	0	0	0	0	0	0	0	0	0	0	0	0	0	0	0	0	0	0	0	0	0	0	0	0	0	0	0	0	0	0	0	0	0	0	0	0	0	0	0	0	0	0	0	0	0	0
MIR548P	0	0	0	0	0	0	0	0	0	0	0	0	0	0	0	0	0	0	0	0	0	0	0	0	0	0	0	0	0	0	0	0	0	0	0	0	0	0	0	0	0	0	0	0	0	0	0	0	0
MIR1251	0	0	0	0	0	0	0	0	0	0	0	0	0	0	0	0	0	0	0	0	0	0	0	0	0	0	0	0	0	0	0	0	0	0	0	0	0	0	0	0	0	0	0	0	0	0	0	0	0
MIR1973	0	0	0	0	0	0	0	0	0	0	0	0	0	0	0	0	0	0	0	0	0	0	0	0	0	0	0	0	0	0	0	0	0	0	0	0	0	0	0	0	0	0	0	0	0	0	0	0	0
RASAL2-AS1	0.126459785	0.266819408	0.177969083	0.253470515	0.096411747	0.151022504	0.058357605	0.067667044	0.228599756	0.204102834	0.034520097	0.103935652	0.139125731	0.361472547	0.15012029	0.076499294	0.095380779	0.136805406	0.156348185	0.137159561	0.128798932	0.035352807	0.169717336	0.172306218	0.115212163	0.239813513	0.133417592	0.052060285	0.104770517	0.216289396	0.109384762	0.043328664	0.225883022	0.192802797	0.168852276	0.149342631	0.212517752	0.189986121	0.236794353	0.111793606	0.060988616	0.087992577	0.020842738	0.064604852	0.08732002	0.061009319	0.078360963	0.0514149	0.219419947
FAM41AY2	0	0	0	0	0	0	0	0	0	0	0	0	0	0	0	0	0	0	0	0	0	0	0	0	0	0	0	0	0	0	0	0	0	0	0	0	0	0	0	0	0	0	0	0	0	0	0	0	0
LINC00882	0	0	0	0	0	0	0	0	0	0	0	0	0	0	0	0	0	0	0	0	0	0	0	0	0	0	0	0	0	0	0	0	0	0	0.067833893	0	0	0	0	0	0	0	0	0	0	0	0	0	0
BRE-AS1	0.113912325	0.060662908	0.086342212	0.052292464	0.061136879	0.473846689	0.03318671	0.195368934	0.186840897	0.094414598	0.09525549	0.033362357	0.025502352	0.026077278	0.047003273	0.085962265	0	0.058287279	0.019264254	0.144593365	0.127134284	0	0.0416944	0.333472572	0.856272629	0.154801918	0.095279061	0.096321734	0.172976744	0.101013045	0.062677963	0.015414491	0.136882222	0.488519503	0.166699169	0.106818656	0.223730121	0.171500651	0	0.788018323	0.085225218	0.096173461	0.113742148	0.111937686	0.108573602	0	0.047835372	0.018324318	0.139180875
GPR75-ASB3	0	0	0	0	0	0	0	0	0	0	0	0	0	0	0	0	0	0	0	0	0	0	0	0	0	0	0	0	0	0	0	0	0	0	0	0	0	0	0	0.027111925	0	0	0	0	0	0	0	0	0.034458708
LINC00184	0	0	0	0	0	0	0	0	0	0	0	0	0	0	0	0	0	0	0	0	0	0	0	0	0	0	0	0	0	0	0	0	0	0	0	0	0	0	0	0	0	0	0	0	0	0	0	0	0
FTX	0.338533588	0.190450789	0.176689341	0.108322787	0.214158559	0.542311813	0.146012783	0.422645885	0.241908241	0.317369239	0.224308764	0.09206369	0.337674876	0.089794309	0.208471179	0.256461044	0.094675458	0.202843991	0.339181708	0.046828974	0.663407052	0.48546855	0.048811345	0.86710722	0.326965762	0.355193894	0.209443137	0.313932238	0.021408047	0.214754018	0.087507707	0.115304054	0.395469832	0.206285429	0.052366584	0.298646994	0.223224234	0.204610675	0.219543603	0.382755664	0.174472107	0.280916909	0.366045649	0.25478313	0.335062513	0.228309253	0.088554743	0.205411413	0.255289023
TMED7-TICAM2	0.04913092	0.147366946	0.058484185	0.212211237	0.049413708	0.097002509	0.039975847	0.036946749	0.193786031	0.145163974	0.032654212	0.117350804	0.054197398	0.287154203	0.239614497	0.119668738	0.207975996	0.07160755	0.085854787	0.154638431	0.107935282	0.066127182	0.077342888	0.067596614	0.087967538	0.155709698	0.089653736	0.090636763	0.118289077	0.159319143	0.017086606	0.076917202	0.19770823	0.057345941	0.123276787	0.174888801	0.119381074	0.183299236	0.013834488	0.060259293	0.108857803	0.070669762	0.099677017	0.067121464	0.112722507	0.091306384	0.136850968	0.09571495	0.01115823
RNU6-21P	0	0	0	0	0	0	0	0	0	0	0	0	0	0	0	0	0	0	0	0	0	0	0	0	0	0	0	0	0	0	0	0	0	0	0	0	0	0	0	0	0	0	0	0	0	0	0	0	0
PCNA-AS1	0	0.318901475	0	0	0	0.153136903	0.070755587	0	0	0	0	0	0	0	0.192919596	0.092629465	0	0	0	0.071220079	0	0.053473157	0	0	0	0	0.102643513	0	0	0.063174792	0	0.065445348	0	0	0	0.058666368	0.084600388	0	0.107785595	0.135024863	0	0	0	0	0	0	0	0	0
FAS-AS1	0	0	0	0	0	0	0	0	0	0	0	0	0	0	0	0	0	0	0	0	0	0	0	0	0	0	0	0	0	0	0	0	0	0	0	0	0	0	0	0	0	0	0	0	0	0	0	0	0
RNU6-15P	0	0	0	0	0	0	0	0	0	0	0	0	0	0	0	0	0	0	0	0	0	0	0	0	0	0	0	0	0	0	0	0	0	0	0	0	0	0	0	0	0	0	0	0	0	0	0	0	0
RNU6-42P	0	0	0	0	0	0	0	0	0	0	0	0	0	0	0	0	0	0	0	0	0	0	0	0	0	0	0	0	0	0	0	0	0	0	0	0	0	0	0	0	0	0	0	0	0	0	0	0	0
SNORA80B	1.895420748	2.326621694	1.324631414	0.678388512	0.338021994	0.396369977	1.434641915	1.340919723	2.495272713	1.070400553	0.699954931	0	1.335050869	0.531065522	1.311063153	1.424976825	0.258010559	0.587779848	0.86385473	1.000136302	0.567165167	1.647241976	1.35048072	0.9937056	1.207942004	0.757753908	2.42553881	2.438760957	0.332254599	1.469588431	1.058865761	1.803081414	2.288370856	0	0	0	0.889567718	0.731113371	1.21049966	2.286378273	2.236218943	0.444015579	0.322118648	0.478883521	0.162445007	0.638707723	0.865912838	0.699292767	1.270204554
NCRUPAR	0	0	0	0	0	0	0	0	0	0	0	0	0	0	0	0	0	0	0	0	0	0	0	0	0	0	0	0	0	0	0	0	0	0	0	0	0	0	0	0	0	0	0	0	0	0	0	0	0
TSNAX-DISC1	0.035438125	0.029979764	0	0.005774498	0.007613666	0.012138386	0.0109018	0.009064382	0.016164925	0.015815615	0.035665703	0.019125614	0.065580893	0.012809327	0.015490294	0	0.022472365	0.019259527	0.009451357	0.010974871	0.009253579	0.004104378	0.129595075	0.007622941	0.02051465	0.019837999	0.023880887	0.098057625	0.014898765	0.089726715	0.025868124	0.002523555	0.00233831	0.003942945	0.008205467	0.020187191	0.026058904	0.008455413	0	0.010640184	0.005712157	0.011531548	0.004814047	0.007568245	0.020529052	0.017782039	0.010530839	0.041476334	0.154699396
ZEB2-AS1	0	0.287964458	0.307953979	0	0.222816303	0.485447095	0	0.291365713	0.180612281	0	0	0.124671123	0	0	0.173471554	0	0	0.363250064	0.332639695	0.183421451	0.266753327	0.224785919	0.053402608	0.525001795	0.104788119	0.727275725	0.092005432	0	0	0	0	0	0	0.256232786	0	0	0.517493251	0.097034844	0.50146147	0.232945741	0	0.155726445	0	0.247030473	0.053382268	0	0.061231763	0.069449891	0.290762118
SLC25A5-AS1	0.044782895	0.065080748	0.023705545	0.02832904	0.04134087	0	0.008989885	0.022306455	0.052613082	0.00871031	0.013165347	0.053396951	0.027383897	0.014068347	0.0338243	0.080960847	0.036853153	0.050243645	0.041085203	0.035864994	0.040234617	0.040083646	0.022549613	0.085589424	0.015055763	0.021782666	0.051968584	0.078118187	0	0.039603777	0.034011269	0	0.096950701	0.025797843	0	0.043996239	0.154002422	0.146091234	0.041157661	0.118230753	0.082494449	0.015185344	0.015808161	0.084991481	0.088124657	0	0.034425868	0.029420055	0.033256297
LOC100303749	0	0	0	0	0	0	0	0	0	0	0	0	0	0	0	0	0	0	0	0	0	0	0	0	0	0	0	0	0	0	0	0	0	0	0	0	0	0	0	0	0	0	0	0	0	0	0	0	0
PET117	1.730511301	2.103992478	2.30116304	1.545806976	1.628176882	1.689820853	1.743412078	1.627429497	1.598681356	1.255558807	1.655077295	1.825790769	1.170476619	2.047195552	2.078417886	2.282973705	1.44542288	1.76384598	1.603890941	1.622476865	1.601448227	1.524368935	2.217708637	1.672122948	1.515364661	1.412439906	1.451339819	1.381835141	1.791410946	2.356967454	2.062780974	2.224915008	1.774783222	0.989483716	0.964795503	1.493177425	1.660404759	1.349780142	1.815061432	1.560902479	1.873986071	1.450923904	1.597171494	1.654436985	1.193225303	1.913251224	1.535105332	2.329214145	1.721961997
PITPNA-AS1	0	0	0	0.052199761	0.133854446	0	0	0	0	0	0	0.049670323	0	0	0.046919794	0.064832465	0.067739804	0	0	0	0.055764393	0.143645008	0	0	0.081986022	0	0	0	0	0.086856036	0.092861897	0	0	0	0	0.040916423	0	0	0.075558649	0	0	0.041929862	0.167132768	0	0	0	0	0	0.061191702
NDUFAF4P1	0.023934093	0.071771268	0.178688105	0.037458197	0.096812296	0	0.058603259	0.123751143	0	0.056810772	0.068519727	0.081817542	0.018219756	0.018631562	0.160919792	0.031220261	0.04868325	0.033517771	0.027379208	0.04738306	0.040030073	0.035502813	0.152435055	0.06533583	0.029803199	0.190624372	0.165598821	0.069293854	0.021663608	0.170590571	0.130835659	0.021920038	0.020320948	0.034120912	0.169536588	0.104744034	0.150014774	0.174414961	0.173710085	0	0.049202323	0.049754939	0.215068497	0.200986846	0.161388722	0.015562109	0.034250505	0.076770976	0.100540145
OTX2-AS1	0	0	0	0	0	0	0	0	0	0	0	0	0	0	0	0	0	0	0	0	0	0	0	0	0	0	0	0	0	0	0	0	0	0	0	0	0	0	0	0	0	0	0	0	0	0	0	0	0
SPDYE2B	0	0	0	0	0	0	0	0.003072112	0	0	0	0	0	0	0	0	0	0	0	0	0	0	0	0	0	0	0	0	0	0	0	0	0	0	0	0	0	0	0	0	0	0	0	0	0	0	0	0	0
ANKRD61	0.113835351	0.322315533	0	0.060784667	0.088254713	0.203009006	0.0575455	0.016169902	0.056999589	0.018835605	0.056288282	0.149386223	0.058778536	0.145773587	0.285443097	0	0.078811483	0.119714565	0.066283115	0.095288668	0.021967048	0.0434412	0.048494267	0.053662219	0.064234611	0.1789428	0.110489828	0.164455152	0.035273908	0.148885987	0.107888635	0.104524155	0.301078406	0.082334948	0.029135101	0.153151119	0.02332273	0.22427188	0.14361062	0.179356201	0.060140656	0.096108078	0	0.129690584	0.064279027	0.025372684	0.07369033	0.021340973	0.047868017
MIR320B2	0.19042389	0.600528675	0.454934373	0.373871134	0.333648086	0	0	0.158626205	0.501369778	0	0.269194363	0	0.716498142	0.286021663	0.339609238	0.244302572	0	0	0.404036312	0.357976116	0	0	0	0.665534605	0	0	0	0	0	0.169355585	0.34130069	0.331441637	0.442486073	0	0.275434649	0	0.741757144	0.519612724	0.517739856	0	0	0.306583112	0.317928636	0.255778325	0.304405871	0	0.182813528	0.206227287	0.605788648
MIR548K	0	0	0.912311857	0	0	0	0	0	0.579536875	0	0	0	0	0	0	0	0	0	0	0	0	0	0.188761919	0	0	0	0	0	0	0	0	0	0	0	0	0	0	0.331016796	0	0	0	0	0	0	0	0	0	0	0
MIR548F2	0	0	0	0	0	0	0	0	0	0	0	0	0	0	0	0	0	0	0	0	0	0	0	0	0	0	0	0	0	0	0	0	0	0	0	0	0	0	0	0	0	0	0	0	0	0	0	0	0
MIR548M	0	0	0	0	0	0	0	0	0	0	0	0	0	0	0	0	0	0	0	0	0	0	0	0	0	0	0	0	0	0	0	0	0	0	0	0	0	0	0	0	0	0	0	0	0	0	0	0	0
MIR548H2	0	0	0	0	0	0	0	0	0	0	0	0	0	0	0	0	0	0	0	0	0	0	0	0	0	0	0	0	0	0	0	0	0	0	0	0	0	0	0	0	0	0	0	0	0	0	0	0	0
MIR302E	0	0	0	0	0	0	0	0	0	0	0	0	0	0	0	0	0	0	0	0	0	0	0	0	0	0	0	0	0	0	0	0	0	0	0	0	0	0	0	0	0	0	0	0	0	0	0	0	0
MIR670	0	0	0	0	0	0	0	0	0	0	0	0	0	0	0	0	0	0	0	0	0	0	0	0	0	0	0	0	0	0	0	0	0	0	0	0	0	0	0	0	0	0	0	0	0	0	0	0	0
MIR759	0	0	0	0	0	0	0	0	0	0	0	0	0	0	0	0	0	0	0	0	0	0	0	0	0	0	0	0	0	0	0	0	0	0	0	0	0	0	0	0	0	0	0	0	0	0	0	0	0
MIR2117	0	0	0	0	0	0	0	0	0	0	0	0	0	0	0	0	0	0	0	0	0	0	0	0	0	0	0	0	0	0	0	0	0	0	0	0	0	0	0	0	0	0	0	0	0	0	0	0	0
MIR2278	0	0	0	0	0	0	0	0	0	0	0	0	0	0	0	0	0	0	0	0	0	0	0	0	0	0	0	0	0	0	0	0	0	0	0	0	0	0	0	0	0	0	0	0	0	0	0	0	0
MIR718	0	0	0	0	0	0	0	0	0	0	0	0	0	0	0	0	0	0	0	0	0	0	0	0	0	0	0	0	0	0	0	0	0	0	0	0	0	0	0	0	0	0	0	0	0	0	0	0	0
MIR1255B1	0	0	0	0	0	0	0	0	0	0	0	0	0	0	0	0	0	0	0	0	0	0	0	0	0	0	0	0	0	0	0	0	0	0	0	0	0	0	0	0	0	0	0	0	0	0	0	0	0
MIR513B	0	0	0	0	0	0	0	0	0	0	0	0	0	0	0	0	0	0	0	0	0	0	0	0	0	0	0	0	0	0	0	0	0	0	0	0	0	0	0	0	0	0	0	0	0	0	0	0	0
MIR663B	0	0	0	0	0	0	0	0	0	0	0	0	0	0	0	0	0	0	0	0	0	0	0	0	0	0	0	0	0	0	0	0	0	0	0	0	0	0	0	0	0	0	0	0	0	0	0	0	0
MIR548O	0	0	0	0	0	0	0	0	0	0	0	0	0	0	0	0	0	0	0	0	0	0	0	0	0	0	0	0	0	0	0	0	0	0	0	0	0	0	0	0	0	0	0	0	0	0	0	0	0
MIR548H1	0	0	0	0	0	0	0	0	0	0	0	0	0	0	0	0	0	0	0	0	0	0	0	0	0	0	0	0	0	0	0	0	0	0	0	0	0	0	0	0	0	0	0	0	0	0	0	0	0
MIR1255B2	0	0	0	0	0	0	0	0	0	0	0	0	0	0	0	0	0	0	0	0	0	0	0	0	0	0	0	0	0	0	0	0	0	0	0	0	0	0	0	0	0	0	0	0	0	0	0	0	0
MIR762	0	0	0	0	0	0	0	0	0	0	0	0	0	0	0	0	0	0	0	0	0	0	0	0	0	0	0	0	0	0	0	0	0	0	0	0	0	0	0	0	0	0	0	0	0	0	0	0	0
MIR764	0	0	0	0	0	0	0	0	0	0	0	0	0	0	0	0	0	0	0	0	0	0	0	0	0	0	0	0	0	0	0	0	0	0	0	0	0	0	0	0	0	0	0	0	0	0	0	0	0
MIR2114	0	0	0	0	0	0	0	0	0	0	0	0	0	0	0	0	0	0	0	0	0	0	0	0	0	0	0	0	0	0	0	0	0	0	0	0	0	0	0	0	0	0	0	0	0	0	0	0	0
MIR2115	0	0	0	0	0	0	0	0	0	0	0	0	0	0	0	0	0	0	0	0	0	0	0	0	0	0	0	0	0	0	0	0	0	0	0	0	0	0	0	0	0	0	0	0	0	0	0	0	0
MIR548Q	0	0	0	0	0	0	0	0	0	0	0	0	0	0	0	0	0	0	0	0	0	0	0	0	0	0	0	0	0	0	0	0	0	0	0	0	0	0	0	0	0	0	0	0	0	0	0	0	0
MIR2276	0	0	0	0	0	0	0	0	0	0	0	0	0	0	0	0	0	0	0	0	0	0	0	0	0	0	0	0	0	0	0	0	0	0	0	0	0	0	0	0	0	0	0	0	0	0	0	0	0
MIR711	0	0	0	0	0	0	0	0	0	0	0	0	0	0	0	0	0	0	0	0	0	0	0	0	0	0	0	0	0	0	0	0	0	0	0	0	0	0	0	0	0	0	0	0	0	0	0	0	0
MIR548H4	0	0	0	0	0	0	0	0	0	0	0	0	0	0	0	0	0	0	0	0	0	0	0	0	0	0	0	0	0	0	0	0	0	0	0	0	0	0	0	0	0	0	0	0	0	0	0	0	0
MIR2116	0	0	0	0	0	0	0	0	0	0	0	0	0	0	0	0	0	0	0	0	0	0	0	0	0	0	0	0	0	0	0	0	0	0	0	0	0	0	0	0	0	0	0	0	0	0	0	0	0
MIR2277	0	0	0	0	0	0	0	0	0	0	0	0	0	0	0	0	0	0	0	0	0	0	0	0	0	0	0	0	0	0	0	0	0	0	0	0	0	0	0	0	0	0	0	0	0	0	0	0	0
MIR761	0	0	0	0	0	0	0	0	0	0	0	0	0	0	0	0	0	0	0	0	0	0	0	0	0	0	0	0	0	0	0	0	0	0	0	0	0	0	0	0	0	0	0	0	0	0	0	0	0
MIR548F4	0	0	0	0	0	0	0	0	0	0	0	0	0	0	0	0	0	0	0	0	0	0	0	0	0	0	0	0	0	0	0	0	0	0	0	0	0	0	0	0	0	0	0	0	0	0	0	0	0
MIR320D1	0	0	0	0	0	0	0	0	0	0	0	0	0	0	0	0	0	0	0	0	0	0	0	0	0	0	0	0	0	0	0	0	0	0	0	0	0	0	0	0	0	0	0	0	0	0	0	0	0
MIR548J	0	0	0	0	0	0	0	0	0	0	0	0	0	0	0	0	0	0	0	0	0	0	0	0	0	0	0	0	0	0	0	0	0	0	0	0	0	0	0	0	0	0	0	0	0	0	0	0	0
MIR548E	0	0	0	0	0	0	0	0	0	0	0	0	0	0	0	0	0	0	0	0	0	0	0	0	0	0	0	0	0	0	0	0	0	0	0	0	0	0	0	0	0	0	0	0	0	0	0	0	0
MIR449C	0	0	0	0	0	0	0	0	0	0	0	0	0	0	0	0	0	0	0	0	0	0	0	0	0	0	0	0	0	0	0	0	0	0	0	0	0	0	0	0	0	0	0	0	0	0	0	0	0
MIR548G	0	0	0	0	0	0	0	0	0	0	0	0	0	0	0	0	0	0	0	0	0	0	0	0	0	0	0	0	0	0	0	0	0	0	0	0	0	0	0	0	0	0	0	0	0	0	0	0	0
HOTTIP	0	0	0	0	0.020454618	0	0	0.042314595	0	0.007134714	0	0	0	0	0	0	0.020230158	0	0	0	0	0.005535226	0.006188567	0	0.00618181	0	0	0	0.013408713	0	0.014018965	0	0	0	0	0	0	0	0.033780915	0	0	0.018625276	0	0	0	0	0	0	0
SAP25	0.077143295	0.181399227	0.365836537	0.212063362	0.235428323	0.763407757	0.094995353	0.504369948	0.265689353	0.367517843	0.188712574	0.113849369	0.115646301	0.060295699	0.270996425	0.170825772	0.129493148	0.25452673	0.268378353	0.538271271	0.35292366	0.18006262	0.064525171	0.251142583	0.228159841	0.092559037	1.123111158	0.240928201	1.554546508	0.270314708	0.362576985	0.087920661	0.394396124	0.39432979	0.218814817	0.153663377	0.278120476	0.464413448	0.348336608	1.283760899	0.527484909	0.258055006	0.282071354	0.105024365	0.242318148	0.123037921	0.211348755	0.163034232	0.884697921
GCSHP3	2.929859602	3.251827763	4.021968935	2.623918525	4.024891112	3.814821379	3.992835044	3.922419062	2.64982486	3.950031127	2.474483269	3.079258114	4.062685287	2.14383401	3.798159873	2.953804743	2.805778142	3.415702669	3.024383646	2.804287123	3.593271378	3.785439386	3.080476266	3.967261108	3.804680025	3.311192275	4.018420214	3.506689185	2.797507136	3.52385273	3.346412117	2.756183333	3.165915026	3.654068137	3.134205437	3.497649138	3.757374938	3.497130275	2.474453779	2.881088866	3.178915986	3.092812492	3.862048355	4.328149987	2.617812324	3.226042854	3.018464117	3.270840785	2.83690161
TRPC5OS	0	0	0	0	0	0	0	0	0	0.017762871	0.013464844	0	0.014069809	0	0	0	0	0	0	0	0.020717247	0	0	0	0	0	0	0.040479977	0	0	0	0	0	0	0.013806108	0	0	0	0	0.017892366	0	0.007786172	0	0	0.007725004	0	0	0	0
LOC100335030	1.455606922	1.191760075	0.918286824	1.099365121	1.205340642	0.639311751	0.507119034	0.845079732	0.592459723	0.748562243	1.244747143	1.182942378	1.603983674	1.030766143	1.377693713	0.852243039	0.854859326	0.627712837	1.752645527	1.066198515	0.527977959	1.09884736	1.167441661	1.685754359	1.021211042	0.86167089	0.779388189	0.708358475	1.182586882	1.120473472	0.813229365	0.61862218	0.606141827	0.685177661	1.260310206	1.0344642	0.829803784	0.995251039	1.465534452	1.349895567	0.701136284	1.222210421	1.202846824	1.240626443	1.274968267	1.299363654	0.872896869	1.051752897	0.922774853
SNORA70F	0	0	0	0	0	0	0	0	0	0	0	0	0	0	0	0	0	0	0	0	0	0	0	0	0	0	0	0	0	0	0	0	0	0	0	0	0	0	0	0	0	0	0	0.26097755	0.163582583	0	0	0	0
CSN1S2BP	0	0	0	0	0	0	0	0	0	0	0	0	0	0	0	0	0	0	0	0	0	0	0	0	0	0	0	0	0	0	0	0	0	0	0	0	0	0	0	0	0	0	0	0	0	0	0	0	0
LINC00102	0	0	0	0	0	0	0	0	0	0	0	0	0	0	0	0	0	0	0	0	0	0	0	0	0	0	0	0	0	0	0	0	0	0	0	0	0	0	0	0	0	0	0	0	0	0	0	0	0
CHAF1A	3.832399052	4.61093286	4.488992585	3.702930944	3.624301763	4.254430997	4.468861513	3.670760195	2.619716518	3.193812055	4.935258043	3.349780455	3.62805424	4.77104835	3.984038084	4.521045939	3.964484609	3.163346557	3.842172773	4.054764765	2.473025997	4.195287689	4.147663017	4.391941411	4.527924748	4.056641495	3.532415275	3.73900323	3.651718946	4.25307928	4.931505821	3.343057526	4.468542134	3.270498478	3.002955023	3.71823027	3.71439343	2.793512421	4.427675738	3.003796334	4.650940516	3.280013113	3.624969531	3.227722215	4.683075838	4.487596304	3.287869985	4.463788391	4.388141866
SNORA70G	0	0	0	0	0	0	0	0	0	0	0	0	0	0	0	0	0	0	0	0	0	0	0	0	0	0	0	0	0	0	0	0	0	0	0	0	0	0	0	0	0	0	0	0	0	0	0	0	0
SNORA70D	0	0	0	0	0	0	0	0	0	0	0	0	0	0	0	0	0	0	0	0	0	0	0	0	0	0	0	0	0	0	0	0	0	0	0	0	0	0	0	0	0	0	0	0	0	0	0	0	0
MACROD2-AS1	0	0	0	0	0	0	0	0	0	0	0	0	0	0	0	0	0	0	0	0	0	0	0	0	0	0	0	0	0	0	0	0	0	0	0	0	0	0	0	0	0	0	0	0	0	0	0	0	0
TMED11P	0	0	0	0	0	0	0	0	0	0	0	0	0	0	0	0	0	0	0	0	0	0	0	0	0	0	0	0	0	0	0	0	0	0	0	0	0	0	0	0	0	0	0	0	0	0	0	0	0
LOC100379224	0.37990633	0.572935883	0.433060105	0.711656416	0.194372588	0.873134897	0.311744769	0.308713485	0.248154473	0.591023658	0.138908814	1.675383141	0.508470321	0.17126409	0.60182945	0.277550241	0.212234017	0.155702647	0.347150713	0.571105468	0.184490287	0.700932202	0.988553107	0.444673934	0.322618675	0.097458781	1.889227198	0.024376787	0.91093811	0.842131559	0.479759058	0.499343593	0.258827779	0.413096137	0.096393146	0.845278732	0.287831248	0.321037721	0.51138368	0.196257836	0.908499326	0.29113355	0.337072419	0.336664514	1.273722944	0.144264822	0.215194453	0.187524671	1.655193354
BOK-AS1	0	0	0	0	0	0	0	0	0	0	0	0	0	0	0	0	0	0	0	0	0	0.025045797	0	0	0	0	0	0	0	0	0	0	0	0	0	0	0	0	0	0	0	0	0	0	0	0	0	0	0
SNORA70E	0	0	0	0	0	0	0	0	0	0	0	0	0	0	0	0	0	0	0	0	0	0	0	0	0	0.430806358	0	0	0	0	0	0	0	0	0	0	0	0	0	0	0	0	0	0	0	0	0	0	0
NPPA-AS1	0	0.156154473	0.387162253	0.035008845	0.133854446	0.072788293	0.016658827	0.107289828	0.024677633	0	0.071897908	0.097687319	0.236362227	0.173060534	0.325889078	0.146978513	0.02293516	0.178484402	0.129517433	0.097816401	0.073883605	0.450405432	0.280528827	0.33293504	0.184521084	0.190716462	0.1625457	0.331646788	0.3023045	0.246298143	0.031622775	0.04567671	0.069940465	0.20270463	0.049537668	0.027406143	0.059163551	0.238789475	0.237845149	0.267854257	0.08507583	0.109213556	0.029234889	0.154124745	0.337219736	0.14579217	0.063322384	0	0.265669352
MIR181A2HG	0	0	0	0.046955554	0	0	0	0	0	0	0	0	0.067573296	0	0	0	0	0	0	0	0	0	0	0	0.037384698	0	0	0	0.080090822	0	0	0	0	0	0	0	0	0	0	0	0	0	0	0	0	0	0	0	0
BACE1-AS	0.619941174	1.314987819	1.44940707	0.596054888	1.232592488	0.978175493	0.787142523	0.751344167	0.78126091	0.845392649	1.187184312	0.640910336	1.000759414	0.750649627	0.832101464	0.846181891	0.519909961	0.970840926	0.856341935	0.685966634	1.008849103	1.273388355	1.403753891	1.233604328	1.149158454	0.720339239	0.581851399	1.054186594	0.613193986	1.054493234	1.335212398	0.4874547	1.151059763	0.640204362	0.877107999	1.320678928	1.112680547	1.11247608	1.519248912	1.155427536	0.516153369	0.942072555	1.389631192	0.711373246	1.011200936	0.762179631	0.766273522	0.664145238	1.099640808
GRIK1-AS2	0.741088412	0.207805095	1.223427629	0.76880679	0.86383689	1.402251555	0.050993826	0.946174531	0.247391295	0.702576992	1.001831563	0.44541909	0.633641234	0.745732359	1.671137045	0.387922557	0.456607995	1.144804584	0.936961411	1.035899402	0.792866263	0.298339957	0.414094402	0.634902676	1.411692621	0.802644938	0.396896822	0.848508179	0.373425156	0.502333118	0.228517981	0.13704364	0.501289927	0.302946924	1.217647284	1.322000589	0.964209457	1.276158967	0.444559744	0.643198628	0.956705816	0.383518649	0.91671971	0.866539213	1.274988204	0.436108247	0.448764428	0.791809571	0.922053224
PARP2	4.420354206	5.384700764	3.95600891	4.93652785	4.494791719	4.721261786	4.094934546	4.034063165	3.395424551	3.673402459	4.151501557	3.846935749	4.366297796	4.868570642	5.419517913	5.424376549	4.49888651	4.197570026	3.919880936	4.067592973	3.983961606	4.619651364	4.344677434	4.418015277	4.190832503	4.282008597	4.339892113	3.882806966	4.190154195	5.352500051	4.614626727	4.099313527	4.130850323	3.902504546	3.929254679	4.477746655	4.103780089	3.745495266	5.093023578	3.883604472	4.649684238	4.190164482	6.375932501	4.285005332	4.692508187	5.087201951	3.893170623	4.529430238	3.773484203
ZBED6	6.322512214	5.293954595	5.560185744	5.357226094	5.566018187	5.282145756	5.094043401	5.089994563	4.317598384	5.746964419	5.414936749	4.987881371	5.59119651	5.036686984	5.39893295	5.671712233	5.758101278	5.026109996	4.909760351	4.822611582	5.049229472	5.398210373	5.696770506	5.045915455	5.525804811	5.373049981	5.520144756	4.938691005	4.811203408	5.393575693	5.038740033	5.165983356	4.508943652	5.074254144	5.513483029	5.939097936	5.774167343	5.783814274	4.838430045	5.605729001	5.181357675	4.996090317	4.945875637	5.259761629	5.583635417	5.153789736	4.677576949	5.409259941	4.441031794
PARP3	1.340529042	2.686432127	1.774592932	1.47829113	3.26915456	1.776449764	3.069316303	2.330437709	2.268708544	1.880107534	2.086919015	1.35273193	3.129419959	1.282271445	0.700349443	1.127103677	3.106779242	1.936232256	2.135419886	2.227839325	1.850982846	1.997312476	1.329200511	2.319558999	1.28404444	2.223850389	1.601073683	2.315981287	1.55504326	2.126888187	2.503961576	2.08955399	1.838435	1.621732474	1.767434317	2.462759002	1.536929347	1.998764149	1.503926729	2.258241057	2.389390865	2.095212332	1.764150256	2.972816883	2.052757764	1.790546636	1.80458198	1.963558449	1.877785102
CDH6	1.096379993	1.585210983	2.993801801	0.787734322	2.289782783	2.580638534	1.471118905	1.614553213	1.191962956	2.32736851	2.005574866	1.887949452	1.489965586	0.722123241	0.960921449	1.086109833	1.770307298	1.82412151	3.107427762	0.756366916	2.049919393	2.795226948	2.154658772	2.369680195	4.905465721	2.331723722	1.397978423	1.809739029	0.897598464	2.11872183	1.78096352	2.351712502	1.084868375	2.03816045	1.210472624	2.417805258	1.163015513	0.988628204	1.570742989	4.670005305	0.356520561	1.844925018	1.14190582	2.081524587	1.505921206	0.768946028	3.419693103	2.973780119	1.413328936
TOM1L1	2.648123679	4.056511038	3.559441589	3.15098691	3.510945022	3.432543043	4.01429052	4.276825834	3.407664015	3.904667972	4.098108607	3.078800169	4.49301088	3.336054974	3.013559166	3.323084834	3.19304741	2.33693105	3.800967137	1.838053836	2.714836335	4.013764305	3.951989157	3.089438801	3.809493268	3.784295414	2.773081049	3.774608444	2.991206244	4.265496735	4.012763046	3.415350471	3.69321372	2.49687141	2.939316145	4.012250319	3.00259348	2.387123727	3.664922929	3.352482396	3.952648787	4.152876874	4.283760112	3.998374127	3.906619965	3.504965401	3.611302024	4.234026248	4.124305286
LOC100419170	0.054510797	0.108724644	0	0.057091702	0	0	0	0.052422364	0.130281202	0.017675588	0.039828122	0.018338156	0.027866606	0.014317501	0.03441919	0.012057725	0.037500624	0.006490229	0.021054402	0.098221572	0	0.006878427	0.007689889	0.025417256	0.0750343	0.043999333	0.078605752	0	0	0.102523532	0	0.016848982	0.007830049	0.039202271	0.119173617	0.037401864	0.116473621	0.04205748	0.06913894	0.086903103	0.019075478	0.097614002	0.031998488	0.012673176	0.16719707	0.070292424	0.01762193	0	0.055969075
LOC100419583	0	0.065225318	0	0.097022236	0.132443075	0.029892134	0.013494355	0.033406526	0	0	0	0.040321989	0.0808182	0.062392944	0.038082319	0.05268225	0.055055068	0.146082833	0	0.066679466	0.060072204	0.010148726	0.088352119	0.09171441	0.05579089	0.032625022	0	0.019974634	0	0.03577206	0	0.012462928	0	0.05753753	0.040213953	0.076303195	0.094566817	0.02086119	0.061440754	0	0.096006871	0.088998886	0	0	0.098988053	0	0.025954418	0.029486219	0
DBET	0	0	0	0	0	0	0	0	0	0	0	0	0	0	0	0	0	0	0	0	0	0	0	0	0	0	0	0	0	0	0	0	0	0	0	0	0	0	0	0	0	0	0	0	0	0	0	0	0
ZNF33BP1	0	0.027413076	0.058419369	0.02359295	0.041248692	0	0.044300604	0	0	0	0	0.044534171	0.034073089	0	0.04206393	0.029372971	0	0.015854177	0	0	0.050008942	0.066054088	0.018773455	0.031084069	0	0.10553558	0	0.096792056	0	0.058874532	0	0	0	0.032103894	0	0.089994093	0	0	0.034302235	0.043249405	0	0.037583715	0.114294213	0.030862826	0.055581842	0	0	0.024503113	0.081566332
HMGXB4	2.552377444	3.085402878	2.891427998	2.179383009	2.443346374	2.123302368	2.361620206	2.242612942	1.584496556	1.994178369	2.501203817	2.242723078	2.749785853	2.297536195	2.651524487	2.853680353	2.359503244	2.093156795	2.242950959	2.162398726	1.960531182	2.241510526	2.356773397	2.049650029	2.718297145	1.967451714	1.907897518	2.429355581	2.741834596	2.627586496	1.92984285	2.851803833	2.366543325	2.408996201	2.196317258	2.71406246	2.827034308	1.974078172	3.00306869	2.250540866	3.015767656	2.060587907	2.288453549	2.47454345	2.771550819	2.67462233	2.197302174	2.618517445	2.489267381
LOC100420587	0	0.074728267	0	0	0	0	0	0	0	0	0	0	0.066686346	0	0	0.057576372	0	0	0	0.052813788	0	0	0	0	0	0	0	0.026184495	0	0.007908602	0	0	0	0	0	0	0	0	0	0.017278087	0	0	0	0	0	0	0	0	0
FAM21EP	0	0.245434889	0.098284651	0.026803396	0.125275502	0.055897873	0.456693743	0.189009748	0.037511758	0.130257759	0.090877024	0.203561465	0.267665956	0.170050211	0.171442982	0.065967753	0.03487397	0.421504191	0.167264998	0.03812495	0.084300416	0.137382387	0.218922378	0.245838901	0.209446385	0	0.073172052	0.259795861	0.11222487	0.077611146	0.326284418	0.023428164	0.313482197	0.018344126	0.21414422	0.131152186	0.291261922	0.132503234	0.076876812	0.096563495	0.425637469	0.032120244	0.443020079	0.302910991	0.113567383	0.01663532	0.095599807	0.221068454	0.247853987
LOC100421746	0	0	0	0	0	0	0	0	0	0	0	0	0	0	0	0	0	0.373011708	0	0	0	0.675414814	0	0	0	0	0	0	0	0	0	0	0.473531502	0	0	0	0	0	0	0	0.056015307	0	0	0	0	0	0	0	0
LOC100422212	0	0	0	0	0	0	0	0	0	0	0	0	0	0	0	0	0	0	0	0	0	0	0	0	0	0	0	0	0	0	0	0	0	0	0	0	0	0	0	0	0	0	0	0	0	0	0	0	0
LOC100422556	0	0	0	0	0	0	0	0	0	0	0	0	0	0	0	0	0	0	0	0	0	0	0	0	0	0	0	0	0	0	0	0	0	0	0	0	0	0	0	0	0	0	0	0	0	0	0	0	0
LOC100422558	0.291382086	0.737482183	0.371859545	0.40692965	1.050980526	0.55268922	0.839039029	0.452816508	0.253692578	0.603551253	0.39654041	0.701141932	0.316853591	0.596513483	0.991450832	0.441194967	0.458539574	0.216121163	0.583450506	0.369167979	0.170536294	0.464279077	0.664507231	0.755925444	0.445736703	0.124323613	0.844459111	0.328843901	0.633230245	0.626039223	0.809523671	0.302505288	0.630659093	0.591668289	0.620664581	0.949485323	0.559634806	0.635992616	0.307745146	0.444530063	0.581493648	0.470934358	0.918961625	0.699490263	0.837243634	0.303079009	0.520579064	0.512539769	0.763337879
LOC100422737	0	0	0	0	0	0	0	0	0	0	0	0	0	0	0	0	0	0	0	0	0	0	0	0	0	0	0	0	0	0	0	0	0	0	0	0	0	0	0	0	0	0	0	0	0	0	0	0	0
MIR1273C	0	0	0	0	0	0	0	0	0	0	0	0	0	0	0	0	0	0	0	0	0	0	0	0	0	0	0	0	0	0	0	0	0	0	0	0	0	0	0	0	0	0	0	0	0	0	0	0	0
MIR4300	0	0	0	0	0	0	0	0	0	0	0	0	0	0	0	0	0	0	0	0	0	0	0	0	0	0	0	0	0	0	0	0	0	0	0	0	0	0	0	0	0	0	0	0	0	0	0	0	0
MIR3128	0	0	0	0	0	0	0	0	0	0	0	0	0	0	0	0	0	0	0	0	0	0	0	0	0	0	0	0	0	0	0	0	0	0	0	0	0	0	0	0	0	0	0	0	0	0	0	0	0
MIR3160-2	0	0	0	0	0	0	0	0	0	0	0	0	0	0	0	0	0	0	0	0	0	0	0	0	0	0	0	0	0	0	0	0	0	0	0	0	0	0	0	0	0	0	0	0	0	0	0	0	0
MIR4274	0	0	0	0	0	0	0	0	0	0	0	0	0	0	0	0	0	0	0	0	0	0	0	0	0	0	0	0	0	0	0	0	0	0	0	0	0	0	0	0	0	0	0	0	0	0	0	0	0
MIR3160-1	0	0	0	0	0	0	0	0	0	0	0	0	0	0	0	0	0	0	0	0	0	0	0	0	0	0	0	0	0	0	0	0	0	0	0	0	0	0	0	0	0	0	0	0	0	0	0	0	0
MIR4287	0	0	0	0	0	0	0	0	0	0	0	0	0	0	0	0	0	0	0	0	0	0	0	0	0	0	0	0	0	0	0	0	0	0	0	0	0	0	0	0	0	0	0	0	0	0	0	0	0
MIR4319	0	0	0	0	0	0	0	0	0	0	0	0	0	0	0	0	0	0	0	0	0	0	0	0	0	0	0	0	0	0	0	0	0	0	0	0	0	0	0	0	0	0	0	0	0	0	0	0	0
MIR3171	0	0	0	0	0	0	0	0	0	0	0	0	0	0	0	0	0	0	0	0	0	0	0	0	0	0	0	0	0	0	0	0	0	0	0	0	0	0	0	0	0	0	0	0	0	0	0	0	0
MIR1302-9	0	0	0	0	0	0	0	0	0	0	0	0	0	0	0	0	0	0	0	0	0	0	0	0	0	0	0	0	0	0	0	0	0	0	0	0	0	0	0	0	0	0	0	0	0	0	0	0	0
MIR3191	0	0	0	0	0	0	0	0	0	0	0	0	0	0	0	0	0	0	0	0	0	0	0	0	0	0	0	0	0	0	0	0	0	0	0	0	0	0	0	0	0	0	0	0	0	0	0	0	0
MIR3188	0	0	0	0	0	0	0	0	0	0	0	0	0	0	0	0	0	0	0	0	0	0	0	0	0	0	0	0	0	0	0	0	0	0	0	0	0	0	0	0	0	0	0	0	0	0	0	0	0
MIR1302-10	0	0	0	0	0	0	0	0	0	0	0	0	0	0	0	0	0	0	0	0	0	0	0	0	0	0	0	0	0	0	0	0	0	0	0	0	0	0	0	0	0	0	0	0	0	0	0	0	0
MIR3183	0	0	0	0	0	0	0	0	0	0	0	0	0	0	0	0	0	0	0	0	0	0	0	0	0	0	0	0	0	0	0	0	0	0	0	0	0	0	0	0	0	0	0	0	0	0	0	0	0
MIR3180-3	0	0	0	0	0	0	0	0	0	0	0	0	0	0	0	0	0	0	0	0	0	0	0	0	0	0	0	0	0	0	0	0	0	0	0	0	0	0	0	0	0	0	0	0	0	0	0	0	0
MIR1193	0	0	0	0	0	0	0	0	0	0	0	0	0	0	0	0	0	0	0	0	0	0	0	0	0	0	0	0	0	0	0	0	0	0	0	0	0	0	0	0	0	0	0	0	0	0	0	0	0
MIR3195	0	0	0	0	0	0	0	0	0	0	0	0	0	0	0	0	0	0	0	0	0	0	0	0	0	0	0	0	0	0	0	0	0	0	0	0	0	0	0	0	0	0	0	0	0	0	0	0	0
MIR3119-1	0	0	0	0	0	0	0	0	0	0	0	0	0	0	0	0	0	0	0	0	0	0	0	0	0	0	0	0	0	0	0	0	0	0	0	0	0	0	0	0	0	0	0	0	0	0	0	0	0
MIR4317	0	0	0	0	0	0	0	0	0	0	0	0	0	0	0	0	0	0	0	0	0	0	0	0	0	0	0	0	0	0	0	0	0	0	0	0	0	0	0	0	0	0	0	0	0	0	0	0	0
MIR3174	0	0	0	0	0	0	0	0	0	0	0	0	0	0	0	0	0	0	0	0	0	0	0	0	0	0	0	0	0	0	0	0	0	0	0	0	0	0	0	0	0	0	0	0	0	0	0	0	0
MIR3074	0	0	0	0	0	0	0	0	0	0	0	0	0	0	0	0	0	0	0	0	0	0	0	0	0	0	0	0	0	0	0	0	0	0	0	0	0	0	0	0	0	0	0	0	0	0	0	0	0
MIR4293	0	0	0	0	0	0	0	0	0	0	0	0	0	0	0	0	0	0	0	0	0	0	0	0	0	0	0	0	0	0	0	0	0	0	0	0	0	0	0	0	0	0	0	0	0	0	0	0	0
MIR3118-3	0	0	0	0	0	0	0	0	0	0	0	0	0	0	0	0	0	0	0	0	0	0	0	0	0	0	0	0	0	0	0	0	0	0	0	0	0	0	0	0	0	0	0	0	0	0	0	0	0
MIR1233-2	0	0	0	0	0	0	0	0	0	0	0	0	0	0	0	0	0	0	0	0	0	0	0	0	0	0	0	0	0	0	0	0	0	0	0	0	0	0	0	0	0	0	0	0	0	0	0	0	0
MIR3164	0	0	0	0	0	0	0	0	0	0	0	0	0	0	0	0	0	0	0	0	0	0	0	0	0	0	0	0	0	0	0	0	0	0	0	0	0	0	0	0	0	0	0	0	0	0	0	0	0
MIR514B	0	0	0	0	0	0	0	0	0	0	0	0	0	0	0	0	0	0	0	0	0	0	0	0	0	0	0	0	0	0	0	0	0	0	0	0	0	0	0	0	0	0	0	0	0	0	0	0	0
MIR4283-2	0	0	0	0	0	0	0	0	0	0	0	0	0	0	0	0	0	0	0	0	0	0	0	0	0	0	0	0	0	0	0	0	0	0	0	0	0	0	0	0	0	0	0	0	0	0	0	0	0
MIR548T	0	0	0	0	0	0	0	0	0	0	0	0	0	0	0	0	0	0	0	0	0	0	0	0	0	0	0	0	0	0	0	0	0	0	0	0	0	0	0	0	0	0	0	0	0	0	0	0	0
MIR548V	0	0	0	0	0	0	0	0	0	0	0	0	0	0	0	0	0	0	0	0	0	0	0	0	0	0	0	0	0	0	0	0	0	0	0	0	0	0	0	0	0	0	0	0	0	0	0	0	0
MIR4316	0	0	0	0	0	0	0	0	0	0	0	0	0	0	0	0	0	0	0	0	0	0	0	0	0	0	0	0	0	0	0	0	0	0	0	0	0	0	0	0	0	0	0	0	0	0	0	0	0
MIR4259	0	0	0	0	0	0	0	0	0	0	0	0	0	0	0	0	0	0	0	0	0	0	0	0	0	0	0	0	0	0	0	0	0	0	0	0	0	0	0	0	0	0	0	0	0	0	0	0	0
MIR3182	0	0	0	0	0	0	0	0	0	0	0	0	0	0	0	0	0	0	0	0	0	0	0	0	0	0	0	0	0	0	0	0	0	0	0	0	0	0	0	0	0	0	0	0	0	0	0	0	0
MIR3187	0	0	0	0	0	0	0	0	0	0	0	0	0	0	0	0	0	0	0	0	0	0	0	0	0	0	0	0	0	0	0	0	0	0	0	0	0	0	0	0	0	0	0	0	0	0	0	0	0
MIR4301	0	0	0	0	0	0	0	0	0	0	0	0	0	0	0	0	0	0	0	0	0	0	0	0	0	0	0	0	0	0	0	0	0	0	0	0	0	0	0	0	0	0	0	0	0	0	0	0	0
MIR3123	0	0	0	0	0	0	0	0	0	0	0	0	0	0	0	0	0	0	0	0	0	0	0	0	0	0	0	0	0	0	0	0	0	0	0	0	0	0	0	0	0	0	0	0	0	0	0	0	0
MIR4318	0	0	0	0	0	0	0	0	0	0	0	0	0	0	0	0	0	0	0	0	0	0	0	0	0	0	0	0	0	0	0	0	0	0	0	0	0	0	0	0	0	0	0	0	0	0	0	0	0
MIR4285	0	0	0	0	0	0	0	0	0	0	0	0	0	0	0	0	0	0	0	0	0	0	0	0	0	0	0	0	0	0	0	0	0	0	0	0	0	0	0	0	0	0	0	0	0	0	0	0	0
MIR3136	0	0	0	0	0	0	0	0	0	0	0	0	0	0	0	0	0	0	0	0	0	0	0	0	0	0	0	0	0	0	0	0	0	0	0	0	0	0	0	0	0	0	0	0	0	0	0	0	0
MIR4292	0	0	0	0	0	0	0	0	0	0	0	0	0	0	0	0	0	0	0	0	0	0	0	0	0	0	0	0	0	0	0	0	0	0	0	0	0	0	0	0	0	0	0	0	0	0	0	0	0
MIR4306	0	0	0	0	0	0	0	0	0	0	0	0	0	0	0	0	0	0	0	0	0	0	0	0	0	0	0	0	0	0	0	0	0	0	0	0	0	0	0	0	0	0	0	0	0	0	0	0	0
MIR548S	0	0	0	0	0	0	0	0	0	0	0	0	0	0	0	0	0	0	0	0	0	0	0	0	0	0	0	0	0	0	0	0	0	0	0	0	0	0	0	0	0	0	0	0	0	0	0	0	0
MIR4265	0	0	0	0	0	0	0	0	0	0	0	0	0	0	0	0	0	0	0	0	0	0	0	0	0	0	0	0	0	0	0	0	0	0	0	0	0	0	0	0	0	0	0	0	0	0	0	0	0
MIR544B	0	0	0	0	0	0	0	0	0	0	0	0	0	0	0	0	0	0	0	0	0	0	0	0	0	0	0	0	0	0	0	0	0	0	0	0	0	0	0	0	0	0	0	0	0	0	0	0	0
MIR4320	0	0	0	0	0	0	0	0	0	0	0	0	0	0	0	0	0	0	0	0	0	0	0	0	0	0	0	0	0	0	0	0	0	0	0	0	0	0	0	0	0	0	0	0	0	0	0	0	0
MIR3115	0	0	0	0	0	0	0	0	0	0	0	0	0	0	0	0	0	0	0	0	0	0	0	0	0	0	0	0	0	0	0	0	0	0	0	0	0	0	0	0	0	0	0	0	0	0	0	0	0
MIR378C	0	0	0	0	0	0	0	0	0	0	0	0	0	0	0	0	0	0	0	0	0	0	0	0	0	0	0	0	0	0	0	0	0	0	0	0	0	0	0	0	0	0	0	0	0	0	0	0	0
MIR4270	0	0	0	0	0	0	0	0	0	0	0	0	0	0	0	0	0	0	0	0	0	0	0	0	0	0	0	0	0	0	0	0	0	0	0	0	0	0	0	0	0	0	0	0	0	0	0	0	0
MIR3152	0	0	0	0	0	0	0	0	0	0	0	0	0	0	0	0	0	0	0	0	0	0	0	0	0	0	0	0	0	0	0	0	0	0	0	0	0	0	0	0	0	0	0	0	0	0	0	0	0
MIR3180-1	0	0	0	0	0	0	0	0	0	0	0	0	0	0	0	0	0	0	0	0	0	0	0	0	0	0	0	0	0	0	0	0	0	0	0	0	0	0	0	0	0	0	0	0	0	0	0	0	0
MIR3117	0	0	0	0	0	0	0	0	0	0	0	0	0	0	0	0	0	0	0	0	0	0	0	0	0	0	0	0	0	0	0	0	0	0	0	0	0	0	0	0	0	0	0	0	0	0	0	0	0
MIR1244-3	0	0	0	0	0	0	0	0	0	0	0	0	0	0	0	0	0	0	0	0	0	0	0	0	0	0	0	0	0	0	0	0	0	0	0	0	0	0	0	0	0	0	0	0	0	0	0	0	0
MIR4297	0	0	0	0	0	0	0	0	0	0	0	0	0	0	0	0	0	0	0	0	0	0	0	0	0	0	0	0	0	0	0	0	0	0	0	0	0	0	0	0	0	0	0	0	0	0	0	0	0
MIR4279	0	0	0	0	0	0	0	0	0	0	0	0	0	0	0	0	0	0	0	0	0	0	0	0	0	0	0	0	0	0	0	0	0	0	0	0	0	0	0	0	0	0	0	0	0	0	0	0	0
MIR3192	0	0	0	0	0	0	0	0	0	0	0	0	0	0	0	0	0	0	0	0	0	0	0	0	0	0	0	0	0	0	0	0	0	0	0	0	0	0	0	0	0	0	0	0	0	0	0	0	0
MIR3148	0	0	0	0	0	0	0	0	0	0	0	0	0	0	0	0	0	0	0	0	0	0	0	0	0	0	0	0	0	0	0	0	0	0	0	0	0	0	0	0	0	0	0	0	0	0	0	0	0
MIR3202-2	0	0	0	0	0	0	0	0	0	0	0	0	0	0	0	0	0	0	0	0	0	0	0	0	0	0	0	0	0	0	0	0	0	0	0	0	0	0	0	0	0	0	0	0	0	0	0	0	0
MIR3168	0	0	0	0	0	0	0	0	0	0	0	0	0	0	0	0	0	0	0	0	0	0	0	0	0	0	0	0	0	0	0	0	0	0	0	0	0	0	0	0	0	0	0	0	0	0	0	0	0
MIR3124	0	0	0	0	0	0	0	0	0	0	0	0	0	0	0	0	0	0	0	0	0	0	0	0	0	0	0	0	0	0	0	0	0	0	0	0	0	0	0	0	0	0	0	0	0	0	0	0	0
MIR3162	0	0	0	0	0	0	0	0	0	0	0	0	0	0	0	0	0	0	0	0	0	0	0	0	0	0	0	0	0	0	0	0	0	0	0	0	0	0	0	0	0	0	0	0	0	0	0	0	0
MIR3170	0	0	0	0	0	0	0	0	0	0	0	0	0	0	0	0	0	0	0	0	0	0	0	0	0	0	0	0	0	0	0	0	0	0	0	0	0	0	0	0	0	0	0	0	0	0	0	0	0
MIR3120	0	0	0	0	0	0	0	0	0	0	0	0	0	0	0	0	0	0	0	0	0	0	0	0	0	0	0	0	0	0	0	0	0	0	0	0	0	0	0	0	0	0	0	0	0	0	0	0	0
MIR4325	0	0	0	0	0	0	0	0	0	0	0	0	0	0	0	0	0	0	0	0	0	0	0	0	0	0	0	0	0	0	0	0	0	0	0	0	0	0	0	0	0	0	0	0	0	0	0	0	0
MIR548U	0	0	0	0	0	0	0	0	0	0	0	0	0	0	0	0	0	0	0	0	0	0	0	0	0	0	0	0	0	0	0	0	0	0	0	0	0	0	0	0	0	0	0	0	0	0	0	0	0
MIR1244-2	0	0	0	0	0	0	0	0	0	0	0	0	0	0	0	0	0	0	0	0	0	0	0	0	0	0	0	0	0	0	0	0	0	0	0	0	0	0	0	0	0	0	0	0	0	0	0	0	0
MIR3179-2	0	0	0	0	0	0	0	0	0	0	0	0	0	0	0	0	0	0	0	0	0	0	0	0	0	0	0	0	0	0	0	0	0	0	0	0	0	0	0	0	0	0	0	0	0	0	0	0	0
MIR4280	0	0	0	0	0	0	0	0	0	0	0	0	0	0	0	0	0	0	0	0	0	0	0	0	0	0	0	0	0	0	0	0	0	0	0	0	0	0	0	0	0	0	0	0	0	0	0	0	0
MIR4264	0	0	0	0	0	0	0	0	0	0	0	0	0	0	0	0	0	0	0	0	0	0	0	0	0	0	0	0	0	0	0	0	0	0	0	0	0	0	0	0	0	0	0	0	0	0	0	0	0
MIR3194	0	0	0	0	0	0	0	0	0	0	0	0	0	0	0	0	0	0	0	0	0	0	0	0	0	0	0	0	0	0	0	0	0	0	0	0	0	0	0	0	0	0	0	0	0	0	0	0	0
MIR4327	0	0	0	0	0	0	0	0	0	0	0	0	0	0	0	0	0	0	0	0	0	0	0	0	0	0	0	0	0	0	0	0	0	0	0	0	0	0	0	0	0	0	0	0	0	0	0	0	0
MIR3157	0	0	0	0	0	0	0	0	0	0	0	0	0	0	0	0	0	0	0	0	0	0	0	0	0	0	0	0	0	0	0	0	0	0	0	0	0	0	0	0	0	0	0	0	0	0	0	0	0
MIR3154	0	0	0	0	0	0	0	0	0	0	0	0	0	0	0	0	0	0	0	0	0	0	0	0	0	0	0	0	0	0	0	0	0	0	0	0	0	0	0	0	0	0	0	0	0	0	0	0	0
MIR4260	0	0	0	0	0	0	0	0	0	0	0	0	0	0	0	0	0	0	0	0	0	0	0	0	0	0	0	0	0	0	0	0	0	0	0	0	0	0	0	0	0	0	0	0	0	0	0	0	0
MIR4294	0	0	0	0	0	0	0	0	0	0	0	0	0	0	0	0	0	0	0	0	0	0	0	0	0	0	0	0	0	0	0	0	0	0	0	0	0	0	0	0	0	0	0	0	0	0	0	0	0
MIR3140	0	0	0	0	0	0	0	0	0	0	0	0	0	0	0	0	0	0	0	0	0	0	0	0	0	0	0	0	0	0	0	0	0	0	0	0	0	0	0	0	0	0	0	0	0	0	0	0	0
MIR4302	0	0	0	0	0	0	0	0	0	0	0	0	0	0	0	0	0	0	0	0	0	0	0	0	0	0	0	0	0	0	0	0	0	0	0	0	0	0	0	0	0	0	0	0	0	0	0	0	0
MIR4255	0	0	0	0	0	0	0	0	0	0	0	0	0	0	0	0	0	0	0	0	0	0	0	0	0	0	0	0	0	0	0	0	0	0	0	0	0	0	0	0	0	0	0	0	0	0	0	0	0
MIR3190	0	0	0	0	0	0	0	0	0	0	0	0	0	0	0	0	0	0	0	0	0	0	0	0	0	0	0	0	0	0	0	0	0	0	0	0	0	0	0	0	0	0	0	0	0	0	0	0	0
MIR3158-1	0	0	0	0	0	0	0	0	0	0	0	0	0	0	0	0	0	0	0	0	0	0	0	0	0	0	0	0	0	0	0	0	0	0	0	0	0	0	0	0	0	0	0	0	0	0	0	0	0
MIR3135A	0	0	0	0	0	0	0	0	0	0	0	0	0	0	0	0	0	0	0	0	0	0	0	0	0	0	0	0	0	0	0	0	0	0	0	0	0	0	0	0	0	0	0	0	0	0	0	0	0
MIR3116-1	0	0	0	0	0	0	0	0	0	0	0	0	0	0	0	0	0	0	0	0	0	0	0	0	0	0	0	0	0	0	0	0	0	0	0	0	0	0	0	0	0	0	0	0	0	0	0	0	0
MIR4288	0	0	0	0	0	0	0	0	0	0	0	0	0	0	0	0	0	0	0	0	0	0	0	0	0	0	0	0	0	0	0	0	0	0	0	0	0	0	0	0	0	0	0	0	0	0	0	0	0
MIR3193	0	0	0	0	0	0	0	0	0	0	0	0	0	0	0	0	0	0	0	0	0	0	0	0	0	0	0	0	0	0	0	0	0	0	0	0	0	0	0	0	0	0	0	0	0	0	0	0	0
MIR4311	0	0	0	0	0	0	0	0	0	0	0	0	0	0	0	0	0	0	0	0	0	0	0	0	0	0	0	0	0	0	0	0	0	0	0	0	0	0	0	0	0	0	0	0	0	0	0	0	0
MIR3156-2	0	0	0	0	0	0	0	0	0	0	0	0	0	0	0	0	0	0	0	0	0	0	0	0	0	0	0	0	0	0	0	0	0	0	0	0	0	0	0	0	0	0	0	0	0	0	0	0	0
MIR3129	0	0	0	0	0	0	0	0	0	0	0	0	0	0	0	0	0	0	0	0	0	0	0	0	0	0	0	0	0	0	0	0	0	0	0	0	0	0	0	0	0	0	0	0	0	0	0	0	0
MIR4295	0	0	0	0	0	0	0	0	0	0	0	0	0	0	0	0	0	0	0	0	0	0	0	0	0	0	0	0	0	0	0	0	0	0	0	0	0	0	0	0	0	0	0	0	0	0	0	0	0
MIR2861	0	0	0	0	0	0	0	0	0	0	0	0	0	0	0	0	0	0	0	0	0	0	0	0	0	0	0	0	0	0	0	0	0	0	0	0	0	0	0	0	0	0	0	0	0	0	0	0	0
MIR500B	0	0	0	0	0	0	0	0	0	0	0	0	0	0	0	0	0	0	0	0	0	0	0	0	0	0	0	0	0	0	0	0	0	0	0	0	0	0	0	0	0	0	0	0	0	0	0	0	0
MIR3200	0	0	0	0	0	0	0	0	0	0	0	0	0	0	0	0	0	0	0	0	0	0	0	0	0	0	0	0	0	0	0	0	0	0	0	0	0	0	0	0	0	0	0	0	0	0	0	0	0
MIR320E	0	0	0	0	0	0	0	0	0	0	0	0	0	0	0	0	0	0	0	0	0	0	0	0	0	0	0	0	0	0	0	0	0	0	0	0	0	0	0	0	0	0	0	0	0	0	0	0	0
MIR4253	0	0	0	0	0	0	0	0	0	0	0	0	0	0	0	0	0	0	0	0	0	0	0	0	0	0	0	0	0	0	0	0	0	0	0	0	0	0	0	0	0	0	0	0	0	0	0	0	0
MIR3065	0	0	0	0	0	0	0	0	0	0	0	0	0	0	0	0	0	0	0	0	0	0	0	0	0	0	0	0	0	0	0	0	0	0	0	0	0	0	0	0	0	0	0	0	0	0	0	0	0
MIR3201	0	0	0	0	0	0	0	0	0	0	0	0	0	0	0	0	0	0	0	0	0	0	0	0	0	0	0	0	0	0	0	0	0	0	0	0	0	0	0	0	0	0	0	0	0	0	0	0	0
MIR4283-1	0	0	0	0	0	0	0	0	0	0	0	0	0	0	0	0	0	0	0	0	0	0	0	0	0	0	0	0	0	0	0	0	0	0	0	0	0	0	0	0	0	0	0	0	0	0	0	0	0
MIR3167	0	0	0	0	0	0	0	0	0	0	0	0	0	0	0	0	0	0	0	0	0	0	0	0	0	0	0	0	0	0	0	0	0	0	0	0	0	0	0	0	0	0	0	0	0	0	0	0	0
MIR1302-11	0	0	0	0	0	0	0	0	0	0	0	0	0	0	0	0	0	0	0	0	0	0	0	0	0	0	0	0	0	0	0	0	0	0	0	0	0	0	0	0	0	0	0	0	0	0	0	0	0
MIR548X	0	0	0	0	0	0	0	0	0	0	0	0	0	0	0	0	0	0	0	0	0	0	0	0	0	0	0	0	0	0	0	0	0	0	0	0	0	0	0	0	0	0	0	0	0	0	0	0	0
MIR3149	0	0	0	0	0	0	0	0	0	0	0	0	0	0	0	0	0	0	0	0	0	0	0	0	0	0	0	0	0	0	0	0	0	0	0	0	0	0	0	0	0	0	0	0	0	0	0	0	0
MIR1972-2	0	0	0	0	0	0	0	0	0	0	0	0	0	0	0	0	0	0	0	0	0	0	0	0	0	0	0	0	0	0	0	0	0	0	0	0	0	0	0	0	0	0	0	0	0	0	0	0	0
MIR548W	0	0	0	0	0	0	0	0	0	0	0	0	0	0	0	0	0	0	0	0	0	0	0	0	0	0	0	0	0	0	0	0	0	0	0	0	0	0	0	0	0	0	0	0	0	0	0	0	0
MIR4303	0	0	0	0	0	0	0	0	0	0	0	0	0	0	0	0	0	0	0	0	0	0	0	0	0	0	0	0	0	0	0	0	0	0	0	0	0	0	0	0	0	0	0	0	0	0	0	0	0
MIR4322	0	0	0	0	0	0	0	0	0	0	0	0	0	0	0	0	0	0	0	0	0	0	0	0	0	0	0	0	0	0	0	0	0	0	0	0	0	0	0	0	0	0	0	0	0	0	0	0	0
MIR3137	0	0	0	0	0	0	0	0	0	0	0	0	0	0	0	0	0	0	0	0	0	0	0	0	0	0	0	0	0	0	0	0	0	0	0	0	0	0	0	0	0	0	0	0	0	0	0	0	0
MIR4291	0	0	0	0	0	0	0	0	0	0	0	0	0	0	0	0	0	0	0	0	0	0	0	0	0	0	0	0	0	0	0	0	0	0	0	0	0	0	0	0	0	0	0	0	0	0	0	0	0
MIR3127	0	0	0	0	0	0	0	0	0	0	0	0	0	0	0	0	0	0	0	0	0	0	0	0	0	0	0	0	0	0	0	0	0	0	0	0	0	0	0	0	0	0	0	0	0	0	0	0	0
MIR4261	0	0	0	0	0	0	0	0	0	0	0	0	0	0	0	0	0	0	0	0	0	0	0	0	0	0	0	0	0	0	0	0	0	0	0	0	0	0	0	0	0	0	0	0	0	0	0	0	0
MIR4330	0	0	0	0	0	0	0	0	0	0	0	0	0	0	0	0	0	0	0	0	0	0	0	0	0	0	0	0	0	0	0	0	0	0	0	0	0	0	0	0	0	0	0	0	0	0	0	0	0
MIR4304	0	0	0	0	0	0	0	0	0	0	0	0	0	0	0	0	0	0	0	0	0	0	0	0	0	0	0	0	0	0	0	0	0	0	0	0	0	0	0	0	0	0	0	0	0	0	0	0	0
MIR4328	0	0	0	0	0	0	0	0	0	0	0	0	0	0	0	0	0	0	0	0	0	0	0	0	0	0	0	0	0	0	0	0	0	0	0	0	0	0	0	0	0	0	0	0	0	0	0	0	0
MIR378B	0	0	0	0	0	0	0	0	0	0	0	0	0	0	0	0	0	0	0	0	0	0	0	0	0	0	0	0	0	0	0	0	0	0	0	0	0	0	0	0	0	0	0	0	0	0	0	0	0
MIR3143	0	0	0	0	0	0	0	0	0	0	0	0	0	0	0	0	0	0	0	0	0	0	0	0	0	0	0	0	0	0	0	0	0	0	0	0	0	0	0	0	0	0	0	0	0	0	0	0	0
MIR3118-4	0	0	0	0	0	0	0	0	0	0	0	0	0	0	0	0	0	0	0	0	0	0	0	0	0	0	0	0	0	0	0	0	0	0	0	0	0	0	0	0	0	0	0	0	0	0	0	0	0
MIR3153	0	0	0	0	0	0	0	0	0	0	0	0	0	0	0	0	0	0	0	0	0	0	0	0	0	0	0	0	0	0	0	0	0	0	0	0	0	0	0	0	0	0	0	0	0	0	0	0	0
MIR4275	0	0	0	0	0	0	0	0	0	0	0	0	0	0	0	0	0	0	0	0	0	0	0	0	0	0	0	0	0	0	0	0	0	0	0	0	0	0	0	0	0	0	0	0	0	0	0	0	0
MIR3142	0	0	0	0	0	0	0	0	0	0	0	0	0	0	0	0	0	0	0	0	0	0	0	0	0	0	0	0	0	0	0	0	0	0	0	0	0	0	0	0	0	0	0	0	0	0	0	0	0
MIR3147	0	0	0	0	0	0	0	0	0	0	0	0	0	0	0	0	0	0	0	0	0	0	0	0	0	0	0	0	0	0	0	0	0	0	0	0	0	0	0	0	0	0	0	0	0	0	0	0	0
MIR4305	0	0	0	0	0	0	0	0	0	0	0	0	0	0	0	0	0	0	0	0	0	0	0	0	0	0	0	0	0	0	0	0	0	0	0	0	0	0	0	0	0	0	0	0	0	0	0	0	0
MIR4272	0	0	0	0	0	0	0	0	0	0	0	0	0	0	0	0	0	0	0	0	0	0	0	0	0	0	0	0	0	0	0	0	0	0	0	0	0	0	0	0	0	0	0	0	0	0	0	0	0
MIR3133	0	0	0	0	0	0	0	0	0	0	0	0	0	0	0	0	0	0	0	0	0	0	0	0	0	0	0	0	0	0	0	0	0	0	0	0	0	0	0	0	0	0	0	0	0	0	0	0	0
MIR3189	0	0	0	0	0	0	0	0	0	0	0	0	0	0	0	0	0	0	0	0	0	0	0	0	0	0	0	0	0	0	0	0	0	0	0	0	0	0	0	0	0	0	0	0	0	0	0	0	0
MIR3186	0	0	0	0	0	0	0	0	0	0	0	0	0	0	0	0	0	0	0	0	0	0	0	0	0	0	0	0	0	0	0	0	0	0	0	0	0	0	0	0	0	0	0	0	0	0	0	0	0
MIR4326	0	0	0	0	0	0	0	0	0	0	0	0	0	0	0	0	0	0	0	0	0	0	0	0	0	0	0	0	0	0	0	0	0	0	0	0	0	0	0	0	0	0	0	0	0	0	0	0	0
MIR3116-2	0	0	0	0	0	0	0	0	0	0	0	0	0	0	0	0	0	0	0	0	0	0	0	0	0	0	0	0	0	0	0	0	0	0	0	0	0	0	0	0	0	0	0	0	0	0	0	0	0
MIR3122	0	0	0	0	0	0	0	0	0	0	0	0	0	0	0	0	0	0	0	0	0	0	0	0	0	0	0	0	0	0	0	0	0	0	0	0	0	0	0	0	0	0	0	0	0	0	0	0	0
MIR4284	0	0	0	0	0	0	0	0	0	0	0	0	0	0	0	0	0	0	0	0	0	0	0	0	0	0	0	0	0	0	0	0	0	0	0	0	0	0	0	0	0	0	0	0	0	0	0	0	0
MIR3118-2	0	0	0	0	0	0	0	0	0	0	0	0	0	0	0	0	0	0	0	0	0	0	0	0	0	0	0	0	0	0	0	0	0	0	0	0	0	0	0	0	0	0	0	0	0	0	0	0	0
MIR3141	0	0	0	0	0	0	0	0	0	0	0	0	0	0	0	0	0	0	0	0	0	0	0	0	0	0	0	0	0	0	0	0	0	0	0	0	0	0	0	0	0	0	0	0	0	0	0	0	0
MIR3144	0	0	0	0	0	0	0	0	0	0	0	0	0	0	0	0	0	0	0	0	0	0	0	0	0	0	0	0	0	0	0	0	0	0	0	0	0	0	0	0	0	0	0	0	0	0	0	0	0
MIR4271	0	0	0	0	0	0	0	0	0	0	0	0	0	0	0	0	0	0	0	0	0	0	0	0	0	0	0	0	0	0	0	0	0	0	0	0	0	0	0	0	0	0	0	0	0	0	0	0	0
MIR3165	0	0	0	0	0	0	0	0	0	0	0	0	0	0	0	0	0	0	0	0	0	0	0	0	0	0	0	0	0	0	0	0	0	0	0	0	0	0	0	0	0	0	0	0	0	0	0	0	0
MIR4309	0	0	0	0	0	0	0	0	0	0	0	0	0	0	0	0	0	0	0	0	0	0	0	0	0	0	0	0	0	0	0	0	0	0	0	0	0	0	0	0	0	0	0	0	0	0	0	0	0
MIR4273	0	0	0	0	0	0	0	0	0	0	0	0	0	0	0	0	0	0	0	0	0	0	0	0	0	0	0	0	0	0	0	0	0	0	0	0	0	0	0	0	0	0	0	0	0	0	0	0	0
MIR3180-2	0	0	0	0	0	0	0	0	0	0	0	0	0	0	0	0	0	0	0	0	0	0	0	0	0	0	0	0	0	0	0	0	0	0	0	0	0	0	0	0	0	0	0	0	0	0	0	0	0
MIR3131	0	0	0	0	0	0	0	0	0	0	0	0	0	0	0	0	0	0	0	0	0	0	0	0	0	0	0	0	0	0	0	0	0	0	0	0	0	0	0	0	0	0	0	0	0	0	0	0	0
MIR4268	0	0	0	0	0	0	0	0	0	0	0	0	0	0	0	0	0	0	0	0	0	0	0	0	0	0	0	0	0	0	0	0	0	0	0	0	0	0	0	0	0	0	0	0	0	0	0	0	0
MIR3179-1	0	0	0	0	0	0	0	0	0	0	0	0	0	0	0	0	0	0	0	0	0	0	0	0	0	0	0	0	0	0	0	0	0	0	0	0	0	0	0	0	0	0	0	0	0	0	0	0	0
MIR4315-2	0	0	0	0	0	0	0	0	0	0	0	0	0	0	0	0	0	0	0	0	0	0	0	0	0	0	0	0	0	0	0	0	0	0	0	0	0	0	0	0	0	0	0	0	0	0	0	0	0
MIR4281	0	0	0	0	0	0	0	0	0	0	0	0	0	0	0	0	0	0	0	0	0	0	0	0	0	0	0	0	0	0	0	0	0	0	0	0	0	0	0	0	0	0	0	0	0	0	0	0	0
MIR4290	0	0	0	0	0	0	0	0	0	0	0	0	0	0	0	0	0	0	0	0	0	0	0	0	0	0	0	0	0	0	0	0	0	0	0	0	0	0	0	0	0	0	0	0	0	0	0	0	0
MIR3150A	0	0	0	0	0	0	0	0	0	0	0	0	0	0	0	0	0	0	0	0	0	0	0	0	0	0	0	0	0	0	0	0	0	0	0	0	0	0	0	0	0	0	0	0	0	0	0	0	0
MIR4263	0	0	0	0	0	0	0	0	0	0	0	0	0	0	0	0	0	0	0	0	0	0	0	0	0	0	0	0	0	0	0	0	0	0	0	0	0	0	0	0	0	0	0	0	0	0	0	0	0
MIR4277	0	0	0	0	0	0	0	0	0	0	0	0	0	0	0	0	0	0	0	0	0	0	0	0	0	0	0	0	0	0	0	0	0	0	0	0	0	0	0	0	0	0	0	0	0	0	0	0	0
MIR3146	0	0	0	0	0	0	0	0	0	0	0	0	0	0	0	0	0	0	0	0	0	0	0	0	0	0	0	0	0	0	0	0	0	0	0	0	0	0	0	0	0	0	0	0	0	0	0	0	0
MIR4251	0	0	0	0	0	0	0	0	0	0	0	0	0	0	0	0	0	0	0	0	0	0	0	0	0	0	0	0	0	0	0	0	0	0	0	0	0	0	0	0	0	0	0	0	0	0	0	0	0
MIR2909	0	0	0	0	0	0	0	0	0	0	0	0	0	0	0	0	0	0	0	0	0	0	0	0	0	0	0	0	0	0	0	0	0	0	0	0	0	0	0	0	0	0	0	0	0	0	0	0	0
MIR1273D	0	0	0	0	0	0	0	0	0	0	0	0	0	0	0	0	0	0	0	0	0	0	0	0	0	0	0	0	0	0	0	0	0	0	0	0	0	0	0	0	0	0	0	0	0	0	0	0	0
MIR4312	0	0	0	0	0	0	0	0	0	0	0	0	0	0	0	0	0	0	0	0	0	0	0	0	0	0	0	0	0	0	0	0	0	0	0	0	0	0	0	0	0	0	0	0	0	0	0	0	0
MIR3181	0	0	0	0	0	0	0	0	0	0	0	0	0	0	0	0	0	0	0	0	0	0	0	0	0	0	0	0	0	0	0	0	0	0	0	0	0	0	0	0	0	0	0	0	0	0	0	0	0
MIR3169	0	0	0	0	0	0	0	0	0	0	0	0	0	0	0	0	0	0	0	0	0	0	0	0	0	0	0	0	0	0	0	0	0	0	0	0	0	0	0	0	0	0	0	0	0	0	0	0	0
MIR3178	0	0	0	0	0	0	0	0	0	0	0	0	0	0	0	0	0	0	0	0	0	0	0	0	0	0	0	0	0	0	0	0	0	0	0	0	0	0	0	0	0	0	0	0	0	0	0	0	0
MIR4252	0	0	0	0	0	0	0	0	0	0	0	0	0	0	0	0	0	0	0	0	0	0	0	0	0	0	0	0	0	0	0	0	0	0	0	0	0	0	0	0	0	0	0	0	0	0	0	0	0
MIR4256	0	0	0	0	0	0	0	0	0	0	0	0	0	0	0	0	0	0	0	0	0	0	0	0	0	0	0	0	0	0	0	0	0	0	0	0	0	0	0	0	0	0	0	0	0	0	0	0	0
MIR1184-3	0	0	0	0	0	0	0	0	0	0	0	0	0	0	0	0	0	0	0	0	0	0	0	0	0	0	0	0	0	0	0	0	0	0	0	0	0	0	0	0	0	0	0	0	0	0	0	0	0
MIR3185	0	0	0	0	0	0	0	0	0	0	0	0	0	0	0	0	0	0	0	0	0	0	0	0	0	0	0	0	0	0	0	0	0	0	0	0	0	0	0	0	0	0	0	0	0	0	0	0	0
MIR4324	0	0	0	0	0	0	0	0	0	0	0	0	0	0	0	0	0	0	0	0	0	0	0	0	0	0	0	0	0	0	0	0	0	0	0	0	0	0	0	0	0	0	0	0	0	0	0	0	0
MIR4323	0	0	0	0	0	0	0	0	0	0	0	0	0	0	0	0	0	0	0	0	0	0	0	0	0	0	0	0	0	0	0	0	0	0	0	0	0	0	0	0	0	0	0	0	0	0	0	0	0
MIR3173	0	0	0	0	0	0	0	0	0	0	0	0	0	0	0	0	0	0	0	0	0	0	0	0	0	0	0	0	0	0	0	0	0	0	0	0	0	0	0	0	0	0	0	0	0	0	0	0	0
MIR4286	0	0	0	0	0	0	0	0	0	0	0	0	0	0	0	0	0	0	0	0	0	0	0	0	0	0	0	0	0	0	0	0	0	0	0	0	0	0	0	0	0	0	0	0	0	0	0	0	0
MIR4314	0	0	0	0	0	0	0	0	0	0	0	0	0	0	0	0	0	0	0	0	0	0	0	0	0	0	0	0	0	0	0	0	0	0	0	0	0	0	0	0	0	0	0	0	0	0	0	0	0
MIR4308	0	0	0	0	0	0	0	0	0	0	0	0	0	0	0	0	0	0	0	0	0	0	0	0	0	0	0	0	0	0	0	0	0	0	0	0	0	0	0	0	0	0	0	0	0	0	0	0	0
MIR1184-2	0	0	0	0	0	0	0	0	0	0	0	0	0	0	0	0	0	0	0	0	0	0	0	0	0	0	0	0	0	0	0	0	0	0	0	0	0	0	0	0	0	0	0	0	0	0	0	0	0
MIR3125	0	0	0	0	0	0	0	0	0	0	0	0	0	0	0	0	0	0	0	0	0	0	0	0	0	0	0	0	0	0	0	0	0	0	0	0	0	0	0	0	0	0	0	0	0	0	0	0	0
MIR3202-1	0	0	0	0	0	0	0	0	0	0	0	0	0	0	0	0	0	0	0	0	0	0	0	0	0	0	0	0	0	0	0	0	0	0	0	0	0	0	0	0	0	0	0	0	0	0	0	0	0
MIR3156-1	0	0	0	0	0	0	0	0	0	0	0	0	0	0	0	0	0	0	0	0	0	0	0	0	0	0	0	0	0	0	0	0	0	0	0	0	0	0	0	0	0	0	0	0	0	0	0	0	0
MIR3155A	0	0	0	0	0	0	0	0	0	0	0	0	0	0	0	0	0	0	0	0	0	0	0	0	0	0	0	0	0	0	0	0	0	0	0	0	0	0	0	0	0	0	0	0	0	0	0	0	0
MIR3134	0	0	0	0	0	0	0	0	0	0	0	0	0	0	0	0	0	0	0	0	0	0	0	0	0	0	0	0	0	0	0	0	0	0	0	0	0	0	0	0	0	0	0	0	0	0	0	0	0
MIR1260B	0	0	0	0	0	0	0	0	0	0	0	0	0	0	0	0	0	0	0	0	0	0	0	0	0	0	0	0	0	0	0	0	0	0	0	0	0	0	0	0	0	0	0	0	0	0	0	0	0
MIR3151	0	0	0	0	0	0	0	0	0	0	0	0	0	0	0	0	0	0	0	0	0	0	0	0	0	0	0	0	0	0	0	0	0	0	0	0	0	0	0	0	0	0	0	0	0	0	0	0	0
MIR3130-1	0	0	0	0	0	0	0	0	0	0	0	0	0	0	0	0	0	0	0	0	0	0	0	0	0	0	0	0	0	0	0	0	0	0	0	0	0	0	0	0	0	0	0	0	0	0	0	0	0
MIR4267	0	0	0	0	0	0	0	0	0	0	0	0	0	0	0	0	0	0	0	0	0	0	0	0	0	0	0	0	0	0	0	0	0	0	0	0	0	0	0	0	0	0	0	0	0	0	0	0	0
MIR3175	0	0	0	0	0	0	0	0	0	0	0	0	0	0	0	0	0	0	0	0	0	0	0	0	0	0	0	0	0	0	0	0	0	0	0	0	0	0	0	0	0	0	0	0	0	0	0	0	0
MIR4262	0	0	0	0	0	0	0	0	0	0	0	0	0	0	0	0	0	0	0	0	0	0	0	0	0	0	0	0	0	0	0	0	0	0	0	0	0	0	0	0	0	0	0	0	0	0	0	0	0
MIR4257	0	0	0	0	0	0	0	0	0	0	0	0	0	0	0	0	0	0	0	0	0	0	0	0	0	0	0	0	0	0	0	0	0	0	0	0	0	0	0	0	0	0	0	0	0	0	0	0	0
MIR3199-2	0	0	0	0	0	0	0	0	0	0	0	0	0	0	0	0	0	0	0	0	0	0	0	0	0	0	0	0	0	0	0	0	0	0	0	0	0	0	0	0	0	0	0	0	0	0	0	0	0
MIR4278	0	0	0	0	0	0	0	0	0	0	0	0	0	0	0	0	0	0	0	0	0	0	0	0	0	0	0	0	0	0	0	0	0	0	0	0	0	0	0	0	0	0	0	0	0	0	0	0	0
MIR3161	0	0	0	0	0	0	0	0	0	0	0	0	0	0	0	0	0	0	0	0	0	0	0	0	0	0	0	0	0	0	0	0	0	0	0	0	0	0	0	0	0	0	0	0	0	0	0	0	0
MIR3145	0	0	0	0	0	0	0	0	0	0	0	0	0	0	0	0	0	0	0	0	0	0	0	0	0	0	0	0	0	0	0	0	0	0	0	0	0	0	0	0	0	0	0	0	0	0	0	0	0
MIR3130-2	0	0	0	0	0	0	0	0	0	0	0	0	0	0	0	0	0	0	0	0	0	0	0	0	0	0	0	0	0	0	0	0	0	0	0	0	0	0	0	0	0	0	0	0	0	0	0	0	0
MIR3184	0	0	0	0	0	0	0	0	0	0	0	0	0	0	0	0	0	0	0	0	0	0	0	0	0	0	0	0	0	0	0	0	0	0	0	0	0	0	0	0	0	0	0	0	0	0	0	0	0
MIR4315-1	0	0	0	0	0	0	0	0	0	0	0	0	0	0	0	0	0	0	0	0	0	0	0	0	0	0	0	0	0	0	0	0	0	0	0	0	0	0	0	0	0	0	0	0	0	0	0	0	0
MIR4282	0	0	0	0	0	0	0	0	0	0	0	0	0	0	0	0	0	0	0	0	0	0	0	0	0	0	0	0	0	0	0	0	0	0	0	0	0	0	0	0	0	0	0	0	0	0	0	0	0
MIR3179-3	0	0	0	0	0	0	0	0	0	0	0	0	0	0	0	0	0	0	0	0	0	0	0	0	0	0	0	0	0	0	0	0	0	0	0	0	0	0	0	0	0	0	0	0	0	0	0	0	0
MIR3118-1	0	0	0	0	0	0	0	0	0	0	0	0	0	0	0	0	0	0	0	0	0	0	0	0	0	0	0	0	0	0	0	0	0	0	0	0	0	0	0	0	0	0	0	0	0	0	0	0	0
MIR4329	0	0	0	0	0	0	0	0	0	0	0	0	0	0	0	0	0	0	0	0	0	0	0	0	0	0	0	0	0	0	0	0	0	0	0	0	0	0	0	0	0	0	0	0	0	0	0	0	0
MIR3119-2	0	0	0	0	0	0	0	0	0	0	0	0	0	0	0	0	0	0	0	0	0	0	0	0	0	0	0	0	0	0	0	0	0	0	0	0	0	0	0	0	0	0	0	0	0	0	0	0	0
MIR3138	0	0	0	0	0	0	0	0	0	0	0	0	0	0	0	0	0	0	0	0	0	0	0	0	0	0	0	0	0	0	0	0	0	0	0	0	0	0	0	0	0	0	0	0	0	0	0	0	0
MIR3177	0	0	0	0	0	0	0	0	0	0	0	0	0	0	0	0	0	0	0	0	0	0	0	0	0	0	0	0	0	0	0	0	0	0	0	0	0	0	0	0	0	0	0	0	0	0	0	0	0
MIR4310	0	0	0	0	0	0	0	0	0	0	0	0	0	0	0	0	0	0	0	0	0	0	0	0	0	0	0	0	0	0	0	0	0	0	0	0	0	0	0	0	0	0	0	0	0	0	0	0	0
MIR3196	0	0	0	0	0	0	0	0	0	0	0	0	0	0	0	0	0	0	0	0	0	0	0	0	0	0	0	0	0	0	0	0	0	0	0	0	0	0	0	0	0	0	0	0	0	0	0	0	0
MIR4289	0	0	0	0	0	0	0	0	0	0	0	0	0	0	0	0	0	0	0	0	0	0	0	0	0	0	0	0	0	0	0	0	0	0	0	0	0	0	0	0	0	0	0	0	0	0	0	0	0
MIR3159	0	0	0	0	0	0	0	0	0	0	0	0	0	0	0	0	0	0	0	0	0	0	0	0	0	0	0	0	0	0	0	0	0	0	0	0	0	0	0	0	0	0	0	0	0	0	0	0	0
MIR3139	0	0	0	0	0	0	0	0	0	0	0	0	0	0	0	0	0	0	0	0	0	0	0	0	0	0	0	0	0	0	0	0	0	0	0	0	0	0	0	0	0	0	0	0	0	0	0	0	0
MIR3156-3	0	0	0	0	0	0	0	0	0	0	0	0	0	0	0	0	0	0	0	0	0	0	0	0	0	0	0	0	0	0	0	0	0	0	0	0	0	0	0	0	0	0	0	0	0	0	0	0	0
MIR4307	0	0	0	0	0	0	0	0	0	0	0	0	0	0	0	0	0	0	0	0	0	0	0	0	0	0	0	0	0	0	0	0	0	0	0	0	0	0	0	0	0	0	0	0	0	0	0	0	0
MIR4258	0	0	0	0	0	0	0	0	0	0	0	0	0	0	0	0	0	0	0	0	0	0	0	0	0	0	0	0	0	0	0	0	0	0	0	0	0	0	0	0	0	0	0	0	0	0	0	0	0
MIR4298	0	0	0	0	0	0	0	0	0	0	0	0	0	0	0	0	0	0	0	0	0	0	0	0	0	0	0	0	0	0	0	0	0	0	0	0	0	0	0	0	0	0	0	0	0	0	0	0	0
MIR3197	0	0	0	0	0	0	0	0	0	0	0	0	0	0	0	0	0	0	0	0	0	0	0	0	0	0	0	0	0	0	0	0	0	0	0	0	0	0	0	0	0	0	0	0	0	0	0	0	0
MIR3198-1	0	0	0	0	0	0	0	0	0	0	0	0	0	0	0	0	0	0	0	0	0	0	0	0	0	0	0	0	0	0	0	0	0	0	0	0	0	0	0	0	0	0	0	0	0	0	0	0	0
MIR4299	0	0	0	0	0	0	0	0	0	0	0	0	0	0	0	0	0	0	0	0	0	0	0	0	0	0	0	0	0	0	0	0	0	0	0	0	0	0	0	0	0	0	0	0	0	0	0	0	0
MIR4266	0	0	0	0	0	0	0	0	0	0	0	0	0	0	0	0	0	0	0	0	0	0	0	0	0	0	0	0	0	0	0	0	0	0	0	0	0	0	0	0	0	0	0	0	0	0	0	0	0
MIR4254	0	0	0	0	0	0	0	0	0	0	0	0	0	0	0	0	0	0	0	0	0	0	0	0	0	0	0	0	0	0	0	0	0	0	0	0	0	0	0	0	0	0	0	0	0	0	0	0	0
MIR3163	0	0	0	0	0	0	0	0	0	0	0	0	0	0	0	0	0	0	0	0	0	0	0	0	0	0	0	0	0	0	0	0	0	0	0	0	0	0	0	0	0	0	0	0	0	0	0	0	0
MIR3126	0	0	0	0	0	0	0	0	0	0	0	0	0	0	0	0	0	0	0	0	0	0	0	0	0	0	0	0	0	0	0	0	0	0	0	0	0	0	0	0	0	0	0	0	0	0	0	0	0
MIR4321	0	0.375018805	0	0	0	0	0	0	0	0	0	0	0	0	0	0	0	0	0	0	0	0	0	0	0	0	0	0	0	0	0	0	0	0	0	0	0	0	0	0	0	0	0	0	0	0	0	0	0
MIR3121	0	0	0	0	0	0	0	0	0	0	0	0	0	0	0	0	0	0	0	0	0	0	0	0	0	0	0	0	0	0	0	0	0	0	0	0	0	0	0	0	0	0	0	0	0	0	0	0	0
MIR3158-2	0	0	0	0	0	0	0	0	0	0	0	0	0	0	0	0	0	0	0	0	0	0	0	0	0	0	0	0	0	0	0	0	0	0	0	0	0	0	0	0	0	0	0	0	0	0	0	0	0
MIR3199-1	0	0	0	0	0	0	0	0	0	0	0	0	0	0	0	0	0	0	0	0	0	0	0	0	0	0	0	0	0	0	0	0	0	0	0	0	0	0	0	0	0	0	0	0	0	0	0	0	0
MIR4313	0	0	0	0	0	0	0	0	0	0	0	0	0	0	0	0	0	0	0	0	0	0	0	0	0	0	0	0	0	0	0	0	0	0	0	0	0	0	0	0	0	0	0	0	0	0	0	0	0
MIR2355	0	0	0	0	0	0	0	0	0	0	0	0	0	0	0	0	0	0	0	0	0	0	0	0	0	0	0	0	0	0	0	0	0	0	0	0	0	0	0	0	0	0	0	0	0	0	0	0	0
MIR3176	0	0	0	0	0	0	0	0	0	0	0	0	0	0	0	0	0	0	0	0	0	0	0	0	0	0	0	0	0	0	0	0	0	0	0	0	0	0	0	0	0	0	0	0	0	0	0	0	0
MIR466	0	0	0	0	0	0	0	0	0	0	0	0	0	0	0	0	0	0	0	0	0	0	0	0	0	0	0	0	0	0	0	0	0	0	0	0	0	0	0	0	0	0	0	0	0	0	0	0	0
MIR3132	0	0	0	0	0	0	0	0	0	0	0	0	0	0	0	0	0	0	0	0	0	0	0	0	0	0	0	0	0	0	0	0	0	0	0	0	0	0	0	0	0	0	0	0	0	0	0	0	0
MIR3166	0	0	0	0	0	0	0	0	0	0	0	0	0	0	0	0	0	0	0	0	0	0	0	0	0	0	0	0	0	0	0	0	0	0	0	0	0	0	0	0	0	0	0	0	0	0	0	0	0
MIR4296	0	0	0	0	0	0	0	0	0	0	0	0	0	0	0	0	0	0	0	0	0	0	0	0	0	0	0	0	0	0	0	0	0	0	0	0	0	0	0	0	0	0	0	0	0	0	0	0	0
MIR4276	0	0	0	0	0	0	0	0	0	0	0	0	0	0	0	0	0	0	0	0	0	0	0	0	0	0	0	0	0	0	0	0	0	0	0	0	0	0	0	0	0	0	0	0	0	0	0	0	0
MIR4269	0	0	0	0	0	0	0	0	0	0	0	0	0	0	0	0	0	0	0	0	0	0	0	0	0	0	0	0	0	0	0	0	0	0	0	0	0	0	0	0	0	0	0	0	0	0	0	0	0
IGLL5	10.72107517	8.891844198	6.645214401	7.2035554	7.893112415	7.0147789	1.870030913	7.200013641	8.926756456	4.422251411	9.296819264	10.50599671	6.639824503	10.6999133	3.369525482	12.29009178	8.544029457	9.540705596	9.903422361	10.29499827	8.716189652	6.329084313	9.754482335	8.717675178	7.272653722	10.49993444	7.781020672	10.22574243	5.111973785	3.741303315	6.324713988	3.716104644	6.584909281	9.924882251	10.80248275	3.902250342	10.67266191	12.27905284	9.715008261	11.52195226	5.323330162	9.403183844	8.307899093	4.27795802	8.814811719	10.23867666	5.23751591	5.231393446	4.680982095
TOM1	2.722293651	2.46828369	2.277351252	2.701554824	2.619377106	2.526542918	1.530312454	2.662533018	3.202482694	2.412359323	1.993892913	2.349811493	2.121893382	2.502322308	2.881156164	2.547486726	2.887625037	2.456155304	2.339934684	3.453799956	2.61895021	2.442855464	2.13899633	2.599781735	2.311313932	2.673404333	1.969540699	2.522363336	3.52338085	2.037079166	2.600602751	1.929038995	2.429625963	2.275676846	2.636783198	1.590479371	2.725714667	2.53088354	2.898276782	3.657495396	3.158627821	2.782694216	2.004075176	1.989005809	2.483725855	2.134903189	2.750016973	2.092786947	3.222824034
KLRF2	0	0.134172476	0	0.039732634	0.528155168	0.160472139	0	0.031311911	0.055507954	0	0.054814911	0	0	0	0.433748238	0	0.36900938	0.078802809	0.350009798	0.074733113	0.042458386	0.028336809	0	0	0	0	0	0	0.067889516	0	0	0.034748788	0.154372261	0	0.21269153	0.177356126	0.088753371	0.218720406	0.26753398	0	0.151189931	0.181543971	0	0.488329603	0.062600996	0.09636587	0.036332615	0	0.259444053
SH2D3C	1.002560144	1.203732818	1.328741794	0.948553824	1.288789325	1.708955672	0.450690448	1.835992538	1.503809927	1.304724129	0.915601163	0.694071314	0.633812611	1.1324399	0.956534986	1.445969669	0.998446256	1.391902498	1.44680288	1.080193975	1.050665815	1.471259606	0.996705142	1.654672305	2.340766397	1.389376031	0.900457942	1.030469156	1.11832112	0.740903762	0.960440828	0.486702641	0.844627812	1.304547322	1.004283811	0.961644324	1.710267999	1.324826071	0.898835367	2.272156977	0.446011007	1.374109067	1.123643917	0.705731556	0.807233291	0.840375702	1.21306899	0.834580604	0.931891591
SH2D3A	1.328240143	0.801030021	1.61451576	1.318678734	1.711205192	1.347457665	2.361450969	1.618885246	1.781267688	1.562478025	1.697446071	1.132186001	1.127263924	2.316908921	0.742339319	0.721885677	1.862450813	0.766747497	1.978663653	1.101368049	1.099922436	1.901257171	1.439231937	1.318135143	0.868747992	1.21833305	0.6549363	1.673873431	2.462075673	1.962943842	2.347721197	1.161084539	1.286711517	0.787147626	0.831928549	2.075955927	0.743346474	1.064192737	0.591109356	1.781557135	2.079874053	0.936484902	2.359717231	2.230218516	1.83905732	0.741158414	2.080907198	1.88220343	2.211968817
MAMLD1	0.568805292	0.437054975	0.258788008	0.52883085	0.342707785	1.071056636	0.084610516	0.448311138	0.47667164	0.604077305	0.202881839	0.245647462	0.419774722	1.054565317	0.471106563	0.396171215	0.366081523	0.637846226	0.520619805	0.508824855	0.981369814	0.243128529	0.205140209	0.715797816	1.088151761	0.719393066	0.629232998	0.47297202	0.197281374	0.195940211	0.233277678	0.103184401	0.624733665	1.238844912	0.843031655	0.15489646	1.403382776	0.624313655	0.580845593	1.351270438	0.385001398	0.284343886	0.382571977	0.19974542	0.334679703	0.330748772	0.732008546	0.19412274	0.382789622
MINOS1P1	0.129157247	0.101231788	0.152959989	0.087430826	0.16060238	0.104620331	0.047901515	0.153427907	0.070595811	0.023402339	0.052602483	0.150959926	0.142080302	0.196031715	0.184128523	0.031773841	0.065683963	0.155294627	0.095261211	0.036314099	0.118916429	0.088686442	0.079594344	0.145492005	0.173104808	0.21950165	0.103379797	0.01795222	0.107022318	0.154113513	0	0.011198117	0.119869092	0.051779474	0.053917348	0.087756881	0.16566864	0.143587219	0	0.069592901	0.223724617	0.040646311	0.142916831	0.0979204	0.191243205	0.031507125	0.034857169	0.052540821	0.04472507
MTRNR2L1	0.017953204	0	0.091936603	0	0.03293496	0.077664376	0.035379271	0	0.102668901	0	0	0	0.027191999	0.055083548	0.066411376	0.023433376	0.024500008	0.012636275	0.020543535	0.017917091	0	0.026657626	0.04444044	0	0.058891623	0.04293995	0	0	0	0	0.033773469	0.016439576	0	0	0.052884625	0	0	0.080952914	0.106516036	0	0.018612319	0	0.06178834	0	0.014960324	0	0.017193853	0	0.167986693
MTRNR2L2	0.053236572	0	0.199304909	0.028148509	0	0	0.026632428	0.043992662	0	0	0.113666714	0	0.040623949	0	0.025279985	0	0.036618988	0.09223718	0.030726185	0	0.059560967	0	0.044468601	0	0	0	0.038902313	0	0	0.092702387	0	0.024605334	0	0	0.078666535	0.022024272	0.03193916	0.081003571	0.119367824	0.05153323	0.055166536	0.0882489	0	0.072693043	0.108661935	0.034737385	0	0.085978793	0
MTRNR2L3	0	0	0	0	0	0	0	0	0	0	0	0	0	0	0.037710869	0	0	0	0	0	0	0	0	0	0	0	0	0	0	0	0	0.018471086	0	0	0.029969072	0	0	0	0	0	0	0	0	0	0	0	0	0	0
MTRNR2L4	0.022641593	0	0	0	0.020889027	0	0	0.018675676	0	0	0	0	0	0	0.021304848	0.0295383	0.030879853	0	0	0.044843785	0.025363311	0	0	0	0	0.10611416	0.032809378	0	0	0.039737056	0	0	0	0	0	0	0	0	0	0	0	0.01902109	0	0	0.018872237	0	0	0	0
MTRNR2L5	0	0	0	0	0	0	0	0	0	0	0	0	0.024338995	0	0	0	0	0	0	0	0	0	0	0	0	0	0	0	0	0	0	0	0	0	0	0	0	0	0	0	0	0	0	0	0	0	0	0	0
MTRNR2L6	0	0	0	0	0	0	0	0	0	0	0	0	0	0	0	0	0	0.014078547	0	0	0	0	0	0	0	0	0	0	0	0	0	0	0	0	0	0	0	0	0	0	0	0	0	0	0	0	0	0	0
MTRNR2L8	0.063893475	0.02631807	0.307953979	0.022649341	0.115705477	0.180580591	0.104088902	0.017826772	0.062750236	0.120322789	0	0	0.064704669	0.18997371	0.040391842	0	0	0.117476536	0.096465331	0.063766969	0	0.032073344	0.087936841	0.059083007	0.018001806	0.149586721	0.092005432	0.031675475	0.03886211	0.110961329	0.040614605	0	0.036466917	0	0	0.08647296	0.02570602	0.097034844	0	0	0.066200996	0.08858066	0.244421882	0.058666492	0.104859575	0	0.020700695	0.135709522	0.052714122
MTRNR2L9	0	0.063590743	0.133664396	0	0.048330226	0	0.101991269	0	0	0	0	0	0	0	0	0	0.07112615	0	0	0	0	0	0	0	0	0.123193024	0.07550554	0	0	0	0	0	0	0.074314801	0	0.042981784	0.062130337	0.36046136	0	0	0	0	0.090255555	0	0.127329709	0	0	0	0
MTRNR2L10	0	0	0	0	0	0	0	0	0	0.023868191	0	0	0	0	0	0	0	0	0	0	0	0	0	0	0	0	0	0	0	0	0	0	0.02109476	0	0	0	0	0	0	0	0	0	0	0	0	0	0	0	0
CST8	0	0	0	0	0	0	0	0	0	0	0	0	0	0	0	0	0	0	0	0	0	0	0	0	0	0	0	0	0	0.018892706	0.040184575	0.095358248	0	0	0	0	0	0	0	0	0	0	0	0	0	0	0	0	0
RANBP9	4.889454792	4.135681681	4.806109524	4.237886197	4.134342678	5.282261603	4.401516737	4.284271029	4.349860777	3.628464597	3.900349669	4.804391349	4.362122614	3.785257474	4.269617666	4.433122624	3.632031394	4.680444887	4.561605087	4.250222186	4.369439245	5.736898473	4.178832964	4.2378754	4.676013155	4.615688165	5.065854245	4.69487105	4.621336885	4.542897388	4.40053562	4.460354288	5.355109893	4.532803147	4.466902274	4.510604342	4.696230505	4.211521672	4.311856683	4.085976249	4.383979083	4.568088045	4.41269416	4.321922649	4.510820399	4.353318927	3.944293539	4.402112054	4.691279443
DNAJB6	2.250666021	3.89435694	2.842209667	3.178061978	2.713022173	3.023911851	2.805978215	2.509325562	2.630327546	2.27876214	2.467260556	2.379099607	2.679805464	2.909855632	2.867047143	2.899360199	2.965263038	3.052548253	3.037060543	3.07660494	2.520648209	2.463719581	2.598023515	3.016514062	2.854005572	2.582226897	3.013240579	2.756908237	3.446510308	2.805071798	4.058560779	3.129001441	3.304495191	2.421029655	2.769192929	2.472653354	2.696322012	2.670267745	1.90602777	2.485400276	2.778047452	2.826208083	2.482029838	2.141585558	3.068420127	2.877847804	2.49780298	2.465849133	2.694592938
LINC00881	0	0	0	0	0	0	0	0	0	0	0	0	0	0	0	0	0	0	0	0	0	0	0	0	0	0	0	0	0	0	0	0	0	0	0	0	0	0	0	0	0	0	0	0	0	0	0	0	0
LINC00276	0	0	0	0	0	0	0	0	0	0	0	0	0	0	0	0	0	0	0	0	0	0	0	0	0	0	0	0	0	0	0	0	0	0	0	0	0	0	0	0	0	0	0	0	0	0	0	0	0
THAP9-AS1	0.082779072	0.043860949	0.062580779	0.086658731	0.033280571	0.052782477	0.035750215	0.068526034	0.035408534	0.023191108	0.017587616	0.035939262	0.206430955	0.177736704	0.05613133	0.077467424	0.049098018	0.091121804	0.231340981	0.11662447	0.013583299	0.070746137	0.02013049	0	0.039940802	0.029070491	0.052145501	0.086833657	0.085481659	0.073316013	0.06746686	0.011096619	0.090021413	0.051316623	0.035842824	0.105619263	0.070720553	0.072926381	0.054805802	0	0.097592744	0.050178678	0.062430249	0.049345436	0.144494224	0	0	0.102328449	0.209142042
BAALC-AS1	0	0	0	0	0	0	0	0	0	0	0	0	0	0	0.035940956	0	0	0	0	0	0	0	0	0	0	0	0	0	0	0	0	0	0	0	0	0	0	0	0	0	0	0	0	0	0	0	0	0	0
LOC100499194	0	0	0	0	0	0	0	0	0	0	0	0	0	0	0	0	0	0	0	0	0	0	0	0	0	0	0	0	0	0	0	0	0	0	0	0	0	0	0	0	0	0	0	0	0	0	0	0	0
USP2-AS1	0.622000472	2.057876427	0.062474819	0.338978633	0	0.375837371	0.433652442	0.204915747	0.168667731	0	1.121309156	0.20299137	0.71356414	0.63198986	0.749502907	0.632907408	0.064989471	0.176540648	0.107241309	0.070979607	0.594490627	0.308384915	0.116579428	0.246829252	0.097688571	0.217298205	0.102300644	0.375468883	0.085338056	0.103458357	0.173058638	0.086326028	0.716109304	0.254336067	0.293968638	0.039240364	0.507206076	0	0.847045942	0.17678615	0.073681982	0.136098658	0.122067779	0.033027183	0.020088161	0.031170088	0.195531201	0.126605341	0.087180721
LINC00987	0.077523546	0.054466087	0.169058141	0.046936842	0.310295916	0.273816358	0.011234973	0.209024603	0.112758361	0.074530376	0.200445205	0.055610418	0.132071548	0.166790817	0.516225994	0.10056561	0.075784728	0.17304287	0.228500556	0.022532557	0.122246441	0.098249124	0.064844615	0.076700591	0.082760541	0.053882119	0.064709269	0.049344764	0.099398672	0.143298479	0.162651056	0.020677152	0.111365162	0.239431865	0.114104658	0.072639069	0.379150309	0.211034971	0.100828178	0.185654204	0.057816647	0.196071832	0.335502914	0.105537097	0.177979523	0.029207953	0.115112977	0.072495006	0.081791152
LINC00674	3.392332184	2.391685844	3.252302973	2.01109496	3.150629476	3.347960804	2.582312785	3.454787788	2.691320584	3.179167576	3.396748821	2.690269012	3.10159707	2.050122149	3.446960192	2.630285733	2.314982463	3.172130875	3.166656236	2.515258797	3.0276435	3.123398356	3.442069051	3.028879229	3.119573817	3.417207857	2.936562543	2.812504003	2.932302496	3.21822792	2.901621643	2.418164193	3.317014766	2.550465216	3.46529308	3.175021481	2.895628255	3.551290571	3.534396083	2.77184311	2.88792838	3.064403577	3.637749931	3.608511248	2.92966769	2.04249947	2.43443767	3.46483842	3.057922117
LINC00673	0.024680601	0	0.032336454	0.07623484	0.110424653	0	0.152091158	0.020360045	0.018212871	0	0.017982566	0	0.243088874	0.056890309	0.090735439	0.063680348	0.050188376	0	0.13594026	0.02463107	0.013888759	0.081093929	0.010327772	0.01713297	0	0.058841385	0.053302296	0.018189343	0.044339032	0.064461388	0.02335329	0.022604217	0.072050308	0.017697885	0.036642541	0.107918773	0.014748441	0	0.056020475	0	0.147113999	0.061335875	0.021585181	0.09917822	0.220547833	0.016048944	0.069785894	0.14189403	0.015262102
CCDC180	0	0.006067413	0	0	0	0	0	0.004100503	0	0	0.007229531	0	0	0	0.004681106	0	0	0	0	0	0.00557896	0	0	0	0	0	0	0	0	0	0	0	0	0	0	0.004074489	0	0	0	0	0	0.004176734	0	0	0	0	0	0.005419078	0.01831944
LOC100499484	0.117312021	0.413697492	0.067216972	0.018187059	0.02394694	0.341712409	0.092181411	0.201035789	0.158122722	0.210265445	0.037580212	0.140799908	0.340994571	0.117202247	0.227407409	0.099249735	0.035382474	0.313022469	0.204719993	0.034433279	0.406713579	0.03214234	0.070923281	0.294228701	0.177429562	0.121136721	0.074224807	0.11114977	0.046610029	0.104041494	0.032652719	0.015890871	0.160935755	0.131227446	0.076047121	0.224513565	0.341017229	0.128248099	0.394763761	0.344003235	0.104730147	0.119432374	0.31402194	0.092949795	0.221837681	0.022462315	0.065361651	0.100961774	0.133521281
LOC100499489	0	0	0	0	0	0	0	0	0	0	0	0	0	0	0.010508886	0	0	0.015671629	0.012786968	0	0.024931673	0	0	0	0.00929844	0	0	0	0	0	0	0	0.00947816	0	0	0	0	0	0	0	0	0	0	0.015335289	0	0	0.010697327	0	0.013758304
CDH7	0.008013077	0.86010187	0	0	0	0.052278335	0.015843712	0	0.146164024	0	0	0	0.036171364	0.251472657	0.726660167	0.031184923	0.021815259	0.016837048	0	0	0.008981795	0	0.013321269	0	0.033039563	0	0.011638028	0.167186783	0	0.055658649	0.669013757	0.291942018	0	0.022810779	1.915870091	0.107683514	0.047075312	0	0.012240557	0.075714542	0	0.020085503	0	0.215118149	0.205393232	0	0	0	0.039087434
SLC17A4	0.004924275	0	0	0	0	0	0.004881537	0.032143823	0.007245518	1.17900005	0	0.019531138	0	0	0	0	0	0	0.060842962	0.034053839	0	0.00366855	0	0.013596705	0.151756463	0.446740311	0	0.028729239	0	0	0.054924204	0	0.004176732	0.048572708	0	0	0	0	0	0.196027319	0	0	0	0	0	0.050280795	1.047673917	0.031877616	0
LOC100500773	0	0.294166483	0	0	0	0	0	0	0	0	0	0	0.1199549	0.340299741	0.019227255	0	0	0	0	0	0	0	0	0	0	0	0	0	0	0.018053677	0	0	0	0.057716583	0	0.049667463	0	0	0	0	0	0	0	0	0	0	0	0	0
MIR3659	0	0	0	0	0	0	0	0	0	0	0	0	0	0	0	0	0	0	0	0	0	0	0	0	0	0	0	0	0	0	0	0	0	0	0	0	0	0	0	0	0	0	0	0	0	0	0	0	0
MIR3685	0	0	0	0	0	0	0	0	0	0	0	0	0	0	0	0	0	0	0	0	0	0	0	0	0	0	0	0	0	0	0	0	0	0	0	0	0	0	0	0	0	0	0	0	0	0	0	0	0
MIR3919	0	0	0	0	0	0	0	0	0	0	0	0	0	0	0	0	0	0	0	0	0	0	0	0	0	0	0	0	0	0	0	0	0	0	0	0	0	0	0	0	0	0	0	0	0	0	0	0	0
MIR3654	0	0	0	0	0	0	0	0	0	0	0	0	0	0	0	0	0	0	0	0	0	0	0	0	0	0	0	0	0.703942149	0	0	0	0	0	0	0	0	0	0	0	0	0	0	0	0	0	0	0	0
MIR3607	0	0	0	0	0	0	0	0	0	0	0	0	0	0	0	0	0	0	0	0	0	0	0	0	0	0	0	0	0	0	0	0	0	0	0	0	0	0	0	0	0	0	0	0	0	0	0	0	0
MIR374C	0	0	0	0	0	0	0	0	0	0	0	0	0	0	0	0	0	0	0	0	0	0	0	0	0	0	0	0	0	0	0	0	0	0	0	0	0	0	0	0	0	0	0	0	0	0	0	0	0
MIR3917	0	0	0	0	0	0	0	0	0	0	0	0	0	0	0	0	0	0	0	0	0	0	0	0	0	0	0	0	0	0	0	0	0	0	0	0	0	0	0	0	0	0	0	0	0	0	0	0	0
MIR23C	0	0	0	0	0	0	0	0	0	0	0	0	0	0	0	0	0	0	0	0	0	0	0	0	0	0	0	0	0	0	0	0	0	0	0	0	0	0	0	0	0	0	0	0	0	0	0	0	0
MIR3620	0	0	0	0	0	0	0	0	0	0	0	0	0	0	0	0	0	0	0	0	0	0	0	0	0	0	0	0	0	0	0	0	0	0	0	0	0	0	0	0	0	0	0	0	0	0	0	0	0
MIR3621	0	0	0	0	0	0	0	0	0	0	0	0	0	0	0	0	0	0	0	0	0	0	0	0	0	0	0	0	0	0	0	0	0	0	0	0	0	0	0	0	0	0	0	0	0	0	0	0	0
MIR3677	0	0	0	0	0	0	0	0	0	0	0	0	0	0	0	0	0	0	0	0	0	0	0	0	0	0	0	0	0	0	0	0	0	0	0	0	0	0	0	0	0	0	0	0	0	0	0	0	0
MIR3646	0	0	0	0	0	0	0	0	0	0	0	0	0	0	0	0	0	0	0	0	0	0	0	0	0	0	0	0	0	0	0	0	0	0	0	0	0	0	0	0	0	0	0	0	0	0	0	0	0
MIR3616	0	0	0	0	0	0	0	0	0	0	0	0	0	0	0	0	0	0	0	0	0	0	0	0	0	0	0	0	0	0	0	0	0	0	0	0	0	0	0	0	0	0	0	0	0	0	0	0	0
MIR3687-1	0	0	0	0	0	0	0	0	0	0	0	0	0	0	0	0	0	0	0	0	0	0	0	0	0	0	0	0	0	0	0	0	0	0	0	0	0	0	0	0	0	0	0	0	0	0	0	0	0
MIR3649	0	0	0	0	0	0	0	0	0	0	0	0	0	0	0	0	0	0	0	0	0	0	0	0	0	0	0	0	0	0	0	0	0	0	0	0	0	0	0	0	0	0	0	0	0	0	0	0	0
MIR3612	0	0	0	0	0	0	0	0	0	0	0	0	0	0	0	0	0	0	0	0	0	0	0	0	0	0	0	0	0	0	0	0	0	0	0	0	0	0	0	0	0	0	0	0	0	0	0	0	0
MIR3945	0	0	0	0	0	0	0	0	0	0	0	0	0	0	0	0	0	0	0	0	0	0	0	0	0	0	0	0	0	0	0	0	0	0	0	0	0	0	0	0	0	0	0	0	0	0	0	0	0
MIR3609	0	0	0	0	0	0	0	0	0	0	0	0	0	0	0	0	0	0	0	0	0	0	0	0	0	0	0	0	0	0	0	0	0	0	0	0	0	0	0	0	0	0	0	0	0	0	0	0	0
MIR3655	0	0	0	0	0	0	0	0	0.428102712	0	0	0	0	0	0	0	0	0	0	0	0	0	0	0	0	0	0	0	0	0	0	0	0.48322577	0	0	0	0	0	0.442430701	0	0	0	0	0	0.257356587	0	0	0	0
MIR3910-1	0	0	0	0	0	0	0	0	0	0	0	0	0	0	0	0	0	0	0	0	0	0	0	0	0	0	0	0	0	0	0	0	0	0	0	0	0	0	0	0	0	0	0	0	0	0	0	0	0
MIR3937	0	0	0	0	0	0	0	0	0	0	0	0	0	0	0	0	0	0	0	0	0	0	0	0	0	0	0	0	0	0	0	0	0	0	0	0	0	0	0	0	0	0	0	0	0	0	0	0	0
MIR3920	0	0	0	0	0	0	0	0	0	0	0	0	0	0	0	0	0	0	0	0	0	0	0	0	0	0	0	0	0	0	0	0	0	0	0	0	0	0	0	0	0	0	0	0	0	0	0	0	0
MIR3650	0	0	0	0	0	0	0	0	0	0	0	0	0	0	0	0	0	0	0	0	0	0	0	0	0	0	0	0	0	0	0	0	0	0	0	0	0	0	0	0	0	0	0	0	0	0	0	0	0
MIR3660	0	0	0	0	0	0	0	0	0	0	0	0	0	0	0	0	0	0	0	0	0	0	0	0	0	0	0	0	0	0	0	0	0	0	0	0	0	0	0	0	0	0	0	0	0	0	0	0	0
MIR3909	0	0	0	0	0	0	0	0	0	0	0	0	0	0	0	0	0	0	0	0	0	0	0	0	0	0	0	0	0	0	0	0	0	0	0	0	0	0	0	0	0	0	0	0	0	0	0	0	0
MIR3614	0	0	0	0	0	0	0	0	0	0	0	0	0	0	0	0	0	0	0	0	0	0	0	0	0	0	0	0	0	0	0	0	0	0	0	0	0	0	0	0	0	0	0	0	0	0	0	0	0
MIR3619	0	0	0	0	0	0	0	0	0	0	0	0	0	0	0	0	0	0	0	0	0	0	0	0	0	0	0	0	0	0	0	0	0	0	0	0	0	0	0	0	0	0	0	0	0	0	0	0	0
MIR3943	0	0	0	0	0	0	0	0	0	0	0	0	0	0	0	0	0	0	0	0	0	0	0	0	0	0	0	0	0	0	0	0	0	0	0	0	0	0	0	0	0	0	0	0	0	0	0	0	0
MIR550B2	0	0	0	0	0	0	0	0	0	0	0	0	0	0	0	0	0	0	0	0	0	0	0	0	0	0	0	0	0	0	0	0	0	0	0	0	0	0	0	0	0	0	0	0	0	0	0	0	0
MIR3912	0	0	0	0	0	0	0	0	0	0	0	0	0	0	0	0	0	0	0	0	0	0	0	0	0	0	0	0	0	0	0	0	0	0	0	0	0	0	0	0	0	0	0	0	0	0	0	0	0
MIR3658	0	0	0	0	0	0	0	0	0	0	0	0	0	0	0	0	0	0	0	0	0	0	0	0	0	0	0	0	0	0	0	0	0	0	0	0	0	0	0	0	0	0	0	0	0	0	0	0	0
MIR3653	0	0	0	0	0	0	0	0	0	0	0	0	0	0	0	0	0	0	0	0	0	0	0	0	0	0	0	0	0	0	0	0	0	0	0	0	0	0	0	0	0	0	0	0	0	0	0	0	0
MIR3924	0	0	0	0	0	0	0	0	0	0	0	0	0	0	0	0	0	0	0	0	0	0	0	0	0	0	0	0	0	0	0	0	0	0	0	0	0	0	0	0	0	0	0	0	0	0	0	0	0
MIR3907	0	0	0	0	0	0	0	0	0	0	0	0	0	0	0	0	0	0	0	0	0	0	0	0	0	0	0	0	0	0	0	0	0	0	0	0	0	0	0	0	0	0	0	0	0	0	0	0	0
MIR3914-1	0	0	0	0	0	0	0	0	0	0	0	0	0	0	0	0	0	0	0	0	0	0	0	0	0	0	0	0	0	0	0	0	0	0	0	0	0	0	0	0	0	0	0	0	0	0	0	0	0
MIR3606	0	0	0	0	0	0	0	0	0	0	0	0	0	0	0	0	0	0	0	0	0	0	0	0	0	0	0	0	0	0	0	0	0	0	0	0	0	0	0	0	0	0	0	0	0	0	0	0	0
MIR3926-2	0	0	0	0	0	0	0	0	0	0	0	0	0	0	0	0	0	0	0	0	0	0	0	0	0	0	0	0	0	0	0	0	0	0	0	0	0	0	0	0	0	0	0	0	0	0	0	0	0
MIR3686	0	0	0	0	0	0	0	0	0	0	0	0	0	0	0	0	0	0	0	0	0	0	0	0	0	0	0	0	0	0	0	0	0	0	0	0	0	0	0	0	0	0	0	0	0	0	0	0	0
MIR3656	0	0	0	0	0	0	0	0	0	0	0	0	0	0	0	0	0	0	0	0	0	0	0	0	0	0	0	0	0	0	0	0	0	0	0	0	0	0	0	0	0	0	0	0	0	0	0	0	0
MIR3678	0	0	0	0	0	0	0	0	0	0	0	0	0	0	0	0	0	0	0	0	0	0	0	0	0	0	0	0	0	0	0	0	0	0	0	0	0	0	0	0	0	0	0	0	0	0	0	0	0
MIR3652	0	0	0	0	0	0	0	0	0	0	0	0	0	0	0	0	0	0	0	0	0	0	0	0	0	0	0	0	0	0	0	0	0	0	0	0	0	0	0	0	0	0	0	0	0	0	0	0	0
MIR3922	0	0	0	0	0	0	0	0	0	0	0	0	0	0	0	0	0	0	0	0	0	0	0	0	0	0	0	0	0	0	0	0	0	0	0	0	0	0	0	0	0	0	0	0	0	0	0	0	0
MIR3664	0	0	0	0	0	0	0	0	0	0	0	0	0	0	0	0	0	0	0	0	0	0	0	0	0	0	0	0	0	0	0	0	0	0	0	0	0	0	0	0	0	0	0	0	0	0	0	0	0
MIR642B	0	0	0	0	0	0	0	0	0	0	0	0	0	0	0	0	0	0	0	0	0	0	0	0	0	0	0	0	0	0	0	0	0	0	0	0	0	0	0	0	0	0	0	0	0	0	0	0	0
MIR3689A	0	0	0	0	0	0	0	0	0	0	0	0	0	0	0	0	0	0	0	0	0	0	0	0	0	0	0	0	0	0	0	0	0	0	0	0	0	0	0	0	0	0	0	0	0	0	0	0	0
MIR3615	0	0	0	0	0	0	0	0	0	0	0	0	0	0	0	0	0	0	0	0	0	0	0	0	0	0	0	0	0	0	0	0	0	0	0	0	0	0	0	0	0	0	0	0	0	0	0	0	0
MIR3916	0	0	0	0	0	0	0	0	0	0	0	0	0	0	0	0	0	0	0	0	0	0	0	0	0	0	0	0	0	0	0	0	0	0	0	0	0	0	0	0	0	0	0	0	0	0	0	0	0
MIR3682	0	0	0	0	0	0	0	0	0	0	0	0	0	0	0	0	0	0	0	0	0	0	0	0	0	0	0	0	0	0	0	0	0	0	0	0	0	0	0	0	0	0	0	0	0	0	0	0	0
MIR3918	0	0	0	0	0	0	0	0	0	0	0	0	0	0	0	0	0	0	0	0	0	0	0	0	0	0	0	0	0	0	0	0	0	0	0	0	0	0	0	0	0	0	0	0	0	0	0	0	0
MIR3180-4	0	0	0	0	0	0	0	0	0	0	0	0	0	0	0	0	0	0	0	0	0	0	0	0	0	0	0	0	0	0	0	0	0	0	0	0	0	0	0	0	0	0	0	0	0	0	0	0	0
MIR3605	0	0	0	0	0	0	0	0	0	0	0	0	0	0	0	0	0	0	0	0	0	0	0	0	0	0	0	0	0	0	0	0	0	0	0	0	0	0	0	0	0	0	0	0	0	0	0	0	0
MIR3671	0	0	0	0	0	0	0	0	0	0	0	0	0	0	0	0	0	0	0	0	0	0	0	0	0	0	0	0	0	0	0	0	0	0	0	0	0	0	0	0	0	0	0	0	0	0	0	0	0
MIR3713	0	0	0	0	0	0	0	0	0	0	0	0	0	0	0	0	0	0	0	0	0	0	0	0	0	0	0	0	0	0	0	0	0	0	0	0	0	0	0	0	0	0	0	0	0	0	0	0	0
MIR548Z	0	0	0	0	0	0	0	0	0	0	0	0	0	0	0	0	0	0	0	0	0	0	0	0	0	0	0	0	0	0	0	0	0	0	0	0	0	0	0	0	0	0	0	0	0	0	0	0	0
MIR3939	0	0	0	0	0	0	0	0	0	0	0	0	0	0	0	0	0	0	0	0	0	0	0	0	0	0	0	0	0	0	0	0	0	0	0	0	0	0	0	0	0	0	0	0	0	0	0	0	0
MIR3622A	0	0	0	0	0	0	0	0	0	0	0	0	0	0	0	0	0	0	0	0	0	0	0	0	0	0	0	0	0	0	0	0	0	0	0	0	0	0	0	0	0	0	0	0	0	0	0	0	0
MIR3921	0	0	0	0	0	0	0	0	0	0	0	0	0	0	0	0	0	0	0	0	0	0	0	0	0	0	0	0	0	0	0	0	0	0	0	0	0	0	0	0	0	0	0	0	0	0	0	0	0
MIR3618	0	0	0	0	0	0	0	0	0	0	0	0	0	0	0	0	0	0	0	0	0	0	0	0	0	0	0	0	0	0	0	0	0	0	0	0	0	0	0	0	0	0	0	0	0	0	0	0	0
MIR3665	0	0	0	0	0	0	0	0	0	0	0	0	0	0	0	0	0	0	0	0	0	0	0	0	0	0	0	0	0	0	0	0	0	0	0	0	0	0	0	0	0	0	0	0	0	0	0	0	0
MIR3648-1	0	0	0	0	0	0	0	0	0	0	0	0	0	0	0	0	0	0	0	0	0	0	0	0	0	0	0	0	0	0	0	0	0	0	0	0	0	0	0	0	0	0	0	0	0	0	0	0	0
MIR548AA1	0	0	0	0	0	0	0	0	0	0	0	0	0	0	0	0	0	0	0	0	0	0	0	0	0	0	0	0	0	0	0	0	0	0	0	0	0	0	0	0	0	0	0	0	0	0	0	0	0
MIR3929	0	0	0	0	0	0	0	0	0	0	0	0	0	0	0	0	0	0	0	0	0	0	0	0	0	0	0	0	0	0	0	0	0	0	0	0	0	0	0	0	0	0	0	0	0	0	0	0	0
MIR3936	0	0	0	0	0	0	0	0	0	0	0	0	0	0	0	0	0	0	0	0	0	0	0	0	0	0	0	0	0	0	0	0	0	0	0	0	0	0	0	0	0	0	0	0	0	0	0	0	0
MIR3941	0	0	0	0	0	0	0	0	0	0	0	0	0	0	0	0	0	0	0	0	0	0	0	0	0	0	0	0	0	0	0	0	0	0	0	0	0	0	0	0	0	0	0	0	0	0	0	0	0
MIR3684	0	0	0	0	0	0	0	0	0	0	0	0	0	0	0	0	0	0	0	0	0	0	0	0	0	0	0	0	0	0	0	0	0	0	0	0	0	0	0	0	0	0	0	0	0	0	0	0	0
MIR3913-2	0	0	0	0	0	0	0	0	0	0	0	0	0	0	0	0	0	0	0	0	0	0	0	0	0	0	0	0	0	0	0	0	0	0	0	0	0	0	0	0	0	0	0	0	0	0	0	0	0
MIR3672	0	0	0	0	0	0	0	0	0	0	0	0	0	0	0	0	0	0	0	0	0	0	0	0	0	0	0	0	0	0	0	0	0	0	0	0	0	0	0	0	0	0	0	0	0	0	0	0	0
MIR3926-1	0	0	0	0	0	0	0	0	0	0	0	0	0	0	0	0	0	0	0	0	0	0	0	0	0	0	0	0	0	0	0	0	0	0	0	0	0	0	0	0	0	0	0	0	0	0	0	0	0
MIR3622B	0	0	0	0	0	0	0	0	0	0	0	0	0	0	0	0	0	0	0	0	0	0	0	0	0	0	0	0	0	0	0	0	0	0	0	0	0	0	0	0	0	0	0	0	0	0	0	0	0
MIR3911	0	0	0	0	0	0	0	0	0	0	0	0	0	0	0	0	0	0	0	0	0	0	0	0	0	0	0	0	0	0	0	0	0	0	0.340648488	0	0	0	0	0	0	0	0	0	0	0	0	0	0
MIR3934	0	0	0	0	0	0	0	0	0	0	0	0	0	0	0	0	0	0	0	0	0	0	0	0	0	0	0	0	0	0	0	0	0	0	0	0	0	0	0	0	0	0	0	0	0	0	0	0	0
MIR3938	0	0	0	0	0	0	0	0	0	0	0	0	0	0	0	0	0	0	0	0	0	0	0	0	0	0	0	0	0	0	0	0	0	0	0	0	0	0	0	0	0	0	0	0	0	0	0	0	0
MIR3675	0	0	0	0	0	0	0	0	0	0	0	0	0	0	0	0	0	0	0	0	0	0	0	0	0	0	0	0	0	0	0	0	0	0	0	0	0	0	0	0	0	0	0	0	0	0	0	0	0
MIR3923	0	0	0	0	0	0	0	0	0	0	0	0	0	0	0	0	0	0	0	0	0	0	0	0	0	0	0	0	0	0	0	0	0	0	0	0	0	0	0	0	0	0	0	0	0	0	0	0	0
MIR3679	0	0	0	0	0	0	0	0	0	0	0	0	0	0	0	0	0	0	0	0	0	0	0	0	0	0	0	0	0	0	0	0	0	0	0	0	0	0	0	0	0	0	0	0	0	0	0	0	0
MIR3668	0	0	0	0	0	0	0	0	0	0	0	0	0	0	0	0	0	0	0	0	0	0	0	0	0	0	0	0	0	0	0	0	0	0	0	0	0	0	0	0	0	0	0	0	0	0	0	0	0
MIR3662	0	0	0	0	0	0	0	0	0	0	0	0	0	0	0	0	0	0	0	0	0	0	0	0	0	0	0	0	0	0	0	0	0	0	0	0	0	0	0	0	0	0	0	0	0	0	0	0	0
MIR3688-1	0	0	0	0	0	0	0	0	0	0	0	0	0	0	0	0	0	0	0	0	0	0	0	0	0	0	0	0	0	0	0	0	0	0	0	0	0	0	0	0	0	0	0	0	0	0	0	0	0
MIR3667	0	0	0	0	0	0	0	0	0	0	0	0	0	0	0	0	0	0	0	0	0	0	0	0	0	0	0	0	0	0	0	0	0	0	0	0	0	0	0	0	0	0	0	0	0	0	0	0	0
MIR550B1	0	0	0	0	0	0	0	0	0	0	0	0	0	0	0	0	0	0	0	0	0	0	0	0	0	0	0	0	0	0	0	0	0	0	0	0	0	0	0	0	0	0	0	0	0	0	0	0	0
MIR3681	0	0	0	0	0	0	0	0	0	0	0	0	0	0	0	0	0	0	0	0	0	0	0	0	0	0	0	0	0	0	0	0	0	0	0	0	0	0	0	0	0	0	0	0	0	0	0	0	0
MIR3925	0	0	0	0	0	0	0	0	0	0	0	0	0	0	0	0	0	0	0	0	0	0	0	0	0	0	0	0	0	0	0	0	0	0	0	0	0	0	0	0	0	0	0	0	0	0	0	0	0
MIR3683	0	0	0	0	0	0	0	0	0	0	0	0	0	0	0	0	0	0	0	0	0	0	0	0	0	0	0	0	0	0	0	0	0	0	0	0	0	0	0	0	0	0	0	0	0	0	0	0	0
MIR676	0	0	0	0	0	0	0	0	0	0	0	0	0	0	0	0	0	0	0	0	0	0	0	0	0	0	0	0	0	0	0	0	0	0	0	0	0	0	0	0	0	0	0	0	0	0	0	0	0
MIR3940	0	0	0	0	0	0	0	0	0	0	0	0	0	0	0	0	0	0	0	0	0	0	0	0	0	0	0	0	0	0	0	0	0	0	0	0	0	0	0	0	0	0	0	0	0	0	0	0	0
MIR3657	0	0	0	0	0	0	0	0	0	0	0	0	0	0	0	0	0	0	0	0	0	0	0	0	0	0	0	0	0	0	0	0	0	0	0	0	0	0	0	0	0	0	0	0	0	0	0	0	0
MIR3611	0	0	0	0	0	0	0	0	0	0	0	0	0	0	0	0	0	0	0	0	0	0	0	0	0	0	0	0	0	0	0	0	0	0	0	0	0	0	0	0	0	0	0	0	0	0	0	0	0
MIR3935	0	0	0	0	0	0	0	0	0	0	0	0	0	0	0	0	0	0	0	0	0	0	0	0	0	0	0	0	0	0	0	0	0	0	0	0	0	0	0	0	0	0	0	0	0	0	0	0	0
MIR3663	0	0	0	0	0	0	0	0	0	0	0	0	0	0	0	0	0	0	0	0	0	0	0	0	0	0	0	0	0	0	0	0	0	0	0	0	0	0	0	0	0	0	0	0	0	0	0	0	0
MIR3690	0	0	0	0	0	0	0	0	0	0	0	0	0	0	0	0	0	0	0	0	0	0	0	0	0	0	0	0	0	0	0	0	0	0	0	0	0	0	0	0	0	0	0	0	0	0	0	0	0
MIR548AA2	0	0	0	0	0	0	0	0	0	0	0	0	0	0	0	0	0	0	0	0	0	0	0	0	0	0	0	0	0	0	0	0	0	0	0	0	0	0	0	0	0	0	0	0	0	0	0	0	0
MIR3666	0	0	0	0	0	0	0	0	0	0	0	0	0	0	0	0	0	0	0	0	0	0	0	0	0	0	0	0	0	0	0	0	0	0	0	0	0	0	0	0	0	0	0	0	0	0	0	0	0
MIR3617	0	0	0	0	0	0	0	0	0	0	0	0	0	0	0	0	0	0	0	0	0	0	0	0	0	0	0	0	0	0	0	0	0	0	0	0	0	0	0	0	0	0	0	0	0	0	0	0	0
MIR3927	0	0	0	0	0	0	0	0	0	0	0	0	0	0	0	0	0	0	0	0	0	0	0	0	0	0	0	0	0	0	0	0	0	0	0	0	0	0	0	0	0	0	0	0	0	0	0	0	0
MIR3692	0	0	0	0	0	0	0	0	0	0	0	0	0	0	0	0	0	0	0	0	0	0	0	0	0	0	0	0	0	0	0	0	0	0	0	0	0	0	0	0	0	0	0	0	0	0	0	0	0
MIR3691	0	0	0	0	0	0	0	0	0	0	0	0	0	0	0	0	0	0	0	0	0	0	0	0	0	0	0	0	0	0	0	0	0	0	0	0	0	0	0	0	0	0	0	0	0	0	0	0	0
MIR3928	0	0	0	0	0	0	0	0	0	0	0	0	0	0	0	0	0	0	0	0	0	0	0	0	0	0	0	0	0	0	0	0	0	0	0	0	0	0	0	0	0	0	0	0	0	0	0	0	0
MIR3910-2	0	0	0	0	0	0	0	0	0	0	0	0	0	0	0	0	0	0	0	0	0	0	0	0	0	0	0	0	0	0	0	0	0	0	0	0	0	0	0	0	0	0	0	0	0	0	0	0	0
MIR3913-1	0	0	0	0	0	0	0	0	0	0	0	0	0	0	0	0	0	0	0	0	0	0	0	0	0	0	0	0	0	0	0	0	0	0	0	0	0	0	0	0	0	0	0	0	0	0	0	0	0
MIR3942	0	0	0	0	0	0	0	0	0	0	0	0	0	0	0	0	0	0	0	0	0	0	0	0	0	0	0	0	0	0	0	0	0	0	0	0	0	0	0	0	0	0	0	0	0	0	0	0	0
MIR3661	0	0	0	0	0	0	0	0	0	0	0	0	0	0	0	0	0	0	0	0	0	0	0	0	0	0	0	0	0	0	0	0	0	0	0	0	0	0	0	0	0	0	0	0	0	0	0.256043998	0	0
MIR3689B	0	0	0	0	0	0	0	0	0	0	0	0	0	0	0	0	0	0	0	0	0	0	0	0	0	0	0	0	0	0	0	0	0	0	0	0	0	0	0	0	0	0	0	0	0	0	0	0	0
MIR3150B	0	0	0	0	0	0	0	0	0	0	0	0	0	0	0	0	0	0	0	0	0	0	0	0	0	0	0	0	0	0	0	0	0	0	0	0	0	0	0	0	0	0	0	0	0	0	0	0	0
MIR3613	0	0	0	0	0	0	0	0	0	0	0	0	0	0	0	0	0	0	0	0	0	0	0	0	0	0	0	0	0	0	0	0	0	0	0	0	0	0	0	0	0	0	0	0	0	0	0	0	0
MIR3908	0	0	0	0	0	0	0	0	0	0	0	0	0	0	0	0	0	0	0	0	0	0	0	0	0	0	0	0	0	0	0	0	0	0	0	0	0	0	0	0	0	0	0	0	0	0	0	0	0
MIR3670-1	0	0	0	0	0	0	0	0	0	0	0	0	0	0	0	0	0	0	0	0	0	0	0	0	0	0	0	0	0	0	0	0	0	0	0	0	0	0	0	0	0	0	0	0	0	0	0	0	0
MIR3944	0	0	0	0	0	0	0	0	0	0	0	0	0	0	0	0	0	0	0	0	0	0	0	0	0	0	0	0	0	0	0	0	0	0	0	0	0	0	0	0	0	0	0	0	0	0	0	0	0
MIR3674	0	0	0	0	0	0	0	0	0	0	0	0	0	0	0	0	0	0	0	0	0	0	0	0	0	0	0	0	0	0	0	0	0	0	0	0	0	0	0	0	0	0	0	0	0	0	0	0	0
MIR3714	0	0	0	0	0	0	0	0	0	0	0	0	0	0	0	0	0	0	0	0	0	0	0	0	0	0	0	0	0	0	0	0	0	0	0	0	0	0	0	0	0	0	0	0	0	0	0	0	0
MIR3610	0	0	0	0	0	0	0	0	0	0	0	0	0	0	0	0	0	0	0	0	0	0	0	0	0	0	0	0	0	0	0	0	0	0	0	0	0	0	0	0	0	0	0	0	0	0	0	0	0
MIR3915	0	0	0	0	0	0	0	0	0	0	0	0	0	0	0	0	0	0	0	0	0	0	0	0	0	0	0	0	0	0	0	0	0	0	0	0	0	0	0	0	0	0	0	0	0	0	0	0	0
MIR3180-5	0	0	0	0	0	0	0	0	0	0	0	0	0	0	0	0	0	0	0	0	0	0	0	0	0	0	0	0	0	0	0	0	0	0	0	0	0	0	0	0	0	0	0	0	0	0	0	0	0
MIR3680-1	0	0	0	0	0	0	0	0	0	0	0	0	0	0	0	0	0	0	0	0	0	0	0	0	0	0	0	0	0	0	0	0	0	0	0	0	0	0	0	0	0	0	0	0	0	0	0	0	0
MIR3651	0	0	0	0	0	0	0	0	0	0	0	0	0	0	0	0	0	0	0	0	0	0	0	0	0	0	0	0	0	0	0	0	0	0	0	0	0	0	0	0	0	0	0	0	0	0	0	0	0
MIR548Y	0	0	0	0	0	0	0	0	0	0	0	0	0	0	0	0	0	0	0	0	0	0	0	0	0	0	0	0	0	0	0	0	0	0	0	0	0	0	0	0	0	0	0	0	0	0	0	0	0
MIR3914-2	0	0	0	0	0	0	0	0	0	0	0	0	0	0	0	0	0	0	0	0	0	0	0	0	0	0	0	0	0	0	0	0	0	0	0	0	0	0	0	0	0	0	0	0	0	0	0	0	0
CCDC179	0	0	0	0	0	0	0	0	0	0	0	0	0	0	0	0	0	0	0	0	0	0	0	0	0	0	0	0	0	0	0	0	0	0	0	0	0	0	0	0	0	0	0	0	0	0	0	0.037744332	0
IQCJ-SCHIP1	0	0	0	0	0	0	0.044495277	0	0	0	0	0	0	0	0	0	0	0	0	0	0	0	0	0	0	0	0	0	0	0	0	0	0	0	0	0	0	0	0	0	0	0	0	0	0.018849418	0	0	0	0.02782679
LOC100505474	0	0	0	0	0	0	0	0	0	0	0	0	0	0	0	0	0	0	0	0	0	0	0	0	0	0	0	0	0	0	0	0	0	0	0	0	0	0	0	0	0	0	0	0	0	0	0	0	0
SYNE1-AS1	0	0	0	0	0	0	0	0.093580172	0	0	0	0	0	0	0	0.050278579	0	0.080190666	0.044128381	0	0.043215731	0.028844776	0	0.104479353	0.032184037	0	0	0	0	0	0	0	0	0.158850126	0	0	0	0	0	0	0	0	0	0	0	0.049859194	0.036982088	0	0
LINC01602	0	0	0	0	0	0	0	0	0	0	0	0	0	0	0	0	0	0	0	0	0	0	0	0	0	0	0	0	0	0.011710572	0	0	0.03349291	0	0	0	0	0	0	0	0	0	0	0	0	0	0	0	0
LOC100505478	0	0	0	0	0	0	0	0	0	0	0	0.027269206	0	0	0	0	0	0	0.031294042	0	0	0.020424043	0	0.074539581	0	0	0	0	0	0	0	0	0	0	0	0	0	0	0.159836323	0	0	0	0	0	0	0	0	0	0.098697308
PRKAG2-AS1	0	0	0	0	0	0	0	0	0	0	0	0	0	0	0.03302106	0	0	0	0	0	0	0	0	0	0	0	0	0	0	0	0	0	0	0	0	0	0	0	0	0	0	0	0	0	0	0	0	0	0
PCAT19	0.016091753	0.009834454	0.062404378	0.025223095	0.072736194	0.06975936	0	0.102875586	0.058375213	0.112086726	0	0.008041068	0	0.02493056	0	0.010542161	0	0.055751258	0.072291175	0.008052027	0.053430807	0.029815038	0.039870367	0.076369234	0.297005243	0.038522129	0.01171815	0.011850172	0.043250779	0.042229731	0.059954849	0.007385942	0.033902877	0.067833009	0.126934989	0.039195765	0.056690496	0.048886016	0	0.04621612	0.024952594	0.046754309	0.055468306	0.032989565	0.03985511	0.020830851	0.053232338	0	0.039353972
LOC100505498	0	0	0	0	0	0	0	0	0	0	0	0	0	0	0	0	0	0	0	0	0	0.009468847	0	0	0	0	0	0	0	0	0	0	0	0	0	0	0	0	0	0	0	0	0	0	0	0	0	0	0
LOC100505501	0	0.007580287	0	0	0	0	0	0	0	0	0	0	0	0	0.005849013	0	0	0	0	0	0	0	0	0	0	0	0	0	0	0	0	0	0	0	0	0	0	0	0.009501703	0	0	0	0	0	0	0	0	0	0
LOC100505502	0	0	0.037967427	0	0	0	0	0	0	0	0	0	0	0	0.006869434	0	0	0	0	0.014539365	0	0	0	0	0	0	0	0	0	0	0	0.01996269	0	0	0	0	0	0	0	0	0	0	0	0	0	0	0	0	0
LOC100505504	0	0	0	0	0	0	0	0	0	0	0	0	0	0	0	0	0	0	0	0	0.003373525	0	0	0	0	0	0	0	0	0	0	0	0	0.002153128	0	0	0	0	0	0	0	0	0	0	0	0	0	0	0
LOC100505515	0	0	0	0	0	0	0	0	0	0	0	0	0	0	0	0	0	0	0	0	0	0	0	0	0	0	0	0	0	0	0	0	0	0	0	0	0	0	0	0	0	0	0	0	0	0	0	0	0
EDNRB-AS1	0	0	0	0	0	0	0	0	0	0	0	0	0	0	0	0	0	0	0.013099338	0	0	0	0	0	0	0	0	0	0	0	0	0	0	0	0	0	0	0	0	0	0	0	0	0	0.009532584	0	0	0	0
FLJ45825	0.046038009	0.014193839	0.060182104	0	0.010743188	0.123683601	0	0.028614268	0.067293498	0.033307946	0	0	0.052349886	0	0.01095781	0	0	0.040507787	0.065464773	0	0	0	0.009706414	0	0.019326931	0.108667411	0	0.017097798	0.021001037	0	0	0	0.019699162	0.049342342	0.084646351	0.019018306	0.170585141	0.017857458	0.035346165	0.044561448	0	0.009779435	0	0	0.019340504	0.030014246	0.022222961	0.025251428	0.49540311
LINC01301	0	0	0	0.008425337	0	0	0	0	0	0	0	0	0	0	0	0	0	0	0	0	0.009010057	0	0.006697033	0	0	0	0	0	0	0	0	0	0.00681914	0	0	0	0	0	0	0	0	0	0	0	0	0	0	0	0
LOC100505534	0	0	0	0	0	0	0	0	0	0	0	0	0	0	0	0.002300236	0	0	0	0	0	0	0	0	0	0	0	0	0	0	0	0	0	0	0	0	0	0	0	0	0	0	0	0	0	0	0	0	0
ISM1-AS1	0	0	0	0	0	0	0.02638013	0	0	0	0	0	0	0	0	0	0	0	0	0	0	0	0	0	0	0	0	0	0	0	0	0	0	0	0	0	0	0	0	0	0	0	0	0	0	0	0	0	0
RBM26-AS1	0	0	0	0	0.01043166	0	0	0.018585672	0	0	0	0	0	0	0	0	0	0	0	0	0.025241358	0	0	0	0	0	0.016418386	0	0	0	0	0	0	0	0	0	0	0	0	0.021804244	0	0	0	0.015526415	0.009421208	0.014648377	0	0.024522754	0
SLIT1-AS1	0	0	0	0	0	0	0	0	0	0	0	0	0	0	0	0	0	0	0	0	0	0	0	0	0	0	0	0	0	0	0	0	0	0	0	0	0	0	0	0	0	0	0	0	0	0	0	0	0
LINC01095	0	0	0	0	0	0	0	0	0	0	0	0	0	0	0	0	0	0	0	0	0	0	0	0	0	0	0	0	0	0	0	0	0	0	0	0	0	0	0	0	0	0	0	0	0	0	0	0	0
LINC01208	0	0	0	0	0	0	0	0	0	0	0	0	0	0	0	0	0	0	0	0	0	0	0	0	0	0	0	0	0	0	0	0	0	0	0	0	0	0	0	0	0	0	0	0	0	0	0	0	0
LOC100505549	0.49837169	1.175122288	1.211892487	0.684927156	0.97098483	1.496969095	0.380622996	0.887281954	0.71065268	0.958661144	0.665025525	0.858101418	0.620489564	0.573910247	0.991806152	0.57357358	0.682283342	1.115324358	0.782506806	0.69392154	1.071462058	0.277578234	1.310800649	0.93468219	0.80887438	1.436468352	0.378529688	0.735186837	0.278872522	0.920871991	1.002518497	0.480900527	1.142707503	1.058150856	1.109078954	0.895590881	1.102116166	1.38684436	0.857249307	1.418325267	0.35056045	0.618981094	0.72447332	1.075535894	0.535843726	0.384849501	0.855141688	0.996416725	1.183719436
LOC100505555	0	0	0	0	0	0	0	0	0	0	0	0	0.016078463	0	0	0	0	0	0	0	0	0	0	0	0	0	0	0	0	0	0	0	0	0	0	0	0.006322859	0	0	0	0	0	0	0.007295876	0	0	0	0	0
LINC00866	0	0	0	0	0	0	0	0	0	0	0	0	0	0	0	0	0	0	0	0	0	0	0	0	0	0	0	0	0	0	0	0	0	0	0	0	0	0	0	0	0	0	0	0	0	0	0	0	0
LOC100505564	0.038727942	0.021121982	0	0.027174414	0.156115197	0.163722313	0.046791057	0.063257439	0.012788059	0.012511404	0.012626052	0.004340079	0.006611833	0.040103964	0.02843187	0.022635617	0.052713319	0.039293006	0.119766858	0.034406866	0.05281447	0.012932993	0	0.070710994	0.046409212	0.071838647	0.025148936	0.037980268	0.023475149	0	0	0	0.047294562	0.061085677	0.019375923	0.014208455	0.129104794	0	0.026444576	0.275689334	0.035734063	0.05034252	0.015161177	0.011942298	0.063912958	0.016866412	0.01660729	0.009468604	0.0213469
LINC00578	0	0	0	0.023899314	0	0	0	0	0	0	0	0	0	0	0	0	0	0.016060609	0.026091382	0	0	0	0	0.031486653	0	0	0	0	0	0.020151651	0	0	0	0.032519538	0	0	0.027123104	0	0	0	0	0	0	0	0	0	0	0	0.02806358
LOC100505570	0	0	0	0	0	0	0	0	0	0	0	0	0	0	0	0	0	0	0	0	0	0	0	0	0	0	0	0	0	0	0	0	0	0	0	0	0	0	0	0	0	0	0	0	0	0	0	0	0
INAFM2	0	0.005830947	0.049487588	0.029820841	0.017560802	0.010541025	0.004741082	0.011789624	0	0.013736645	0.006947884	0.009517154	0.007260783	0.007425531	0.013453889	0.012475388	0.013045492	0.016730474	0	0.042398335	0.02132746	0.028260244	0.031566738	0.006618431	0.035426123	0.0115118	0	0.014022098	0	0.033440404	0.035798601	0.026069058	0.008101682	0.020415978	0.01421376	0.019472529	0.022643979	0	0.036185493	0	0.004959007	0.012008207	0.008346212	0.006570926	0.011914009	0	0.004579422	0.051251235	0.035004434
LINC00672	0	0	0	0.007954252	0	0.0495501	0.007522995	0	0.011161215	0	0.011019739	0.007563168	0	0.011776173	0	0	0	0.015948129	0	0.007573478	0	0.005654931	0	0.02091998	0.018864065	0	0.011022546	0.011146761	0.013697884	0.006701126	0	0	0	0	0.011299275	0	0.009033942	0.01164308	0.011593337	0	0.023477743	0.00636999	0.039342742	0	0.012612282	0.009832262	0	0.032771145	0.046151772
LINC00838	0	0	0	0	0	0	0	0	0	0	0	0	0	0	0	0	0	0	0	0	0	0	0	0	0	0	0	0	0	0	0	0	0	0	0	0	0	0	0	0	0	0	0	0	0	0	0	0	0
LOC100505585	0	0	0	0	0	0.057133503	0	0	0	0	0	0	0.019911076	0.020360841	0.01235692	0.017152883	0.017935416	0.018421774	0.01503353	0	0	0	0	0	0	0	0	0.019275651	0	0	0	0	0	0	0	0	0.015630362	0	0	0.050177238	0.013617844	0	0.089392311	0	0	0	0.012578355	0	0.016174567
LOC100505588	0	0	0	0	0	0	0	0	0	0	0	0	0	0	0	0	0	0	0	0	0	0	0	0	0	0	0	0	0	0	0	0	0	0	0	0	0	0	0	0	0	0	0	0	0	0	0	0	0
LRRC3C	0	0	0	0	0	0.258108103	0	0	0	0	0	0	0	0	0	0	0	0.02230472	0	0	0	0	0	0	0.026372309	0	0	0	0	0	0	0	0	0	0	0	0	0	0.048134523	0	0	0	0	0	0	0	0	0	0
LOC100505592	0	0	0	0	0	0	0	0.006726486	0	0	0	0	0	0	0	0	0	0	0	0	0	0	0	0	0	0	0	0	0	0	0.015400402	0	0	0	0	0	0	0	0	0	0	0.006851421	0	0	0	0	0	0	0
PARD3-AS1	0	0	0	0	0	0	0	0	0	0	0	0	0	0	0	0	0	0	0	0	0	0	0	0	0	0	0	0	0	0	0	0	0	0	0	0	0	0	0	0	0	0	0	0	0	0	0	0	0
LOC100505609	0	0.012254512	0	0	0	0	0	0	0	0	0	0	0	0	0	0	0	0	0	0	0	0	0	0	0	0	0	0	0	0	0	0	0	0	0	0	0	0	0	0	0	0	0	0	0	0	0	0	0
SNHG21	0	0.021838921	0	0.018790523	0.016540309	0	0	0	0	0.017224194	0	0	0.053813012	0	0.033545146	0.069101491	0	0	0	0	0	0.039753541	0.029740679	0.049121589	0.014930705	0.042885605	0	0	0	0.015839578	0.033730589	0	0	0.050722879	0	0.014691924	0	0	0	0	0	0.015059215	0.061710645	0	0	0	0	0.019516671	0
LINC00919	0.082321509	0	0	0	0	0	0	0	0	0	0	0	0	0	0	0	0	0	0	0	0	0.012562143	0.05536173	0	0.041674192	0.0403093	0	0	0	0.155799302	0	0.015423738	0	0	0	0	0	0	0	0	0	0	0	0	0	0.021803462	0	0.237639961	0
C11orf72	0	0.041673477	0.059478773	0	0	0	0.04510796	0.028276245	0.05016695	0	0.049539453	0.011470747	0	0	0.010827581	0.044637257	0.015719414	0	0	0.011486362	0.025683881	0	0.028583836	0.031653197	0.019097895	0.081304092	0	0.082563473	0	0.01016489	0.021694269	0.010537214	0.029101002	0.032691483	0	0.046531078	0.027266786	0	0.052082263	0.044037894	0.011933093	0.019262034	0.020050896	0.046888857	0.019111308	0.014906146	0	0	0.014175058
LOC100505622	0	0	0	0	0	0	0	0	0	0	0	0	0	0	0	0	0	0	0	0	0	0	0	0	0	0	0	0	0	0	0	0	0	0	0	0	0	0	0	0	0	0	0	0	0	0	0	0	0
GTF3C2-AS1	0	0	0	0	0	0	0	0	0	0	0	0	0	0	0	0	0	0	0	0	0	0	0	0	0	0	0	0	0	0	0	0	0	0	0	0	0	0	0	0	0	0	0	0	0	0	0	0	0
LOC100505625	0	0	0	0	0	0	0	0	0	0	0	0	0	0	0	0	0	0	0	0	0	0	0	0	0	0	0	0	0	0	0	0	0	0	0	0	0	0	0	0	0	0	0	0	0	0	0	0.009065963	0
LINC01133	0	0	0	0	0	0	0.048129205	0	0.035900225	0	0	0	0	0	0.023032102	0.031925718	0	0.03427453	0.108875131	0	0	0.018266104	0	0	0	0.058359981	0	0	0	0	0.045953863	0	0.041268674	0.034891124	0	0	0	0	0.037277869	0	0.074817719	0	0	0	0.020403663	0	0	0	0.030113583
LOC100505635	0.009139016	0.002031612	0.023888997	0.003490591	0.010718735	0.014650519	0.033483075	0.005481743	0.0085658	0.007982267	0.008457127	0.064171547	0.005056792	0.003880452	0.031019552	0.008693279	0.006823684	0.008756511	0.006666552	0.032892951	0.002800867	0.00742863	0.011062496	0.020626022	0.07694766	0.035748469	0.007253847	0.010989609	0.038674392	0.012453668	0.004721885	0.000762586	0.00423427	0.011875079	0.002482996	0.011550358	0.011863137	0.022867305	0.008897747	0.003221643	0.024848124	0.011839433	0.0500902	0.003433365	0.012434557	0.006469618	0.000797774	0.006339928	0.163038174
LINC01024	0	0	0	0	0.005153522	0	0	0	0	0	0	0.022150421	0	0.008675391	0.010494277	0	0	0	0	0	0	0	0	0	0	0	0	0	0	0	0	0	0	0	0	0	0	0	0.008540555	0	0	0	0	0	0	0	0	0	0.013739199
FGD5-AS1	2.361143313	1.481564681	1.841654865	0.899289376	1.30234986	1.409346472	1.231793986	2.170380889	1.14750533	1.189785341	1.851149012	2.481741782	2.220010434	1.209029735	2.529624158	1.265750926	0.99624077	1.422866667	1.337932742	1.190580274	1.34373073	1.863098522	2.031391218	1.616575734	1.584953269	1.184518983	2.133142355	1.15727106	1.638368146	1.597374947	1.34061126	1.531077105	1.517531658	1.542985294	1.097951063	1.809214582	1.30839943	1.541347966	2.048302029	1.035601663	0.901117214	1.280465599	1.747290639	1.921158705	1.745339236	1.164225071	1.191872851	1.284780104	1.259211549
RAD51-AS1	0.024098352	0.02933796	0.122356134	0.074467295	0.022233893	0	0.070516645	0.133722913	0.035348017	0.023151305	0	0.024017428	0.106726251	0.037278522	0.045001632	0	0	0.066722683	0.132850765	0.02404998	0.026993553	0.070626687	0.039915723	0	0.020074067	0	0.102300644	0	0	0.042277732	0.089122673	0	0.020460585	0	0	0.039240364	0.028656375	0	0.107426181	0	0.049537043	0.059906635	0	0.065315176	0	0.031170088	0	0.026225517	0.296786182
LOC100505650	0	0	0.027773287	0	0.016309099	0	0	0.074249078	0	0.006817402	0.080470591	0.010597961	0.021462935	0	0	0	0	0	0.020230919	0.021147289	0	0.010558521	0	0	0	0.008558057	0	0.015611743	0	0	0.013396898	0.00649744	0	0.025227813	0.010569273	0.062679807	0	0.005455752	0	0.04072182	0	0.103648003	0.096182422	0.052822703	0.002958507	0	0	0	0.101594002
LOC100505658	0	0	0	0	0	0	0	0	0	0	0	0	0	0	0	0	0	0	0	0	0	0	0	0	0	0	0	0	0	0	0	0	0	0	0	0	0	0	0	0	0	0	0	0	0	0	0	0	0
LINC00967	0	0	0.140274266	0	0	0	0.22274687	0.01531378	0	0	0	0	0.373259807	0	0	0	0	0	1.354995389	0	0	2.458291001	0.090488788	0.147485694	1.571497616	1.644053905	0	0.204668238	0	0.064531294	0.753739425	0	0	0.435265438	0	0.145396325	0	0.056318348	0	0	0.446483912	0.359091239	0	0	0.060928868	0.505844819	0	0.358602799	0.193749306
LINC01370	0	0	0	0	0	0	0	0	0	0	0	0	0	0	0	0	0	0	0	0	0	0	0	0	0	0	0	0	0	0	0	0	0	0	0	0	0	0	0	0	0	0	0	0	0	0	0	0	0
LOC100505664	0	0	0	0	0	0	0	0	0	0	0	0	0	0	0	0.011231929	0	0	0	0	0	0	0	0	0	0	0	0	0	0	0	0	0	0	0	0	0	0	0	0	0	0	0	0	0	0	0	0	0.010590077
LOC100505666	0.169298177	0.113394586	0.234073879	0.097991151	0.110335758	0.326335518	0.066912556	0.066723777	0.154235793	0.039271913	0.115762027	0.240450967	0.196017905	0.142988336	0.051069354	0.05321652	0.126578198	0.028832989	0.192325935	0.119058202	0.045747478	0.279730936	0.07837969	0.056289762	0.089142416	0.032958204	0.170377458	0.117048647	0.073099335	0.117094744	0.148872034	0.025073271	0.286036621	0	0.020454756	0.219861787	0.140996908	0	0.780696737	0.026490855	0.162442536	0.067937213	0.023943847	0.178457647	0.213449122	0.136652592	0.077272577	0.044454007	0.033671297
RRS1-AS1	0	0	0	0	0.023526409	0	0.006361284	0	0	0	0.009319798	0	0.029022428	0	0	0	0	0	0.014656855	0	0	0.00954663	0.005345719	0.00887822	0	0.045813744	0	0.00942729	0	0.005666081	0	0.005873956	0	0	0.009556355	0.010489339	0	0	0	0	0	0.016098037	0	0	0.015971933	0	0	0	0.015769459
STARD4-AS1	0	0.006187953	0	0	0	0	0	0	0	0	0.007373101	0	0.007705099	0	0.00477415	0.013237344	0.013842102	0.014218008	0.028826573	0.00506527	0	0	0	0	0	0.02432775	0.036503585	0	0	0.017842588	0	0.004645859	0.0382907	0	0.015081337	0	0	0.030913606	0	0	0	0	0	0	0.004226263	0	0	0	0
UBE2Q2L	0.055334095	0.308522719	0	0.167311026	0.051095366	1.143324699	0.05486207	0.293306917	0.299020308	0	0.295579841	0.055150265	0.439852899	0.085101692	1.283444071	0.205888117	0	0.318721129	0.393382877	0.699843947	0.729112685	0	0.176631194	0.572682347	0.406262064	0.130052823	0.295648181	0.427621071	0.436829607	0.271537085	0.670548601	0.237468335	0.047057376	0.291316455	0.906415383	0.089503477	0	0	0.163022868	0.931931939	0.11248517	0.177885555	0.495602152	0.075537306	0.09098284	0	0	0.060161573	0.366471771
NAPA-AS1	0.161861372	0.283580513	0	0.128751724	0.038953285	0.259008497	0	0.068875769	0.23246181	0.296371848	0	0.082925699	0	0.127310071	0.116033327	0.346777622	0.112629685	0.115583482	0	0.122827698	0.092970406	0.151232455	0.136023915	0	0	0	0.060966489	0.284826044	0	0.037315224	0.078809672	0.436324821	0.035862966	0.172996803	0.0624703	0.034630112	0.098561247	0.241738675	0.064066905	0.364187259	0	0.035489757	0	0.166612781	0.135973553	0.344159395	0.155331928	0.255752294	0.101893055
LINC01431	0	0	0	0	0	0	0	0	0	0	0	0	0	0	0	0	0	0	0	0	0	0	0	0	0	0	0	0	0	0	0	0	0	0	0	0	0	0	0	0	0	0	0	0	0	0	0	0	0
LOC100505685	0	0	0	0	0	0	0	0	0	0	0	0	0	0	0	0	0	0	0	0	0	0	0	0	0	0	0	0	0	0	0	0	0	0	0	0	0	0	0	0	0	0	0	0	0	0	0	0	0
LINC00888	0	0	0	0.016385724	0.014422053	0	0.015499785	0	0	0.01501881	0	0	0.046998396	0	0.086089779	0.040540242	0	0.021920713	0.017892906	0	0.017519551	0	0.025947038	0.021605532	0.038705798	0	0.022680931	0.022935486	0	0	0	0.014315834	0	0	0.046127314	0.038091776	0	0	0.02385047	0	0	0.013129775	0.027209078	0	0.013026817	0	0.029792546	0	0.019249524
FTO-IT1	0	0	0	0.033457537	0	0	0	0	0.046781545	0.030681538	0	0	0	0	0	0	0	0.066497827	0	0	0	0.023846626	0	0.044033352	0	0	0	0	0	0	0	0	0	0	0	0	0	0	0	0	0	0	0	0	0	0	0.030588815	0	0
SH3BP5-AS1	1.084845388	1.154990908	1.064891663	0.529092766	1.467153551	1.389462507	0.959926226	1.69777548	0.778130347	0.989987015	1.548178096	1.445207156	1.06939608	0.859304187	2.466405318	1.067774865	0.530346607	1.156615041	1.433005327	0.866000001	1.469955845	1.405426356	1.203529063	1.636306473	1.014197093	1.681568687	0.866163824	1.309944803	1.367049789	1.38543319	1.219049305	0.826647705	0.948579133	1.391762301	0.946252596	1.256590598	1.60722722	1.447793033	1.936034153	1.904456874	0.584768741	1.091644918	1.519753672	1.986453988	1.87195261	1.207145116	0.64321241	1.126296725	1.764760228
LINC01094	0.012884774	0	0	0.040138836	0	0	0	0	0.056072326	0	0	0	0	0	0.012121645	0	0.026312042	0.022554532	0.00739262	0.031934651	0	0	0.010737832	0	0	0	0	0.018909504	0	0	0	0	0.021784437	0	0	0	0	0.019749109	0.00986599	0	0.006694798	0.010818583	0.011262999	0	0.010733682	0	0.006182632	0.007030509	0
LOC100505710	0	0	0	0.009057655	0	0	0	0	0	0	0	0	0	0	0	0	0	0.006076575	0	0	0.00968611	0	0	0	0	0	0	0	0	0.007631156	0	0	0	0	0	0	0	0	0	0	0	0	0	0	0	0	0	0	0
LOC100505711	0	0	0	0	0	0	0	0	0	0	0	0	0	0	0	0	0	0	0	0	0	0	0	0	0	0	0	0	0	0	0	0	0	0	0	0	0	0	0	0	0	0	0	0	0	0	0	0	0
LOC100505715	0	0.015553407	0.033299376	0	0.023451853	0	0.025198495	0	0	0.012261212	0	0.025332234	0.03844667	0	0.035730325	0	0.01743094	0	0	0.012739027	0	0	0.010637734	0	0.010626137	0.03060651	0	0	0	0.044576847	0.024050935	0	0.010831422	0.018227648	0	0.010455948	0	0.019565575	0.019482211	0	0.013234254	0	0.044123468	0	0.02118944	0	0	0.027660048	0.01571935
LOC100505716	0.052294976	0	0	0	0	0	0	0	0	0	0.019227067	0.052121061	0	0	0	0	0	0.009323228	0	0	0	0	0.054396129	0	0	0	0	0	0	0	0	0	0	0.037600639	0.019713379	0	0	0	0	0.025532631	0	0	0	0	0.011040274	0.050880789	0	0	0.016319394
LOC100505718	0	0	0	0	0	0	0	0	0	0	0	0	0	0	0	0	0	0	0	0	0	0	0	0	0	0	0	0	0	0	0	0	0	0	0	0	0	0	0	0	0	0	0	0	0	0	0	0	0
KRTAP9-7	0	0	0	0	0	0	0	0	0	0	0	0	0	0	0	0	0	0	0	0	0	0	0	0	0	0	0	0	0	0	0	0	0	0	0	0	0	0	0	0	0	0	0	0	0	0	0	0	0
LOC100505727	0	0.008082796	0	0	0	0	0.013116179	0.005463784	0	0	0	0	0.02005609	0	0.055185462	0.008664829	0	0	0	0	0	0	0	0	0	0	0	0	0	0.011685739	0.024925284	0	0	0	0	0	0	0	0.010131139	0	0	0	0	0	0	0	0	0.007219645	0
LOC100505736	0	0	0	0	0	0	0	0	0	0	0	0	0	0	0	0	0	0	0	0	0	0	0	0	0	0	0	0	0	0	0	0	0	0	0	0	0	0	0	0	0	0	0	0	0	0	0	0	0
MIR4458HG	0.008633689	0.01052314	0	0.009049304	0	0.018998565	0.017067229	0.014195775	0	0	0	0	0.038943626	0	0	0	0	0	0	0.008616266	0.019289886	0.025566177	0	0	0.014335334	0	0	0	0	0.007624118	0.032393931	0	0	0	0	0	0	0.013243644	0	0	0.008951718	0	0	0	0.02146499	0	0	0	0.010635612
LOC100505739	0	0	0	0	0	0	0	0	0	0	0	0	0	0	0	0	0	0	0	0	0	0	0	0	0	0	0	0	0	0	0	0	0	0	0	0	0	0	0	0	0	0	0	0	0	0	0	0	0
SPATA1	0.001839575	0.006719509	0.019216821	0.013444624	0.033551458	0.090594536	0.003644883	0.043313939	0.024191755	0.024539675	0.034377042	0.00914354	0	0.002857764	0.040963325	0.007203618	0.01003587	0.031973374	0.051765872	0.016439185	0.056663779	0.024464841	0.015248023	0.04269426	0.055570693	0	0.026522991	0.016151918	0.00332579	0.004866582	0.017305299	0.001683687	0.024760758	0.005257447	0.027185221	0.031296638	0.026071596	0.008459556	0.005621044	0.038654965	0.007614925	0.01077091	0.022340267	0.047297921	0.024310719	0	0.003520555	0	0.026975951
ITGB2-AS1	0.010264702	0	0.026814689	0	0	0.044797021	0	0.016871409	0	0	0.014899204	0	0.015568266	0	0.009656234	0.013408869	0.055286149	0.0357394	0.03496743	0	0.01150454	0.007650736	0	0.014194567	0	0.096138058	0	0	0	0	0	0	0	0.014663087	0.030393189	0.008406775	0.012217268	0.015740797	0	0.096366538	0.01064259	0	0	0	0	0	0	0.011175498	0
KRTAP16-1	0.035708419	0	0	0.018826563	0	0	0	0	0	0	0	0	0	0	0	0	0	0	0.040824525	0	0	0	0	0	0	0	0	0	0	0.015869989	0.03379495	0	0.015247936	0	0	0.014720143	0.063186521	0	0.054275078	0.068309874	0.018624219	0.015088135	0	0	0	0	0.017204852	0	0
PRMT5-AS1	0	0.016625103	0	0	0	0	0	0	0	0.006568431	0	0	0.010378528	0.021149999	0.006432897	0	0	0	0	0	0	0	0	0	0	0	0	0	0	0	0	0.006260128	0	0	0	0	0	0	0	0	0.007090807	0.005740151	0	0	0	0.008861138	0	0	0
RPARP-AS1	0.138745694	0.317582369	0.160763848	0.145119529	0.208053163	0.103413589	0.16646823	0.139638185	0.092299204	0.090355237	0.2773757	0.152876667	0.38601001	0.231809866	0.074157951	0.141009545	0.064916258	0.1509763	0.107122234	0.196000061	0.104953249	0.137805048	0.153268099	0.086956453	0.091275803	0.112611472	0.068922354	0.114336903	0.085242588	0.136209055	0.089023101	0.086229488	0.027185738	0.089753306	0	0.039195765	0.197801763	0.119242774	0.185577368	0.2040342	0.128355062	0.079246253	0.082422695	0.300183126	0.302665885	0.120699018	0.133106234	0.118370945	0.255289023
LOC100505767	0.019337362	0.01182317	0.025350274	0.050137672	0.044190563	0.18155069	0.075198851	0.152052938	0.069945136	0.063996507	0.04184125	0.047706513	0.086119005	0.029940494	0.027206374	0.086460979	0	0.105464379	0.04391754	0.066444629	0.084773224	0.056852405	0.02411481	0.013416162	0.00807432	0.023295056	0.01408593	0.05615308	0.051876644	0.207709827	0	0.035200789	0.09579561	0.013859113	0	0.054716777	0.302217149	0	0.029478505	0.242158772	0.039819135	0.024295315	0.114395743	0.127970471	0.055632222	0	0.099037259	0.031456963	0.058781579
LINC01364	0	0	0	0	0	0	0	0	0	0	0	0	0	0	0	0	0	0	0	0	0	0	0	0	0	0	0	0	0	0	0	0	0	0	0	0	0	0	0	0	0	0	0	0	0	0	0	0	0
LOC100505771	0.026434081	0	0	0.013915674	0.012246759	0	0.013162677	0.021808878	0	0	0	0	0	0	0.01249129	0	0.053720678	0.055159075	0.015196852	0	0	0	0	0	0	0	0.019268236	0	0	0.023359814	0	0	0	0	0.058458593	0	0	0.020349714	0.020263034	0	0	0	0	0	0	0	0	0.042935803	0
LOC100505774	0	0	0	0	0	0	0	0	0	0	0	0	0	0	0	0	0	0	0	0.014327592	0	0	0	0	0	0	0	0	0	0	0	0	0	0.020495802	0	0	0	0	0	0	0	0	0	0	0	0	0	0	0
LOC100505776	0	0	0	0	0	0	0	0.566280336	0	0	0	0	0	0	0	0	0	0	0	0	0	0.00672583	0.129693238	0.120211096	0.203360271	0.398275778	0	0.013252907	0	0	0.050479929	0.024644645	0	0.025674238	0	0	0	0	0	0	0	0.007575948	0	0	0.267499679	0.333846352	0	0	0.138239892
LOC100505782	0	0	0	0	0	0	0	0	0	0	0	0	0	0	0	0	0	0	0	0	0	0	0	0	0	0	0	0	0	0	0	0	0	0	0	0	0	0	0	0	0	0	0	0	0	0	0	0	0
OSER1-AS1	0	0.016056345	0	0	0.024208062	0	0	0	0	0	0	0.039047188	0.039679783	0	0.036877424	0.01720913	0	0.018482155	0	0	0.014767844	0.019582773	0.010982322	0	0.043389596	0	0.037997635	0.019338812	0	0.101518676	0.049232591	0	0.04421822	0	0.058026558	0.01079467	0	0.040115833	0.039946115	0	0	0	0.022947548	0	0.010978077	0	0	0.028550613	0.016227625
LOC100505784	0	0	0	0	0	0	0	0	0	0	0	0	0	0	0	0	0	0	0	0	0	0	0	0	0	0	0	0	0	0	0	0	0	0	0	0	0	0	0	0	0	0	0	0	0	0	0	0	0
LOC100505795	0	0	0	0	0	0	0	0	0	0	0	0	0	0	0	0	0	0	0	0	0	0	0	0	0	0	0	0	0	0	0	0	0	0	0	0	0	0	0.021728087	0	0	0	0	0	0	0	0	0	0
LOC100505797	0	0	0	0	0	0	0	0	0	0	0	0	0	0	0	0	0	0	0	0	0	0	0	0	0	0	0	0	0	0	0	0	0	0	0	0	0	0	0	0	0	0	0	0	0	0	0	0	0
LOC100505798	0	0	0	0	0	0	0	0	0	0	0	0	0	0	0	0	0	0	0	0	0	0	0	0	0	0	0	0	0	0	0	0	0	0	0	0	0	0	0	0	0	0	0	0	0	0	0	0	0
SNHG18	0.126444991	0	0	0.039047691	0.084510195	0	0.036952057	0	0	0	0.027188859	0.037147378	0.08358859	0	0.102785727	0.024479605	0	0.039250924	0	0.01871863	0.02101442	0.081976912	0.061553535	0.025908197	0.031071349	0	0	0.132542141	0.033750926	0.032951593	0.069709487	0	0.015920538	0	0	0.030577159	0	0.028717767	0.056635787	0.036073057	0	0.17856022	0.032615118	0	0.061530156	0.024273605	0.017963239	0.099304678	0.438172742
LOC100505811	0	0	0	0	0	0	0	0	0	0	0	0	0	0	0	0	0	0	0	0	0	0	0	0	0	0	0	0	0	0	0	0	0	0	0	0	0	0	0	0	0	0	0	0	0	0	0	0	0
LOC100505812	0	0	0	0.014916613	0.026138014	0	0	0.011733824	0	0	0	0	0.021571404	0	0.02665736	0	0.019432106	0.01995877	0	0	0.015949345	0	0.011862206	0.019671606	0.02360203	0	0.020651432	0	0	0	0	0	0	0	0.06259481	0	0	0.021809961	0	0.054314336	0.014756078	0	0	0	0.023618581	0	0	0.030823086	0
LOC100505817	0	0	0	0	0	0	0	0	0	0	0	0	0	0	0	0	0	0.016685211	0	0	0	0	0	0	0	0	0	0	0	0	0	0	0	0	0	0	0	0	0	0	0	0	0	0	0	0	0	0	0
LOC100505824	0	0	0	0	0	0	0	0	0	0	0	0	0	0	0	0	0	0	0	0	0	0	0	0	0	0	0	0	0	0	0	0	0	0	0	0	0	0	0	0	0	0	0	0	0	0	0	0	0
STK4-AS1	0	0	0	0	0	0	0	0	0	0	0	0	0	0	0	0	0	0	0	0	0	0	0	0	0	0	0	0.019347869	0	0	0	0	0	0	0	0	0	0	0	0	0	0	0	0	0	0	0	0	0
PROX1-AS1	0	0	0	0	0	0	0	0	0	0	0	0	0	0	0	0	0	0	0	0	0	0	0.00221233	0	0	0	0	0	0	0.002345065	0	0	0	0	0	0	0	0	0	0	0	0	0	0	0	0	0	0	0
LINC01532	0	0	0	0	0	0	0	0	0	0	0	0	0	0	0	0.037232487	0	0	0	0	0	0	0	0	0	0	0	0	0	0	0	0	0	0	0	0	0	0	0	0	0	0	0	0	0	0	0	0	0
SH3PXD2A-AS1	0	0	0	0	0.012747008	0	0.013700161	0	0	0	0	0	0	0	0	0	0.018869066	0	0	0	0	0	0	0	0	0	0	0	0.024901712	0.024310194	0	0	0	0	0	0	0	0	0	0	0.014327852	0	0	0	0	0	0.013234415	0	0
LOC100505841	0	0	0	0.06527668	0.057569401	0	0	0.051538221	0	0	0	0	0	0	0.115106054	0	0	0	0	0	0	0	0	0	0.102264817	0	0	0	0	0	0	0	0	0	0.091972646	0	0	0	0	0	0.064586133	0	0	0.165303895	0	0	0	0	0
ROPN1L-AS1	0	0	0	0	0	0	0	0	0	0	0	0	0	0	0	0	0	0	0	0	0	0	0	0	0	0	0	0	0	0	0	0	0	0	0	0	0	0	0	0	0	0	0	0	0	0	0	0	0
LOC100505851	0	0	0	0	0	0	0.016554841	0	0	0	0	0.016642968	0	0	0	0	0	0	0	0	0	0.02480082	0	0.011582569	0	0	0	0	0	0	0	0	0	0	0	0	0	0	0.012790678	0	0	0.007029185	0	0	0	0	0	0	0
LOC100505853	0	0	0	0	0	0	0	0	0	0	0	0	0	0	0	0	0	0	0	0	0	0	0	0	0	0	0	0	0	0	0	0	0	0	0	0	0	0	0	0	0	0	0	0	0	0	0	0	0
APTR	0.069317985	0.084107327	0.03683979	0.02947263	0.038758974	0.0614035	0.082091031	0.079648337	0.041232249	0.027024173	0.137742263	0.041849008	0.182210325	0.02190344	0.12774712	0.089996291	0.112081829	0.096477125	0.079119224	0.055607645	0.015837075	0.051933068	0.011778589	0.095124613	0.035013251	0	0.137775855	0.195061891	0.099262697	0.108637687	0.128430734	0.025764266	0.081929613	0.079067489	0.021019395	0.068110412	0	0.064018691	0.164113504	0.053937004	0.029157016	0.081090286	0	0	0.057932192	0.018298374	0	0.089939928	0.084983527
LINC00920	0	0	0	0	0	0	0	0	0	0	0	0	0	0	0	0	0	0	0.034816066	0	0	0	0	0	0	0	0	0	0	0	0	0	0	0	0	0	0	0.046514937	0	0	0	0	0	0	0.025387938	0	0	0	0.037439237
CCDC147-AS1	0	0	0	0	0	0	0	0	0	0	0	0	0	0	0.024147808	0	0	0	0	0	0	0	0	0	0	0	0	0	0	0	0	0	0	0	0	0	0	0	0	0	0	0	0	0	0	0	0	0	0
LOC100505874	0	0	0	0	0	0	0	0	0	0	0	0	0	0	0	0	0	0	0	0	0	0	0	0	0	0	0	0	0	0	0	0	0	0	0	0	0	0	0	0	0	0	0	0	0	0	0	0	0
LINC01088	0	0.033497183	0	0	0	0.060094764	0	0.592310804	0	0	0	0	0	0	0	0	0	0.019390093	0	0	0	0	0	0	0.02293037	0	0	0	0	0.024322116	0	0.025208489	0	0	0.040841451	0.022564651	0	0	0	0	0	0.023127184	0	0	0.045533643	0	0	0	0.066928527
CEBPZOS	2.023345098	2.159604751	2.771729154	1.838645093	2.054727526	2.069619145	2.561272873	2.063129804	1.772291946	2.057452264	1.998694055	1.677850544	2.204994603	1.842340856	1.815786861	1.625008516	1.880972584	2.041742407	1.867125464	1.482663434	2.059549621	2.117400525	2.695899951	1.988107217	1.900862166	1.900245004	2.376931472	2.399472778	1.897146562	2.459295309	2.017267162	2.547590958	1.843721889	2.038212483	1.930378804	1.922488336	1.747333874	1.830486604	2.283190198	1.411769577	1.759326193	2.022100108	1.836252267	2.328089695	2.051216685	2.446643591	1.863364625	2.175151776	2.367395839
UBE2E2-AS1	0	0	0	0	0	0	0	0	0	0	0	0	0	0	0	0	0	0	0	0	0	0	0	0	0	0	0	0	0	0	0	0	0	0	0	0	0	0	0	0	0	0	0	0	0	0	0	0	0
LOC100505878	0	0	0	0	0	0	0	0	0	0	0	0	0	0	0	0	0	0	0	0	0	0	0	0	0	0	0	0	0	0	0	0	0	0	0	0	0	0	0	0	0	0	0	0	0	0	0	0	0
KIF25-AS1	0	0.02418187	0	0	0	0	0	0	0	0	0	0	0	0	0	0	0	0	0	0	0	0	0	0	0	0	0	0	0	0	0	0	0.016855566	0	0	0	0	0	0	0	0	0	0	0	0	0	0	0	0
MAGI2-AS3	0.006021496	0.003675035	0	0.009457134	0	0.013264777	0.002987715	0.004961752	0.00885837	0.002894613	0	0.006001149	0.031738514	0	0.066543817	0.007869475	0	0.04589371	0.010329294	0	0.046600007	0	0.005016168	0.008331526	0.03960653	0.007260749	0.008748226	0.004430226	0.005447059	0.007967895	0.017020019	0	0.012735457	0.017163159	0.044292883	0.002467248	0.010740063	0.027547691	0.013780513	0.005825769	0	0.027580241	0	0.012389925	0.022428031	0.003906712	0.005765801	0.013083625	0.014800595
LOC100505887	0	0	0	0	0	0	0	0	0	0	0	0	0	0	0	0	0	0	0	0	0	0	0	0	0	0	0	0	0	0	0	0	0	0	0	0	0	0	0	0	0	0	0	0	0	0	0	0	0
SORCS3-AS1	0	0	0	0	0	0	0	0	0	0	0	0	0	0	0	0	0	0	0	0	0	0	0	0	0	0	0	0	0	0	0	0	0	0	0	0	0	0	0	0	0	0	0	0	0	0	0	0	0
SLIT2-IT1	0	0	0	0	0	0	0	0	0	0	0	0	0	0	0	0	0	0	0	0	0	0	0	0	0	0	0	0	0	0	0	0	0	0	0	0	0	0	0	0	0	0	0	0	0	0	0	0	0
TMEM161B-AS1	0	0	0	0.020838234	0	0	0	0	0.029187436	0	0	0	0.030107423	0	0	0	0	0	0	0	0	0	0.016578234	0.027462983	0	0	0	0	0	0	0	0	0	0	0	0	0	0	0.030310179	0	0	0	0	0	0.016571839	0	0	0	0
LOC100505902	0	0	0	0	0	0	0	0	0	0	0	0	0.023424051	0	0	0	0	0	0	0	0	0	0.006456737	0	0	0	0	0	0	0	0	0	0	0	0	0	0	0	0	0	0	0	0	0	0	0	0	0	0.037817454
LOC100505909	0	0	0	0.05929534	0	0.179620818	0	0	0	0	0	0.083836472	0	0	0	0	0	0	0	0	0.063333972	0	0	0	0	0	0	0.082513989	0.05130047	0.025263734	0	0	0.246913528	0	0	0	0	0	0.351098649	0	0	0	0	0	0	0	0	0.03110514	0.103004815
LOC100505912	0	0.037657745	0	0.032425953	0.056563511	0	0	0.025540077	0	0	0	0	0	0.047813087	0.08567093	0	0	0.021811692	0	0.090742895	0	0.023109002	0.051182415	0	0.0760273	0	0	0	0	0.027353852	0	0	0.026285752	0	0	0	0	0	0.047079785	0.059291919	0	0	0	0.042377905	0.076079658	0	0	0.033672917	0
LOC100505915	0	0	0	0	0	0	0	0.013671557	0	0	0	0.008286202	0	0	0.031033216	0	0	0	0	0	0	0.012365364	0	0	0	0	0	0	0	0	0	0	0	0	0.012377948	0	0	0	0	0	0	0.006979232	0	0.0227463	0	0	0	0	0
LOC100505918	0	0	0	0	0	0	0	0	0	0	0	0	0	0	0	0	0	0	0	0	0	0	0	0	0	0	0	0	0	0	0	0	0	0	0	0	0	0	0	0	0	0	0	0	0	0	0	0	0
LOC100505920	0	0	0	0	0	0	0	0	0	0	0	0	0	0	0	0	0	0	0	0	0	0	0	0	0	0	0	0	0	0	0	0	0	0	0	0	0	0	0	0	0	0	0	0	0	0	0	0	0
LOC100505921	0	0	0	0	0	0	0	0	0	0	0	0	0	0	0	0	0.032471842	0	0	0	0	0	0	0	0	0	0	0	0	0	0	0	0	0	0	0	0	0	0	0	0	0	0	0	0	0	0	0	0
C21orf37	0	0	0	0	0.0493431	0	0.026734704	0.065744116	0	0.172286484	0	0.02687652	0	0	0.025377112	0	0	0	0	0	0	0.116766517	0	0	0.022467378	0	1.806052157	0.039486859	0	0.047275239	0	0	0	0	0	0	0	0	0.230432019	0	0	0.13091155	0	0.175934264	0.066424815	0	0	0	0.033171344
ADD3-AS1	0	0.026521801	0	0	0	0	0	0.070556228	0	0	0	0	0	0	0	0	0	0.015336717	0.024919267	0.021737598	0	0	0	0	0	0.150696395	0.062458125	0	0	0	0	0	0.018491111	0.061468787	0	0	0	0	0.065632685	0.041850667	0	0	0	0.029860547	0.01815431	0	0.020861255	0	0.129299914
LOC100505938	0	0	0	0	0.005854798	0	0	0.005231546	0.009339357	0	0	0	0.009635825	0	0.005971965	0	0.008676651	0	0	0	0	0	0.005288915	0	0	0.015270032	0.009223251	0	0	0	0	0	0	0	0	0	0	0	0	0	0.006582842	0	0	0	0	0	0	0	0
LOC100505940	0	0	0	0	0	0	0	0	0	0	0	0	0	0	0	0	0	0	0	0	0	0	0	0	0	0	0	0	0	0	0	0	0	0	0	0	0	0	0	0	0	0	0	0	0	0	0	0	0
LOC100505942	0	0	0	0	0	0	0	0	0.036827123	0	0	0	0	0	0	0	0	0	0	0	0	0	0	0	0	0	0	0	0	0	0	0	0	0	0	0	0	0	0	0	0	0	0	0	0	0	0	0	0
LOC100505948	0	0	0	0	0	0	0	0	0	0	0	0	0	0	0	0	0	0	0	0	0	0	0	0	0	0	0	0	0	0	0	0	0	0	0	0	0	0	0	0	0	0	0	0	0	0	0	0	0
LINC01304	0	0	0	0	0	0	0	0	0	0	0	0	0	0	0	0	0	0	0	0	0	0	0	0	0	0	0	0	0	0	0	0	0	0	0	0	0	0	0	0	0	0	0	0	0	0	0	0	0
LINC00645	0	0	0	0	0	0	0	0	0	0	0	0	0	0.012296966	0	0	0	0	0	0	0	0	0	0	0	0	0	0	0	0.006998023	0	0	0	0	0	0	0	0	0	0.015294428	0	0	0	0	0	0	0	0	0
ENO1-AS1	0	0	0	0	0	0	0	0	0	0	0	0	0	0	0	0	0	0	0	0	0	0	0	0	0	0	0	0	0	0	0	0	0	0	0	0	0	0	0	0	0	0	0	0	0	0	0	0	0
LOC100505978	0	0	0	0	0	0	0	0	0	0	0	0	0	0	0	0	0	0	0	0	0	0	0	0	0	0	0	0.047094555	0	0	0	0	0	0	0	0	0	0	0	0	0	0	0	0	0	0	0	0	0
LOC100505984	0	0	0	0	0	0	0	0	0	0	0	0	0	0	0	0	0	0	0	0	0	0	0	0	0	0	0	0	0	0	0	0	0	0	0	0.088469969	0	0	0	0	0	0	0	0	0	0	0	0	0
LOC100505985	0	0	0	0	0	0	0	0	0	0	0	0	0	0	0	0	0	0	0	0	0	0	0	0	0	0	0	0	0	0	0	0	0	0	0	0	0	0	0	0	0	0	0	0	0	0	0.022049881	0	0
LINC01207	0	0	0	0	0	0	0	0	0	0	0	0	0	0	0	0	0	0	0	0	0	0	0	0	0.014887898	0	0	0	0	0	0	0	0	0	0	0	0	0	0	0	0	0	0	0.01231355	0.007468416	0	0	0	0
TMEM210	0	0.065662908	0	0	0	0	0	0	0	0	0	0	0	0	0	0	0.073437675	0	0	0	0	0.040445331	0	0	0.088845763	0	0	0	0.096344384	0	0	0	0	0	0	0	0	0	0	0	0	0	0	0	0	0	0.051796975	0	0
LUCAT1	0	0	0	0	0	0	0	0	0.040426303	0	0	0	0	0	0	0.035956932	0	0.01942827	0	0	0	0	0	0	0.045590758	0	0	0	0.097360058	0	0	0	0	0	0.040921268	0	0	0	0	0.052887243	0	0	0	0	0.022991576	0	0	0	0.03391866
LINC00403	0	0	0	0	0	0	0	0	0	0	0	0	0.010669071	0	0	0	0	0	0	0	0	0	0	0	0	0	0	0	0	0	0	0	0	0	0	0	0	0	0	0	0	0	0	0	0	0	0	0	0
RTCA-AS1	0	0	0.031387563	0	0	0	0.011922841	0.009913925	0	0	0	0	0	0.018647479	0	0	0	0	0	0	0	0	0	0	0	0	0	0	0	0	0	0	0.010204989	0	0	0	0	0	0	0	0	0	0	0	0	0	0	0.026069086	0
PPP5D1	0.083945553	0.020931643	0.044719654	0.079327413	0.007947747	0.074403607	0.017035905	0.042098289	0.074417146	0.157145449	0.061502031	0.170426093	0.12569862	0.065645968	0.094397251	0.011259469	0.057933146	0.053642977	0.067684416	0.034098219	0.102854516	0.006422292	0.02850836	0.070084496	0.090568042	0.020704637	0.073512284	0.145003698	0.01555079	0	0.094908227	0.015735257	0	0.152418007	0.099574259	0.041834679	0.030558337	0.013219306	0.077233813	0.173146718	0.246565853	0.056882205	0.116028775	0.146755311	0.042537765	0.086984961	0.048819488	0.06443406	0.062555211
APELA	0	0	0	0	0	0	0	0	0	0	0	0.005348263	0	0.008331031	0	0.007013821	0	0	0	0	0	0	0	0.007425763	0	0	0	0	0	0	0	0.004912153	0	0	0	0	0	0	0	0	0	0.008993916	0	0	0	0	0	0	0.019747151
LOC100506014	0.032701513	0.006707669	0	0.005767148	0	0	0.005454245	0.018049262	0.024149386	0.01054956	0.007992079	0.005483392	0.008351869	0	0.010332172	0.007190927	0	0.007724852	0	0	0.024514481	0.004099151	0.004583256	0.022720252	0.009142016	0.013238765	0	0.0080843	0.009936939	0.014525204	0.010389753	0.005036282	0.013955608	0.046560155	0	0.008995523	0.006550639	0.008444659	0.033344056	0	0.017047423	0.004617798	0.009599863	0.015077839	0.009148459	0.007130054	0	0.017899058	0.046800503
LOC100506016	0	0	0	0	0	0	0	0	0	0	0	0	0	0	0	0	0	0	0	0	0	0	0	0	0	0	0	0	0	0	0	0	0	0	0	0	0	0	0	0	0	0	0	0	0	0	0	0	0
LOC100506022	0	0	0	0	0	0	0	0	0	0	0	0	0	0	0	0	0	0	0.013136778	0.011453513	0.012862224	0	0	0	0	0.027535079	0	0	0.020693145	0	0	0	0	0	0	0	0	0	0	0	0	0	0	0	0	0	0.010990189	0	0
LOC100506023	0	0	0	0.00523133	0.004602272	0.010998888	0	0.004112162	0	0	0	0.004973893	0	0	0.004694413	0	0	0.007007589	0.033952611	0	0.005594815	0	0	0	0	0	0.007251915	0	0	0.008799628	0	0	0.008453899	0.00713487	0	0.00816061	0	0.022861248	0	0	0.015469174	0	0	0	0.004155664	0	0	0.010848565	0
ISPD-AS1	0	0	0	0	0	0	0	0	0	0	0	0	0	0	0	0	0	0	0	0	0	0	0	0	0	0	0	0	0	0	0	0	0	0	0	0	0	0	0	0	0	0	0	0	0	0	0	0	0
PTOV1-AS1	0.025909874	0.031539068	0	0.053797233	0.023906418	0	0	0.031945964	0.019122136	0	0	0.038563098	0	0.020172668	0.318617591	0.016994183	0.017769521	0.009154566	0.044229495	0.038615102	0.014583236	0.02891122	0.03229303	0.05330675	0.104835151	0.031198261	0.211778942	0.093055338	0	0.142714374	0	0.011914253	0.032876545	0.072932211	0.019358011	0.010659546	0.015485674	0.13415181	0	0.04971821	0	0.02177069	0.088585392	0.052930212	0.084526717	0	0.024816871	0.069481443	0
LINC00989	0	0	0	0	0	0.029892134	0	0.011221678	0	0	0	0	0	0.021098888	0	0.017775362	0	0.009576574	0	0	0.015254175	0	0	0	0	0	0	0.019974634	0	0	0	0	0	0	0.040213953	0.011150662	0	0	0	0	0	0.011429774	0	0	0	0	0	0	0
LOC100506036	0	0	0	0	0	0	0	0	0	0	0	0	0	0	0	0	0	0	0	0	0	0	0	0	0	0	0	0	0	0	0	0	0	0	0	0	0	0	0	0	0	0	0	0	0	0	0	0	0.014215792
GAS5-AS1	0.03992045	0	0	0	0	0	0	0	0	0	0	0	0	0.061571498	0	0	0	0	0.04563055	0	0	0	0.033320329	0	0	0	0	0	0	0	0	0	0	0	0	0.032755298	0	0	0	0	0	0.033568942	0	0	0	0	0	0	0
LOC100506047	0	0	0	0	0	0	0	0	0	0	0	0	0	0	0	0	0	0.009288126	0	0	0	0	0	0	0	0	0	0	0	0	0	0	0	0.018851804	0	0	0	0	0	0	0	0	0	0	0	0	0	0	0
LRRC72	0	0.036109796	0	0	0	0	0	0	0	0	0	0	0	0	0	0	0	0	0	0	0	0	0	0	0	0	0	0	0	0	0	0.0271807	0	0	0	0	0	0	0	0	0	0	0	0	0	0	0	0	0
LINC01005	0	0	0	0	0	0	0	0	0	0	0	0	0	0	0	0	0	0	0	0	0	0	0	0	0	0	0	0	0	0	0	0	0	0	0	0	0	0	0	0	0	0	0	0	0	0	0	0	0
RNASEH1-AS1	0.012338643	0	0	0	0	0	0	0.010171033	0	0	0	0	0	0.019129587	0	0	0.016849976	0.008679491	0.014122852	0	0	0	0	0	0.020469724	0	0	0	0.04414641	0	0.023251102	0	0	0	0	0	0	0	0	0	0	0	0	0	0	0.015978541	0	0	0
SMG1P7	0.257787015	0.78944136	0.28265722	0.652688963	1.299892811	0.606943809	0.861240499	0.710284414	0.277727059	0.872382738	0.768584762	0.54774263	0.570489671	0.50187351	0.866464776	0.707428451	0.276507052	0.527353013	0.67938616	0.617637941	0.216163168	0.676351657	0.461836842	0.94621769	0.50559513	0.456959421	0.901874104	0.431139394	0.724125762	0.653202118	0.280068523	0.61139869	0.413377688	0.759062667	0.369244919	0.901543772	0.611033993	0.679130798	0.648088927	0.563801003	0.787490519	0.586016846	0.216518211	0.673155257	0.926008555	0.553166055	0.529721095	0.523416073	0.69775439
DACT3-AS1	0	0	0	0	0	0	0	0	0	0	0	0	0	0	0	0	0	0	0	0	0.018783731	0	0	0	0	0	0	0	0	0	0	0	0	0	0	0	0	0	0	0	0	0	0	0	0	0	0	0	0
RBFADN	0	0	0	0	0	0	0	0	0	0	0	0	0	0	0	0	0	0	0	0	0	0	0	0	0	0	0	0	0	0	0	0	0	0	0	0	0	0	0	0	0	0	0	0	0	0	0	0	0
LOC100506071	0.304179324	0.885092723	0.905844985	0.754366746	1.401169307	0.282122458	0.90499132	0.981661349	0.040966814	1.2851287	0.636462387	0.268651337	0.324952939	1.045357682	1.652221741	0.507973508	0.430595651	0.245509627	0.522897162	0.465338881	0.620422646	1.363491358	0.751987934	0.825316793	0.079902953	0.437152413	0.361137469	0.364747204	1.324042711	1.761881516	0.972295507	0.763960911	0.147709708	0.307848889	0.120991742	0.721035963	0.896819375	1.098931762	1.629747171	0.716656093	0.96589374	0.435995031	0.706871407	0.569514148	1.213407413	0.491379859	0.47848123	1.260193027	0.532135371
[truncated: 6,243 more rows]
[truncated: 299 more columns]
