# Supplementary material for: Deciphering the immunological and prognostic features of bladder cancer through platinum-resistance-related genes analysis and identifying potential therapeutic target P4HB
Source: Front Immunol. 2023 Sep 18;14:1253586. doi: 10.3389/fimmu.2023.1253586 (PMC10544894; doi:10.3389/fimmu.2023.1253586)
Supplement: Supplementary file 5 [file DataSheet_5.zip › Table S7-2.txt]

LOC102724565	0	0.139740209	0	0	0.206365012	0.243867963	0	0	0	0	0	0	0	0	0.10893338	0	0	0.121517441	0	0.414553811	0.065919013	0.044113036	0	0.080980936	0	0	0	0.085858875	0	0.052146969	0	0	0.098571486	0	0.08700337	0.184604242	0.069922298	0	0.252606742	0.111931807	0	0.097567361	0.101452715	0.0804143	0.230869019	0	0	0	0
LOC102724566	0	0	0	0	0	0	0	0	0	0	0	0	0	0	0	0	0	0	0	0	0	0	0	0	0	0	0	0	0	0	0	0	0	0	0	0	0	0	0	0	0	0	0	0	0	0	0	0	0
LOC102724568	0	0	0	0	0	0	0	0	0	0	0	0	0	0	0	0	0	0	0	0	0	0	0	0	0	0	0	0	0	0	0	0	0	0	0	0	0	0	0	0	0	0	0	0	0	0	0	0	0
LOC102724569	0	0	0	0	0	0	0	0	0	0	0	0	0	0	0	0	0	0	0	0	0	0	0	0	0	0	0	0	0	0	0	0	0	0	0	0	0.043819698	0	0	0	0	0	0	0	0	0	0	0	0
LOC102724570	0.046303628	0	0	0	0	0	0.045907417	0	0	0.044497288	0.066837389	0	0.069783167	0	0	0	0	0.032685083	0	0	0	0	0.038662242	0	0	0	0	0	0	0.040951124	0.086369481	0	0	0	0	0	0	0	0	0	0	0	0	0	0	0	0	0	0.056869956
LOC102724571	0.003431364	0.004183956	0	0	0.003164127	0.007567125	0.010180738	0	0	0	0	0	0.005210654	0	0	0	0	0	0.003929306	0	0.003846928	0	0.002858047	0	0	0	0	0.005043545	0	0	0	0.006274642	0	0	0	0	0.004085924	0	0	0	0	0	0.005990241	0.009415167	0.008553901	0	0	0.003736618	0.008445189
LOC102724572	0	0	0	0	0	0	0	0	0	0	0	0	0	0	0	0	0	0	0	0	0	0	0	0	0	0	0	0	0	0	0	0	0	0	0	0	0	0	0	0	0	0	0	0	0	0	0	0	0
LOC102724573	0	0	0	0	0	0	0	0	0	0	0	0	0	0	0	0	0	0	0	0	0	0	0	0	0	0	0	0	0	0	0	0	0	0	0	0	0	0	0	0	0	0	0	0	0	0	0	0	0
LOC102724574	0	0	0	0	0	0.106552829	0	0	0	0	0	0	0	0	0	0	0	0	0	0	0	0	0	0	0	0	0	0	0	0	0	0	0	0	0	0	0	0	0	0	0	0	0	0	0	0	0	0	0
LOC102724575	0	0	0	0	0	0	0	0	0	0	0	0	0	0	0	0	0	0	0	0	0	0	0	0	0	0	0	0	0	0	0	0	0	0	0	0	0	0	0	0	0	0	0	0	0	0	0	0	0
LOC102724576	0	0	0	0	0	0	0	0	0	0	0	0	0	0	0	0	0	0	0	0	0	0	0	0	0	0	0	0	0	0	0	0	0	0	0	0	0	0	0	0	0	0	0	0	0	0	0	0	0
LOC102724577	0	0	0	0	0	0	0	0	0	0	0	0	0	0	0	0	0	0	0	0	0	0	0	0	0	0	0	0	0	0	0	0	0	0	0	0	0	0	0	0	0	0	0	0	0	0	0	0	0
LOC102724579	0	0	0	0	0	0	0	0	0	0	0	0	0	0	0	0	0	0.014139065	0	0	0	0	0	0	0	0	0	0	0	0	0	0	0	0	0	0	0	0	0	0	0	0	0	0	0	0	0	0	0
LOC102724580	0	0	0	0	0	0	0	0	0	0	0	0	0	0	0	0	0	0	0	0	0	0	0	0	0	0	0	0	0	0	0	0	0	0	0	0	0	0	0	0	0	0	0	0	0	0	0	0	0
LOC102724581	0	0	0	0	0	0	0	0	0	0	0	0	0	0	0	0	0	0	0	0	0	0	0	0	0	0	0	0	0	0	0	0	0	0	0	0	0	0	0	0	0	0	0	0	0	0	0	0	0
LOC102724582	0	0	0	0	0	0	0	0	0	0	0	0	0	0	0	0	0	0	0	0	0	0	0	0	0	0	0	0	0	0	0	0	0	0	0	0	0	0	0	0	0	0	0	0	0	0	0	0	0
LOC102724583	0	0	0	0	0	0	0	0	0	0	0	0	0	0	0	0	0	0	0	0	0	0	0	0	0	0	0	0	0	0	0	0	0	0	0	0	0	0	0	0	0	0.020528686	0	0	0	0	0	0	0
LOC102724584	0.119161371	0	0	0	0.032358893	0	0.034760963	0	0	0	0	0	0	0	0	0	0	0	0.040086929	0	0	0	0	0	0.014686719	0	0	0	0	0.01558082	0	0	0	0	0	0.014451821	0	0	0	0	0	0	0.030678458	0	0.043649469	0	0.016891503	0.019198242	0
LOC102724585	0	0	0	0	0	0	0	0	0	0	0	0	0	0	0	0	0	0	0	0	0	0	0	0	0	0	0	0	0	0	0	0	0	0	0	0	0	0	0	0	0	0	0	0	0	0	0	0	0
LOC102724586	0	0	0	0	0	0	0	0	0	0	0	0	0	0	0	0	0	0	0	0	0	0	0	0	0	0	0	0	0	0	0	0	0	0	0	0	0	0	0	0	0	0	0	0	0	0	0	0	0
LOC102724587	0	0	0	0	0	0	0	0	0	0	0	0	0	0	0	0	0	0	0	0	0	0	0	0	0	0	0	0	0	0	0	0	0	0	0	0	0	0	0	0	0	0	0	0	0	0	0	0	0
LOC102724588	0	0	0	0	0	0	0	0	0	0	0	0	0	0	0	0	0	0	0	0	0	0	0	0	0	0	0	0	0	0	0	0	0	0	0	0	0	0	0	0	0	0	0	0	0	0	0	0	0
LOC102724589	0	0	0	0	0	0	0	0	0	0	0	0	0	0	0	0	0	0	0	0	0	0	0	0	0	0	0	0	0	0	0	0	0	0	0	0	0	0	0	0	0	0	0	0	0	0	0	0	0
LOC102724590	0	0	0	0	0	0	0	0	0	0	0	0	0	0	0	0	0	0	0	0	0	0	0	0	0	0	0	0	0	0	0	0	0	0	0	0	0	0	0	0	0	0	0	0	0	0	0	0	0
LOC102724591	0	0	0	0	0	0	0	0	0	0	0	0	0	0	0	0	0	0	0	0	0	0	0	0	0	0	0	0	0	0	0	0	0	0	0	0	0	0	0	0	0	0	0	0	0	0	0	0	0
LOC102724592	0	0	0	0	0	0	0	0	0	0	0	0	0	0	0	0	0	0	0	0	0	0	0	0	0	0	0	0	0	0	0	0	0	0	0	0	0	0	0	0	0	0	0	0	0	0	0	0	0
LOC102724593	0	0	0	0	0	0	0	0	0	0	0	0	0	0	0	0	0	0	0	0	0	0	0	0	0	0	0	0	0	0	0	0	0	0	0	0	0	0	0	0	0	0	0	0	0	0	0	0	0.052236968
LOC102724594	0	0.01642584	0	0	0.006230849	0.014879355	0	0.011113881	0	0.019381378	0	0.006733668	0	0	0.006355525	0.00882935	0.036584119	0.004750058	0.007735667	0	0	0	0.005628691	0	0	0	0	0.009925575	0	0	0	0	0.005731357	0	0	0	0.016042565	0	0	0.013044371	0.007005541	0	0	0.009280547	0	0	0.01291043	0.007356795	0
LOC102724595	0	0	0	0	0	0	0	0	0	0	0	0	0	0	0	0	0	0	0	0	0	0	0	0	0	0	0	0	0	0	0	0	0	0	0	0	0	0	0	0	0	0	0	0	0	0	0	0	0
LOC102724596	0	0	0	0	0	0	0	0	0	0	0	0	0	0	0	0	0	0	0	0	0	0	0	0	0	0	0	0	0	0	0	0	0	0	0	0	0	0.015283718	0	0	0	0	0	0	0	0	0	0	0
LOC102724597	0	0	0	0	0	0	0	0	0	0	0	0	0	0	0	0	0	0	0	0	0	0	0	0	0	0	0	0	0	0	0	0	0	0	0	0	0	0	0	0	0	0	0	0	0	0	0	0	0
LOC102724598	0	0	0	0	0	0	0	0	0	0	0	0	0	0	0	0	0	0	0	0	0	0	0	0	0	0	0	0	0	0	0	0	0	0	0	0	0	0	0	0	0	0	0	0	0	0	0	0	0
LOC102724599	0	0	0	0	0	0	0	0	0	0	0	0	0	0	0	0	0	0	0	0	0	0	0	0	0	0	0	0	0	0	0	0	0	0	0	0	0	0	0	0	0	0	0	0	0	0	0	0	0
LOC102724601	0	0	0	0	0	0	0	0	0	0	0	0	0	0	0	0	0	0	0	0	0	0	0	0	0	0	0	0	0	0	0	0	0	0	0	0	0	0	0	0	0	0	0	0	0	0	0	0	0
LOC102724603	0	0	0	0	0	0	0	0	0	0	0	0	0	0	0	0	0	0	0	0	0	0	0	0	0	0	0	0	0	0	0	0	0	0	0	0	0	0	0	0	0	0	0	0	0	0	0	0	0
LOC102724604	0	0	0	0	0	0	0	0	0	0	0	0	0	0	0	0	0	0	0	0	0	0	0	0	0	0	0	0	0	0	0	0	0	0	0	0	0	0	0	0	0	0	0	0	0	0	0	0	0
LOC102724606	0	0	0	0	0	0	0	0	0	0	0	0	0	0	0	0	0	0	0	0	0	0	0	0	0	0	0	0	0	0	0	0	0	0	0	0	0	0	0	0	0	0	0	0	0	0	0	0	0
LOC102724607	0.108579025	0.081178289	0.141021477	0.066017648	0.121035793	0.135722458	0.165769292	0.071197779	0.035152761	0.100827212	0.155283184	0.023884242	0.09473479	0.073216642	0.112891678	0.126005402	0.085550961	0.087816051	0.102372947	0.093375779	0.12535358	0.104119694	0.075147968	0.133092891	0.026555882	0.112129931	0.068623203	0.075015073	0.064119505	0.214350861	0.130997041	0.054256624	0.136747414	0.045375109	0.13188512	0.138204166	0.145869558	0.084128457	0.101114372	0.023190419	0.053295193	0.078903505	0.172259708	0.18183499	0.109709011	0.051298839	0.053000043	0.121902241	0.155184351
LOC102724608	0	0	0	0	0	0	0	0	0	0	0	0	0	0	0	0.050451219	0	0	0	0.019459229	0	0	0	0	0	0	0	0	0	0	0	0	0	0	0	0	0	0	0	0	0	0	0	0	0	0	0	0	0
LOC102724609	0	0	0	0	0	0	0	0	0	0	0	0	0	0	0	0	0	0	0	0	0	0	0	0	0	0	0	0	0	0	0	0	0	0	0	0.018133339	0	0	0	0	0	0	0	0	0	0	0	0	0
LOC102724610	0	0	0	0	0	0	0	0	0	0	0	0	0	0	0	0	0	0	0	0	0	0	0	0	0	0	0	0	0	0	0	0	0	0	0	0	0	0	0	0	0	0	0	0	0	0	0	0	0
LOC102724611	0	0	0	0	0.003125563	0.014911543	0.003360114	0.013909059	0	0	0	0	0.010276085	0	0	0.004431029	0	0.007134677	0.007752442	0	0.007590123	0.005045281	0.005640906	0.009367837	0.02518483	0.008164249	0	0	0	0	0.006404859	0	0.002874756	0.004846902	0.005050429	0.008308549	0	0	0	0	0	0.011344503	0.005917303	0	0.002822116	0	0	0	0.016636929
LOC102724612	0	0	0	0	0	0	0	0	0	0	0	0	0	0	0	0	0	0	0	0	0	0	0	0	0	0	0	0	0	0	0	0	0	0	0	0	0	0	0	0	0	0	0	0	0	0	0	0	0
LOC102724613	0	0	0	0	0	0	0	0	0	0	0	0	0	0	0	0	0	0	0	0	0	0	0	0	0	0	0	0	0	0	0	0	0	0	0	0	0	0	0	0	0	0	0	0	0	0	0	0	0
LOC102724614	0.042908496	0.052164626	0	0	0	0	0.04254091	0	0	0	0	0	0	0	0	0	0	0	0	0	0	0	0.070773054	0	0	0.101427462	0	0	0	0	0	0	0	0	0.124346598	0	0	0	0	0	0	0.036087501	0	0	0	0	0	0.135709522	0
LOC102724615	0	0.023048539	0	0.013251882	0	0.013955552	0	0	0	0	0.009202202	0.006314492	0	0	0.005959841	0	0.008659052	0.008894637	0	0	0	0	0	0	0.010525623	0.015239131	0	0.009308341	0	0.005594497	0	0	0	0	0	0	0	0	0	0	0	0	0	0	0.005276131	0	0	0.020598579	0
LOC102724616	0	0	0	0	0	0	0	0	0	0	0	0	0	0	0	0	0	0	0	0	0	0	0	0	0	0	0	0	0	0	0	0	0	0	0	0	0	0	0	0	0	0	0	0	0	0	0	0	0
LOC102724617	0	0	0	0	0	0	0	0	0	0	0	0	0	0	0	0	0	0	0	0	0	0	0	0	0	0	0	0	0	0	0	0	0	0	0	0	0	0	0	0	0	0	0	0	0	0	0	0	0
LOC102724618	0	0	0	0	0	0	0	0	0	0	0	0	0	0	0	0	0	0	0	0	0	0	0	0	0	0	0	0	0	0	0	0	0	0	0	0	0	0	0	0	0	0	0	0	0	0	0	0	0
LOC102724619	0	0	0	0	0	0	0	0	0	0	0	0	0	0	0	0	0	0	0	0	0	0	0	0	0	0	0	0	0	0	0	0	0	0	0	0	0	0	0	0	0	0	0	0	0	0	0	0	0
LOC102724620	0	0	0	0	0	0	0	0	0	0	0	0	0	0	0	0	0	0	0	0	0	0	0	0	0	0	0	0	0	0	0	0	0	0	0	0	0	0	0	0	0	0	0	0	0	0	0	0	0
LOC102724621	0	0	0	0	0	0	0	0	0	0	0	0	0	0	0	0	0	0	0	0	0	0	0	0	0	0	0	0	0	0	0	0	0	0	0	0	0	0	0	0	0	0	0.039490466	0	0	0	0	0	0
LOC102724622	0	0	0	0	0	0	0	0	0	0	0	0	0	0	0	0	0	0	0	0	0	0	0	0	0	0	0	0	0	0	0	0	0	0	0	0	0	0	0	0	0	0	0	0	0	0	0	0	0
LOC102724623	0	0	0	0	0	0	0	0	0	0	0	0	0	0	0	0	0	0	0	0	0	0	0	0	0	0	0	0	0	0	0	0	0	0	0	0	0	0	0	0	0	0	0	0	0	0	0	0	0
LOC102724624	0	0.019829225	0.273446999	0	0.015015675	0	0	0.039896382	0	0	0	0	0	0	0	0	0.022218953	0.022820553	0.073112735	0.063912365	0	0	0	0.044639772	0	0	0	0	0	0	0	0.014905107	0	0	0	0	0	0	0	0	0	0	0	0.065984867	0	0	0	0	0
LOC102724625	0	0	0	0	0	0	0	0	0	0	0	0	0	0	0	0	0	0	0	0	0	0	0	0	0	0	0	0	0	0	0	0	0	0	0	0	0	0	0	0	0	0	0	0	0	0	0	0	0
LOC102724626	0	0	0	0	0	0	0	0	0	0	0	0	0	0	0	0	0	0	0	0	0	0	0	0	0	0	0	0	0	0	0	0	0	0	0	0	0	0	0	0	0	0	0	0	0	0	0	0	0
LOC102724627	0	0	0	0	0	0	0	0	0	0	0	0	0	0	0	0	0	0	0	0	0	0	0	0	0	0	0	0	0	0	0	0	0	0	0	0	0	0	0	0	0	0	0	0	0	0	0	0	0
LOC102724628	0	0	0	0	0	0	0	0	0	0	0	0	0	0	0	0	0	0	0	0	0	0	0	0	0	0	0	0	0	0	0	0	0	0	0	0	0	0	0	0	0	0	0	0	0	0	0	0	0
LOC102724629	0	0	0	0	0	0	0	0	0	0	0	0	0	0	0	0	0	0	0	0	0	0	0	0	0	0	0	0	0	0	0	0	0	0	0	0	0	0	0	0	0	0	0	0	0	0	0	0	0
LOC102724630	0	0	0	0	0	0	0	0	0	0	0	0	0	0	0	0	0	0	0.014798427	0	0	0	0	0	0	0	0	0	0	0	0	0	0	0	0	0	0	0	0	0	0	0	0	0	0	0	0	0	0
LOC102724631	0	0	0	0	0	0	0	0	0	0	0	0	0	0	0	0	0	0	0	0	0	0	0	0	0	0	0	0	0	0	0	0	0	0	0	0	0	0	0	0	0	0	0	0	0	0	0	0	0
LOC102724632	0	0	0	0	0	0	0	0	0	0	0	0	0	0	0	0	0	0	0	0	0	0	0	0	0	0	0	0	0	0	0	0	0	0	0	0	0	0	0	0	0	0	0	0	0	0	0	0	0
LOC102724633	0	0	0	0	0	0	0	0	0	0	0	0	0	0	0	0	0	0	0	0	0	0	0	0	0	0	0	0	0	0	0	0	0	0	0	0	0	0	0	0	0	0	0	0	0	0	0	0	0
LOC102724634	0	0	0	0.004581452	0.006041432	0	0	0.001801695	0.00321939	0	0	0.002179618	0.00332181	0	0.004111141	0.002859373	0	0.007667827	0.002504543	0	0.009783132	0	0.003640656	0	0.005451584	0	0	0.00321521	0	0.005784594	0	0	0.001854744	0	0.009755964	0	0.005204153	0	0	0	0	0.003668102	0.003819173	0.00300581	0.003639245	0	0.002094031	0.014231373	0.002695526
LOC102724636	0	0	0	0	0	0	0	0	0	0	0	0	0	0	0	0	0	0	0	0	0	0	0	0	0	0	0	0	0	0	0	0	0	0	0	0	0	0	0	0	0	0	0	0	0	0	0	0	0
LOC102724637	0	0	0	0	0	0	0	0	0	0	0	0	0	0	0	0	0	0	0	0	0	0	0	0	0	0	0	0	0	0	0	0	0	0	0	0	0	0	0	0	0	0	0	0	0	0	0	0	0
LOC102724638	0	0	0	0	0	0	0	0	0	0	0	0	0	0	0	0	0	0	0	0	0	0	0	0	0	0	0	0	0	0	0	0	0	0	0	0	0	0	0	0	0	0	0	0	0	0	0	0	0
LOC102724640	0	0	0	0	0	0	0	0	0	0	0	0	0	0	0	0	0	0	0	0	0	0.018824993	0	0	0	0	0	0	0	0	0	0	0	0	0	0	0	0	0	0	0	0	0	0	0	0	0	0	0
LOC102724641	0	0	0	0	0	0	0	0	0	0	0	0	0	0	0	0	0	0	0	0	0	0	0	0	0	0	0	0	0	0	0	0	0	0	0	0	0	0	0	0	0	0	0	0	0	0	0	0	0
LOC102724642	0	0.025686658	0.207635536	0.502722977	0.200863799	0.217404911	0.140394169	0.034588398	0	0.059959275	0.030566964	0	0.063172234	0	0.15162936	0.344444054	0.312373597	0.478418229	0.071224066	0.12193677	0.06976443	0.246662244	0.034963825	0.057681067	0.166743023	0.438673077	0	0.519264814	0.246707799	0.142761813	0	0.038380152	0.070332899	0.059555671	0.691396286	0.164209636	0.415011169	0.15464554	0.063592809	0.079971056	0.26129163	0.415401868	0.388274557	0.028921321	0.017581047	0.106204042	0.172385315	0.089720058	0.466018999
LOC102724643	0	0	0	0	0	0	0	0	0	0	0	0	0	0	0	0	0	0	0	0	0	0	0	0	0	0	0	0	0	0	0	0	0	0	0	0	0	0	0	0	0	0	0	0	0	0	0	0	0
LOC102724644	0	0	0	0	0	0	0	0	0	0	0	0	0	0	0	0	0	0	0	0	0	0	0	0	0	0	0	0	0	0	0	0	0	0	0	0	0	0	0	0	0	0	0	0	0	0	0	0	0
LOC102724645	0.441103765	0.255640243	0	0.058880328	0	0	0	0	0.233337871	0.054034133	0	0	0.240183559	0	0	0.073089257	0.076357163	0	0	0	0	0.082952395	0	0.077279761	0	0	0.855211139	0	0.193784301	0.097823961	0	0.195945448	0.138932879	0	0.161549455	0.046175938	0.604660412	0.085497791	0.241688504	0	0.318737271	0	0	0.218958513	0	0	0.053872142	0	0
LOC102724646	0	0	0	0	0	0	0	0	0	0	0	0	0	0	0	0	0	0	0	0	0	0	0	0	0	0	0	0	0	0	0	0	0	0	0	0	0	0	0	0	0	0	0	0	0	0	0	0	0
LOC102724647	0	0	0	0	0	0	0	0	0	0	0	0	0	0	0	0	0	0	0	0	0	0	0	0	0	0	0	0	0	0	0	0	0	0	0	0	0	0	0	0	0	0	0	0	0	0	0	0	0
LOC102724648	0	0	0	0	0	0	0	0	0	0	0	0	0	0	0	0	0	0	0	0	0	0	0	0	0	0	0	0	0	0	0	0	0	0	0	0	0	0	0	0	0	0	0	0	0	0	0	0	0
LOC102724649	0	0	0	0	0	0	0	0	0	0	0	0	0	0	0	0	0	0	0	0	0	0	0	0	0	0	0	0	0	0	0	0	0	0	0	0	0	0	0	0	0	0	0	0	0	0	0	0	0
LOC102724650	0	0	0	0	0	0	0	0	0	0	0	0	0	0	0	0	0	0	0	0	0	0	0	0	0	0	0	0	0	0	0	0	0	0	0	0	0	0	0	0	0	0	0	0	0	0	0	0	0
LOC102724651	0	0	0	0	0	0	0	0	0	0	0	0	0	0	0	0	0	0	0	0	0	0	0	0	0	0	0	0	0	0	0	0	0	0	0	0	0	0	0	0	0	0	0	0	0	0	0	0	0
LOC102724652	0	0	0	0	0	0	0	0	0	0	0	0	0	0	0	0	0	0	0	0	0	0	0	0	0	0	0	0	0	0	0	0	0	0	0	0	0	0	0	0	0	0	0	0	0	0	0	0	0
LOC102724653	0	0	0	0	0	0	0	0	0	0	0	0	0	0	0	0	0	0	0	0	0	0	0	0	0	0	0	0	0	0	0	0	0	0	0	0	0	0	0	0	0	0	0	0	0	0	0	0	0
LOC102724654	0	0	0	0	0	0	0	0	0	0	0	0	0	0	0	0	0	0	0	0	0	0	0	0	0	0	0	0	0	0	0	0	0	0	0	0	0	0	0	0	0	0	0	0	0	0	0	0	0
LOC102724655	0.009913334	0	0	0	0	0.02180288	0	0	0	0.009521907	0	0	0	0.030590907	0	0	0	0.006971695	0	0	0.011110895	0	0	0.027289581	0.056790493	0	0.028645101	0	0	0	0	0	0.008410618	0.055832113	0	0.008118826	0	0	0	0	0	0.016596801	0	0	0	0	0	0	0
LOC102724657	0	0	0	0	0	0	0	0	0	0	0	0	0	0	0	0	0	0	0	0	0	0	0	0	0	0	0	0	0	0	0	0	0	0	0	0	0	0	0	0	0	0	0	0	0	0	0	0	0
LOC102724659	0	0	0	0	0	0	0	0	0	0	0	0	0	0	0	0	0	0	0	0	0	0	0	0	0	0	0	0	0	0	0	0	0	0	0	0	0	0	0	0	0	0	0	0	0	0	0	0	0
LOC102724660	1.128600396	0.735246191	1.282064453	0.573357299	0.748851181	0.767294894	1.626582954	0.553464336	0.322837289	0.488973787	1.022654664	1.668206832	0.482114393	0.685916314	1.68516856	0.486340804	0.841564448	0.40820951	0.515124943	0.40989798	0.391657125	0.689720288	1.018528736	0.478246177	0.45739277	0.617443921	0.91327935	1.116912028	1.184789647	1.249812842	1.081865109	1.614767209	1.189336256	0.388054302	0.345770079	1.090218563	0.491266697	1.649331507	0.42083021	0.918156438	0.34571989	0.832809462	0.451019657	0.357224907	1.253746741	1.239859236	0.542572301	0.87062877	0.990391269
LOC102724661	0	0	0	0	0	0	0	0	0	0	0	0	0	0	0	0	0	0	0	0	0	0	0	0	0	0	0	0	0	0	0	0	0	0	0	0	0	0	0	0	0	0	0	0	0	0	0	0	0
LOC102724662	0	0	0	0	0	0	0	0	0	0	0	0	0	0	0	0	0	0	0	0	0	0	0	0	0	0	0	0	0	0	0	0	0	0	0	0	0	0	0	0	0	0	0	0	0	0	0	0	0
LOC102724663	0	0	0	0	0	0	0	0	0	0.01786284	0	0	0	0	0.010522838	0	0	0	0	0	0	0	0	0	0	0	0	0	0	0	0	0	0	0	0	0	0	0	0	0.007224175	0	0	0	0	0	0	0	0	0
LOC102724664	0	0	0	0	0	0	0	0	0	0	0	0	0	0	0	0	0	0	0	0	0	0	0	0	0	0	0	0	0	0	0	0	0	0	0	0	0	0	0	0	0	0	0	0	0	0	0	0	0
LOC102724665	0	0	0	0	0	0	0	0	0	0	0	0	0	0	0	0	0	0	0	0	0	0	0	0	0	0	0	0	0	0	0	0	0	0	0	0	0	0	0	0	0	0	0	0	0	0	0	0	0
LOC102724666	0	0	0	0	0	0	0	0	0	0	0	0	0	0	0	0	0	0.077462185	0	0	0	0	0	0.520940026	0	0	0	0	0	0	0	0	0	0	0	0	0	0	0	0	0	0	0	0	0	0	0	0	0
LOC102724667	0	0	0	0	0	0	0	0	0	0	0	0	0	0.006910677	0	0	0	0	0	0	0	0	0	0	0	0	0	0	0	0.003929601	0	0	0	0	0	0	0	0	0	0	0	0	0	0	0	0	0	0	0
LOC102724668	0.06497744	0.357199197	0.111956871	0.090028185	0.260898835	0.346312137	0.223360289	0.339853446	0.183554713	0.179804882	0.152672659	0.146823822	0.407806078	0.131532276	0.299931354	0.08439835	0.116384416	0.256034912	0.121596606	0.402533767	0.207850137	0.156205996	0.106653181	0.303234422	0.313483365	0.245185713	0.290791105	0.124771288	0.187621842	0.506123941	0	0.404080185	0.420684375	0.150363254	0.543870518	0.202666132	0.307738114	0.249441363	0.304419172	0.162014426	0.172985242	0.285740243	0.038199585	0.670040826	0.123640628	0.213243127	0.102341069	0.283818237	0.105302773
LOC102724669	0	0	0	0	0	0	0	0	0	0	0	0	0	0	0	0	0	0	0	0	0	0	0	0	0	0	0	0	0	0	0	0	0	0	0	0	0	0	0	0	0	0	0	0	0	0	0	0	0
LOC102724670	0	0	0	0	0	0	0	0	0	0	0	0	0	0	0	0	0	0	0	0	0	0	0	0	0	0	0	0	0	0	0	0	0	0	0	0	0	0	0	0	0	0	0	0	0	0	0	0	0
LOC102724671	0	0	0	0	0	0	0	0	0	0	0	0	0	0	0	0	0	0	0	0	0	0	0	0	0	0	0	0	0	0	0	0	0	0	0	0	0	0	0	0	0	0	0	0	0	0	0	0	0
LOC102724672	0	0	0	0	0	0	0	0	0	0	0	0	0	0	0	0	0	0	0	0	0	0	0	0	0	0	0	0	0	0	0	0	0	0	0	0	0	0	0	0	0	0	0	0	0	0	0	0	0
LOC102724675	0	0	0	0	0	0	0	0	0	0	0	0	0	0	0	0	0	0	0	0	0	0	0	0	0	0	0	0	0	0	0	0	0	0	0	0	0	0	0	0	0	0	0	0	0	0	0	0	0
LOC102724676	0	0.063887231	0	0	0	0	0	0	0	0	0	0	0	0	0	0	0	0	0	0	0	0.019805259	0	0	0	0	0.112339126	0	0	0	0	0	0	0	0	0	0	0	0	0	0	0	0	0	0	0	0	0	0
LINC01423	0	0	0	0	0	0	0	0	0	0	0	0	0	0	0	0	0	0	0	0	0	0	0	0	0	0	0	0	0	0	0	0	0	0	0	0	0	0	0	0	0	0	0	0	0	0	0	0	0
LOC102724679	0	0.043324766	0.04661203	0.037315792	0.080817551	0	0	0	0	0.034223452	0	0	0	0.054979477	0	0	0	0.0251148	0	0	0.039878024	0	0.014937431	0.024754086	0.058780503	0	0	0	0.032251339	0.015829467	0.066648701	0	0.015208994	0.025568069	0.026633711	0	0.103566759	0	0	0	0	0	0	0.024577514	0	0.023191724	0.017160942	0	0
LOC102724680	0	0	0	0	0	0	0	0	0	0	0	0	0	0	0	0	0	0	0	0	0	0	0	0	0	0	0	0	0	0	0	0	0	0	0	0	0	0	0	0	0	0	0	0	0	0	0	0	0
LOC102724681	0	0	0	0	0	0	0	0.014870899	0	0	0	0	0.027313803	0	0	0	0	0	0	0	0	0	0	0	0	0	0	0	0	0	0	0	0	0	0	0	0	0	0	0	0	0	0	0	0	0	0	0	0
LOC102724682	0	0	0	0	0	0	0	0	0	0	0	0	0	0	0	0	0	0	0	0	0	0	0	0	0	0	0	0	0	0	0	0	0	0	0	0	0	0	0	0	0	0	0	0	0	0	0	0	0
LOC102724683	0.022550713	0	0	0	0	0	0	0	0	0	0	0	0	0	0	0	0	0	0	0	0	0.03345848	0.018803636	0	0	0	0	0	0	0	0	0	0	0	0	0.036732586	0	0	0	0	0	0	0	0	0	0	0	0	0
LOC102724684	0	0	0	0	0	0	0	0	0	0	0	0	0	0	0	0	0	0	0	0	0	0	0	0	0	0	0	0	0	0	0	0	0	0	0	0	0	0	0	0	0	0	0	0	0	0	0	0	0
LOC102724685	0	0	0	0	0	0	0	0	0	0	0	0	0	0	0	0	0	0	0	0	0	0	0	0	0	0	0	0	0	0	0	0	0	0	0	0	0	0	0	0	0	0	0	0	0.029010047	0	0	0	0
LOC102724686	0	0	0	0	0	0	0	0	0	0	0	0	0	0	0	0	0	0	0	0	0	0	0	0	0	0	0	0	0	0	0	0	0	0	0	0	0	0	0	0	0	0	0	0	0	0	0	0	0
LOC102724687	0	0	0	0	0	0	0.01838563	0	0	0	0	0	0.02808665	0	0	0	0	0	0	0	0	0	0	0	0	0	0	0	0	0	0	0	0	0	0	0	0	0	0	0	0	0	0	0	0	0	0	0	0
LOC102724688	0	0	0	0	0	0	0	0	0	0	0	0	0	0	0	0	0	0	0	0	0	0	0	0	0	0	0	0	0	0	0	0	0	0	0	0	0	0	0	0	0	0	0	0	0	0	0	0	0
LOC102724689	0	0	0	0	0	0	0	0	0	0	0	0	0	0	0	0	0	0	0	0	0	0	0	0	0	0	0	0	0	0	0	0	0	0	0	0	0	0	0	0	0	0	0	0	0	0	0	0	0
LOC102724690	0	0	0	0	0	0	0	0	0	0	0	0	0	0	0	0	0	0	0	0	0	0	0	0	0	0	0	0	0	0	0	0	0	0	0	0	0	0	0	0	0	0	0	0	0	0	0	0	0
LOC102724691	0	0	0	0	0	0	0	0	0	0	0	0	0	0	0	0	0	0	0	0	0	0	0	0	0	0	0	0	0	0	0	0	0	0	0	0	0	0	0	0	0	0	0	0	0	0	0	0	0
LOC102724692	0	0	0	0	0	0	0	0	0	0	0	0	0	0	0	0	0	0	0	0	0	0	0	0	0	0	0	0	0	0	0	0	0	0	0	0	0	0	0	0	0	0	0	0	0	0	0	0	0
LOC102724693	0	0	0	0	0	0	0	0	0	0	0	0	0	0	0	0	0	0	0	0	0	0	0	0	0	0	0	0	0	0	0	0	0	0	0	0	0	0	0	0	0	0	0	0	0	0	0	0	0
LOC102724694	0	0	0	0	0	0	0	0	0	0	0	0	0	0	0	0	0	0	0	0	0	0	0	0	0	0	0	0	0	0	0	0	0	0	0	0	0	0	0	0	0	0	0	0	0	0	0	0	0
LOC102724695	0	0	0	0	0	0	0	0	0	0	0	0	0	0	0	0	0	0	0	0	0	0	0	0	0	0	0	0	0	0	0	0	0	0	0	0	0	0	0	0	0	0	0	0	0	0	0	0	0
LOC102724696	0	0	0	0	0	0	0	0	0	0	0	0	0	0	0	0	0	0	0	0	0	0	0	0	0	0	0	0.019393281	0	0.046131841	0	0	0	0	0	0.021569707	0	0	0	0	0.013701112	0.033035683	0.0230121	0	0.064828573	0	0	0.042735868	0
LOC102724697	0.013678424	0	0	0	0.012616617	0	0.013560065	0.022465275	0	0	0	0	0	0	0	0	0	0.00962327	0.015655321	0.013650869	0	0.020324821	0	0	0	0	0.019848691	0.02007168	0	0.024062503	0	0	0.011607268	0	0	0.011205004	0.06403316	0.020962513	0	0.026349586	0	0	0.023816048	0.037302027	0.033919547	0	0	0.014890564	0.016843277
LOC102724698	0	0	0	0	0	0	0	0	0	0	0	0	0	0	0	0	0	0	0	0	0	0	0	0	0	0	0	0	0	0	0	0	0	0	0	0	0	0	0	0	0	0	0	0	0	0	0	0	0
LOC102724699	0	0.009320772	0	0	0	0	0	0	0	0	0	0	0	0	0.007192975	0	0	0	0	0	0	0	0	0	0	0	0	0	0	0	0	0	0	0	0	0	0	0	0	0	0	0	0	0	0	0	0	0	0
LOC102724700	0	0	0	0	0	0	0	0	0	0	0	0	0	0	0	0	0	0	0	0	0	0	0	0	0	0	0	0	0	0	0	0	0	0	0	0	0	0	0	0	0	0	0	0	0	0	0	0	0
LOC102724702	0.063033137	0	0.082251676	0	0.410799573	0	0	0	0	0	0	0	0.267329721	0	0.029985382	0	0	0	0	0.031797009	0	0	0.052680964	0.04393388	0	0	0	0.046616256	0.057126201	0.135612708	0	0	0.027062196	0	0	0.026129149	0	0	0	0	0.033024682	0.026779723	0.108401548	0.043622551	0	0	0	0.165551273	0
LOC102724703	0	0	0	0	0	0	0	0	0	0	0	0	0	0	0	0	0	0	0	0	0	0	0	0	0	0	0	0	0	0	0	0	0	0	0	0	0	0	0	0	0	0	0	0	0	0	0	0	0
LOC102724704	0	0	0	0	0	0	0	0	0	0	0	0	0	0	0	0	0	0	0	0	0	0	0	0	0	0	0	0	0	0	0	0	0	0	0	0	0	0	0	0	0	0	0	0	0	0	0	0	0
LOC102724705	0	0	0	0	0	0	0	0	0	0	0	0	0	0	0	0	0	0.031892768	0	0	0	0	0	0	0	0	0	0	0	0	0	0	0	0	0	0	0	0	0	0	0	0	0	0	0	0	0	0	0
LOC102724707	0	0	0	0	0	0	0	0	0	0	0	0	0	0	0	0	0	0	0	0	0	0	0	0	0	0	0	0	0	0	0	0	0	0	0	0	0	0	0	0	0	0	0	0	0	0	0	0	0
LOC102724708	0	0	0	0	0	0	0	0	0	0	0	0	0	0	0	0	0	0	0	0	0	0	0	0	0	0	0	0	0	0	0	0	0	0	0	0	0	0	0	0	0	0	0	0	0	0	0	0.023559629	0
LOC102724709	0	0	0	0	0	0	0	0	0	0	0	0	0	0	0	0	0	0	0	0	0	0	0	0	0	0	0	0	0	0	0	0	0	0	0	0	0	0	0	0	0	0	0	0	0	0	0	0	0
LOC102724710	0	0	0	0	0	0	0	0	0	0	0	0	0	0	0	0	0	0	0	0	0	0	0	0	0	0	0	0	0	0	0	0	0	0	0	0	0	0	0	0	0	0	0	0	0	0	0	0	0
LOC102724711	0	0	0	0	0	0	0	0	0	0	0	0	0	0	0	0	0	0.006738418	0	0	0	0.007141425	0	0	0	0	0	0	0	0	0	0	0	0	0	0	0	0	0	0	0	0	0	0	0	0	0	0	0
LOC102724712	0	0	0	0	0	0	0	0	0	0	0	0	0	0	0	0	0	0	0	0	0	0	0	0	0	0	0	0	0	0	0	0	0	0	0	0	0	0	0	0	0	0	0	0	0	0	0	0	0
LOC102724713	0	0	0	0	0	0	0	0	0	0	0	0	0	0	0	0	0	0	0	0	0	0	0	0	0	0	0	0	0	0	0	0	0	0	0	0	0	0	0	0	0	0	0	0	0	0	0	0	0
LOC102724714	0	0	0	0	0	0	0	0	0	0	0	0	0	0.034728051	0	0	0	0	0	0	0	0	0	0	0	0	0	0	0	0	0	0	0	0	0	0	0	0	0	0	0	0	0	0	0	0	0	0	0
LOC102724715	0	0	0	0	0	0	0	0	0	0	0	0	0	0	0	0	0	0	0	0	0	0	0	0	0	0	0	0	0	0.009972758	0	0	0	0	0	0	0	0	0	0	0	0	0	0	0	0	0	0	0
LOC102724716	0	0	0	0	0	0	0	0	0	0	0	0	0	0	0	0	0	0	0	0	0	0	0	0	0	0	0	0	0	0	0	0	0	0	0	0	0	0	0	0	0	0	0	0	0	0	0	0	0
LOC102724717	0	0	0	0	0	0	0	0	0	0	0	0	0	0	0	0	0	0	0	0	0	0	0	0	0	0	0	0	0	0	0	0	0	0	0	0	0	0	0	0	0	0	0	0	0	0	0	0	0
LOC102724718	0	0	0	0	0	0	0	0	0	0	0	0	0	0	0	0	0	0	0	0	0	0	0	0	0	0	0	0	0	0	0	0	0	0	0	0	0	0	0	0	0	0	0	0	0	0	0	0	0
LOC102724719	0	0	0	0	0	0	0	0	0	0	0	0	0	0	0	0	0	0	0	0	0	0	0	0	0	0	0	0	0	0	0	0	0	0	0	0	0	0	0	0	0	0	0	0	0	0	0	0	0
LOC102724720	0	0	0	0	0	0	0	0	0	0	0	0	0	0	0	0	0	0	0	0	0	0	0	0	0	0	0	0	0	0	0	0	0	0	0	0	0	0	0	0	0	0	0	0	0	0	0	0	0
LOC102724721	0	0	0	0	0	0	0	0	0	0	0	0	0	0	0	0	0	0	0	0	0	0	0	0	0	0	0	0	0	0	0	0	0	0	0	0	0	0	0	0	0	0	0	0	0	0	0	0	0
LOC102724722	0	0	0	0	0	0	0	0	0	0	0	0	0	0	0	0	0	0	0	0.046211393	0	0	0	0	0	0	0	0	0	0	0	0	0	0	0	0	0	0	0	0	0	0	0	0	0	0	0	0	0
LOC102724723	0	0	0	0	0	0	0	0	0	0	0	0	0	0	0	0	0	0	0	0	0	0	0	0	0	0	0	0	0	0	0	0	0	0	0	0	0	0	0	0	0	0	0	0	0	0	0	0	0
LOC102724724	0	0	0	0	0	0	0	0	0	0	0	0	0	0	0	0	0	0	0	0	0	0	0	0	0	0	0	0	0	0	0	0	0	0	0	0	0	0	0	0	0	0	0	0	0	0	0	0	0
LOC102724728	0	0	0	0	0	0	0	0	0	0	0	0.014760763	0	0	0	0.019337988	0	0	0	0	0	0	0	0	0	0	0	0	0	0.013082058	0.027888369	0	0	0.102745093	0	0	0	0	0	0	0.015355014	0	0	0	0.024574186	0	0	0	0
LOC102724729	0	0	0	0	0	0	0	0	0	0	0	0	0	0	0	0	0	0	0	0	0	0	0	0	0	0	0	0	0	0	0	0	0	0	0	0	0	0	0	0	0	0	0	0	0	0	0	0	0
LOC102724730	0	0	0	0	0	0	0	0	0	0	0	0	0	0	0	0	0	0	0	0	0	0	0	0	0	0	0	0	0	0	0	0	0	0	0	0	0	0	0	0	0	0	0	0	0.004945822	0	0	0	0
LOC102724731	0	0	0	0	0.010074599	0	0	0	0	0	0	0	0	0	0	0	0	0	0	0	0	0	0	0	0	0	0	0	0	0	0	0	0	0	0	0	0	0	0	0	0	0	0	0	0	0	0	0	0
LOC102724732	0	0	0	0	0	0	0	0	0	0	0	0	0	0	0	0	0	0	0	0	0	0	0	0	0	0	0	0	0	0	0	0	0	0	0	0	0	0	0	0	0	0	0	0	0	0	0	0	0
LOC102724733	0	0.011971897	0	0.010295877	0	0	0	0	0	0	0	0	0	0	0	0	0	0	0	0	0	0	0	0	0	0	0.014262981	0	0	0	0	0	0	0	0	0.008044966	0.011692128	0	0	0	0	0	0.017120478	0	0	0	0	0	0
LOC102724734	0	0	0	0	0	0	0	0	0	0	0	0	0	0	0	0	0	0	0	0	0	0	0	0	0	0	0	0	0	0	0	0	0	0	0	0	0	0	0	0	0	0	0	0	0	0	0	0	0
LOC102724735	0	0	0	0	0	0	0	0	0	0	0	0	0	0	0	0	0	0	0	0	0	0	0	0	0	0	0	0	0	0	0	0	0	0	0	0	0	0	0	0	0	0	0	0	0	0	0	0	0
LOC102724736	0	0	0	0	0	0	0	0	0	0	0	0	0	0	0	0	0	0	0	0	0	0	0	0	0	0	0	0	0	0	0	0	0	0	0	0	0	0	0	0	0	0	0	0	0	0	0	0	0
LOC102724738	0	0.005529794	0	0	0	0	0	0	0	0	0	0	0	0	0	0	0	0	0	0	0	0	0	0	0	0	0	0	0	0	0	0	0	0	0	0	0	0	0	0	0	0	0	0	0	0	0	0	0
LOC102724739	0	0	0	0	0	0	0	0	0	0	0	0	0	0	0	0	0	0	0	0	0	0	0	0	0	0	0	0	0	0	0	0	0	0	0	0	0	0	0	0	0	0	0	0	0	0	0	0	0
LOC102724740	0.006259661	0	0	0	0	0	0	0	0	0	0	0	0	0	0	0	0	0.004400542	0	0	0	0	0	0	0.010399151	0	0	0	0	0	0	0	0	0	0.009322364	0	0.007452349	0	0	0	0.012951806	0	0	0	0	0	0	0	0
LOC102724742	0	0	0	0	0	0	0	0	0	0	0	0	0	0	0	0	0	0	0	0	0	0	0	0	0	0	0	0	0	0	0	0	0	0	0	0	0	0	0	0	0	0	0	0	0	0	0	0	0
LOC102724743	0	0	0	0	0	0	0	0	0	0	0	0	0	0	0	0	0	0	0	0	0	0	0	0	0	0	0	0	0	0	0	0	0	0	0	0	0	0	0	0	0	0	0	0	0	0	0	0	0
LOC102724744	0	0	0	0	0	0	0	0	0	0	0	0	0	0	0	0	0	0	0	0	0	0	0	0	0	0	0	0	0	0	0	0	0	0	0	0	0	0	0	0	0	0	0	0	0	0	0	0	0
LOC102724745	0	0	0	0	0	0	0	0	0	0	0	0	0	0	0	0	0	0	0	0	0	0	0	0	0	0	0	0	0	0	0	0	0.024375934	0	0	0	0	0	0	0	0	0	0	0	0	0	0	0	0
LOC102724746	0	0	0	0	0	0	0	0	0	0	0	0	0	0	0	0	0	0	0	0	0	0	0	0	0	0	0	0	0	0	0	0	0	0	0	0	0	0	0	0	0	0	0	0	0	0	0	0	0
LOC102724747	0.286903248	0	0	0.080877082	0	0	0	0.063927475	0.112364369	0.074266534	0	0	0.503746575	0	0	0	0	0	0	0.077097137	0	0	0.12645833	0.204559325	0	0	0	0	0	0.256072274	0.142799095	0	0	0	0	0	0	0	0.116560349	0	0	0	0	0	0	0	0	0.083933897	0
LOC102724748	0	0	0.024147634	0	0.008520306	0	0	0.007614053	0	0	0.026700032	0	0	0.014331602	0	0.024039083	0	0	0	0	0	0.013737734	0.022970316	0.01277718	0	0	0	0	0.033145469	0.008158382	0	0.016865562	0	0.01319913	0.027373573	0	0.010996571	0.096384511	0.014109284	0	0	0	0.016103791	0.025260755	0.038068579	0	0.026378676	0.029967612	0
LOC102724749	0	0	0	0	0	0	0	0	0	0	0	0	0	0	0	0	0	0	0	0	0	0	0	0	0	0	0	0	0	0	0	0	0	0	0	0	0	0	0	0	0	0	0	0	0	0	0	0	0
LOC102724751	0	0	0	0	0	0	0.043847171	0	0	0	0	0	0	0	0	0	0	0	0	0	0	0	0	0	0	0	0	0	0	0	0	0	0	0	0	0	0	0	0	0	0	0	0	0	0	0	0	0	0
LOC102724752	0	0	0	0	0	0	0	0	0	0	0	0	0	0	0	0	0	0	0	0	0	0	0	0	0	0	0	0	0	0	0	0	0	0	0	0	0	0	0	0	0	0	0	0	0	0	0	0	0
LOC102724753	0	0	0	0	0	0	0	0	0	0	0	0	0	0	0	0	0	0	0	0	0	0	0	0	0	0	0	0	0	0	0	0	0	0	0	0	0	0	0	0	0	0	0	0	0	0	0	0	0
LOC102724754	0	0	0	0	0	0	0	0	0	0	0	0	0	0	0	0	0	0	0	0	0	0	0	0	0	0	0	0	0	0	0	0	0	0	0	0	0	0	0	0	0	0	0	0	0	0	0	0	0
LOC102724755	0	0	0	0	0	0	0	0	0	0	0	0	0	0	0	0	0	0	0	0	0	0	0	0	0	0	0	0	0	0	0	0	0	0	0	0	0	0	0	0	0	0	0	0	0	0	0	0	0
LOC102724756	0	0	0	0	0	0	0	0	0	0	0	0	0	0	0	0	0	0	0	0	0	0	0	0	0	0	0	0	0	0	0	0	0	0	0	0	0	0	0	0	0	0	0	0	0	0	0	0	0
LOC102724757	0.017302173	0.022381898	0.005705337	0.011359469	0.005006688	0.009578378	0.011814317	0.008933327	0.004798032	0.003130997	0.01885571	0.005410903	0.03107059	0	0.01019581	0.002842558	0.00890042	0.00381644	0.002489813	0.020482109	0.006086265	0.002428322	0.008130587	0.006013264	0.013510902	0.01046082	0.004738291	0.014327931	0.007849945	0.020974446	0.004109801	0	0.01194301	0.001555591	0.004857515	0.0053326	0.014182923	0.016618416	0.008297494	0.004203722	0.007875128	0.007283881	0.009473134	0.005970094	0.015313595	0.008438912	0.003121444	0.004731436	0.005354379
LOC102724758	0	0	0	0	0	0	0	0	0	0	0	0	0	0	0	0	0	0	0	0	0	0	0	0	0	0	0	0	0	0	0	0	0	0	0	0	0	0	0	0	0	0	0	0	0	0	0	0	0
LOC102724759	0	0	0	0	0.008599513	0	0	0	0	0	0	0	0	0	0	0	0	0	0	0	0	0	0	0	0	0	0	0	0	0	0	0	0	0	0	0	0	0	0	0	0	0.007827544	0.016253101	0	0	0	0	0	0
LOC102724761	0	0	0	0	0	0	0	0	0	0	0	0	0	0	0	0	0	0	0	0	0	0	0	0	0	0	0	0	0	0	0	0	0	0	0	0	0	0	0	0	0	0.004287665	0	0	0	0	0	0	0
LOC102724762	0	0	0	0	0	0	0	0	0	0	0	0	0	0	0	0	0	0	0	0	0	0	0	0	0	0	0	0	0	0	0	0	0	0	0	0	0	0	0	0	0	0	0	0	0	0	0	0	0
LOC102724763	0	0	0	0	0	0	0	0	0	0	0	0	0	0	0	0	0	0	0	0	0	0	0	0	0	0	0	0	0	0	0	0	0	0	0	0	0	0	0	0	0	0	0	0	0	0	0	0	0
LOC102724765	0	0	0	0	0	0	0	0	0	0	0	0	0	0	0	0	0	0.009562653	0	0	0	0	0	0	0	0	0	0	0	0	0	0	0	0	0	0	0	0	0	0	0	0	0	0	0.00567292	0	0	0	0
LOC102724766	0	0	0	0	0	0	0	0	0	0	0	0	0	0	0	0	0	0	0	0	0	0	0	0	0	0	0	0	0	0	0	0	0	0	0	0	0	0	0	0	0	0	0	0	0	0	0	0	0
LOC102724768	0	0	0	0	0	0	0	0	0	0	0	0	0	0	0	0	0	0	0	0	0	0	0	0	0	0	0	0	0	0	0	0	0	0	0	0	0	0	0	0	0	0	0	0	0	0	0	0	0
LOC102724770	0	0	0	0	0	0	0	0	0	0	0	0	0	0	0	0	0	0	0	0	0	0	0	0	0.020074067	0	0	0	0	0	0	0	0	0	0	0	0	0	0	0	0	0	0	0	0	0	0	0	0
LOC102724771	0	0	0	0	0	0	0	0	0	0	0	0	0	0	0	0	0	0	0	0	0	0	0	0	0	0	0	0	0	0	0	0	0	0	0	0	0	0	0	0	0	0	0	0	0	0	0	0	0
LOC102724772	0	0	0	0	0	0	0	0	0	0	0	0	0	0	0	0	0	0	0	0	0	0	0	0	0	0	0	0	0	0	0	0	0	0	0	0	0	0	0	0	0	0	0	0	0	0	0	0	0
LOC102724774	0	0	0	0	0	0	0	0	0	0	0	0	0	0	0	0	0	0	0	0	0	0	0	0	0	0	0	0	0	0	0	0	0	0	0	0	0	0	0	0	0	0	0	0	0	0	0	0	0
LOC102724775	0	0	0	0	0	0	0	0	0	0	0	0	0	0	0	0	0	0	0	0	0	0	0	0	0	0	0	0	0	0	0	0	0	0	0	0	0	0	0	0	0	0	0	0	0	0	0	0	0
LOC102724776	0	0	0	0	0	0	0	0	0	0	0	0	0	0	0	0	0	0	0	0	0	0	0	0	0	0	0	0	0	0	0	0	0	0	0	0	0	0	0	0	0	0	0	0	0	0	0	0	0
LOC102724777	0	0	0	0	0	0	0	0	0	0	0	0	0	0	0	0	0	0	0	0	0	0	0	0	0	0	0	0	0	0	0	0	0	0	0	0	0	0	0	0	0	0	0	0	0	0	0	0	0
LOC102724778	0	0	0	0	0	0	0	0	0	0	0	0	0	0	0	0	0	0	0	0	0	0	0	0	0	0	0	0	0	0	0	0	0	0	0	0	0	0	0	0	0	0	0	0	0	0	0	0	0
LOC102724779	0	0	0	0	0	0	0	0	0	0	0	0	0	0	0	0	0	0	0	0	0	0	0	0	0	0	0	0	0	0	0	0	0	0	0	0	0	0	0	0	0	0	0	0	0	0	0	0	0
LOC102724780	0	0	0	0	0	0	0	0	0	0	0	0	0	0	0	0	0	0	0	0	0	0	0	0	0	0	0	0	0	0	0	0	0	0	0	0	0	0	0	0	0	0	0	0	0	0	0	0	0
LOC102724781	0	0	0.11582408	0	0	0	0	0	0	0	0	0	0	0	0	0	0	0	0	0	0	0	0	0	0	0	0	0	0	0	0	0.041409376	0.038407321	0	0	0	0	0	0	0	0.046829157	0	0	0	0.037712472	0	0	0	0
LOC102724782	0	0.008621805	0	0.003711552	0	0	0	0	0	0	0.010271439	0.003528813	0	0	0.003330438	0	0	0	0	0	0.003969585	0.002637539	0.005892396	0	0	0	0.005146174	0.005204286	0	0.003126104	0	0	0.00300305	0	0.005275642	0	0	0.00543651	0	0	0	0.002971445	0	0	0.002948063	0	0	0	0
LOC102724784	0	0	0	0	0	0	0	0	0	0	0	0	0	0	0	0	0	0	0	0	0	0	0	0	0	0	0	0	0	0	0	0	0	0	0	0	0	0	0	0	0	0	0	0	0	0	0	0	0
LOC102724785	0	0	0	0	0	0	0	0	0	0	0	0	0	0	0	0	0	0	0	0	0	0	0	0	0	0	0	0	0	0	0	0	0	0	0	0	0	0	0	0	0	0	0	0	0	0	0	0	0
LOC102724786	0	0	0	0	0	0	0	0	0	0	0	0	0	0	0	0	0	0	0	0	0	0	0	0	0	0	0	0	0	0	0	0	0	0	0	0	0	0	0	0	0	0	0	0	0	0	0	0	0
LOC102724788	0.145768068	0.039541135	0.056453049	0.089074771	0.125688118	0.093676428	0.134703226	0.776623527	0	0.041486356	0.151089726	0	0.096579775	0.160942985	0.030587108	0.987826659	0.128932712	0.015312917	0.209840332	0.032434682	0.03639162	0.016225865	0.914854357	0.237285904	0.079777352	0.350308905	0	0	0.365662392	0.009639373	0.040864495	0.009992516	0.018462448	0.176806753	0.320869417	0.176998093	0.063813293	0.275032344	0.065532584	0.216152876	0.098788374	0.398999944	0.196559422	0.170290271	0.053709262	0.509361804	0.071622468	0.394280214	0.398674576
LOC102724790	0	0	0	0	0	0	0	0	0	0	0	0	0	0	0	0	0	0	0	0	0	0	0	0	0	0	0	0	0	0	0	0	0	0	0	0	0	0	0	0	0	0	0	0	0	0	0	0	0
LOC102724791	0.038261965	0.069246772	0.050058229	0.040084197	0.035315024	0	0.037933663	0.031589779	0	0	0.082171056	0.093509419	0.085772798	0.05903176	0.036014447	0.049835196	0	0	0.043738416	0.075386379	0.042833711	0.042673131	0.093753763	0	0.047587048	0.090639732	0	0.083095021	0.101544817	0.06688128	0	0.017634873	0	0.027473207	0.056678301	0.077233458	0.022907545	0.058375264	0.058129838	0.073136422	0.019964504	0.016175371	0.098203752	0.026409517	0.093718546	0.024921321	0.036654475	0.121426475	0.023703047
LOC102724792	0	0	0	0.005630417	0	0	0	0	0	0	0	0	0	0	0	0	0	0.003775842	0	0	0	0.004001911	0	0	0	0	0	0	0	0.00474279	0	0	0	0	0	0	0	0.00824463	0	0.010375133	0	0	0	0	0	0	0	0	0
LOC102724793	0	0	0	0	0	0	0	0	0	0	0	0	0	0	0	0	0	0	0	0	0	0	0	0	0	0	0	0	0	0	0	0	0	0	0	0	0	0	0	0	0	0	0	0	0	0	0	0	0
LOC102724794	0	0	0	0	0	0	0	0	0	0	0	0	0	0	0	0	0	0	0	0	0	0	0	0	0	0	0	0	0	0	0	0	0	0	0	0	0	0	0	0	0	0	0	0	0	0	0	0	0
LOC102724795	0	0.010487706	0	0	0	0	0	0	0	0	0	0	0	0	0	0	0	0	0	0	0	0.006412449	0	0	0.00716125	0	0	0	0	0	0	0	0	0	0	0	0	0	0	0	0	0.014410127	0	0	0.0071663	0	0	0	0.010599801
LOC102724797	0	0	0	0	0	0	0	0	0	0	0	0	0	0	0	0	0	0	0	0	0	0	0	0	0	0	0	0	0	0	0	0	0	0	0	0	0	0	0	0	0	0	0	0	0	0	0	0	0
LOC102724798	0	0	0	0	0	0	0	0	0	0	0	0	0	0	0	0	0	0	0	0	0	0	0	0	0	0	0	0	0	0	0	0	0	0	0	0	0	0	0	0	0	0	0	0	0	0	0	0	0
LOC102724799	0	0	0	0	0	0	0	0	0	0	0	0	0	0	0	0	0	0	0	0	0	0	0	0	0	0	0	0	0	0	0	0	0	0	0	0	0	0	0	0	0	0	0	0	0	0	0	0	0
LOC102724800	0	0	0	0	0	0	0	0	0	0	0	0	0	0	0	0	0	0	0	0	0	0	0	0	0	0	0	0	0	0	0	0	0	0	0	0	0	0	0	0	0	0	0	0	0	0	0	0	0
LOC102724801	0	0	0	0	0	0	0	0	0	0	0	0	0	0	0	0	0	0	0	0	0	0	0	0	0	0	0	0	0	0	0	0	0	0	0	0	0	0	0	0	0	0	0	0	0	0	0	0	0
LOC102724802	0	0	0	0	0	0	0	0	0	0	0	0	0	0	0	0	0	0	0	0	0	0	0	0	0	0	0	0	0	0	0	0	0	0	0	0	0	0	0	0	0	0	0	0	0	0	0	0	0
LOC102724803	0	0	0	0	0	0	0	0	0	0	0	0	0	0	0	0	0	0	0	0	0	0	0	0	0	0	0	0	0	0	0	0	0	0	0	0	0	0	0	0	0	0	0	0	0	0	0	0	0
LOC102724804	0.071932154	0	0.070898012	0	0.008475696	0.020218325	0	0.030061001	0.066332957	0	0	0	0	0	0.017238814	0	0	0.159279265	0.020965223	0.045285692	0.263792911	0.00684915	0.015273908	0.025309759	0.0303549	0	0.065524176	0.026865616	0	0	0.051391354	0.033362156	0	0.275342191	0.067137813	0.015013307	0.05388419	0	0	0	0	0.023021765	0	0	0	0.011905025	0	0	0.022552967
LOC102724805	0	0	0	0	0	0	0	0	0	0	0	0	0	0	0	0	0	0	0	0	0	0	0	0	0	0	0	0	0	0	0	0	0	0	0	0	0	0	0	0	0	0	0	0	0.009532584	0	0	0	0
LOC102724806	0	0.017883379	0.03825277	0	0	0	0	0	0	0	0	0	0	0	0	0	0	0	0	0	0	0	0	0	0	0	0	0	0	0	0	0	0	0	0	0.023951544	0	0	0	0	0	0	0	0	0	0	0	0	0
LOC102724807	0	0	0	0	0	0	0	0	0	0	0	0	0	0	0	0	0	0	0	0	0	0	0	0	0	0	0	0	0	0	0	0	0	0	0	0	0	0	0	0	0	0	0	0	0	0	0	0	0
LOC102724808	0	0	0	0	0	0	0	0	0	0	0	0	0	0	0	0	0	0	0	0	0	0	0	0	0	0	0	0	0	0	0	0	0	0	0	0	0	0	0	0	0	0	0	0	0	0	0	0	0
LOC102724809	0	0	0	0	0	0	0	0	0	0	0	0	0	0	0	0	0	0	0	0	0	0	0	0	0	0	0	0	0	0	0	0	0	0	0	0	0	0	0	0	0	0	0	0	0	0	0	0	0
LOC102724810	0	0	0	0	0	0	0	0	0	0	0	0	0	0	0	0	0	0	0	0	0	0	0	0	0	0	0	0	0	0	0	0	0	0	0	0	0	0	0	0	0	0	0	0	0	0	0	0	0
LOC102724811	0	0	0	0	0	0	0	0	0	0	0	0	0	0	0	0	0.013363091	0	0	0	0	0	0	0	0	0	0	0	0	0	0	0	0.008299267	0	0	0	0	0	0	0	0	0	0	0	0	0	0	0	0
LOC102724812	0	0	0	0	0	0	0	0	0	0	0	0	0	0	0	0	0	0	0	0	0	0	0	0	0	0	0	0	0	0	0	0	0	0	0	0	0	0	0	0	0	0	0	0	0	0	0	0	0
LOC102724814	0.612250754	1.271952374	0.665795549	0.437284479	0.79397642	0.922248577	0.456969261	0.737843857	0.611291081	0.891129903	0.916944666	0.510363139	0.44042462	0.82854263	1.491606683	0.850162367	0.410768381	0.756293995	0.77660759	0.450347765	0.741387926	0.809277931	0.516464569	0.802592252	0.702977128	1.004443827	0.482528495	0.610643152	0.303044762	0.634330566	0.751299085	0.388581988	0.51937238	0.72724501	0.596730309	0.554573776	0.930521168	0.93127945	1.47699719	1.308854398	0.439691416	0.679206332	1.148079826	0.631441274	0.748155924	0.746605965	0.473057168	0.590112294	0.527760286
LOC102724815	0	0	0	0	0	0	0	0	0	0	0	0	0	0	0	0	0	0	0	0	0	0	0	0	0	0	0	0	0	0	0	0	0	0	0	0	0	0	0	0	0	0	0	0	0	0	0	0	0
LOC102724817	0	0	0	0	0	0	0	0	0	0	0	0	0	0	0	0	0	0	0	0	0	0	0	0	0	0	0	0	0	0	0	0	0	0	0	0	0	0	0	0	0	0	0	0	0	0	0	0	0
LOC102724818	0	0	0	0	0	0	0	0	0	0	0	0	0	0	0	0	0	0	0	0	0	0	0	0	0	0	0	0	0	0	0	0	0	0	0	0	0	0	0	0	0	0	0	0	0	0	0	0	0
LOC102724819	0	0	0	0	0	0	0	0	0	0	0	0	0	0	0	0	0	0	0	0	0	0	0	0	0	0	0	0	0	0	0	0	0	0	0	0	0	0	0	0	0	0	0	0	0	0	0	0	0
LANCL1-AS1	0	0	0	0	0	0	0	0.007133994	0	0	0	0	0	0	0	0	0	0	0	0	0	0	0	0	0	0	0	0	0	0	0	0	0	0	0	0	0	0	0	0	0	0	0	0	0	0	0	0	0
LOC102724821	0	0	0	0	0	0	0	0	0	0	0	0	0	0	0	0	0	0	0	0	0	0	0	0	0	0	0	0	0	0	0	0	0	0	0	0	0	0	0	0	0	0	0	0	0	0	0	0	0
LOC102724824	0	0	0	0	0	0	0.008419122	0	0	0	0	0	0	0	0	0	0	0	0.009722691	0	0	0	0	0	0	0.020405417	0	0	0	0.007499608	0	0	0	0	0	0	0	0	0.012972142	0	0	0	0.029463027	0	0.021116091	0	0	0.009246812	0
LOC102724825	0	0	0	0	0	0	0	0	0	0	0	0	0	0	0	0	0	0	0	0	0	0	0	0	0	0	0	0	0	0	0	0	0	0	0	0	0	0	0	0	0	0	0	0	0	0	0	0	0
LOC102724826	0	0	0	0	0	0	0	0	0	0	0	0	0	0	0	0	0	0	0	0	0	0	0	0	0	0	0	0	0	0	0	0	0	0	0	0	0	0	0	0	0	0	0	0	0	0	0	0	0
MIATNB	0	0.017252993	0	0	0	0	0.041712469	0	0	0	0	0	0.021462935	0.021947488	0.03960468	0	0.038412957	0.049142583	0	0	0.031565327	0	0.011802359	0	0.011789498	0.033931782	0	0.02077834	0	0.024908459	0	0	0.012017164	0	0.0824624	0.011600751	0.033506517	0	0	0	0.014681705	0.035383197	0	0	0.011797799	0	0.013561389	0	0.034665687
LOC102724828	0	0.437712967	0	0	0	0.369312975	0	0	0	0	0	0.659262651	0	0	0.231360486	0.787066084	0.872743723	0	0	0	0	0	0	0.150241356	0	0.17310822	0.054390607	0	0	0.033260985	0.262916702	0.034469247	0	0	0.161134653	0	0	0.112612254	0.216202524	0	0	0	0	0	0	0	0	0.364836098	0
LOC102724829	0	0	0	0	0	0	0	0	0	0	0	0	0	0	0	0	0	0	0	0	0	0	0	0	0	0	0	0	0	0	0	0	0	0	0	0	0	0	0	0	0	0	0	0	0	0	0	0	0
LOC102724830	0	0	0	0	0	0	0	0	0	0	0	0	0	0	0	0	0	0	0	0	0	0	0	0	0	0	0	0	0	0	0	0	0	0	0	0	0	0	0	0	0	0	0	0	0	0	0	0	0
LOC102724831	0	0	0	0	0	0	0	0	0	0	0	0	0	0	0	0	0	0.028568643	0	0	0	0	0.016999896	0	0	0	0	0	0	0	0	0	0	0	0	0	0	0	0	0	0	0	0	0	0	0	0	0	0
LOC102724832	0	0	0	0	0	0	0	0	0	0	0	0	0	0	0	0	0	0	0	0	0	0	0	0	0	0	0	0	0	0	0	0	0	0	0	0	0	0	0	0	0	0	0	0	0	0	0	0	0
LOC102724833	0	0	0	0	0.018634711	0	0	0	0	0	0	0.020131541	0	0.031270208	0	0	0	0	0	0	0.022629913	0.015068732	0.066214861	0	0.016822478	0	0	0.029609511	0	0	0	0.018497665	0	0.028812558	0	0	0	0	0	0	0	0.016967176	0	0	0.016834302	0	0	0.02198509	0
LOC102724834	0	0	0	0	0	0	0	0	0	0	0	0	0	0	0	0	0	0	0	0	0	0	0	0	0	0	0	0	0	0	0	0	0	0	0	0	0	0	0	0	0	0	0	0	0	0	0	0	0
LOC102724835	0	0	0	0	0	0	0	0	0	0	0	0	0	0	0	0	0	0	0	0	0	0	0	0	0	0	0	0	0	0	0	0	0	0	0	0	0	0	0	0	0	0	0	0	0	0	0	0	0
LOC102724836	0	0	0	0	0	0	0	0	0	0	0	0	0	0	0	0	0	0	0	0	0	0	0	0	0	0	0	0	0	0	0	0	0	0	0	0	0	0	0	0	0	0	0	0	0	0	0	0	0
LOC102724837	0	0	0	0	0	0	0	0	0	0	0	0	0	0	0	0	0	0	0	0	0	0	0	0	0	0	0	0	0	0	0	0	0	0	0	0	0	0	0	0	0	0	0	0	0	0	0	0	0
LOC102724838	0	0	0	0	0	0	0	0	0	0	0	0	0	0	0	0	0	0	0	0	0	0	0	0	0	0	0	0	0	0	0	0	0	0	0	0	0	0	0	0	0	0	0	0	0	0	0	0	0
LOC102724839	0	0	0	0	0	0	0	0	0	0	0	0	0	0	0	0	0	0	0	0	0	0	0	0	0	0	0	0	0	0	0	0	0	0	0	0	0	0	0	0	0	0	0	0	0	0	0	0	0
LOC102724840	0	0	0	0	0	0	0	0	0	0	0	0	0	0	0	0	0	0	0	0	0	0	0	0	0	0	0	0	0	0	0	0	0	0	0	0	0	0	0	0	0	0	0	0	0	0	0	0	0
LOC102724841	0	0	0	0	0	0	0	0	0	0	0	0	0	0	0	0	0	0	0	0	0	0	0	0.039355359	0.023770092	0	0	0	0	0	0	0	0	0.020464492	0	0	0	0	0	0	0	0.012036825	0	0	0	0	0	0	0.017650263
LOC102724842	0	0	0	0	0	0	0	0	0	0	0	0	0	0	0	0	0	0	0	0.032648737	0	0	0	0	0	0	0	0	0	0	0	0	0	0	0	0	0	0	0	0	0	0	0	0	0	0	0	0	0
LOC102724843	0	0	0	0	0	0	0	0	0	0	0	0	0	0	0	0	0	0	0	0	0	0	0	0	0	0	0	0	0	0	0	0	0	0	0	0	0	0	0	0	0	0	0	0	0	0	0	0	0
LOC102724844	0	0	0	0	0	0	0	0	0	0	0	0	0	0	0	0	0	0	0	0	0	0	0	0	0	0	0	0	0	0	0	0	0	0	0	0	0	0	0	0	0	0	0	0	0	0	0	0	0
LOC102724845	0	0	0	0	0	0	0	0	0	0	0	0	0	0	0	0	0	0	0	0	0	0	0	0	0	0	0	0	0	0	0	0	0	0	0	0	0	0	0	0	0	0	0	0	0	0	0	0	0
LOC102724846	0	0	0	0	0	0	0	0	0	0	0	0	0	0	0	0	0	0	0	0	0	0	0	0	0	0	0	0	0	0	0	0	0	0	0	0	0	0	0	0	0	0	0	0	0	0	0	0	0
LOC102724847	0	0	0	0	0	0	0	0	0	0	0	0	0	0	0	0	0	0	0	0	0	0	0	0	0	0	0	0	0	0	0	0	0	0	0	0	0	0	0	0	0	0	0	0	0	0	0	0	0
LOC102724848	0	0	0	0	0	0	0	0	0	0	0	0	0	0	0	0	0	0	0	0	0	0	0	0	0	0	0	0	0	0.109009297	0	0	0	0	0	0	0	0	0	0	0	0	0	0	0	0	0	0	0
LOC102724849	0	0	0	0	0	0	0	0	0	0	0	0	0	0	0	0	0	0.011911727	0	0	0	0	0	0	0	0	0	0	0	0	0	0	0	0	0	0	0	0	0	0	0	0	0	0	0	0	0	0	0
LOC102724850	0.00907727	0.032938959	0.092658209	0.046955554	0.024970452	0	0	0.149491834	0.152551554	0	0.013178091	0	0	0.041840116	0.008538982	0.046862911	0.219123589	0.128451625	0.12958053	0.279963423	0	0	0.073903892	0.012554498	0.066610252	0.146128131	0.05201822	0.128060854	0	0	0.034043956	0	0.067872006	0.136625118	0.142098066	0.022187216	0.163858037	0.324385921	0.145629711	0.085508195	0.082572418	0.015200033	0.136526275	0	0.007560169	0.023422887	0.059773558	0	0
LOC102724851	0	0	0	0	0	0	0	0	0	0	0	0	0	0	0	0	0	0	0	0	0	0	0	0	0	0	0	0	0	0	0	0	0	0	0	0	0	0	0.019624559	0	0	0	0	0	0	0	0	0	0
LOC102724854	0	0	0	0	0	0	0	0	0	0	0	0	0	0	0	0	0	0	0	0	0	0	0	0	0	0	0	0	0	0	0	0	0	0	0	0	0	0	0	0	0	0.030885566	0	0	0	0	0	0	0
CTD-2151A2.1	0	0	0	0	0	0	0	0	0	0	0	0	0	0.030590907	0	0	0	0	0	0	0	0	0	0	0	0	0	0	0	0	0	0.018094091	0	0	0	0	0.023502951	0	0	0	0	0	0	0	0	0	0	0	0
LOC102724856	0	0	0	0	0	0	0	0	0	0	0	0	0	0	0	0	0	0	0	0	0	0	0	0	0	0	0	0	0	0	0	0	0	0	0	0	0	0	0	0	0	0	0	0	0	0	0	0	0
LOC102724857	0	0	0	0	0	0	0	0	0	0	0	0	0	0	0	0	0	0	0	0	0	0	0	0	0	0	0	0	0	0	0	0	0	0	0	0	0	0	0	0	0	0	0.042316441	0	0	0	0	0	0
LOC102724858	0	0	0	0	0	0	0	0	0	0	0	0	0	0	0	0	0	0	0	0	0	0	0	0	0	0	0	0	0	0	0	0	0	0	0	0	0	0	0	0	0	0	0	0	0	0	0	0	0
LOC102724859	0	0	0	0	0	0	0	0	0	0	0	0	0	0	0	0	0	0	0	0	0	0	0	0	0	0	0	0	0	0	0	0	0	0	0	0	0	0	0	0	0	0	0	0	0	0	0	0	0
LOC102724860	0	0	0	0	0	0	0	0	0	0	0	0	0	0	0	0	0	0	0	0	0	0	0	0	0	0	0	0	0	0	0	0	0	0	0	0	0	0	0	0	0	0	0	0	0	0	0	0	0
LOC102724861	0	0	0	0	0	0	0	0	0	0	0	0	0	0	0	0	0	0	0	0	0	0	0	0	0	0	0	0	0	0	0	0	0	0	0	0	0	0	0	0	0	0	0	0	0	0	0	0	0
LOC102724862	0	0	0	0	0	0	0	0.020821115	0	0.024247177	0	0.033442064	0.012838343	0	0	0	0	0	0	0.041738995	0	0.00630613	0.007050242	0.023314901	0.014050881	0.040381355	0	0.012427659	0	0	0	0.00774646	0	0	0	0	0	0	0	0	0	0	0	0.023148512	0	0.053998897	0	0.018368326	0
LOC102724863	0	0	0	0	0	0	0	0	0	0	0	0	0	0	0	0	0	0	0	0	0	0	0	0	0	0	0	0	0	0	0	0	0	0	0	0	0	0	0	0	0	0	0	0	0	0	0	0	0
LOC102724864	0	0	0	0	0	0	0	0	0	0	0	0	0	0	0	0	0	0	0	0	0	0	0	0	0	0	0	0	0	0	0	0	0	0	0	0	0	0	0	0.029737506	0	0	0	0	0	0	0	0	0
LOC102724865	0	0	0	0	0	0	0	0	0	0	0	0	0	0	0	0	0	0	0	0	0	0	0	0	0	0	0	0	0	0	0	0	0	0	0	0	0	0	0.020893537	0	0	0	0	0	0	0	0	0	0
LOC102724867	0	0	0	0	0	0	0	0	0	0	0	0	0	0	0	0	0	0	0	0	0	0	0	0	0	0	0	0	0	0	0	0	0	0	0	0	0.038477586	0	0	0	0	0	0	0	0	0	0	0	0
LOC102724869	0	0	0	0	0	0	0	0	0	0	0	0	0	0	0	0	0	0	0	0	0	0	0	0	0	0	0	0	0	0	0	0	0	0	0	0	0	0	0	0	0	0	0	0	0	0	0	0	0
LOC102724870	0	0	0	0	0	0	0	0	0	0	0	0	0	0	0	0	0	0	0	0	0	0	0	0	0	0	0	0	0	0	0	0	0	0	0	0	0	0	0	0	0	0	0	0	0	0	0	0	0
LOC102724871	0	0	0	0	0	0	0	0	0	0	0	0	0	0	0	0	0	0	0	0	0	0	0	0	0	0	0	0	0	0	0	0	0	0	0	0	0	0	0	0	0	0	0	0	0	0	0	0	0
LOC102724872	0.002785287	0	0	0	0.010245966	0	0.011012818	0.004585639	0	0.002675049	0	0.002775865	0.004230053	0	0	0	0	0	0.003189577	0.002779655	0	0	0.00231983	0	0	0	0	0	0	0	0.01050893	0.002549329	0	0	0	0.009098758	0	0.004277117	0.004258797	0	0	0.009326675	0.004863174	0.003827767	0.004634141	0	0	0	0.010273796
LOC102724874	0	0	0	0	0	0	0	0	0	0	0	0	0	0	0	0	0	0	0	0	0	0	0	0	0	0	0	0	0	0	0	0	0	0	0	0	0	0	0	0	0	0	0	0	0	0	0	0	0
LOC102724875	0	0	0	0	0	0	0	0	0	0	0	0	0	0	0	0	0	0	0	0	0	0	0	0	0	0	0	0	0	0	0	0	0	0	0	0	0	0	0	0	0	0	0	0	0	0	0	0	0
LOC102724876	0	0	0	0	0	0	0	0	0	0	0	0	0	0	0	0	0	0	0	0	0	0	0	0	0	0	0	0	0	0	0	0	0	0	0	0	0	0	0	0	0	0	0	0	0	0	0	0	0
LOC102724877	0	0	0	0	0	0	0	0	0	0	0	0	0	0	0	0	0	0	0	0	0	0	0	0	0	0	0	0	0	0	0	0	0	0	0	0	0	0	0	0	0	0	0	0	0	0	0	0	0
LOC102724878	0	0	0	0	0	0	0	0	0	0	0	0	0	0	0	0	0	0	0	0	0	0	0	0	0	0	0	0	0	0	0	0	0	0	0	0	0	0	0	0	0	0	0	0	0	0	0	0	0
LOC102724879	0	0	0	0	0	0	0	0	0	0	0	0	0	0	0	0	0	0	0	0	0	0	0	0	0.025151698	0	0	0	0	0	0	0	0	0	0	0	0	0	0	0	0	0	0	0	0	0	0	0	0
LOC102724880	0.187559146	0	0.0643264	0	0.045446761	0.157016429	0	0.346648343	0.413835947	0.341041429	0.171401991	0	0.797717335	0.216382517	0.197739798	0.095026361	0.033844841	0.017483396	0	0	0.055081695	0	1.396745577	0.678778388	0.061165661	0.504570242	0.854060599	0.570390978	0.087846877	0.385590723	0.135510155	0.270801564	0.287757144	0.1688255	0	0.020347984	0.058440076	0.180551571	0.074639821	0.138467245	0.100281575	0.232332134	0.043096746	0	0.265735358	0.124340741	0.358927502	0.027012835	0.089742048
LOC102724881	0	0	0	0	0	0	0	0	0	0	0	0	0	0	0	0	0	0	0	0	0	0	0	0	0	0	0	0	0	0	0	0	0	0	0	0	0	0	0	0	0	0	0	0	0	0	0	0	0
LOC102724882	0	0	0	0	0	0	0	0	0	0	0	0	0	0	0	0	0	0	0	0	0	0	0	0	0	0	0	0	0	0	0	0	0	0	0	0	0	0	0	0	0	0	0	0	0	0	0	0	0
LOC102724883	0	0	0	0	0	0	0	0.018014132	0	0	0	0	0	0	0	0	0	0	0	0	0	0	0	0	0	0	0	0	0	0	0	0	0	0	0	0	0	0	0	0	0	0	0	0	0	0	0	0	0
LOC102724884	0	0.025307185	0	0.032545412	0	0	0	0	0	0	0	0	0.015816321	0	0.038847614	0.01362268	0	0	0	0	0	0.015504301	0.008689655	0.014420843	0	0.025033135	0	0	0	0.036491514	0	0.028454219	0	0	0	0.017031854	0	0	0.062665363	0	0	0.00875505	0	0	0.008686293	0	0	0	0.012844814
LOC102724885	0	0	0	0	0	0	0	0	0	0	0	0	0	0	0	0	0	0	0	0	0	0	0	0	0	0	0	0	0	0	0	0	0	0	0	0	0	0	0	0	0	0	0	0	0	0	0	0	0
LOC102724887	0	0	0	0	0	0	0	0	0	0	0	0	0	0	0	0	0	0	0	0	0	0	0	0	0	0	0	0	0	0	0	0	0	0	0	0	0	0	0	0	0	0	0	0	0	0	0	0	0
LOC102724888	0	0	0	0	0	0	0	0	0	0	0	0	0	0	0	0	0	0	0	0	0	0	0	0	0	0	0	0	0	0	0	0	0	0	0	0	0	0	0	0	0	0	0	0	0	0	0	0	0
LOC102724889	0	0	0	0	0	0	0	0	0	0	0	0	0	0	0	0	0	0	0	0	0	0	0	0	0	0	0	0	0	0	0.031965202	0	0	0	0	0	0	0	0	0.032688539	0	0	0	0	0	0	0	0	0
LOC102724890	0	0	0	0	0	0	0	0	0	0	0	0	0	0	0	0	0	0	0	0	0	0	0	0	0	0	0	0	0	0	0	0	0	0	0	0	0	0	0	0	0	0	0	0	0	0	0	0	0
LOC102724891	0	0	0	0	0	0	0	0	0	0	0	0	0	0	0	0	0	0	0	0	0	0	0	0	0	0	0	0	0	0	0	0	0	0	0	0	0	0	0	0	0	0	0	0	0	0	0	0	0
LOC102724892	0	0	0	0	0	0	0	0	0	0	0	0	0	0	0	0	0	0	0	0	0	0	0	0	0	0	0	0	0	0	0	0	0	0	0	0	0	0	0	0	0	0	0	0	0	0	0	0	0
LOC102724893	0	0	0	0	0	0	0	0	0	0	0	0	0	0	0	0	0	0	0	0	0	0	0	0	0	0	0	0	0	0	0	0	0	0	0	0	0	0	0	0	0	0	0	0	0	0	0	0	0
LOC102724894	0	0	0	0	0	0	0	0	0	0	0	0	0	0	0	0	0	0	0	0	0	0	0	0	0	0	0	0	0	0	0	0	0	0	0	0	0	0	0	0	0	0	0	0	0	0	0	0	0
LOC102724895	0	0	0	0	0	0	0	0	0	0	0	0	0	0	0	0	0	0	0	0	0	0	0	0	0	0	0	0	0	0	0	0	0	0	0	0	0	0	0	0	0	0	0	0	0	0	0	0	0
LOC102724896	0	0	0	0	0	0	0	0	0	0	0	0	0	0	0	0	0	0	0	0	0	0	0	0	0	0	0	0	0	0	0	0	0	0	0	0	0	0	0	0	0	0	0	0	0	0	0	0	0
LOC102724897	0	0	0	0	0	0	0	0	0	0	0	0	0	0	0	0	0	0	0	0	0	0	0	0	0	0	0	0	0	0	0	0	0	0	0	0	0	0	0	0	0.016512695	0	0	0	0	0	0	0	0
LOC102724898	0	0	0	0	0.017765566	0	0	0	0	0	0	0	0	0	0	0	0	0	0	0	0	0	0	0	0	0	0	0	0	0	0	0	0	0	0	0	0	0	0	0	0	0	0	0	0	0	0	0	0
LOC102724899	0	0	0	0	0	0	0	0	0	0	0	0	0	0	0	0	0	0	0	0	0	0	0	0	0	0	0	0	0	0	0	0	0	0	0	0	0	0	0	0	0	0	0	0	0	0	0	0	0
LOC102724900	0	0	0	0	0	0	0	0	0	0	0	0	0	0	0	0	0	0	0	0	0	0	0	0	0	0	0	0	0	0	0	0	0	0	0	0	0	0	0	0	0	0	0	0	0	0	0	0	0
LOC102724901	0	0	0	0	0	0	0	0	0	0	0	0	0	0	0	0	0	0	0	0	0	0	0	0	0	0	0	0	0	0	0	0	0	0	0	0	0	0	0	0	0	0	0	0	0.047235346	0	0	0	0
LOC102724902	0	0	0	0	0	0	0	0	0	0	0	0	0	0	0	0	0	0	0	0	0	0	0	0	0	0	0	0	0	0	0	0	0	0	0	0	0	0	0	0	0	0	0	0	0	0	0	0	0
LOC102724903	0	0	0	0	0	0	0	0	0	0	0	0	0	0	0	0	0	0	0	0	0	0	0	0	0	0	0	0	0	0	0	0	0	0	0	0	0	0	0	0	0	0	0	0	0	0	0	0	0
LOC102724904	0	0	0	0	0	0	0	0	0	0	0	0	0	0	0	0	0	0	0	0	0	0	0	0	0	0	0	0	0	0	0	0	0	0	0	0	0	0	0	0	0	0	0	0	0	0	0	0	0
LOC102724905	0	0	0	0	0	0	0	0	0	0	0	0	0	0	0	0	0	0	0	0	0	0	0	0	0	0	0	0	0	0	0	0	0	0	0	0	0	0	0	0	0	0	0	0	0	0	0	0	0
LOC102724906	0	0	0	0	0	0	0	0	0	0	0	0	0	0	0	0	0	0	0	0	0	0	0	0	0	0	0	0	0	0	0	0	0	0	0	0	0	0	0	0	0	0	0	0	0	0	0	0	0
LOC102724907	0	0	0	0	0	0	0	0	0	0	0	0	0	0	0	0	0	0	0	0	0	0	0	0	0	0	0	0	0	0	0	0	0	0	0	0	0	0	0	0	0	0	0	0	0	0	0	0	0
LOC102724908	0	0	0	0	0	0	0.002083041	0	0	0	0.003053929	0	0	0	0	0	0	0	0	0	0	0.009364991	0.437683657	0	0.003494203	0	0	0.00308923	0	0	0	0	0	0	0	0	0	0	0	0	0.00217888	0	0	0	0	0.010865394	0	0	0
LOC102724910	0	0	0	0	0	0	0	0	0	0	0	0	0	0	0	0	0	0	0	0	0	0	0	0	0	0	0	0	0	0	0	0	0	0	0	0	0	0	0	0	0	0	0	0	0	0	0	0	0
LOC102724911	0	0	0	0	0	0	0	0	0	0	0	0	0	0	0.006581935	0	0	0	0	0	0.007843385	0	0	0	0	0	0	0	0	0	0	0	0	0	0	0	0	0	0	0	0	0	0	0	0	0	0	0	0.008620737
LOC102724912	0	0	0	0	0	0	0	0	0	0	0	0	0	0	0	0	0	0	0	0	0	0	0	0	0	0	0	0	0	0	0	0	0	0	0	0	0	0	0	0	0	0	0	0	0	0	0	0	0
LOC102724913	0	0	0	0	0	0	0	0	0	0	0	0	0	0	0	0	0	0	0	0	0	0	0	0	0	0	0	0	0	0	0	0	0	0	0	0	0	0	0	0	0	0	0	0	0	0	0	0	0
LOC102724914	0	0	0	0	0	0	0	0	0	0	0	0	0	0	0	0	0	0	0	0	0	0	0	0	0	0	0	0	0	0	0	0	0	0	0	0	0	0	0	0	0	0	0	0	0	0	0	0	0
LOC102724915	0	0	0	0	0	0	0	0	0	0	0	0	0	0	0	0	0	0	0	0	0	0	0	0	0	0	0	0	0	0	0	0	0	0	0	0	0	0	0	0	0	0	0	0	0	0	0	0	0
LOC102724916	0	0	0	0	0	0	0	0	0	0	0	0	0	0	0	0	0	0	0	0	0	0	0	0	0	0	0	0	0	0	0	0	0	0	0	0	0	0	0	0	0	0	0	0	0	0	0	0	0
LOC102724917	0	0	0	0	0	0	0	0	0	0	0	0	0	0	0	0	0	0	0	0	0	0	0	0	0	0	0	0	0.053628871	0	0	0	0	0	0	0	0	0	0	0	0	0	0	0	0	0	0	0	0
LOC102724918	0	0	0	0	0	0	0	0	0	0	0	0	0	0	0	0	0	0	0	0	0	0	0	0	0	0	0	0	0	0	0	0	0	0	0	0	0	0	0	0	0	0	0	0	0	0	0	0	0
LOC102724919	0	0	0	0	0	0	0	0	0	0	0	0	0	0	0	0	0	0	0	0	0	0	0	0	0	0	0	0	0	0	0	0	0	0	0	0	0	0	0	0	0	0	0	0	0	0	0	0	0
LOC102724920	0	0	0	0	0	0	0	0	0	0	0	0	0	0	0	0	0	0	0	0	0	0	0	0	0	0	0	0	0	0	0	0	0	0	0	0	0	0	0	0	0	0	0	0	0	0	0	0	0
LOC102724921	0	0	0	0	0	0	0	0	0	0.049035771	0	0	0	0	0.016191181	0.01501463	0.007871429	0.012111537	0	0	0.006456015	0	0	0	0	0.013855854	0	0	0.010400676	0	0	0.005271734	0	0	0	0	0	0	0	0.011122464	0.00597153	0	0	0	0	0	0.011008182	0.012514963	0
LOC102724923	0	0	0	0	0	0	0	0	0	0	0	0	0	0	0	0	0	0	0	0	0.139533214	0	0	0	0.293969981	0	0	0	0	0.163397506	0	0	0	0	0	0	0	0	0.096632242	0	0	0	0	0	0.104859575	0	0.176410319	0	0
LOC102724924	0	0	0	0	0	0	0	0	0	0	0	0	0	0	0	0	0	0	0	0	0	0	0	0	0	0	0	0	0	0	0	0	0	0	0	0	0	0	0	0	0	0	0	0	0	0	0	0	0
LOC102724925	0	0	0	0	0	0	0	0	0	0	0	0	0	0	0	0	0	0	0	0	0	0	0	0	0	0	0	0	0	0	0	0	0	0	0	0	0	0	0	0	0	0	0	0	0	0	0	0	0
LOC102724927	0	0	0	0	0	0	0	0	0	0	0	0	0	0	0	0	0	0	0	0	0	0.00273979	0	0	0	0	0	0	0	0	0	0	0	0	0	0	0	0	0	0	0	0	0	0	0	0	0	0	0
LOC102724928	0	0	0	0	0	0	0	0	0	0	0	0	0	0	0	0	0	0	0	0	0	0	0	0	0	0	0	0	0	0	0	0	0	0	0	0	0	0	0	0	0	0	0	0	0	0	0	0	0
LOC102724929	0	0	0	0	0	0	0	0	0	0	0	0	0	0	0	0	0	0	0	0	0	0	0	0	0	0	0	0	0	0	0	0	0	0	0	0	0	0	0	0	0	0	0	0	0	0	0	0	0
LOC102724930	0	0	0	0	0	0	0.001586238	0	0	0	0	0	0	0	0	0	0	0	0	0	0	0	0	0	0	0	0	0	0	0	0	0	0	0	0	0	0	0	0	0	0	0	0	0	0	0	0	0	0
LOC102724932	0	0	0	0	0	0	0	0	0	0	0	0	0	0	0	0	0	0	0	0	0	0	0	0	0	0	0	0	0	0	0	0	0	0	0	0	0	0	0	0	0	0	0	0	0	0	0	0	0
LOC102724933	0	0	0	0	0	0	0	0	0	0	0	0	0	0	0	0	0	0	0	0	0	0	0	0	0	0	0	0	0	0	0	0	0	0	0	0	0	0	0	0	0	0.009257077	0	0	0.018310682	0	0	0	0
LOC102724934	0	0	0	0	0	0	0	0	0	0	0	0	0	0	0	0	0	0	0	0	0	0	0	0	0	0	0	0	0	0	0	0	0	0	0	0	0	0	0	0	0	0	0	0	0	0	0	0	0
LOC102724935	0	0	0	0	0	0	0	0	0	0	0	0	0	0	0	0	0	0	0	0.115091552	0	0	0	0	0	0	0	0	0	0	0	0	0	0	0	0	0	0	0	0	0	0	0	0	0.096623933	0	0	0	0.140880874
LOC102724936	0	0	0	0	0	0	0	0	0	0	0	0	0	0	0	0	0	0	0	0	0	0	0	0	0	0	0	0	0	0	0	0	0	0	0	0	0	0	0	0	0	0	0	0	0	0	0	0	0
LOC102724938	0	0	0	0	0	0	0	0	0	0	0	0	0	0	0	0	0	0	0	0	0	0	0	0	0	0	0	0	0	0	0	0	0	0	0	0	0	0	0	0	0	0	0	0	0	0	0	0	0
LOC102724939	0	0	0	0	0	0	0	0	0	0	0	0	0	0	0	0	0	0	0	0	0	0	0	0	0	0	0	0	0	0	0	0	0	0	0	0	0	0	0	0	0	0	0	0	0	0	0	0	0
LOC102724940	0	0	0	0	0	0	0	0	0	0	0	0	0	0	0	0	0	0	0	0	0	0	0	0	0	0	0	0	0	0	0	0	0	0	0	0	0	0	0	0	0	0	0	0	0	0	0	0	0
LOC102724943	0	0	0	0	0	0	0	0	0	0	0	0	0	0	0	0	0	0	0	0	0	0	0	0	0	0	0	0	0	0	0	0	0	0	0	0	0	0	0	0	0	0	0	0	0	0	0	0	0
LOC102724944	0.007715947	0	0	0	0.069626716	0.016985527	0.007649045	0.006358647	0.011347985	0	0.011204151	0	0.080027909	0.011973192	0	0.020094298	0	0	0	0.015359861	0.025792546	0.022862748	0.031859083	0	0	0.072795073	0	0.01133329	0	0.006813438	0	0.007063305	0	0	0	0	0.018312346	0	0.011787309	0.014892138	0.008000265	0.019343711	0	0	0.025533479	0.009996871	0.007388484	0.008401249	0.028331452
LOC102724945	0	0	0	0	0	0	0	0	0	0	0	0	0	0	0	0	0	0	0	0	0	0	0	0	0	0	0	0	0	0	0	0	0	0	0	0	0	0	0	0	0	0	0	0	0	0	0	0	0
LOC102724946	0	0	0	0	0	0	0	0	0	0	0	0	0	0	0	0	0	0	0	0	0	0	0	0	0	0	0	0	0	0	0	0	0	0	0	0	0	0	0	0	0	0	0	0	0	0	0	0	0
LOC102724947	0	0	0	0	0	0	0	0	0	0	0	0	0	0	0	0	0	0	0	0	0	0	0	0	0	0	0	0	0	0	0	0	0	0	0	0	0	0	0	0	0	0	0	0	0	0	0	0	0
LOC102724948	0	0	0	0	0	0	0	0	0	0	0	0	0	0	0	0	0	0	0	0	0	0	0	0	0	0	0	0	0	0	0	0	0	0	0	0	0	0	0	0	0	0	0	0	0	0	0	0	0
LOC102724949	0	0	0	0	0	0	0	0	0	0	0	0	0	0	0	0	0	0	0	0	0	0	0	0	0	0	0	0	0	0	0	0	0	0	0	0	0	0	0	0	0	0	0	0	0	0	0	0	0
LOC102724950	0	0	0	0	0	0	0	0	0	0	0	0	0	0	0	0	0	0	0	0	0	0	0	0	0	0	0	0	0	0	0	0	0	0	0	0	0	0	0	0	0	0	0	0	0	0	0	0	0
LOC102724951	0	0	0	0	0	0	0	0	0	0	0	0	0	0	0	0	0	0	0	0	0	0	0	0	0	0	0	0	0	0	0	0	0	0	0	0	0	0	0	0	0	0	0	0	0	0	0	0	0
LOC102724952	0	0	0	0	0	0	0	0.050617409	0	0	0.029994488	0	0.062002088	0	0.009770503	0	0	0	0	0	0.011640594	0.007741336	0.008654293	0	0	0	0	0.030337942	0	0.140187269	0	0.028339212	0	0	0	0	0	0	0	0	0.042599925	0	0	0	0.116632904	0	0	0	0
LOC102724953	0	0	0	0	0	0	0	0	0	0	0	0	0	0	0	0	0	0	0	0	0	0	0	0	0	0	0	0	0	0	0	0	0	0	0	0	0	0	0	0	0	0	0	0	0	0	0	0	0
LOC102724954	0	0	0	0	0	0	0	0	0	0	0	0	0	0	0	0	0	0	0	0	0	0	0	0	0	0	0	0	0	0	0	0	0	0	0	0	0	0	0	0	0	0	0	0	0	0	0	0	0
LOC102724955	0	0	0	0	0	0	0	0	0	0	0	0	0	0	0	0	0	0	0	0	0	0	0	0	0	0	0	0	0	0	0	0	0	0	0	0	0	0	0	0	0	0	0	0	0	0	0	0	0
LOC102724956	0	0	0	0	0	0	0	0	0	0	0	0	0	0	0	0	0	0	0	0	0	0	0	0	0	0	0	0	0	0	0	0	0	0	0	0	0	0	0	0	0	0	0	0	0	0	0	0	0
LOC102724957	0	0	0	0	0	0	0	0	0	0	0	0	0	0	0	0	0	0	0	0	0	0	0	0	0	0	0	0	0	0	0	0	0	0	0	0	0	0	0	0	0	0	0	0	0	0	0	0	0
LOC102724958	0	0	0	0	0	0	0	0	0	0	0	0	0	0	0	0	0	0	0	0	0	0	0	0	0	0	0	0	0	0	0	0	0	0	0	0	0	0	0	0	0	0	0	0	0	0	0	0	0
LOC102724959	0	0	0	0	0	0	0	0	0	0	0	0	0	0	0	0	0	0	0	0	0	0	0	0	0	0	0	0	0	0	0	0	0	0	0	0	0	0	0	0	0	0	0	0	0	0	0	0	0
LOC102724960	0	0	0	0	0	0	0	0	0	0	0	0	0	0	0	0	0	0	0	0	0	0	0	0	0	0	0	0	0	0	0	0	0	0	0	0	0	0	0	0	0	0	0	0	0	0	0	0	0
LOC102724963	0	0	0	0	0	0	0	0	0	0	0	0	0	0	0	0	0	0	0	0	0	0	0	0	0	0	0	0	0	0	0	0	0	0	0	0	0	0	0	0	0	0	0	0	0	0	0	0	0
LOC102724964	0	0	0	0	0	0	0	0	0	0	0	0	0	0	0	0	0	0	0	0	0	0	0	0	0	0	0	0	0	0	0	0	0	0	0	0	0	0	0	0	0	0	0	0	0	0	0	0	0
LOC102724965	0	0	0	0	0	0	0	0	0	0	0	0	0	0.007283068	0.004412191	0	0	0	0	0	0	0	0	0	0	0	0	0	0	0	0	0	0	0	0	0	0	0.007200629	0	0	0	0	0	0	0	0	0	0	0
LOC102724966	0	0	0	0	0	0	0	0	0	0	0	0	0	0	0	0	0	0	0	0	0	0	0	0	0	0	0	0	0	0	0	0	0	0	0	0	0	0	0	0	0	0	0	0	0	0	0	0	0
LOC102724967	0.486040613	0.547090711	0.581778732	0.348990507	0.492329114	0.187977257	0.459225302	0.538360784	0.269599362	0.317764311	0.650132854	0.227077755	0.356605896	0.307807326	0.388504669	0.479619991	0.387165218	0.295934179	0.307004516	0.876177502	0.203398501	0.168663806	0.17784122	0.60152912	0.196636183	0.370952801	0.443609156	0.549292783	0.533858313	0.303842673	0.3857152	0.351630066	0.458429537	0.231271414	0.29649385	0.221295481	0.305538628	0.271980563	0.303479937	0.383843245	0.224072523	0.38504757	0.549929418	0.354405996	0.256811619	0.136475515	0.281523859	0.173066332	0.22898101
LOC102724968	0	0	0	0	0	0	0	0	0	0	0	0	0	0	0	0	0	0	0	0	0	0	0	0	0	0	0	0	0	0	0	0	0	0	0	0	0	0	0	0	0	0	0	0	0	0	0	0	0
LOC102724970	0	0	0	0	0	0	0	0.020808632	0	0.071510034	0	0	0.215115905	0	0.023735621	0	0	0	0	0	0.109835153	0	0	0	0.021012731	0.173329841	0	0	0	0.087161414	0	0	0.063320707	0	0	0	0	0	0.075825343	0.095251537	0.026147174	0.021193207	0	0.034564321	0.021027479	0	0	0	0
LOC102724971	0	0	0	0	0.05894523	0	0	0	0	0	0	0.063609476	0	0.276043026	0	0.822885552	0	0	0	0.032198742	0	0.024093824	0.104781314	0	0	0	0	0.092908798	0	0	0	0	0	0.175582215	0.047839915	0	0	0	0	0.765631848	0.066125843	0.10554401	0	0	0	0.082222048	0.061162133	0	0
LOC102724972	0	0	0	0	0	0	0	0	0	0	0	0	0	0	0	0	0	0	0	0	0	0	0	0	0	0	0	0	0	0	0	0	0	0	0	0	0	0	0	0	0	0	0	0	0	0	0	0	0
LOC102724973	0	0	0	0	0	0	0	0	0	0	0	0	0	0	0	0	0	0	0	0	0	0	0	0	0	0	0	0	0	0	0	0	0	0	0	0	0	0	0	0	0	0	0	0	0	0	0	0	0
LOC102724974	0	0	0	0	0	0	0	0	0	0	0	0	0	0	0	0	0	0	0	0	0	0	0	0	0	0	0	0	0	0	0	0	0	0	0	0	0	0	0	0	0	0	0	0	0	0	0	0	0
LOC102724975	0	0	0	0	0	0	0	0	0	0	0	0	0	0	0	0	0	0	0	0	0	0	0	0	0	0	0	0	0	0	0	0	0	0	0	0	0	0	0	0	0	0	0	0	0	0	0	0.008440652	0
LOC102724976	0	0	0	0	0	0	0	0.010108825	0	0	0	0	0	0	0	0	0	0	0	0	0	0	0	0.016953757	0.020344969	0	0	0	0	0	0	0	0	0	0	0	0	0	0	0	0	0	0	0	0	0	0	0.013350543	0
LOC102724979	0	0	0	0	0	0	0	0	0	0	0	0	0	0	0	0	0	0	0	0.033189892	0	0	0	0	0	0	0	0	0	0	0	0	0	0	0	0.02727609	0.03952306	0	0	0	0.1010355	0.055378491	0	0	0	0	0	0	0
LOC102724980	0	0	0	0	0	0	0	0	0	0	0	0	0	0	0	0	0	0	0	0	0	0	0	0	0	0	0	0	0	0	0	0	0	0	0	0.027051442	0	0	0	0	0	0	0	0	0	0	0	0	0
LOC102724982	0	0	0	0	0	0	0	0	0	0	0	0	0	0	0	0	0	0	0	0	0	0	0	0	0	0	0	0	0	0	0	0	0	0	0	0	0	0	0	0	0	0	0	0	0	0	0	0	0
LOC102724983	0	0	0	0	0	0	0	0	0	0	0	0	0	0	0	0	0	0	0	0	0	0	0	0	0	0	0	0	0	0	0	0	0	0	0	0	0	0	0	0	0	0	0	0	0	0	0	0	0
LOC102724984	0.080639871	0.021514362	0.015481262	0.012367004	0.079690055	0.183994896	0.046231353	0.191634222	0.125254905	0.061263254	0.115801124	0.135161015	0.017891366	0.080563459	0.081243949	0.015411461	0.063407289	0.012431971	0.219836158	0.052250471	0.266136887	0.073110063	0.062747544	0.110502861	0.086081173	0.162057937	0.083673358	0.059731604	0.031793915	0.071415348	0.128565476	0.016174123	0.029829864	0.106175009	0.052041194	0.129748273	0.062143161	0.062345061	0.096395697	0.2127546	0.083534887	0.063210965	0.099964458	0.055911827	0.057994459	0.045366918	0.033636529	0.038199929	0.050234107
LOC102724985	0.000540872	0	0	0	0	0	0	0	0	0	0	0	0	0	0	0	0	0	0	0	0	0.00040279	0	0	0.000899728	0	0	0	0	0	0	0	0.000917169	0	0	0	0	0	0	0	0	0	0	0	0	0	0	0	0
LOC102724986	0	0	0	0	0	0	0	0	0	0	0	0	0	0	0	0	0	0	0	0	0	0	0	0	0	0	0	0	0	0	0	0	0	0	0	0	0	0	0	0	0	0	0	0	0	0	0	0	0
LOC102724987	0	0	0	0	0	0	0	0	0	0	0	0	0	0	0	0	0	0	0	0	0	0	0	0	0	0	0	0	0	0	0	0	0	0	0	0	0	0	0	0	0	0	0	0	0	0	0	0	0
LOC102724988	0	0	0	0	0	0	0	0	0	0	0	0	0	0	0	0	0	0	0	0	0	0	0	0	0	0	0	0	0	0	0	0	0	0	0	0	0	0	0	0	0	0	0	0	0	0	0	0	0
LOC102724991	0	0	0	0	0	0	0	0	0	0	0	0	0	0	0	0	0	0	0	0	0	0	0	0	0	0	0	0	0	0	0	0	0	0	0	0	0	0	0	0	0	0	0	0	0	0	0	0	0
LOC102724992	0	0	0	0	0	0	0	0	0	0	0	0	0	0	0	0	0	0	0	0	0	0	0	0	0	0	0	0	0	0	0	0	0	0	0	0	0	0	0	0	0	0	0	0	0	0	0	0	0
LOC102724993	0.006323064	0.139845359	0.049103441	0.087002914	0.120450649	0.088213463	0.06449604	0.056304245	0.068342447	0.077023534	0.144525364	0.070859068	0.061267764	0.04841767	0.225742182	0.107749267	0.021507528	0.052458588	0.042902384	0.091873297	0.010618946	0.044147337	0.056910772	0.076889302	0.064431237	0.103238061	0.123567024	0.063804397	0.15216157	0.146172783	0.041355213	0.062425615	0.042360388	0.053396307	0.04648058	0.097751027	0.015016528	0.203943515	0.033537366	0.128934911	0.054800202	0.041920539	0.085966443	0.113062164	0.066995835	0.03650933	0.035952166	0.064117228	0.053671292
LOC102724994	0	0	0	0	0	0	0	0	0	0	0	0	0	0	0	0	0	0	0	0	0	0	0	0	0	0	0	0	0	0	0	0	0	0	0	0	0	0	0	0	0	0	0	0	0	0	0	0	0
LOC102724995	0	0	0	0	0	0	0	0	0	0	0	0	0	0	0	0	0	0	0	0	0	0	0	0	0	0	0	0	0	0	0	0	0	0	0	0	0	0	0	0	0	0	0	0	0	0	0	0	0
LOC102724996	0	0	0	0	0	0	0	0	0	0	0	0	0	0	0	0	0	0	0	0	0	0	0	0	0	0	0	0	0	0	0	0	0	0	0	0	0	0	0	0	0	0	0	0	0	0	0	0	0
LOC102724997	0	0	0	0	0	0	0	0	0	0	0	0	0	0	0	0	0	0	0	0	0	0	0	0	0	0	0	0	0	0	0	0	0	0	0	0	0	0	0	0	0	0	0	0	0	0	0	0	0
LOC102725001	0.555027347	0.894045627	1.992465048	1.102765118	0.721523547	1.352924188	0.207941751	1.132012922	0.898136738	0.498821035	2.501121318	0.628113202	0.873225788	1.107344844	1.448048545	0.821286341	0.279669937	0.867170223	0.741333834	0.924079401	1.21116085	0.714187581	1.339330558	2.011496842	1.118287828	1.664335684	0.700839076	0.941134142	1.18463261	1.602369736	0.798753651	0.280607726	1.445771582	0.878989462	0.906415383	1.127020863	1.017576182	1.547122112	1.907469334	0.873558624	1.174328452	0.727810358	1.671828619	2.997824204	1.029649746	1.148449493	0.377943922	1.075289894	1.619446968
LOC102725006	0.392184937	0.592626538	0	0.284880701	0	0.298608853	0.141722153	0.330338245	0.385892278	0	0.381577528	0.142444691	0.396636365	0	0.476883229	0	0.361590426	0.286243959	0.162541812	0.272419171	0.159311159	0	0.429585554	0.194324232	0.230490229	0.323335951	0.540289714	0	0.248958116	0.243470154	0.259377791	0.13132281	0.122071532	0.376227106	0.208190055	0.227062029	0.168664613	0.214100566	0.56353187	0.682043114	0.147924023	0.335824597	0.447713042	0.363228963	0	0	0.137104832	0.648012402	0.924874043
LOC102725007	0	0	0	0	0	0	0	0	0	0	0	0	0	0	0	0	0	0	0	0	0	0	0	0	0	0	0	0	0	0	0	0	0	0	0	0	0	0	0	0	0	0	0	0	0	0	0	0	0
LOC102725008	0	0	0	0	0	0	0	0	0	0	0	0	0	0	0	0	0	0	0	0	0	0	0	0	0	0	0	0	0	0	0	0	0	0	0	0	0	0	0	0	0	0	0	0	0	0	0	0	0
LOC102725009	0	0	0	0	0	0	0	0	0	0	0	0	0	0	0	0	0	0	0	0	0	0	0	0	0	0	0	0	0	0	0	0	0	0	0	0	0	0	0	0	0	0	0	0	0	0	0	0	0
LOC102725010	0	0	0	0	0	0	0	0	0	0	0	0	0	0	0	0	0	0	0	0	0	0	0	0	0	0	0	0	0	0	0	0	0	0	0	0	0	0	0	0	0	0	0	0	0	0	0	0	0
LOC102725011	0	0	0	0	0	0	0	0	0	0	0	0	0	0	0	0	0	0	0	0	0	0	0	0	0	0	0	0	0	0	0	0	0	0	0	0	0	0	0	0	0	0	0	0	0	0	0	0	0
LOC102725012	0	0	0	0	0	0	0	0	0	0	0	0	0	0	0	0	0	0	0	0	0	0	0	0	0	0	0	0	0	0	0	0	0	0	0	0	0	0	0	0	0	0	0	0	0	0	0	0	0
LOC102725014	0	0	0	0	0	0	0	0	0	0	0	0	0	0	0	0	0	0	0	0	0	0	0	0	0	0	0	0	0	0	0	0	0	0	0	0	0	0	0	0	0	0	0	0	0	0	0	0	0
LOC102725015	0	0	0	0	0	0	0	0	0	0	0	0	0	0	0	0	0	0	0	0	0	0	0	0	0	0	0	0	0	0	0	0	0	0	0	0	0	0	0	0	0	0	0	0	0	0	0	0	0
LOC102725016	0	0.003575324	0	0	0	0.006467452	0	0	0	0	0	0.002922181	0	0	0	0.007656264	0	0	0	0	0.003287267	0.004364716	0	0	0	0	0	0	0	0	0.00554125	0	0	0	0	0.004796573	0	0	0	0	0	0	0	0	0	0.003800724	0	0	0
LOC102725017	0.006463456	0.007879256	0	0	0.005960564	0	0.009600445	0	0	0	0	0	0	0	0	0	0	0	0	0	0	0	0.002694751	0	0	0	0	0	0	0	0	0	0	0	0	0	0	0	0	0	0	0.002715073	0	0	0	0	0	0	0.003987269
LOC102725018	3.164412467	6.773199807	3.523266821	1.297482387	4.585752743	2.976211277	0.20214575	6.905889809	3.644618844	1.16259021	4.572521327	6.494100457	2.498081122	7.187600716	0.816462657	7.804730957	6.123628051	4.946214745	5.376689911	10.71831088	4.680327441	3.367564389	6.250922629	5.359646648	2.954642305	4.585023992	2.984311071	7.464121661	1.973602259	1.731876434	2.470980114	0	3.25639496	6.739566945	6.861097827	1.618115258	6.436244151	4.966524011	5.746581307	5.335833482	2.829806081	4.866751985	4.852035772	0.60547341	2.807222321	5.199287977	0.47237379	1.282202438	3.110598287
LOC102725019	0	0	0	0	0	0	0	0	0	0	0	0	0	0	0	0	0	0	0	0	0	0	0	0	0	0	0	0	0	0	0	0	0	0	0	0	0	0	0	0	0	0	0	0	0	0	0	0	0
LOC102725020	0	0	0	0	0	0	0	0	0	0	0	0	0	0	0	0	0	0	0	0	0	0	0	0	0	0	0	0	0	0	0	0	0	0	0	0	0	0	0	0	0	0	0	0	0	0	0	0	0
LOC102725021	0	0	0	0	0	0	0	0	0	0	0	0	0	0	0	0	0	0	0	0	0	0	0	0	0	0	0	0	0	0	0	0	0	0	0	0	0	0	0	0	0	0	0	0	0	0	0	0	0
LOC102725022	0	0	0	0.008285475	0	0	0	0.00651439	0	0	0	0	0.011994178	0	0	0	0	0.005558048	0	0	0	0	0	0	0	0	0	0	0	0.006980294	0	0	0	0	0.011769221	0	0	0	0	0.015255792	0	0	0	0	0	0	0	0	0.009738337
LOC102725024	0	0	0	0	0	0	0	0	0	0	0	0	0	0	0	0	0	0	0	0	0	0	0	0	0	0	0	0	0	0	0	0	0	0	0	0	0	0	0	0	0	0	0	0	0	0	0	0	0
LOC102725026	0	0	0	0	0	0	0	0	0	0	0	0	0	0	0	0	0	0	0	0	0	0	0	0	0	0	0	0	0	0	0	0	0	0	0	0	0	0	0	0	0	0	0	0	0	0	0	0	0
LOC102725027	0	0	0	0	0	0	0	0	0	0	0	0	0	0	0	0	0	0	0	0	0	0	0	0	0	0	0	0	0	0	0	0	0	0	0	0	0	0	0	0	0	0	0	0	0	0	0	0	0
LOC102725029	0	0	0	0	0	0	0	0	0	0	0	0	0	0	0	0	0	0	0	0	0	0	0	0	0	0	0	0	0	0	0	0	0	0	0	0	0	0	0	0	0	0	0	0	0	0	0	0	0
LOC102725030	0	0	0	0	0	0	0	0	0	0	0	0	0	0	0	0	0	0	0	0	0	0	0	0	0	0	0	0	0	0	0	0	0	0	0	0	0	0	0	0	0	0	0	0	0	0	0	0	0
LOC102725031	0	0	0	0	0	0	0	0	0	0	0	0	0	0	0	0	0	0	0	0	0	0	0	0	0	0	0	0	0	0	0	0	0	0	0	0	0	0	0	0	0	0	0	0	0	0	0	0	0
LOC102725034	0	0	0	0	0	0	0	0	0	0	0	0	0	0	0	0	0	0	0	0	0	0	0	0	0	0	0	0	0	0	0	0	0	0	0	0	0	0	0	0	0	0	0	0	0	0	0	0	0
LOC102725035	0	0	0	0	0	0	0	0	0	0	0	0	0	0	0	0	0	0	0	0	0	0	0	0	0	0	0	0	0	0	0	0	0	0	0	0	0	0	0	0	0	0	0	0	0	0	0	0	0
LOC102725036	0	0	0	0	0	0	0	0	0	0	0	0	0	0	0	0	0	0	0	0	0	0	0	0	0	0	0	0	0	0	0	0	0	0	0	0	0	0	0	0	0	0	0	0	0	0	0	0	0
LOC102725038	0	0	0	0	0	0	0	0	0	0	0	0	0	0	0	0	0	0	0	0	0	0	0	0	0	0	0	0	0	0	0	0	0	0	0	0	0	0	0	0	0	0	0	0	0	0	0	0	0
LOC102725040	0	0	0	0	0	0	0	0	0	0	0	0	0	0	0	0	0	0	0	0	0	0	0	0	0	0	0	0	0	0	0	0	0	0	0	0	0	0	0	0	0	0	0	0	0	0	0	0	0
LOC102725041	0	0	0	0	0	0	0	0	0	0	0	0	0	0	0	0	0	0	0	0	0	0	0	0	0	0	0	0	0	0	0	0	0	0	0	0	0	0	0	0	0	0	0	0	0	0	0	0	0
LOC102725042	0	0	0	0	0	0	0	0	0	0	0	0	0	0	0	0	0	0	0	0	0	0	0	0	0	0	0	0	0	0	0	0	0	0	0	0	0	0	0	0	0	0	0	0	0	0	0	0	0
LOC102725043	0	0	0	0	0	0	0	0	0	0	0	0	0	0	0	0	0	0	0	0	0	0	0	0	0	0	0	0	0	0	0	0	0	0	0	0	0	0	0	0	0	0	0	0	0	0	0	0	0
LOC102725044	0	0	0	0	0	0	0	0	0	0	0	0	0	0	0	0	0	0	0	0	0	0	0	0	0	0	0	0	0	0	0	0	0	0	0	0	0	0	0	0	0	0	0	0	0	0	0	0	0
LOC102725045	0	0	0	0	0	0	0	0	0	0	0	0	0	0	0	0	0	0	0	0	0	0	0	0	0	0	0	0	0	0	0	0	0	0	0	0	0	0	0	0	0	0	0	0	0	0	0	0	0
LOC102725047	0	0	0	0	0	0	0	0	0	0	0	0	0	0	0	0	0	0	0	0	0	0	0	0	0	0	0	0	0	0	0	0	0	0	0	0	0	0	0	0	0	0	0	0	0	0	0	0	0
LOC102725048	0	0	0	0	0	0	0	0	0	0	0	0	0	0	0	0	0	0	0	0	0	0	0	0	0	0	0	0	0	0	0	0	0	0	0	0	0	0	0	0	0	0	0	0	0	0	0	0	0
LOC102725049	0	0	0	0	0	0	0	0	0	0	0	0	0	0	0	0	0	0	0	0	0	0	0	0	0	0	0	0	0	0	0	0	0	0	0	0	0	0	0	0	0	0	0	0	0	0	0	0	0
LOC102725050	0	0	0	0	0	0	0	0	0	0	0	0	0	0	0	0	0	0	0	0	0	0	0	0	0	0	0	0	0	0	0	0	0	0	0	0	0	0	0	0	0	0	0	0	0	0	0	0	0
LOC102725051	0	0.30376364	0	0	0	0	0	0.074175826	0	0	0	0	0	0	0	0	0	0	0	0.089392184	0.19363033	0	0.146235713	0	0	0	0	0	0	0	0	0	0	0	0	0	0.106063017	0	0	0	0	0	0	0	0	0	0	0	0
LOC102725052	0	0	0	0	0	0	0	0	0	0	0	0	0	0	0	0	0	0	0	0	0	0	0	0	0	0	0	0	0	0	0	0	0	0	0	0	0	0	0	0	0	0	0	0	0	0	0	0	0
LOC102725053	0	0	0	0.011754869	0	0	0.011118345	0.009244547	0	0	0	0	0	0	0	0.014649396	0.015318323	0	0	0	0.049634589	0.00836009	0.009345781	0	0	0	0	0	0	0.029513412	0	0	0.01896969	0	0	0	0	0	0.034044074	0	0.011628224	0	0	0	0	0	0	0	0.027495367
LOC102725054	0	0	0	0	0	0	0	0	0	0	0	0	0	0	0	0	0	0	0	0	0	0	0	0	0	0	0	0	0	0	0	0	0	0	0	0	0	0	0	0	0	0	0	0	0	0	0	0	0
LOC102725055	0.587359515	0.205663055	0	0	0.158116169	0.353247621	0	0	0.127626586	0.445664058	0.126071565	0.087597397	0.562869562	0	0.082806088	0	0	0	0	0	0	0.129016454	0	0	0	0	0.936148769	0.127467788	0	0	0	0.157007284	1.046318771	0	0	0	1.275842378	0	0	0	0.475911038	0	0	0.119491986	0	0	0	0	0
LOC102725056	0	0	0	0	0	0	0	0	0	0	0	0	0	0	0	0	0	0	0	0	0	0	0	0	0	0	0	0	0	0	0	0	0	0	0	0	0	0	0	0	0	0	0	0	0	0	0	0	0
LOC102725057	0.062891995	0.019468656	0.101876627	0.016749195	0.086274737	0.119160438	0.015843712	0.026235068	0	0.015352121	0.06844316	0.015928075	0.10590208	0.06112315	0.116118366	0.051606566	0.010948863	0.108704373	0.097839252	0.039548481	0.026779352	0.011918015	0.026520659	0.011084209	0.127847336	0.075533754	0.057273439	0.13526355	0.02878048	0.069244152	0.030083069	0.050581173	0.066577618	0.022810779	0.023762445	0.070588481	0.074600396	0.048555998	0.048351167	0.090392036	0.024782758	0.006726286	0.027810332	0.146914956	0.039585225	0.030923098	0.007673037	0.043105199	0.048696035
LOC102725059	0	0	0	0	0	0	0	0	0	0	0	0	0	0	0	0.021128674	0	0.01138929	0	0	0	0	0	0	0	0	0	0	0	0	0	0	0	0	0.024062815	0	0	0	0	0	0	0	0	0	0.013485064	0	0	0	0
LOC102725060	0	0	0	0	0	0	0	0	0	0	0	0	0	0	0	0	0	0	0	0	0	0	0	0	0	0	0	0	0	0	0	0	0	0	0	0	0	0	0	0	0	0	0	0	0	0	0	0	0
LOC102725061	0	0	0	0	0	0	0	0	0	0	0	0	0	0	0	0	0	0	0	0	0	0	0	0	0	0	0	0	0	0	0	0	0	0	0	0	0	0	0	0	0	0	0	0	0	0	0	0	0
LOC102725062	0	0	0	0	0	0	0	0	0	0	0	0	0	0	0	0	0	0	0	0	0	0	0	0	0	0	0	0	0	0	0	0	0	0	0	0	0	0	0	0	0	0	0	0	0	0	0	0	0
LOC102725063	0	0	0	0	0	0	0	0	0	0	0	0	0	0	0	0	0	0	0	0	0	0	0	0	0	0	0	0	0	0	0	0	0	0	0	0	0	0	0	0	0	0	0	0	0	0	0	0	0
LOC102725064	0	0	0	0	0	0	0	0	0	0	0	0	0	0	0	0	0	0	0	0	0	0	0	0	0	0	0	0	0	0	0	0	0	0	0	0	0	0	0	0	0	0	0	0	0	0	0	0	0
LOC102725065	0	0	0	0	0	0	0.015508417	0	0	0	0	0	0	0	0	0	0	0	0	0	0	0	0	0	0	0	0	0	0	0	0	0	0	0	0	0	0	0	0	0	0	0	0	0	0	0	0	0	0
LOC102725066	0	0	0	0	0	0	0	0	0	0	0	0	0	0	0	0	0	0	0	0	0	0	0	0	0	0	0	0	0	0	0	0	0	0	0	0	0	0	0	0	0	0	0	0	0	0	0	0	0
LOC102725067	0	0	0	0	0	0	0	0	0	0	0	0	0	0	0	0	0	0	0	0	0	0	0	0	0	0	0	0	0	0	0	0	0	0	0	0	0	0	0	0	0	0	0	0	0	0	0	0	0
LOC102725068	0	0	0	0	0	0	0	0	0	0	0	0	0	0	0	0	0	0	0	0	0	0	0	0	0	0	0	0	0	0	0	0	0	0	0	0	0	0	0	0	0	0	0	0	0	0	0	0	0
LOC102725070	0	0.1294382	0	0	0	0	0	0.045019854	0	0	0	0	0	0	0	0	0	0	0	0	0	0	0	0	0	0	0	0	0	0	0	0	0	0	0	0	0	0	0	0	0	0	0	0	0	0	0	0	0
LOC102725071	0	0	0	0	0	0	0	0	0	0	0	0	0	0	0	0	0	0	0	0	0	0	0	0	0	0	0	0	0	0	0	0	0	0	0	0	0	0	0	0	0	0	0	0	0	0	0	0	0
LOC102725072	0	0	0	0	0	0	0	0	0	0	0	0	0	0	0	0	0	0	0	0	0	0	0.019100464	0.0053189	0	0	0	0	0	0.003393008	0	0	0	0	0	0	0	0	0	0	0.003984855	0	0	0	0.015928415	0.009945011	0	0	0
LOC102725074	0	0	0	0	0	0	0	0	0	0	0	0	0	0	0	0	0	0	0	0	0	0	0	0	0	0	0	0	0	0	0	0	0	0	0	0	0	0	0	0	0	0	0	0	0	0	0	0	0
LOC102725075	0	0.048337307	0	0	0	0	0	0	0	0	0	0	0	0	0	0	0	0	0	0	0	0	0	0	0	0	0	0	0	0	0	0	0	0	0	0	0	0	0	0	0	0	0	0	0	0	0	0	0
LOC102725076	0	0	0	0	0	0	0	0.028115903	0	0	0	0	0	0	0	0	0	0	0	0	0	0	0	0	0	0	0	0	0	0	0	0	0	0	0	0	0	0	0	0	0	0	0	0	0	0	0	0	0
LOC102725077	0	0	0	0	0	0	0	0	0	0	0	0	0	0	0	0	0	0	0	0	0	0	0	0	0	0	0	0	0	0	0	0	0	0	0	0	0	0	0	0	0	0	0	0	0	0	0	0	0
LOC102725079	0	0	0	0	0	0	0	0	0	0	0	0	0	0	0	0	0	0	0	0	0	0	0	0	0	0	0	0	0	0	0	0	0	0	0	0	0	0	0	0	0	0	0	0	0	0	0	0	0
LOC102725080	0	0	0	0	0	0	0	0	0	0	0	0	0	0	0	0	0	0	0	0	0	0	0	0	0	0	0	0	0	0	0	0	0	0	0	0	0	0	0	0	0	0	0	0	0	0	0	0	0
LOC102725081	0	0	0	0	0	0	0	0	0	0	0	0	0	0	0	0	0	0	0	0	0	0	0	0	0	0	0	0	0	0	0	0	0	0	0	0	0	0	0	0	0	0	0	0	0	0	0	0	0
LOC102725082	0	0	0	0	0	0	0	0	0	0	0	0	0	0	0	0	0	0	0	0	0	0	0	0	0	0	0	0	0	0	0	0	0	0	0	0	0	0	0	0	0	0	0	0	0	0	0	0	0
LOC102725085	0	0	0	0	0	0	0	0	0	0	0	0	0	0	0	0	0	0	0	0	0	0	0	0	0	0	0	0	0	0	0	0	0	0	0	0	0	0	0	0	0	0	0	0	0	0	0	0	0
LOC102725086	0	0	0	0	0	0	0	0	0	0	0	0	0	0	0	0	0	0	0	0	0	0	0	0	0	0	0	0	0	0	0	0	0	0	0	0	0	0	0	0	0	0	0	0	0	0	0	0	0
LOC102725088	0	0	0	0	0	0	0	0	0	0	0	0	0	0	0	0	0	0	0	0	0	0	0	0	0	0	0	0	0	0	0	0	0	0	0	0	0	0	0	0	0	0	0	0	0	0	0	0	0
LOC102725089	0	0	0	0	0	0	0	0	0	0	0	0	0	0	0	0	0	0	0	0	0	0	0	0	0	0	0	0	0	0	0	0	0	0	0	0	0	0	0	0	0	0	0	0	0	0	0	0	0
LOC102725090	0	0	0	0	0	0	0	0	0	0	0	0	0	0	0	0	0	0	0	0	0	0	0	0	0	0	0	0	0	0	0	0	0	0	0	0	0	0	0	0	0	0	0	0	0	0	0	0	0
LOC102725091	0	0	0	0	0	0	0	0.014126442	0	0	0	0.033948991	0.025952018	0	0	0	0	0	0	0	0	0	0	0	0.014265324	0	0	0	0	0	0	0	0	0	0	0	0	0	0.051789331	0	0	0.014388135	0	0	0	0	0	0	0.179553655
LOC102725092	0	0	0	0	0	0	0	0	0	0	0	0	0	0	0	0	0	0	0	0	0	0	0	0	0	0	0	0	0	0	0	0	0	0	0	0	0	0	0	0	0	0	0	0	0	0	0	0	0
LOC102725093	0	0	0	0	0	0	0	0	0	0	0	0	0	0	0	0	0	0	0	0	0	0	0	0	0	0	0	0	0	0	0	0	0	0	0	0	0	0	0	0	0	0	0	0	0	0	0	0	0
LOC102725094	0	0	0	0	0	0	0	0	0	0	0	0	0	0	0	0	0	0	0	0	0	0	0	0	0	0	0	0	0	0	0	0	0	0	0	0	0	0	0	0	0	0	0	0	0	0	0	0	0
LOC102725095	0.317455113	1.415614235	0.100107223	0.119031229	0.353178522	0.16451915	0.25068335	0.345189786	0.60741952	0.144121754	0.523413122	0.218510095	0.501355823	0.060046858	0.269955041	0.652802522	0.247353074	0	0.129567141	0.549888047	0.043574463	0.242798352	0.064259261	0.463304638	0.125646174	0.260557968	0.638557465	0.264352161	0.13610727	0.034415036	0.271331408	0.035664704	0.03307436	0	0.217959104	0.181802736	0.296315552	0.506067225	0.274035693	0.88489259	0.226693521	0.032729842	0.363682544	0.379374246	0.03247491	0	0.305279437	0.237200287	0.138994517
LOC102725096	0.055084506	0.040515326	0.057835627	0.034891313	0.06578069	0.084291349	0.027565705	0.054459835	0.040760931	0.037262289	0.008140224	0.027711887	0.058519481	0	0.056952001	0.021862162	0.030397345	0.057990374	0.050551022	0.044146402	0.055578511	0.024872083	0.032365369	0.015467313	0.032330349	0.154038887	0.032297056	0.088089696	0.020171509	0.04873401	0.01058218	0.025468201	0.028288834	0.031780209	0.024897287	0.040779337	0.046069591	0.017151362	0.042322379	0.032229783	0.017362416	0.032606938	0.038719416	0.022974082	0.063996263	0.021678023	0.021345524	0.036231899	0.113116653
LOC102725097	0	0	0	0	0	0	0	0	0	0	0	0	0	0	0	0	0	0	0	0	0	0	0	0	0	0	0	0	0	0	0	0	0	0	0	0	0	0	0	0	0	0	0	0	0	0	0	0	0
LOC102725099	0	0	0	0	0	0	0	0	0	0	0	0	0	0	0	0	0	0	0	0	0	0	0	0	0	0	0	0	0	0	0	0	0	0	0	0	0	0	0	0	0	0	0	0	0	0	0	0	0
LOC102725100	0	0	0	0	0	0	0	0	0	0	0	0	0	0	0	0	0	0	0	0	0	0	0	0	0	0	0	0	0	0	0	0	0	0	0	0	0	0	0	0	0	0	0	0	0	0	0	0	0
LOC102725101	0.025779097	0	0	0	0	0	0	0	0	0	0	0	0	0.153251588	0	0	0.102966689	0	0	0	0	0	0	0	0	0	0	0	0	0	0	0	0	0	0	0	0	0	0	0	0	0	0.088147768	0	0.042667132	0.033338382	0	0	0
LOC102725102	0	0	0	0	0	0	0	0	0	0	0	0	0	0	0	0	0	0	0	0	0	0	0	0	0	0	0	0	0	0	0	0	0	0	0	0	0	0	0	0	0	0	0	0	0	0	0	0	0
LOC102725104	0	0	0	0	0.032541847	0	0	0	0	0.066981841	0	0	0	0.15749443	0.033186977	0	0	0	0.040312969	0	0	0	0	0	0	0	0	0	0	0.061681745	0	0	0	0	0.05225767	0	0	0	0	0.067461875	0.036546699	0	0	0	0	0	0	0	0
LOC102725105	0	0	0	0	0	0	0	0	0	0	0	0	0	0	0	0	0	0	0	0	0	0	0	0	0	0	0	0	0	0	0	0	0	0	0	0	0	0	0	0	0	0	0	0	0	0	0	0	0
LOC102725106	0.021465124	0.196930826	0	0.109116999	0	0.046985514	0	0.069548705	0	0.119522739	0.091365111	0	0	0.481308013	0.059763077	0	0.086114361	0.044873839	0	0	0	0.016014692	0.153603874	0.087151331	0	0.051253631	0	0.062245434	0	1.232472237	0.117777837	0.058186532	0.018222349	0	0.09361794	0	0	0.096384511	0	0	0.597353654	0.070812266	0	0	0	0	0	0	0.052355445
LOC102725107	0	0	0	0	0	0	0	0	0	0	0	0	0	0	0	0	0	0	0	0	0	0	0	0	0	0	0	0	0	0	0	0	0	0	0	0	0	0	0	0	0	0	0	0	0	0	0	0	0
LOC102725108	0	0	0	0	0	0	0	0	0	0	0	0	0	0	0	0	0	0	0	0	0	0	0	0	0	0	0	0	0	0	0	0	0	0	0	0	0	0	0	0	0	0	0	0	0	0	0	0	0
LOC102725109	0	0	0	0.064988517	0	0	0	0	0	0	0	0	0	0	0	0	0	0	0	0	0	0	0	0	0	0	0	0	0	0	0	0	0	0	0	0	0	0	0	0	0	0	0	0	0	0	0	0	0
LOC102725110	0	0	0	0	0	0	0	0	0	0	0	0	0	0	0	0	0	0	0	0	0	0	0	0	0	0	0	0	0	0	0	0	0	0	0	0	0	0	0	0	0	0	0	0	0	0	0	0	0
LOC102725111	0	0	0	0	0	0	0	0	0	0	0	0	0	0	0	0	0	0	0	0	0	0	0	0	0	0	0	0	0	0	0	0	0	0	0	0	0	0	0	0	0	0	0	0	0	0	0	0	0
LOC102725112	0	0	0	0	0	0	0	0	0	0	0	0	0	0	0	0	0	0	0	0	0	0	0	0	0	0	0	0	0	0	0	0	0	0	0	0	0	0	0	0	0	0	0	0	0	0	0	0	0
LOC102725113	0	0	0	0	0	0	0	0	0	0	0	0	0	0	0	0	0	0	0	0	0	0	0	0	0	0	0	0	0	0	0	0	0	0	0	0	0	0	0	0	0	0	0	0	0	0	0	0	0
LOC102725114	0	0	0	0	0	0	0	0	0	0	0	0	0	0	0	0	0	0	0	0.11556624	0	0	0	0	0	0	0	0	0	0	0	0	0	0	0	0	0	0	0	0	0	0	0	0	0	0	0	0	0
LOC102725116	0	0	0	0	0	0	0	0	0	0	0	0	0	0	0	0	0	0	0	0	0	0	0	0	0	0	0	0	0	0	0	0	0	0	0	0	0	0	0	0	0	0	0	0	0	0	0	0	0
LOC102725117	0.22741372	0.114134587	0.322357811	0.714570705	0.015758718	1.4567998	0.581054153	0.658911396	0.848823616	0.528410648	0.854519909	0.679407934	0.318877995	0.945280093	0.224100183	0.122038661	1.517410335	0.141709851	1.363702753	0.55343761	0.714661688	0.271393268	0.334812573	0.092178205	0.179020906	0.067498096	0.85007095	0.700271044	0.587604479	1.236616351	0.154011433	0.518468546	1.4791478	0.354282375	1.115134731	0.658520362	0.477689372	0.008774279	0.348618132	0.403447029	0.690170872	0.49204603	2.045757603	0.841171013	0.408403795	0.282418568	0.755395134	0.686808353	0.82249143
LOC102725120	0	0	0	0	0	0	0	0.034765094	0	0	0	0	0	0	0	0	0	0	0	0	0	0	0	0	0	0	0	0	0	0	0	0	0	0	0	0	0	0.02601714	0	0	0	0	0	0	0	0	0	0	0
LOC102725121	0	0	0	0	0	0	0	0	0	0	0	0	0	0	0	0	0	0	0	0	0	0	0	0	0	0	0	0	0	0	0	0	0	0	0	0	0	0	0	0	0	0	0	0	0	0	0	0	0
LOC102725122	0	0	0	0	0	0	0	0	0	0	0	0	0	0	0	0	0	0	0	0	0	0	0	0	0	0	0	0	0	0	0	0	0	0	0	0	0	0	0	0	0	0	0	0	0	0	0	0	0
LOC102725124	0	0	0	0	0	0	0	0	0	0	0	0	0	0	0	0	0	0	0	0	0	0	0	0	0	0	0	0	0	0	0	0	0	0	0	0	0	0	0	0	0	0	0	0	0	0	0	0	0
LOC102725125	0	0	0	0	0	0	0	0	0	0.006204385	0.009381886	0	0	0	0.006076347	0	0.008828163	0	0	0	0	0	0	0	0	0	0	0	0.023233637	0	0	0	0	0	0.019176304	0	0	0	0	0	0	0	0	0	0	0	0	0	0
LOC102725126	0.255440255	0.333082803	0.515527583	0.184990195	0.441974665	0.45111732	0.240157345	0.226182341	0.15482392	0.262096151	0.2912364	0.412861579	0.532767437	0.23796694	0.376806162	0.545876549	0.129545575	0.453801814	0.513955681	0.221429628	0.447339301	0.34839065	0.252231884	0.316605072	0.372762103	0.217113177	0.60351098	0.223654058	0.212923607	0.325908155	0.35686979	0.38878469	0.42114374	0.29629552	0.244067816	0.253709984	0.372409832	0.253467945	0.546215014	0.535263633	0.442523033	0.230074557	0.634201794	0.512809953	0.314496778	0.264576202	0.289582951	0.290333345	0.215218711
LOC102725127	0	0	0	0	0	0	0	0	0	0	0	0	0.12569862	0	0	0	0	0	0	0	0	0	0	0	0	0	0	0	0	0	0	0	0	0	0	0	0	0	0	0	0	0	0	0	0	0	0	0	0
LOC102725128	0	0	0	0	0	0	0	0.01725514	0	0	0	0	0.122715429	0	0	0	0	0	0	0	0.046501718	0.046327607	0	0	0.051654864	0	0	0	0	0.018484309	0	0	0	0	0	0	0	0	0	0	0	0	0	0	0	0	0.020037546	0	0
LOC102725129	0	0	0	0	0	0	0	0	0	0	0	0	0	0	0	0	0	0	0	0	0	0	0	0	0	0	0	0	0	0	0	0	0	0	0	0	0	0	0	0	0	0	0	0	0	0	0	0	0
LOC102725131	0	0	0	0	0	0	0	0	0	0	0	0	0	0	0	0	0	0	0	0	0	0	0	0	0	0	0	0	0	0	0	0	0	0	0	0	0	0	0	0	0	0	0	0	0	0	0	0	0
LOC102725132	0	0.280475371	0	0.244211498	0.075980082	0	0.301656382	0	0	0	0.118049779	0	0	0.34872112	0.47106165	0.205888117	0	0.220102459	0.417769199	0	0	0.120815029	0.068795437	0.314572553	0.25719005	0	0	0.229596468	0.277598991	0	0	0	0.320387707	0	0	0.067642773	0.188662425	0.856775028	0.621372392	0	0.383036131	0.06930246	0.691412358	0	0	0	0	0.468054259	0.366471771
LOC102725134	0	0	0	0	0	0	0.018110613	0	0	0.017549113	0	0.036187026	0	0	0.034174319	0.023844044	0	0	0.041509285	0	0	0	0	0	0	0	0.078054907	0.026787226	0	0	0.0343632	0	0	0	0	0.029784915	0	0	0	0	0	0	0	0	0	0	0.017495837	0.019884538	0.022487063
LOC102725135	0	0	0	0	0	0	0	0	0	0	0	0	0	0	0	0	0	0	0	0	0	0	0	0	0	0	0	0	0	0	0	0	0	0	0	0	0	0	0	0	0	0	0	0	0	0	0	0	0
LOC102725136	0.016783996	0	0	0	0	0	0	0	0	0	0	0	0	0	0	0	0	0	0	0	0	0	0	0	0	0	0	0	0	0	0	0	0	0	0	0	0	0	0	0	0	0	0	0	0	0	0	0	0
LOC102725137	0	0	0	0	0	0	0	0	0	0	0	0	0	0	0	0	0	0	0	0	0	0	0	0	0	0	0	0	0	0	0	0	0	0	0	0	0	0	0	0	0	0	0	0	0	0	0	0	0
LOC102725138	0	0	0	0	0	0	0	0	0	0	0	0	0	0	0	0	0	0	0	0	0	0	0	0	0	0	0	0	0	0	0	0	0	0	0	0	0	0	0	0	0	0	0	0	0	0	0	0	0
LOC102725139	0	0	0	0	0	0	0	0	0	0	0	0	0	0	0	0	0	0	0	0	0	0	0	0	0	0	0	0	0	0	0	0	0	0	0	0	0	0	0	0	0	0	0	0	0	0	0	0	0
LOC102725140	0	0	0	0	0	0	0	0	0	0	0	0	0	0	0	0	0	0	0	0	0	0	0	0	0	0	0	0	0	0	0	0	0	0	0	0	0	0	0	0	0	0	0	0	0	0	0	0	0
LOC102725141	0	0	0	0	0	0	0	0	0	0	0	0	0	0	0	0	0	0	0	0	0	0	0	0	0	0	0	0	0	0	0	0	0	0	0	0	0	0	0	0	0	0	0	0	0	0	0	0	0
LOC102725143	0	0	0	0	0	0	0	0	0	0	0	0	0	0	0	0	0	0	0	0	0	0	0	0	0	0	0	0	0	0	0	0	0	0	0	0	0	0	0	0	0	0	0	0	0	0	0	0	0
LOC102725144	0	0	0	0	0	0	0	0	0	0	0	0	0	0	0	0	0	0	0	0	0	0	0	0	0	0	0	0	0	0	0	0	0	0	0	0	0	0	0	0	0	0	0	0	0	0	0	0	0
LOC102725145	0	0	0	0	0	0	0	0	0	0	0	0	0	0	0.029883632	0	0	0	0	0	0	0	0	0	0	0	0	0	0	0	0	0	0	0	0	0	0	0	0	0	0	0	0	0	0	0	0	0	0
LOC102725146	0	0	0	0.001745678	0	0.001226102	0	0	0	0	0	0	0	0.000862892	0	0	0	0	0	0	0	0	0	0	0	0	0	0	0	0	0	0	0	0	0	0	0	0	0	0	0.000575832	0	0	0	0	0	0	0	0
LOC102725147	0	0	0	0	0	0	0	0	0	0	0	0	0	0	0	0	0	0	0	0	0	0	0	0	0	0	0	0	0	0	0	0	0	0	0	0	0	0	0	0	0	0	0	0	0	0	0	0	0
LOC102725148	0	0	0	0	0	0	0	0	0	0	0	0	0	0	0	0	0	0	0	0	0	0	0	0	0	0	0	0	0	0	0	0	0	0	0	0	0	0	0	0	0	0	0	0	0	0	0	0	0
LOC102725149	0	0	0	0	0	0	0	0	0	0	0	0	0	0	0	0	0	0	0	0	0	0	0	0	0	0	0	0	0	0	0	0	0	0	0	0	0	0	0	0	0	0	0	0	0	0	0	0	0
LOC102725150	0	0.454736023	0	0.072921506	0	0	0	0.041380516	0	0	0.072254142	0	0.754514416	0.015753861	0	0.052356855	0	0.049275811	0.023161216	0.020202445	0	0.007570442	0	0.027956427	0	0	0.100196864	0.402836504	0	0.503723649	0	0	0	0	0	0	0	0	0	0.219142725	0.051902771	0.008527	0	0	0	0	0.038518064	0.011058354	0
LOC102725151	0	0	0	0	0	0	0	0	0	0	0	0	0	0	0	0	0	0	0	0	0	0	0	0	0	0	0	0	0	0	0	0	0	0	0	0	0	0	0	0	0	0	0	0	0	0	0	0	0
LOC102725152	0	0	0	0	0	0	0	0	0	0	0	0	0	0	0	0	0	0	0	0	0	0	0	0	0	0	0	0	0	0	0	0	0	0	0	0	0	0	0	0	0	0	0	0	0	0	0	0	0
LOC102725153	0.144058015	0.525176577	0.161232587	0.150663388	0.221543245	0.376474501	0.062967976	0.199473541	0.062371727	0.230060242	0.149320417	0.042505604	0.348831381	0.128623774	0.465655302	0.134994267	0.086178762	0.275939165	0.249739742	0.4107319	0.265251502	0.138210008	0.120944421	0.247266144	0.432321549	0.366858949	0.335459882	0	0.038625768	0.196188097	0.040367754	0.077129788	0.341569127	0.201927396	0.20983205	0.1512132	0.421664292	0.428378902	0.064742642	0.301239741	0.189034055	0.218628073	0.531662984	0.168308953	0.185692284	0.108095974	0.020574015	0.091327554	0.102953754
LOC102725156	0	0	0	0	0	0	0	0	0	0	0	0	0	0	0	0	0	0	0	0	0	0	0	0	0	0	0	0	0	0	0	0	0	0	0	0	0	0	0	0	0	0	0	0	0	0	0	0	0
LOC102725158	0	0	0	0	0	0	0	0	0	0	0	0	0	0	0	0	0	0	0	0	0	0	0	0	0	0	0	0	0	0	0	0	0	0	0	0	0	0	0	0	0	0	0	0	0	0	0	0	0
LOC102725159	0	0	0	0	0	0	0	0	0	0	0	0	0	0	0	0	0	0	0	0	0	0	0	0	0	0	0	0	0	0	0	0	0	0	0	0	0	0	0	0	0	0	0	0	0	0	0	0	0
LOC102725160	0	0	0	0	0	0	0	0	0	0	0	0	0	0	0	0	0	0	0	0	0	0	0	0	0	0	0	0	0	0	0	0	0	0	0	0	0	0	0	0	0	0	0	0	0	0	0	0	0
LOC102725161	0	0	0	0	0	0	0	0	0	0	0	0	0	0	0	0	0	0	0	0	0	0	0	0	0	0	0	0	0	0	0	0	0	0	0	0	0	0	0	0	0	0	0	0	0	0	0	0	0
LOC102725162	0	0	0	0	0	0	0	0	0	0	0	0	0	0	0	0	0	0	0	0	0	0	0	0	0	0	0	0	0	0	0	0	0	0	0	0	0	0	0	0	0	0	0	0	0	0	0	0	0
LOC102725164	0	0	0	0	0	0	0	0	0	0	0	0	0	0	0	0	0	0	0	0	0	0	0	0	0	0	0	0	0	0	0	0	0	0	0	0	0	0	0	0	0	0	0	0	0	0	0	0	0
LOC102725165	0	0	0	0	0	0	0	0	0	0	0	0	0	0	0	0	0	0	0	0	0	0	0	0	0	0	0	0	0	0	0	0	0	0	0	0	0	0	0	0	0	0	0	0	0	0	0	0	0
LOC102725166	0	0.029438795	0.0626871	0	0.0223105	0	0.047553836	0.019947572	0	0	0.035023375	0.024100129	0	0.037406298	0.045155468	0.031541942	0.03297346	0	0.05480297	0	0	0.018045503	0.020165195	0	0.020143284	0	0	0	0	0.063174792	0	0.022146628	0.020531126	0	0	0.019821712	0	0	0	0	0.025067118	0.020316345	0	0	0.020157426	0	0.068395522	0	0.058901574
LOC102725167	0	0	0	0	0	0	0	0	0	0	0	0	0	0	0	0	0	0	0	0	0	0	0	0	0	0	0	0	0	0	0	0	0	0	0	0	0	0	0	0	0	0	0	0	0	0	0	0	0
LOC102725168	0	0	0	0	0	0	0	0	0	0	0	0	0	0	0	0	0	0	0	0	0	0	0	0	0	0	0	0	0	0	0	0	0	0	0	0	0	0	0	0	0	0	0	0	0	0	0	0	0
LOC102725169	0	0	0	0	0	0	0	0	0	0	0	0	0	0	0	0	0	0	0	0	0	0	0	0	0	0	0	0	0	0	0	0	0	0	0	0	0	0	0	0	0	0	0	0	0	0	0	0	0
LOC102725171	0.008329065	0	0	0	0	0.018330552	0	0.013695833	0.012248486	0.004005555	0.018102126	0	0	0	0.038756432	0	0	0.017498898	0.037769154	0.008312255	0.023227344	0	0.027559543	0.017246915	0.030934237	0.059227089	0	0.024362411	0.007535066	0.007355024	0	0.003817387	0	0.005962999	0.024694205	0	0.009914696	0.019123442	0.03783584	0	0.012934553	0.010474815	0	0.00573047	0.013840232	0	0	0	0.005139424
LOC102725172	0	0	0	0	0	0	0	0	0	0	0	0	0	0	0	0	0	0	0	0	0	0	0	0	0	0	0	0	0	0	0	0	0	0	0	0	0	0	0	0	0	0	0	0	0	0	0	0	0
LOC102725174	0.066939004	0.041189151	0	0.035472749	0	0	0.066370241	0.082264951	0	0	0	0	0.100523758	0	0	0.086928756	0.090796213	0.023869389	0	0	0.037910086	0.050140403	0.055957725	0	0.028219539	0	0	0.188639624	0	0.116161774	0	0	0.028761338	0	0	0.184022998	0.040236053	0	0	0	0.069353894	0	0.058650094	0	0.135973553	0	0	0.142013882	0.082082034
LOC102725175	0.049800858	0.024510568	0	0.031523429	0.06396836	0.022208748	0.029827447	0.033009373	0.044088899	0.009699929	0.014658558	0.078616622	0.075008203	0.046489139	0.028314341	0.013192185	0.027459123	0.021202431	0.06801151	0.030026056	0.033692565	0.015014653	0.033367858	0.05506776	0.049713243	0.117345354	0	0	0.053970676	0.035347127	0.019043061	0	0.008567925	0	0.01502992	0.056923208	0.01201976	0.015486631	0	0.038692491	0.03118609	0.008477926	0.034986486	0	0.041574709	0.026043943	0.009670402	0.054154607	0.036999198
LOC102725176	0	0	0	0	0	0	0	0	0	0	0	0	0	0	0	0	0	0	0	0	0	0	0	0	0	0	0	0	0	0	0	0	0	0	0	0	0	0.041948467	0	0	0	0	0	0	0	0	0	0	0
LOC102725177	0	0	0	0	0	0	0	0	0	0	0	0	0	0	0	0	0	0	0	0	0	0	0	0	0	0	0	0	0	0	0	0	0	0	0	0	0	0	0	0	0	0	0	0	0	0	0	0	0
LOC102725179	0	0	0	0	0	0	0.104088902	0	0	0.025908215	0.077053721	0	0.263857515	0	0	0	0	0.056259892	0.030844015	0.178629046	0.030203237	0	0.170820204	0.037209447	0	0	0	0	0	0	0	0.096359336	0	0	0	0.107304941	0	0	0.119811798	0	0	0.212020039	0.092119454	0	0.044621267	0	0.025829788	0.16773203	0.033171344
LOC102725180	0	0	0	0	0	0	0	0	0	0	0	0	0	0	0	0	0	0	0	0	0	0	0	0	0	0	0	0	0	0	0	0	0	0	0	0	0	0	0	0	0	0	0	0	0	0	0	0	0
LOC102725181	0.177193542	0	1.767003335	0	0	0	0	0.718842193	0	0.170572748	0	0	0	0	0	0	0	0	0	0	0	0	0.149033035	0	0	0	0	0	0	0	0	0	0	0	0	0	0	0	0	0	0	0	0	0	0	0	0	0	0
LOC102725182	0	0	0	0	0	0	0	0	0	0	0	0	0	0	0	0	0	0.007381054	0	0.010473626	0	0	0	0	0	0	0	0	0	0	0	0	0	0	0	0	0	0	0	0	0	0.004412069	0	0	0.008741494	0	0	0	0
LOC102725183	0	0	0	0	0	0	0	0	0	0	0	0	0	0	0	0	0	0	0	0	0	0	0	0	0	0	0	0	0	0	0	0	0	0	0	0	0	0	0	0	0	0	0	0	0	0	0	0	0
LOC102725185	0	0	0	0	0	0	0	0	0	0	0	0	0	0	0	0	0	0	0	0	0	0	0	0	0	0	0	0	0	0	0	0	0	0	0	0	0	0	0	0	0	0	0	0	0	0	0	0	0
LOC102725186	0	0	0	0	0	0	0	0	0	0	0	0	0	0	0	0	0	0	0	0	0	0	0	0	0	0	0	0	0	0	0	0	0	0	0	0	0	0	0	0	0	0	0	0	0	0	0	0	0
LOC102725187	0	0	0	0	0	0	0	0	0	0	0	0	0	0	0	0	0	0	0	0	0	0	0	0	0	0	0	0	0	0	0	0	0	0	0	0	0	0	0	0	0	0	0	0	0	0	0	0	0
LOC102725188	0	0	0	0	0	0.05351099	0	0.059745304	0.035900225	0.023514527	0	0	0	0	0	0	0	0.017239046	0.082416908	0	0.027416485	0.018266104	0	0	0	0	0	0	0	0.042936595	0	0	0.081389603	0.034891124	0	0	0.029105097	0.037436397	0	0.04698863	0.025372805	0.020564509	0	0.033543555	0.040522782	0	0	0	0
LOC102725189	0	0	0	0	0	0	0	0	0	0	0	0	0	0	0	0	0	0	0	0	0	0	0	0	0	0	0	0	0	0	0	0	0	0	0	0	0	0	0	0	0	0	0	0	0	0	0	0	0
LOC102725191	0	0	0	0	0	0	0	0	0	0	0	0	0	0	0	0	0	0	0	0	0	0	0	0	0	0	0	0	0	0	0	0	0	0	0	0	0	0	0	0	0	0	0	0	0	0	0	0	0
LOC102725192	0	0	0	0	0	0	0	0	0	0	0	0	0	0	0	0	0	0	0	0	0	0	0	0	0	0	0	0	0	0	0	0	0	0	0	0	0	0	0	0	0	0	0	0	0	0	0	0	0
LOC102725193	0	0	0	0	0	0	0	0	0	0	0	0	0	0	0	0	0	0	0	0	0	0	0	0	0	0	0	0	0	0	0	0	0	0	0	0	0	0	0	0	0	0	0	0	0	0	0	0	0
LOC102725194	0	0	0	0	0	0	0	0	0	0.069127578	0	0	0	0	0	0	0	0	0	0	0	0	0	0	0	0	0	0	0	0	0	0	0	0	0	0	0	0	0	0	0	0	0	0	0	0	0	0	0
LOC102725195	0	0	0	0	0	0	0	0	0	0	0	0	0	0	0	0	0	0	0	0	0	0	0	0	0	0	0	0	0	0	0	0	0	0	0	0	0	0	0	0	0	0	0	0	0	0	0	0	0
LOC102725196	0	0	0	0	0	0	0	0	0	0	0	0	0	0	0	0	0	0	0	0	0	0	0	0	0	0	0	0	0	0	0	0	0	0	0	0	0	0	0	0	0	0	0	0	0	0	0	0	0
LOC102725197	0	0	0	0.015762982	0.013873582	0	0.01491054	0	0	0	0	0	0.067324563	0	0.109497975	0	0.020532866	0.062364543	0.067653912	0	0	0	0.01253602	0.041276445	0	0	0	0	0	0.026449391	0	0.013771384	0.062720408	0.063475473	0.022366474	0.012321933	0.053035646	0	0	0.028961073	0.015593387	0	0	0	0.012531177	0	0	0.048571279	0.01851864
LOC102725198	0	0	0	0	0	0	0	0	0	0	0	0	0	0	0	0	0	0	0	0	0	0	0	0	0	0	0	0	0	0	0	0	0	0	0	0	0	0	0	0	0	0	0	0	0	0	0	0	0
LOC102725199	0	0	0	0	0	0	0	0	0	0	0	0	0	0	0	0	0	0	0	0	0	0	0	0	0	0	0	0	0	0	0	0	0	0	0	0	0	0	0	0	0	0	0	0	0	0	0	0	0
LOC102725200	0	0	0	0	0	0	0	0	0	0	0.198419394	0	0	0	0	0	0	0	0	0	0.155377935	0	0	0	0	0	0	0	0	0	0	0	0.228965221	0	0	0.11504003	0	0	0	0	0	0	0	0	0	0	0	0	0
LOC102725201	0	0	0	0	0	0	0	0	0	0	0	0	0	0	0	0	0	0	0	0	0	0	0	0	0	0	0	0	0	0	0	0	0	0	0	0	0	0	0	0	0	0	0	0	0	0	0	0	0
LOC102725202	0	0	0	0	0	0	0	0	0	0	0	0	0	0	0	0	0	0	0	0	0	0	0	0	0	0	0	0	0	0	0	0	0	0	0	0	0	0	0	0	0	0	0	0	0	0	0	0	0
LOC102725203	0	0	0	0	0	0	0	0	0	0	0	0	0	0	0	0	0	0	0	0	0	0	0	0	0	0	0	0	0	0	0	0	0	0	0	0	0	0	0	0	0	0	0	0	0	0	0	0	0
LOC102725204	0	0	0	0	0	0	0	0	0	0	0	0	0	0	0	0	0	0	0	0	0	0	0	0	0	0	0	0	0	0	0	0	0	0	0	0	0	0	0	0	0	0	0	0	0	0	0	0	0
LOC102725205	0	0	0	0	0	0	0	0	0	0	0	0	0	0	0	0	0	0	0	0	0	0	0	0	0	0	0	0	0	0	0	0	0	0	0	0	0	0	0	0	0	0	0	0	0	0	0	0	0
LOC102725206	0	0	0	0	0	0	0	0	0	0	0	0	0	0	0	0	0	0	0	0	0	0	0	0	0	0	0	0	0	0	0	0	0	0	0	0	0	0	0	0	0	0	0	0	0	0	0	0	0
LOC102725207	0.416482053	0	0	0.110676124	0.705914642	0	0.276341478	0	0.063229884	0.268475462	0.593277135	2.427994419	0	0.487370099	0	0.376738746	1.057937315	0.576876317	0.143441139	0.711601036	0.288938476	0.346955381	0.410741391	0	0.139120212	0	0	0.291273426	0.868288997	0	0.458460348	0.545413205	0	0	0.470456723	1.311294392	0	0.033330881	1.174203418	0.041850667	0.995508067	0.399544495	0.928822416	0.482698917	0.2812804	0.329320723	0.860476864	0.376524539	1.49518272
LOC102725208	0	0	0	0	0	0	0	0	0	0	0	0	0	0	0	0	0	0	0	0	0	0	0	0	0	0	0	0	0	0	0	0	0	0	0	0	0	0	0	0	0	0	0	0	0	0	0	0	0
LOC102725210	0	0	0	0	0	0	0	0	0	0	0	0	0	0	0	0	0	0	0	0	0	0	0	0	0	0	0	0	0	0	0	0	0	0	0	0	0	0	0	0	0	0	0	0	0	0	0	0	0
LOC102725211	0	0	0	0	0	0	0	0	0	0	0	0	0	0	0	0	0	0	0	0	0	0	0	0	0	0	0	0	0	0	0	0	0	0	0	0	0	0	0	0	0	0	0	0	0	0	0	0	0
LOC102725212	0	0	0	0.041234896	0	0	0.07701911	0	0	0	0	0	0	0	0	0	0	0	0	0	0	0	0	0	0	0	0	0	0	0	0	0	0	0	0	0	0	0	0	0	0	0	0	0	0	0	0	0	0
LOC102725213	0	0	0	0	0	0	0	0	0	0	0	0	0	0	0	0	0	0	0	0	0	0	0	0	0	0	0	0	0	0	0	0	0	0	0	0	0	0	0	0	0	0	0	0	0	0	0	0	0
LOC102725214	0	0	0	0	0	0	0	0	0	0	0	0	0	0	0	0	0	0	0	0	0	0	0	0	0	0	0	0	0	0	0	0	0	0	0	0	0	0	0	0	0	0	0	0	0	0	0	0	0
LOC102725216	0	0	0	0	0	0	0	0	0	0	0	0	0	0	0	0	0	0	0	0	0	0	0	0	0	0	0	0	0	0	0	0	0	0	0	0	0	0	0	0	0	0	0	0	0	0	0	0	0
LOC102725217	0	0	0	0	0	0	0	0	0	0	0	0	0	0	0	0	0	0	0	0	0	0	0	0	0	0	0	0	0	0	0	0	0	0	0	0	0	0	0	0	0	0	0	0	0	0	0	0	0
LOC102725218	0	0	0	0	0	0	0	0	0	0	0	0	0	0	0	0	0	0	0	0	0	0	0	0	0	0	0	0	0	0	0	0	0	0	0	0	0	0	0	0	0	0	0	0	0	0	0	0	0
LOC102725220	0	0	0	0	0	0	0	0	0	0	0	0	0	0	0	0	0	0	0	0	0	0	0	0	0	0	0	0	0	0	0	0	0	0	0	0	0	0	0	0	0	0	0	0	0	0	0	0	0
LOC102725221	0	0	0	0	0	0	0	0	0	0	0	0	0	0	0	0	0	0	0	0	0	0	0	0	0	0	0	0	0	0	0	0	0	0	0	0	0	0	0	0	0	0	0	0	0	0	0	0	0
LOC102725222	0	0	0	0	0	0	0	0	0	0	0	0	0	0	0	0	0	0	0	0	0	0	0	0	0	0	0	0	0	0	0	0	0	0	0	0	0	0	0	0	0	0	0	0	0	0	0	0	0
LOC102725223	0	0	0	0	0	0	0	0	0	0	0	0	0	0	0	0	0	0	0	0	0	0	0	0	0	0	0	0	0	0	0	0	0	0	0	0	0	0	0	0	0	0	0	0	0	0	0	0	0
LOC102725224	0	0	0	0	0	0	0	0	0	0	0	0	0	0	0	0	0	0	0	0	0	0	0	0	0	0	0	0	0	0	0	0	0	0	0	0	0	0	0	0	0	0	0	0	0	0	0	0	0
LOC102725225	0	0	0	0	0	0	0	0	0	0	0	0	0	0	0	0	0	0	0	0	0	0	0	0	0	0	0	0	0	0	0	0	0	0	0	0	0	0	0	0	0	0	0	0	0	0	0	0	0
LOC102725226	0	0	0	0	0	0	0	0	0	0	0	0	0	0	0	0	0	0	0	0	0	0	0	0	0	0	0	0	0	0	0	0	0	0	0	0	0	0	0	0	0	0	0	0	0	0	0	0	0
LOC102725227	0	0	0	0	0	0	0	0	0	0	0	0	0	0	0.022637416	0	0	0	0	0	0	0	0	0	0	0	0	0	0	0	0	0	0	0	0	0	0	0	0	0	0	0	0	0	0	0	0	0	0
LOC102725228	0	0	0	0	0	0	0	0	0	0	0	0	0.039827889	0	0	0	0	0	0	0	0	0	0	0	0	0	0	0	0	0	0	0	0.022362171	0	0	0	0	0	0.040095202	0	0	0	0	0	0	0	0	0	0
LOC102725229	0	0	0	0	0	0	0	0	0	0	0	0	0	0	0	0	0	0	0	0	0	0	0	0	0	0	0	0	0	0	0	0	0	0	0	0	0	0	0	0	0	0	0	0	0	0	0	0	0
LOC102725230	0	0	0	0	0	0	0	0	0	0	0	0	0	0	0	0	0	0	0	0	0	0	0	0	0	0	0	0	0	0	0	0	0	0	0	0	0	0	0	0	0	0	0	0	0	0	0	0	0
LOC102725231	0	0	0	0	0	0	0	0	0	0	0	0	0	0	0	0	0	0	0	0	0	0	0	0	0	0	0	0	0	0	0	0	0	0	0	0	0	0	0	0	0	0	0	0	0	0	0	0	0
LOC102725232	0	0	0	0	0	0	0	0	0	0	0	0	0	0	0	0	0	0	0	0	0	0	0	0	0	0	0	0	0	0	0	0	0	0	0	0	0	0	0	0	0	0	0	0	0	0	0	0	0
LOC102725234	0	0	0	0	0	0	0	0	0	0	0	0	0	0	0	0	0	0	0	0	0	0	0	0	0	0	0	0	0	0	0	0	0	0	0	0	0	0	0	0	0	0	0	0	0	0	0	0	0
LOC102725235	0	0	0	0	0	0	0	0	0	0	0	0	0	0	0	0	0	0	0	0	0	0	0	0	0	0	0	0	0	0	0	0	0	0	0	0	0	0	0	0	0	0	0	0	0	0	0	0	0
LOC102725236	0	0	0	0	0	0	0	0	0	0	0	0.029418329	0.04461565	0	0.027778478	0	0	0	0	0	0.033056078	0	0	0	0	0	0	0	0	0.05171195	0	0	0.025068571	0	0	0.048008004	0	0	0	0	0	0	0	0	0	0.038158291	0	0	0
LOC102725237	0	0	0	0	0	0	0	0	0	0	0	0	0	0	0	0	0	0	0	0	0	0	0	0	0	0	0	0	0	0	0	0	0	0	0	0	0	0	0	0	0	0	0	0	0	0	0	0	0
LOC102725238	0	0	0	0	0	0	0	0	0	0	0	0	0	0	0	0	0	0	0	0	0	0	0	0	0	0	0	0	0	0	0	0	0	0	0	0	0	0	0	0	0	0	0	0	0	0	0	0	0
LOC102725239	0	1.016256254	0	0.37071597	0.118893929	0	0.453568597	0.298919918	0.497311216	1.052207307	0	0	0	0	0	0.165862017	0	0	0	0.246048631	0	0.57108802	0	0.331155767	0	0	0	0	0	0	0	0.423378964	0	0	0	0.878755411	0	0	0.776215402	0	0.367175269	0	0.573724108	0.923397257	0.625624055	0	0.440215446	1.081414745	0.545368348
LOC102725240	0	0	0	0	0	0	0	0	0	0	0	0	0	0	0	0	0	0	0	0	0	0	0	0	0	0	0	0	0	0	0	0	0	0	0	0	0	0	0	0	0	0	0	0	0	0	0	0	0
LOC102725242	0	0	0	0	0	0	0	0	0	0	0	0	0	0	0	0	0	0	0	0	0	0	0	0	0	0	0	0	0	0	0	0	0	0	0	0	0	0	0	0	0	0	0	0	0	0	0	0	0
LOC102725243	0	0	0	0	0	0	0	0	0	0	0	0	0	0	0	0	0	0	0	0	0	0	0	0	0	0	0	0	0	0	0	0	0	0	0	0	0	0	0	0	0	0	0	0	0	0	0	0	0
LOC102725244	0	0	0	0	0	0	0	0	0	0	0	0	0	0	0	0	0	0	0	0	0	0	0	0	0	0	0	0	0	0	0	0	0	0	0	0	0	0	0	0	0	0	0	0	0	0	0	0	0
LOC102725245	0	0	0	0	0	0	0	0	0	0	0	0	0	0	0	0	0	0	0	0	0	0	0	0	0	0	0	0	0	0	0	0	0	0	0	0	0	0	0	0	0	0	0	0	0	0	0	0	0
LOC102725246	0	0	0	0	0	0	0	0	0	0	0	0	0	0	0	0	0	0	0	0	0	0	0	0	0	0	0	0	0	0	0	0	0	0	0	0	0	0	0	0	0	0	0	0	0	0	0	0	0
LOC102725247	0	0	0	0	0	0	0	0	0	0	0	0	0	0	0	0	0	0	0	0	0	0	0	0	0	0	0	0	0	0	0	0	0	0	0	0	0	0	0	0	0	0	0	0	0	0	0	0	0
LOC102725248	0	0	0	0	0	0	0	0	0	0	0	0	0	0	0	0	0	0	0	0	0	0	0	0	0	0	0	0	0	0	0	0	0	0	0	0	0	0	0	0	0	0	0	0	0	0	0	0	0
LOC102725249	0.022514565	0.054314966	0	0.02359295	0	0	0	0	0	0	0	0	0	0.034838914	0	0	0	0.047049235	0	0	0.025221146	0.016799207	0	0	0.018753047	0.053732588	0	0.032990849	0	0	0.042295781	0	0	0.094244837	0.033438799	0	0.026775796	0.034448259	0	0.043249405	0.046307995	0.037583715	0	0.061079225	0.018766219	0	0	0	0.027704345
LOC102725251	0	0	0	0	0	0	0	0	0	0	0	0	0	0	0	0	0	0	0	0	0	0	0	0	0	0	0	0	0	0	0	0	0	0	0	0	0	0	0	0	0	0	0	0	0	0	0	0	0
LOC102725253	0	0	0	0.171007276	0.17992509	0.398505154	0	0	0.05012642	0	0	0.100014748	0.241728698	0.246782787	0.154333335	0.210376269	0	0.26593266	0.039136017	0	0.182190354	0.17012186	0.11099889	0	0	0	0	0.098445654	0.061332896	0	0.064076441	0	0.242735516	0.048724145	0.322577593	0	0.118742117	0.102693686	0	0.550456263	0.035478357	0	0	0	0.056545172	0	0.032789038	0	0.122727598
LOC102725254	0	0	0	0	0	0	0	0	0	0	0	0	0	0	0	0	0	0	0	0	0	0	0	0	0	0	0	0	0	0	0	0	0	0	0	0	0	0	0	0	0	0	0	0	0	0	0	0	0
LOC102725255	0	0	0	0	0	0	0	0	0	0	0	0	0	0	0	0	0	0	0	0	0	0	0	0	0	0	0	0	0	0	0	0	0	0	0	0	0	0	0	0	0	0	0	0	0	0	0	0	0
LOC102725256	0	0	0	0	0	0	0	0	0	0	0	0	0	0	0	0	0	0	0	0	0	0	0	0	0	0	0	0	0	0	0	0	0	0	0	0	0	0	0	0	0	0	0	0	0	0	0	0	0
LOC102725257	0	0	0	0.066008398	0	0	0	0	0	0	0	0	0	0	0	0	0	0	0	0	0	0	0	0	0	0	0	0	0	0	0	0	0	0	0	0	0	0	0	0	0	0	0	0	0	0	0	0	0
LOC102725258	0	0	0	0	0	0	0	0	0	0	0	0	0	0	0	0	0	0	0	0	0	0	0	0	0	0	0	0	0	0	0	0	0	0	0	0	0	0	0	0	0	0	0	0	0	0	0	0	0
LOC102725259	0	0	0	0	0	0	0	0	0	0	0	0	0	0	0	0	0	0	0	0	0	0	0	0	0	0	0	0	0	0	0	0	0	0	0	0	0	0	0	0	0	0	0	0	0	0	0	0	0
LOC102725260	0	0	0	0	0	0	0	0	0	0	0	0	0	0	0	0	0	0	0	0	0	0	0	0	0	0	0	0	0	0	0	0	0	0	0	0	0	0	0	0	0	0	0	0	0	0	0	0	0
LOC102725261	0	0	0	0	0	0	0	0	0	0	0	0	0	0	0	0	0	0	0	0	0	0	0	0	0	0	0	0	0	0	0	0	0	0	0	0	0	0	0	0	0	0	0	0	0	0	0	0	0
LOC102725263	0.51963534	0	0.073928595	0.010053347	0	0	0.009508657	0	0.055601226	0.123917215	0.013923908	0.221817446	0.542124595	0	0.009023068	0.384404503	0.076892112	0	0	0	0.042530052	0	0	0	0.00798329	0	0.183718089	0.109002219	0	0.227455881	0.122110834	0.166202499	0.280894979	0.156426162	0.110443588	0.015668088	0	0	0	0.018501414	0	0.00805217	0.315874404	0.431340172	0.007988918	0.108149491	0.00918495	0.454709996	0
LOC102725264	0	0	0	0	0	0	0	0	0	0	0	0	0	0	0	0	0	0	0	0	0	0	0	0	0	0	0	0	0	0.043770303	0	0.089326277	0	0	0	0	0	0	0	0	0	0	0	0	0	0	0	0.155763808	0
LOC102725266	0	0	0	0	0	0	0	0	0	0	0	0	0	0	0	0	0	0	0	0	0	0	0	0	0	0	0	0	0	0	0	0	0	0	0	0	0	0	0	0	0	0	0	0	0	0	0	0	0
LOC102725267	0	0	0	0	0	0	0	0	0	0	0	0	0	0	0	0	0	0	0	0	0	0	0	0	0	0	0	0	0	0	0	0	0	0	0	0	0	0	0	0	0	0	0	0	0	0	0	0	0
LOC102725270	0	0	0	0	0	0	0	0	0	0	0	0	0	0	0	0	0	0	0	0	0	0	0	0	0	0	0	0	0	0	0	0	0	0	0	0	0	0	0	0	0	0	0	0	0	0	0	0	0
LOC102725271	0.127418573	0.049900346	0	0.068186778	0	0	0	0.006841843	0.024314994	0.031634959	0.035864071	0.048946594	0.037462441	0.012881139	0.038631754	0	0.011343209	0.046051924	0.127680552	0.127171713	0.099201424	0	0.006916829	0.110917176	0.034220176	0.078192251	0.012057093	0.071658073	0.01498223	0.036288582	0.091528495	0	0.02796776	0.069756379	0.107600756	0.027003783	0	0	0.012681222	0.078379231	0	0.074866898	0.014474868	0	0.006914152	0.010755508	0.039317664	0.018022072	0.040481143
LOC102725272	0	0	0	0	0	0	0	0	0	0	0	0	0	0	0	0	0	0	0	0	0	0	0	0	0	0	0	0	0	0	0	0	0	0	0	0	0	0	0	0	0	0	0	0	0	0	0	0	0
LOC102725273	0	0	0	0	0	0	0	0	0	0	0	0	0	0	0	0	0	0	0	0	0	0	0	0	0	0	0	0	0	0	0	0	0	0	0	0	0	0	0	0	0	0	0	0	0	0	0	0	0
LOC102725274	0.115791465	0	0	0	0.107090233	0	0	0.1860856	0	0.214768161	0.085082003	0	0.25153391	0	0.055611419	0	0	0	0	0	0.066057281	0	0	0.081149918	0	0	0	0	0.381092629	0	0	0	0.191220237	0	0	0	0	0	0	0	0	0	0	0	0	0.21727869	0.111049442	0.295762034	0
LOC102725275	0.120255085	0.074519249	0.425013876	0	0.056687321	0	0	0.050746934	0	0.115677027	0	0	0.092263865	0	0	0.079755275	0	0	0	0.06125852	0.134179625	0	0	0	0.051239513	0	0	0	0	0	0	0.056275822	0	0	0	0	0	0.263434383	0.092871973	0.116492219	0	0	0	0	0.051275103	0.225360364	0.169723144	0.066723017	0.075298151
LOC102725276	0.359597742	0.015014927	0	0.038402652	0.066887219	0.179645618	0.205465675	0.869218538	0.122235722	0.011836246	0	0	0.091082207	0	0.154384916	1.994166693	0.06616476	0.051243926	0.04190579	0.036582636	0.322007897	0.027384669	0.109126864	0.115228184	0.210362172	0.086900249	0.053002579	0	0.022212888	0.053612756	0.046073408	0.25853402	0.02083643	0.085914793	0.089419	0.020116541	0.462584054	0.127307172	0	0.221529129	0.03799266	0.129035873	0.238608822	0.346224833	0.254342188	0.062797698	0.091805125	0	0.103019413
LOC102725277	0	0	0	0	0	0	0	0	0	0	0	0	0	0	0	0	0	0	0	0	0	0	0	0	0	0	0	0	0	0	0	0	0	0	0	0	0	0	0	0	0	0	0	0	0	0	0	0	0
LOC102725278	0	0	0	0	0	0	0	0	0	0	0	0	0	0	0	0	0	0	0	0	0	0	0	0	0	0	0	0	0	0	0	0	0	0	0	0	0	0	0	0	0	0	0	0	0	0	0	0	0
LOC102725280	0	0	0	0	0	0	0	0	0	0	0	0	0	0	0	0	0	0	0	0	0	0	0	0	0	0	0	0	0	0	0	0	0	0	0	0	0	0	0	0	0	0	0	0	0	0	0	0	0
LOC102725281	0	0	0	0	0	0	0	0	0	0	0.016854526	0	0	0	0	0	0	0	0	0	0	0	0	0	0	0	0	0	0	0	0	0	0	0	0	0	0	0	0	0	0.012041617	0	0	0	0	0	0	0	0
LOC102725282	0	0	0	0	0	0	0	0	0	0	0	0	0	0	0	0	0	0	0	0	0	0	0	0	0	0	0	0	0	0	0	0	0	0	0	0	0	0	0	0	0	0	0	0	0	0	0	0	0
LOC102725283	0	0	0	0	0	0	0	0	0	0	0	0	0	0	0	0	0	0	0	0	0	0	0	0	0	0	0	0	0	0	0	0	0	0	0	0	0	0	0	0	0	0	0	0	0	0	0	0	0
LOC102725284	0	0	0	0	0	0	0	0	0	0	0	0	0	0	0	0	0	0	0	0	0	0	0	0	0	0	0	0	0	0	0	0	0	0	0	0	0	0	0	0	0	0	0	0	0	0	0	0	0
LOC102725285	0	0	0	0	0	0	0	0	0	0	0	0	0	0	0	0	0	0	0	0	0	0	0	0	0	0	0	0	0	0	0	0	0	0	0	0	0	0	0	0	0	0	0	0	0.008914785	0	0	0	0
LOC102725286	0	0	0	0	0	0	0	0	0	0	0	0	0	0	0	0	0	0	0	0	0	0	0	0	0	0	0	0	0	0	0	0	0	0	0	0	0	0	0	0	0	0	0	0	0	0	0	0	0
LOC102725287	0	0	0	0	0	0	0	0	0	0	0	0	0	0	0	0	0	0	0	0	0	0	0	0	0	0	0	0	0	0	0	0	0	0	0	0	0	0	0	0	0	0	0	0	0	0	0	0	0
LOC102725290	0	0	0	0	0	0	0	0	0	0	0	0	0	0	0	0	0	0	0	0	0	0	0	0	0	0	0	0	0	0	0	0	0	0	0	0	0	0	0	0	0	0	0	0	0	0	0	0	0
LOC102725291	0	0	0	0	0	0	0	0	0	0.045703477	0	0	0	0	0	0	0	0.305038807	0	0.303486664	0	0.070270744	0	0	0.115879069	0	0	0	0	0.122678329	0	0	0	0	0	0	0	0	0	0	0	0	0	0	0.078331341	0	0.045566068	0	0.058404799
LOC102725292	0.17359138	0.031787802	0.310293309	0.131906573	0.363241948	0.215813732	0.172168793	0.144465315	0.111958683	0.025089017	0.213297962	0.285048112	0.187481829	0.191475719	0.118889211	0.09984944	0.378295267	0.089720433	0.274057443	0.051661992	0.057917961	0.094926404	0.0852133	0.171807503	0.125871917	0.121863182	0.110614546	0.248586179	0.375584019	0.133230905	0.18676199	0.283714193	0.207757238	0.108890684	0.038762297	0.201009741	0.204501366	0.039930252	0.116140115	0.436612967	0.295478954	0.085837767	0.328064364	0.138090033	0.260228219	0.033771137	0.049599809	0.261749183	0.153916518
LOC102725293	0	0	0	0	0	0	0	0	0	0	0	0	0	0	0.023503355	0	0	0	0	0	0	0	0	0	0	0	0	0	0	0	0	0	0	0	0	0	0	0	0	0	0	0	0	0	0	0	0	0	0
LOC102725294	0	0	0	0	0	0	0	0	0	0	0	0	0	0	0	0	0	0	0	0	0	0	0	0	0	0	0	0	0	0	0	0	0	0	0	0	0	0	0	0	0	0	0	0	0	0	0	0	0
LOC102725295	0	0	0	0	0	0	0	0	0	0	0	0	0	0	0	0	0	0	0	0	0	0	0	0	0	0	0	0	0	0	0	0	0	0	0	0	0	0	0	0	0	0	0	0	0	0	0	0	0
LOC102725296	0	0	0	0	0	0	0	0	0	0	0	0	0	0	0	0	0	0	0	0	0	0	0	0	0	0	0	0	0	0	0	0	0	0	0	0	0	0	0	0	0	0	0	0	0	0	0	0	0
LOC102725297	0	0	0	0	0	0	0	0	0	0	0	0	0	0	0	0	0	0	0	0	0	0	0	0	0	0	0	0	0	0	0	0	0	0	0	0	0	0	0	0	0	0	0	0	0	0	0	0	0
LOC102725299	0	0	0	0	0	0	0	0	0	0	0	0	0	0	0	0	0	0	0	0	0	0	0	0	0	0	0	0	0	0	0	0	0	0	0	0	0	0	0	0	0	0	0	0	0	0	0	0	0
LOC102725300	0	0	0	0	0	0	0	0	0	0	0	0	0	0	0	0	0	0	0	0	0	0	0	0	0	0	0	0	0	0	0	0	0	0	0	0	0	0	0	0	0	0	0	0	0	0	0	0	0
LOC102725302	0	0	0	0	0	0	0	0	0	0	0	0	0	0	0	0	0	0	0	0	0	0	0	0	0	0	0	0	0	0	0	0	0	0	0	0	0	0	0	0	0	0	0	0	0	0	0	0	0
LOC102725304	0	0	0	0	0	0	0	0	0	0	0	0	0	0	0	0	0	0	0	0	0	0	0	0	0	0	0	0	0	0	0	0	0	0	0	0	0	0	0	0	0	0	0	0	0	0	0	0	0
LOC102725305	0	0	0	0	0	0	0	0	0	0	0	0	0	0	0	0	0	0	0	0	0	0	0	0	0	0	0	0	0	0	0	0	0	0	0	0	0	0	0	0	0	0	0	0	0	0	0	0	0
LOC102725306	0	0	0	0	0	0	0	0	0	0	0	0	0	0	0	0	0	0	0	0	0	0	0	0	0	0	0	0	0	0	0	0	0	0	0	0	0	0	0	0	0	0	0	0	0	0	0	0	0
LOC102725307	0	0	0	0	0	0	0	0	0	0	0	0	0	0	0	0	0	0	0	0	0	0	0	0	0	0	0	0	0	0	0	0	0	0	0	0	0	0	0	0	0	0	0	0	0	0	0	0	0
LOC102725309	0	0	0	0	0	0	0	0	0	0	0	0	0	0	0	0	0	0	0	0	0	0	0	0	0	0	0	0	0	0	0	0	0	0	0	0	0	0	0	0	0	0	0	0	0	0	0	0	0
LOC102725310	0	0	0	0	0	0	0	0	0	0	0	0	0	0	0	0	0	0	0	0	0	0	0	0	0	0	0	0	0	0	0	0	0	0	0	0	0	0	0	0	0	0	0	0	0	0	0	0	0
LOC102725311	0	0	0	0	0	0	0	0	0	0	0	0	0	0	0	0	0	0	0	0	0	0	0	0	0	0	0	0	0	0	0	0	0	0	0	0	0	0	0	0	0	0	0	0	0	0	0	0	0
LOC102725312	0	0	0	0	0	0	0	0	0	0	0	0	0	0	0	0	0	0	0	0	0	0	0	0	0	0	0	0.045287525	0	0	0	0	0	0	0	0	0	0	0	0	0	0	0	0	0	0	0	0	0
LOC102725314	0	0	0	0	0	0	0	0	0	0	0	0	0	0	0	0	0	0	0	0	0	0	0	0	0	0	0	0	0	0	0	0	0	0	0	0	0	0	0	0	0	0	0	0	0	0	0	0	0
LOC102725315	0	0	0	0	0	0	0	0	0	0	0	0	0	0	0	0	0	0	0	0	0	0	0	0	0	0	0	0	0	0	0	0	0	0	0	0	0	0	0	0	0	0	0	0	0	0	0	0	0
LOC102725316	0	0	0	0	0	0	0	0	0	0	0	0	0	0	0	0	0	0	0	0	0	0	0	0	0	0	0	0	0	0	0	0	0	0	0	0	0	0	0	0	0	0	0	0	0	0	0	0	0
LOC102725317	0	0	0	0	0	0	0	0	0	0	0	0	0	0	0	0	0	0	0	0	0	0	0	0	0	0	0	0	0	0	0	0	0	0	0	0	0	0	0	0	0	0	0	0	0	0	0	0	0
LOC102725318	0	0	0	0	0	0	0	0	0	0	0	0	0	0	0	0	0	0	0	0	0	0	0	0	0	0	0	0	0	0	0	0	0	0	0	0	0	0	0	0	0	0	0	0	0	0	0	0	0
LOC102725319	0	0	0	0	0	0	0	0	0	0	0	0	0	0	0	0	0	0	0	0	0	0	0	0	0	0	0	0	0	0	0	0	0	0	0	0	0	0	0	0	0	0	0	0	0	0	0	0	0
LOC102725320	0	0	0	0	0	0	0	0.03866305	0	0	0	0	0	0.03649929	0	0	0	0	0	0	0	0	0	0	0	0	0	0	0	0	0	0	0	0	0	0	0	0	0	0	0	0	0	0	0	0	0	0	0
LOC102725321	0	0	0	0	0	0	0	0	0	0	0	0	0	0	0	0	0	0	0	0	0	0	0	0	0	0	0	0	0	0	0	0	0	0	0	0	0	0	0	0	0	0	0	0	0	0	0	0	0
LOC102725323	0	0.075008789	0	0	0	0	0	0	0	0	0	0	0	0	0	0	0	0	0	0	0	0	0	0	0	0	0	0	0	0	0	0	0	0	0	0	0	0	0	0	0	0	0	0	0	0	0	0	0
LOC102725324	0.074781126	0	0	0	0	0	0	0	0	0	0	0	0	0	0	0	0	0.026712522	0	0	0	0	0	0	0	0	0	0	0	0	0	0	0	0	0	0	0	0	0	0	0	0	0	0	0	0	0	0	0
LOC102725325	0	0	0	0	0	0	0	0	0	0	0	0	0	0	0	0	0	0	0	0	0	0	0	0	0	0	0	0	0	0	0	0	0	0	0	0	0	0	0	0	0	0	0	0	0	0	0	0	0
LOC102725326	0	0.019737836	0	0	0.029739454	0.035543992	0.016063051	0.052712419	0	0	0.023497083	0	0.072428187	0	0	0.042000341	0.022116635	0.022715486	0	0.032161802	0.036085864	0.035950267	0	0.022388966	0	0	0	0.023766749	0	0.042519384	0	0	0.027373182	0	0.024090499	0.013275277	0.019277794	0	0.049012963	0.031187945	0.016798372	0	0.028193724	0	0.026876102	0.020974797	0	0	0.078189074
LOC102725327	0	0	0	0	0	0	0	0	0	0	0	0	0	0	0	0	0	0	0	0	0	0	0	0	0	0.076992804	0	0	0	0	0	0	0	0	0	0	0	0	0	0	0.033596032	0	0	0	0	0	0	0	0
LOC102725328	0	0	0	0	0	0	0	0	0	0	0	0	0	0	0	0	0	0	0	0	0	0	0	0	0	0	0	0	0	0	0	0	0	0	0	0	0	0	0	0	0	0	0	0	0	0	0	0	0
LOC102725329	0	0	0	0	0	0	0	0	0	0	0	0	0	0	0	0	0	0	0	0	0	0	0	0	0	0	0	0	0	0	0	0	0	0	0	0	0	0	0	0	0.0374874	0	0	0	0	0	0	0	0
LOC102725330	0	0	0	0	0	0	0.056418355	0	0	0	0	0.056714566	0	0.087490137	0	0	0	0.04021065	0.064988649	0	0.063653998	0.042586252	0	0	0	0	0	0	0	0.050346945	0	0	0.048395959	0	0	0	0	0.08652652	0	0	0	0	0	0	0	0	0	0	0
LOC102725331	0	0	0	0	0	0	0	0	0	0	0	0	0	0	0	0	0	0	0	0	0	0	0	0	0	0	0	0	0	0	0	0	0	0	0	0	0	0	0	0	0	0	0	0	0	0	0	0	0
LOC102725332	0	0	0	0	0	0	0	0	0	0	0	0	0	0	0	0	0	0	0	0	0	0	0	0	0	0	0	0	0	0	0	0	0	0	0	0	0	0	0	0	0	0	0	0	0	0	0	0	0
LOC102725333	0	0	0	0	0	0	0	0	0	0	0	0	0	0	0	0	0	0	0	0	0	0	0	0	0	0	0	0	0	0	0	0	0	0	0	0	0	0	0	0	0	0	0	0	0	0	0	0	0
LOC102725334	0	0.038634468	0	0.033268539	0	0	0	0.026205356	0	0	0.045935901	0	0.047975734	0	0.087855639	0	0.043256795	0	0.106296063	0	0	0	0	0	0.052447174	0	0	0.218638793	0.056934154	0	0.059484963	0	0.154740306	0.252202571	0	0.051619032	0	0.048501428	0	0.281294904	0	0.078629248	0	0.043475219	0.052483587	0	0	0.034547519	0
LOC102725335	0	0	0	0	0	0	0	0	0	0	0	0	0	0	0	0	0	0	0	0	0	0	0	0	0	0	0	0	0	0	0	0	0	0	0	0	0	0	0	0	0	0	0	0	0	0	0	0	0
LOC102725336	0	0	0	0	0	0	0	0	0	0	0	0	0	0	0	0	0	0	0	0	0	0	0	0	0	0	0	0	0	0	0	0	0	0	0	0	0	0	0	0	0	0	0	0	0	0	0	0	0
LOC102725337	0	0	0	0	0	0	0	0	0	0	0	0	0	0	0	0	0	0	0	0	0	0	0	0	0	0	0	0	0	0	0	0	0	0	0	0	0	0	0	0	0	0	0	0	0	0	0	0	0
LOC102725338	0	0	0	0	0	0	0	0	0	0	0	0	0	0	0	0	0	0	0	0	0	0	0	0	0	0	0	0	0	0	0	0	0	0	0	0	0	0	0	0	0	0	0	0	0	0	0	0	0
LOC102725339	0	0	0	0	0	0	0	0	0	0	0	0	0	0	0	0	0	0	0	0	0	0	0	0	0	0	0	0	0	0	0	0	0	0	0	0	0	0	0	0	0	0	0	0	0	0	0	0	0
LOC102725340	0	0	0	0	0	0	0	0	0	0	0	0	0	0	0	0	0	0	0	0	0	0	0	0	0	0	0	0	0	0	0	0	0	0	0	0	0	0	0	0	0	0	0	0	0	0	0	0	0
LOC102725341	0	0	0	0	0	0	0	0	0	0	0	0	0	0	0	0	0	0	0	0	0	0	0	0	0	0	0	0	0	0	0	0	0	0	0	0	0	0	0	0	0	0	0	0	0	0	0	0	0
LOC102725342	0	0	0	0	0.100638046	0.119719204	0.05497038	0.045822291	0	0	0.227589235	0.392169832	0.083425174	0	0.102586096	0.072085123	0.075309294	0.039173011	0.182202144	0	0	0	0	0	0	0	0	0	0	0.272035015	0.103139835	0	0	0	0	0	0.06579639	0	0	0	0.266792722	0	0	0	0.09116024	0	0	0	0
LOC102725343	0	0	0	0	0	0	0	0	0	0	0	0	0	0	0	0	0	0	0	0	0	0	0	0	0	0	0	0	0	0	0	0	0	0	0	0	0	0	0	0	0	0	0	0	0	0	0	0	0
LOC102725344	0	0	0	0	0	0	0	0	0	0	0	0	0	0	0	0	0	0	0	0	0	0	0	0	0	0	0	0	0	0	0	0	0	0	0	0	0	0	0	0	0	0	0	0	0	0	0	0	0
LOC102725345	0	0	0	0	0	0	0	0	0	0	0	0	0	0	0	0	0	0	0	0	0	0	0	0	0	0	0	0	0	0	0	0	0	0	0	0	0	0	0	0	0	0	0	0	0	0	0	0	0
LOC102725346	0	0	0	0	0	0	0	0	0	0	0	0	0	0	0	0	0	0	0	0	0	0	0	0	0	0	0	0	0	0	0	0	0	0	0	0	0	0	0	0	0	0	0	0	0	0	0	0	0
LOC102725347	0	0	0	0	0	0	0	0	0	0	0	0	0	0	0	0	0	0	0	0	0	0	0	0	0	0	0	0	0	0	0	0	0	0	0	0	0	0	0	0	0	0	0	0	0	0	0	0	0
LOC102725348	0	0	0	0	0	0	0	0	0	0	0	0	0	0	0	0	0	0	0	0	0	0	0	0	0	0	0	0	0	0	0	0	0	0	0	0	0	0	0	0	0	0	0	0	0	0	0	0	0
LOC102725349	0	0	0	0	0	0	0	0	0	0	0	0	0	0	0	0	0	0	0	0	0	0	0	0	0	0	0	0	0	0	0	0	0	0	0	0	0	0	0	0	0	0	0	0	0	0	0	0	0
LOC102725350	0	0	0	0	0	0	0	0	0	0	0	0	0	0	0	0	0	0	0	0	0	0	0	0	0	0	0	0	0	0	0	0	0	0	0	0	0	0	0	0	0	0	0	0	0	0	0	0	0
LOC102725351	0.035062138	0.042650561	0	0.018483867	0.048270175	0	0.017485172	0.043198677	0.051339655	0	0.050697745	0.034944841	0.052945179	0	0.049221833	0.023022177	0	0.049026598	0.040086929	0	0.019761886	0	0.072059544	0.024366432	0.029225432	0.123043831	0.025578038	0.025864819	0.031747563	0.120174932	0.065619707	0.032122032	0.029786345	0.074223284	0.026216889	0.056958466	0	0.053524323	0.026895579	0	0.036341511	0	0.090145013	0	0.01469705	0	0.016891503	0	0.125623265
LOC102725352	0	0	0	0	0	0	0	0	0	0	0	0	0	0	0	0	0	0	0	0	0	0	0	0	0	0	0	0	0	0	0	0	0	0	0	0	0	0	0	0	0	0	0	0	0	0	0	0	0
LOC102725353	0	0	0	0	0	0	0	0	0	0	0	0	0	0	0	0	0	0	0	0	0	0	0	0	0	0	0	0	0	0	0	0	0	0	0	0	0	0	0	0	0	0.032912663	0	0	0	0	0	0	0
LOC102725354	0	0	0	0	0	0	0	0	0	0	0	0	0	0	0	0	0	0	0	0	0	0	0	0	0	0	0	0	0	0	0	0	0	0	0	0	0	0	0	0	0	0	0	0	0	0	0	0	0
LOC102725355	0	0	0	0	0	0	0	0	0	0	0	0	0	0	0	0	0	0	0	0	0	0	0	0	0	0	0	0	0	0	0	0	0	0	0	0	0	0	0	0	0	0	0	0	0	0	0	0	0
LOC102725356	0	0	0	0	0	0	0	0	0	0	0	0	0	0	0	0	0	0	0	0	0	0	0	0	0	0	0	0	0	0	0	0	0	0	0	0	0	0	0	0	0	0	0	0	0	0	0	0	0
LOC102725357	0.760721746	0.490583955	1.325974505	0.288683304	0.785515253	0.848028434	0.70349888	0.50866188	0.180612281	0.880323235	1.184463767	0.507119192	0.58935988	0.304010447	0.888922943	0.109637905	0.540226484	0.351307151	0.635249426	0.75952461	0.686426037	0.292552198	0.635125144	0.460721931	0.72501332	1.065239113	0.525071598	0.811266585	0.947337308	0.950634242	1.210007127	0.757639755	0.690979023	0.642907218	0.782502166	0.879775368	0.622304713	0.800836669	0.978080488	0.862153738	1.001248002	0.490848138	0.707503511	1.388797256	1.297211632	0.701592372	0.429588681	0.966025999	1.203203371
LOC102725359	0	0	0	0	0	0	0	0	0	0	0	0	0	0	0	0	0	0	0	0	0	0	0	0	0	0	0	0	0	0	0	0	0	0	0	0	0	0	0	0	0	0	0	0	0	0	0	0	0
LOC102725360	0	0	0	0	0	0	0	0	0	0	0	0	0	0	0	0	0	0	0	0	0	0	0	0	0	0	0	0	0	0	0	0	0	0	0	0	0	0	0	0	0	0	0	0	0	0	0	0	0
LOC102725361	0	0	0	0	0	0	0	0	0	0	0	0	0	0	0	0	0	0	0	0	0	0	0	0	0	0	0	0	0	0	0	0	0	0	0	0	0	0	0	0	0	0	0	0	0	0	0	0	0
LOC102725362	0	0	0	0	0	0	0	0	0	0	0	0	0	0	0	0	0	0	0	0	0	0	0	0	0	0	0	0	0	0	0	0	0	0	0	0	0	0	0	0	0	0	0	0	0	0	0	0	0
LOC102725363	0	0	0	0	0	0	0	0	0	0	0	0	0	0	0	0	0	0	0	0	0	0	0	0	0	0	0	0	0	0	0	0	0	0	0	0	0	0	0	0	0	0	0	0	0	0	0	0	0
LOC102725364	0	0	0	0	0	0	0	0	0	0	0	0	0	0	0	0	0	0	0	0	0	0	0	0	0	0	0	0	0	0	0	0	0	0	0	0	0	0	0	0	0	0	0	0	0	0	0	0	0
LOC102725365	0.267522949	2.470878299	0	0	0	0	0	0.067568229	0	0	0	0.041252877	0.062432922	0.294143039	0.038962196	0.053893203	0	0	0.047308067	0	0.046330705	0	0.06829325	0	1.046348346	0	0.117231161	0	0	1.108486348	2.574094842	0	0	0	0	0.099586434	0	0	0	0	0	0.034808373	0	0	0	0	0	0	0
LOC102725366	0	0	0	0	0	0	0	0	0	0	0	0	0	0	0	0	0	0	0	0	0	0	0	0	0	0	0	0	0	0	0	0	0	0	0	0	0	0	0	0	0	0	0	0	0	0	0	0	0
LOC102725367	0	0.026707875	0	0	0	0	0	0.018091598	0	0	0.031780079	0	0.033198522	0.38901778	0.157393274	0.137729293	0.029918031	0	0.025094196	0.021890361	0	0	0	0	0.018269216	0	0.093337254	0	0	0.019379952	0	0.020087469	0	0	0	0	0.026086842	0.033564174	0	0.042142726	0.022738551	0	0.038110601	0.030069802	0.018282051	0	0	0.023872153	0
LOC102725368	0	0	0	0	0	0	0	0	0	0	0	0	0	0	0	0	0	0	0	0	0	0	0	0	0	0	0	0	0	0	0	0	0	0	0	0	0	0	0	0	0	0	0	0	0	0	0	0	0
LOC102725369	0	0	0	0	0	0	0	0	0	0	0	0	0	0	0	0	0	0	0	0	0	0	0	0	0	0	0	0	0	0	0	0	0	0	0	0	0	0	0	0	0	0	0	0	0	0	0	0	0
LOC102725370	0.030778593	0.037451913	0	0	0	0	0	0	0	0	0	0	0	0	0	0	0.041934802	0	0	0	0	0	0	0	0	0	0	0.045040638	0	0.02720381	0	0	0	0	0	0	0	0	0	0	0	0	0	0	0	0.039783803	0	0	0
LOC102725371	0	0	0	0	0	0	0	0	0	0	0	0	0	0	0	0	0	0	0	0	0	0	0	0	0	0	0	0	0	0	0	0	0	0	0	0	0	0	0	0	0	0	0	0	0	0	0	0	0
LOC102725372	0	0	0	0	0	0	0	0	0	0	0	0	0	0	0	0	0	0	0	0	0	0	0	0	0	0	0	0	0	0	0	0	0	0	0	0	0	0	0	0	0	0	0	0	0	0	0	0	0
LOC102725373	0	0.069246772	0	0	0	0	0	0	0	0	0	0.056829704	0.085772798	0	0	0.074121767	0	0	0	0	0	0	0	0	0	0	0	0	0	0.050449382	0	0	0	0	0	0.046834408	0	0	0	0	0	0	0	0	0	0	0	0	0
LOC102725374	0	0	0	0	0	0	0	0	0	0	0	0	0	0	0	0	0	0	0	0	0	0	0	0	0	0	0	0	0	0	0	0	0	0	0	0	0	0	0	0	0	0	0	0	0	0	0	0	0
LOC102725375	0	0	0	0	0	0	0	0	0	0	0	0	0	0	0	0	0	0	0	0	0	0	0	0	0	0	0	0	0	0	0	0	0	0	0	0	0	0	0	0	0	0	0	0	0	0	0	0	0
LOC102725376	0.155579987	2.736889004	0.163075088	0.759015006	0.46254329	0.538690952	0.09454367	0.314830962	0.264496849	0.385379545	0.261418555	0.517263851	0.230229474	0.830752574	0.973700298	0.921028998	0.169408547	0.328831167	0.503176759	1.36076659	0.357148706	0.346354109	0.203790066	0.171390674	0.55935117	0.077168172	0.412704802	0.181382862	0.36553646	0.111585764	0.828152008	0.115527909	0.676863073	0.334175374	0.45783478	0.457116005	0.283322672	0.673400949	0.573139088	0.769795014	1.259005202	0.426476142	0.601506829	0.209821441	0.130651836	0.235330821	0.360042027	0.261133109	0.478232702
LOC102725377	0	0.032635649	0.069408696	0.028094798	0	0.11484102	0	0.043909175	0	0.051067678	0	0	0.040546765	0.041456013	0	0	0	0	0	0	0.059448538	0	0	0	0	0	0	0	0	0.114763305	0.050304685	0	0.045182821	0	0	0	0	0	0	0	0	0	0.046528682	0	0.02235418	0	0	0	0
LOC102725378	0	0	0	0	0	0	0	0	0	0	0	0	0	0	0	0	0	0	0	0	0	0	0	0	0	0	0	0	0	0	0	0	0	0	0	0	0	0	0	0	0	0	0	0	0	0	0	0	0
LOC102725379	0	0	0	0	0	0	0	0.078120971	0.035438869	0	0	0	0	0	0.022734814	0	0	0	0.027637928	0	0	0	0	0	0	0	0.167090616	0	0.450558499	0.063121181	0	0	0	0	0	0.039341084	0	0	0.036799033	0.177219	0	0	0	0.128119156	0	0	0	0.077484074	0
LOC102725380	0	0	0	0	0	0	0	0	0	0	0	0	0	0	0	0	0	0	0	0	0	0	0	0	0	0	0	0	0	0	0	0	0	0	0	0	0	0	0	0	0	0	0	0	0	0	0	0	0
LOC102725381	0	0	0	0	0	0	0	0	0	0	0	0	0	0	0	0	0	0	0	0	0	0	0	0	0	0	0	0	0	0	0	0	0	0	0	0	0.046434983	0	0	0	0	0	0	0	0	0	0	0	0
LOC102725382	0	0	0	0	0	0	0	0	0	0	0	0	0	0	0	0	0	0	0	0	0	0	0	0	0	0	0	0	0	0	0	0	0	0	0	0	0	0	0	0	0	0	0	0	0	0	0	0	0
LOC102725383	0.020345763	0	0	0	0	0.022449852	0	0	0.015008103	0	0	0	0.015483556	0	0.038036628	0.039643348	0	0.01432378	0	0	0.022793677	0.015178066	0	0	0	0	0	0	0.018413513	0	0	0.009345937	0.008661386	0	0	0	0	0.015655153	0.015588361	0.019687594	0	0.033980323	0.017790667	0.014016227	0.025360404	0	0	0	0.025039942
LOC102725384	0	0	0	0	0	0	0	0	0	0	0	0	0.039902357	0	0	0	0	0.018586593	0	0	0	0	0	0	0	0	0	0	0	0	0	0	0	0	0	0	0	0	0	0	0	0	0	0	0	0	0	0	0
LOC102725385	0	0	0	0	0	0	0	0	0	0	0	0	0	0	0	0	0	0	0	0	0	0	0	0	0	0	0	0	0	0	0	0	0	0	0	0	0	0	0	0	0	0	0	0	0	0	0	0	0
LOC102725386	0	0	0	0	0	0	0	0	0	0	0	0	0	0	0	0	0	0	0	0	0	0	0	0	0	0	0	0	0	0	0	0	0	0	0	0.133407446	0	0	0	0	0	0	0	0	0	0	0	0	0
LOC102725388	0	0	0	0	0	0	0	0	0	0	0	0	0	0	0	0	0	0	0	0	0	0	0	0	0	0	0	0	0	0	0	0	0	0	0	0	0	0	0	0	0	0	0	0	0	0	0	0	0
LOC102725390	0	0	0	0	0	0	0	0	0	0	0	0	0	0	0	0	0	0	0	0	0	0	0	0	0	0	0	0	0	0	0	0	0	0	0	0	0	0	0	0	0	0	0	0	0	0	0	0	0
LOC102725391	0	0	0	0	0	0	0	0	0	0	0	0	0	0	0	0	0	0	0	0	0	0	0	0	0	0	0	0	0	0	0	0	0	0	0	0	0	0	0	0	0	0	0	0	0	0	0	0	0
LOC102725392	0	0	0	0	0	0	0	0	0	0	0	0	0	0	0	0	0	0	0	0	0	0	0	0	0	0	0	0	0	0	0	0	0	0	0	0	0	0	0	0	0	0	0	0	0	0	0	0	0
LOC102725393	0	0	0	0	0	0	0	0	0	0	0	0	0	0	0	0	0	0	0	0	0	0	0	0	0	0	0	0	0	0	0	0	0	0	0	0	0	0	0	0	0	0	0	0	0	0	0	0	0
LOC102725394	0	0	0	0	0	0	0	0	0	0	0	0	0	0	0	0	0	0	0	0	0	0	0	0	0	0	0	0	0	0	0	0	0	0	0	0	0	0	0	0	0	0	0	0	0	0	0	0	0
LOC102725395	0.035799436	0.021936803	0.046848744	0.037505908	0.216809742	0.256048215	0.153258371	0.168862683	0.052413073	0.051294255	0.101723229	0.087597397	0.054051542	0.027893482	0.176280827	0.023508355	0.048745018	0.037701221	0.211966692	0.104634005	0.135666807	0.129016454	0.143541551	0.209840559	0.014997784	0	0.101748344	0.077823805	0.125510119	0.166052851	0.099345933	0.016492305	0.103756425	0.075762738	0.026769908	0.058147014	0.063346055	0.081206838	0.132366807	0.068482039	0.176661578	0.088469796	0.061983436	0.119491986	0.210213336	0.023310462	0	0.202254533	0.107594052
LOC102725396	0	0	0	0	0	0	0	0	0	0	0	0	0	0	0	0	0	0	0	0	0	0	0	0	0	0	0	0	0	0	0	0	0	0	0	0	0	0	0	0	0	0	0	0	0	0	0	0	0
LOC102725398	0	0	0	0	0	0	0	0	0	0	0	0	0	0	0	0	0	0	0	0	0	0	0	0	0	0	0	0	0	0	0	0	0	0	0	0	0	0	0	0	0	0	0	0	0	0	0	0	0
LOC102725399	0	0	0	0	0	0	0	0	0	0	0	0	0	0	0	0	0	0	0	0	0	0	0	0	0	0	0	0	0	0	0	0	0	0	0	0	0	0	0	0	0	0	0	0	0	0	0	0	0
LOC102725400	0	0	0	0	0	0	0	0	0	0	0	0	0	0	0	0	0	0	0	0	0	0	0	0	0	0	0	0	0	0	0	0	0	0	0	0	0	0	0	0	0	0	0	0	0	0	0	0	0
LOC102725401	0	0	0	0	0	0	0	0	0	0	0	0	0	0	0	0	0	0	0	0	0	0	0	0	0	0	0	0	0	0	0	0	0	0	0	0	0	0	0	0	0	0	0	0	0	0	0	0	0
LOC102725402	0	0	0	0	0	0	0	0	0	0	0	0	0	0	0	0	0	0	0	0	0	0	0	0	0	0	0	0	0	0	0	0	0	0	0	0	0	0	0	0	0	0	0	0	0	0	0	0	0
LOC102725403	0	0	0	0	0	0	0	0	0	0	0	0	0	0	0	0	0	0	0	0	0	0	0	0	0	0	0	0	0	0	0	0	0	0	0	0	0	0	0	0	0	0	0	0	0	0	0	0	0
LOC102725404	0	0	0	0	0	0	0	0	0	0.046491128	0	0	0.208450648	0	0	0	0	0	0	0	0	0	0	0	0	0	0.200089531	0	0	0	0	0.044337489	0	0	0	0	0	0	0	0	0	0	0	0	0	0	0	0	0
LOC102725405	0	0	0	0	0	0	0	0	0	0	0	0	0	0	0	0	0	0	0	0	0	0	0	0	0	0	0	0	0	0	0	0	0	0	0	0	0	0	0	0	0	0	0	0	0	0	0	0	0
LOC102725406	0	0	0	0	0	0	0	0	0	0	0	0	0	0	0	0	0	0	0	0	0	0	0	0	0	0	0	0	0	0	0	0	0	0	0	0	0	0	0	0	0	0	0	0	0	0	0	0	0
LOC102725407	0	0	0	0.011974749	0	0	0	0	0	0	0	0	0	0	0	0	0	0	0	0	0	0	0	0	0.009510364	0	0	0	0	0.010090439	0	0	0	0	0	0	0	0	0	0	0	0	0	0	0	0	0	0	0
LOC102725408	0	0	0	0	0	0	0	0	0	0	0	0	0	0	0	0	0	0	0	0	0	0	0	0	0	0	0	0	0	0	0	0	0	0	0	0	0	0	0	0	0	0	0	0	0	0	0	0	0
LOC102725409	0.065763499	0	0	0	0	0	0	0	0	0	0	0	0	0	0	0	0	0	0.038025843	0	0	0	0	0	0	0	0	0	0	0	0	0	0	0	0	0	0	0	0	0	0	0	0	0	0	0	0	0	0.040887442
LOC102725410	0	0	0	0	0	0	0	0	0	0	0	0	0	0	0	0	0	0	0	0	0	0	0	0	0	0	0	0	0	0	0	0	0	0	0	0	0	0	0	0	0	0	0	0	0	0	0	0	0
LOC102725411	0	0	0	0	0	0	0	0	0	0	0	0	0	0	0	0	0	0	0	0	0	0	0	0	0	0	0	0	0	0	0	0	0	0	0	0	0	0	0	0	0	0	0	0	0	0	0	0	0
LOC102725412	0	0	0	0	0	0	0	0	0	0	0	0	0	0	0	0	0	0	0	0	0	0	0	0	0	0	0	0	0	0	0	0	0	0	0	0	0	0	0	0	0	0	0	0	0	0	0	0	0
LOC102725413	0	0	0	0	0	0	0	0	0	0	0	0	0	0	0	0	0	0	0	0	0	0	0	0	0	0	0	0	0	0	0	0	0	0	0	0	0	0	0	0	0	0	0	0	0	0	0	0	0
LOC102725414	0.024327923	0.271916403	0	0.075164383	0.02244584	0.293180456	0	0.356318483	0	0.177161287	0.318735095	0.048091709	0.107714223	0.276701149	0.75510794	0.03173267	0	0.050804169	0.184393001	0.024279095	0.027250446	0.10565416	0.020287613	0	0.451857068	0.16746973	0.069647112	0.169987456	0.127346153	0.144156009	0	0	0.100442576	0.196580725	0.139355668	0	0.382740304	0.177138504	0.17642328	0.990675715	0.025219035	0.080076592	0.645761376	0	0.154776542	0.031466296	0.046231869	0	0.059254376
LOC102725415	0	0	0	0	0	0	0	0	0	0	0	0	0	0	0	0	0	0	0	0	0	0	0	0	0	0	0	0	0	0	0	0	0	0	0	0	0	0	0	0	0	0	0	0	0	0	0	0	0
LOC102725417	0	0	0	0	0	0	0	0	0	0	0	0	0	0	0	0	0	0	0	0	0	0	0	0	0	0	0	0	0	0	0	0	0	0	0	0	0	0	0	0	0	0	0	0	0	0	0	0	0
LOC102725418	0	0	0	0	0	0	0	0	0	0	0	0	0	0	0	0	0	0	0	0	0	0	0	0	0	0	0	0	0	0	0	0	0	0	0	0	0	0	0	0	0	0	0	0	0	0	0	0	0
LOC102725419	0	0	0	0	0	0	0	0	0	0	0	0	0	0	0	0	0	0	0	0	0	0	0	0	0	0	0	0	0	0	0	0	0	0	0	0	0	0	0	0	0	0	0	0	0	0	0	0	0
LOC102725420	0	0	0	0	0	0	0	0	0	0	0	0	0	0	0	0	0	0	0	0	0	0	0	0	0	0	0	0	0	0	0	0	0	0	0	0	0	0	0	0	0	0	0	0	0	0	0	0	0
LOC102725421	0.146595874	0.041226325	0.149625712	0.095610326	0.113940059	0.144019243	0.08256986	0.06893734	0.012568533	0.040587547	0.096408321	0.082999472	0.03855665	0.09036271	0.070796803	0.044158787	0.046153819	0.087621862	0.104147197	0.107136853	0.093052831	0.056337714	0.103292456	0.146608391	0.049071887	0.263876148	0.061021139	0.012552265	0.045784024	0.130159629	0.153669643	0.007824257	0	0.048241596	0.074712791	0.07518499	0.06975566	0.038980524	0.051525405	0.032797028	0.183394206	0.049489262	0.04424944	0.034929052	0.109881565	0.032966233	0.024415122	0.107894443	0.09210316
LOC102725423	0	0	0	0	0	0	0	0	0	0	0	0	0	0	0	0	0	0	0	0	0	0	0	0	0	0	0	0	0	0	0	0	0	0	0	0	0	0	0	0	0	0	0	0	0	0	0	0	0
LOC102725424	0	0	0	0	0	0	0	0	0	0	0	0	0	0	0	0	0	0	0	0	0	0	0	0	0	0	0	0	0	0	0	0	0	0	0	0	0	0	0	0	0	0	0	0	0	0	0	0	0
LOC102725425	0	0	0	0	0	0	0	0	0	0	0	0	0	0	0	0	0	0	0	0	0	0	0	0	0	0	0	0	0	0	0	0	0	0	0	0	0	0	0	0	0	0	0	0	0	0	0	0	0
LOC102725426	0	0.059025376	0.042627442	0	0	0.070956395	0	0.053258446	0	0	0.09271374	0.016317998	0	0.025365132	0	0.23770081	0.02234819	0.045547047	0.349949072	0.125815373	0.054352907	0.012210186	0.027167461	0	0	0	0	0.070879291	0	0	0.03081583	0	0	0.389848153	0.268067146	0	0.283925682	0.025079787	0.049521323	0.412788583	0	0.144491904	0.028488278	0	0.066957462	0.122733713	0	0	0
LOC102725427	0	0	0.11385763	0	0	0	0	0.03667153	0	0	0	0	0	0	0	0	0	0.031335724	0.050740383	0.044312138	0	0	0	0.061125813	0	0	0	0	0	0	0	0	0	0	0.065705072	0	0	0.067666018	0	0	0	0	0.076710516	0	0	0	0	0	0
LOC102725428	0	0	0	0	0	0	0	0	0	0	0	0	0	0	0	0	0	0	0	0	0	0	0	0	0	0	0	0	0	0	0	0	0	0	0	0	0	0	0	0	0	0	0	0	0	0	0	0	0
LOC102725429	0	0	0	0	0	0	0	0	0	0	0	0	0	0	0	0	0	0	0	0	0	0	0	0	0	0	0	0	0	0	0	0	0	0	0	0	0	0	0	0	0	0	0	0	0	0	0	0	0
LOC102725430	0	0	0	0	0	0	0	0	0	0	0	0	0	0	0	0	0	0	0	0	0	0	0	0	0	0	0	0	0	0	0	0	0	0	0	0	0	0	0	0	0	0	0	0	0	0	0	0	0
LOC102725431	0	0	0	0	0	0	0	0	0	0	0	0	0	0	0	0	0	0	0	0	0	0	0	0	0	0	0	0	0	0	0	0	0	0	0	0	0	0	0	0	0	0	0	0	0	0	0	0	0
LOC102725432	0	0	0	0	0	0	0	0	0	0	0	0	0	0	0.012806126	0	0	0	0	0	0	0	0	0	0	0	0	0	0	0	0	0	0	0	0	0	0	0	0	0	0	0	0	0	0	0	0	0	0
LOC102725433	0	0	0	0	0	0	0	0	0	0	0	0	0.045568325	0	0	0	0	0.021248086	0	0	0	0	0	0	0	0	0	0	0	0	0	0	0	0	0	0	0	0	0	0	0	0	0	0	0	0	0	0	0
LOC102725434	0	0	0	0	0	0	0	0	0	0	0	0	0	0	0	0	0	0	0	0	0	0	0	0	0	0	0	0	0	0	0	0	0	0	0	0	0	0	0	0	0	0	0	0	0	0	0	0	0
LOC102725435	0	0	0	0	0	0	0	0	0	0	0	0	0	0	0	0	0	0	0	0	0	0	0	0	0	0	0	0	0	0	0	0	0	0	0	0	0	0	0	0	0	0	0	0	0	0	0	0	0
LOC102725436	0.210821108	1.3825139	0.499179482	0.245572436	0.446465228	0.120183317	0.514947	0.776389376	0.430345988	0.520498585	0.652500788	0.81923311	1.192243396	0.205175926	0.454145096	0.574051557	0.48905527	0.336329925	0.032138079	0	0.313348542	0.568840537	0.316936997	0.62733654	0.560193963	0.066885158	0.456095323	0.230882312	0.548437081	1.066143412	0.494921449	0.992794066	0.751726415	0.591203756	0.197379334	0.504413851	0.219064799	0.380934879	0.476284132	0.465247968	0.493546675	0.429270546	1.139347733	0.250084992	0.461075674	0.519588071	0.762786468	0.69705193	0.86738653
LOC102725437	0.056673877	0	0	0	0	0	0.056190644	0	0	0	0	0.056485682	0	0	0	0	0	0.040047449	0	0.056561386	0	0	0	0	0.180544342	0	0	0	0	0	0	0	0.048200089	0	0	0	0.067251426	0	0	0	0	0.0477006	0	0	0	0.073066053	0	0.061615764	0
LOC102725438	0	0	0	0	0	0	0	0	0	0	0	0	0	0	0	0	0	0	0	0	0	0	0	0	0	0	0	0	0	0	0	0	0	0	0	0	0	0	0	0	0	0	0	0	0	0	0	0	0
LOC102725439	0	0	0.129897882	0	0	0.212117518	0	0.904084664	0.109973437	0.024630894	0	0	0	0.039648647	0.094172862	0	0.034953286	0.018059343	0	0	0	0	0	0.035381752	0	0.11970949	0	0	0	0	0	0	0	0.072178908	0	0	0.173931626	0	0.077049141	0	0	0.163949176	0.087675266	0	0.083657091	0	0	0	0
LOC102725440	0	0	0	0	0	0	0	0	0	0	0	0	0	0	0	0	0	0	0	0	0	0	0	0	0	0	0	0	0	0	0	0	0	0	0	0	0	0	0	0	0	0	0	0	0	0	0	0	0
LOC102725441	0	0	0	0	0	0	0	0	0	0	0	0	0	0	0	0	0	0	0	0	0	0	0	0	0	0	0	0	0	0	0	0	0	0	0	0	0	0	0	0	0	0	0	0	0	0	0	0	0
LOC102725442	0	0	0	0	0	0	0	0	0	0	0	0	0	0	0	0	0	0	0	0	0	0	0	0	0	0	0	0	0	0	0	0	0	0	0	0	0	0	0	0	0	0	0	0	0	0	0	0	0
LOC102725444	0	0	0	0	0	0	0	0.091302367	0	0	0.080869047	0.055921476	0	0	0.052831082	0	0	0	0.064082405	0	0	0.041987865	0	0	0	0	0	0	0	0	0	0	0	0	0	0	0	0	0	0	0	0	0.187241162	0	0.092239346	0	0	0.061001391	0.068858595
LOC102725445	0.030982274	0	0	0	0.028590472	0.067556017	0	0	0	0	0	0	0	0	0	0	0	0.043346077	0	0	0	0	0	0	0	0	0	0	0	0.054258004	0	0	0	0	0.045950166	0	0.036825815	0	0	0	0.032114429	0	0.053707979	0	0	0	0	0	0.038098308
LOC102725446	0	0	0	0	0	0	0	0	0	0	0	0	0	0	0	0	0	0	0	0	0	0	0	0	0	0	0	0	0	0	0	0	0	0	0	0	0	0	0	0	0	0	0	0	0	0	0	0	0
LOC102725447	0	0	0	0	0	0	0	0	0	0	0	0	0	0	0	0	0	0	0	0	0	0	0	0	0	0	0	0	0	0	0	0	0	0	0	0	0	0	0	0	0	0	0	0	0	0	0	0	0
LOC102725450	0	0	0	0	0	0	0	0	0	0	0	0	0	0	0	0	0	0	0	0	0	0	0	0	0	0	0	0	0	0	0	0	0	0	0	0	0	0	0	0	0	0	0	0	0	0	0	0	0
LOC102725451	0	0	0	0	0.008965645	0	0	0	0	0.009337356	0	0	0.113947442	0	0	0	0	0	0	0	0	0	0	0	0	0	0	0.014274026	0	0.00858486	0	0	0	0	0.014469114	0	0	0	0	0	0.010079173	0	0	0.013347713	0	0	0	0	0.011974271
LOC102725454	0	0	0	0	0	0	0	0	0	0	0	0	0	0	0	0	0	0	0	0	0	0	0	0	0	0	0	0	0	0	0	0	0	0	0	0	0	0	0	0	0	0	0	0	0	0	0	0	0
LOC102725455	0	0	0	0	0	0	0	0	0	0	0	0	0	0	0	0	0	0	0	0	0	0	0	0	0	0	0	0	0	0	0	0	0	0	0	0	0	0	0	0	0	0	0	0	0	0	0	0	0
LOC102725457	0	0	0	0	0	0	0	0	0	0	0	0	0	0	0	0	0	0.025243297	0	0	0	0	0	0	0	0	0	0	0	0	0	0	0.010209362	0	0	0	0	0	0.018366482	0	0.012474794	0	0	0	0	0	0	0	0
LOC102725458	0	0	0	0	0	0	0	0	0	0	0	0.046225526	0	0	0	0	0	0.021908546	0	0	0	0	0	0	0	0	0	0	0	0	0	0	0.026402292	0	0	0	0.036947822	0	0.023837241	0	0	0	0.053884883	0	0	0	0.014964845	0	0.01923883
LOC102725459	0.193377635	0.061756512	0	0	0	0	0	0	0	0	0	0	0.076541909	0	0	0	0	0.035895415	0	0	0	0	0.083688636	0	0	0	0	0	0.09066928	0	0	0	0	0	0	0	0	0	0	0	0	0	0	0	0	0	0	0	0
LOC102725465	0	0	0	0	0	0	0	0	0	0	0	0	0	0	0	0	0	0	0	0	0	0	0	0	0	0	0	0	0	0	0	0	0	0	0	0	0	0	0	0	0	0	0	0	0	0	0	0	0
LOC102725466	0.012638406	0	0	0	0	0	0.012529008	0	0	0	0	0	0	0	0	0	0	0	0.014465745	0.061990082	0	0	0	0.034734066	0	0	0	0	0	0	0	0.011571071	0	0.018047571	0	0	0.02992513	0.019372368	0	0	0	0.010611578	0	0	0	0.016366234	0	0.027387665	0
LOC102725467	0	0	0	0	0	0	0	0	0	0	0	0	0	0	0	0	0	0	0	0	0	0	0	0	0	0	0	0	0	0	0	0	0	0	0	0	0	0	0	0	0	0	0	0	0	0	0	0	0
LOC102725468	0	0	0	0	0	0	0	0	0	0	0	0	0	0	0	0	0	0	0	0	0	0	0	0	0	0	0	0	0	0	0	0	0	0	0	0	0	0	0	0	0	0	0	0	0	0	0	0	0
LOC102725469	0.381717938	0.508120154	0.227163645	0.154971554	0.355328676	0.309060482	0.493129348	0.495574734	0.433443447	0.142596983	0.428671761	0.202804338	0.046664394	0.265114631	0.26721686	0.260689901	0	0.145870562	0.19996964	0.256192369	0.165164884	0.274343279	0.148088768	0.201377169	0.171180286	0.073406238	0.088038513	0.252061585	0.257823215	0.205128186	0.316778783	0.056030502	0.220471455	0.354538788	0.215709647	0.256751379	0.416823845	0.180098939	0.300632945	0.461265638	0.182193411	0.218315933	0.612813138	0.272865135	0.303490795	0.258664577	0.142182227	0.033598953	0.27901061
LOC102725470	0	0	0	0	0	0	0	0	0	0	0	0	0	0	0	0	0	0	0	0	0	0	0	0	0	0	0	0	0	0	0	0	0	0	0	0	0	0	0	0	0	0	0	0	0	0	0	0	0
LOC102725471	0	0	0	0	0	0	0	0	0	0	0	0	0	0	0	0	0	0	0	0	0	0	0	0	0	0	0	0	0	0	0	0	0	0	0	0	0	0	0	0	0	0	0	0	0	0	0	0	0
LOC102725472	0	0	0	0	0	0	0	0	0	0	0	0	0	0	0	0	0	0	0	0	0	0	0	0	0	0	0	0	0	0	0	0	0	0	0	0	0	0	0	0	0	0	0	0	0	0	0	0	0
LOC102725474	0	0	0	0	0	0	0	0.045107623	0	0	0.07868716	0	0	0.163293279	0	0	0	0.038560668	0.122104535	0	0.119644578	0	0	0	0.365877726	0	0.153340836	0.079573022	0	0	0	0	0	0	0	0.088300034	0	0	0.160884558	0	0	0	0	0.074516833	0.045578022	0.321901486	0	0.059344567	0
LOC102725475	0	0	0	0	0	0	0	0	0	0	0	0	0	0	0	0	0	0	0	0	0	0	0	0	0	0	0	0	0	0	0	0	0	0	0	0	0	0	0	0	0	0	0	0	0	0	0	0	0
LOC102725476	0	0	0	0	0	0	0	0	0	0	0	0	0	0	0	0	0	0	0	0	0	0	0	0	0	0	0	0	0	0	0	0	0	0	0	0	0	0	0	0	0	0	0	0	0	0	0	0	0
LOC102725477	0	0	0	0	0	0	0	0	0	0	0	0	0	0	0	0	0	0	0	0	0	0	0	0	0	0	0	0	0	0	0	0	0	0	0	0	0	0	0	0	0	0	0	0	0	0	0	0	0
LOC102725478	0	0	0	0	0	0	0	0	0	0	0	0	0	0	0	0	0	0	0	0	0	0	0	0	0	0	0	0	0	0	0	0	0	0	0	0	0	0	0	0	0	0	0	0	0	0	0	0	0
LOC102725479	0	0	0	0	0	0	0	0	0	0	0	0	0	0	0	0	0	0	0	0	0	0	0	0	0	0	0	0	0	0	0	0	0	0	0	0	0	0	0	0	0	0	0	0	0	0	0	0	0
LOC102725480	0	0	0	0	0	0	0	0	0	0	0	0	0	0	0	0	0	0	0	0	0	0	0	0	0	0	0	0	0	0	0	0	0	0	0	0	0	0	0	0	0	0	0	0	0	0	0	0	0
LOC102725481	0	0	0	0	0	0	0	0	0	0	0	0	0	0	0	0	0	0	0	0	0	0	0	0	0	0	0	0	0	0	0	0	0	0	0	0	0	0	0	0	0	0	0	0	0	0	0	0	0
LOC102725482	0	0	0	0	0	0	0	0	0	0	0	0	0	0	0	0	0	0	0	0	0	0	0	0	0	0	0	0	0	0	0	0	0	0	0	0	0	0	0	0	0	0	0	0	0	0	0	0	0
LOC102725483	0	0	0	0	0	0	0	0	0	0	0	0	0	0	0	0	0	0	0	0	0	0	0	0	0	0	0	0	0	0	0	0	0	0	0	0	0	0	0	0	0	0	0	0	0	0	0	0	0
LOC102725484	0	0	0	0	0	0	0	0	0	0	0	0	0	0	0	0	0	0	0	0	0	0	0	0	0	0	0	0	0	0	0	0	0	0	0	0	0	0	0	0	0	0	0	0	0	0	0	0	0
LOC102725485	0	0	0	0	0	0	0	0	0	0	0	0	0	0	0	0	0	0	0	0	0	0	0	0	0	0	0	0	0	0	0	0	0	0	0	0	0	0	0	0	0	0	0	0	0	0	0	0	0
LOC102725486	0	0	0	0	0	0	0	0	0	0	0	0	0	0	0	0	0	0	0	0	0	0	0	0	0	0	0	0	0	0	0	0	0	0	0	0	0	0	0	0	0	0	0	0	0	0	0	0	0
LOC102725487	0	0	0	0	0	0	0	0	0	0	0	0	0	0	0	0	0	0	0	0	0	0	0	0	0	0	0	0	0	0	0	0	0	0	0	0	0	0	0	0	0	0	0	0	0	0	0	0	0
LOC102725488	0	0	0	0	0	0	0	0	0	0	0	0	0	0	0	0	0	0	0	0	0	0	0	0	0	0	0	0	0	0	0	0	0	0	0	0	0	0	0	0	0	0	0	0	0	0	0	0	0
LOC102725489	0	0	0	0	0	0	0	0	0	0	0	0	0	0	0	0	0	0	0	0	0	0	0	0	0	0	0	0	0	0	0	0	0	0	0	0	0	0	0	0	0	0	0	0	0	0	0	0	0
LOC102725490	0.890196769	0.349270145	0.186099831	0.295821868	0.142136549	0.581098099	0.031766984	0.135748676	0.40020569	1.13794376	0.204606798	0.675246464	0.184599464	0.081570624	0.198947051	0.108785256	0.057911313	0.407172264	0.760858594	0.592667511	0.612424237	0.123263625	0.137171321	0.435585686	0.503076387	0.482698749	0.606492123	0.399751275	0.233934969	0.110098776	0.260928579	0.219630033	0.281948222	0.753145638	0.543591762	0.294792187	0.66764295	0.096276969	0.214541892	2.162321781	0.01115616	0.226006824	0.143581799	0.029394613	0.254816931	0.313446406	0.572795523	0.306190558	0.187042059
LOC102725491	0	0	0	0	0	0	0	0	0	0	0	0	0	0	0	0	0	0	0	0	0	0	0	0	0	0	0	0	0	0	0	0	0	0	0	0	0	0	0	0	0	0	0	0	0	0	0	0	0
LOC102725492	0	0	0	0	0	0	0	0	0	0	0	0	0	0	0	0	0	0	0	0	0	0	0	0	0	0	0	0	0	0	0	0	0	0	0	0	0	0	0	0	0	0	0	0	0	0	0	0	0
LOC102725493	0	0	0	0	0	0	0	0	0	0	0	0	0	0	0	0	0	0	0	0	0	0	0	0	0	0	0	0	0	0	0	0	0	0	0	0	0	0	0	0	0	0	0	0	0	0	0	0	0
LOC102725494	0	0	0	0	0	0	0	0	0	0	0	0	0	0	0	0	0	0	0	0	0	0	0	0	0	0	0	0	0	0	0	0	0	0	0	0	0	0	0	0	0	0	0	0	0	0	0	0	0
LOC102725495	0	0	0	0	0	0	0	0	0	0	0	0	0	0	0	0	0	0	0	0	0	0	0	0	0	0	0	0	0	0	0	0	0	0	0	0	0	0	0	0	0	0	0	0	0	0	0	0	0
LOC102725496	0	0	0	0	0	0	0	0	0	0	0	0	0	0	0	0	0	0	0	0	0.176269271	0	0	0	0.254382928	0	0	0	0	0	0	0	0	0	0	0	0	0	0	0	0	0	0	0	0	0	0	0	0
LOC102725497	0	0	0	0	0	0	0	0	0	0	0	0	0	0	0	0	0	0	0	0	0	0	0	0	0	0	0	0	0	0	0	0	0	0	0	0	0	0	0	0	0	0	0	0	0	0	0	0	0
LOC102725498	0	0	0	0	0	0	0	0	0	0	0	0	0	0	0	0	0	0	0	0	0	0	0	0	0	0	0	0	0	0	0	0	0	0	0	0	0	0	0	0	0	0	0	0	0	0	0	0	0
LOC102725499	0	0	0	0	0	0	0	0	0	0	0	0	0	0	0	0	0	0	0	0	0.147373819	0	0	0	0	0	0	0	0	0	0	0	0	0	0.192828504	0	0	0	0	0	0	0	0	0	0	0	0	0	0
LOC102725500	0	0	0	0	0	0	1.394874272	0.042772765	0	0	0.074658588	0.101403957	0	0	0	0.067328135	0	0.036560413	0	0.051661992	0.057917961	0.218131693	0	0	0	0.526766162	0	0.51582438	0	0	0.352094613	0.137901876	0	0	0.284345218	0.162986082	0.120380772	0.153489521	0.078456107	0.098533596	0	0.085837767	1.574727369	0.138090033	0.888689531	0	0	0	0.292983685
LOC102725502	0	0	0.051815548	0.020897385	0.027507483	0	0.019769177	0.024598814	0	0	0	0.077905461	0.030192611	0.015518652	0	0	0	0.01403849	0.011453247	0	0.044341289	0.058604634	0.00833663	0	0.016607276	0.070897317	0	0.014690228	0	0.026346352	0	0	0	0.014292844	0	0.008194055	0	0	0.045357074	0	0.0103735	0.008399376	0.017436742	0.013737034	0.008333405	0	0	0.021704339	0.084133801
LOC102725504	0	0	0	0	0	0	0	0	0	0	0	0	0	0	0	0	0	0	0	0	0	0	0	0	0	0	0	0	0	0	0	0	0	0	0	0	0	0	0	0	0	0	0	0	0	0	0	0	0
LOC102725505	0	0	0	0	0	0	0	0	0	0	0	0	0	0	0	0	0	0	0	0	0	0	0	0	0	0	0	0	0	0	0	0	0	0	0	0	0	0	0	0	0	0	0	0	0	0	0	0	0
LOC102725506	0	0	0	0	0	0	0	0	0	0	0	0	0	0	0	0	0	0	0	0	0	0	0	0	0	0	0	0	0	0	0	0	0	0	0	0	0	0	0	0	0	0	0	0	0	0	0	0	0
LOC102725507	0	0	0	0	0	0	0	0	0	0	0	0	0	0	0	0	0	0	0	0	0	0	0	0	0	0	0	0	0	0	0	0	0	0	0	0	0	0	0	0	0	0	0	0	0	0	0	0	0
LOC102725508	0	0	0	0	0	0	0	0	0	0	0	0	0	0	0	0	0	0	0	0	0	0	0	0	0	0	0	0	0	0	0	0	0	0	0	0	0	0	0	0	0	0	0	0	0	0	0	0	0
LINC01232	0	0	0	0	0.009515713	0	0	0.025362775	0	0	0	0	0.01564817	0	0	0	0	0	0	0	0	0	0	0	0.008587666	0.024767833	0	0.015148074	0	0.00911164	0	0	0	0.014738369	0	0	0	0	0.015754083	0	0	0.025830767	0	0	0.008593719	0	0	0	0.012708116
LOC102725510	0	0	0	0	0	0	0	0	0	0	0	0	0	0	0	0	0	0	0	0	0	0	0	0	0	0	0	0	0	0	0	0	0	0	0	0	0	0	0	0	0	0	0	0	0	0	0	0	0
LOC102725511	0	0.054143281	0	0	0	0	0	0.036788142	0	0	0	0	0	0	0	0	0	0	0	0	0	0	0	0	0	0	0	0	0	0	0	0	0	0	0	0	0	0	0	0	0	0	0	0	0	0	0	0	0.254912198
LOC102725512	0	0	0	0	0	0	0	0	0	0	0	0	0	0	0	0	0	0	0	0	0	0	0	0	0	0	0	0	0	0	0	0	0	0	0	0	0	0	0	0	0	0	0	0	0	0	0	0	0
LOC102725513	0	0	0	0	0	0	0	0	0	0	0	0	0	0	0	0	0	0	0	0	0	0	0	0	0	0	0	0	0	0	0	0	0	0	0	0	0	0	0	0	0	0	0	0	0	0	0	0	0
LOC102725514	0	0	0	0	0	0	0	0	0	0	0	0	0	0	0	0	0	0	0	0	0	0	0	0	0	0	0	0	0	0	0	0	0	0	0	0	0	0	0	0	0	0	0	0	0	0	0	0	0
LOC102725515	0	0	0	0	0	0	0	0	0	0	0	0	0	0	0	0	0	0	0	0	0	0	0	0	0	0	0	0	0	0	0	0	0	0	0	0	0	0	0	0	0	0	0	0	0	0	0	0	0
LOC102725516	0	0	0	0	0	0	0	0	0	0	0	0	0	0	0	0	0	0	0	0	0	0	0	0	0	0	0	0	0	0	0	0	0	0	0	0	0	0	0	0	0	0	0	0	0	0	0	0	0
LOC102725518	0	0	0	0	0	0	0.106886819	0	0	0	0.154172545	0	0.160759154	0	0	0	0	0	0	0	0	0	0	0	0	0	0	0	0	0	0	0	0	0	0	0	0	0	0	0	0	0	0	0	0.090280093	0	0	0	0
LOC102725519	0	0	0	0	0	0	0	0	0	0	0	0	0	0	0	0	0	0	0	0	0	0	0	0	0	0	0	0	0	0	0	0	0	0	0	0	0	0	0	0	0	0	0	0	0	0	0	0	0
LOC102725520	0	0	0	0	0	0	0	0	0	0	0	0	0	0	0	0	0	0	0	0	0	0	0	0	0	0	0	0	0	0	0	0	0	0	0	0	0	0	0	0	0	0	0	0	0	0	0	0	0
LOC102725521	0	0	0	0	0	0	0	0	0	0	0	0	0	0	0	0	0	0	0	0	0	0	0	0	0	0	0	0	0	0	0	0	0	0	0	0	0	0	0	0	0	0	0	0	0	0	0	0	0
LOC102725522	0	0	0	0	0	0	0	0	0	0	0	0	0	0	0	0	0	0	0	0	0	0	0	0	0	0	0	0	0	0	0	0	0	0	0	0	0	0	0.052549342	0	0	0	0	0	0	0	0	0	0.042493063
LOC102725523	0	0	0	0	0	0	0	0	0	0	0	0	0	0	0	0	0	0	0	0	0	0	0	0	0	0	0	0	0	0	0	0	0	0	0	0	0	0	0	0	0	0	0	0	0	0	0	0	0
LOC102725524	0	0	0	0	0	0	0	0	0	0	0	0	0	0	0	0	0	0	0	0	0	0	0	0	0	0	0	0	0	0	0	0	0	0	0	0	0	0	0	0	0	0	0	0	0	0	0	0	0
LOC102725525	0	0	0	0	0	0	0	0	0	0	0	0	0	0	0	0	0	0	0	0	0	0	0	0	0	0	0	0	0	0	0	0	0	0	0	0	0	0	0	0	0	0	0	0	0	0	0	0	0
LOC102725526	0	0	0	0	0	0	0	0	0	0	0	0	0	0	0	0	0	0	0	0	0	0	0	0	0	0	0	0	0	0	0	0	0	0	0	0	0	0	0	0	0	0	0	0	0	0	0	0	0
LOC102725527	0	0	0.041291855	0	0	0	0.015718509	0.013072942	0	0.045218291	0	0	0	0	0	0	0.021643219	0	0	0	0	0.023551299	0	0	0	0	0.023000185	0	0	0	0.029846499	0	0	0	0	0	0.018864748	0.024289371	0	0	0	0.026508648	0	0	0	0	0	0	0
LOC102725528	0	0	0	0	0	0	0	0	0	0	0	0	0	0	0	0	0	0	0	0	0	0	0	0	0	0	0	0	0	0	0	0	0	0	0	0	0	0	0	0	0	0	0	0	0	0	0	0	0
LOC102725529	0	0	0	0	0	0	0	0	0	0	0	0	0	0	0	0	0	0	0	0	0	0	0	0	0	0	0	0	0	0	0	0	0	0	0	0	0	0	0	0	0	0	0	0	0	0	0	0	0
ELDR	0	0	0	0	0	0	0	0	0	0	0	0	0	0	0	0	0	0	0	0	0	0	0	0	0	0	0	0	0	0	0	0	0	0	0	0	0	0	0	0	0	0	0	0	0	0	0	0	0
STUB1	1.201189343	2.504567368	1.315930369	1.887253911	1.892124739	1.644306949	2.497866285	1.981122094	2.465281923	1.591453004	1.928910607	1.989998396	1.416369685	1.901120475	1.72956268	2.08009298	2.184654059	1.542386335	1.722370986	1.930320333	1.772753475	2.085989528	1.902806477	1.946414395	1.89022302	2.148594185	2.074521378	1.89137315	2.360151664	2.137230633	2.013858459	1.95840727	1.559794274	1.618287242	1.34029966	1.979576528	1.993652845	1.609131486	1.676031741	2.165186206	2.319880665	1.796046391	2.125672403	1.853756876	2.144598338	2.052187695	2.087933112	2.26534873	2.291303451
STAG1	4.114490264	4.42839725	4.557668423	3.751725171	4.104590152	4.421926192	3.967321007	4.276677747	3.885677604	3.818557599	4.494791351	4.076430779	4.395434705	4.130699848	4.249576001	4.703654012	3.912901969	4.281124472	4.314768728	3.965998684	4.312077963	4.391396582	3.825571899	4.221022746	4.315396125	4.343774523	4.535904648	4.184107649	3.800399736	4.857686462	3.629980788	4.290503965	4.522652499	4.145948055	4.436683631	4.449874032	4.428014511	4.204510942	4.789644466	4.146347592	4.656564144	4.201185646	4.23365589	4.635283197	4.167736333	4.063330074	4.088926717	4.370943172	4.248421851
NET1	4.903458047	2.76130501	4.802929926	4.990109118	5.057723956	5.50396937	5.180604019	3.999447585	4.712914789	4.191115108	5.114190542	5.150049105	4.970783458	2.675731092	5.102878102	4.102379911	5.093006642	4.047627952	4.832014848	5.154162706	4.164704308	5.600708736	4.393689132	4.275685854	4.444947143	3.886906392	4.351508621	4.958629659	4.890937844	4.917631723	4.307775885	4.763993195	6.003938116	4.38224658	3.779897116	5.539826226	4.230504486	4.495274559	4.694570211	2.877595311	5.586408764	3.444840384	4.793721481	5.456092418	4.220367042	3.771948445	5.029887982	5.181819499	4.679565352
UBE4B	4.386554382	5.088226167	5.255037503	3.873482603	4.8290174	4.526958494	5.068058503	4.712959712	4.042482513	4.38475563	5.029320498	4.58395108	5.173189049	5.155443956	4.799462362	4.439347049	4.321815544	4.219893865	4.939144504	4.38928041	4.251265823	5.387190026	4.866152362	4.465287428	4.605435245	3.921514639	4.488866533	4.376385143	4.985735735	4.919681731	4.535919777	4.754734242	3.985722475	4.431939886	3.942150992	4.83949239	4.549118835	4.68915747	5.169130789	4.587276765	4.712241594	4.46013038	4.807857647	4.585682274	5.007268879	4.438657975	4.419915856	5.076408501	4.964173067
EFS	0.727105322	0.08510073	0.876336544	0.669520473	0.741020618	0.534615268	1.026522796	0.595861857	0.260042846	0.501708044	0.989973312	0.967034305	0.936750236	0.478258272	1.05748226	0.706161128	0.627727024	0.252362099	0.448157852	0.671561707	0.583470738	0.759976008	0.925962399	0.653628715	0.480565262	0.711903972	0.123224037	0.848238818	1.150573653	1.029945165	1.066669839	0.47800737	0.217208452	0.562666155	0.221180416	0.982201276	0.482430628	0.694415041	1.07590037	0.454958145	0.727428595	0.507128056	1.036520531	1.175792354	0.881414572	1.42465511	0.35899004	1.22634058	0.97705687
PRSS16	1.246633394	1.105810003	0.731789392	0.663769121	1.484646197	1.553960488	1.700554821	1.179635603	1.124966582	1.188604067	1.246976925	0.258733452	1.967978899	1.404712527	0.655621875	0.811856822	0.898801487	0.496341004	0.892382279	0.076232159	0.785722152	1.662721638	1.298779162	0.583803232	0.625493057	1.400389461	0.955252576	1.550441287	1.52653067	1.975917875	1.706033903	1.14189233	1.042938267	0.208611097	0.448656328	1.646389907	0.720344376	1.024148646	2.486963347	0.670616005	1.935857417	0.564626528	1.129296376	1.423220258	1.125929559	1.253114777	0.968319467	2.046474299	1.532791915
CDKN1C	0.217440507	0.074750668	0.297623513	0.37724271	0.04393941	0.824028009	0.011942271	0.124047312	0.23003744	0.063635248	0.088671024	0.063676466	0.564674697	0.083983824	0.219134338	0.195023449	0.162564262	0.136147326	0.154869216	0.115939225	0.507112202	0.676429754	0.045610897	0.354638477	0.125221209	0.304123802	0.485373115	0.32657002	0.109520039	0.093042595	0.595234318	0.052186815	0.302425819	0.125877805	0.111038671	0.132353508	0.309970795	0.171528504	0.113828524	0.648771884	0.291988519	0.118799854	0.193556526	0.029628905	0.063049406	0.040216324	0.074486716	0.135698367	0.141909329
SIGMAR1	1.967361178	2.208941621	2.381094936	1.8158088	1.928616599	1.929228224	2.043258683	1.418926988	2.673258157	2.458784926	2.237804805	1.974313447	2.457903936	2.85732876	1.790247045	3.080914501	2.37044195	2.213575088	1.795585406	1.899919282	1.868664309	2.210361169	1.963385697	2.26459607	1.639570569	1.681600839	2.289635745	2.206992313	2.986359112	2.061227367	2.38702206	2.804261712	3.18376127	1.369091396	1.54567319	1.431660031	1.717714045	1.819651192	3.21651699	1.805747332	2.506419571	1.506617847	2.099281171	2.176923913	1.490295307	1.80129455	3.198777406	2.007655833	1.640239554
HAGLROS	0	0	0	0	0	0	0	0	0	0	0	0	0	0	0	0	0	0	0	0	0	0	0	0	0	0	0.059457771	0	0	0	0	0	0	0	0	0	0	0	0	0	0	0	0	0	0.034334593	0	0	0.044757524	0
MIR7515HG	0	0	0	0	0	0	0	0	0	0	0	0	0	0	0	0	0	0	0	0	0	0	0	0	0	0	0	0	0	0	0	0	0	0	0	0	0	0	0	0	0	0	0	0	0	0	0	0	0
LINC01246	0	0	0	0	0	0	0	0	0	0	0	0	0	0	0	0	0	0	0	0	0	0	0	0	0	0	0	0	0	0	0	0	0	0	0	0	0	0	0	0	0	0	0	0	0	0	0	0	0
LINC01222	0	0	0	0	0	0	0	0	0	0	0	0	0	0	0	0	0	0	0	0	0	0	0	0	0	0	0	0	0	0	0	0	0	0	0	0	0	0	0	0	0	0	0	0	0	0	0	0	0
CSNK1E	0.318600051	0.420096533	0.248666494	0.142878022	0.213763949	0.261733674	0.324049921	0.223309441	0.19691034	0.143063935	0.190327211	0.154173342	0.337077891	0.10001158	0.395023773	0.273095137	0.211566706	0.090720891	0.085204481	0.293812947	0.227635034	0.27684169	0.088776446	0.225890934	0.290253424	0.410072722	0.22809261	0.251210975	0.322683738	0.210369004	0.264184752	0.253804206	0.172867926	0.105673398	0.072651603	0.345181183	0.206693372	0.204867085	0.177250304	0.296192428	0.375138112	0.153664777	0.345250774	0.243858343	0.290439294	0.178572436	0.261848157	0.261476589	0.430110981
LINC01230	0	0	0	0	0	0	0	0	0	0	0	0	0	0	0	0	0	0	0	0	0	0	0	0	0	0	0	0	0	0	0	0	0	0	0	0	0	0	0	0	0	0	0	0	0	0	0	0	0
LOC102800447	0	0	0	0	0	0	0	0	0	0	0	0	0	0	0	0	0	0	0	0	0	0	0	0	0	0	0	0	0	0	0	0	0	0	0	0	0	0	0	0	0	0	0	0	0	0	0	0	0
DSCR4	0	2.265041936	0	0	0	0	0	0	0	0	0	0	1.431674481	0	2.482003479	0.430676644	0	0	0	2.095621617	0	0.33812804	0	0	0.421466741	0	0	0	0	1.985032919	0.047600635	0	0	0.857488444	0	0	0	0	0.435822263	0	2.286905377	0.021308166	0	0	0	0	0	0.081258008	0
BET1	1.260908898	1.269640414	1.4144904	1.216004337	1.159445334	1.270811593	1.170634383	1.26336122	1.112075718	1.232392103	1.357847302	1.927463167	1.680881736	1.382497626	1.448010617	1.044117365	1.072358827	1.113536473	1.162224265	1.223625753	0.996990237	1.162131658	1.1561373	1.253115916	1.047441603	1.59930182	1.343654336	1.524850628	1.658131851	1.908553231	1.32690891	1.401461747	1.561760503	1.052542487	1.243444433	1.313188225	0.98893288	0.99744688	1.294270495	1.297709996	2.501385548	1.102441623	1.173602413	1.222458092	1.585671778	0.96966716	1.054439982	1.184396958	1.28721039
CWC27	1.871705509	2.69812026	2.296916564	2.34515182	2.117262589	2.096535494	2.097081603	2.28762299	1.475761171	1.708472212	2.329272668	2.127378244	2.324254712	2.050447596	2.065943609	1.95534369	2.052679667	2.230755942	2.292554438	1.941331792	2.066712389	1.884410324	2.019152726	2.229102865	2.361479387	2.211793858	2.224705078	1.903057604	1.803177024	2.660293726	1.749871969	2.398352596	2.102502767	2.217742236	2.151851366	2.398460984	2.176390446	1.619244776	1.719924517	1.995002447	1.866591981	1.757681261	2.019396863	2.373914205	2.494742998	2.343983011	1.886248077	2.414930937	1.861818661
SAP18	4.478939559	4.98051287	4.930923431	4.823418168	4.438065834	4.593132402	4.974261519	4.459092008	4.377715751	3.721430968	4.458674569	5.274194819	4.487652977	4.855252655	4.000236913	4.164430348	4.71580984	4.256171203	4.51016791	4.235429398	4.425298013	5.212434298	4.694317468	4.408509918	4.699068151	4.292735536	4.205528034	4.556160439	5.075141382	5.083462747	5.749289642	4.820764558	4.531248715	4.443812833	4.064554969	5.204930015	4.382335987	3.711974734	4.712496756	4.277031705	5.168295508	4.632253704	4.134242005	4.092083946	4.910665905	5.315444014	4.564491178	4.815557554	4.778982427
SMNDC1	3.136971911	2.889209391	3.099778402	2.719104303	2.636471958	2.364076203	3.038316013	2.763128098	2.337318328	2.076932367	2.84154199	3.24740487	3.088194796	2.489953126	2.699967571	3.175711826	2.703719229	2.488773678	2.675253027	2.81137881	2.506989645	2.46514057	2.852615024	2.691512356	2.536539032	2.351076478	2.753942607	2.757652973	2.820285961	2.634645331	2.443945035	2.624019025	2.623591719	2.736431976	2.95820013	2.666226659	2.903050012	2.164459755	2.525110659	2.433475759	2.675793419	2.875385016	2.786410639	2.66256529	2.707796145	2.688954214	2.584946467	2.896387005	2.741774786
BCAS2	5.601229526	4.924861945	5.321830334	5.749078914	4.960615235	4.797550894	5.18322487	5.015785694	4.583658842	4.285365812	5.264839938	5.092826379	5.102367605	5.156588317	5.027390669	4.297794337	4.729541649	4.803712273	4.836356995	4.835613237	4.354412974	5.960439244	4.984790091	5.024742038	5.027886301	4.799063915	5.933754207	4.572570119	4.727786954	5.254939505	5.239377853	5.393200943	5.183487505	5.119990937	4.756177025	4.915769568	4.457344624	4.537966232	5.278212467	4.236885383	4.92177973	5.339961123	4.735917223	4.758688566	5.346131685	5.31051096	4.802543375	4.961177915	4.970570254
RGS19	0.853060889	0.900406649	0.943302648	0.883829484	0.279137847	0.629064987	0.379325955	0.47299116	0.789842612	0.54599943	0.595209507	0.458331592	0.284930861	0.685199259	0.573433718	0.534988502	0.845690088	0.584172842	0.957384232	1.036808188	0.441551601	0.452692296	0.511455822	0.460344568	0.369832591	0.567089336	0.47998225	0.435338641	1.038563118	0.781435384	0.895900954	0.6439514	0.618060508	0.496905522	0.65196439	0.456754542	0.570399499	0.645450912	0.475938663	1.120326626	0.761616949	0.650182585	0.490088507	0.491691847	0.537947588	0.283785051	0.728890902	0.776488085	0.489028203
LILRB2	0.444538659	0.608062452	0.241536152	0.660659508	0.545018338	0.761436411	0.031671344	0.480905913	0.986507217	0.408372095	0.320687518	0.406091806	0.136711247	0.607196059	0.434884439	0.520664144	0.550678975	1.156472645	1.155677647	1.396912398	0.603444863	0.299226524	0.214744384	0.345432113	0.56440431	0.410791814	0.463194843	0.487737348	0.551254476	0.045134436	0.175747687	0.128580611	0.624145104	0.737837949	0.595054459	0.152834283	1.083019419	0.72797179	0.313976244	1.502823197	0.236341713	0.482426487	0.172921072	0.048798445	0.178785121	0.280492869	0.485600853	0.136783801	0.184448227
EIF1B	4.483911828	5.199284026	4.900414846	4.115833938	4.590859755	4.797665839	4.607868896	4.656313084	4.281331875	4.169945241	4.548824971	4.572877848	4.692118688	4.507031412	4.172224131	4.736878463	4.192998174	4.647385125	4.06472721	4.294677077	4.712600684	4.75822959	4.69752408	4.765031449	4.653516541	4.060942562	5.184549981	4.645229446	3.858356648	4.70148161	4.571883517	4.944623155	4.405908068	4.698624412	4.805507032	4.634737023	4.828219641	4.038362747	5.346181262	4.000266176	3.890110031	4.528862201	4.533248039	4.431588478	4.924785161	5.466315242	4.612927553	4.76406704	4.043369186
CDKN2A	1.943891944	2.032056684	0.439623487	2.370349523	0.046700564	2.062021687	0.005094063	0.062242016	0.095327105	0.014755945	0.646573197	0.249110478	2.371495912	2.738261903	0.004833542	0.065796405	0.147137565	1.923189123	0.172087718	0.174016594	0.11639016	1.457190228	1.084219488	1.392645597	0.317719231	0.207840868	3.15171703	0.116313648	0.263135055	0.013568814	0.469595199	0.719488497	2.694557447	0.211950731	0.159671781	0.065885827	1.983177005	0.233189045	2.491469286	0.212620472	0.010636761	0.08389704	0.571727552	0.055534189	0.04222792	0.019886871	0.024435826	0.107983342	0.031385469
SPEG	0.497420302	0.378370254	0.18295572	0.722246291	0.072677037	2.042302318	0.03074433	0.161807531	1.545848482	0.154611747	0.288207157	0.23887618	0.20962427	0.255453125	1.269068205	0.713758326	0.69963471	2.059865271	0.881406032	0.924610743	2.452877617	0.082374683	0.223555456	1.62107389	0.248962463	1.17864547	0.439230573	0.478757708	0.100842083	0.2021548	0.627713197	0.022473149	1.122500711	1.65826382	0.621760252	0.18122411	0.921049214	1.021194804	0.102291621	0.699524288	1.182707905	0.527442655	0.265212294	0.134186811	0.241012426	0.107159846	0.196133675	0.09726639	1.139135473
SF3A1	4.585424458	5.048218292	4.770627674	4.061275981	4.295935175	4.205776272	4.525262089	4.630419162	4.017538369	3.894835504	4.691987465	4.366343203	4.986695984	5.092408355	4.467248451	4.724142617	4.297131283	4.272088301	4.14230099	3.940147717	4.200549875	4.35906531	4.508331312	4.376150834	4.305621108	4.451488571	4.499126944	4.473150118	4.969067149	4.851017201	4.490143614	4.76625719	4.088757051	5.080178211	4.272761199	4.454252494	4.70961266	3.814410567	5.181337602	4.468138196	4.554942335	4.534638749	4.4043705	4.598058031	4.54599125	4.77164602	4.30051985	4.87854885	4.448152095
TRAIP	0.950973805	2.719210929	2.708304316	1.876767152	1.020738105	1.212418957	2.290127218	1.292873022	1.221364293	0.901873739	2.727387834	1.936742726	2.463867934	1.941326929	1.242619499	2.193134108	1.812811189	1.473816473	1.101588043	1.463081795	0.691410013	2.304568901	1.704524771	1.984561316	1.199391015	1.442324109	2.489725346	2.617258925	1.65095665	2.661013396	1.826869933	2.356307782	2.425618099	1.126758816	1.043593116	1.412193071	1.030471242	1.343239544	2.955180547	0.818177696	1.625249166	1.570238423	1.122120013	0.755098021	1.194928853	2.199296698	1.374906708	2.163005898	2.050578962
DNAJA2	4.708435468	4.458285619	4.459268895	4.002494415	3.959837807	3.730555788	4.573157107	4.111987241	3.926475067	3.317557713	3.959182034	5.001411678	4.714651865	3.533932466	3.969607661	4.815986719	4.056634215	3.790821797	4.261120121	4.145448628	3.72701026	4.155156853	4.184964352	4.657556991	4.227109042	4.06226369	3.756338734	4.111168615	4.734360716	4.948473412	4.189337145	4.080199162	4.174610754	3.858817941	3.956453848	4.19842938	3.995581955	3.661122128	3.45013474	3.558069903	4.350229243	4.388151062	4.169930247	3.85260597	4.490491281	4.622486284	3.969695928	4.174685651	4.345217161
BCKDK	3.56208407	4.122352423	3.052088266	3.740956083	3.412056336	3.356981554	3.951296119	3.656185893	3.820594172	3.262930457	3.44011838	4.226033922	3.577565931	3.886157933	3.57367721	3.153051672	3.907042627	3.227521598	3.386593883	3.70320418	3.189359892	3.862890304	3.149966728	3.461118945	3.657765522	3.379615618	3.202301194	3.606266662	3.75513434	3.717222984	4.19656995	3.9209316	3.422180189	3.311764107	2.974553892	3.372302359	3.283001559	3.050576871	3.239598329	3.558284259	3.497075296	3.22467696	3.347307982	3.423614017	3.667778985	3.860138073	3.72075503	3.829841899	3.239041241
MAEA	0.963329978	1.252682704	1.410336502	1.197330792	1.44384066	1.266080931	1.577524198	1.403722346	1.370529103	1.007546794	1.395837334	1.862244075	1.035218746	1.244466759	1.673566165	0.86271711	1.394384582	0.892689909	1.245666718	1.125613959	0.974335351	1.305393175	1.427505656	1.250857489	1.088404162	1.083518986	1.302177766	3.164400645	1.529474938	1.037275577	1.425633291	0.935949242	1.227504043	1.121237955	0.90846514	1.3663125	1.065339355	1.053148674	1.469987151	1.558535357	1.405998399	1.150460649	1.347160052	1.591195754	1.829099039	0.988826551	1.316153755	1.524512668	1.558544034
APC2	0.010473271	0.299880724	0	0.002752116	0.002420929	0.005791814	0.05118129	0.004322648	0.003864512	0.002521537	0.003815404	0.010437935	0.015884007	0.012199601	0.022074212	0.013681023	0.01430595	0.007365902	0.01198886	0.00523554	0.008812591	0.015570658	0.010900444	0	0.002184297	0.00632617	0.015205313	0	0.01419007	0.009249279	0.048870323	0.004802054	0.006669579	0.011234943	0	0	0.018657853	0	0.012010218	0.00507557	0.010858808	0	0.013709406	0.003608187	0.004368373	0.006798678	0.002513842	0.022715587	0.06027227
PAK4	2.147094978	2.222665405	3.181323063	2.450411524	2.32086794	2.118015802	2.775437129	2.585815198	2.036473712	2.300517742	3.12065547	4.093495115	2.9577505	2.515097772	2.197752382	2.116936595	2.354158618	1.351543542	1.987571369	3.253960995	1.608852781	3.579473062	3.188896627	2.094504579	2.619560146	2.615356554	2.821039137	3.044002075	2.840199323	2.535294537	3.113418252	2.476532693	2.138752033	1.532139593	1.15799482	2.754156265	1.769675156	2.133110625	2.786469363	2.570055322	2.831076155	2.123093142	2.681752602	2.174793724	2.694601535	2.214228633	2.107719447	2.894059731	3.915485292
6-Mar	6.026534179	5.368214826	4.811505755	5.396168427	5.164491658	5.121765609	5.229000134	4.97294754	4.293806377	4.68292258	5.280668879	4.865374604	5.617676251	6.052771423	6.253102446	5.264956261	4.536556039	5.089119571	4.414203368	4.590328957	4.985975224	5.724920846	5.292566233	4.721581002	4.985997699	4.861924583	5.827952801	5.187688092	4.956642433	5.253536284	5.103469179	5.256945554	4.861439118	4.735359263	4.747023613	5.150625798	5.488031986	4.871904982	5.768262364	5.06908937	4.9165166	5.248048988	5.189807044	5.13163445	4.900492741	6.035266188	4.704974269	5.052994429	5.076650868
ADAR	5.592899328	6.298529672	5.541863941	5.85692175	5.5331361	5.921697874	5.434949322	5.552808461	5.592667891	5.380853631	5.391276012	5.372661347	5.769610832	5.484222973	5.604658464	6.331225264	5.993202174	5.719818921	5.944996736	6.233629921	4.82831178	6.241699638	5.151804606	5.802053711	5.841356371	5.673693245	5.643880829	5.877389133	5.827901181	5.584974898	5.282193688	5.378540285	6.190446777	5.826648029	5.543958128	6.19020877	6.270031761	5.355825162	6.296846231	5.575993048	5.678854217	5.963351239	5.748031176	5.728176338	5.761507008	5.545180605	5.047540669	5.383163824	5.202194595
CDKN2B	0.823288263	0.145289544	0.414227726	0.916285077	0.009871108	0.812656387	0.014129405	0.110676417	0.126146706	0.131390313	0.030902343	0.20894101	0.473480216	1.339883159	0.020066959	0.004675201	0.192300424	0.242564968	0.278822034	0.152463842	0.246668053	0.422327274	0.352723327	0.651260732	0.255898272	0.351019712	0.709516661	0.173458146	0.032027721	0.015719092	0.425171477	0.246433037	0.22190412	0.074868677	0.09302854	0.071470334	0.209987206	0.683773078	1.421320657	0.163576343	0.00740725	0.12373102	0.246692428	0.034054866	0.046921362	0.018453655	0.146576693	0.116094801	0.110432707
KATNB1	2.421719989	2.617410413	2.49146631	2.278805398	2.242140861	2.080128151	2.836302064	2.065531323	2.880416181	1.638087018	2.612760943	3.580278658	2.709889451	2.406388004	1.851040025	3.111185985	2.395674883	1.741494083	1.884602134	2.497367716	1.714328605	2.456150226	2.039212693	2.343118897	2.24011835	2.038021774	1.828776093	2.420541589	3.614540857	2.876394197	2.512715454	2.300316111	2.857705802	1.745757161	1.95975863	2.50613174	2.392819487	1.958556017	2.017782924	2.54408716	3.233618442	2.084523359	2.294987624	2.239816437	2.52912812	2.254952845	2.319840304	2.455956619	2.742944616
DLEU1	0.478266685	0.714754539	0.255366571	0.232809758	0.4072772	0.244235922	0.758415647	0.270714162	0.414485247	0.332884875	0.564227703	0.275673605	0.44976806	0.498067326	0.501721437	0.422819522	0.620705293	0.336102804	0.25937098	0.355574268	0.375730986	0.281989885	0.686747889	0.486889321	0.316410401	0.594291363	0.417722615	0.37435621	0.340989689	0.600402217	0.504089672	0.720307004	0.681788729	0.259211451	0.329272452	0.579795601	0.548243541	0.43001775	0.65191886	0.192320375	0.396032932	0.365776716	0.280511721	0.337353149	0.618984627	0.699856418	0.384911683	0.464587181	0.218514402
SNAPC5	2.93032913	3.404653209	2.792976653	2.720394763	2.592531198	2.8460145	2.522477447	3.097564195	2.6206472	2.91667779	2.663836365	2.958557256	3.256352258	2.694598203	2.777297854	3.479368555	2.514968262	2.834732664	2.709240004	2.174768103	2.708126498	3.204720594	3.022611462	2.944457097	2.670097723	2.532962463	3.419960694	3.286142189	2.42012459	3.032461533	2.749363286	3.146443579	3.008321536	2.668711537	2.758925558	2.736437189	3.093133549	2.365689952	3.406056707	2.966260419	2.660902881	3.320602497	3.193464724	3.161163402	3.276923305	3.196813213	2.581915863	2.872101185	2.305821125
CASC21	0	0	0	0	0	0	0	0	0	0	0	0	0	0	0	0.061469032	0	0	0	0	0	0	0	0	0	0	0	0	0	0	0	0	0	0	0	0	0	0	0	0	0	0	0	0	0	0	0	0	0.113783823
CASC19	0	0	0	0	0	0	0	0	0	0	0	0	0	0	0	0	0	0	0	0	0	0	0	0	0	0	0	0	0	0	0	0	0	0	0	0	0	0	0	0	0	0	0	0	0	0	0	0	0
ABALON	0	0	0	0.060607415	0	0.18343198	0	0	0.063782428	0.014107779	0	0.099473036	0.044176948	0	0.01381742	0	0	0.020593996	0	0	0	0.021819427	0	0.040313895	0	0.229962902	0	0.042778515	0	0	0	0.039971461	0.037072316	0.101911038	0	0	0.118103058	0	0.022407862	0.083237769	0	0	0	0	0	0	0.068992137	0.015987767	0
LOC103021295	0	0	0	0	0	0	0	0	0	0	0	0	0	0	0	0	0	0	0	0	0	0	0	0	0	0	0	0	0	0	0	0	0	0	0	0	0	0	0	0	0	0	0	0	0	0	0	0	0
LOC103021296	0	0	0	0	0	0	0	0	0	0	0	0	0	0	0	0	0	0	0	0	0	0	0	0	0	0.014109698	0	0	0	0.005178583	0	0	0	0	0	0	0	0	0	0	0	0	0	0	0	0	0	0	0
APBB3	1.983839072	2.440949986	1.778546726	1.990024776	2.38127079	2.802874915	1.603162767	2.512612131	2.110260009	2.041973311	2.54097136	2.420649843	2.390503715	2.633491484	2.657539517	1.996795023	2.193354538	2.109735485	2.217171935	2.212069175	2.470753006	1.896822006	1.240345921	2.551779982	2.141871248	2.460902383	2.510066914	1.999429342	2.114874945	2.373470473	2.089846541	1.58836116	2.156311931	2.543205692	1.953665876	2.176238944	2.385159973	2.252240783	2.178009608	3.893039378	2.041924598	1.848766641	2.376030155	2.402405868	2.519791307	2.073857479	1.713765301	1.964026548	1.72339181
ZNF267	3.170124346	2.722309214	2.913301494	2.872555021	2.591817529	3.437708871	2.617791666	2.834284971	2.592308417	2.362744744	2.627046389	3.1110213	2.488712572	2.569765656	2.417336029	2.437967932	2.88804774	3.288273811	3.480997461	3.634342	2.554043758	2.374860415	2.860555598	2.807658192	3.301062947	2.448106102	2.936085695	2.624196691	2.775252497	3.575125592	2.946138934	2.62714397	2.885064655	3.181415018	3.957877545	3.152808433	3.324212987	2.981822381	2.579463012	3.206349604	3.035050303	2.514125421	2.777370334	3.222839176	3.090710136	3.216010868	2.423720815	2.68558304	2.239684563
CCNO	0.241385506	0.387214266	0.47981751	0.15993009	0.372517327	0.59269926	0.027160613	0.965508893	0.265824733	0.399595842	0.290395368	0.844867272	0.608189911	0.387208911	0.194400433	0.356097946	0.253739707	0.118096602	0.121451167	0	0.090160444	0.265733475	0.262507745	0.479007454	0.107124804	1.066721595	0.18237289	0.508851104	0.286439654	0.319863914	0.719582079	0.265168208	0.270132626	0.208423835	0.006856134	0.43621609	0.110921065	0.344832142	0.756357977	0.260427324	0.192157676	0.208508392	0.41681444	0.767938037	0.667042468	0.495859608	0.19767008	0.366057523	0.240236837
SNHG22	0	0	0	0.018119913	0	0	0	0	0	0	0	0	0	0.053074277	0	0	0	0	0	0	0	0.012895124	0	0	0	0	0	0	0	0	0	0	0.014674927	0	0	0	0	0	0	0.065787676	0	0	0	0	0	0	0	0	0
BRWD1-IT2	0.107275272	0.358891598	0.20427757	0.057221144	0.214299442	0.227093122	0.080508415	0.19290403	0.040426303	0.078063843	0.153447782	0.106925163	0.233810334	0	0.101113238	0.1387444	0.244602005	0.01942827	0.031539469	0.230609091	0	0.1569981	0	0.075115456	0.194686892	0	0.153485004	0.117884082	0	0.140402403	0.241861115	0.145312367	0.198214195	0.039291704	0.040921268	0.022609029	0.096198811	0.122935765	0.305887217	0.103904075	0.189131603	0.23647336	0.094152234	0.03777639	0.214923169	0.070451072	0.127480553	0.144156956	0.067058154
LOC103091866	0.012828873	0.031095375	0.076911745	0.013445501	0.035211001	0.028181186	0	0.048702096	0.006311406	0.012322817	0	0.008536328	0.019448392	0.032995601	0.020059341	0.005606286	0.005863122	0.023941782	0.067279948	0.042242161	0	0.015905104	0.031838847	0.005935729	0.017755593	0.010326143	0.018618379	0.025049306	0	0.04479832	0.008102174	0.015639537	0.021690215	0	0.037919933	0.05179347	0.035374029	0.01966363	0.02604786	0.049023084	0.013300726	0.003599481	0.058825845	0	0.021295574	0	0	0.013966092	0.005285324
CDKN2C	1.362038695	1.34930548	1.360802444	1.119337274	1.882715367	1.965397311	1.77580331	1.244879179	1.485747813	1.146193689	1.345854362	1.53612431	2.397993544	1.724869913	2.436927831	1.88079881	1.240827018	1.85514512	2.011931676	1.198797652	1.993688229	1.612811104	0.95324868	2.146189194	1.942674086	1.591369277	1.99089925	1.634638867	1.333401995	1.273245902	2.420043535	1.253554629	2.272921926	1.312714298	1.706468543	1.62175836	2.663430467	1.150432156	4.218449348	1.411149595	1.988622138	1.415641973	1.001764307	1.648540188	2.610856578	1.432000751	0.912436084	1.945879013	1.960975889
LINC01276	0	0	0	0	0	0	0	0	0	0	0	0	0	0	0	0	0	0	0	0	0	0	0	0	0	0	0	0	0	0	0	0	0	0	0	0	0	0	0	0	0	0	0	0	0	0	0	0	0
DSCR3	2.557832121	2.552803753	2.834697865	2.090246805	2.36699402	2.241370983	2.904543914	3.101244882	2.452307928	2.151506043	2.428996165	2.795299026	2.934325607	2.085383229	1.760619252	2.106717489	2.290924278	2.284196095	2.386044591	2.659680002	2.049802515	2.008864822	2.195188242	2.384268271	2.261810433	2.112142126	2.778291466	2.483301796	2.128709448	2.502694532	2.373581849	2.558447696	3.018125211	2.433290685	2.473730445	1.81114795	2.463031467	2.138297587	3.219645116	2.281287032	3.169147076	2.536247541	2.446128515	1.498620836	2.339217875	2.788218539	2.689580195	2.545714968	2.265946551
TCIRG1	3.287858435	2.935783389	2.155250933	3.431286996	3.719032227	3.330823549	4.164457018	3.107458257	3.787950932	3.29766538	3.43719783	2.88391042	2.421621317	2.887785333	2.097661612	2.829080753	4.022412008	3.264408406	3.902581551	4.244250357	3.381588007	3.296686197	2.681809908	2.820534087	2.954912199	3.030061055	2.678278532	3.09895161	3.810085523	2.701585542	3.08083919	2.667047482	4.046535919	3.011980721	3.058558825	3.211688323	3.419339274	3.329207207	3.580432946	4.715994694	3.768142982	3.102181422	3.366557928	3.80252322	3.923648363	2.945486842	3.229925788	2.70821545	2.861982054
RTN3	2.905360187	2.916234674	1.977423241	2.701481614	2.374655169	2.610580264	1.750104175	2.208690796	2.67420769	2.260743551	3.045372697	2.543630673	2.948814551	2.52477444	1.741010882	2.918336137	1.980471404	2.239967066	2.485369879	2.151168226	2.238087552	3.150883855	2.265870902	2.212147224	2.3701969	1.875343076	2.398044601	2.412998958	2.762041147	2.831753852	1.853381334	2.17264954	2.521287596	2.003984252	2.25174552	2.110280866	2.546955819	1.825226416	3.808555215	1.929563347	2.307537069	2.96899198	2.100199434	1.836053663	2.664341786	2.782217636	2.475205803	2.541168893	2.773666418
LANCL1	1.955936798	2.997082073	2.247531702	1.942807786	2.465843229	2.0146664	2.918616525	2.681389185	2.148277047	2.097135613	1.920407467	2.074035129	2.895797329	2.059742284	2.746164217	1.994036925	2.796064651	1.974072148	2.314742422	1.899831711	2.271372499	1.930126465	2.039750875	2.548976027	2.272357213	1.973365548	2.463522428	2.468656169	2.002145751	3.376933449	2.726340768	2.476914109	2.117604955	2.171570552	2.282421098	2.602949177	2.12776517	1.57027885	1.699589188	1.956075101	2.600218747	2.435108898	2.587572949	2.650932784	1.926103692	2.888056582	2.142845355	2.006209405	1.94720945
PAUPAR	0	0	0	0	0	0	0	0	0	0	0	0	0	0	0	0	0	0.00719275	0	0	0	0	0	0	0	0	0	0	0	0	0	0	0	0	0	0	0	0	0	0	0	0	0	0	0	0	0	0	0
NMUR1	0.022593032	0.018397125	0.039343754	0	0.05492894	0.173523504	0.007504748	0.142750393	0.086756394	0.057168961	0.032730981	0.022517124	0	0.023400418	0.155503464	0.029475099	0.040940545	0.072788038	0.224928948	0.052073292	0.168492262	0.005641206	0.00630703	0.061724017	0.097642632	0.053917844	0.426842864	0.065468166	0.027201248	0	0.028433065	0.013826932	0.031828095	0.104699872	0.022456423	0.018517932	0.03571524	0.057161301	0	0.153125933	0.031144409	0.006354533	0.052097401	0.010397405	0.018831708	0.019550632	0.014461937	0.064660256	0.00932656
PCAT2	0	0	0	0	0	0	0	0	0	0	0	0	0	0	0	0	0	0	0	0	0	0	0	0	0	0	0	0	0	0	0	0	0	0	0	0	0	0	0	0	0	0	0	0	0	0	0	0	0
B3GALT5	0.971658622	0.01898324	0.393813187	0.032479601	1.428794692	0.666839866	0.343845726	0.935397703	0.291469447	0.163421999	0.574770097	0.090769813	1.734079347	0.012122812	0.120110751	0.108503981	0.103354617	0	0.035449044	0.046160663	0.017461278	0.377643217	0.106844293	0.021533769	0.468771158	0.055614034	0.066781217	0.484681678	0.78811572	0	0.558236284	0.042388013	0.01322473	0.432510973	0.226508349	0.819182647	0.183722374	0.536547577	0.137085181	0.144126129	0.28639775	0.374214736	1.337711141	0.911392832	0.469054093	0.172143379	0.272566664	0.469242733	0.710078203
LOC103171574	0	0	0	0	0	0	0	0	0	0	0	0	0	0	0	0	0	0	0	0	0	0	0	0	0	0	0	0	0	0	0	0	0	0	0.031597074	0	0	0	0	0	0	0	0	0	0	0	0	0	0
TNIP1	2.755775571	3.071314793	2.903690813	3.519736192	3.166686716	2.97629232	2.992560962	2.938208545	3.46576867	2.847803867	2.769613214	3.387671806	3.069105777	3.811293577	2.605349625	3.188940748	3.159342891	2.938159127	3.363158111	3.744177702	2.583178561	3.050961904	2.100698666	2.875424033	2.46257457	2.910863716	2.306305521	2.983685558	3.417465064	3.234753293	2.743815806	2.58628643	3.51200668	2.49673329	3.206042716	3.301748219	3.034664244	2.446007966	3.008536272	3.799064417	3.537265117	2.787227524	2.833654235	2.764693034	2.897255731	3.009937956	3.56883557	2.769937121	2.471092819
LAMC3	2.518628024	3.671018008	3.171168589	1.416411627	3.032065216	4.257701745	1.589015379	2.475865742	2.098816008	2.807832312	2.77227577	2.136596379	2.491141824	1.31255362	3.640579018	3.24164725	1.786036721	1.956637586	2.185034365	4.86400829	2.292926431	4.148515721	2.021218852	2.401882562	6.173617137	2.250177743	2.218237085	2.555922313	0.528376539	2.643833373	3.996456329	2.165022745	1.843742118	2.646166314	0.944405525	3.444935741	1.045717753	2.449832222	1.380276658	4.680414865	0.547784864	2.415577545	2.765198468	2.295701893	1.434833666	0.312163735	2.459022307	2.672836664	1.615119892
LOC103191607	0	0	0	0	0	0	0	0	0	0	0	0	0	0	0	0	0	0	0	0	0	0	0	0	0	0	0	0	0	0	0	0	0	0	0	0	0	0	0	0	0	0	0	0	0	0	0	0	0
CDKN2D	0.805677583	0.549525801	0.927559193	0.727308127	0.625434811	0.745870152	0.299769583	0.550508779	1.120126619	0.533551144	0.985836299	1.018989544	3.007675056	1.269085916	1.502667547	1.298186376	1.004517676	0.848913735	0.837085634	0.834438938	0.350468174	0.712961648	0.545469577	0.988994382	0.827971331	0.559082718	1.011763232	1.577060225	1.763579729	0.452090175	0.911783122	0.62167357	1.373417959	0.21149018	0.681006466	1.107102809	1.09701657	0.500249671	1.06210502	0.997429437	1.564662334	0.588915961	0.942054991	0.524351242	0.524969293	1.203966049	0.920096623	0.870223224	0.860948837
IKZF1	0.122087469	0.153173883	0.242244626	0.174395033	0.20140671	0.488834354	0.008060292	0.207267799	0.159676361	0.142045141	0.139034736	0.131460674	0.080562245	0.216531961	0.071529806	0.170161794	0.181819158	0.45000064	0.359284442	0.292256906	0.159934877	0.054002535	0.109079371	0.250107721	0.206972166	0.291763808	0.165078785	0.210245221	0.074549843	0.023647729	0.073295037	0.019917014	0.111398214	0.437504809	0.420176427	0.085034898	0.755197778	0.290487962	0.173857337	0.612584681	0.139418625	0.179863665	0.117925598	0.039391415	0.104705447	0.171735125	0.096709624	0.074626445	0.061491644
CRISP3	1.249894633	0	0	0.012067988	0.437906789	0.474378468	2.870852777	2.298838161	0.082700988	0.352805016	0.342487984	0.02286034	0.791218356	0.13700572	0.07416985	0.029923276	0.205942114	0	0	0	0	3.93855414	0.443962072	0.507562596	6.133987116	0.081336625	1.152847441	0.591421179	1.176964524	0.13623045	5.800449524	0.102101708	0.019473701	0.016445065	0.162806791	0.274851647	0.168730117	3.886414387	0.052103314	0.439988777	0.081562928	3.507663025	0.520076537	0.077353295	1.133550827	0.087245476	0.075470448	0.793313396	0.87164102
SMYD5	2.45799934	2.884386429	2.96899276	2.566996949	2.506714864	2.640445771	3.03254563	2.340518	2.373140687	2.377042586	2.959794455	2.38489563	2.375938161	3.181739496	2.77132372	3.253311498	2.655250371	2.475277593	2.430077372	2.615589115	2.021792352	2.946661082	2.40922715	2.562383895	2.277139845	2.36377	2.190642996	2.800660127	3.129944623	2.881281156	3.733303362	2.546463252	2.22829529	2.16096241	1.756538494	2.401650103	1.933271074	2.012930536	2.682776392	2.306277193	2.995722486	2.248948926	2.688581712	2.510253188	2.604397074	2.875646651	2.425125134	3.110010165	2.346514936
KLHL41	0.279015193	0.776715946	0.62277255	0.221173442	0.819721164	2.050114451	0.375937687	0.827497657	0.629413828	0.916827907	0.257385843	0.088149182	0.282305112	0.515839293	1.018404758	0.331542391	0.282350094	2.207831934	0.387060949	0.287851613	2.263417354	0.568077201	0.275704907	1.371119817	0.479660683	0.485820967	0.389873924	0.354930046	1.031031585	1.003268726	0.780314934	0.333843248	0.625538292	1.870613573	0.800936337	0.583067063	0.460985712	1.379987911	0.446445663	0.529485242	0.727316167	1.066280416	0.659859011	0.542300838	1.109541482	0.442154418	0.364590697	0.436013757	1.050728035
RRAGB	1.467563167	1.76576751	1.309475995	0.968020257	1.973159023	1.695174107	1.533864133	2.063838916	1.023530386	1.219915538	1.680871679	2.005083641	2.49983935	0.730306501	1.833313614	1.236779571	1.079007998	1.425627928	1.691448083	1.751099621	1.804879303	1.659378104	1.336732074	1.762610521	1.79736849	1.425371518	1.45490151	1.622358024	1.157147666	1.496834228	1.675581419	1.837981739	1.243806369	1.620907765	1.454981975	1.573121476	1.181042152	1.42883716	1.431503716	1.670288001	1.534636298	1.678928645	2.694984255	2.117758862	1.709793331	1.322401426	1.0829999	1.463230387	2.119969703
SIRPB1	0.867520276	0.530745786	0.208773854	0.373805758	0.539796758	0.305854156	0.034589384	0.705180575	0.563724542	0.614280067	0.208466489	0.436255764	0.113990936	0.356475038	0.102877621	0.532533053	1.206326326	0.766002355	1.022470042	0.93572761	0.495953788	0.309040307	0.293133647	0.540936427	0.643976946	0.424286215	0.121749763	0.419271966	0.821049915	0.084439103	0.259896034	0.093840901	0.391053723	0.670530097	0.935334311	0.223617495	0.828971672	0.366240556	0.303968772	1.199255999	0.120132909	1.110215139	0.191330824	0.152615176	0.178758678	0.388508355	0.391851534	0.166159631	0.184700234
AKR1A1	4.775420183	5.767115641	5.577145077	4.749437513	5.244458627	5.277551081	5.986441523	5.227181143	4.979573721	5.158737774	5.908751964	5.782745244	5.802409616	4.699538162	4.978463926	5.023661844	5.288259123	4.875662164	4.881401081	5.276863547	4.776157424	5.772799653	5.343961888	5.294475388	5.169290146	5.311490891	4.869864873	5.454901428	6.110599977	4.689098532	6.009625593	5.442179776	4.854909586	4.759909727	5.330769512	4.771702521	5.062769976	5.243435222	5.829964057	5.156369927	5.899383925	5.312207439	5.142933971	4.598245746	5.416025296	5.322751014	5.489204096	5.440028191	6.194845617
EMC8	2.539353898	2.290992762	1.860497796	2.318892562	1.933809793	1.765293792	2.692291078	2.117617019	2.721427639	1.581885399	2.19341549	2.58995686	2.500165704	2.036791719	2.158721241	3.102377285	2.077639471	1.625375371	1.836787616	2.360989611	1.52185029	2.379491507	1.999048742	2.456348516	2.003325501	1.935952979	3.198853052	2.401824618	2.90682727	2.624146272	2.188780171	1.969530758	3.033915254	1.479678512	1.619292282	1.913459111	1.819758794	1.928650673	2.093733177	1.933033085	2.457833998	2.305028754	2.333623191	1.958732008	2.241483183	2.190681372	2.156337855	2.132416824	2.013577143
TMEM5	1.361609839	1.982158597	1.57240319	1.53071995	2.027188414	1.463627786	1.338835999	1.549215849	1.33414437	1.579454761	1.209984694	2.224212348	1.537385693	2.037941421	1.976689439	1.470954962	1.349115146	1.46438275	2.668481665	1.050424228	1.565915879	1.516828272	1.887537117	1.59399045	1.646909209	1.540905778	1.43503748	1.472895036	1.699928897	2.233593515	1.171195409	2.001519032	1.979213479	1.58622692	1.468238716	1.642922526	1.604082638	2.146860947	1.375221217	1.264101922	1.981623071	1.360902436	1.755091346	2.084096203	2.194575115	1.799856763	1.664890775	1.940915811	1.269816559
CDKN3	2.603001766	3.137842066	2.572149249	3.550252526	2.071254675	1.244178365	3.021144366	1.627770986	1.777451386	1.369397873	2.564042024	1.658184632	2.481454599	4.054108371	3.791499925	2.989733395	3.318104871	3.550131468	2.490815088	2.472928699	1.006974732	2.597179867	2.96484432	2.08916376	2.310150745	2.046798743	4.43602126	3.249968749	1.724987023	3.643908355	1.995077543	2.978577059	3.722207048	1.98602741	2.21535029	3.02681842	3.112175924	2.233079048	4.059377768	1.137019036	3.264541619	2.421333938	1.494987829	1.12012938	2.57413034	2.687909976	2.311436683	3.046097012	1.057435579
CNPY2	5.066825186	4.760359197	4.918097834	4.840380603	4.521237111	4.232862152	4.141284594	4.558101997	4.714943981	4.712642059	5.059730212	4.530450067	4.835468232	4.37583572	4.44353497	4.371758453	4.48738217	4.18439547	4.333013102	4.631953053	4.044906165	5.084545898	5.248884626	4.630615939	4.741237081	4.324653624	5.300264678	5.426627814	5.223064596	4.929621923	4.906558243	3.949902702	4.699003797	4.46599816	4.431824497	4.708520691	4.058246461	4.923182728	4.754970945	4.409688386	4.209068178	4.711322449	4.595203962	4.759284252	4.613897184	5.043321607	4.71259053	5.031942193	5.233188191
B3GNT3	3.126211678	0.210587488	3.225124254	1.300625121	2.760325138	2.818661855	3.642605743	2.58078817	3.007528632	2.414491247	2.871329828	3.568734676	3.066074519	0.439353793	0.09400527	0.939184709	1.593130981	1.053997352	2.89137506	0.228308882	2.227837168	3.586590515	3.098461623	2.45434566	2.33609316	2.932102535	1.767554305	3.24413171	3.680595144	3.048518018	3.139674259	3.143367081	3.08487649	0.871516629	0.787213008	3.415962969	0.828538199	2.024541731	2.39209059	1.67911746	2.935685695	2.452802877	3.622926996	3.24391778	3.097967171	2.415434839	2.569237019	3.060768396	3.545712595
LOC103312105	0	0	0	0	0	0	0	0	0	0	0	0	0	0	0	0	0	0	0	0	0	0	0	0	0	0	0	0	0	0	0	0	0	0	0	0	0	0	0	0	0	0	0	0	0	0	0	0	0
CLEC4M	0.029537016	0.003304939	0	0	0.004994042	0.08152919	0	0.004462276	0.027696614	2.291948395	0.050382594	0.005397238	0.056585338	0.004209744	0.005094013	0.128880651	0.007402097	0.001904654	0.003103731	0.106938942	0.021137311	0.01006571	0	0	0.044441807	0.178321024	0.003939676	0	0.019496231	0	0.010226784	0.009897308	0.031851808	0.030720426	0.055539964	0	0.022442183	0	0	0.066672408	0.008414713	0.006812475	0.014150758	0	0.046660802	0.091979631	0.175848955	0	0.003340351
TLR6	1.197121113	0.966073333	0.608069497	1.275846546	0.975818672	1.46598969	0.164907171	1.003260992	1.797592458	1.043845543	0.939280924	0.582184427	0.678205372	1.053620711	1.047236276	1.575733356	1.993635466	1.930023614	2.007070912	1.955713239	1.254398213	0.498125989	0.884417297	1.215505691	0.839318887	1.292213587	0.930521016	1.112189243	1.118421851	0.184711558	0.647187705	0.235131297	3.126698084	1.569990999	2.264000816	0.552453998	2.106850398	1.659162741	1.218359192	2.057696702	1.35979156	1.428219698	0.589900661	0.301368997	1.251711955	0.971524027	1.04294016	0.392467878	0.525273915
HOTS	0	0	0	0	0	0	0	0	0	0	0	0	0	0	0	0	0	0	0	0	0	0	0	0	0	0	0	0	0	0	0	0	0	0	0	0	0	0	0	0	0	0	0	0	0	0	0	0	0
LINCR-0002	0	0	0	0.024701205	0	0	0	0	0	0	0	0	0	0	0.022181288	0	0	0	0	0	0	0	0.039049487	0	0	0	0.034153521	0	0	0	0	0	0.020013629	0	0	0	0	0	0	0	0	0	0	0	0	0	0	0	0.029003795
BGLT3	0	0	0	0	0	0	0	0	0	0	0	0	0	0	0	0	0	0	0	0	0	0	0	0	0	0	0	0	0	0	0	0	0	0	0	0	0	0	0	0	0	0	0	0	0	0	0	0	0
LINC01391	0	0	0	0	0	0	0	0	0	0	0	0	0	0	0	0	0	0.005567455	0	0	0	0	0	0	0	0	0	0	0	0	0	0	0	0	0	0	0	0	0	0	0	0	0	0	0	0	0	0	0
LOC103344931	0.039241923	0.008063773	0	0.041110164	0.012174803	0	0.032493528	0.005450913	0	0.012678981	0.038049988	0.006592547	0.020009081	0.010266795	0.012417902	0	0.009040025	0.023103738	0.007573602	0.013173002	0.029434108	0.019614907	0.011000397	0	0.016451383	0.047207291	0.019155297	0.028959157	0	0.005840911	0	0.006055187	0.016768552	0.018847384	0	0.016188419	0.007875082	0	0.020144305	0.012771577	0.040671672	0.038424029	0.034341856	0	0.03274015	0	0.006334057	0.021500956	0.040297414
PGM5P4-AS1	0	0	0	0	0	0	0	0	0	0	0	0	0	0	0	0	0	0	0	0	0	0	0	0	0	0	0	0	0	0	0	0	0	0	0	0	0	0	0	0	0	0	0	0	0	0	0	0	0
MRVI1	2.610357416	1.709799985	2.222183609	1.668567055	1.679292713	3.125907666	0.881923528	1.511870747	3.279520568	1.454588614	1.943936952	2.106414803	1.26712447	1.46626524	0.452003938	1.729364644	1.458343082	3.6885482	1.873587287	2.431212996	3.98930757	1.92620778	2.076052509	3.89028001	3.535253002	3.34505145	2.072029498	2.230703031	1.139452409	1.088012179	2.524989897	1.467962876	2.112352699	3.798845159	3.039215007	1.85905579	2.975413828	2.530160391	2.164502028	2.805258593	0.240247864	3.199131551	1.932143273	1.403668972	1.272322401	1.289232561	1.402217567	2.064896092	2.628213508
LINC01410	0	0	0.025428881	0.010199593	0.0443267	0	0	0	0	0	0	0	0	0	0	0	0	0.020434073	0.022194563	0.009711695	0	0	0	0	0	0	0.014129779	0	0	0.025629291	0	0	0.00825612	0	0	0.007969674	0	0	0	0	0.010089646	0	0	0	0.008105218	0	0	0	0.011986705
LOC103352541	0	0	0	0	0	0	0	0	0	0	0	0	0	0	0	0	0	0	0	0	0	0	0	0	0	0	0	0	0	0	0	0	0	0	0	0	0	0	0	0	0	0	0	0	0	0	0	0	0
LINC01419	0.018351983	0.022351835	0	0	0	0	0	0	0	0	0	0	0	0.18810007	0.084339632	0	0	0.05099014	0	0	0	0.02724793	0	0	0	0	0	0	0.216729505	0	0	0	0	0	0	0	0	0	0	0	0.019025642	0	0	0	0	0	0	0	0
PCGF3	1.830195421	1.387157862	2.465557365	1.540430744	2.031146303	1.8549349	1.681922376	1.993051261	1.243806371	1.804581575	2.897815173	2.045350547	1.680379853	1.349915929	2.680550931	0.98272339	1.838791477	1.361920822	2.499594785	1.584717879	1.865861637	1.783248408	2.059782581	1.646661521	2.146195678	1.591036964	1.466341391	1.43894813	2.110934542	1.404225548	2.084158435	1.39702544	1.946336856	1.647000422	1.613847426	3.129399496	1.457121109	1.529658278	2.139504317	2.2098025	2.037446031	1.870796426	2.198881099	3.228364449	2.964240964	2.0870351	1.599898842	2.207886435	2.51193565
TFG	4.992176221	4.944416468	5.170531786	5.201057766	4.163995111	4.354487185	4.585638322	4.32770066	4.3869905	4.221600217	5.065459857	4.76721753	5.016630423	5.171126228	4.679302132	5.1624344	4.753565495	4.631067258	4.486655889	4.826780656	3.977584381	5.713132039	4.845025708	4.192960224	4.662779773	4.105047185	4.656346194	4.761816473	5.556708905	4.83103642	4.424728945	5.275407956	4.924727162	4.214618758	4.633790085	4.682131712	4.533373425	4.430260328	5.028332013	4.217717901	5.332320471	4.858464651	4.208920849	4.130894864	4.785296195	4.50953399	4.813802161	4.371224035	4.846345253
PKDREJ	0.039786801	0.172632764	0.009603403	0.015296275	0.07253616	0.016107897	0.021649363	0.038745224	0.010760557	0.031355113	0.021170617	0.014546025	0.10735285	0.050401682	0.020548169	0.115174803	0.024864676	0.023003797	0.120804758	0.010938117	0.079982361	0.029731825	0.027227189	0.035117083	0.024200909	0	0.005323208	0.037268078	0.013206583	0.01609662	0	0.029895376	0.024666211	0.056589767	0.016309828	0.044335615	0.109316653	0.055272431	0	0.014122144	0.148052496	0.027430771	0.012759086	0.139267173	0.094523841	0	0.007005522	0.003988467	0.009013407
CCL26	0.407121028	0.412916606	0	0.318278729	0.070530636	0.443625429	0.050900608	0.103798949	0.56570754	0.04933971	0	0.10058391	0.114456951	0.357817556	0.184327147	4.003726783	0.881536207	0.356096187	0.195620542	0.124834345	0.217203217	0.094157048	0.144811984	0.322874437	0.221246288	0.232418445	1.573143012	0.512188961	0.135261264	0	0.095620097	0.023719973	0.280994947	0.271799683	0.249784259	0	0.175607318	0.152269974	0.077816664	0.541617456	0.17820748	0.105662349	0.361587771	0	0.021590509	0.484669731	0.410891431	0.028182399	0.123420577
TRDN	0.015317415	0.014017687	0	0.00201642	0	0	0	0.034466616	0.008478603	0.001847439	0	0	0.026085952	0.315758057	0.146217044	0	0.002630384	0.002702102	0	0	0.189826031	0	0.012766923	0.002662995	0.004795601	0	0.011153458	0	0.051303923	0.108001752	0.007263757	0.001760591	0.175017175	0.013704109	0.078194317	0	0.002290763	0	0	0.065527661	0.163970773	0.001614144	0	0	0	0.041817786	0	0	0.002370903
TRIM22	3.866225172	3.820673692	3.657974475	5.170765063	5.465343031	5.066301121	1.149773377	5.19359977	4.471765207	3.735721959	3.242894778	4.111104159	2.477058459	4.337447041	3.222246552	4.367383386	6.414053337	6.283858528	5.517625841	5.462810781	4.82480198	2.551519459	3.952417288	4.866755832	4.74248784	4.730480542	4.312008507	3.742956151	4.128731065	2.161596896	3.666186505	2.885703849	4.405504118	5.102030293	5.559960413	3.549436128	6.182429166	5.901912438	4.17495528	5.562804999	5.10091151	4.922601649	3.99969384	4.752340555	4.360616208	3.722937281	4.119736285	2.6253141	3.410112952
ABCA7	1.209980837	1.927695014	0.951597111	1.061376244	1.934521237	1.953233712	1.377619445	1.311905465	1.232824358	1.40607078	1.906989825	0.868107403	1.382734863	2.112918454	0.495669788	1.325015644	1.745040364	1.455909224	1.648144818	0.99764783	0.954554077	1.341255423	1.096486597	1.622203134	1.207634819	1.731692649	2.41095161	1.411266794	2.040219321	1.298353189	1.713174892	0.478999018	1.803446268	1.363005011	1.16810021	1.802469678	2.024907463	1.472531845	1.526994704	3.111908045	2.276276046	1.337349786	1.715860315	1.708879996	2.279184458	0.969728013	0.920511588	1.119174873	1.569751958
ABCA10	1.837653148	0.4033754	1.256946793	0.203556892	2.657328721	2.364600833	2.36186961	2.771742652	0.83106404	1.998237522	1.067293698	1.178146376	0.989914188	0.77178648	2.154118596	0.411220362	0.767672266	1.42513194	1.742439134	0.251327099	2.897016663	1.066789372	1.760031981	2.422536051	2.507672765	1.916556809	1.145394218	2.218693366	1.63103923	1.325864897	2.12712404	1.262412957	0.487112098	1.699775072	1.383739305	2.73309488	1.074687573	0.7284232	1.152720572	2.639419194	1.16184173	1.800119836	2.344494877	2.431135205	2.997165093	1.362469783	1.548861396	2.071139246	1.866468495
ABCA9	2.779600012	0.696982704	0.715667725	0.441771041	3.972889772	3.056203246	1.271137604	2.496256224	1.602379289	2.764948695	1.5451724	1.793990507	0.955221675	0.419717114	1.12387944	0.842572737	0.290298818	2.737418007	2.295462405	0.320155686	3.372178323	0.79341391	1.119260585	3.053016966	2.069329962	1.814498236	2.45925564	3.424862178	1.297182601	0.702542216	1.547104526	0.348720411	1.562577323	2.319797305	2.224862303	1.135343796	1.990366942	0.850629031	1.09704971	3.445880644	1.705976305	2.377120642	1.760710984	3.501353739	3.605122024	1.525187537	1.98082703	1.67082173	2.030638683
MIR3670-3	0	0	0	0	0	0	0	0	0	0	0	0	0	0	0	0	0	0	0	0	0	0	0	0	0	0	0	0	0	0	0	0	0	0	0	0	0	0	0	0	0	0	0	0	0	0	0	0	0
MIR6724-2	0	0	0	0	0	0	0	0	0	0	0	0	0	0	0	0	0	0	0	0	0	0	0	0	0	0	0	0	0	0	0	0	0	0	0	0	0	0	0	0	0	0	0	0	0	0	0	0	0
MIR3687-2	0	0	0	0	0	0	0	0	0	0	0	0	0	0	0	0	0	0	0	0	0	0	0	0	0	0	0	0	0	0	0	0	0	0	0	0	0	0	0	0	0	0	0	0	0	0	0	0	0
MIR3179-4	0	0	0	0	0	0	0	0	0	0	0	0	0	0	0	0	0	0	0	0	0	0	0	0	0	0	0	0	0	0	0	0	0	0	0	0	0	0	0	0	0	0	0	0	0	0	0	0	0
MIR9500	0	0	0	0	0	0	0	0	0	0	0	0	0	0	0	0	0	0	0	0	0	0	0	0	0	0	0	0	0	0	0	0	0	0	0	0	0	0	0	0	0	0	0	0	0	0	0	0	0
MIR3648-2	0	0	0	0	0	0	0	0	0	0	0	0	0	0	0	0	0	0	0	0	0	0	0	0	0	0	0	0	0	0	0	0	0	0	0	0	0	0	0	0	0	0	0	0	0	0	0	0	0
MIR941-5	0	0	0	0	0	0	0	0	0	0	0	0	0	0	0	0	0	0	0	0	0	0	0	0	0	0	0	0	0	0	0	0	0	0	0	0	0	0	0	0	0	0	0	0	0	0	0	0	0
MIR6724-4	0	0	0	0	0	0	0	0	0	0	0	0	0	0	0	0	0	0	0	0	0	0	0	0	0	0	0	0	0	0	0	0	0	0	0	0	0	0	0	0	0	0	0	0	0	0	0	0	0
MIR1244-4	0	0	0	0	0	0	0	0	0	0	0	0	0	0	0	0	0	0	0	0	0	0	0	0	0	0	0	0	0	0	0	0	0	0	0	0	0	0	0	0	0	0	0	0	0	0	0	0	0
MIR548BB	0	0	0	0	0	0	0	0	0	0	0	0	0	0	0	0	0	0	0	0	0	0	0	0	0	0	0	0	0	0	0	0	0	0	0	0	0	0	0	0	0	0	0	0	0	0	0	0	0
MIR8069-2	0	0	0	0	0	0	0	0	0	0	0	0	0	0	0	0	0	0	0	0	0	0	0	0	0	0	0	0	0	0	0	0	0	0	0	0	0	0	0	0	0	0	0	0	0	0	0	0	0
MIR8485	0	0	0	0	0	0	0	0	0	0	0	0	0	0	0	0	0	0	0	0	0	0	0	0	0	0	0	0	0	0	0	0	0	0	0	0	0	0	0	0	0	0	0	0	0	0	0	0	0
MIR6859-4	0	0	0	0	0	0	0	0	0	0	0	0	0	0	0	0	0	0	0	0	0	0	0	0	0	0	0	0	0	0	0	0	0	0	0	0	0	0	0	0	0	0	0	0	0	0	0	0	0
MIR6724-3	0	0	0	0	0	0	0	0	0	0	0	0	0	0	0	0	0	0	0	0	0	0	0	0	0	0	0	0	0	0	0	0	0	0	0	0	0	0	0	0	0	0	0	0	0	0	0	0	0
MIR3670-4	0	0	0	0	0	0	0	0	0	0	0	0	0	0	0	0	0	0	0	0	0	0	0	0	0	0	0	0	0	0	0	0	0	0	0	0	0	0	0	0	0	0	0	0	0	0	0	0	0
MIR5701-3	0	0	0	0	0	0	0	0	0	0	0	0	0	0	0	0	0	0	0	0	0	0	0	0	0	0	0	0	0	0	0	0	0	0	0	0	0	0	0	0	0	0	0	0	0	0	0	0	0
ABCA8	2.137088816	0.750435064	0.271689471	0.269912275	1.4622829	3.160170002	0.376501998	2.955666386	1.497305971	3.22408844	0.350111787	0.814433305	0.682372555	0.821101697	3.984958083	0.782061547	0.836112086	1.904855222	1.192594366	0.187914071	2.840281987	1.772392255	1.787864853	2.824354226	4.002303093	1.763007034	1.917101848	1.631624831	0.141236737	0.84007069	2.728462767	0.928365141	0.256306319	2.295705832	1.965979343	1.507668435	2.449708251	0.179444895	0.619119591	2.433122606	0.010934215	1.675608497	1.091736609	0.789720523	2.478413977	0.988849791	1.386198941	2.404563459	0.826418905
WARS2	1.898764857	1.648661106	1.823539703	1.630671299	1.576430395	1.508015297	1.879729096	1.753323771	1.210768672	1.284268825	2.079381385	1.333210874	1.442283507	1.516286413	1.647412145	0.963661234	1.392265761	1.159177611	1.429494065	1.067509182	1.432614667	2.378515785	1.430945937	1.536358617	1.473470354	1.687341368	1.834402456	1.291957441	1.505957391	1.663891496	1.569452331	1.718373311	1.696745604	1.228489097	1.252488839	1.546970321	1.18051577	1.353826588	2.047442265	1.300984612	1.62343022	1.254480013	1.826742183	1.87588237	1.712556419	2.00754954	1.500168278	1.656733248	1.425613203
CASC23	0	0	0	0	0	0	0	0	0	0	0	0	0	0	0	0	0	0	0	0	0	0	0	0	0	0	0	0	0	0	0	0	0	0	0	0	0	0	0	0	0	0	0	0	0	0	0	0	0
CDO1	0.602483662	0.779015192	0.177933284	0.109103517	0.040948698	0.351437684	0.017752698	0.512933599	0.392501282	3.187237493	0.013039246	0.026688628	0.905341133	0.013933639	0.114005683	0.10232256	0.012270581	0.50263422	0.237330656	0.292030183	1.207528958	0.013356186	0.065991713	0.905663725	0.234651723	0.707352253	0.540096991	0.756007542	0.421029368	0.220803338	0.278137504	0.032610987	0.158985071	0.858408176	0.878079088	0	0.764821795	0.144753816	0.027305729	0.420428524	0.045971788	0.204080814	0.218687464	0.095833979	0.122174086	0.265958699	1.428740097	0.048244449	0.096645948
NPM3	3.311130069	4.225725337	2.295257677	2.754643554	2.377584986	1.63618493	4.327851059	2.045200362	2.410267011	2.13433866	2.916976044	0.964567039	2.420071227	3.573273164	2.637033086	3.030629843	3.08761236	2.064214984	2.063023093	3.204842051	1.813278477	2.223561423	2.362215617	2.347398024	1.555447012	2.146748046	2.246501814	3.021163918	3.950277729	2.048206694	2.490504513	2.187767525	2.330275597	2.30416866	2.397807749	2.30017793	1.917091115	1.489514137	2.558531839	2.077896988	3.044784543	2.618604028	3.14346118	2.211731447	2.44246591	2.634767704	2.971780416	3.061914568	2.135485693
NPM2	0.172685795	0.065607016	0.031779503	0.273610369	0.434799872	0.013441528	0	0.390362401	0.078846789	0.672928319	0.289049219	0.611661636	1.185978689	0.275933644	0.408043719	0.208141703	0.266522272	0.095570841	0.171481602	0.139493108	0.239513884	0.779448434	0.163507897	0.219509942	0.416782575	0.419493376	0.135690424	0.349669603	0.419364503	0.215227763	0.803738492	0.12842363	0.03078068	0.101336918	0.25044027	0.029720744	0.125475277	0.817140064	0.559090845	0.616412388	0.255059379	0.828034888	0.422952989	0.159034726	0.225714311	0.062075198	0.134083841	0.139538788	0.248652744
LOC103611081	0	0	0	0	0	0	0	0	0	0	0	0	0	0	0	0	0	0	0	0	0	0	0	0	0	0	0	0	0	0	0	0	0	0	0	0	0	0	0	0	0	0	0	0	0	0	0	0	0
TGFB2-OT1	0	0	0	0	0	0	0	0	0	0	0	0	0	0	0	0	0	0	0	0	0	0	0	0	0	0	0	0	0	0	0	0	0	0	0	0	0	0	0	0	0	0	0	0	0	0	0	0	0
HMG20B	3.440786678	5.38371451	4.607831737	3.771291025	4.235740699	4.392861986	4.505584244	4.033034102	3.714606121	3.480877016	4.76172411	4.060167687	4.488185331	4.99935323	3.278858182	4.516959201	4.553344084	3.820386926	4.398536797	4.436896443	3.899298299	4.20105288	3.777587626	4.581708706	4.279955253	4.427828179	3.709762368	3.752115049	4.524392406	4.021077339	5.23798246	3.764388583	4.621788947	3.816053499	3.659634264	4.063125933	3.835858978	3.570301983	3.900618559	4.37277706	4.771339652	3.714722454	4.265700968	4.382473845	4.520384567	4.033979267	4.083035218	4.543327059	4.658833586
LLPH-AS1	0	0	0	0	0	0	0	0	0	0	0.064109076	0	0	0	0.041797732	0	0	0	0	0.044312138	0	0	0	0	0	0	0	0	0	0.077489856	0	0	0	0	0	0	0	0	0	0	0	0	0	0	0	0	0	0.140276104	0
LINC00456	0	0	0	0	0	0	0	0	0	0	0	0	0	0	0	0	0	0	0	0	0	0	0	0	0	0	0	0	0	0	0	0	0	0	0	0	0	0	0	0	0	0	0	0	0	0	0	0	0
RNU6-2	0	0	0	0	0	0	0	0	0	0	0	0	0	0	0	0	0	0	0	0	0	0	0	0	0	0	0	0	0	0	0	0	0	0	0	0	0	0	0	0	0	0	0	0	0	0	0	0	0
HMG20A	1.977974894	2.432540258	2.29861855	2.042707739	2.285113659	2.057944327	2.545585087	2.555572648	1.764274063	2.221905883	2.349771959	1.969799063	2.538944215	1.955667798	2.470958832	1.736480668	1.864724482	1.998898499	1.994438925	1.801077028	2.036320761	1.969173229	2.262799937	2.154195629	2.100843945	2.146223273	2.590154366	2.207304403	1.806368649	2.232076446	2.134914244	2.327520808	1.563802574	2.151213162	1.872820768	2.522283089	2.256239898	1.683702024	2.18291651	2.146241217	2.202832113	2.480320425	2.497804906	2.371128141	2.254918085	2.050308982	1.784668379	2.412238984	2.122847062
KLF2	1.255990883	0.99285501	2.187414414	0.799095513	1.556699543	3.608659991	0.203664569	2.705748433	2.993635321	1.208338915	0.91796938	0.963301302	3.968944214	1.017133854	0.685812335	1.848087881	1.152515353	2.100894725	1.180561722	1.807745325	2.584917726	1.645698251	0.802912786	3.047225752	3.698127147	3.325764907	2.194035009	1.294803729	1.159847281	0.65189153	1.8316019	0.450067013	0.983835207	3.179946586	2.546258164	0.85510141	3.690521476	1.805100904	1.043995151	3.330585535	0.771974135	1.101047725	1.403044066	0.930385855	1.13412052	1.319056168	2.702316893	1.37943725	1.875246343
MICU1	3.31039178	3.102067699	2.480958999	2.560994939	2.794925357	2.56621396	2.881323279	3.085051092	2.553380108	2.596237132	2.947029771	2.799061849	3.207883215	2.387167586	2.788671971	2.729934937	2.480067347	3.115071002	2.644083934	2.878200914	2.999992398	2.393462109	2.783544079	3.299468382	2.705084997	3.041913321	2.833288731	1.71894604	2.53658621	2.387141011	2.238538755	2.229641347	2.874018868	2.792982955	3.001954758	2.495364201	2.548647138	2.700177402	2.908409628	2.743664515	2.691275462	3.028821226	3.086841337	2.42050298	2.439267842	2.805657603	2.628418013	2.895069434	2.62038574
CACNG3	0	0	0	0	0	0	0	0	0	0	0	0	0	0	0	0	0	0	0	0	0	0	0	0	0.013812788	0	0	0	0	0	0	0	0	0	0	0	0	0	0	0	0	0	0	0	0	0.007193419	0	0	0
LINC01046	0	0	0	0	0	0	0	0	0	0	0	0	0	0	0	0	0	0	0	0	0	0	0	0	0	0	0	0	0	0	0	0	0	0	0	0	0	0	0	0	0	0	0	0	0	0	0	0	0
LINC01288	0	0	0	0	0	0	0	0	0	0	0	0	0	0	0	0	0	0	0	0	0	0	0	0	0	0	0	0	0	0	0	0	0	0	0	0	0	0	0	0	0	0	0	0	0	0	0	0	0
LINC01050	0	0	0	0	0	0	0	0	0	0	0	0	0	0	0	0	0	0	0	0	0	0	0	0	0	0	0	0.05336043	0	0	0	0	0	0	0.054079819	0	0	0	0	0	0	0	0	0	0	0	0	0	0
ADAMTS19-AS1	0.13631266	0	0.090973072	0	0	0	0	0	0	0.033922218	0	0.103084849	0.293785411	0	0.128555702	0	0	0.049363856	0	0	0.078001213	0	0.029459772	0	0.114272656	0	0.324437968	0	0.06324154	0.232598103	0.129243452	0.032344304	0	0	0	0.057349212	0.041951477	0.053891948	0.29559318	0	0.072279997	0.05876145	0.061134104	0.184254936	0.058307816	0	0	0.075819465	0
CATIP-AS2	0	0	0	0	0	0	0	0	0	0	0	0	0	0	0	0	0	0	0	0	0	0	0	0	0	0	0	0	0	0	0	0	0	0	0	0	0	0	0	0	0	0	0	0	0	0	0	0	0
TBX2-AS1	0	0	0.031752159	0	0	0	0	0.010029953	0	0	0.017656048	0	0.01844812	0	0	0	0	0.008559038	0	0.036126905	0	0	0.030207947	0	0.020186788	0	0	0	0	0	0	0	0	0.017376505	0	0	0	0.018652359	0.018572862	0	0	0.020360219	0	0	0	0	0	0.013246493	0.014984725
LINC00383	0	0	0	0	0	0	0	0	0	0	0	0	0	0	0.049606943	0	0	0	0	0	0	0	0	0	0	0	0	0	0	0.023492597	0	0	0	0	0	0	0	0	0	0	0	0	0	0	0	0	0	0	0
DLEU1-AS1	0	0	0	0	0	0	0	0	0	0	0	0	0	0	0	0	0	0	0	0	0	0	0	0	0	0	0	0	0	0	0	0	0	0	0	0	0	0	0	0	0	0	0	0	0	0	0	0	0
LINC01337	0	0	0	0	0	0	0	0	0	0	0	0	0	0	0	0	0	0	0	0	0	0	0	0	0	0	0	0	0	0	0	0	0	0	0	0	0	0	0	0	0	0	0	0	0	0	0	0	0
LINC01378	0	0	0	0	0	0	0	0	0	0	0	0	0	0	0	0	0	0	0	0	0	0	0	0	0	0	0	0	0	0	0	0	0	0	0	0	0	0	0	0	0	0	0	0	0	0	0	0	0
CACNG2	0	0	0	0	0	0	0	0	0	0	0	0	0	0	0.023178597	0.175666767	0	0	0	0	0.013861255	0	0	0	0	0	0	0	0	0	0	0.01132389	0	0	0	0	0	0	0	0	0	0	0	0	0	0	0	0	0
FOXG1-AS1	0	0	0	0	0	0	0	0	0	0	0	0	0	0	0	0	0	0	0	0	0	0	0	0	0	0	0	0	0	0	0	0	0	0	0	0	0	0	0	0	0	0	0	0	0	0	0	0	0
PKNOX2-AS1	0	0	0	0	0	0	0	0	0	0	0	0	0	0	0	0	0	0	0	0	0	0	0	0	0	0	0	0	0	0	0	0	0	0	0	0	0	0	0	0	0	0	0	0	0	0	0	0	0
LINC01435	0	0	0	0	0	0	0	0	0	0	0	0	0	0	0	0	0	0	0	0	0	0	0	0	0	0	0	0	0	0	0	0	0	0	0	0	0	0	0	0	0	0	0	0	0	0	0	0	0
LINC01461	0	0	0	0	0	0	0	0	0	0	0	0	0	0	0	0	0	0	0	0	0	0	0	0	0	0	0	0	0	0	0	0	0	0	0	0	0	0	0	0	0	0	0	0	0	0	0	0	0
LINC01048	0	0	0	0	0	0	0	0	0	0	0	0	0	0	0	0	0	0	0	0	0	0	0	0	0	0	0	0	0	0	0	0	0	0	0	0	0	0	0	0	0	0	0	0	0	0	0	0	0
LINC01167	0	0	0	0	0	0	0	0	0	0	0	0	0	0	0	0	0	0	0	0	0	0	0	0	0	0	0	0	0	0	0	0	0	0	0	0	0	0	0	0	0	0	0	0	0	0	0	0	0
LINC01322	0	0	0	0	0	0	0	0	0	0	0	0	0	0	0	0	0	0	0	0.036758521	0	0	0	0	0	0	0	0	0	0	0	0	0	0	0	0	0	0	0	0	0	0	0	0	0	0	0	0	0
LINC01396	0	0	0	0	0	0	0	0	0	0	0	0	0	0	0	0	0	0	0	0	0	0	0	0	0	0	0	0	0	0	0	0	0	0	0	0	0	0	0	0	0	0	0	0	0	0	0	0	0
BBOX1-AS1	0.040928672	0	0	0.014434057	0.037779019	0	0.027178286	0.033796889	0	0.039329166	0	0.013725896	0.020875117	0	0.038526594	0	0	0.009689415	0.077145747	0.013744566	0	0.010268285	0	0.03782456	0.011465559	0	0.039696215	0.02020914	0.024816578	0.012164388	0.025941372	0	0.03478074	0	0.060601849	0.011281978	0.016388318	0.021106029	0.021016151	0	0.028417444	0.011564364	0.023978939	0.074159029	0.034150728	0	0.039210662	0.029831245	0.03372048
LINC01269	0	0	0	0	0	0	0	0	0	0	0	0	0	0	0	0	0	0	0	0	0	0	0	0	0	0	0	0	0	0.040615741	0	0	0	0	0	0	0	0	0	0	0	0	0	0	0	0	0.044000545	0	0
CITED2	3.787742771	5.056985227	3.693204077	3.675400993	3.378227301	3.765739492	4.050361443	4.733991297	3.975566244	3.373285345	3.800500947	3.894468846	3.916403574	3.093422969	2.928836597	3.558212257	4.168152514	3.090748821	3.458146204	3.53476894	4.523135474	3.032709382	4.560400211	3.193618329	3.66688641	4.588082467	3.065275572	4.385875669	3.763795276	4.767199713	4.631611688	3.241058542	3.638802554	4.540041857	4.051707652	3.868072609	4.200525404	3.180972453	3.595449854	4.268994969	3.818613849	3.603056907	3.985470962	3.979791298	4.177998692	3.563210689	2.687934352	4.61514303	5.083209443
SEMA3A	1.219525043	5.8096249	0.817056064	0.86189337	0.855843178	1.910844642	0.191965689	0.864605382	2.353942391	0.986505108	0.758432037	0.454520714	2.253498324	1.201183971	2.957413882	1.360783793	1.821102967	3.346051854	1.493222326	1.287587088	2.691669786	0.528385152	1.362126454	3.088115588	2.24192605	1.609326917	3.647053894	0.9923712	5.461823658	3.510926472	1.214474176	0.315860157	1.762073804	2.936841122	1.927321882	0.598173446	1.934725637	2.809788224	0.990001773	1.668429978	1.739056125	1.398798162	0.797262739	0.495926683	1.351222384	1.334618309	3.016362174	0.860367773	1.485955761
LINC00377	0	0	0	0	0	0	0	0	0	0	0	0	0	0	0	0	0	0	0	0	0	0	0	0	0	0	0	0	0	0	0	0	0	0	0	0	0	0	0	0	0	0	0	0	0	0	0	0	0
LINC01058	0	0	0	0	0	0	0	0	0	0	0	0	0	0	0	0	0	0	0	0	0	0	0	0	0	0	0	0	0	0	0	0	0	0	0	0	0	0	0	0	0	0	0	0	0	0	0	0	0
LINC01068	0	0	0	0	0	0	0	0	0	0	0	0	0	0	0	0	0	0	0	0	0	0	0	0	0	0	0	0	0	0	0	0	0	0	0	0	0	0	0	0	0	0	0	0	0	0	0	0	0
LINC01170	0	0	0	0	0	0	0	0	0	0	0	0	0	0	0	0	0	0	0	0	0	0	0	0	0	0	0	0	0	0	0	0	0	0	0	0	0	0	0	0	0	0	0	0	0	0	0	0	0
LINC01287	0	0	0	0	0	0	0	0	0	0	0	0	0	0.042671753	0	0	0	0.019447414	0	0	0	0	0	0	0	0	0	0	0	0	0	0	0	0	0	0	0	0	0	0	0	0	0	0	0	0	0	0	0
MYCNUT	0	0	0.135381864	0	0	0	0.026530932	0	0	0	0	0	0	0	0	0	0	0	0	0	0	0	0	0	0	0	0	0	0	0	0	0	0	0	0	0	0	0	0	0	0	0	0	0	0	0	0	0	0
SPATA17-AS1	0	0	0	0	0	0	0	0	0	0	0	0	0	0	0	0	0	0	0	0	0	0	0	0	0	0	0	0	0	0	0	0.059950629	0	0	0	0	0	0	0	0	0	0	0	0	0	0	0	0	0
LINC01055	0	0	0	0	0	0	0	0	0	0	0	0	0	0	0	0	0	0	0	0	0	0	0	0	0	0	0	0	0	0	0	0	0	0	0	0	0	0.059873615	0	0	0	0	0	0	0	0	0	0	0
LINC01075	0	0	0	0	0	0	0	0	0	0	0	0	0	0	0	0	0	0	0	0	0	0	0	0	0	0	0	0	0	0	0	0	0	0	0	0	0	0	0	0	0	0	0	0	0	0	0	0	0
CCND2-AS1	0.049924779	0	0	0	0	0	0	0	0	0	0	0	0	0	0.047003273	0	0	0	0	0.049825455	0	0	0.082217587	0	0	0	0.072042695	0.072837465	0	0	0	0	0	0	0	0	0.116197671	0.076009401	0	0	0	0.042004591	0	0	0	0	0	0	0
RORB-AS1	0	0	0	0	0	0	0	0	0	0	0	0	0	0	0	0	0	0	0	0	0	0	0	0	0	0	0	0	0	0	0	0	0	0	0	0	0	0	0	0	0	0	0	0	0	0	0	0	0
BIRC6-AS2	0	0	0	0	0	0	0	0	0	0	0	0	0	0	0	0	0	0	0	0	0	0	0	0	0	0	0	0	0	0	0	0	0	0	0	0	0	0	0	0	0	0	0	0	0	0	0	0	0
FOXC2-AS1	0.166174684	0	0	0.089480892	0	0	0	0.202681999	0	0.082186942	0	0.085197536	0	0	1.382644648	0.213686219	0	0.378714341	0.355735695	0	0.349101993	0	0	0.816162612	0	0.198201357	0.122691711	0.124021701	0	0	0	0	0	0.23223867	0.447850259	0	0.101246612	0	0	0	0.464428435	0.328920682	0	0	0	0	0.233062868	0	0
PACERR	0	0	0	0	0	0	0	0	0	0	0	0	0	0	0	0	0	0.024675181	0	0	0	0	0	0	0	0	0	0	0	0	0	0	0.058860832	0	0	0	0	0	0	0	0	0	0	0	0	0	0	0	0
TMEM92-AS1	0	0	0	0	0.03421858	0	0	0	0	0	0	0	0	0	0	0	0	0.051827123	0.042384267	0	0	0	0	0	0.03090696	0	0	0	0	0	0.069345526	0	0	0	0	0	0	0	0.056338759	0	0	0.031171502	0	0	0	0	0	0	0.045568706
TUBA1B	8.307229281	8.613576687	7.6860069	8.811890371	7.080106681	7.459039148	7.708186491	7.736075122	8.58696618	7.180775247	8.817546244	8.006211609	8.916669374	8.894786604	8.702995077	8.550005779	8.678627408	7.869020759	7.959761536	8.081089872	7.14250443	8.535084211	8.077191785	7.866528214	8.155348501	7.286430153	9.026990028	8.508278496	8.690298017	8.082302749	7.321827571	7.932017552	8.708352569	7.647694399	7.95028446	7.907874705	7.653542596	8.002098836	8.676169726	7.372161766	8.545696082	8.073449666	7.610369775	6.906009278	7.535786025	9.225842387	8.611403265	8.864441259	7.719913968
IRF9	3.362226875	4.537296482	3.471400545	4.623380081	4.546731232	4.197667461	2.470866111	3.971879068	3.753949492	3.830699993	2.902699841	3.786828949	4.824246934	3.945657917	4.398659621	4.465539793	4.853910286	4.738133448	4.911330711	4.737998487	3.554261364	2.945901515	3.674680307	4.446844096	4.474204098	4.33268234	3.408522292	3.642144634	4.326170822	3.498895095	4.751935127	3.083485029	3.541864193	3.43893377	3.624280902	3.927698519	4.746575127	4.289801326	4.450137058	4.810185193	4.97632843	4.604553348	4.849919099	3.948367315	5.156959595	4.31456152	3.359806388	3.45065009	3.160130575
CDR1	0	0.026137369	0	0.022493635	0	0.30068382	0	0	0	0.040951057	0	0	0	0.06569537	0	0	0	0.130639526	0	0	0	0	0	0	0	0	0	0	0	0.037683828	0.040337108	0.15023455	0.053990766	0	0	0.017592225	0.025529484	0	0	0	0	0	0	0	0	0	0	0.023361731	0.077837493
BPNT1	3.313679844	2.559240436	3.433746104	3.056077877	3.659917329	2.914963701	4.177008075	3.51503077	3.10906433	2.634599689	3.365997736	3.334207154	3.195006617	2.982097676	2.595679978	2.94003879	3.690543851	2.606455864	3.11460863	2.571879178	2.16217591	3.795589786	3.631801172	3.161865841	2.708150203	3.310101219	3.182972103	3.333493479	4.603761962	3.326710042	3.192174162	3.337516494	2.762313974	2.875567045	2.667060981	2.684632991	3.078100362	2.351849932	2.752912737	2.837130274	3.444498953	3.565635752	3.195410658	3.382355905	3.693662391	3.628123494	3.204121779	3.267390612	3.916262871
TUBB3	3.98349996	8.127012312	5.913973336	6.494967415	2.598600811	6.167093539	2.037148518	2.690276195	8.07369867	4.600622761	4.476591054	3.558740561	5.37869396	4.19308366	3.570006577	4.284352854	6.105633956	4.310480074	4.287188716	7.154191223	3.605434132	5.709013396	5.130931318	5.368049096	6.480815239	4.798236721	6.949090969	4.378394435	5.79670407	4.396519009	4.195656916	3.728648819	6.981777134	4.348567004	4.33136846	4.877472094	5.15546902	5.493176033	3.06119608	5.557244665	3.169966996	3.299239186	3.93024547	2.969122053	4.09711585	3.138062997	6.192003643	3.447262955	6.230774972
TUBB4A	0.073259635	3.418876359	0.095494475	0.084155775	0.080842782	0.171904275	0.02949571	0.078309135	0.085922719	0.220442313	0.064109076	0.135716049	1.454872889	0.713271823	4.116775316	1.583016259	0.060392052	0.111715353	0.075456682	0.156226344	0.232936252	0.027713612	0.096810267	0.080938801	0.415383347	0.03581459	0.053633576	0.696462689	3.106575283	0.215297422	0.259504804	0	0.062359131	0.317228283	0.044134172	0.01224972	0.136542048	0.067666018	0.131757645	0.467799058	0.007771873	0.091611429	0.125674645	0.030666761	0.03705508	0	0.070217154	0.032372353	1.69932867
TUBB4B	6.556861341	7.872707509	7.658011206	8.721727716	6.914804257	6.711713983	7.531644703	6.929094129	6.988408095	6.874972272	7.689809228	8.257918537	8.487753066	8.599577849	6.011588267	9.128629307	8.36082238	6.845428332	6.490187172	7.988949575	5.618006727	8.805918178	7.425471943	6.90347118	6.755270321	6.819772838	8.658552729	7.617485076	8.173107546	7.568710292	7.272194942	7.386002155	7.826627801	6.872315156	5.875142995	7.277808101	7.281958123	6.35963122	8.362787876	6.571080748	8.151774112	6.803837042	8.092124236	7.55327729	6.536404699	7.723343508	7.894428098	7.392858016	6.58000046
BTN3A3	3.618460026	3.572641593	3.327008874	3.774737445	4.659264024	4.209416301	3.317090252	4.114346654	3.975673652	3.612240166	2.859966871	3.44798956	4.260780862	4.222435733	3.947882935	3.233394155	5.447342667	4.550040283	4.658055098	4.746336497	3.731956037	2.848389265	3.092948743	4.18262161	4.225874935	4.40444991	3.383857345	3.19667014	2.866632103	3.063006921	3.45412422	2.443067648	3.791854617	4.013327406	4.187822072	3.049666422	5.150637265	4.47628194	3.324614375	5.216315558	5.299630581	3.886229875	3.461776226	3.450508677	4.356509093	3.064661201	3.01294704	2.525724301	2.960282065
BTN2A2	1.915405421	2.043664449	1.41867239	1.36218536	1.528045455	1.982350982	0.900539408	2.075343018	1.521231578	1.278967191	1.628899158	1.480527313	1.730624314	1.59435927	1.688391801	1.365547404	1.172382466	2.025529843	2.179262557	2.296035895	1.631842287	1.061440911	1.017195866	1.698510354	2.045012652	1.933615752	2.244757095	1.734717209	1.453167112	1.135921744	1.119962882	0.501941582	1.936149329	1.514325176	2.434200127	0.956151865	2.332969986	1.880138025	1.960537256	2.858820466	2.289865646	1.627456215	1.254740954	1.438675265	1.751644032	1.341825558	0.98800862	1.003150682	1.524366392
SYCP2	1.304994437	1.895747405	2.071661813	2.539930906	2.187829102	2.028690672	0.852666643	1.405933322	1.44258818	1.572508765	2.715682777	1.324080215	4.067308234	1.313796453	2.202498032	2.231976407	0.561634775	0.911734254	2.514014115	3.720656382	0.840096756	1.876481389	2.086083263	2.030491077	2.727638121	1.918237055	0.968466278	0.68764509	1.530203706	2.589904292	1.703415834	1.135041868	3.230112471	1.37046133	0.963738608	2.422392015	3.811391206	1.157676181	2.404471187	1.765060627	1.905787869	1.244291156	0.712512576	1.071406307	2.442269948	1.376416037	0.577968839	1.916004942	0.868261581
SCML2	0.113286464	1.582442881	0.032570488	0.417109031	0.061111499	0.440394684	0.027086958	0.092012948	0.193240294	0.108963793	0.081500702	0.063553929	0.651175659	0.670411939	2.292416985	1.356994911	0.152809335	0.295277261	0.126403842	0.046779618	0.389420394	0.178896342	0.069305066	0.333346328	0.209324567	0.132836458	0.956233598	0.357464866	0.67283119	0.858520367	0.169837952	0.025025567	0.122249138	0.430957177	0.2277668	0.074005061	0.305668218	0.135934529	1.723618024	0.312817307	0.080894363	0.113254441	0.043161175	0.09019711	0.098816303	0.075994857	0.077128175	0.032403784	0.112924128
CDR2	0.185132426	0.074142892	0.079704729	0.125191617	0.037843419	0.290198937	0.245784209	0.017026593	0.186443584	0.049079387	0.044646892	0.298451273	0.061844855	0.016066959	0.066873715	0.026938954	0.082893208	0.036065976	0.023620329	0.166407716	0.045891904	0.097290938	0.084079774	0.163173602	0.075808012	0.09699832	0.087975295	0.08894048	0.037129801	0.045173744	0.166949768	0.046807785	0.077239376	0.029445878	0	0.137857154	0.036677784	0.047141598	0.031464187	0.059119918	0.021402015	0.059805284	0.088084473	0.042254253	0.051014071	0.078697825	0.077513888	0.180683859	0.099050326
CEPT1	3.13231955	3.456715565	3.918229552	3.781384294	4.058734571	3.575688149	3.600218904	3.589874177	3.189474205	3.593573188	3.748834764	3.944291654	3.385449831	3.435930996	3.582181531	2.56638517	3.474584536	3.446435084	3.533809966	3.463707749	3.103003428	3.395923143	3.520676622	3.481771616	3.490074033	2.57197838	3.414026993	3.117624006	3.040103183	3.794871126	3.74966517	3.855896536	4.041829309	3.597052199	3.470885917	3.6413943	3.22228814	3.433309451	4.173032137	3.399463238	3.668595506	3.24623398	3.29909032	3.450773026	3.663852377	3.657927103	3.40942606	3.902282747	3.360418833
LOC103908605	0.200640037	0.184579567	0	0.108633733	0.048785419	0.11420646	0	0.043660603	0.07714719	0.403178902	0.464267831	0.152543167	0.539467241	0.158256437	0	0.068713664	0	0.109185718	0.118286536	0	0.115900448	0.039528174	0.128544312	0	0	0	0.283304842	0.28621182	0	0.410651692	0.435944909	0.348360707	0.396500237	0	0	0.573849289	0	0	0.080064349	0.365912657	0.158390054	0.170170433	0	0.597240279	0	0.195475558	0.321932817	0	0
CORO2B	0.843792051	0.36826343	0.503478939	0.233747212	0.296288497	0.733849893	0.138381959	0.710581167	0.4752039	0.527074624	2.533241436	0.57806314	0.319887151	0.095743749	0.354150962	0.279342368	0.179971436	0.529654905	0.565996564	0.557273085	0.65470225	0.227709315	0.326198284	0.272476341	1.41349013	0.35272359	0.646192411	0.681576692	0.49295028	0.266251609	0.191540695	0.190846966	0.301158508	0.577944366	0.723936495	0.869923856	0.243739571	0.30734854	0.216748767	1.005817768	0.138456388	0.87463551	0.780293593	0.277929981	0.082440176	0.426002479	0.473971447	0.200463896	0.224942338
MYL12B	6.801376813	8.362829979	6.998271767	7.863673592	7.22414823	7.578294267	7.641966887	7.446860579	7.69197884	6.629462918	6.784679846	7.470788884	7.239581331	7.207206102	6.940098135	7.231159818	7.729428395	7.047384449	7.010739408	7.771450501	6.81261556	8.014846225	7.446300363	7.093962748	7.394561109	6.966382629	7.182463925	7.188136081	6.721959148	6.559960879	7.067077319	7.396799776	7.787005883	8.038112395	7.216742409	7.800499696	6.653751021	6.84465046	6.972582241	6.229752165	7.783192981	6.990028416	6.68509205	7.376725752	7.398427081	7.680470025	7.862552722	7.799892489	6.93915601
NOD1	1.751977964	1.261128974	1.628098877	1.02988504	1.310437657	1.808822606	0.621802175	1.475712001	1.753835425	1.207082293	1.269664501	1.125667826	1.160823862	1.530273052	1.624390416	0.955496951	1.341764779	1.632348036	1.477804891	1.538183616	1.356473684	0.825299883	1.078712139	1.651831789	1.391108709	1.618248108	1.350347003	1.352189264	1.280405414	1.530243027	0.945081035	0.87436806	1.890538426	1.361259993	1.473476691	1.411571262	1.71453407	1.385968292	1.425851957	1.864081473	1.387548758	1.224757575	1.489436431	1.254006156	1.372060489	1.18815908	1.113337275	1.016641074	1.384286576
ANAPC10	1.158157656	0.754867979	1.090804844	1.345219742	1.082951583	0.793329239	1.137712812	1.171130957	1.142855156	0.863961704	1.067417795	0.708921629	1.309306417	0.973472908	1.446740766	0.773852314	1.12007689	1.048058503	1.557731882	1.084670203	0.953327567	1.241812893	1.157603079	1.031116487	1.268068167	1.103255902	1.138955762	1.285031386	1.014062831	1.528715135	0.858765631	1.105760001	0.978279794	1.038669764	1.144522578	1.129310405	1.133237835	0.762159622	1.033896749	0.971856194	1.272490601	1.065585261	1.239157508	1.337357455	1.286246859	1.147578984	1.030967015	1.266096752	1.067860464
PRG3	0	0	0	0	0	0	0	0	0	0	0	0	0	0	0	0	0	0	0	0	0	0	0	0.208066569	0	0	0	0	0	0	0	0	0	0	0	0	0	0	0	0	0	0	0	0	0	0	0	0	0
DLC1	3.014002972	1.544941721	2.277131527	1.123480868	2.31514031	3.582278729	1.65460869	3.407410627	2.366091967	3.180002207	1.692834448	1.834558344	1.594482742	1.488996887	2.802949324	1.774099505	1.425483712	2.464293668	2.158562379	2.661396795	3.577935789	2.97836457	2.495039582	2.702309917	4.761152022	3.256478396	2.675249468	2.964518612	1.524674517	3.299404314	2.8595468	2.817827307	1.835701258	3.302762273	2.789869016	2.356981062	3.114752056	2.517169347	2.454860903	3.376525163	0.442854715	2.478507986	2.463965358	2.490357034	1.759186847	1.923269806	2.525488281	2.900643768	2.214386908
ATP8A1	1.430061063	1.653056015	1.444007983	1.251155847	2.38950044	2.590215478	0.284426914	4.496174849	1.51333151	2.381719754	1.8771101	1.236118468	2.378463382	1.886551639	3.046207617	1.798919315	1.640312872	2.732341209	2.809144612	1.301530694	2.117023558	1.920832426	1.427384767	2.716914321	2.063251865	2.408554613	1.770190883	1.719600406	1.565238444	1.905815309	3.614114477	2.118628905	1.648040704	2.580899628	3.001007723	2.780753161	3.94160817	2.155425284	3.787049273	3.211542033	1.3588771	2.061470905	2.787811665	2.095632424	2.530332009	1.622221204	1.560307761	1.224509261	1.021739389
NDRG1	7.478768909	4.364606851	6.168553029	9.573563192	6.965171552	5.363627644	6.78490386	6.493245711	5.696113244	5.301332556	7.615337475	7.951382324	6.694018597	9.597275371	8.023823355	6.461173262	9.455816225	4.848737754	7.143173101	5.324812944	5.820480787	8.47391857	6.720679121	5.449057293	5.161619678	5.384067478	9.140578209	6.264728536	7.881468408	7.260000296	6.685043936	8.843472799	5.801520192	5.345761289	5.719946169	7.169400147	5.73054852	4.368674617	7.113708877	6.048592897	8.635939605	5.991567166	5.840913154	6.125329736	6.993790879	7.388357716	7.791038386	7.925650551	6.46868339
MYL9	6.657886688	6.682849636	5.299400421	6.197141082	4.013350779	7.516514427	3.103526126	5.210642794	7.784910705	4.409181631	4.755665877	5.740002101	4.639602846	5.131411507	5.538235202	4.720135979	5.549485083	9.146189949	5.763945933	7.767549462	8.872530908	4.654823637	5.562993696	7.855178506	6.753728171	7.205413674	5.809775237	5.892310856	5.025584523	3.803944241	5.90582635	3.965301331	6.165727998	8.86934231	7.179985255	4.315133079	7.24429196	6.35361722	4.241658003	6.583863799	3.842242862	6.628326354	4.733854131	4.094186334	3.839050199	4.87312799	5.413328299	5.000137974	7.14025986
GNB2L1	8.738468681	9.408722617	8.636306448	8.395879847	8.484917325	7.877771743	9.296670363	8.829740736	8.019017844	8.365806563	8.906505761	7.981064511	8.384410838	9.885336224	7.789801378	8.360020895	8.537140993	7.54052523	7.428024416	7.955997944	8.473086991	8.10030931	7.806726868	7.844298497	7.813140264	8.360830117	8.14678641	8.181811473	9.298760528	8.638867898	7.873317589	9.545662783	8.561876793	8.238685825	7.982988351	8.527540724	8.238132665	7.270896502	8.277251	7.716546762	8.454070903	7.599914842	9.360756066	9.060028338	8.333487117	9.448935291	8.99377416	8.642875172	7.374788601
ADARB1	0.76815126	0.873090888	0.614209199	1.044888567	0.553115005	1.26920691	0.322881315	0.700147842	1.28829139	0.510702032	0.32237904	0.91461366	0.423727568	0.632935987	0.54855665	0.595219681	0.645423468	1.519168666	0.411839533	0.512494761	1.501718102	0.380028034	0.384860251	1.099888078	1.190129045	0.665867838	0.603560415	0.508070499	0.258398888	0.430677657	0.657936851	0.289057412	1.154876381	1.321760135	0.640593907	0.386756763	0.770370754	0.535785052	1.157458624	0.987868703	0.615510471	0.660834144	0.516985193	0.534276581	0.429657703	0.664849283	0.39268488	0.361573964	0.751238148
CDS1	1.722430225	1.156828563	2.399066996	2.202342179	1.768495825	2.150756139	2.53710011	2.318429764	2.49733376	1.692641581	2.51146046	2.145574285	2.113071533	1.621200934	0.576778012	1.74972707	2.163352305	1.138744046	1.835596399	1.761798625	1.018242344	2.533377381	3.257657549	1.847061801	2.350231353	2.153633586	1.443963471	2.229755118	2.025812521	1.838532642	1.750208587	2.780841361	2.190296667	1.716035683	1.491502728	2.729688402	1.081115703	1.356364853	2.441233474	1.208913198	1.904103964	1.876660236	2.148226912	2.175593237	2.056613985	2.485296337	2.296662824	2.372206571	2.250647541
PEMT	2.067664331	1.45692563	1.790020148	1.543704856	1.524845374	1.534101286	1.728238213	1.815790107	1.59746173	2.415258783	2.097789822	2.108659729	1.725986279	1.618131668	1.694272928	2.894199622	1.897238359	1.387476169	1.57494474	2.181779851	1.167704639	2.343052597	0.924701583	1.047498575	1.596230344	1.631315325	1.71059111	1.508634006	1.743905531	1.268382191	1.699837825	2.789384668	2.064473576	1.01692439	1.327532657	1.390461786	1.456074048	1.149015049	2.813181739	1.722512979	1.91155995	1.203010545	2.224480266	1.93154117	1.312871236	1.812260839	2.046151493	1.647911137	1.168855957
PIAS3	3.850617607	4.3850229	4.454547658	3.841569446	4.410985306	4.777191655	3.219440352	3.896168593	3.092376283	4.06488898	4.187238476	5.027221569	3.421707249	3.781618175	3.712614249	4.034021694	4.377566364	3.795258212	4.478611141	3.713700336	3.932809975	4.37443363	3.82190659	3.876368973	3.799194245	3.624306172	5.056889654	4.873346546	4.378180782	4.280405578	4.328308926	4.08771369	3.411196217	3.553583252	3.709726685	4.914089068	3.504489846	4.133049262	6.046768358	4.364811574	3.493461939	4.027938452	4.281939634	3.914222949	3.916772593	4.174101431	4.242607909	4.354192306	4.072360954
ST3GAL6	0.787378232	0.831178038	0.777264205	1.061519978	0.491008278	0.951908721	0.124946148	0.95452077	1.063759827	1.67406628	0.304746139	0.385074734	0.249860992	1.279704886	1.34544466	0.735116161	0.761316756	1.392166682	1.165032574	1.490105212	0.864687618	0.474273401	0.689890202	0.778334917	1.025166378	0.53143117	0.664607857	0.433796698	0.644095003	0.420855727	0.448760496	0.339995897	1.503942154	0.758215663	1.248550289	0.395887373	0.673868626	1.197729285	0.708935839	1.275385292	1.074149053	1.020405079	0.338629409	0.332828092	0.394218739	0.382830126	1.444525108	0.454651343	0.54366215
NDC80	3.42797103	4.835044536	3.371693023	4.465842353	2.99424451	3.207288854	3.553886024	2.523099262	3.213700993	2.256908055	3.662764794	2.577145701	4.45438493	4.691550045	4.388829669	4.455388631	4.359016792	3.505965456	3.61146001	4.611722032	1.674161235	4.35615137	3.582767853	3.605563717	3.822453381	3.180724238	5.261655932	3.747680762	2.629735567	3.88691333	2.605799526	3.103927979	5.22401372	3.14557976	3.116314837	3.939673034	4.155173462	3.383351282	4.454730047	2.363347014	4.741478174	3.084787096	1.65351115	2.037669976	3.825680689	4.073143564	2.567271923	4.279733206	2.940156432
CPQ	2.789703109	2.435764444	1.95056863	3.143505894	3.594473861	2.748693247	0.617771042	3.287241869	3.055391288	2.648866178	1.653240454	1.819361102	2.125446987	2.121576412	4.097383147	2.050978964	4.052465273	3.311649648	2.981806084	2.795634255	3.627039369	1.718687858	3.660373327	3.115778507	3.324469369	3.037137646	2.238794733	2.556550002	2.220097459	2.106604626	3.531972509	3.128810546	2.427517839	3.377164488	3.148825645	2.282624066	3.282429342	2.797971516	1.796839941	3.238814872	2.446755728	3.061892738	2.174233121	2.412777274	2.678732097	2.421629865	2.69961774	2.112576041	2.093696756
LOC104054148	0	0	0	0	0	0	0	0	0	0	0	0	0	0	0	0	0	0	0	0	0	0	0	0	0	0	0	0	0	0	0	0	0	0	0	0	0	0	0	0	0	0	0	0	0	0	0	0	0
WFDC2	2.768496533	0.116254315	4.554989696	4.094600918	5.016633675	3.658125371	3.317466783	4.004237975	3.540839577	2.621557302	4.240728687	3.029579548	6.805026221	5.162050288	3.060883458	3.003292904	3.001996252	2.988512642	5.743119455	0.839677017	2.857783927	2.385986232	1.756096554	4.252085996	1.247092468	2.695554094	3.210172574	4.011457976	2.72258459	5.599817399	4.158191728	1.973841127	8.419053318	2.214799292	4.814130506	2.445948713	5.167953174	2.687988382	3.688645851	7.068170388	6.781126229	5.294468665	3.350056281	3.257081352	5.742034663	1.279429805	3.227489426	3.644115274	3.746928191
SPAG11B	0	0	0	0	0	0	0	0	0	0	0	0	0	0	0	0	0	0	0	0	0	0	0	0	0	0	0	0	0	0	0	0	0	0	0	0	0	0	0	0	0	0	0	0	0	0	0	0	0
MYCNOS	0	0	0	0	0	0	0	0	0	0	0	0	0	0	0	0	0	0	0	0	0	0	0	0	0	0	0	0	0	0	0	0	0	0	0	0	0	0	0	0	0	0	0	0	0	0	0	0	0
BASP1	3.415670973	1.128036732	0.677551245	3.903517427	1.667546414	3.390315273	0.426703242	3.028116281	2.279837607	1.251764316	2.777148073	1.758075016	0.667042662	4.229444078	4.855065885	1.614721987	2.758328391	3.198709553	2.311763881	3.431671868	2.531709284	0.629109124	2.838743119	2.332935554	1.841032121	3.145619743	1.135702867	3.959656816	3.78022581	2.125136153	1.725898656	2.346310127	1.97347917	2.362857739	3.064294843	2.033235819	2.675201383	2.744119078	1.14664203	3.392357961	0.306349408	2.836360313	1.895730384	0.96685995	2.561875468	2.372973837	1.103780261	2.960552747	2.637214708
CDSN	0.230673878	0.243526767	0	0.582895261	0.592059643	0.262766923	0.504345456	0.29836235	3.854524298	0.091067126	0.41011015	0.182986536	0.17120458	0.996946337	2.161602542	4.671734869	0.194529104	0.096057964	0.048982781	0.094517368	0.139378737	1.6424432	0.162564131	0.014981807	0.154289516	1.29572128	0.433809911	0.262499394	1.934555754	0	0.192312526	0.312051769	0.857445849	0.846465742	0.124208219	0.602433802	0.765804318	0	3.413129172	0.159223233	4.208398537	0.417082937	0.16162348	0.942879397	0.218042941	0	0.051146817	0.188486743	0.426354154
IFITM3	7.011302644	8.291890348	6.145703644	8.719519219	6.425008482	7.156222862	3.516211193	6.545370106	8.095140787	7.915401987	5.344242967	6.213731897	5.972098463	7.879348915	7.679828931	7.865402945	8.708596795	8.839729366	7.516449808	8.274984334	7.525977115	5.431252875	5.957557461	6.935282017	7.692991157	7.05992252	6.860192553	6.248753067	6.310722528	4.420703002	5.900830627	5.050213438	7.322920634	7.755391685	7.935304356	5.04882279	8.025690859	7.234834009	5.712927221	8.126996321	7.499047389	7.360306384	5.364865014	5.71554483	5.957854856	5.838547574	7.429048494	5.489471316	5.931144441
RAPGEF3	1.366014353	0.326956104	0.566978343	0.637783505	1.485084335	1.415743938	0.477999415	2.236293589	1.130250741	0.484557569	1.641672781	0.52403219	0.522921957	0.399962758	0.484714144	0.587473193	1.042308622	0.557781935	1.487179584	0.414691632	1.084605418	1.346568283	0.332590567	1.031246228	1.325159046	0.671767243	0.560149134	0.475048769	2.398062949	0.250190427	1.141455495	0.38147011	0.603292431	0.675140547	0.699618585	1.507680323	0.766239621	1.036003824	0.219194794	2.772086074	0.903984192	1.099235306	2.257616567	1.87922083	0.878355502	0.303016267	1.242690926	0.482830148	0.720927172
NSA2	3.810203101	4.378532936	3.926197337	4.484528668	4.607288717	4.038995877	4.161896828	3.965145835	2.896928835	3.386139246	3.996988868	3.409278566	3.779824549	3.683166185	3.241821684	3.059857214	3.595745739	3.870294046	3.879445988	3.052711175	4.017314384	3.268800873	3.543705297	3.448326417	3.785776235	4.479345619	3.427540234	3.473927251	4.21975451	4.844989457	3.457260793	5.12980331	3.395426704	4.253505421	3.839911589	4.107705298	4.161723055	3.06714125	3.2912507	2.895254794	3.084392769	3.277793361	4.216011055	4.174604307	4.274066116	4.651756525	3.728179997	3.955333019	3.073752353
YAP1	4.04474992	4.612383889	3.264111666	3.419040574	4.338593023	4.180978045	3.278968779	3.755345555	4.028896784	3.487848886	4.343753878	4.037062898	3.964763579	4.098538325	3.620145626	3.424279114	3.374469192	4.260910084	3.887375457	3.571190107	4.212452474	4.469937174	3.395746248	3.809623397	3.678292254	3.836127213	4.249661225	3.831262439	3.705955422	4.415483058	4.321785233	2.986178775	4.217051086	4.210683716	3.616121588	3.813463617	3.500116354	3.553775736	4.751815926	3.614153218	3.473289774	4.192785529	4.141515369	3.600682279	4.26888558	3.587014244	3.666836912	3.698998654	3.505533644
TMEM5-AS1	0	0	0	0	0	0	0	0	0	0	0	0	0	0	0	0	0	0	0	0	0	0	0.264966854	0	0	0	0	0	0	0	0	0	0	0	0	0	0	0	0	0	0	0	0	0	0	0	0	0	0
LINC01036	0	0.043324766	0	0	0	0	0	0	0	0	0	0	0	0	0	0	0	0.0251148	0	0	0	0	0	0	0	0	0	0	0	0.031487134	0	0	0	0	0	0	0	0	0	0	0	0	0	0	0	0	0	0	0
SPON2	1.856840565	1.906824518	1.699075948	1.674948493	0.875102335	2.279578855	0.484766604	1.140843175	3.039664474	2.052944623	0.738030728	0.763273953	0.698554062	1.33726348	1.594933431	1.578789055	1.692911521	1.972559211	1.093066322	3.727352152	3.14237278	0.953702935	1.070818114	2.724202433	2.545628314	2.372321448	2.011496614	1.188079612	1.104740194	1.090364427	1.823804507	1.092195497	2.506077558	2.146609398	2.408614716	1.17331303	1.865213217	3.928389265	1.279311055	3.104899703	0.329424136	2.568970654	1.127988108	0.723350092	1.458052308	0.778053873	2.070665563	1.723119968	1.989504113
SPON1	4.980737102	2.993774641	1.294977755	2.81853488	1.574223901	4.189776211	0.599012922	3.356581996	4.433585479	2.125318071	1.544662591	2.330545262	1.713840044	1.751694312	2.809305062	2.089522125	1.863299241	4.599357745	3.239776236	2.281397641	5.501138747	1.659423827	2.49629551	4.781431415	4.172546595	3.80565048	2.393563836	3.164206247	2.695364936	1.347995097	3.465076649	1.320974777	3.167126391	4.812426977	3.921546001	1.782872268	3.53019369	3.893140097	2.747693699	4.753002353	0.636076551	4.322996355	3.610843284	1.251362427	0.833790931	3.266623554	2.1350865	2.115986228	3.343012758
PRMT5	3.735384749	4.517564418	3.323682157	3.783750565	3.350810013	3.791384211	4.131494573	3.142774838	3.144924569	3.127536641	3.372639324	3.272968684	3.671584711	4.189339997	4.187352522	3.525577081	3.432647032	3.407706737	2.799056634	3.142854378	2.907424794	3.824920112	3.710192362	3.388323111	3.0126081	3.151387215	3.499103309	3.061597656	4.165433293	4.630731478	3.556818092	3.602663696	3.278359611	2.940389563	3.018974506	3.640311478	3.447556159	2.747275448	4.047605531	2.880402326	3.511301721	3.057949602	4.599631292	3.648794045	3.679650182	3.910245179	3.670753589	3.898678325	2.640281251
TESK2	2.030239172	1.273159229	2.467559519	1.393031007	2.32916804	2.256022794	1.631991694	2.078752157	0.784543367	1.398050078	1.936284268	2.251279648	3.853841774	2.049557709	1.288149212	1.662489389	1.553070536	1.131791655	1.649069679	1.196986172	1.248189895	3.051651886	1.937420776	2.613733089	1.493498927	2.821106155	2.05239896	2.619826353	1.4860423	1.543053411	2.291840407	1.360885259	1.630251381	1.808765146	1.115835114	1.129005317	1.218963871	2.50548821	2.515777916	1.748238351	1.806986728	2.78847242	1.40000709	0.965191659	1.960576199	1.907167208	0.898083823	2.300213946	2.023022183
CD2BP2	3.286138731	4.049462047	3.349103675	3.371816085	3.382190733	3.255499819	3.659580462	3.519651326	3.601059915	2.749901248	3.725777592	4.286594356	3.602908589	3.340495987	3.191664493	3.422954874	3.52067822	2.994784695	3.614899233	3.32511476	2.887704835	3.108495929	3.32783539	3.946338927	3.432900813	3.061730754	3.742480423	3.292777206	4.467373961	3.848003702	4.117237118	3.063017431	3.451116258	3.183574983	3.116893132	3.394323961	3.171629139	2.853448484	2.993260136	3.595214858	3.686704796	3.529891156	3.557357209	3.300723905	3.527062352	3.497683763	3.370367492	3.368168714	3.827612278
UBAC1	2.645334583	3.128717412	2.829977924	3.791427883	2.938107854	2.726828404	2.41185501	2.290305203	2.78285362	2.437534531	2.456314933	3.081158841	3.588520966	3.546074336	1.650019791	3.971686827	3.309700187	2.809053709	2.620176222	3.539387776	2.520076922	2.579731217	2.426879192	3.061943222	2.573802278	2.433873222	2.705004606	2.834958497	3.60055807	2.172397115	2.620346669	1.253405074	3.127360812	2.816198664	2.498014257	2.37845118	3.486795009	2.319015429	3.111441369	2.826634626	3.418192051	2.602974996	2.832474575	2.672828345	2.492458665	2.391289517	2.838174279	2.264553523	2.287677476
CDIPT	2.994820982	2.579728801	2.850571428	2.44723564	2.548220661	2.789861681	3.183133606	2.622078123	3.04369776	2.680076463	2.875922215	3.508432689	3.576305836	2.15005021	2.516084037	2.458743922	2.447726203	2.373171094	3.076167262	2.284733166	2.67103308	3.076919767	2.527995869	2.940721889	2.563010884	2.846067465	2.652251566	2.558693492	3.444364325	2.803384569	3.686868531	2.680413779	2.780288585	2.80178189	2.416093013	2.54361526	2.31759309	2.710966925	2.375146794	2.72877585	2.758920635	2.770728184	2.723802929	2.969426812	2.773113805	3.257342352	2.856501836	2.820531653	2.862243866
PGRMC2	2.595781017	2.07964817	2.961578828	2.702570667	2.702484744	3.652271755	2.715151259	2.976063267	2.753230393	2.40668472	2.789869509	2.875556163	2.363243325	2.248694467	2.746637165	2.083519489	2.518342168	2.453042812	3.259013756	2.814501707	2.787577131	3.325552458	3.206582694	2.607350253	3.426038997	3.738305948	2.115083912	3.192992442	2.282726514	3.30915266	3.756706951	2.559442258	2.257465948	2.930288817	2.40725432	2.55217873	2.374468194	1.950595169	3.007596619	2.169634607	2.343555585	3.050510321	2.646269604	2.557697942	3.0494541	2.809170045	2.360901577	3.046607585	4.060707295
ARIH2	2.833439458	3.77075004	3.509343792	3.011435957	3.490926813	3.598913959	3.993057391	3.858131086	3.055684372	3.262524709	3.988525876	3.901667944	3.780370444	3.569349343	2.447913213	3.375610004	3.312226993	3.455061912	3.413739156	2.96686955	3.291518357	3.829669388	3.126019767	3.597177498	3.236845143	3.632029667	3.762024937	3.865780979	3.264596683	3.817755257	3.663868677	3.470015987	3.537604293	3.324205816	3.264907047	3.530766155	3.221598713	3.271255247	4.572736778	3.773940068	2.835777495	3.252529455	3.436088927	4.011150537	3.17191186	3.762359663	3.341476185	3.749260426	3.640430353
TUBGCP3	1.730749326	1.731475247	1.389186206	1.638314178	1.337587799	1.557330883	1.353697496	1.774204646	1.26789013	1.19612961	1.515661933	1.224494842	1.884315869	1.856372615	1.291989703	1.557052634	1.463650825	1.424177969	1.43231447	1.382940068	1.41834047	1.183414537	1.33906698	1.431067768	1.365923639	1.406238811	2.075838614	1.289377173	1.400614675	1.617300152	1.387061828	1.34404499	1.818224002	1.370168979	1.32709123	2.045402418	1.914933325	1.169500429	2.244436066	1.462828996	2.122661305	2.030851401	1.479836811	1.49887101	1.352452243	1.148963383	1.225762175	1.595995591	1.279783124
LINC01044	0	0	0	0	0	0	0	0	0	0	0	0	0	0	0	0	0	0	0	0	0	0	0	0	0	0	0	0	0	0	0	0	0	0	0	0	0	0	0	0	0	0	0	0	0	0	0	0	0
KBTBD11-OT1	0	0	0	0	0	0	0	0	0	0	0	0	0.053643918	0	0	0	0	0	0	0	0	0	0	0	0	0	0	0	0	0	0	0	0	0	0	0.029143092	0	0	0	0	0	0	0	0	0	0	0	0	0
LINC01151	0.09518441	0	0	0	0	0	0	0	0	0.091530725	0.069808291	0	0	0	0	0	0.128668681	0	0	0.048280762	0	0	0	0	0	0	0	0	0	0	0	0	0	0	0	0	0	0	0	0	0.098583981	0	0	0	0	0	0.046351389	0	0
LINC01195	0	0	0	0	0	0	0	0	0	0	0	0	0	0	0	0	0	0	0	0	0	0	0	0	0	0	0	0	0	0	0	0	0	0	0	0	0	0	0	0	0	0	0	0	0	0	0	0	0
LINC01201	0	0	0	0	0	0	0	0	0	0	0	0	0	0	0	0	0	0	0	0	0	0	0	0	0	0	0	0	0	0	0	0	0	0	0	0	0	0	0	0	0	0	0	0	0	0	0	0	0
LINC01221	0	0	0	0	0	0	0	0	0	0	0	0	0	0	0	0	0	0	0	0	0	0	0	0	0	0	0	0	0	0	0	0	0	0	0	0	0	0	0	0	0	0	0	0	0	0	0	0	0
LINC01264	0	0	0	0	0	0	0	0	0	0	0	0	0	0	0	0	0	0	0	0	0	0	0	0	0	0	0	0	0	0	0	0	0	0	0	0	0	0	0	0	0	0	0	0	0	0	0	0	0
SEC24B	3.969830422	3.420539382	4.120555819	3.923423882	4.342918696	4.390914678	4.448543402	4.522528624	3.895335071	4.075076112	4.481959751	3.693294887	4.275431523	3.973010137	4.157746367	3.632249005	4.163999839	3.94416386	4.686606977	3.860578816	4.113947001	4.478311018	4.409442958	3.560718618	4.297102861	4.18983338	3.457711988	4.059010546	4.080190456	4.376877745	3.607271011	3.7356568	3.640538845	4.304790553	3.968102384	4.7156494	4.24005502	3.872629073	3.810209924	4.092607001	4.05398522	3.805997886	4.519580879	4.827206936	4.676446198	3.971719627	4.077723444	4.251239482	4.306764474
CFDP1	6.030167655	5.803005014	5.480249192	5.623305904	5.307507792	5.859372572	5.994730682	5.494373524	5.4696514	4.731843312	5.664242595	6.919404449	5.740519755	5.491272373	5.837960855	5.708349692	5.610941997	5.107580193	5.988502427	5.394634704	5.206173838	5.515600476	5.134069901	5.867493815	5.514253034	5.730198278	5.835985861	5.698665251	5.668784064	6.391864272	5.835354878	5.420470253	6.164023686	5.150665681	5.601407518	5.494184685	4.961350867	4.531527656	5.29775973	5.7115404	5.854976412	5.515977744	5.196595497	5.776930883	5.161381052	5.179359572	5.096747638	5.730955407	5.436964335
CD52	3.256982883	3.678490925	3.79346258	3.183317622	3.231149791	4.410500061	0.722276177	5.133826318	3.3340892	3.12139553	3.276313989	3.541555274	2.174805545	3.965372662	1.88110468	3.164606071	3.496194796	4.895695985	4.629847852	3.048351488	2.969179282	2.294232959	3.095186994	4.390170028	4.071458027	3.838219904	3.284967987	3.075256757	3.428181264	0.965720655	2.725951066	1.205186289	3.493968907	5.682698955	4.729170169	2.287377678	5.911576352	3.748511111	4.076155981	4.26328397	2.366860672	3.977486676	3.49062432	1.486602562	2.555493412	3.705855047	3.080191165	2.412836578	1.650261866
TMEM147	4.97537583	5.257134523	5.505336698	4.888613161	4.383602729	6.741634103	5.788867446	5.057248891	4.844746777	4.913245401	5.039060342	5.516947486	4.301942388	5.38171437	5.041569117	4.422513528	4.85974704	4.151325868	3.916110047	5.763371099	4.289623853	5.844501598	6.46835356	4.870577105	4.934357088	5.230943708	4.32230837	5.740120643	5.875504368	5.038570818	5.843944701	5.307411296	5.667069196	4.357421852	4.044340711	4.394549432	4.287407236	4.928972654	6.682326956	4.08201399	5.228150268	4.676827589	4.601099083	4.351907764	5.659122043	5.081692733	4.816784267	5.447321383	6.435840995
LINC01327	0	0	0	0	0	0	0	0	0	0	0	0	0	0	0	0	0	0	0	0	0	0	0	0	0	0	0	0	0	0	0	0	0	0	0	0	0	0	0	0	0	0	0	0	0	0	0	0	0
LINC01331	0	0	0	0	0	0	0	0	0	0	0	0	0	0	0	0	0	0	0	0	0	0	0	0	0	0	0	0	0	0	0	0	0	0	0	0	0	0	0	0	0	0	0	0	0	0	0	0	0
LINC01399	0	0	0	0	0	0	0	0	0	0	0	0	0.126070111	0	0.040207424	0	0	0	0.048815547	0	0	0	0	0	0.035618125	0	0	0.06238645	0	0.074576208	0	0	0.036300195	0	0	0	0	0	0	0	0	0	0	0	0	0	0	0.046456769	0
RBM14	2.082914277	2.076984308	2.284236625	1.915133763	2.048890591	1.981134355	2.411856567	1.971824589	1.708578727	2.527174258	2.493947389	1.867027765	2.161820326	2.278898332	2.071363447	2.219801619	2.120948949	1.618333912	1.661389041	1.961773022	1.592593362	2.243223438	2.124965421	1.775551927	1.967877308	2.079237306	2.040801422	1.829841927	2.459558903	2.265514935	2.107950326	1.918393598	1.981867851	2.038323319	1.553507918	2.401011865	2.261723669	2.245759863	2.855118087	2.314003193	2.091527349	1.794426032	1.985483531	2.129577668	2.490442956	1.788533175	1.809166684	2.477349642	1.880894415
MAFA-AS1	0	0	0	0	0	0	0	0	0	0	0	0	0	0	0	0	0	0	0	0	0	0	0	0	0	0	0	0	0	0	0	0	0	0	0	0	0	0	0	0	0	0	0	0	0	0	0	0	0
NRIR	0	0	0	0	0	0	0	0	0	0	0	0	0	0	0	0	0	0.023527911	0	0	0	0	0	0	0	0	0	0	0	0	0	0	0	0	0	0	0	0	0	0	0	0	0	0	0	0	0	0	0
LINC00363	0	0	0	0	0	0	0	0	0	0	0	0	0	0	0	0	0	0	0	0	0	0	0	0	0	0	0	0	0	0	0	0	0	0	0	0	0	0	0	0	0	0	0	0	0	0	0	0	0
LINC00399	0	0	0	0	0	0	0	0	0	0	0	0	0	0	0	0	0	0	0	0	0	0	0	0	0	0	0	0	0	0	0	0	0	0	0	0	0	0	0	0	0	0	0	0	0	0	0	0	0
APOA1-AS	0	0	0	0	0	0	0	0	0	0.047141071	0	0	0	0	0	0	0	0	0	0	0	0	0	0	0	0	0	0	0	0	0	0	0	0	0	0	0	0	0	0	0	0	0	0	0	0	0	0	0
GACAT1	0	0	0	0	0	0	0	0	0	0	0	0	0	0	0	0	0	0	0	0	0	0	0	0	0	0	0	0	0	0	0	0	0	0	0	0	0	0	0	0	0	0	0	0	0	0	0	0	0
SMAD1-AS1	0	0	0	0	0.042959151	0	0	0	0	0.044718574	0	0	0	0	0.086324248	0	0	0	0	0	0	0	0	0	0	0	0	0	0	0	0	0	0	0	0	0	0	0	0	0	0	0.077254408	0	0	0.038840026	0	0	0	0.057151563
LINC01202	0	0	0	0	0	0	0	0	0	0	0	0	0	0	0	0	0	0	0	0	0	0	0	0	0	0	0	0	0	0	0	0	0	0	0	0	0	0	0	0	0	0	0	0	0	0	0	0	0
LMO7DN-IT1	0	0	0	0	0	0	0	0	0	0	0	0	0	0	0	0	0	0	0	0	0	0	0	0	0	0	0	0	0	0	0	0	0	0	0	0	0	0	0	0	0	0	0	0	0	0	0	0	0
LINC01309	0	0	0	0	0	0	0	0	0	0	0	0	0	0	0	0	0	0	0	0	0	0	0	0	0	0	0	0	0	0	0	0	0	0	0	0	0	0	0	0	0	0	0	0	0	0	0	0	0
LINC01336	0	0	0	0	0	0	0	0	0	0	0	0	0	0	0	0	0	0	0	0	0	0	0.085058338	0	0	0	0	0	0	0	0	0	0	0	0	0	0	0	0	0	0	0	0.089108222	0	0	0	0	0	0.063433859
DLX2-AS1	0	0	0	0	0	0	0	0	0	0	0	0	0	0	0	0	0	0	0	0	0	0	0	0	0	0	0	0	0	0	0	0	0	0	0	0	0	0	0	0	0	0	0	0	0	0	0	0	0
LYPLA1	3.740709291	2.257855297	3.890574633	2.924126596	3.682540256	2.797259039	2.863287981	3.467852363	2.290245641	2.440409725	3.273441837	3.576471283	2.579397905	2.404848881	2.355376896	2.275692387	3.42746885	1.680711543	2.56126886	1.631977889	1.901848706	3.811427779	3.778528828	2.458663384	2.393606551	2.699279226	2.628261905	3.120346311	3.21071785	2.57312485	2.678033298	4.238627689	2.759816825	1.950603185	1.95495215	3.931753921	1.952304508	2.257699232	3.347066992	1.306471066	2.155142602	3.116979704	3.788599599	3.067062317	3.836763567	3.771875421	3.389756723	3.699220277	2.791536226
CDC42EP2	1.470419923	0.566873136	0.750863722	0.519911443	1.646129631	1.644161141	1.132696942	0.981981324	1.26495548	0.743988771	1.860268857	0.264768774	0.434031526	0.755367104	0.529651914	0.832203016	1.000386431	1.153119398	0.807039741	1.169113864	0.855533368	1.270232873	0.905870383	0.782181057	1.745856108	0.742816468	0.890496278	2.145866645	0.555894795	0.346977324	1.21976154	1.13620844	0.526810023	1.033198377	0.961313654	0.454450701	0.904002026	1.230029839	1.421486457	1.420129727	0.213742483	0.74706319	1.177175819	0.412305354	1.927626697	1.742566222	1.274531631	0.598024407	0.703858245
LINC00431	0	0	0	0	0.035729117	0	0	0	0	0	0	0	0.058416497	0	0	0	0	0	0	0	0	0	0	0	0	0.177884722	0	0	0	0.034225036	0	0.035467889	0	0	0	0	0.090555565	0	0	0	0	0	0	0	0	0	0	0	0
LINC01033	0	0	0	0	0	0	0	0	0	0	0	0	0	0	0	0	0	0	0	0	0	0	0	0	0	0	0	0	0	0	0	0	0	0	0	0	0	0	0	0	0	0	0	0	0	0	0	0	0
LINC01072	0	0	0	0	0	0	0	0	0	0	0	0	0	0	0	0	0	0	0	0	0	0	0	0	0	0	0	0	0	0	0	0	0	0	0	0	0	0	0	0	0	0	0	0	0	0	0	0	0
LINC01162	0	0	0	0	0	0	0	0	0	0	0	0	0	0	0	0	0	0	0	0	0	0	0	0	0	0	0	0	0	0	0	0	0	0	0	0	0	0	0	0	0	0	0	0	0	0	0	0	0
LINC01397	0	0	0	0	0	0	0	0	0	0	0	0	0	0	0	0	0	0	0	0	0	0	0	0	0	0	0	0	0	0	0	0	0	0	0	0	0	0	0	0	0	0	0	0	0	0	0	0	0
LINC00375	0	0	0	0	0	0	0	0	0	0	0	0	0	0	0	0	0	0	0	0	0	0	0	0	0	0	0	0	0	0	0	0	0	0	0	0	0	0	0	0	0	0	0	0	0	0	0	0	0
LINC01143	0	0	0	0	0	0	0	0	0	0	0	0	0	0	0	0	0	0	0	0	0	0	0	0	0.070166667	0	0	0	0	0	0	0	0	0	0	0	0	0	0	0	0	0	0	0	0	0	0	0	0
TXNDC12-AS1	0	0	0	0	0	0	0	0	0	0	0	0	0	0	0	0	0	0	0	0	0	0	0	0	0	0	0	0	0	0	0	0	0	0	0	0	0	0	0	0	0	0	0	0	0	0	0	0	0
NCOA7-AS1	0	0	0	0	0	0	0	0	0	0	0	0	0	0	0	0	0	0	0	0	0	0	0	0	0	0	0	0	0	0	0	0	0	0	0	0	0	0	0	0	0	0	0	0	0	0	0	0	0
LINC00396	0	0	0	0	0	0	0	0	0	0	0	0	0	0	0	0	0	0	0	0	0	0	0	0	0	0	0	0	0	0	0	0	0	0	0	0	0	0	0	0	0	0	0	0	0	0	0	0	0
LINC00428	0	0	0	0	0	0	0	0	0	0	0	0	0	0	0	0	0	0	0	0	0	0	0	0	0	0	0	0	0	0	0	0	0	0	0	0	0	0	0	0	0	0	0	0	0	0	0	0	0
LINC01039	0	0	0	0	0	0	0	0	0	0	0	0	0	0	0	0	0	0	0	0	0	0	0	0	0.005944356	0	0	0	0	0	0	0	0	0	0	0	0	0	0	0	0	0	0	0	0	0	0	0	0
LINC01054	0	0	0	0	0	0	0	0	0	0	0	0	0	0	0	0	0	0	0	0	0	0	0	0	0	0	0	0	0	0	0	0	0	0	0	0	0	0	0	0	0	0	0	0	0	0	0	0	0
PWRN4	0	0	0	0	0	0	0	0	0	0	0	0	0.067466471	0	0	0	0	0	0	0	0	0	0	0	0	0	0	0	0	0	0	0	0	0	0	0	0	0	0	0	0	0	0	0	0	0	0	0	0
LINC01090	0	0	0	0	0	0	0	0	0	0	0	0	0	0	0	0	0	0	0	0	0	0	0	0	0	0	0	0	0	0	0	0	0	0	0	0	0	0	0	0	0	0	0	0	0	0	0	0	0
LINC01177	0	0	0	0	0	0	0	0	0	0	0	0	0	0	0	0	0	0	0	0	0	0	0	0	0	0	0	0	0	0	0	0	0	0	0	0	0	0	0	0	0	0	0	0	0	0	0	0	0
LHX5-AS1	0	0	0	0	0	0	0	0	0	0	0	0	0	0	0	0	0	0	0	0	0	0	0	0	0	0	0	0	0	0	0	0	0	0	0	0	0	0	0	0	0	0	0	0	0	0	0	0	0
LINC01219	0	0	0	0	0	0	0	0	0	0	0	0	0	0	0	0	0	0	0	0	0	0	0	0	0	0	0	0	0	0	0	0	0	0	0	0	0	0	0	0	0	0	0	0	0	0	0	0	0
LINC01256	0	0	0	0	0	0	0	0	0	0	0	0	0	0	0	0	0	0	0	0	0	0	0	0	0	0	0	0	0	0	0	0	0	0	0	0	0	0	0	0	0	0	0	0	0	0	0	0	0
LINC01307	0	0	0	0	0	0	0	0	0	0	0	0	0	0	0	0	0	0	0	0	0	0	0	0	0	0	0	0	0	0	0	0	0	0	0	0	0	0	0	0	0	0	0	0	0	0	0	0	0
LINC01317	0	0	0	0	0	0	0	0	0	0	0	0	0	0	0	0	0	0	0	0	0	0	0	0	0	0	0	0	0	0	0	0	0	0	0	0	0	0	0	0	0	0	0	0	0	0	0	0	0
LINC01320	0	0	0	0	0	0	0	0	0	0	0	0.024543827	0	0	0	0	0	0	0	0	0	0	0	0	0	0	0	0	0	0	0	0	0	0	0	0	0	0	0	0	0	0	0	0	0	0	0	0	0
LINC01324	0	0	0	0	0	0	0	0	0	0	0	0	0	0	0	0	0	0	0	0	0	0	0	0	0	0	0	0	0	0	0	0	0	0	0	0	0	0	0	0	0	0	0	0	0	0	0	0	0
MIR217HG	0	0	0	0	0	0	0	0	0	0	0	0	0	0	0	0	0	0	0	0	0	0	0	0	0	0	0	0	0	0	0	0	0	0	0	0	0	0	0	0	0	0	0	0	0	0	0	0	0
LINC01392	0	0	0	0	0	0	0	0	0	0	0	0	0	0	0	0	0	0	0	0	0	0	0	0	0	0	0	0	0	0	0	0	0	0	0	0	0	0	0	0	0	0	0	0	0	0	0	0	0
LINC01525	0	0	0	0	0	0	0	0	0	0	0	0	0	0	0	0	0	0	0	0	0	0	0	0	0	0	0	0	0	0	0	0	0	0	0	0	0	0	0	0	0	0	0	0	0	0	0	0	0
LINC00376	0	0	0	0	0	0	0	0	0	0	0	0	0	0	0	0	0	0	0	0	0	0	0	0	0	0	0	0	0	0	0	0	0	0	0	0	0	0	0	0	0	0	0	0	0	0	0	0	0
LINC01386	0	0	0	0	0	0	0	0	0	0	0	0	0	0	0	0	0	0	0	0	0	0	0	0	0	0	0	0	0	0	0	0	0	0	0	0	0	0	0	0	0	0	0	0	0	0	0	0	0
SGMS1-AS1	0.371580758	0.854761802	0.690209	0.250368903	0.694326595	0.584055645	0.343481155	1.222796828	0.461671045	0.618546054	0.599033527	0.644344237	0.425852113	0.20436185	0.335858477	0.294621866	0.207320255	0.80419268	0.526052337	0.302215584	0.737457925	0.424561688	0.393567647	0.544928089	0.543407074	0.677821138	0.397981433	0.484191098	0.25187425	0.61537219	0.763979805	0.554620972	0.53318251	0.591203756	0.224595633	0.788677933	0.604399825	0.379509527	0.440660835	0.917653532	0.442864644	0.423616684	0.774604101	1.090012851	0.633931969	0.269161018	0.349431059	0.577451611	0.405988055
SCEL-AS1	0	0	0	0	0	0	0	0	0	0	0	0	0	0	0	0	0	0	0	0	0	0	0	0	0	0	0	0	0	0	0	0	0	0	0	0	0	0	0	0	0	0	0	0	0	0	0	0	0
ABCA9-AS1	0	0	0	0	0	0	0.198655198	0	0	0	0	0.103275062	0.294293551	0.081145971	0	0	0	0	0.173667734	0	0	0.039453618	0	0.072524068	0	0	0	0	0.094025941	0.259656856	0	0	0	0.074868677	0	0	0	0	0	0	0.254632627	0	0	0	0.044033064	0	0	0	0
LENG8-AS1	0	0	0.08045794	0	0	0	0	0.050970525	0	0	0	0.061445236	0.047076153	0	0.029319849	0	0	0.043585414	0.035625689	0	0	0.023263197	0	0.042963337	0	0	0	0.045587387	0.055869825	0.081080045	0	0	0.02646095	0	0	0	0.037029611	0	0	0	0	0	0	0	0	0	0	0.099390741	0.038309053
EMG1	4.868314829	4.689963493	4.810398612	4.509878913	3.416861814	3.807036226	4.817059283	4.35825363	4.797069879	3.882261512	4.642574082	4.473524354	4.512935767	5.220026413	4.57328501	4.751615385	4.620687534	4.348455067	4.113515458	4.481272291	3.768424837	4.953603291	5.087672707	4.010464797	4.209199889	3.822412923	4.007410946	4.588155228	4.526450647	4.859368427	4.598491779	4.990371512	3.956475903	3.483720671	3.663501172	4.310046467	4.052926447	3.827822452	4.273489352	4.150878725	4.080281482	4.10819296	4.223245858	4.30585341	4.505415779	4.705027285	4.229297257	4.769255232	4.142331125
IFI30	5.996979962	6.999885929	5.193088549	7.650262477	5.914730888	6.156187457	3.044005599	6.794340682	7.230173014	6.105049113	4.813753977	6.332797199	4.378594957	6.732673215	5.580530394	6.582632486	7.505440572	7.583243389	7.199445929	7.768599126	6.062611606	4.347101892	6.443934748	6.882402198	5.914988133	6.084428535	6.282102757	5.753674	6.975563781	3.529905122	4.642091468	4.26188255	6.969444693	6.384451756	7.431821317	4.084743258	7.12801516	6.707955191	6.104450602	7.29474661	6.690574759	6.867413234	4.477715044	3.41072493	5.106776202	6.328726857	6.881871091	4.254835169	5.196844099
C1D	1.632083109	1.626300567	1.820290234	1.79591121	1.297812296	1.615583706	1.582948126	1.591556522	1.463453454	1.183089135	1.145760688	1.222117837	1.568819289	1.254352534	1.345912461	1.868564918	1.597398717	1.325028913	1.321247113	1.568609574	1.185142211	1.549724578	1.663389796	1.551703301	1.419410283	1.522847871	1.251106733	1.865389356	1.635535381	2.052522408	2.207240246	1.417653939	1.636755896	1.706278165	1.371026693	1.591066733	1.181083947	1.04302966	1.417920864	1.001223037	1.633488003	1.312739716	1.23687698	1.770615919	1.803217245	1.083249972	1.061947084	1.402989659	1.443386523
TET2-AS1	0	0	0	0	0	0	0	0	0	0	0	0	0	0	0	0	0	0	0	0	0	0	0	0	0	0	0	0	0	0	0	0	0	0	0	0	0	0	0	0	0	0	0	0	0	0	0	0	0
OLFM1	0.757195487	2.720371647	0.492476187	0.239865911	0.468286505	1.746230158	0.097846061	1.045552057	0.740769044	0.94583483	0.23102964	0.255818688	0.608214968	0.203219038	2.278964435	5.863507022	0.298608195	1.159633319	0.266266573	0.436410503	1.223104002	0.203584224	0.326795196	1.042575732	1.638090558	1.268450124	0.330395563	0.598395967	0.194155078	0.214288193	0.753825178	0.418012466	0.301714236	1.807475031	0.87271877	0.584700881	1.664962708	0.541456353	0.250376021	1.043698758	0.335148868	0.791861768	0.511148252	0.335195847	0.456260316	0.66983476	0.709659367	0.618097992	0.443572048
CDX1	0.046792146	0.01920672	0	0.032860166	0	0.034592625	0	0	0	0.030133216	0	0	0	0.024428334	0	0	0	0	0	0.061935293	0.035120169	0	0	0	0	0.074536698	0.089387415	0	0.028394487	0	0	0	0.052794039	0.044662801	0	0	0.037277163	0.024153439	0	0	0	0.01324041	0	0	0	0	0.088312364	0	0
TIMM17A	4.916553674	5.225079782	4.748067625	5.020076033	4.259145549	4.071377131	5.443410705	4.502427983	4.671905124	4.762937768	4.775071183	5.144311196	4.684705705	4.550585555	4.543537758	5.757335674	5.184508919	4.467113131	4.27418925	4.579606845	3.915969765	4.74421271	5.099727389	4.508575683	4.987110882	3.858707053	4.962374793	4.671079867	4.921146609	4.31607384	4.558054773	4.816432757	4.533845223	4.401454805	4.278586749	4.89444323	4.841197943	4.622986186	4.164460747	4.38026627	4.550318312	4.411862808	4.713976906	4.241129083	4.79547561	5.165150229	5.043123299	4.975473869	3.948562146
ZBTB20-AS3	0	0	0	0	0	0	0	0	0	0	0	0	0	0	0	0	0	0	0	0	0	0	0	0	0	0	0	0	0	0	0	0	0	0	0	0	0	0	0	0	0	0	0	0	0	0	0	0	0
SAPCD1-AS1	0.452034762	0.292069569	0.403010334	0.687733447	0.359220473	0.420724193	0.44865707	0.381944268	0.858211888	0.372386677	0.575684971	0.126550784	0.407246542	0.251703909	0.489299753	0.486461198	0.371378901	0.147586216	0.737494527	0.48318421	0.35056617	0.449273514	0.237256428	0.594109247	0.356801648	0.736243771	0.953398427	0.444423695	0.28908579	0.405803456	0.491618789	0.448723302	0.501857897	0.286114409	0.497169554	0.460966932	1.140920373	0.730812258	1.088037589	1.443917605	0.432711172	0.388178227	0.71628334	0.275938068	0.17329153	0.110390273	0.71888092	0.415709162	0.294903177
F10-AS1	0	0	0	0	0	0	0	0	0	0	0	0	0	0	0	0	0	0	0	0	0	0	0	0	0	0	0	0	0	0	0	0	0	0	0	0	0	0	0	0	0	0	0	0	0	0	0	0	0
N4BP2L2	1.925681081	1.943284621	2.283492454	1.831835207	2.349425189	2.268511428	1.74458599	2.449636208	1.540926436	1.896102239	1.78475415	2.116834229	2.186551576	1.933728102	1.784160817	1.566101936	1.756505973	2.089173684	2.24891154	1.590564992	2.374570985	2.158486188	1.867298563	2.123482585	2.077818715	2.589291299	1.784744809	1.834142817	2.026231776	2.56979255	2.101467358	1.82483334	1.933148351	2.105610421	2.305508621	2.696617435	2.4861268	2.002164314	2.39217871	2.332378836	3.086929848	1.776665038	1.841405559	2.645352684	2.312999408	1.476184977	1.493058706	2.050028136	2.296409507
ZER1	2.870657813	3.267704442	3.161802694	3.286229033	3.528769911	3.138315458	2.547856311	2.970467222	2.688771064	2.793609726	2.909177529	3.515458933	3.588542059	3.41423341	3.625602998	3.350369323	2.799936511	2.821770945	2.947138398	2.845394321	3.00065852	3.280791699	2.272720244	3.668164887	2.902152647	3.053071491	3.431878747	3.174222255	3.346976586	2.671681507	3.05628845	2.357967441	3.010945536	3.108818659	2.448965704	2.555801647	3.111242501	2.768500817	3.823738215	3.518794891	3.353793168	2.709954338	3.483909398	3.559398856	2.818991574	2.431804066	2.427014995	2.453276705	2.821717351
MCRS1	2.543496771	2.454128047	2.317347148	2.334770759	2.353789477	2.027157355	1.781798745	2.372232314	2.545517669	1.933932645	2.759744459	2.596633208	2.817718012	2.782958716	2.388564993	2.828503758	2.581463602	1.827381832	2.503328805	2.154657108	1.897921326	2.953451696	2.780227367	3.526369774	2.160659359	2.501117163	2.534602025	2.853549483	2.930483018	2.454666186	2.765635795	2.143442138	2.240081886	2.069691211	1.846255611	2.633090781	1.981821953	2.165452405	2.277734765	2.4957177	2.595364371	2.516445237	2.846422258	2.69300041	2.674864457	2.414935898	2.731358526	2.790943912	2.638568484
LRRN2	0.268291655	0.620788798	0	0.174470629	0.003878641	0.054762867	0.024838869	0.041046502	0.27581278	0.362906511	0.01825587	0.085569646	0.012744429	0.14320994	0.901308057	0.517487104	0.039776454	0.162174215	0.239490833	0.020867103	0.394277742	0.012492748	0.017433167	0.090432039	0.02776272	0.251198216	0.11192852	0.135876507	0.022678854	0	0.007945883	0.011519226	0.059479061	0.11575746	0.19364023	0.010305971	0.120268199	0.12988114	0.087507612	1.62771225	0.04726437	0.228336633	0	0.073383833	0.024338508	0.05886241	0.199325313	0.013697221	0.166553358
FAM3C	1.781003838	1.601142073	1.370911203	2.802223236	2.260281798	2.083470207	2.10877653	2.918388426	2.319143609	1.292566174	1.81492299	2.028665762	1.319769632	2.539605946	1.930650072	1.890295263	3.210731132	2.206523182	3.339325192	3.331554074	1.385090465	2.722185665	2.305833964	1.623031171	1.751770905	1.855420355	2.553573063	1.946394608	3.440310698	2.500104918	1.900268083	2.78537562	3.028861939	1.696784804	3.014933782	2.147233158	1.925768384	1.385334288	2.077862786	2.055528781	2.5581208	2.231705688	2.150942582	1.827594545	2.556400319	2.445091883	3.871164856	1.729919253	1.788425713
STX18-IT1	0	0	0	0	0	0	0	0	0	0	0	0	0	0	0	0	0	0	0.05817238	0	0	0	0	0	0	0	0	0	0	0	0	0	0	0	0	0	0	0	0	0	0.052767859	0	0	0	0	0	0	0.055370091	0
PCAT29	0	0	0	0	0	0	0	0	0	0	0	0	0	0	0	0	0	0	0	0	0	0	0	0	0	0	0	0	0	0	0	0	0	0	0	0	0	0	0	0	0	0	0	0	0	0	0	0	0
DISC1-IT1	0	0	0	0	0	0	0	0	0	0	0	0	0	0	0	0	0	0	0	0	0.042287369	0	0	0	0	0	0	0	0	0	0	0	0	0	0	0	0	0	0	0	0	0	0	0	0	0	0	0	0
WARS2-IT1	0	0	0	0	0	0	0	0	0	0	0	0	0	0	0	0	0	0	0	0	0	0	0	0	0	0	0	0	0	0	0	0	0	0	0	0	0	0	0.074510381	0	0	0	0	0	0	0	0	0	0
LINC01224	0	0.023853566	0	0	0	0	0	0.008099092	0	0	0	0	0.02965765	0	0	0.012837221	0	0	0	0.029222703	0	0.029075309	0	0.01358958	0	0.023595129	0	0	0	0.034403099	0	0.008996023	0.024867927	0	0	0	0	0	0	0	0	0.024608163	0	0	0.01632313	0	0	0	0.012104018
LINC00508	0	0	0	0	0	0	0	0	0	0	0	0	0	0	0	0	0	0	0	0	0	0	0	0	0	0	0	0	0	0.051248797	0	0	0	0	0	0	0	0	0	0	0	0	0	0	0	0	0	0	0
IRAIN	0.005235384	0	0	0.005487721	0	0	0	0	0	0	0	0	0	0	0	0.006842679	0	0	0	0.005224807	0.017535807	0.003900431	0	0	0.00435634	0	0	0	0	0	0	0	0	0	0.007798287	0.004286419	0	0	0	0.030127623	0	0	0	0.007192607	0	0	0.005013013	0	0.006451092
ACAA2	2.868412967	4.12755601	3.786918513	3.852610933	1.657036223	3.480433974	2.057912123	3.485494335	4.346807479	5.25065095	3.376085339	3.086679263	3.604981141	3.089188075	3.989654906	3.886080927	2.382351223	3.445665856	3.034814352	3.08329598	3.385280229	2.918425501	2.511859327	5.487820995	4.728941498	5.872064433	4.262947639	3.324418738	2.853668197	3.146768017	4.267807344	1.535139735	5.355074436	3.750564976	3.423111967	1.862723291	3.57871067	3.646639522	4.67358159	3.493918847	2.505169679	4.023667391	2.803474403	2.723723017	1.469043974	2.26662301	3.699526701	2.539428295	4.006047392
CDX2	0.310556845	0	1.191487932	0.012471757	0.376096215	0.349778357	0.146308088	0.01955148	0	0	0.254179568	0.178960442	0.323882395	0.12445655	0.011194597	0.382134849	0	0.008370275	0.040482057	0	0.052619941	0.017686949	0	0.048803149	0.358926913	0	0.482804208	0.017466463	0.73047046	0.020943044	0.044510254	0	0	0	0.069552178	0.009746755	0	0	0	0.022935981	0.679137584	0.019912981	0	0.032485428	0.159894179	0.927582547	0	0.088331888	0.014654967
PPIE	1.241162019	1.774510576	1.716036338	1.825035564	1.375425385	1.539960586	2.226722068	1.606258417	1.250286315	1.159074646	2.29693443	2.067055159	1.882943382	1.93296334	1.043732526	1.912417552	1.55697715	1.289579935	1.383782746	1.353052438	1.45588775	1.993871412	1.571541262	1.371567182	1.288163401	1.214445081	2.099239066	2.158143621	1.190105873	1.725703878	2.032787989	1.78281912	2.207154751	2.223352188	1.1169334	1.602968183	1.541818121	1.349223928	1.924031433	1.215571927	2.011703917	1.489738135	1.87170968	1.323590427	1.472833223	1.205524936	1.369303332	1.769137758	1.759237895
FOXP1-AS1	0	0	0	0	0	0	0	0	0	0	0	0	0	0	0	0	0	0	0	0	0	0	0	0	0	0	0	0	0	0	0	0	0	0	0	0	0	0	0	0	0	0	0	0	0	0	0	0	0
MGAT3-AS1	0	0	0	0	0	0	0	0	0	0	0	0	0	0	0	0	0	0	0	0	0	0	0	0	0	0	0	0	0	0	0	0	0	0	0	0	0	0	0	0	0	0	0	0	0	0	0	0	0
VAV3	2.728982392	1.469962386	3.387574666	2.967080339	3.347615991	2.108966001	2.564928168	2.953603486	1.762274397	1.869018784	3.488449371	3.245299799	3.539991594	2.644565034	2.005866318	0.734914352	2.704855602	2.237301667	2.933762695	1.964899993	1.744939157	2.835480205	2.869525326	2.572064535	2.136839264	2.295212353	1.235639207	2.149190257	3.266202411	2.588630874	2.31636493	1.989696485	1.775562151	2.181621714	2.331818515	1.905187066	2.368100783	2.29027693	2.612934466	2.672720915	2.349090274	3.245641824	1.922019111	3.060737571	3.538791052	2.472467755	1.778971471	2.23476488	2.61539149
TOMM40	2.303272202	3.106918753	2.768036851	2.788588775	1.825510891	1.898586682	3.22204961	2.522826021	2.55328417	2.220038572	2.95502997	2.949380088	2.367153412	3.264708529	2.761738105	2.832702374	2.285550344	2.038467756	2.050853393	3.061111816	1.531720826	2.771593823	2.976222458	2.472097476	2.436273894	2.362031341	3.019920772	2.916430469	3.227077822	3.073622627	2.859030546	2.863243326	2.581906549	1.911684839	1.461361819	2.154258255	2.344721342	1.695628687	2.460590734	1.809406437	2.724169343	2.286742276	2.342508212	2.172769361	3.093868673	2.627605293	2.527830923	2.85039286	3.185608243
TRIM31-AS1	0	0	0	0	0	0	0	0	0	0	0	0	0	0	0	0	0	0	0	0	0	0	0	0	0	0	0	0	0	0	0	0	0	0	0	0	0	0	0	0	0	0	0	0	0	0	0	0	0
TAB1	1.566222176	2.354414882	1.857137332	1.373444401	1.8696517	1.649779871	1.931262585	1.819330939	1.604895978	1.628445597	1.773536674	1.894685433	2.130433165	1.346840021	1.93770823	1.881084745	1.705719667	1.470443755	1.649185827	1.417114582	1.628406351	1.636931415	1.490367922	1.874598025	1.710685561	1.722045191	1.085276205	1.840107876	1.821849759	1.62222429	2.326273988	2.133213689	1.27210862	1.422606341	1.24369318	1.679699056	1.4737757	1.268933429	1.986168427	2.019133954	1.851539061	1.775670357	1.82258675	1.629143615	1.772927888	1.634622167	1.537032318	2.108039227	1.859591532
SALRNA1	0	0	0	0	0	0	0	0	0	0	0	0	0	0	0	0	0	0	0	0	0	0	0	0	0	0	0	0	0	0	0	0	0	0	0	0	0	0	0	0	0	0	0	0	0	0	0	0	0
SALRNA3	0	0	0	0	0	0	0	0	0	0	0	0	0	0	0	0	0	0	0	0	0	0	0	0	0	0	0	0	0	0	0	0	0	0	0	0	0	0	0	0	0	0	0	0	0	0	0	0	0
SALRNA2	0	0	0	0	0	0	0	0	0	0	0	0	0	0	0	0	0	0	0	0	0	0	0	0	0	0	0	0	0	0	0	0	0	0	0	0	0	0	0	0	0	0	0	0	0	0	0	0	0
ECI2	1.995130887	3.116908027	1.520180138	3.170050773	2.687460609	2.500491176	1.007446308	3.074498223	2.644551747	2.962535599	1.909492847	1.301343416	2.843309944	2.609189948	3.381877226	2.916103181	2.828425521	2.72048958	2.523736733	4.747089964	2.550146282	2.182354092	1.76896019	2.742996959	2.171417598	2.951147552	2.490254533	2.060777845	1.875356041	2.80192172	1.696773097	1.619019731	2.330522123	2.575178335	2.524277251	2.04721591	2.388069065	2.183177899	1.973808915	2.649392066	2.682468195	2.713370533	2.359282267	2.762130241	2.518646069	2.55556162	2.632875649	2.318531678	1.995530353
HAX1	6.235543632	6.535778135	6.093603678	6.414704088	5.827894822	6.420801567	6.080937584	6.08628108	6.636883026	6.070752172	6.047172853	6.354067462	5.881702272	6.597386239	5.833659565	7.079227717	6.566986468	5.982662312	6.205163032	5.742279185	5.695432708	6.891072381	6.089388598	6.033678011	6.359518641	6.180310199	6.457709185	6.781518719	6.419933183	5.993470426	5.936145144	6.595030724	6.380720009	6.317035453	5.795956652	6.574092708	6.257164998	5.460250785	6.806206904	6.083619686	6.225068907	5.912024377	5.970587392	6.004485896	6.136880506	6.661211343	5.942773383	6.611580007	5.601737118
LUNAR1	0	0	0	0	0	0	0	0	0	0	0	0	0	0	0	0	0	0	0	0	0	0	0	0	0	0	0	0	0	0	0	0	0	0	0	0	0	0	0	0	0	0	0	0	0	0	0	0	0
MHRT	0	0	0	0	0	0	0	0	0	0	0	0	0	0.096378101	0	0	0	0	0	0	0	0	0	0	0	0	0	0	0	0	0	0.085464873	0	0	0	0	0	0	0.048242602	0	0	0	0	0	0	0	0	0	0
GPNMB	6.949265992	5.566528849	2.909129065	5.869893236	2.501017279	5.154891917	1.791384795	7.405081067	5.802168035	5.544373411	6.968406037	5.122045731	2.787546589	4.819497716	5.472920602	5.768076163	4.124126168	5.288088527	5.63266585	6.230797203	6.758865415	2.471001715	8.950067348	7.894716144	3.768338286	5.916199744	4.930370605	6.77975742	6.954040081	2.259859297	6.602517662	3.375885241	5.156095186	6.418692397	7.524678003	4.873921418	6.229277925	5.862669748	5.269186752	5.629241152	3.42708858	8.714821575	4.008193946	1.902511934	6.624300766	5.134151558	5.424338906	2.849604579	6.704906174
BAIAP2	1.036126975	1.051993623	0.866478253	1.192543036	0.974613346	1.142480541	1.447872245	1.319077735	1.513906831	1.18861063	0.802564819	1.55052413	2.043277495	1.168826532	0.768013694	1.097934388	1.199473725	0.819517429	1.305656133	0.914775272	0.696842987	1.33358728	1.049810826	1.056941806	0.892016258	1.016603031	1.228771806	0.51301862	2.083391982	0.602946636	1.131582537	1.035126549	1.038633484	0.675116667	0.845884677	0.845010021	0.869600429	0.694058038	1.791704415	0.890136839	1.811120671	1.774517342	1.172211621	0.87611254	1.592599776	0.544004091	1.436320395	0.543501479	1.999593233
MAD2L2	2.013972663	2.580886006	2.088450744	2.085653244	1.411665547	1.30249225	1.534442687	1.354752381	2.158341991	1.272639918	1.237660059	1.662167087	2.545944115	2.999363137	2.558432032	2.18966102	1.792079994	1.709032854	1.620784777	2.24843113	1.128491087	1.867320046	1.509167293	1.669929692	2.307727711	1.379702616	3.329301954	2.051375932	2.708775833	1.639834632	2.053438921	1.476155427	1.988498983	1.292336103	1.525751379	1.268707034	1.880126717	1.596097828	2.280049746	1.348343264	2.395057274	1.544513408	1.374599334	1.357735622	1.614112938	1.959628434	1.775972866	1.817671811	1.800569167
CDX4	0	0	0	0	0	0	0	0	0	0	0	0	0	0	0	0	0	0	0	0	0	0	0	0	0	0	0	0	0	0	0	0	0	0	0	0	0	0	0	0	0	0	0	0	0	0	0	0	0
TACC3	2.357164135	3.464224989	3.129399422	3.339213164	2.359575359	2.242690201	3.114193623	2.112941593	2.90291883	4.099407838	3.491124634	2.601001038	3.191969138	3.287969269	3.890445957	2.735364497	3.538181149	2.522730388	2.825335326	3.607939367	1.072155273	5.058329402	3.345684357	2.340882464	2.661347411	2.411006856	4.109637315	5.100183221	2.654220946	2.950148919	3.715598947	2.164680448	3.847507994	2.207125508	2.199770978	3.808837586	3.142605472	2.15259358	3.629459153	3.074892725	3.517909823	2.320765231	1.875100861	1.587833905	3.346250215	2.681977676	2.475063354	3.241649373	2.629810128
MERTK	4.258952613	5.034746997	4.822045782	5.155288274	4.256789474	5.142230066	5.30005565	5.161110565	4.78404136	5.118620051	4.510782072	4.54529271	5.230369174	3.259977067	4.991929377	5.597158132	3.973457455	5.252007477	5.554088287	5.089745676	4.695479202	5.713365309	5.810979514	4.860468783	5.07707939	5.60379962	5.065575289	4.891189842	3.946182239	3.942805198	4.288181936	3.51067572	3.733751738	5.143551067	5.471051858	4.43930438	5.407499892	5.010389815	4.087156875	5.141366409	3.200719569	5.774266487	5.019114755	4.061618628	5.121856534	7.151714391	4.368028583	4.813387912	5.527670743
LOC104613533	0	0	0	0	0	0	0	0	0	0	0	0	0	0	0	0	0	0	0	0	0	0	0	0	0	0	0	0	0	0	0	0	0	0	0	0	0	0	0	0	0	0	0	0	0	0	0	0	0
CLEC10A	0.822713079	0.599462728	1.413931582	0.528846594	0.837284148	2.259173348	0.149082061	1.435512629	1.807508552	1.702831019	1.057111635	0.913792566	0.483273494	1.89432037	0.242130849	1.003813655	0.944367272	2.585695894	1.715157929	0.721719567	1.676946162	0.481619716	0.522210428	1.749720098	1.399062391	1.48208851	0.564716023	1.732570217	0.224143736	0.472770493	0.364712344	0.097046634	0.849831643	1.570452681	2.316073045	1.201539129	2.497821611	1.142111037	0.929507419	2.462361764	0.4611803	1.311130576	0.915036715	0.503946347	1.063476636	0.865133132	0.768644357	1.041246248	0.614561052
SLC30A9	4.426576667	4.301313199	5.317431176	4.619366155	5.033439291	5.206877463	5.51734204	5.552072617	4.678204157	4.373422519	5.10160194	5.363459742	4.842042187	4.37349145	5.231329853	4.345270185	4.733994407	4.816984336	4.977941701	4.431380088	4.690361623	5.338034121	5.616869564	4.707502339	4.988260564	5.244444478	5.54908679	5.050498752	4.277512273	4.956520469	4.602269018	4.876156182	4.741026072	4.583748155	4.912578924	5.274058307	4.724961349	4.22257966	5.143483567	4.537812344	4.818263962	4.314883352	4.992784242	5.359928995	5.177167242	4.952100352	4.727803645	5.274412889	5.113689209
PIBF1	4.098522883	3.786175557	4.247429092	3.460648335	4.463852277	3.944789363	3.612607634	3.830986576	2.761115063	3.653927329	4.045984194	4.116556689	3.746899062	3.752890766	3.775678323	3.209000404	3.478206465	3.758481364	4.187080768	3.41960864	3.905403709	3.459144334	3.817500241	3.826363844	3.962043647	3.668959305	4.123011099	3.629327	3.522661197	4.715981937	4.320334827	3.600312321	3.597688624	3.8716498	3.678403981	4.804620125	4.087189154	3.530320915	4.125714685	3.965527622	4.586674048	3.574703964	4.282379418	4.673923374	4.172923442	2.836523923	3.393856358	4.208534089	4.236851355
ENPP7P13	0	0	0	0	0	0	0	0	0	0	0	0	0	0	0	0	0	0	0	0	0	0	0	0	0	0	0	0	0	0	0	0	0	0	0	0	0	0	0	0	0	0	0	0	0	0	0	0	0
PPIH	1.566853294	2.627601118	2.273092725	2.240903304	1.769599563	1.86389229	2.188493229	1.875352923	1.614885488	1.353825423	2.702070482	2.09543233	2.118089558	2.172385157	2.101734657	2.639603754	1.836698176	1.679946561	1.973210837	1.658489965	1.289249782	2.236833683	1.823141349	1.857106321	1.949864117	1.528114579	2.665482255	2.100726681	1.78801832	2.182866157	2.206383429	2.285242487	2.638744026	1.912158068	1.619727991	1.950472793	1.681200022	1.687376059	2.462427278	1.546882628	2.308299081	1.849459232	1.951074392	1.744015724	1.79337355	2.275470255	1.605513937	2.071840792	2.003759695
COG5	4.855165934	4.663679656	4.73570542	4.854179377	5.28759074	5.205030294	4.940205429	5.354869218	4.731552348	4.559700368	5.1722649	4.763450492	5.66369434	4.758804028	5.328488843	4.746352043	4.501894788	5.272539163	5.460523602	5.891613877	4.908998854	4.726200883	5.258279616	5.246005255	4.515485608	5.494199122	6.128663921	5.037219178	5.593169144	6.060618354	5.394838298	5.241978758	5.942499409	4.892958863	5.061244225	5.181324941	4.902818042	4.806969703	5.01599909	5.030244207	4.863229983	5.040303375	5.533476608	5.340714933	5.305228899	5.114338099	4.635483592	4.864128765	5.299763103
ZNHIT1	3.01923921	3.996403876	3.571179111	3.783716851	3.621719159	3.635598015	3.829299294	3.675390144	3.604725498	3.619708122	3.676416677	3.418824127	3.702525758	3.871947663	3.550916449	3.390576796	3.632408673	3.093550879	3.454115955	3.927774567	3.589264441	3.624008794	3.87294836	3.512078669	3.767080407	3.905619129	3.613601837	3.739330911	4.148668139	4.154847955	4.397341915	4.457338168	4.041761252	2.742732513	2.979119009	3.825360248	3.075764524	3.290006668	3.478514836	3.603305522	3.99184886	3.142755891	3.419574312	3.636582317	3.776661014	3.802500187	3.678839644	3.910380507	3.963082917
FST	1.077985743	1.469761864	1.853696343	0.494188786	0.772693852	1.488905828	0.837008538	1.315518332	0.900658888	1.537647853	0.453837987	0.722528107	1.050269028	3.000213961	1.664751956	1.95228471	1.808427346	0.886396012	1.790610803	1.636961705	1.323686973	0.397212442	2.08274035	1.103117147	1.646756674	2.026477541	0.194962053	1.694038459	0.201613502	1.503229899	1.199479952	0.259790012	0.239355952	1.80860704	0.622739429	0.291550159	1.248538192	0.780438458	0.355089091	0.710509922	1.917308399	0.338416415	0.225306626	0.232400742	1.252628271	1.64062512	1.189544839	1.802956465	0.476973414
TIMM44	3.842759527	4.445715208	4.127082997	3.504474643	3.669440601	3.902477488	4.303945559	3.777241555	3.535409993	3.406345183	4.041824781	3.770070765	5.758955206	4.581162913	3.742989043	4.228683406	3.619677983	3.560735182	3.681533379	4.02361258	3.660824151	4.421586879	4.186199344	4.448177504	3.566098731	4.24200714	3.81866915	4.698814398	4.522182706	3.920077531	4.295500641	3.634944954	3.537121069	3.345563255	3.040602316	3.460535814	3.404575936	3.060819603	3.792182165	3.805189833	4.11474469	3.324564059	3.690177859	3.661976068	4.190160882	4.147842508	3.880753003	4.04824198	4.257197429
CLGN	0.392684014	1.487572673	0.248377281	0.498013658	0.046791264	0.520311705	0.168700502	0.380570128	0.80211321	0.383754107	0.192749453	0.175254561	1.056380059	0.345803138	1.482738324	0.433664571	0.134617755	0.154492306	0.173717805	0.129164443	0.433782609	0.092964091	0.436751889	1.121552376	0.653061565	0.202826853	0.728043757	0.664435334	0.303845826	1.637202454	0.517153955	0.04645045	2.517444822	1.570114436	0.725040626	0.255636946	1.670085196	0	1.576608254	0.186946402	0.745530607	0.173114732	0.0767791	0.221427613	1.140998238	0.852373264	0.483299955	0.184317993	0.280785401
PFDN6	2.808193067	3.343110811	3.123930651	2.346605544	2.385253732	2.498527271	2.611042966	2.160116512	2.631346169	1.967065527	2.659452232	3.108082988	2.41980373	3.124796968	2.26980012	2.868991408	2.39095861	2.651318004	2.608623365	2.57963852	1.892812292	3.777315847	2.708928187	2.304391506	2.289237055	2.312331558	2.441680679	3.159202163	3.320353118	3.120587974	2.926871004	3.304000312	2.617834659	2.149245178	1.908513922	2.186916025	2.245048527	1.81809134	2.523059287	2.227033561	2.977691511	2.343868062	2.206421105	2.195687446	3.026965727	2.396115159	2.668905841	2.83927591	2.89625311
ZBTB18	0.680523553	1.105320967	1.10442532	0.958626923	0.906898388	1.447778198	0.76784869	1.417393073	0.793781538	1.140614449	0.757904339	0.954306114	1.130158626	0.778894934	0.994516697	1.241798154	0.464455679	1.034003381	0.695295392	0.426477238	1.073392994	0.901852121	0.77287387	1.334685994	1.313294746	1.28125822	1.839783884	1.564505304	1.266855933	0.797632448	1.279428371	0.86567493	0.726951863	1.165563488	0.902537339	1.376422584	1.200122407	0.643523189	0.937009623	1.47471885	0.98846002	0.749429549	1.029776262	1.036269362	1.190413614	1.111443844	0.610730073	0.904313656	1.224647405
HMGN4	1.987951094	2.490426959	1.440867688	1.393726187	1.713485876	1.630684463	1.847127394	1.670408086	1.419366123	0.997994354	1.709990943	2.074824985	2.106272661	1.815724386	1.830968671	2.063970073	1.768767415	1.790537546	1.803948646	2.611689345	1.534115277	2.213462214	1.470180083	1.52409187	2.506066945	1.377705568	2.062867676	2.039948724	1.498026833	1.443472255	2.076360269	1.806516396	1.874462542	1.362016989	1.649741517	1.704079912	1.922744	1.315554997	1.647599723	1.8021618	2.155675121	1.337261235	1.899210584	1.921071502	1.80839532	1.380077332	1.33594213	1.905483862	1.745359811
TADA3	1.474544186	2.224367607	2.174514325	1.426062733	1.787308772	1.577813176	1.956558362	1.884975512	1.835166008	1.595137217	2.237897468	2.277674715	2.428629516	1.814677668	1.173445472	1.502672978	2.147559207	1.518184452	1.595528043	2.148132719	1.57511972	2.119989663	1.328014101	2.070833904	1.371431639	1.763830701	2.065494622	2.169564215	2.104543757	1.837121778	2.849136439	1.748316999	1.753246874	1.448283395	1.469602241	1.99528347	1.459518192	1.327259872	2.070071097	1.783343354	1.384197731	1.831247661	1.916271871	1.945857902	1.941383755	1.688364698	1.747505044	2.109363638	1.982845232
TRIM38	2.508649218	0.974528186	1.939694527	1.738619665	2.75045513	2.267982036	1.917836635	2.363596057	1.599462495	1.724730547	2.467424995	1.846671472	2.275711532	1.916734672	1.691317246	1.624678303	1.90418977	2.191731814	2.669829451	2.222374408	1.696715107	2.387915935	2.254973298	1.826620565	2.923004775	1.837620623	1.843280501	2.015711975	2.156235857	2.148658013	2.295436404	2.275010514	2.134385973	1.883554514	1.980194131	2.45835576	2.254943591	2.148946127	1.590221415	2.827673727	2.736285846	2.025790868	2.347643494	2.676599754	2.632246464	1.859484882	1.658615712	1.833046487	2.048435945
ATP5H	6.668287867	6.983000439	6.538466152	6.675342663	6.286647675	5.95688246	6.882563438	6.587605204	6.833905335	6.204114163	6.560577675	6.373250351	6.808855197	7.040265471	6.499484104	7.051571042	6.689384867	6.272290439	6.329417739	5.998206275	5.95515061	6.65598669	7.425947659	6.715957379	6.368273535	6.54955309	6.162037985	6.464171984	7.469391078	6.880337282	6.430789349	7.24400454	6.925650335	6.17326657	6.383152082	6.420475467	6.318688417	5.923349354	6.942252515	5.912602869	6.637870854	7.214927374	6.612003163	5.879832399	6.756959271	7.461662956	6.819526309	7.15572779	6.095481008
UBE2E3	2.912114517	3.613201172	3.324583344	3.174421193	3.862252495	3.149801867	3.722599167	3.656892605	3.476677264	3.389862716	3.201492339	3.082013445	3.586877097	3.294700056	4.076242502	2.708516921	3.917047411	3.15325775	3.419229669	3.765201534	3.365856632	3.835076922	3.566198727	3.210289779	3.459004346	3.60203834	3.950524529	3.260441207	2.671419396	4.277112416	2.810920848	3.252917385	3.428185419	2.912452028	3.506334835	4.106538768	3.265443763	3.072054058	2.593297727	2.851164911	3.797166275	3.439965277	3.987628297	4.342406728	3.76340679	3.431277852	3.638493823	3.708199158	3.324024743
SLC25A17	2.282723514	2.489070777	1.792550061	1.422971429	1.65916959	1.143872476	2.18868178	1.733003737	1.269134082	1.376929236	1.967351579	1.508894934	1.79868494	1.290019696	1.687133037	2.287068562	1.783135393	1.209344863	1.339178027	1.663118595	1.313068364	1.538321946	1.974747397	1.57310494	1.737272471	1.574164421	1.665378462	1.983956949	1.974438572	1.923519684	1.346560529	2.451193752	1.853286379	1.692727835	1.614570786	1.618587662	1.676549443	1.551616737	1.713196745	1.453380591	2.018839358	1.661046835	1.821283001	1.682775564	1.886177081	2.33103332	1.815767227	2.01079954	1.708706682
SLC9A6	2.788450765	3.220946586	3.219462939	2.870514139	2.938522333	3.230317318	2.703163552	3.207532882	2.775531756	2.339335262	2.928820363	3.407668281	3.444554475	2.666124605	3.135808688	2.943481185	2.541064814	2.915461185	2.957451772	2.680233853	2.676848403	3.04093326	2.656543431	2.872131222	3.133291229	2.642037488	2.897516849	2.949501263	3.274291999	3.225033936	2.030702361	2.132469505	3.208842459	2.584618237	2.951995142	3.083890465	2.700498958	2.836219095	3.240134265	2.361231491	3.167329127	2.731318431	3.063742884	3.372496752	2.763741671	2.746983444	2.710417111	2.79761005	2.709038999
LINC01402	0	0	0	0	0	0	0	0	0	0	0	0	0	0	0	0	0	0	0	0	0	0	0	0	0	0	0	0	0	0	0	0	0	0	0	0	0	0	0	0	0	0	0	0	0	0	0	0	0
GACAT3	0	0	0	0	0	0	0	0	0	0	0	0	0	0	0	0	0	0	0	0	0	0	0	0	0	0	0	0	0	0	0	0	0	0	0	0	0	0	0	0	0	0	0	0	0	0	0	0	0
KCNMB2-AS1	0.012414985	0.030098282	0.06407506	0	0	0	0.024510918	0.010234012	0	0	0.018014294	0.060831005	0.037402256	0.019247667	0	0.016214111	0	0	0	0	0	0.018451388	0.010346042	0.017163208	0	0	0.035815466	0	0.044416553	0.054009811	0.023394417	0.011366444	0.020992513	0	0	0	0	0	0	0.023925412	0	0.010423858	0.063921015	0	0.010342043	0.016077279	0	0.053319239	0.030417782
GS1-594A7.3	0	0	0	0	0	0	0	0	0	0	0	0	0	0	0	0	0	0	0	0	0	0	0	0	0	0	0	0	0	0	0	0	0	0	0	0	0	0	0	0	0	0	0	0	0	0	0	0	0
CEACAM5	0.924985712	0.132053722	0.617461305	1.144510321	2.399690172	2.854629012	1.989370923	0.731199359	0	0.251365976	1.634050341	0.01466412	0.902777457	1.96518831	1.235479225	4.927189583	2.831427778	0.015501349	4.707559969	0.286820895	0.956500504	6.520039326	0.236148131	0.1643441	1.390437243	0.092142062	4.06944301	0.883022574	4.805003087	2.863652394	0.51256835	0.402838715	0.198836974	0.221830494	0.007330771	1.816649159	3.70377482	2.725682397	4.210969223	0.114556474	6.562631952	0.36206515	0.170410797	2.169076337	4.440668739	0.891498765	6.909749673	1.171356162	0.113884621
EIF3M	6.666806938	7.39066419	6.808810599	7.06967636	6.827716465	6.531882865	6.255073098	6.39682887	5.850598302	6.098147642	6.347297615	6.229318934	5.780753481	7.270124026	5.985169416	6.939492979	7.144742876	6.813954393	6.359089456	6.272502562	6.415798422	5.761921893	6.615417713	6.106255683	6.534500056	6.483479686	6.592255777	6.008839506	7.11280458	6.792814742	6.158168649	6.875863654	6.388096191	6.309727242	6.616359678	7.171157943	6.556303922	5.833691609	6.151457829	5.589040482	6.779365283	5.906315746	7.178875645	6.746804086	6.280423525	7.620666875	6.866201379	7.329750184	5.692022875
HOXB13	0.365604608	1.3668483	0.138865594	0.403274223	0	0.020277803	0	0.165335223	0.079469662	0.221811929	0.078485487	0.097967108	1.252730011	0.332244701	1.697095808	0.223589403	0.296227705	0	0	0.054332222	0.030773755	0.020510822	0.007679791	0.632518415	0.316438457	0	0.235225116	0.802940193	0.638296447	1.013229377	1.215050504	0	0.031027932	0.013168856	0.205251639	0.06655478	0.106130335	0.211084681	1.141454204	0.12009781	0.5962262	0.645848618	0	0	0.153211685	0.03552801	0	0.134515276	0.044889349
NXF1	3.803307465	3.861735686	3.8063349	3.667353302	4.33699034	3.92575552	3.443408483	4.28942372	3.703933351	4.246196558	3.73861998	3.460136173	3.422761385	3.658325545	3.941726238	3.583319187	3.679170931	3.46838099	3.97059119	3.644231558	3.633248396	3.708817025	3.614982523	3.961039449	3.915017588	3.723543181	3.888404568	3.253719004	4.197649414	3.838583949	4.216149916	3.471906687	3.422269829	3.921674975	3.625164346	4.27553777	4.366872672	4.034198869	4.412373814	4.539858552	3.737102591	4.133847832	4.206915519	4.759564408	4.597453081	3.504183205	3.639822618	3.964569606	3.618362141
SEC23B	5.822918891	5.513414149	6.118756137	5.430458152	5.186592382	5.397523368	5.873212433	5.614991879	5.337165353	5.555956916	5.845061749	6.308648766	4.838294246	5.85046101	5.401281557	5.729767335	5.329482675	4.936979841	5.397117696	5.712515584	4.476736271	5.934677168	6.290244868	5.458871325	5.885125675	5.5229848	5.914493305	4.680775146	5.844089662	6.689969006	5.868264742	6.521790807	5.509180715	5.570536356	5.35255393	5.579208083	5.898160907	5.0308751	5.917307785	5.231760794	5.584831289	5.368018818	5.187867259	5.308542167	4.598978762	6.063059414	5.319636339	6.210609965	5.64280224
SEC23A	6.352680446	6.291510138	5.252477595	6.079686754	5.334799595	5.617339475	5.45292935	5.220214403	6.109603018	5.785446045	5.021441737	5.453814352	4.953319631	5.582970131	6.681405495	5.498019255	5.412297951	6.424207985	5.719604158	6.040171743	6.181296712	5.43340177	5.704791756	5.836650407	5.782979909	5.831398229	5.88426364	6.121196786	6.184173362	6.424408866	5.477819724	5.744569063	5.623088912	6.189379512	6.37284317	5.753018405	5.69021899	6.330941161	6.366575546	5.329457446	5.262164565	6.010879821	7.065966696	5.614220611	5.015288804	6.057871824	5.742296814	5.477632033	4.967258793
C1orf61	0	0.035988415	0	0	0.005499281	0	0	0.009810939	0	0	0	0.005943185	0.113457923	0	0.049715856	0.038553258	0.008150268	0.004192098	0	0.092394521	0.00668483	0	0	0.008251118	0	0.014345635	0.008663807	0.008761522	0.104232996	0	0	0	0.097943044	0.033798088	0.017708659	0	0	0	0.02716763	0	0.042736092	0.019917187	0	0	0.00991452	0	0	0	0
CAP2	2.455113398	4.699780118	1.855854138	3.602487623	1.601400112	2.755636206	2.491373963	1.74982478	2.350954585	2.270252032	2.483324339	3.173128352	2.735369535	2.769353954	3.250733352	2.93622495	2.451428672	4.214263529	1.900453888	3.700963669	3.772473637	3.186661374	2.176140017	2.822720638	2.980396129	2.942796498	2.024407972	3.125819328	2.420008717	2.498421699	2.675892695	1.758868964	3.48265484	3.617504709	2.453811946	2.343426239	2.783250019	2.450800261	0.772760524	2.34196739	1.678619207	2.701592466	1.643531153	2.412635096	1.987875335	1.370028312	2.253771956	1.924196116	2.477035341
CAP1	5.455140723	6.185197692	5.888417656	6.420405165	5.84982173	5.524007034	5.780843608	5.608416143	6.059642946	5.079739924	5.958071497	5.732730528	6.102243659	5.586720633	5.011217214	5.82320211	6.538946269	6.182986633	5.817364125	6.211730401	5.503091128	5.818560802	5.547789401	5.611902185	5.82318721	5.359101013	5.359013039	5.720415886	5.740108242	5.524536097	5.838078788	5.549811914	5.867573115	6.149042604	5.881999654	6.189915329	5.659306811	5.9952093	5.205357817	5.157621709	6.364314222	5.810741333	5.936925203	5.1581749	5.814077708	6.129816737	6.775846048	5.97349941	5.868125946
CREB3	3.806491334	3.373783724	3.736269933	3.346942244	3.698075468	3.988082052	3.202715174	3.038774344	3.827630259	3.401541596	3.522489911	3.887216066	3.798589818	3.253011712	3.238705959	4.455346146	3.728878705	3.970620537	3.612219978	3.57889822	3.843199368	3.471139575	3.018723142	3.617617512	3.921217254	3.401661418	4.023875031	3.716382051	3.732509521	3.402457687	3.823020786	4.221642625	4.009170108	3.662638836	3.567148133	3.153044023	3.412426008	3.58380082	3.945156277	3.569118705	3.6635505	3.251901449	3.592769131	3.961411909	3.09416548	3.837844022	4.120776544	3.319320722	3.40015828
LRRC41	3.654468301	3.784652871	3.785535438	3.534350081	3.575633582	3.485811426	4.501962798	3.889699424	3.726306291	3.411496192	5.544206409	3.703002104	4.01689216	3.08572257	3.96291613	3.997992623	3.798160592	3.245495091	3.446774553	4.113215932	3.362104882	4.413689526	3.79612959	3.449268517	3.478450459	4.056579442	3.933669252	5.032977345	4.104299696	3.402073213	4.150348368	4.239325385	3.807241859	3.763327852	3.446107817	4.174764782	3.533578979	3.780066277	3.93564398	3.906268856	4.089794652	3.654028416	4.118251976	4.331215849	3.97071724	3.684305775	3.706460667	3.937100084	4.843012963
VTI1B	4.176886915	4.264334271	4.486026638	3.635193144	4.371110602	4.207791017	4.893084293	4.065022216	4.21391947	3.964563806	3.881620855	3.033483648	3.737367143	4.672871101	4.305066359	3.61010264	4.160923591	4.347904979	3.936299911	4.857368238	4.146906976	3.445165497	4.840079717	3.967759922	3.549543861	3.993671344	4.215088622	4.473368634	3.844326527	4.955978474	4.140051512	4.451099484	4.288793575	4.03785004	4.203704159	4.674352505	3.863526196	4.087746234	4.563691948	3.76511497	4.35921625	4.054264786	4.624686849	4.56476427	4.351315706	4.214532605	4.470172487	4.505632583	3.479379681
MGC57346-CRHR1	0	0	0	0	0	0	0	0	0	0	0	0	0	0	0	0	0	0	0	0	0	0	0	0	0	0	0	0	0	0	0	0	0	0	0	0	0	0	0	0	0	0	0	0	0	0	0	0	0
CRTAP	4.797594996	4.630934389	4.219558861	4.030507933	4.642148212	4.817974717	4.791512834	4.806813037	4.585219293	4.225998946	4.292780746	4.37402558	4.259584933	3.954171933	3.42960763	4.551793603	4.384147346	5.185276946	3.798666857	5.201504402	5.499539305	4.309903246	4.547249833	4.910507618	4.745723591	4.383300006	3.965307452	4.43309388	3.859942295	4.174067937	4.095322795	4.316862913	4.638188112	5.00033471	4.771834424	3.897958266	4.892588161	4.551493636	4.304613022	3.757483638	3.551203743	4.839307897	4.108229777	4.774350454	4.613299267	4.251455812	4.383033554	4.40979471	3.761970708
SYNCRIP	2.827887158	3.480340579	2.996994929	3.1895732	2.937654037	2.987345549	3.468561418	2.714804656	2.501076055	2.440797245	3.289446189	2.800603376	2.984628909	2.803612061	3.102447726	3.109756856	2.975870931	2.872119405	3.287693882	2.381523212	2.655100859	2.879917189	3.457859436	2.883893033	2.818875836	2.927432165	3.522157338	4.941922475	2.288846321	3.581063949	2.900212693	2.776571395	3.506823264	2.860986827	3.004664812	3.373801121	3.094584818	2.631469483	2.494857845	2.481926995	3.202120883	2.716956685	3.147849196	3.322506429	2.984345818	3.061696596	2.965246678	2.693331119	3.375587373
VAT1	3.655315607	4.988251394	4.384397005	4.156223381	3.311021109	4.135375324	4.580187358	4.237188388	4.43403931	3.348715388	3.59763044	4.161388958	4.84775505	4.002803333	3.619988879	3.834648209	3.749239747	3.499768788	3.385777282	4.439186682	4.165166717	3.765747431	3.353973122	4.654029501	3.960748519	4.647789102	2.793731073	3.706485812	4.513342176	3.238566818	4.212147367	3.221689833	4.97684307	3.450085407	3.669647666	2.790175167	3.235289449	4.80447928	3.895182259	3.284298778	4.095199858	4.057479071	3.715733171	2.920479085	3.819410877	3.646774964	4.202645179	4.124241379	4.526931071
STK25	2.235957417	3.302654805	2.432119593	2.640049337	1.897149594	1.987872189	3.017742072	2.541009288	2.555615124	2.505662527	2.46150019	2.445838649	2.744629446	2.517846943	3.062895143	2.835360834	2.72326525	2.027459558	2.38789876	2.239639683	2.165468006	2.303496888	1.954472251	2.614221088	2.105427007	2.238841215	2.582375227	2.848431177	2.620122739	2.864846883	2.702768778	2.093579033	2.391683571	2.289121284	1.989334486	2.590473967	2.154787005	2.000394735	2.195037528	2.932232469	2.219197269	2.419773213	2.829285648	2.859866995	2.032549012	2.655662744	2.568048835	2.58747668	2.306408272
ENOX2	2.213397167	1.547348314	3.232986641	2.163792238	2.221249348	2.262665676	2.319487719	1.962656328	1.921622874	1.710407904	1.78781593	2.198357899	1.869703147	2.48485172	1.731703931	1.731125201	1.889315494	1.768251775	2.368162491	1.605040264	1.879730762	2.10181879	1.807825959	1.932387185	2.133981732	1.977276922	2.370693363	2.432817909	2.080813796	2.507758394	2.376578765	1.415406018	2.52641926	1.975157388	1.856954653	2.132974882	2.048027739	1.512100131	2.028548672	1.643506196	2.257426793	1.810431915	2.061009145	2.073087532	2.083136846	1.849091641	1.900126479	2.045319344	2.169807385
LOC104968399	0	0	0	0	0	0	0	0.022378367	0	0	0	0	0	0	0	0.017792581	0	0.019108481	0.015594615	0	0	0	0	0	0.011343116	0.032656463	0.019771836	0.019993968	0	0	0	0	0.011562196	0	0	0	0	0	0.020792447	0	0.014126351	0	0	0	0	0	0	0	0
UNC13B	3.100054745	3.157965187	3.409866705	2.498839242	4.330459573	3.715224048	2.345208672	4.498311866	2.602960154	3.576189529	3.435586895	3.158034612	4.127679791	2.893168409	2.556065018	3.852848402	3.434999791	2.56528858	2.631920031	1.799398245	3.246259629	3.67842951	3.089938385	3.07356181	3.819557121	2.921385409	2.06701321	3.396119873	3.262280919	3.42065039	3.463103441	3.50615776	2.692214609	3.126680845	2.722593007	3.252344624	2.684251978	3.136425921	4.08017506	3.451100429	3.28065433	3.032829843	4.094677959	3.57606917	3.285568675	3.677141941	3.75735656	3.247108584	2.810497314
CARM1	3.35002793	4.170756436	3.653505435	3.073708766	3.020249689	3.4932538	3.602558442	2.628800064	3.228753818	2.881541248	3.696013824	3.030298188	6.628191469	3.499912593	3.251034476	3.806936207	3.472728939	3.394335387	3.20484047	4.062237483	3.091710922	3.518961456	3.297759639	3.35227286	3.293286219	3.344913917	3.030028082	4.146910743	3.832539762	3.234569948	3.335679043	2.710160403	3.263022709	3.198182651	2.791052918	3.088611435	3.259029696	2.96691988	3.336478605	3.045770961	3.976633159	3.036745122	3.212727114	3.086133413	3.259642135	3.175143539	3.463245832	3.512270693	3.556717146
NCOA2	3.682760737	3.249727689	4.598217762	4.188159063	4.395120531	4.306450881	2.610253871	4.156785917	2.973411187	3.601593905	3.732444962	4.496456545	3.609182697	3.383300934	4.515166072	3.228843615	3.59619394	3.397665207	3.643915054	2.660073072	3.477902252	4.402810731	3.456581153	4.041320064	3.368637785	4.35353624	3.68601086	3.520174486	3.835941446	3.554288976	4.278196344	3.622258158	3.341632888	3.92595829	3.135103373	3.753649292	3.813480989	3.076629586	5.32417194	3.715843204	3.410953706	3.898421351	3.769142478	4.09255321	4.281821297	3.692205458	3.363170997	4.203716713	4.197855281
ADARB2	0	0.004060488	0	0	0	0.029154614	0	0.045945399	0	0.003198303	0.004838856	0.003318817	0.020122275	0	0.034086137	0.240403208	0.018125789	0.002340341	0.037687302	0	0.029600075	0.036767526	0	0.09383048	0.187015063	0.023931168	0	0.02430937	0.006017983	0.011724414	0.018796069	0.021202115	0.0084564	0.004761909	0.319683225	0.035044272	0.069760279	0	0.005091295	0.237381058	0.02059499	0.022206565	0.106640572	0.009137815	0	0	0.003188546	0.021622526	0.004103985
CEBPA	2.395856191	0.941628487	4.779493607	1.896521264	2.633800693	1.29551823	2.941776071	3.104647425	1.279576701	2.533705136	3.040974915	4.413658006	1.972254126	1.505990696	1.055824246	2.183416408	1.465368782	0.775956284	1.92170308	1.4401674	1.498576187	4.148728373	4.064209899	2.900461537	1.94960933	4.263993147	0.548715119	4.198509199	3.002664076	3.253813297	4.747203124	3.227289011	0.616768374	2.109066714	0.843519099	2.355868022	2.030378531	1.817336367	3.942877201	1.256408465	1.940917924	2.436969622	1.826795141	1.437931768	3.174308197	2.702266103	1.952264235	3.714842642	4.0539703
SEMA6C	0.612279514	1.286579997	1.159755869	0.924763063	1.197330906	2.71915788	0.428131628	0.88112852	0.657807749	0.909209075	0.842440609	0.555650833	1.117123641	0.525638594	1.664227688	0.6810371	0.51200515	0.673536171	0.797884632	0.953009309	0.999041366	1.303443329	0.301875129	1.139486604	1.013067962	1.07930377	0.443517294	0.917562861	1.14144415	0.773111691	0.696912381	0.227791746	1.438501796	0.778554414	0.458389749	0.594427261	1.181006675	0.857786421	0.995826114	1.223819817	2.307191683	0.601254958	1.370529953	1.600404619	1.198507483	0.384752137	0.483542017	0.531643963	1.050302085
SEMA6B	1.519614819	1.696487149	1.008836005	0.738093885	1.081225584	1.885359638	0.371609764	0.646670807	1.784087693	0.9015914	0.5313081	0.907860049	0.685218471	1.145902777	1.440570777	1.411490461	1.514974124	1.034228149	1.353752952	1.993627663	1.341517896	1.013565204	0.849691703	1.135531744	1.948527492	1.491308275	1.718706752	1.432886177	2.193437773	0.379474907	0.902222408	0.621022127	1.205918248	0.99742348	1.171146823	0.712615891	1.626911154	1.379236507	0.430395076	2.317708499	0.682036018	0.925504819	0.342046704	0.346679695	0.550541649	0.97608708	1.240044093	0.590410866	0.816508778
SEMA4F	0.441040342	1.202817789	0.581059477	0.810551453	0.496306204	0.625835538	0.50759615	0.715139995	0.909900982	0.723417292	0.742041957	0.3496306	0.608960138	1.190840608	0.719293315	0.779227571	0.859607112	0.662436148	0.719883797	1.081123086	0.504704511	0.413175527	0.178530974	0.659772414	0.413303091	0.446157807	0.4078327	0.721630265	0.77343008	1.087694491	1.344178498	0.452729642	0.764577601	0.303251585	0.618321081	0.730597444	0.492512098	0.38328711	0.824344785	0.806082312	0.935471744	0.537755351	0.543561004	0.680841529	0.732676167	0.612732892	0.571617033	0.909781947	0.391050411
SEMA4D	2.321478385	1.8327855	2.103369685	2.129078729	2.419297158	2.371064141	1.611746928	1.972659338	1.715462293	1.365310392	2.447294853	1.598137768	2.424516194	1.916724521	0.929222595	2.542938299	1.786685877	2.160151421	2.589890331	2.430439515	1.31296495	2.026596131	1.889438177	1.991720781	1.904977454	1.972738697	2.780023253	1.907548724	2.755506831	1.318821098	1.737060817	1.261620665	2.165882924	2.322796139	2.497873156	2.568057706	3.167868396	1.745203593	2.335359632	3.334924013	1.938291494	2.635884029	2.324656879	1.597625745	1.757954404	2.040235828	1.412388854	1.653613886	1.068180757
SEMA4B	3.715232572	2.278670996	3.407750618	4.092954565	5.526738258	3.120531848	5.372959513	3.811993226	2.888218021	4.188706982	4.922348433	4.049836996	5.993587393	4.289061383	2.624663318	4.467079462	5.621082112	2.433283562	4.394876829	2.59267802	3.270928501	3.973629972	3.809459345	3.11872649	2.658066899	2.888287075	2.60686931	3.845173223	5.067010872	3.692164147	2.768579896	5.236100813	2.543481775	2.537898851	2.948155945	6.192992464	3.608723383	3.12574148	3.243814815	4.379689275	4.750254024	3.90806887	5.208197438	5.731298446	5.159519091	4.823163012	4.410430273	4.911515385	3.866457834
CEBPB	3.226432987	2.213778275	2.765605387	3.646493238	3.617805098	3.937385682	1.19026171	2.654336346	4.61578095	2.969149868	2.263166871	2.782927328	2.587520353	3.917496712	2.8346053	3.281172873	3.984811098	2.715442099	3.52023234	4.277969101	3.180824527	2.763776432	2.160005434	2.961985662	3.382384553	3.520330506	2.63189541	3.494401736	4.319326764	2.632799507	2.985335977	2.16445507	4.418772563	3.042983755	3.83962334	2.061879604	4.011419203	2.314322235	2.53717694	4.614835633	3.919154052	2.525727936	2.631564956	2.834620255	2.929863438	2.851219586	3.100861984	2.822960394	3.91834579
SEMA3C	5.118326931	6.028164295	4.454487168	4.321926297	6.494966233	4.624966906	5.556157257	4.290206006	5.643595864	4.867224694	5.805682507	5.922903498	4.237105649	3.779904388	2.938357215	2.779653147	4.327980406	4.744649289	5.032936504	4.487219817	5.728854301	5.399190886	5.994533005	5.277988161	4.125642549	5.321774899	4.066952833	5.271318822	3.666141241	5.653738944	6.571450427	5.953176422	3.785158408	4.868804	4.84923149	6.137299018	3.625342332	4.255859802	4.794693167	4.153752392	3.957906329	5.73280285	5.360826104	6.369711038	6.067563267	4.921050511	4.622518632	5.426717326	5.665395531
APPBP2	2.33206487	1.882993471	2.536542195	1.84454936	2.043303141	2.141313151	2.106012056	2.192827344	1.868660997	2.015345345	1.869749072	1.538476853	2.672112182	1.651040879	2.742796728	1.836637368	1.658296917	1.867104814	2.105920295	1.722465958	2.070282936	2.193222667	2.346679884	2.388632194	2.342245783	2.059991477	1.702115744	2.173122317	2.157159902	2.449408347	1.773464632	2.072448501	1.782866103	2.120986615	2.095499466	2.372417272	2.075657358	2.06912597	2.445584959	1.616387907	2.017680867	2.423072669	2.199777893	2.408622476	2.162690667	1.951943923	1.697534161	2.585803979	1.739705483
MYBBP1A	3.155206251	3.698437399	3.718280999	3.245206045	3.274876826	2.99898991	3.449281569	3.675200503	2.935536271	3.173969738	3.544179534	3.55122278	3.30716831	3.436887131	3.218179079	4.234305656	3.124035222	2.809806031	2.945531281	3.468012659	2.685408816	4.105539004	2.850124072	3.085645881	2.294608363	3.620591862	2.868243055	3.678196398	3.420338614	2.774898354	4.279172701	2.919602811	3.117670703	2.627674674	2.193163294	2.431424813	3.217586377	2.775792496	3.662301643	3.375793936	2.805374043	2.359419773	3.562213853	3.674524812	3.739919217	3.150804402	3.130244832	2.915882655	3.125286989
FBLN5	4.791196443	3.196560286	3.325540902	3.15500786	3.2399133	4.685136702	1.415881703	4.201040433	4.684577983	4.074927525	3.058766641	3.405893192	3.631564721	2.882944642	5.179505299	3.73245747	2.593780646	5.249458598	3.400987993	3.018472571	5.569406765	2.928336494	3.800979045	5.393961872	4.973348009	5.138022166	5.532791913	4.469442729	3.150341871	2.669276981	4.069916003	2.513768296	3.231773082	5.254617296	4.848964457	3.526660457	5.432073595	4.403247245	3.977293405	5.606185594	0.819454048	4.817909559	3.285711543	2.593446036	3.680877539	2.950894727	2.983575254	4.202512171	3.085175421
FBXW10	0.012880638	0.052678939	0.0067828	0.029534438	0.011880506	0.011384393	0.017845335	0.031622878	0.033893419	0.048866016	0.014970201	0.002576598	0.003926538	0.035745462	0.007282859	0.890482482	0.045292669	0.0270148	0.038022386	0.023056594	0.02302697	0.013425988	0	0.038886799	0	0.043052962	0.007506432	0.022654595	0.009331114	0	0.033862639	0.00236631	0.068561281	0.018392818	0	0.021025301	0.009216434	0.035344767	0.011827319	0.024819093	0.031845255	0.042782329	0.083445631	0.028182615	0.017130274	0.046225107	0.048719258	0.002815409	0.065478955
CIB2	0.745048456	1.033650393	0.577890895	0.536087885	0.926652974	0.667640503	0.843895397	0.766503408	0.693898258	0.891728619	0.865065533	1.06979356	1.10997843	0.515443572	0.814599964	0.521635061	0.404865779	0.341346986	0.384254555	0.642838131	0.495119157	1.300115823	0.387575777	0.301380836	0.338859384	0.573487272	0.109606778	0.799265391	1.126092639	0.604584534	1.347539193	1.063947852	0.527519232	0.421012467	0.283355668	0.889224333	0.82367477	0.792113034	1.544695584	0.613430655	0.383445283	1.26764931	1.309569052	0.950680306	0.509024859	0.768766523	0.539589571	0.764371239	0.245531752
CIB1	3.39970594	2.33663118	3.115210107	3.6590896	4.059494612	3.134556686	5.953874022	3.753498825	3.725022699	3.684904491	4.307231138	3.924253895	4.379898415	3.387545509	2.753006203	3.285300598	4.062047931	2.900322362	3.481628151	3.023986442	2.8917028	3.738499532	3.405992369	3.657139533	2.610181292	3.284725221	2.95979254	3.478520459	3.99030459	2.151759791	3.791457839	4.522875709	3.414295818	2.690610053	3.16761859	4.246206837	3.518049357	3.225553484	3.367060362	3.742489738	4.023133894	2.868531466	4.138401935	4.423665727	4.220250644	4.196344028	3.844617515	3.818907472	3.449591939
CEBPD	2.326461644	1.254475969	2.175350439	2.784557581	1.511631131	3.014548754	0.438164843	2.340336315	2.917476872	1.805853748	0.859679782	2.645845673	3.157511322	2.21047145	1.820717983	1.677309941	2.406101564	1.716080648	2.50349626	1.775347829	2.432426666	1.975424642	1.353550978	2.488619185	2.474442271	2.610497923	1.581033217	2.792578014	2.083301608	0.730765902	2.306037667	1.25203772	1.815956254	2.374746128	2.200623752	1.209239535	3.0825144	1.311889663	1.294249479	3.609174597	1.916889192	1.35280633	1.667073079	1.745799499	2.606908698	1.524527719	1.814977201	1.139825226	2.441552593
ZNF211	2.635461908	2.654828275	3.475929437	2.81831732	4.454875212	2.967720515	3.304703154	3.447653515	2.068039909	3.746319839	3.849556036	4.192343904	3.182227568	2.831144462	3.380909827	2.04115322	2.697223085	2.61002298	3.328072542	2.258630379	3.044120593	3.211969903	3.822710698	2.832499866	2.82921392	3.039886589	3.458620799	3.184676991	3.041952866	4.280946145	4.435442838	3.804063682	2.492041793	2.85378715	2.807244349	4.156454896	2.959109642	2.777996049	3.547228359	3.295524805	3.378931781	2.934421585	4.112830258	4.002012863	4.685407416	3.826368237	2.779737847	3.698426135	3.781748523
DDX17	6.9712523	7.143212894	6.914317297	6.16515769	7.065184359	6.678200373	6.727751398	7.208906048	6.218910919	6.768520573	6.945055289	6.769179012	7.426419177	5.738846221	6.883115242	6.634432229	6.479409158	6.369401147	6.744423184	6.495979962	6.727216646	6.405678088	6.549075918	6.915829735	6.9381643	7.122366809	6.469466088	6.737916405	6.972213637	6.88737287	6.817697757	7.0054164	6.369086759	6.945333472	6.707171952	7.404996415	7.123338259	6.536880609	6.758379931	7.491813898	6.966098882	6.664989793	7.237709855	7.62182364	7.007319422	6.84691518	6.417287585	7.114887285	6.9697266
DEAF1	3.719552378	4.168378411	3.529612892	3.531906792	4.051409557	3.895829935	3.500704777	3.682593984	3.642269852	3.56862669	3.487285328	3.587068977	3.643003763	3.756133329	3.933061889	3.73138513	3.703961724	3.210263759	3.424689467	3.254404455	3.245004315	3.969512375	2.882873827	3.523979304	3.27280217	3.947251364	3.448201622	3.423800382	3.657566993	3.27733426	3.591236687	3.132353547	3.476928931	3.382123501	2.92296087	3.993998753	3.41723967	3.117255574	4.059417098	4.203401957	3.362504522	3.427979665	3.799867611	4.375154058	3.566042513	3.245976137	3.671041826	3.544177403	3.545471733
BISPR	0	0	0	0.023517582	0	0	0	0.036788142	0	0	0	0	0.050651729	0.017468518	0.010597404	0	0.015385797	0.007923336	0.038343083	0	0.012625074	0	0.009387033	0	0.046286162	0	0	0.016536601	0.020312624	0.009948752	0.042161534	0	0.019053142	0	0	0.072211224	0.039852619	0	0	0.021717123	0.046161216	0.082966529	0	0	0.01870617	0	0	0.024424862	0.09442809
CHERP	2.986958735	3.227821914	3.505486495	2.543515194	2.713527422	3.07095503	3.276788503	2.708031012	2.515860595	2.410191486	3.43330421	3.14296423	3.229754962	3.140454827	2.640832763	3.132017875	2.61622248	2.26251171	2.750419919	2.894275696	2.49531252	3.299929596	3.13761184	3.064875708	2.677871769	3.084030914	3.652516223	4.137608147	3.48220424	3.051554212	3.328885337	2.398752943	3.029458522	2.623718073	1.95272469	2.945906447	2.727631949	2.295278103	3.194469629	3.006867002	3.293693553	2.594282231	3.057955076	2.936348123	3.112897144	2.899452334	2.743166719	3.40401273	3.653350687
KAT5	3.543325726	3.88461861	3.773569251	3.460048839	3.710904822	3.769562932	4.20156722	3.566282363	3.617342967	3.064112295	3.999248151	3.996539065	3.70235121	3.743782019	3.024236074	4.263553797	4.026671256	3.867608223	3.850039129	3.253323757	3.762266896	4.380363466	4.020132807	3.652796022	3.779276396	3.535307261	3.189616932	3.820169094	3.514713633	3.652995237	4.338019013	3.858131501	3.686993982	3.549970545	3.077591785	3.96616951	3.529596209	3.154985106	4.474598101	3.671684091	3.755986189	4.011380866	4.003758225	4.00862941	3.949607196	3.963411372	3.771262915	3.950575981	3.912936272
HYOU1	5.745010417	4.805222601	4.42673046	3.995122109	4.171321117	4.12754742	3.823363593	4.259733478	5.379528512	5.229964395	5.091305017	5.169029941	5.144844947	4.533927382	4.295866991	4.792379405	4.478122887	4.369344565	5.048497654	5.079449611	3.929116726	5.134106865	4.702713394	4.54644578	4.484716802	4.407730188	5.224541553	4.757165889	5.692484497	5.369653274	5.255016593	4.112084252	5.851498974	4.293485729	5.047061089	4.720586918	4.662012047	3.9040875	5.798123298	4.862246057	4.82901518	4.912055572	3.957441952	3.493950545	5.032380073	4.399169531	4.652623635	4.001459034	5.298911406
IPO8	4.595609294	4.476985718	4.446020613	4.140913591	4.769453557	4.311498458	4.413222023	4.810314249	4.151426997	4.073625068	4.774170382	3.787266524	4.806942398	4.589784822	4.502334642	3.896364072	4.402907382	4.366509776	4.659500057	3.927640324	4.311179914	4.891111633	4.702225686	4.604018916	4.536815731	4.46185554	4.847411779	4.436914599	4.372186671	4.956875954	4.286847942	4.408395873	4.3417633	4.444813087	4.597125398	4.731834254	4.567196741	4.242108931	4.485511259	4.242123916	4.499603245	4.531977436	4.873134228	4.733487681	4.762152905	3.466587522	4.0995653	4.554090013	4.362148263
IPO7	5.531721545	6.761719622	5.576601683	6.009615744	5.73623812	5.777964189	5.5820448	5.551974281	4.985433533	5.444793477	5.292012308	5.11176852	4.696700628	6.205076193	5.192404121	5.179956425	5.913774237	6.00892152	5.437522262	5.314758865	5.610948985	5.538928918	5.360987631	5.23915155	5.774799291	5.243654281	6.10268108	5.338186563	4.723273092	5.414490245	4.897900354	5.607387668	5.501602479	5.623414428	5.532574687	5.777463019	5.437422212	5.211867408	5.015761363	4.768094977	5.491179173	5.121627997	5.955366444	5.754025364	4.969410835	5.155017398	5.901318621	5.297302487	4.635745627
LOC105274304	0	0	0	0	0	0	0.015998452	0	0	0	0	0	0	0	0	0.021068087	0	0	0	0	0	0	0.026778713	0	0	0	0.023408765	0	0	0	0	0	0	0	0	0	0.019200353	0	0	0	0	0.026978973	0	0	0	0	0	0	0
NOP56	5.578506194	6.369466328	5.225165833	5.488354608	5.015043672	4.613797526	6.222391076	4.910937941	4.666312602	4.856728443	5.733041959	5.496052453	4.967635231	5.948023553	6.117121412	6.263564964	5.318698785	4.920838983	5.018618126	5.718696701	4.396273863	5.355510733	5.667355154	5.076900454	5.067522975	4.920578781	5.465781329	4.982957407	5.62110506	6.501134365	5.959108539	6.008839445	5.320996924	5.448922869	4.372387949	5.392513233	5.709829271	4.670208834	5.514226092	5.104429685	5.838430148	4.741633399	5.335764834	5.100370923	4.611077072	5.324957015	5.378575655	6.133391462	5.224695903
NEBL	0.581682708	2.238056641	1.1301898	1.470279992	1.155606806	0.868450961	0.196452604	1.494168626	1.310449235	0.778529557	1.155684002	2.417494873	0.738023229	0.768243565	1.470330729	0.398829796	1.017267585	0.104466657	2.445271442	0.050853486	0.679356141	1.578931345	1.051698296	0.257986462	0.441126061	0.819200701	1.960026992	1.52257347	2.081163952	1.084672638	1.235487881	1.540838645	1.114319773	1.469525227	0.529853078	0.708403826	1.757797426	0.695424034	2.610389839	0.999180705	1.555076137	1.043597142	1.238885387	0.547890975	1.893632559	0.180156503	1.563652581	0.577517017	2.195232106
CEBPE	0.018045467	0.147253747	0	0.337871618	0.016646613	0.187749383	0.053016612	0.029609007	0.175995921	0.084663618	0.126305651	0.053295291	0.027331293	0	0.050347508	0	0.141817519	0.133919076	0.119680676	0.20255553	0.020218554	0	0.015043092	0.024928589	0.059190006	0.08506374	0.101938849	0.052445846	0.06424112	0	0	0.016524105	0.103950555	0.025748259	0.026821341	0.014786409	0.084016014	0.10749132	0.054516084	0.342428225	0	0.158554492	0	0	0.015037286	0	0.067920463	0.039020115	0.065638556
PITRM1	4.208801924	4.073832293	3.495502065	3.917162551	4.116405472	3.972305369	4.800311771	4.372631354	5.176941686	3.481964548	4.064473346	4.244734617	4.504222562	3.407994267	4.349237869	3.397252562	3.743096494	3.669159753	4.718147891	4.718457282	3.723042741	4.328225936	3.995619157	4.235338681	3.264556203	3.862414128	3.219374445	4.764420823	5.496621421	3.952547793	4.367229146	4.056389012	4.859704583	3.913062023	3.731891574	4.417185213	4.181449814	3.619627972	3.823508083	3.637155507	4.24877773	4.071293081	4.464959423	4.657164329	4.67173389	3.318968323	4.416368065	3.842264434	4.234307192
ATG7	2.936153169	3.227097866	3.568425936	2.896374457	3.610131728	3.257465034	2.900786099	3.237895296	3.219579883	2.818167406	3.47334857	3.888443253	3.349774795	3.171492683	4.449624398	2.552248658	3.18397283	3.283054872	3.262164868	3.2597414	2.99232671	3.648481563	2.690925258	3.227515147	3.03465013	2.930266748	2.976409058	3.284311401	3.847160661	2.850285051	3.704211226	3.351147918	3.097177474	3.424210373	3.202147662	3.221758674	3.334383933	3.209680769	3.58721363	3.615099294	2.708527601	3.0542797	3.469187528	2.931434803	3.456207181	3.415314538	3.098114736	6.000767625	3.129875931
SSSCA1	2.526997098	2.655731146	2.448596716	2.663815223	2.363236109	2.568381212	3.460134301	1.933682572	3.041614804	2.10998526	3.063244108	2.637456021	2.429813662	3.102333402	2.587946966	3.116078056	2.796083215	2.314476215	2.129566161	3.033955765	2.013612151	3.123593133	2.50111181	2.285532643	2.325439469	2.15313814	1.82964074	2.507190752	3.232873239	2.577099385	2.945203191	2.493717915	2.655771828	2.053838376	1.74525604	2.025180141	2.206952632	1.939642999	3.113028756	2.719811764	2.944765853	2.306546547	2.726479679	2.123130779	2.749560528	2.40194585	2.649311342	2.551831687	2.863162758
RNASEH2A	4.794898794	6.046327941	5.151307933	5.062426651	3.970435668	4.764541188	5.215153832	4.020234288	4.494266855	3.79619636	5.383463173	5.109173912	5.014216647	5.951705186	4.488968573	5.648858964	5.423929991	3.963860767	4.149844988	4.941241162	3.199371868	5.077204498	4.895476668	4.771618103	5.057448197	4.368642727	5.012480896	4.481700249	4.355846802	5.313492557	5.1117473	4.73847613	5.665913208	3.77302664	3.466464117	4.461518121	4.466741859	4.062343887	5.270814	3.52687664	5.229783951	4.341088834	3.996962027	3.401444913	4.833911391	5.216205121	4.633888899	5.677610298	4.420620149
LEPREL2	3.303916043	3.202190171	1.945917429	2.884865601	1.569834087	2.750461503	0.644749234	1.349740975	3.723772789	2.096041874	1.372494962	2.685366084	3.450532233	2.665684184	4.014424049	2.98352118	1.956263326	3.318284798	1.89240068	4.756794575	4.099794377	3.286669008	2.102727008	3.420556439	2.940002665	2.986807218	2.787152844	3.123720587	3.172231837	2.200377829	4.176234406	1.840385786	2.760809305	3.264790433	3.117875149	1.302904921	2.759536	3.92569883	3.537681217	3.743493829	1.354255834	3.250545605	1.950436626	2.520726353	0.928926121	1.984600424	2.039785948	2.229720703	3.81461687
LOC105369154	2.643124965	4.24796501	2.682586333	3.323115371	2.361059385	3.721149607	3.142645093	3.283006582	2.96317835	2.954089725	3.180595554	3.623414579	4.713288029	2.92351844	4.023231751	3.601453594	2.611744302	2.781653259	3.273251648	3.612007615	3.142699596	3.157524421	3.008198455	2.703923793	3.420680471	2.920184416	3.735298741	2.689995	4.317985035	4.789116304	2.983161294	2.705837928	4.113445159	4.257802915	2.942053166	3.316632732	3.103686447	3.1853801	3.323513136	4.026091397	3.573971059	3.033970051	3.145095758	3.380660161	3.65956684	2.35608378	2.248960137	3.047426393	3.030537045
LOC105369187	0	0	0	0	0	0	0	0	0	0	0	0	0	0	0	0	0	0	0	0	0	0	0	0	0	0	0	0	0	0	0	0	0	0	0	0	0	0	0	0	0	0	0	0	0	0	0	0	0
LOC105369192	0	0	0	0	0	0	0	0	0	0	0	0	0	0	0	0	0	0	0	0	0	0	0	0	0	0	0	0	0	0	0	0	0	0	0	0	0	0	0	0	0	0	0	0	0	0	0	0	0
LOC105369332	0.535666708	0.373258017	0.240910974	0.326295335	0.131809493	0.818689514	0.228263703	0.329289027	0.267498468	0.645851065	0.538573007	0.756483997	0.658161297	0.67013358	0.217407628	0.445546249	0.13041679	0.256266394	0.599266467	0.499972235	0.431908659	0.359861108	0.397050776	0.896895886	0.193895934	1.116495989	0.264450115	0.492528025	0.459808276	0.818249632	1.033323808	0.171990721	0.304067805	0.199678411	0.141595401	0.154750364	0.410925822	1.151962809	1.248319912	0.739140666	0.516380033	0.399668465	0.446345058	0.651287424	0.629483093	0.182100686	0.37631893	0.33761255	0.376781789
LOC105369340	0	0	0	0.082694477	0	0	0	0	0	0	0	0	0	0	0	0	0	0	0	0	0	0	0.033415523	0	0	0	0	0	0	0.035397586	0	0	0	0	0	0	0	0	0	0	0	0	0	0	0	0	0	0	0
LOC105369343	0	0.016866541	0.01815893	0.007272603	0.02542598	0.015278784	0.006878215	0.011412627	0	0.06529557	0.020082721	0	0.020982867	0.010768221	0	0	0.009481732	0.004878031	0	0.034294272	0.007777538	0.015454665	0.011537508	0.019134559	0.022958531	0	0.010078873	0	0.024944498	0	0.013096427	0	0.005885713	0	0	0	0.03276011	0	0	0.013394768	0	0.005823832	0.047809089	0	0.017265185	0.017924675	0.032917457	0	0.008548383
LOC105369423	0	0	0	0	0	0	0	0	0	0	0	0	0	0	0	0	0	0	0	0	0	0	0	0	0	0	0	0	0	0	0	0	0	0	0	0	0	0	0	0	0	0	0	0	0	0	0	0	0
LOC105369431	0	0	0	0	0	0	0	0	0	0	0	0	0	0	0	0	0	0	0	0	0	0	0	0	0	0	0	0	0	0	0	0	0	0	0	0	0	0	0	0	0	0	0	0	0	0	0	0	0
LOC105369438	0	0.024740663	0	0	0	0.022417403	0.010105616	0	0.044499974	0	0	0.010159533	0	0	0	0	0	0	0	0	0.011425253	0	0	0	0	0	0	0	0	0	0	0	0	0	0	0	0	0	0	0	0	0.008557961	0	0	0	0	0	0	0
LOC105369443	0	0	0	0	0	0	0	0	0	0	0	0	0	0	0	0	0	0	0	0	0	0	0	0	0	0	0	0	0	0	0	0	0	0	0	0	0	0	0	0	0	0	0	0	0	0	0	0	0
LOC105369473	0	0	0	0	0	0	0	0	0	0	0	0	0	0	0	0	0	0	0	0	0	0	0	0	0	0	0	0	0	0	0	0	0	0	0	0	0	0	0	0	0	0	0	0	0	0	0	0	0
LOC105369486	0	0	0	0	0	0	0	0	0	0	0	0	0	0	0	0	0	0	0	0	0	0	0	0	0	0	0	0	0	0	0	0	0	0	0	0	0	0	0	0	0	0	0	0	0	0	0	0	0
LOC105369507	0	0	0	0	0	0	0	0	0	0	0	0	0	0	0	0	0	0	0	0	0	0	0	0	0	0	0	0	0	0	0	0	0	0	0	0	0	0	0	0	0	0	0	0	0	0	0	0	0
LOC105369509	0	0	0	0	0	0	0	0	0	0	0	0	0	0	0	0	0	0	0	0	0	0	0	0	0	0	0	0	0	0	0	0	0	0	0	0	0	0	0	0	0	0	0	0	0	0	0	0	0
LOC105369532	0	0	0	0	0	0	0	0	0	0	0	0	0	0	0	0	0	0	0	0	0	0	0	0	0	0	0	0	0	0.058274917	0	0	0.056022638	0	0	0	0	0	0	0	0	0	0	0	0	0	0	0.071562162	0
STT3A-AS1	0	0	0	0	0	0	0	0	0	0	0	0	0	0	0	0	0	0	0	0	0	0	0	0	0	0	0.416518086	0	0	0	0	0	0	0	0	0	0	0	0	0	0	0	0	0	0	0	0	0	0
LOC105369595	0	0	0	0	0	0	0	0	0	0	0	0	0	0	0	0	0	0	0	0	0	0	0	0	0	0	0	0	0	0	0	0	0	0	0	0	0	0	0	0	0	0	0	0	0	0	0	0	0
LOC105369632	0	0	0	0	0	0	0	0	0	0	0	0	0	0	0	0	0	0	0	0	0	0	0	0	0	0	0	0	0	0	0	0	0	0	0	0	0	0	0	0	0	0	0	0	0	0	0	0	0
LOC105369635	0.289125265	0	0	0.158734294	0.071968054	0	0.526008846	0.296867291	0	0.074885097	0.488778406	0.15130541	0.507376205	0	0	0.101039967	0.382397617	0.055159075	0.172579618	0	0.246841585	0.270889731	0.719626183	0.10677464	0.35262018	0.181218436	0.11192852	0.113146356	0.263864361	0.134801212	0	0.383636578	0.12972114	0	0	0.125398499	0	0	0.226178466	0	0.805556536	0.065635065	0.133471559	0.466055559	0.127445443	0.364822013	0.277934403	0.312275851	0.564327319
LOC105369691	0	0	0	0	0	0	0	0	0	0	0	0	0	0	0	0	0	0	0	0	0	0	0	0	0	0	0	0	0	0	0	0	0	0	0	0	0	0	0	0	0	0	0	0	0	0	0	0	0
LOC105369723	0.057251465	0.03518274	0	0	0	0	0	0	0	0	0	0	0	0.04468091	0	0	0	0.04045796	0	0	0	0	0	0	0	0	0	0	0.051876644	0	0	0	0	0	0	0	0.034366978	0	0	0	0	0.024295315	0	0	0	0.037375166	0	0	0
LOC105369738	0	0	0	0	0	0	0	0	0	0	0	0	0	0	0	0	0	0	0	0	0	0	0	0	0	0	0	0	0	0	0	0	0	0	0	0	0	0	0	0	0	0	0	0	0	0	0	0	0
LOC105369739	0	0	0	0	0	0	0	0	0	0	0	0	0	0	0	0	0	0	0	0	0	0	0	0	0	0	0	0	0	0	0	0	0	0	0	0	0	0	0	0	0	0	0	0	0	0	0	0	0
LOC105369747	0	0	0	0	0	0	0	0	0	0	0	0	0	0	0	0.042832897	0	0.023168834	0.037581643	0	0	0	0	0	0	0	0	0.048081218	0	0	0	0	0	0	0	0	0	0	0	0	0	0	0	0	0	0	0	0	0
LOC105369781	0	0	0	0	0	0	0	0	0	0	0	0	0	0	0	0	0	0	0	0	0	0	0	0	0	0	0	0	0	0	0	0	0	0	0	0	0	0	0	0	0	0	0	0	0	0	0	0	0
LOC105369785	0	0	0	0	0	0	0	0	0	0	0	0	0	0	0	0	0	0	0	0	0	0	0	0	0	0	0	0	0	0	0	0	0	0	0	0	0	0	0	0	0	0	0	0	0	0	0	0	0
LOC105369860	0	0	0	0	0	0	0	0	0	0	0	0	0	0	0	0	0	0	0	0	0	0	0	0	0	0	0	0	0	0	0	0	0	0	0	0	0	0	0	0	0	0.01852767	0	0	0	0	0	0	0
LOC105369879	0	0	0	0	0	0	0	0	0	0	0	0	0	0	0	0	0	0	0	0	0	0	0	0	0	0	0	0	0	0	0	0	0	0	0	0	0	0	0	0	0	0	0	0	0	0	0	0	0
LOC105369891	0	0	0	0	0	0	0	0	0	0	0	0	0	0	0	0	0	0	0	0	0	0	0	0	0	0	0	0	0	0	0	0	0	0	0	0	0	0	0	0	0	0	0	0	0	0	0	0	0
LOC105369893	0	0	0	0	0	0	0	0	0	0	0	0	0.047760988	0	0	0	0	0	0	0	0	0	0	0	0	0	0	0	0	0	0	0	0	0	0	0	0	0	0	0	0	0	0	0	0	0	0	0	0
LOC105369911	0	0	0	0	0	0	0	0	0	0	0	0	0	0	0	0	0	0	0	0	0	0	0	0	0	0	0	0	0	0	0	0	0	0	0	0	0	0	0	0	0	0	0	0	0	0	0	0	0
LOC105369920	0	0	0	0	0.124020511	0	0	0	0	0.065917875	0	0	0	0	0	0	0	0	0	0	0	0	0	0	0	0	0	0	0	0	0	0	0	0	0	0	0	0	0	0	0	0	0	0	0	0	0	0	0
LOC105369921	0	0	0	0	0	0	0	0	0	0	0	0	0	0	0	0	0	0	0	0	0	0	0	0	0	0	0	0	0	0	0	0	0	0	0	0	0	0	0	0	0	0	0	0	0	0	0	0	0
LOC105369945	0	0	0	0	0	0	0	0	0	0	0	0	0	0	0	0	0	0	0	0	0	0	0	0	0	0	0	0	0	0	0	0	0	0	0	0	0	0	0	0	0	0	0	0	0	0	0	0	0
KCCAT198	0	0	0	0	0	0	0	0	0	0	0	0	0	0	0	0.065409738	0	0	0	0.05018224	0	0	0	0	0	0	0	0	0	0	0	0	0	0	0	0	0	0	0	0.349929579	0	0	0	0	0	0	0	0	0
LOC105369980	0	0	0	0	0	0	0	0	0	0	0	0	0.059892093	0	0	0	0	0	0	0	0	0	0	0	0	0	0	0	0	0	0	0	0	0	0	0	0	0	0	0	0	0	0	0	0	0	0	0	0
UBD	3.432268887	2.776771427	3.548062966	6.425023502	3.541659614	3.491982494	0.495126462	4.214261273	5.887203208	5.792818566	2.653057219	4.417258881	2.478321281	4.127199221	2.847397694	3.937964	5.756226762	4.685609417	6.877426168	4.711661741	2.023410009	1.326870074	3.95223282	5.065743977	3.465402618	6.112483155	3.869326203	3.471833472	2.1656039	0.70047964	4.393399255	3.048281485	2.815065408	3.971644102	8.237833717	5.98667902	6.996449152	4.315914445	4.382576338	5.885347169	5.121639453	4.952731714	3.366422597	0.345278236	4.667404936	3.095721709	7.973961237	1.32159378	1.636626523
LOC105370014	0	0	0	0	0	0	0	0	0	0	0	0	0	0	0	0	0	0	0	0	0	0	0	0	0	0	0	0	0	0	0	0	0	0	0	0	0	0	0	0	0	0	0	0	0	0	0	0	0
LOC105370016	0	0	0	0	0	0	0	0	0	0	0	0	0	0	0	0	0	0	0	0	0	0	0	0	0	0	0	0	0	0	0	0	0	0	0	0	0	0	0	0	0	0	0	0	0	0	0	0	0
LOC105370024	0	0	0	0	0	0	0	0	0	0	0	0	0	0	0	0	0	0	0	0	0	0	0	0	0	0	0	0	0	0	0	0	0	0	0	0	0	0	0	0	0	0	0	0	0	0	0	0	0
LOC105370068	0	0	0	0	0	0	0	0	0	0	0	0	0	0	0	0	0	0	0	0	0	0	0	0	0	0	0	0	0	0	0	0	0	0	0	0	0	0	0	0	0	0	0	0	0	0	0	0	0
CRAT8	0	0	0	0	0	0	0	0	0	0	0	0	0	0	0	0	0	0	0	0	0	0	0	0	0	0	0	0	0	0	0	0	0	0	0	0	0	0	0	0	0	0	0	0	0	0	0	0	0
LOC105370177	0	0	0	0	0	0	0	0	0	0	0	0.033582471	0	0	0	0	0	0	0	0	0	0	0.055691262	0	0	0	0	0	0	0.029785195	0.063087308	0	0	0	0	0	0	0	0	0	0	0	0	0	0	0	0.032277479	0	0
LINC00390	0	0	0	0	0	0	0	0	0	0	0	0	0	0	0	0	0	0	0	0	0	0	0	0	0	0	0	0	0	0	0	0	0.028796108	0	0	0	0	0	0	0	0	0	0	0	0	0	0	0	0
LOC105370203	0	0	0	0	0	0	0	0	0	0	0	0	0	0	0	0	0	0	0	0	0	0	0	0	0.035402268	0	0	0	0	0	0	0	0	0	0	0	0	0	0	0	0	0.035704813	0	0	0	0	0	0	0
LINC01052	0	0	0	0	0	0	0	0	0	0	0	0	0	0	0	0	0	0	0	0	0	0	0	0	0	0	0	0	0	0	0	0	0	0	0	0	0	0	0	0	0	0	0	0	0	0	0	0	0
LOC105370306	0	0	0	0	0	0	0	0	0	0	0	0	0	0	0	0	0	0	0	0	0	0	0	0	0	0	0	0	0	0	0	0	0	0	0	0	0	0	0	0	0	0	0	0	0	0	0	0	0
LINC01040	0	0	0	0	0	0	0	0	0	0	0	0	0	0	0	0	0	0	0	0	0	0	0	0	0	0	0	0	0	0	0	0	0	0	0	0	0	0	0	0	0	0	0	0	0	0	0	0	0
LOC105370333	0.054687684	0.033595725	0	0	0.075098694	0.060269933	0	0.06727351	0	0.026519442	0	0.027510374	0	0.042671753	0	0	0	0	0.031570418	0	0	0	0.045684484	0	0	0	0.078858714	0.040413975	0.049549439	0.071978102	0	0	0	0	0.040961294	0.022631283	0	0	0	0	0.084190387	0.133888184	0.139151592	0	0.067969674	0	0.026439182	0.059459921	0.067123156
LOC105370424	0	0	0	0	0	0	0	0	0	0	0	0	0	0	0	0	0	0	0	0	0	0	0	0	0	0	0	0	0	0	0	0	0	0	0	0	0	0	0	0	0	0	0	0	0	0	0	0	0
LOC105370457	0	0	0	0	0	0	0	0	0	0	0	0	0	0	0	0	0	0	0	0	0	0	0	0	0	0	0	0	0	0	0	0	0	0	0	0	0	0	0	0	0	0	0	0	0	0	0	0	0
LOC105370473	0	0	0	0	0	0	0	0	0	0	0	0	0	0	0	0	0	0	0	0	0	0	0	0	0	0	0	0	0	0	0	0	0	0	0	0	0	0	0	0	0	0	0	0	0	0	0	0	0
LOC105370489	0	0	0	0.059837603	0	0	0.05664792	0	0	0	0	0	0	0	0	0	0.07759102	0	0	0	0	0	0	0	0	0	0	0	0	0	0	0.052377322	0	0	0	0	0	0	0	0	0	0	0	0	0	0	0	0	0
LOC105370578	0	0	0	0	0.04390589	0	0	0	0	0	0	0	0.071657951	0	0	0	0	0	0.054340115	0	0	0.035563173	0	0	0	0	0	0	0	0	0	0	0	0	0	0.039040463	0	0.072436701	0	0	0.049285578	0.040008078	0	0.064985403	0	0	0	0.051719142	0
LOC105370586	0	0	0	0	0	0	0	0	0	0	0	0	0	0	0	0	0	0	0	0	0	0	0	0	0	0	0	0	0	0	0	0	0	0	0	0	0	0	0	0	0	0	0	0	0	0	0	0	0
LOC105370605	0	0	0	0	0	0	0	0	0	0	0	0	0	0	0	0	0	0	0	0	0	0	0	0	0	0	0	0	0	0	0	0	0	0	0	0	0	0	0	0	0	0	0	0	0	0	0	0	0
LOC105370619	0	0	0	0	0	0	0	0	0	0	0	0	0	0	0	0	0	0	0	0	0	0	0	0	0	0	0	0	0	0	0	0	0	0	0	0	0	0	0	0	0	0	0	0	0	0	0	0	0
LOC105370622	0	0	0	0	0	0	0	0	0	0	0	0	0	0	0	0	0	0	0	0	0	0	0	0	0	0	0	0	0	0	0	0	0	0	0	0	0	0	0	0	0	0	0	0	0	0	0	0	0
LOC105370697	0	0	0	0	0	0	0.013761092	0	0	0	0	0	0	0	0	0	0	0	0	0	0	0	0	0	0	0	0	0	0	0	0	0	0	0	0	0	0	0	0	0	0	0	0	0	0	0	0	0	0
PCSK6-AS1	0	0	0	0	0	0	0	0	0	0	0	0	0	0	0	0	0	0	0	0	0	0	0	0	0	0	0	0	0	0	0	0	0	0	0	0	0	0	0	0	0	0	0	0	0	0	0	0	0
LOC105371038	0	0	0	0	0	0	0	0	0	0	0	0	0	0	0.050219897	0	0	0	0	0	0	0	0	0	0	0	0	0	0	0	0	0	0	0	0	0	0	0	0	0	0	0	0	0	0	0	0	0	0
LOC105371046	0	0	0	0	0	0	0	0	0	0	0	0	0	0	0	0	0	0	0	0	0	0	0	0	0	0	0	0	0	0	0	0	0	0	0	0	0	0	0	0	0	0	0	0	0	0	0	0	0
LOC105371049	0	0	0	0	0	0.099860981	0	0.038058889	0	0	0	0	0	0	0.043376127	0	0.062657516	0	0	0	0	0.034450343	0.038471485	0.344410086	0	0	0	0.131528697	0.160150843	0	0.085950245	0	0	0.065475065	0	0.179903552	0.054712567	0	0.200303637	0.087858611	0	0.03875802	0	0	0.075914963	0	0	0	0
LOC105371083	0	0	0	0	0	0	0	0	0	0	0	0	0	0	0	0	0	0	0	0	0	0	0	0	0	0	0	0	0	0	0	0	0	0	0	0	0	0	0	0	0	0	0	0	0	0	0	0	0
LOC105371328	0	0	0	0	0	0	0	0	0	0	0	0	0	0	0	0	0	0	0	0	0	0	0	0	0	0	0	0	0	0	0	0	0	0	0	0	0	0	0	0	0	0	0	0	0	0	0	0	0
LOC105371335	0	0	0	0	0	0	0	0	0	0	0	0	0	0	0	0	0	0	0	0	0	0	0	0	0	0	0	0	0	0	0	0	0	0	0	0	0	0	0	0	0	0	0	0	0	0	0	0	0
LOC105371433	0	0	0	0	0	0	0	0	0	0	0	0	0	0	0	0	0	0	0	0	0	0	0	0	0	0	0	0	0	0	0	0	0	0	0	0.038324598	0	0	0	0	0	0	0	0	0	0	0	0	0
SMCR2	0	0	0	0	0	0	0	0	0	0	0	0	0	0	0	0	0	0	0	0	0	0	0	0	0	0	0	0	0	0	0	0	0	0	0	0	0	0	0	0	0	0	0	0	0	0	0	0	0
LOC105371743	0	0	0	0	0	0	0.033365651	0.055031958	0	0.032336457	0.048673441	0	0.05083271	0.051968492	0.03167502	0.086417383	0.045837197	0.07003831	0	0	0.037683303	0	0.055625042	0	0	0	0.048685679	0.049227158	0.118206478	0.058897841	0	0	0	0	0	0.027603566	0.039995548	0	0.051172583	0	0	0	0.058301725	0	0.055603872	0.043489031	0	0.072323593	0.041376007
THRA1/BTR	0	0	0	0	0	0	0	0	0	0	0	0	0	0	0	0	0	0	0	0	0	0	0	0	0	0	0	0	0	0	0	0	0	0	0	0	0	0	0	0	0	0	0	0	0	0	0	0	0
LOC105372028	0	0	0	0	0	0	0	0	0	0	0	0	0	0	0	0	0	0	0	0	0	0	0	0	0	0	0	0	0	0	0	0	0	0	0	0	0	0	0	0	0	0	0	0	0	0	0	0	0
LOC105372038	0	0	0	0	0	0	0	0	0	0	0	0	0	0	0	0	0	0	0	0	0	0	0	0	0	0	0	0	0	0	0	0	0	0	0	0	0	0	0	0	0	0	0	0	0	0	0	0	0
LOC105372068	0	0	0	0	0	0	0	0	0	0	0	0	0	0	0	0	0	0	0	0	0	0	0	0	0	0	0	0	0	0	0	0	0	0	0	0	0	0	0	0	0	0	0	0	0	0	0	0	0
LOC105372069	0	0	0	0	0	0	0	0	0	0	0	0	0	0	0	0	0	0	0	0	0	0	0	0	0	0	0	0	0	0	0	0	0	0	0	0	0	0	0	0	0	0	0	0	0	0	0	0	0
LOC105372071	0	0	0	0	0	0	0	0	0	0	0	0	0	0	0	0	0	0	0	0	0	0	0	0	0	0	0	0	0	0	0	0	0	0	0	0	0	0	0	0	0	0	0	0	0	0	0	0	0
LOC105372127	0	0	0	0	0	0	0	0	0	0	0	0	0	0	0	0	0	0	0	0	0	0	0	0	0	0	0	0	0	0	0	0	0	0	0	0	0	0	0	0	0	0	0	0	0	0	0	0	0
LOC105372179	0	0	0	0	0	0	0	0	0	0	0	0	0	0	0	0	0	0	0	0	0	0	0	0	0	0	0	0	0	0	0	0	0	0	0	0	0	0	0	0	0	0	0	0	0	0	0	0	0
LOC105372273	0	0	0	0	0	0	0	0.040103835	0	0	0	0	0	0	0	0	0	0	0	0	0	0	0	0	0	0	0	0	0	0	0	0	0	0	0	0	0	0	0	0	0	0	0	0	0	0	0	0	0
LOC105372280	0	0	0	0	0	0	0	0	0	0	0	0	0	0	0	0	0	0	0	0	0	0	0	0	0	0	0	0	0	0	0	0	0	0	0	0	0	0	0	0	0	0	0	0	0	0	0	0	0
LOC105372288	0	0	0	0	0	0	0	0	0	0	0	0	0	0	0	0	0	0	0	0	0	0	0	0	0	0	0	0	0	0	0	0	0	0	0	0	0	0	0	0	0	0	0	0	0	0	0	0	0
LOC105372397	0	0	0	0	0	0	0	0	0	0	0	0	0	0.082371176	0	0.069625455	0	0	0	0	0	0	0	0.073622389	0	0	0	0	0.095439267	0.093225323	0.099656588	0	0	0	0	0	0	0	0.081122568	0	0	0	0.092292725	0	0	0	0	0	0
LOC105372419	0.126962374	0.15341328	0	0.045645363	0.117455395	0	0.043200913	0.105375298	0	0.082564325	0.236733575	0.242890433	0.065700784	0.067161113	0.041018976	0.111299554	0	0.090350441	0.049797868	0	0.141626152	0.064426342	0.357147861	0.117593158	0.14016411	0.373983088	0.236789402	0.06363589	0.077880706	0.076063408	0.158345016	0.324898084	0	0.061942549	0	0.323054151	0	0.129909082	0.129376087	0.23632936	0	0.03664865	0.14686026	0.275938068	0.298342595	0.056250716	0.041746661	0.047392399	0
LOC105372440	0	0	0	0	0	0	0	0	0	0	0	0	0	0	0	0	0	0	0	0	0	0	0	0	0	0	0	0	0	0	0	0	0	0	0	0	0	0	0	0	0	0	0	0	0	0	0	0	0
LOC105372441	0	0	0	0	0	0	0	0	0	0	0	0	0	0	0	0	0	0	0	0	0	0	0	0	0	0	0	0	0	0	0	0	0	0	0	0	0	0	0	0	0	0	0	0	0	0	0	0	0
LOC105372582	0.090263708	0.227268628	0.098529663	0.024207105	0.123396461	0.083263207	0.118144315	0.098836747	0.022681781	0.04404923	0.055349854	0.060597263	0.145716401	0.159705277	0.203904892	0.020160464	0.031504429	0.079565474	0.069424292	0.007725836	0.008677444	0.034271608	0.129733223	0.103671503	0.215520802	0.090724692	0.219473303	0.099247431	0.055097335	0.285083475	0.014608652	0.069347299	0.045354891	0.054484666	0	0.056074708	0.07212725	0.011876973	0.135892223	0.058858466	0.070681727	0.051184	0.040125401	0.122688887	0.087738783	0.106670786	0.00741292	0.033424583	0.101594002
LOC105372626	0	0	0	0	0	0	0	0	0	0	0	0	0	0	0	0	0	0	0	0	0	0	0	0	0	0	0	0	0	0	0	0	0	0	0	0	0	0	0	0	0	0	0	0	0	0	0	0	0
LOC105372653	0	0	0	0	0	0	0	0	0	0	0	0	0	0	0	0	0	0	0	0	0	0	0	0	0	0	0	0	0	0	0	0	0	0	0	0	0	0	0	0	0	0	0	0	0	0	0	0	0
LOC105372672	0	0	0	0	0	0	0	0	0	0	0	0	0	0	0	0	0	0	0	0	0	0	0	0	0	0	0	0	0	0	0	0	0	0	0	0	0	0	0	0	0	0	0	0	0	0	0	0	0
LOC105372695	0	0	0	0	0	0	0	0	0	0	0	0	0	0	0	0	0	0	0	0	0	0	0	0	0	0	0	0	0	0	0	0	0	0	0	0	0	0	0	0	0	0	0	0	0	0	0	0	0
LOC105372795	0	0	0	0	0	0	0	0	0	0	0	0	0	0	0	0	0	0.019108481	0	0	0	0.020246136	0	0	0	0	0	0	0	0	0	0	0	0.038649314	0	0.022237288	0	0	0	0	0	0	0	0	0	0	0	0	0
LOC105372897	0	0	0	0	0	0	0	0	0	0	0	0	0	0	0	0	0	0	0	0	0	0	0	0	0	0	0	0	0	0	0	0	0	0	0	0	0	0	0	0	0	0	0	0	0	0	0	0	0
LOC105372977	0	0	0	0	0	0	0	0	0	0	0	0	0	0	0	0	0	0	0	0	0	0	0	0	0	0	0	0	0	0	0	0	0	0	0	0	0	0	0	0	0	0	0	0	0	0	0	0	0
LOC105373006	0	0	0	0	0	0	0	0	0	0	0	0	0	0	0	0	0	0	0	0	0	0	0	0	0	0	0	0	0	0	0	0	0	0	0	0	0	0	0	0	0	0	0	0	0	0	0	0	0
LOC105373021	0	0	0	0	0	0	0	0	0	0	0	0	0	0	0	0	0	0	0	0	0	0	0	0	0	0	0	0	0	0	0	0	0	0	0	0	0	0	0	0	0	0	0	0	0	0	0	0	0
LOC105373031	0	0	0	0	0	0	0	0	0	0	0	0	0	0	0	0	0	0	0	0	0	0	0	0	0	0	0	0	0	0	0	0	0	0	0	0	0	0	0	0	0	0	0	0	0	0	0	0	0
LOC105373044	0	0	0	0	0	0	0	0	0	0	0	0	0	0	0	0	0	0	0	0	0	0	0	0	0	0	0	0	0	0	0	0	0	0	0	0	0	0	0	0	0	0	0	0	0	0	0	0	0
LOC105373051	0	0	0	0	0	0	0	0	0	0	0	0	0	0	0	0	0	0	0	0	0	0	0	0	0	0	0	0	0	0	0	0	0	0	0	0	0	0	0	0	0	0	0	0	0	0	0	0	0
LOC105373100	0	0	0	0	0	0	0	0	0	0	0	0	0	0	0	0	0	0	0	0	0	0	0	0	0	0	0	0	0	0	0	0	0	0	0	0	0	0	0	0	0	0	0	0	0	0	0	0	0
LINC01456	0	0	0	0	0	0	0	0	0	0	0	0	0	0	0	0	0	0	0	0	0	0	0	0	0	0	0	0	0	0	0	0	0	0	0	0	0	0	0	0	0	0	0	0	0	0	0	0	0
LOC105373300	0	0	0	0	0.027038458	0	0	0	0	0	0	0	0	0	0	0	0	0	0	0	0	0	0	0	0	0	0	0	0	0.025896947	0	0	0	0	0	0	0	0	0	0	0	0	0	0	0	0	0	0	0
LOC105373383	0	0	0	0	0	0	0	0	0	0	0	0	0	0	0	0	0	0	0	0	0	0.037274193	0	0	0.041575324	0	0	0	0	0	0	0	0	0	0	0	0	0	0	0	0	0	0	0	0	0	0	0	0
LOC105373609	0	0	0	0	0	0	0	0	0	0	0	0	0	0	0	0	0	0	0	0	0	0	0	0	0	0	0	0	0	0	0	0	0	0	0	0	0	0	0	0	0	0	0	0	0	0	0	0	0
LINC01614	0.038322865	0	0	0	0	0	0	0	0.037631199	0	0	0	0	0	0.047898076	0.016830679	0.017598602	0.163210994	0	0.01286176	0	0	0.04248962	0	0	0	0	0	0	0	0	0	0.010935845	0.018402924	0.093409065	0	0	0.039240436	0	0.0248327	0	0.042805639	0	0	0	0	0.036712849	0	0.031568589
DIRC3-AS1	0	0	0	0	0	0	0	0.021686239	0	0	0	0	0	0	0	0	0	0	0	0	0	0	0	0	0	0	0	0	0	0	0	0	0	0	0	0	0	0	0	0	0	0	0	0	0	0	0	0	0
LOC105374205	0	0	0	0	0	0	0	0	0	0	0	0	0	0	0	0	0	0	0	0	0	0	0	0	0	0	0	0	0	0	0	0	0	0	0	0	0	0	0	0	0	0	0	0	0	0	0	0	0
LOC105374244	0	0	0	0	0	0	0	0	0	0	0	0	0	0	0	0	0	0	0	0	0	0	0	0	0	0	0	0	0	0	0	0	0	0	0	0	0	0	0	0	0	0	0	0	0	0	0	0	0
LOC105374344	0	0	0	0	0	0	0	0	0	0	0	0	0	0	0	0	0	0	0	0	0	0	0	0	0	0	0	0	0	0	0	0	0	0.079301567	0	0	0	0	0	0	0	0	0	0	0	0	0	0	0
LOC105374366	0.037671859	0	0	0	0.068721353	0.081921478	0	0.03110147	0	0	0.054449466	0	0.056859961	0.058127721	0.03545858	0.049069614	0	0.026568674	0	0	0	0.109432726	0.092334747	0.051907655	0.092236877	0.089266404	0.05446313	0	0	0	0	0.034515524	0	0.053598092	0	0	0	0	0.05723934	0	0.039045175	0	0	0	0	0.095732457	0	0.080828531	0.176900508
LOC105374428	0	0	0	0	0	0	0	0	0	0	0	0	0	0	0	0	0	0	0	0	0	0	0	0	0	0	0	0	0	0	0	0	0	0	0	0	0	0	0	0	0	0	0	0	0	0	0	0	0
LOC105374516	0	0	0	0	0	0	0	0	0	0	0	0	0	0	0	0	0	0	0	0	0	0	0	0	0	0	0	0	0	0	0	0	0	0	0	0	0	0	0	0	0	0	0	0	0	0	0	0	0
LOC105374546	0	0	0	0	0	0	0	0	0	0	0	0	0	0	0	0	0	0	0	0	0	0	0	0	0	0	0	0	0	0	0	0	0	0	0	0	0	0	0	0	0	0	0	0	0	0	0	0	0
LOC105374596	0	0	0	0	0	0	0	0	0	0	0	0	0	0	0	0	0	0	0	0	0	0	0	0	0	0	0	0	0	0	0	0	0	0	0	0	0	0	0	0	0	0	0	0	0	0	0	0	0
LOC105374631	0	0	0	0	0	0	0	0	0	0	0	0	0	0	0	0	0	0	0	0	0	0	0	0	0	0	0	0	0	0	0	0	0	0	0	0	0	0	0	0	0	0	0	0	0	0	0	0	0
LOC105374698	0	0	0	0	0	0	0	0	0	0	0	0	0	0	0	0	0	0	0	0	0	0	0	0	0	0	0	0	0	0	0	0	0	0	0	0	0	0	0	0	0	0	0	0	0	0	0	0	0
LOC105374704	0	0	0	0	0	0	0	0	0	0	0	0	0	0	0	0	0	0	0	0	0	0	0	0	0	0	0	0	0	0	0	0	0	0	0	0	0	0	0	0	0	0	0	0	0	0	0	0	0
LOC105374727	0	0	0	0	0	0	0	0	0	0	0	0.064266659	0	0	0.060724716	0	0	0	0	0	0	0	0	0	0	0	0	0	0	0	0	0	0	0	0	0	0	0	0	0	0	0	0	0	0	0	0	0	0
LOC105374729	0	0	0	0	0	0	0	0	0	0	0	0	0	0	0	0	0	0	0	0	0	0	0	0	0	0	0	0	0	0	0	0	0	0	0	0	0	0	0	0	0	0	0	0	0	0	0	0	0
LOC105374952	0.106852461	0.056838218	0.157585606	0.096364333	0.112377941	0.068337516	0.046366072	0.063821664	0.133607712	0.088526326	0.089316382	0.046610354	0.115614961	0.227334025	0.072648692	0.080586522	0.104479269	0.086409835	0.087993574	0.298848231	0.086200418	0.124275296	0.051834585	0	0.02612172	0.074495725	0.067517174	0.154529675	0.056209785	0.02770531	0.029663217	0.014428312	0.16487015	0	0.091520279	0	0.037256408	0.047882576	0.024037238	0.117691015	0.110653013	0	0.027421898	0.042919549	0.0770407	0	0.030025363	0.01715308	0.057435973
LOC105374960	0	0	0	0	0	0	0	0.036212384	0	0	0	0	0	0	0	0	0	0	0	0	0	0	0	0	0	0	0	0	0	0	0	0	0	0	0	0	0	0	0	0	0	0	0	0	0	0	0	0	0
LOC105374972	0.021399716	0	0	0	0	0	0	0	0	0	0	0	0.064073237	0.033120772	0	0	0	0	0	0	0	0	0	0	0	0	0.031015772	0	0	0	0	0	0.053828077	0	0	0	0	0	0.064499677	0	0	0	0	0	0	0	0	0	0
LOC105374988	0	0.023566432	0	0	0.008953248	0	0	0	0	0	0	0	0	0	0	0	0	0	0	0	0	0	0	0	0	0	0	0	0	0.008572988	0	0	0	0	0	0	0	0	0	0	0	0	0	0	0	0	0	0	0
LOC105375014	0	0	0	0	0	0	0	0	0	0	0	0	0	0	0	0	0	0	0	0	0	0	0	0	0	0	0	0	0	0	0	0	0	0	0	0	0	0	0	0	0	0	0	0	0	0	0	0	0
LOC105375075	0	0	0	0	0	0	0	0	0	0	0	0	0	0	0	0	0	0	0	0	0	0	0	0	0	0	0	0	0	0	0	0	0	0	0	0	0	0	0	0	0	0	0	0	0	0	0	0	0
LOC105375115	0	0	0	0	0	0	0	0	0	0	0	0	0	0	0	0	0	0	0	0	0	0	0	0	0	0	0	0	0	0	0	0	0	0	0	0	0	0	0	0	0	0	0	0	0	0	0	0	0
LOC105375166	0	0.009127099	0	0	0	0	0	0	0	0	0	0	0.011362024	0	0	0	0	0	0	0	0	0	0	0	0	0	0	0	0	0	0	0	0	0	0	0	0	0	0	0	0	0	0	0	0	0	0	0	0
LOC105375380	0	0	0	0	0	0	0	0	0	0	0	0	0	0	0	0	0	0	0	0	0	0	0	0	0	0	0	0	0	0	0	0	0	0	0	0	0	0	0	0	0	0	0	0	0	0	0	0	0
LOC105375396	0	0	0	0	0	0	0	0	0	0	0	0	0	0	0	0	0	0	0	0	0	0	0	0	0	0	0	0	0	0	0	0	0	0	0	0	0	0	0	0	0	0	0	0	0	0	0	0	0
LOC105375401	0	0.06323857	0	0	0	0	0	0	0	0	0	0	0	0	0.049008773	0	0	0	0	0	0	0	0	0	0	0	0	0	0	0	0	0	0	0	0	0	0.06178608	0	0	0	0	0	0	0	0	0	0	0	0
LOC105375429	0	0	0	0	0	0	0	0	0	0	0	0	0	0	0	0	0	0	0	0	0	0	0	0	0	0	0	0	0	0	0	0	0	0	0	0	0	0	0	0	0	0	0	0	0	0	0	0	0
LVCAT5	0	0	0	0.007138617	0	0	0	0	0	0	0	0	0	0.010570069	0.019134422	0	0	0.023783094	0	0.01356172	0	0	0	0	0	0	0	0	0	0	0	0	0	0.009733828	0	0	0	0	0	0	0	0	0	0	0	0	0	0	0
LOC105375483	0	0	0	0	0	0	0	0	0	0	0	0	0	0	0	0	0	0	0	0	0	0	0	0	0	0	0	0	0	0	0	0	0	0	0	0	0	0	0	0	0	0	0	0	0	0	0	0	0
LOC105375504	0	0	0	0	0	0	0	0	0	0	0	0	0	0	0	0	0	0	0	0	0	0	0	0	0	0	0	0	0	0	0	0	0	0	0	0	0	0	0	0	0	0	0	0	0	0	0	0	0
LOC105375512	0	0	0	0	0	0	0	0	0	0	0	0	0	0	0	0	0	0	0	0	0	0	0	0	0	0	0	0	0	0	0	0	0	0	0	0	0	0	0	0	0	0	0	0	0	0	0	0	0
LOC105375545	0.294446755	1.552386319	1.477486167	0.804013305	0.123625641	1.618957674	0.174093142	0.146095478	0.51467526	0.16896845	1.478671872	1.045281341	0.426566576	0.634982252	0.958327989	0.465386787	0.528474669	0.240974606	0.567142182	0.853585987	0.149001929	0.419223517	0.281529452	0.343391836	1.053969742	0.699813886	1.454355546	0.7363512	0.370203116	0.847576957	0.844284888	0.469709947	2.190801476	0.593618927	0	0.482436099	0.692766212	0.320166601	1.254285448	1.130321483	0.22367026	0.492704371	0.294032908	0.122916808	0.40392076	0.417398587	0.168481369	0.827797496	0.968600535
LOC105375556	0	0	0	0	0	0	0	0	0	0	0	0	0	0.03459046	0	0	0	0	0	0	0	0	0	0	0	0	0	0	0	0	0	0	0	0	0	0	0	0	0	0	0	0	0	0	0	0	0	0	0
LINC01022	0	0	0	0	0	0	0	0	0	0	0	0	0	0	0	0	0	0	0	0	0	0	0	0	0	0	0	0	0	0	0	0	0	0	0	0	0	0	0	0	0	0	0	0	0	0	0	0	0
LOC105375650	0	0	0	0	0	0	0	0	0	0	0	0	0	0	0	0	0	0	0	0	0	0.007230284	0	0	0	0	0	0	0	0	0	0	0.008230447	0	0	0	0	0	0	0	0	0	0	0	0	0	0	0	0
LOC105375734	0	0	0	0	0	0	0	0	0	0	0	0	0	0	0	0	0	0	0	0	0	0	0	0	0	0	0	0	0	0	0	0	0	0	0	0	0	0	0	0	0	0	0	0	0	0	0	0	0
LOC105375744	0	0	0	0	0	0	0	0	0	0	0	0	0	0	0	0	0	0	0	0	0	0	0	0	0	0	0	0	0	0	0	0	0	0	0	0	0	0	0	0	0	0	0	0	0	0	0	0	0
LOC105375773	0	0	0	0	0	0	0	0	0	0	0	0	0	0	0	0	0	0	0	0	0	0	0	0	0	0	0	0	0	0	0	0	0	0	0	0	0	0	0	0	0	0	0	0	0	0	0	0	0
LOC105375787	0	0	0	0.049731211	0	0	0	0	0	0	0	0	0	0	0	0	0	0	0	0	0	0	0	0	0	0	0	0	0	0	0	0	0	0	0	0	0	0	0	0.090492397	0	0	0	0	0	0.0612659	0	0	0
LOC105375843	0	0	0	0	0	0	0	0	0	0	0	0	0	0	0	0	0	0	0	0	0	0	0	0	0	0	0	0	0	0	0	0	0	0	0	0	0	0	0	0	0	0	0	0	0	0	0	0	0
LOC105375972	0	0	0	0	0	0	0	0	0	0	0	0	0	0	0	0	0	0	0	0	0	0	0	0	0	0	0	0	0	0	0	0	0	0	0	0	0	0	0	0	0	0	0	0	0	0	0	0	0
LOC105376064	0	0	0	0	0	0	0	0	0	0	0	0	0	0	0	0	0	0	0	0	0	0	0	0	0	0	0	0	0	0	0	0	0	0	0	0	0	0	0	0	0	0	0	0	0	0	0	0	0
LOC105376194	0	0	0	0	0	0	0	0	0	0	0	0	0	0	0	0	0	0	0	0	0	0	0	0	0	0	0	0	0	0	0	0	0	0	0	0	0	0	0	0	0	0	0	0	0	0	0	0	0
LOC105376271	0	0	0	0	0	0	0	0	0	0	0	0	0	0	0	0	0	0	0	0	0	0	0	0	0	0	0	0	0	0	0	0	0	0	0	0	0	0	0	0	0	0	0	0	0	0	0	0	0
LOC105376306	0	0	0	0	0	0	0	0	0	0	0	0	0	0	0	0	0	0	0	0	0	0	0	0	0.041649431	0	0	0	0	0	0	0	0	0	0	0	0	0	0	0	0	0	0	0	0.041678456	0	0	0	0
LOC105376331	0	0	0	0	0	0	0	0	0	0	0	0	0	0	0	0	0	0	0	0	0	0	0	0	0	0	0	0	0	0	0	0	0	0	0	0	0	0	0	0	0	0	0	0	0	0	0	0	0
LOC105376360	0	0.015228489	0	0	0	0	0	0	0	0	0	0	0	0	0	0	0	0	0	0	0	0	0	0	0	0	0	0	0	0	0	0	0	0	0	0	0	0	0	0	0	0	0	0	0	0	0	0	0
LOC105376365	0	0	0	0	0	0	0	0	0	0	0	0	0	0	0	0	0	0	0	0	0	0	0	0	0	0	0	0	0	0	0	0	0	0	0	0	0	0	0	0	0	0	0	0	0	0	0	0	0
LOC105376382	0.039416296	0	0	0	0	0	0	0	0	0	0.056955606	0	0	0	0	0	0	0.027803909	0	0	0	0	0	0	0	0	0	0	0	0	0	0	0	0	0	0.032340621	0	0	0	0	0	0	0	0	0	0	0	0	0
LOC105376398	0	0	0	0	0	0	0	0	0	0	0	0	0	0	0.037364201	0	0	0	0	0	0	0	0	0	0	0	0	0	0	0	0	0	0	0	0	0	0	0	0	0	0.041140814	0	0	0	0	0	0	0	0
LOC105376430	0	0	0	0	0	0	0	0	0	0	0	0	0	0	0	0	0	0	0	0	0	0	0	0	0	0	0	0	0	0	0.095878992	0	0	0	0	0	0	0	0	0	0	0	0	0	0	0	0	0	0
LOC105376468	0	0	0	0	0	0	0	0	0	0	0	0	0	0	0	0	0	0	0	0	0	0	0	0	0	0	0	0	0	0	0	0	0	0	0	0	0	0	0	0	0	0	0	0	0	0	0	0	0
LOC105376480	0	0	0	0	0	0	0	0	0	0	0	0	0	0	0	0	0	0	0	0	0	0	0	0	0	0	0	0	0	0	0	0	0	0	0	0	0	0	0	0	0	0	0	0	0	0	0	0	0
LOC105376554	0	0	0	0	0	0	0	0	0	0	0	0	0	0	0	0	0	0	0	0	0	0	0	0	0	0	0	0	0	0	0	0	0	0	0	0	0	0	0	0	0	0	0	0	0	0	0	0	0
LOC105376575	0	0	0	0	0	0	0	0	0	0	0	0	0	0	0	0	0	0	0	0	0	0	0	0	0	0	0	0	0	0	0	0	0	0	0	0	0	0	0	0	0	0	0	0	0	0	0	0	0
LOC105376599	0	0	0	0	0	0	0	0	0	0	0	0	0	0	0	0	0	0	0	0	0	0	0	0	0	0	0	0	0	0	0	0	0	0	0	0	0	0	0	0	0	0	0	0	0	0	0	0	0
LOC105376633	0	0	0	0	0	0	0	0	0	0	0	0	0	0	0	0	0	0	0	0	0	0	0	0	0	0	0	0	0	0	0	0	0	0	0	0	0	0	0	0	0	0	0	0	0	0	0	0	0
LOC105376671	0	0	0	0	0	0	0	0	0	0	0	0	0.026385165	0	0	0	0	0	0	0	0	0	0	0	0	0	0	0	0	0	0	0	0	0	0	0	0	0	0	0	0	0	0	0	0	0	0	0	0
LOC105376736	0.037075196	0.08881828	0.095445061	0	0	0.080643281	0	0.030607772	0	0	0	0.108130228	0.055965234	0.057213438	0	0	0	0	0	0	0	0	0.061231259	0.148141549	0	0	0.053605421	0	0	0	0	0	0.031499795	0	0.107847167	0	0	0	0	0	0	0	0.064171764	0	0	0	0	0	0.045568706
LOC105376772	0	0	0	0	0	0	0	0	0	0	0	0	0	0	0	0	0	0	0	0	0	0	0	0	0	0	0	0	0	0	0	0	0	0	0	0	0	0	0	0	0	0	0	0	0	0	0	0	0
LOC105376805	0	0	0	0	0.058020818	0	0	0	0	0	0	0	0	0	0.029883632	0	0	0	0	0	0	0.023711474	0	0	0.026461904	0.075449648	0	0	0	0	0	0	0	0	0	0	0	0	0	0	0.12737224	0	0	0	0	0	0.030415852	0	0
SNHG25	0	0	0	0	0	0	0	0	0	0	0	0	0	0	0	0	0	0	0	0	0	0	0	0	0	0	0	0.331112838	0	0	0	0	0	0	0	0	0	0	0	0	0	0	0	0	0	0	0	0	0
GRM7-AS2	0	0	0	0	0	0	0	0	0	0	0	0	0	0	0	0	0	0	0	0	0	0	0	0	0	0	0	0	0	0	0	0	0	0	0	0	0	0	0	0	0	0	0	0	0	0	0	0	0
LOC105376997	0	0	0	0	0	0	0	0	0	0	0	0	0	0	0	0	0	0	0	0	0	0	0	0	0	0	0	0	0	0	0	0	0	0	0	0	0	0	0	0	0	0	0	0	0	0	0	0	0
LOC105377108	0	0	0.087209648	0	0	0	0	0	0	0	0	0	0	0	0	0	0	0	0	0	0	0	0	0	0	0	0	0	0	0	0	0	0	0	0.050130686	0	0	0	0	0	0	0	0	0	0	0	0	0	0
LOC105377245	0	0	0	0	0	0	0	0	0	0	0	0	0	0	0	0	0	0	0	0	0	0	0	0	0	0	0	0	0	0	0	0	0	0	0	0	0	0	0	0	0	0	0	0	0	0	0	0	0
LOC105377247	0	0	0	0	0	0	0	0	0	0	0	0	0	0	0	0	0	0	0	0	0	0	0	0	0	0	0	0	0	0	0	0	0	0	0	0	0	0	0	0	0	0	0	0	0	0	0	0	0
LOC105377348	0	0	0	0.024847101	0	0	0	0	0	0	0	0.046883569	0	0	0	0	0	0	0.027125286	0	0.026561055	0	0.019773165	0	0	0	0	0	0	0.020951892	0	0	0	0	0	0.038614255	0	0	0.036118583	0	0	0	0	0	0	0	0	0	0.029174848
LOC105377448	0	0	0	0	0	0	0	0	0	0	0	0	0	0	0	0	0	0	0	0	0	0	0	0	0	0	0	0	0	0	0	0	0	0	0	0	0	0	0	0	0	0	0	0	0	0	0	0	0
LOC105377458	0	0	0	0	0	0	0	0	0	0	0	0	0	0	0	0	0	0	0	0	0	0	0	0	0	0	0	0	0	0.014694479	0	0	0	0	0	0	0	0	0	0	0	0	0	0	0	0	0	0	0
LOC105377480	0	0	0	0	0	0	0	0	0	0	0	0	0	0	0	0	0	0	0	0	0	0	0	0	0	0	0	0	0	0	0	0	0	0	0	0	0	0	0	0	0	0	0	0	0	0	0	0	0
LVCAT8	0	0	0	0	0	0	0	0	0	0	0	0	0	0	0	0	0	0	0	0	0	0.010012713	0	0	0	0	0	0	0	0	0	0	0	0	0	0	0	0	0	0	0	0	0	0	0	0	0	0	0
LOC105377590	0.859741844	0.261509582	0	0	0	0.238695361	0	0.181696061	0.163463314	0.209749897	0.083006324	0	0.319140739	0.25085806	0.545725712	0.074877321	0.531803408	0.515289551	0	0.36128842	0.400242299	0.084974725	0.267279963	0.358443026	0.384017497	0.668740673	0.500462343	0.309913157	0.452513709	0.050967882	0.107091004	0.052807701	0.096377194	0.159059898	0.629081947	0	0.19604298	0.32232746	0	0.395360295	0.11700577	0.18487096	0	0	0.346278175	0.14488014	0.108363686	0.529713142	0.138070171
LINC01596	0	0	0	0	0	0	0	0	0	0	0	0	0	0	0	0	0	0	0	0	0	0	0	0	0	0	0	0	0	0	0	0	0	0	0	0	0	0	0	0	0	0	0	0	0	0	0	0	0
LOC105377651	0	0	0	0	0	0	0	0	0	0	0	0	0	0	0	0	0	0	0	0	0	0	0	0	0	0	0	0	0	0	0	0	0	0	0	0	0	0	0	0	0	0	0	0	0	0	0	0	0
LOC105377671	0	0	0	0	0	0	0	0	0	0	0	0	0	0	0	0	0	0	0	0	0	0	0	0	0	0	0	0	0	0	0	0	0	0	0	0	0	0	0	0	0	0	0	0	0	0	0	0	0
LOC105377682	0	0	0	0	0	0	0	0	0	0	0	0	0	0	0	0	0	0	0	0	0	0	0	0	0	0	0	0	0	0	0	0	0	0	0	0	0	0	0	0	0	0	0	0	0	0	0	0	0
LOC105377763	0	0	0	0.021001711	0	0	0	0	0	0	0	0	0	0	0	0	0	0	0	0	0.022452469	0	0	0	0.016690308	0	0	0	0	0	0	0	0	0	0	0.016423547	0	0	0	0	0	0.016833875	0	0	0	0	0	0	0
LINC01611	0	0	0	0	0	0	0	0	0	0	0	0	0	0	0	0	0	0	0	0	0	0	0	0	0	0	0	0	0	0.042641249	0	0	0	0	0	0	0	0	0	0	0	0	0	0	0	0	0	0	0
LOC105377924	0	0	0	0	0	0	0	0	0	0	0	0	0	0	0	0	0	0	0	0	0	0	0	0	0	0	0	0	0	0	0	0	0	0	0	0	0	0	0	0	0	0	0	0	0	0	0	0	0.230839581
LOC105377962	0	0	0	0	0	0	0	0	0	0	0	0	0	0	0	0	0	0	0	0	0	0	0	0	0	0	0	0	0	0	0	0	0	0	0	0	0	0	0	0	0	0	0	0	0	0	0	0	0
LOC105377967	0	0	0	0	0	0	0	0	0	0	0	0	0	0	0	0	0	0	0	0	0	0	0	0	0	0	0	0	0	0	0	0	0	0	0	0	0	0	0	0	0	0	0	0	0	0	0	0	0
LOC105377975	0	0	0	0	0	0	0.033893604	0	0	0	0	0	0	0	0	0	0.046559328	0	0	0	0	0	0	0	0	0	0	0	0	0	0	0	0	0	0	0	0.040626938	0	0	0	0	0	0	0	0	0	0	0	0
LOC105378047	0	0	0	0	0	0	0	0	0	0	0	0	0	0	0	0	0	0	0	0	0	0	0	0	0	0	0	0	0	0	0	0	0	0	0	0	0	0	0	0	0	0	0	0	0	0	0	0	0
LOC105378052	0	0	0	0	0	0	0	0	0	0	0	0	0	0	0	0	0	0	0	0	0	0	0	0	0	0	0	0	0	0	0	0	0	0	0	0	0	0	0	0	0	0	0	0	0	0	0	0	0
LOC105378068	0	0	0	0	0	0	0	0	0	0	0	0	0	0	0	0	0	0	0	0	0	0	0	0	0	0	0	0	0	0	0	0	0	0	0	0	0	0	0	0	0	0	0	0	0	0	0	0	0
LOC105378098	0	0	0	0	0	0	0	0	0	0	0	0	0	0	0	0	0	0	0	0	0	0	0	0	0	0	0	0	0	0	0	0	0	0	0	0	0	0	0	0	0	0	0	0	0	0	0	0	0
MEAT6	0	0	0	0	0	0	0	0	0	0	0	0	0.077585605	0	0	0	0	0	0	0	0	0	0	0	0	0	0	0	0	0	0	0	0	0	0	0	0	0	0	0	0	0	0	0	0	0	0	0	0
LOC105378123	0	0	0	0	0	0	0	0	0	0	0	0	0	0	0	0	0	0	0	0	0	0	0	0	0	0	0	0	0	0	0	0	0	0	0	0	0	0	0	0	0	0	0	0	0	0	0	0	0
LOC105378127	0	0	0	0	0	0	0	0	0	0	0	0	0	0	0	0	0	0	0	0	0	0	0	0	0	0	0	0	0	0	0	0	0	0	0	0	0	0	0	0	0	0	0	0	0	0	0	0	0
LOC105378137	0	0	0	0	0	0	0	0	0	0	0	0	0	0	0	0	0	0	0	0	0	0	0	0	0	0	0	0	0	0	0	0	0	0	0	0	0	0	0	0	0	0	0	0	0	0	0	0	0
LOC105378183	0	0	0	0	0	0	0	0	0	0	0	0	0	0	0	0	0	0	0	0	0	0	0	0	0	0	0	0	0	0	0	0	0	0	0	0	0	0	0	0	0	0	0	0	0	0	0	0	0
LOC105378269	0	0	0	0	0	0	0	0	0	0	0	0	0	0	0	0	0	0	0	0	0	0	0	0	0	0	0	0	0	0	0	0	0	0	0	0	0	0	0	0	0	0	0	0	0	0	0	0	0
LOC105378292	0	0	0	0	0	0	0	0	0	0	0	0	0	0	0	0	0	0	0	0	0	0	0	0	0	0	0	0	0	0	0	0	0	0	0	0	0	0	0	0	0	0	0	0	0	0	0	0	0
LOC105378311	0	0	0	0	0	0	0	0	0	0	0	0	0	0	0	0	0	0	0	0	0	0	0	0	0	0	0	0	0	0	0	0	0	0	0	0	0	0	0	0	0	0	0	0	0	0	0	0	0
LOC105378330	0	0	0	0	0	0	0	0	0	0	0	0	0	0	0	0	0	0	0	0	0	0	0	0	0	0	0	0	0	0	0	0	0	0	0	0	0	0	0	0	0	0	0	0	0	0	0	0	0
LOC105378349	0	0	0	0	0	0	0	0	0	0	0	0	0	0	0	0	0	0	0	0	0	0	0	0	0	0	0	0	0	0	0	0	0	0	0	0	0	0	0	0	0	0	0	0	0	0	0	0	0
LOC105378367	0.030150908	0	0	0	0	0	0	0.024880959	0	0	0	0	0.045568325	0	0	0	0.041082823	0.062827864	0	0	0	0	0.025151937	0	0	0.071697482	0	0.086943334	0	0	0	0	0.02560756	0	0	0.096452	0	0.046068059	0	0	0.06184332	0	0.052277754	0	0	0	0	0	0.209395412
LOC105378385	0	0	0	0	0	0	0	0	0	0	0	0	0	0	0	0	0	0	0	0	0	0	0	0	0	0	0	0.062575468	0	0	0	0	0	0	0	0	0	0	0	0	0	0	0	0	0	0	0	0	0
LOC105378397	0	0	0	0	0	0	0	0	0	0	0	0	0	0	0	0	0	0	0	0	0	0	0	0	0	0	0	0	0	0	0	0	0	0	0	0	0	0	0	0	0	0	0	0	0	0	0	0	0
XLOC_008559	0	0	0	0	0	0	0	0	0	0	0	0	0	0	0	0	0	0	0	0	0	0	0	0	0	0	0	0	0	0	0	0	0	0	0	0	0	0	0	0	0	0	0	0	0	0	0	0	0
LOC105378430	0	0	0	0	0	0	0	0	0	0	0	0	0	0	0	0	0	0	0	0	0	0	0	0	0	0	0	0	0	0	0	0	0	0	0	0	0	0	0	0	0	0	0	0	0	0	0	0	0
LOC105378470	0	0	0	0	0	0	0	0	0	0	0	0	0	0	0	0	0	0	0	0	0	0	0	0	0	0	0	0	0	0	0	0	0	0	0	0	0	0	0	0	0	0	0	0	0	0	0	0	0
LOC105378663	0.370858028	0.440957036	0.632362512	0.28626991	0.345132974	0.353247621	0.272085804	0.534458683	0.16777741	0.402422267	0.449188451	0.322385535	0.398499594	0.090954601	0.351275397	0.349143181	0.156460268	0.04183007	0.253187733	0.170398523	0.190118989	0.284843976	0.315100092	0.946929257	0.314790334	0.265505123	0.630450363	0.38726947	0.203500611	0.453807537	0.212154731	0.106546516	0.438382764	0.163264231	0.64326631	0.185349347	0.377670667	0.174626925	0.874036443	0.112394958	0.176661578	0.854466736	0.10187402	0.364954336	0.539182555	0.076280062	0.263592272	0.348942838	0.498720263
LOC105378683	0	0	0	0	0	0	0	0	0	0	0	0	0	0	0	0	0	0	0	0	0	0	0	0	0	0	0	0	0	0	0	0	0	0	0	0	0	0	0	0	0	0	0	0	0	0	0	0	0
LOC105378732	0	0	0	0	0	0	0	0	0	0	0	0	0	0	0	0	0	0	0	0	0	0	0	0	0	0	0	0	0	0	0	0	0.041412173	0	0	0	0	0	0	0	0	0	0	0	0	0	0	0	0
LOC105378853	0	0	0	0	0	0	0	0	0	0	0	0	0	0	0.03167502	0	0	0	0	0	0	0	0	0	0	0	0	0	0	0	0	0	0	0	0	0	0	0	0.051172583	0	0	0	0	0	0	0	0	0	0
LOC105378933	0	0	0	0	0	0	0	0	0	0	0	0	0	0	0	0	0	0	0	0	0	0	0	0	0	0	0	0	0	0	0	0	0	0	0	0	0	0	0	0	0	0	0	0	0	0	0	0	0
LOC105379030	0	0	0	0	0	0	0	0	0	0	0	0	0	0	0	0	0	0	0	0	0	0	0	0	0	0	0	0	0	0	0	0	0	0	0	0	0	0	0	0	0	0	0	0	0	0	0	0	0
LOC105379143	0	0.012973771	0	0	0	0	0	0.026165844	0.061605297	0	0	0.01061001	0	0	0	0	0	0.022346814	0	0	0	0	0	0	0	0	0	0	0	0	0	0	0	0	0	0	0	0	0	0.020527816	0.011037795	0	0	0.014615633	0.008867458	0	0	0	0.013112317
LOC105379176	0.023069254	0.02808728	0.277095148	0	0.042258221	0	0	0	0	0.086677054	0.12926591	0	0	0.137762897	0	0.030094876	0	0	0	0	0.051229092	0.03422488	0	0.031847566	0.111632775	0	0.033426878	0	0.041462543	0.079861194	0.166021421	0	0.019585782	0.065051085	0	0	0.027434475	0.103390995	0.035143819	0.087294018	0.023914643	0.019380824	0	0.062563668	0	0	0.022095167	0	0
LOC105379183	0	0	0	0	0	0	0	0	0	0	0	0	0	0	0	0	0	0	0	0	0	0	0	0	0	0	0	0	0	0	0	0	0	0	0	0	0	0	0	0	0	0	0	0	0	0	0	0	0
LOC105379192	0	0	0	0	0	0	0	0	0	0	0	0	0	0	0	0	0	0	0	0	0	0	0	0	0	0	0	0	0	0	0	0	0	0	0	0	0	0	0	0	0	0	0	0	0	0	0	0	0
LOC105379194	0	0	0	0	0	0	0	0	0	0	0	0	0	0	0	0	0	0	0	0	0	0	0	0	0	0	0	0	0	0	0	0	0	0	0	0	0	0	0	0	0	0	0	0	0	0	0	0	0
LOC105379450	0	0	0	0	0	0	0	0	0	0	0	0	0	0	0	0	0	0	0	0	0	0	0	0	0	0	0	0	0	0	0	0	0	0	0	0	0	0	0	0	0	0	0	0	0	0	0	0	0
LOC105379477	0	0	0	0	0	0	0	0	0	0	0	0	0	0	0	0	0	0	0	0	0	0	0	0	0	0	0	0	0	0	0	0	0	0	0	0	0	0	0	0	0	0	0	0	0	0	0	0	0
LINC01598	0	0	0	0	0	0	0	0	0	0	0	0	0	0	0	0	0	0	0	0	0	0	0	0	0	0	0	0	0	0	0	0	0	0	0	0	0	0	0	0	0	0	0	0	0	0	0	0	0
BATF	2.906399772	1.111649954	3.333323878	2.167477479	3.704758123	3.553250393	3.637615011	2.918792998	2.750304529	2.548179183	2.097308286	3.716620076	2.926524344	1.797464768	0.698465251	1.421015818	2.294473545	2.430369346	3.1174628	2.427051926	2.378383585	3.812649889	2.889514797	3.288069929	2.320020242	2.865995638	1.830966053	3.160702796	1.715103259	3.00914158	3.786513216	2.913339839	2.925534662	2.259831251	3.273328655	3.491392641	3.218081858	3.055226968	4.011802607	3.050806657	2.745794588	3.415560861	3.852987336	3.030123737	3.567033339	3.05741147	1.370145288	3.640467203	2.075204579
GLRX3	4.971788527	5.11942758	4.828793343	4.619029652	4.546085673	3.773293118	5.305222619	5.120317506	4.030446755	3.86362524	5.309970604	4.440008512	4.753171418	4.294038413	4.136796807	5.709688828	4.820419585	4.162226705	4.287241496	5.115077967	3.997813869	4.302550081	4.973930037	4.510494067	4.41742209	4.697509856	4.439157735	4.793650883	5.025147899	4.706654738	4.583611154	5.077737344	4.293675295	4.343167648	4.552895679	5.109956501	4.27228764	4.221253547	3.699563542	4.017064449	4.779491569	4.706181555	4.883247632	4.413550565	4.724863715	4.358522609	4.902559808	5.171327777	4.790437851
CEBPG	1.76603014	1.326165719	2.090995367	1.946939046	1.463697119	1.725118116	2.05845134	1.669685769	1.265411709	1.508836616	1.74595125	2.368119632	1.458175636	1.849058625	1.846076308	1.974159329	1.62142939	1.321410091	1.422906168	1.766104037	0.992649724	2.415475533	2.18176144	1.536050708	1.729575858	1.291775735	1.607229336	2.369970369	2.036462726	2.041638441	1.787550938	1.67280423	1.687087451	1.655658841	1.3669936	1.745619405	2.16114125	1.45619058	1.902873371	1.072392783	2.137523851	1.422397379	1.50698193	1.2212739	2.002380005	1.629040047	1.86278454	1.798136292	1.992277286
DCTN2	5.192826567	5.05973987	4.894969729	5.065174725	4.649842588	4.493215955	4.235879975	5.164260229	5.157164649	4.131730209	4.97439386	4.762605663	6.15265459	5.120444818	4.929579163	4.678870342	5.193522572	4.881254948	4.814157633	4.579076702	4.78572161	5.013289597	4.901442295	5.115447557	4.736110045	4.839931353	4.888590674	5.156973895	5.929918754	5.222973072	4.941025072	3.429331715	4.704304645	4.813087982	4.748368391	4.722237272	4.469451864	4.655845798	4.377079505	4.586968273	5.17722726	4.910089076	5.138089962	4.805183745	4.934349869	5.177524327	5.225023265	5.060358514	5.170417931
ANP32B	7.358278697	8.276443219	7.469449176	7.963862266	7.263341381	7.947700811	6.891760164	6.758132905	6.626361098	6.197394984	6.481510356	6.821939085	7.551200091	8.443814983	7.312507592	8.165019776	7.737768244	8.00147767	7.966867973	7.358335006	7.334062388	7.557350705	6.925467225	7.485993704	6.947275615	6.622064456	7.85923722	6.994536595	6.710761917	7.373275353	7.197725112	6.730103133	8.032787579	7.419064667	7.396592725	6.57889127	7.367348823	6.3649847	7.556563198	7.451009886	7.960291938	6.445481218	7.063788369	6.253450057	6.74475643	5.115348005	7.063772254	6.852597983	6.774750143
NKILA	0.104267717	0.013127875	0.028133235	0.022493635	0	0	0	0.008879165	0.376281216	0.010347254	0	0.042473359	0.016336926	0.04954985	0.098272618	0.014071431	0	0.256797253	0.036681797	0.063334722	0.024046596	0.023955863	0.017897314	0	0.061626612	0.051253631	0.015638984	0.03145839	0.038596428	0.028354748	0.020309525	0.019657419	0.114527863	0.0306122	0	0.026308542	0.038126791	0.016517926	0.04879036	0.100987763	0	0.035840552	0.018770367	0	0	0	0.040827735	0.011728152	0
LAMTOR5	3.960639475	4.299499614	4.093397687	4.75270495	4.005385245	3.873763515	4.593362144	4.485281474	4.057651165	3.514520591	4.330316006	4.146634908	4.383724107	3.806724519	4.060481423	3.315747732	3.425516855	3.666780761	3.882446348	4.058325284	3.309319522	6.558314684	4.232540562	3.88121015	4.261465258	3.834350966	4.405142518	3.800827767	4.358725558	4.183368564	4.446204985	4.497894512	4.416678857	3.586401578	4.050803983	4.590915964	3.597475754	3.924467839	4.48396348	3.796817356	4.342588506	4.258836281	4.078139103	4.126884637	4.769629257	4.628354323	4.195912461	4.345890779	4.123929901
PROCR	2.83738814	2.713904163	3.266820249	3.5240631	3.509231481	3.002345537	1.972546399	4.079490772	4.294685442	3.346224109	3.904476969	2.708933706	6.008154433	3.270944822	3.734431734	4.317592635	4.217880963	3.514915451	4.335746587	4.00768134	3.661780889	2.256639152	4.889579289	3.144671632	3.074658678	5.416971568	3.370861925	4.912145775	3.898578423	4.220586486	3.302769593	4.655505399	3.951741923	3.358283047	3.313356984	3.343335872	3.07227571	2.591503821	2.270238242	3.438168637	3.695875601	4.554798372	2.072250375	2.941338943	2.604411254	4.409647503	3.213969655	4.055969709	2.700789938
LOC105447645	1.683922902	1.216658125	1.755723686	1.200720093	1.443413972	1.07488836	1.624515995	2.251072122	0.895936745	1.784981603	1.653012418	1.312788128	2.759907107	1.426052316	2.081797528	1.359139129	0.892711524	0.865025539	1.494286043	0.807408608	1.356488586	1.185760598	0.605562147	2.285079111	0.874679985	1.828659588	2.489216677	1.655006749	1.971005683	2.06001376	2.786037223	1.201187637	1.251488771	0.876823528	1.257168709	1.050201544	1.043296228	1.548224015	1.423361617	1.895270921	1.7759643	1.365427009	2.114940015	2.015208332	2.461252673	1.654245826	1.137074373	1.614235382	2.16996373
LOC105447648	0	0	0	0	0	0	0	0	0	0	0	0	0	0	0	0	0	0	0	0	0	0	0	0	0	0	0	0	0	0	0	0	0	0	0	0	0	0	0	0	0	0	0	0	0	0	0	0	0
XACT	0	0	0	0	0	0	0	0	0	0	0	0	0	0	0	0	0	0	0	0	0	0	0	0	0	0	0	0	0	0	0	0	0	0	0	0	0	0	0	0	0	0	0	0	0	0	0	0	0
TM9SF1	3.940670655	3.314190134	3.042124953	3.391203364	3.270586161	3.116505992	3.723955132	3.005761822	3.110904259	3.373567846	3.084318143	3.336435352	3.044354931	3.562786045	3.660370247	2.862081584	3.22601327	2.759580912	3.590356721	3.406039618	2.876520018	3.476038994	3.496322758	3.129615235	3.156726363	3.258352427	2.901339823	2.726175222	4.176156665	3.823820765	3.599107517	3.562999435	3.013055289	2.766541448	3.473929676	3.421439673	3.236465399	3.219976313	4.447202612	3.012147114	3.529694808	3.224339844	4.38298697	3.365618397	3.559008345	3.6449146	3.422657191	3.521450733	2.828156
PRDX4	4.99109025	5.235694407	3.955073583	5.61286372	4.133272761	4.263604173	5.121087916	4.36986993	4.954940601	5.018320888	5.267207668	5.56736188	4.962567142	5.07245412	6.473597016	5.762748955	5.242534204	4.721538598	4.605572989	5.875259425	4.599016764	5.276422569	4.589807094	4.164737813	5.003282183	4.356327298	5.426589979	5.226941453	4.896731697	4.996240984	5.080692041	5.625969515	5.531351541	4.701844254	5.293299944	4.294499084	4.754837495	5.034628324	5.549291377	3.94151445	5.320147517	4.476064948	4.016072765	3.816513107	4.290744628	4.815371709	5.146924642	4.821564076	4.601742428
ARL6IP5	4.737938122	4.672843825	5.976773952	5.130234751	5.496108438	5.701682204	5.895837436	5.637709271	5.988855875	5.437602506	5.915780645	5.965575772	5.39998864	4.853669504	3.675025276	4.010164453	5.66066198	5.65469238	5.607528295	4.960023033	5.722520142	5.388067063	6.167671669	5.743369132	4.786716516	5.513563029	4.831077579	5.85202246	4.256039479	4.347203827	5.578984462	6.47488249	5.946646426	5.037840624	5.977937615	5.527158849	5.412354317	5.553269348	5.347903124	5.562053848	4.586083501	5.369361342	5.655892606	5.406392175	4.434734761	5.843970307	5.85072956	5.32745541	5.500577922
XLOC_007697	0	0	0	0	0	0	0	0	0	0	0	0	0	0	0	0	0	0	0	0	0	0	0	0	0	0	0	0	0	0	0	0	0	0	0	0	0	0	0	0	0	0	0	0	0	0	0	0	0
XLOC_009911	0	0	0	0	0	0	0	0	0	0	0	0	0	0	0	0	0	0	0	0	0	0	0	0	0	0	0	0	0	0	0	0	0	0	0	0	0	0	0	0	0	0	0	0	0	0	0	0	0
AGR2	6.002080564	0.576688816	4.033259269	4.135354044	6.9243064	4.548471248	7.159631315	6.631890961	5.019422315	4.991200091	6.514749518	2.583346985	6.792880998	1.381964108	1.703663739	1.576115882	4.899035282	1.079856687	4.355587507	0.143912404	3.000478584	6.964987904	7.037009347	3.255662923	5.680392449	6.444518512	4.354057825	4.513148568	2.020729761	7.897817004	7.191542246	5.323668279	1.91474565	2.398696473	2.697029961	6.86872991	3.14659314	4.730238843	6.19427588	3.634918644	3.935118258	4.823612898	6.958690515	7.058843773	7.178654468	5.834133465	5.392082176	6.140415678	2.633312566
ARPC1A	5.36707946	6.210685763	6.297061771	6.500280112	6.058971358	6.317480153	6.767747044	6.299987071	6.042921659	5.726616827	6.791760077	8.090496037	6.661732828	6.512954498	5.527911533	6.452430126	6.51179598	5.458578906	5.895835907	5.683602533	5.810475522	6.199507522	6.543930992	5.982790832	6.115571159	6.067184869	6.242372176	6.346063035	6.838181199	6.737245627	6.267033127	6.863489073	7.579126019	5.458398309	5.308943129	6.6136799	5.606069888	5.14823098	6.249627789	5.850771176	8.006131738	5.920934964	6.137576158	6.427994839	6.47314243	6.378484997	6.751557104	6.573399096	6.276303495
HTATIP2	3.465238892	3.135372288	3.320400683	4.04266901	3.745874874	3.784278685	3.006794483	3.422632518	3.552551322	3.316986522	2.656007297	3.729367378	3.288795036	3.851504606	2.330035447	4.401528672	4.660179094	3.573204384	4.225795315	3.613944909	2.744101819	3.53728689	2.908313489	3.043006651	3.278877595	3.765873393	2.696420039	3.135905111	4.093298835	3.457222136	3.342204573	2.556189927	3.91223744	2.998705977	2.888194203	3.309046073	2.863921206	2.733565079	2.297567036	3.018755459	3.987018205	3.311792648	2.820407585	3.081877102	3.102351492	2.563570639	4.100726858	2.325479469	2.781289452
AGPAT1	1.043054897	1.252002783	0.718551912	0.753574153	0.837498856	0.962390774	0.883510144	0.742217027	1.193207213	0.903259429	0.891525394	1.021570336	1.033762875	1.061686188	0.736025212	0.820482158	0.963717663	0.783252564	0.805745743	0.840458857	0.906548158	1.067280218	0.806122753	0.655568883	0.967635413	1.021712661	1.319091659	1.224221666	1.230548664	0.839689604	0.985009883	0.882344167	1.104184369	0.789468067	0.781474352	0.975886957	0.7066048	0.915190316	1.810759045	1.131865067	0.881635008	0.750336212	0.772909203	1.079673916	0.81176369	0.749186701	0.833956281	1.041455259	0.954063214
AGPAT2	2.921931639	2.559225686	3.276766713	3.318992275	2.342229453	2.643915777	2.080497889	2.511950497	2.765038953	3.729170652	2.705476788	2.992311192	2.447127439	3.068499487	1.441173622	3.65875613	3.191841205	1.796753075	2.710716964	2.218148895	2.066088957	3.95680288	3.213368626	2.701351702	1.997303681	2.473047266	2.685421445	1.909320817	2.997307002	2.594821081	2.543503606	3.7240252	2.862309013	2.435361705	1.542404876	3.065463255	2.560454548	2.398077854	2.061804025	2.594052518	3.485415962	1.781551491	3.141479484	3.323302426	2.016853158	2.756464509	3.587328814	2.482635078	2.14121002
RPP30	2.252050019	2.331663716	1.93397922	2.019005474	1.956152482	1.62123738	1.982037357	1.94240679	1.426337803	1.548993181	2.183523675	2.079598013	1.93645559	1.982760002	1.755113771	1.056854722	2.065057975	1.899209653	1.78657049	1.953524468	1.870811763	1.618905075	2.347901681	1.762144086	2.050426232	1.571960758	1.817276674	1.847078158	1.917409733	1.912623446	1.407176836	2.111791133	1.510597309	1.782214198	2.033410719	2.194311902	1.891445555	1.75905393	1.986149167	1.424710678	1.956637982	2.052577749	1.923986476	1.864929967	2.163581931	1.827825046	1.856267029	2.153978558	1.896332964
RPP38	2.150602694	2.871697743	2.438245068	2.556983069	2.694934172	2.791931009	2.841991089	2.385769423	2.263779783	2.132454812	2.620146926	2.753194107	2.59956714	2.232396002	2.430420725	2.111645145	2.172756814	1.963994798	2.713349071	2.445951878	1.693840168	3.020644424	2.510942023	2.272595155	2.116837479	2.224357334	1.706119167	2.786681701	2.876640379	2.192634874	3.131613485	2.351340054	2.640425778	2.295988911	1.810627384	2.699020878	2.421629545	2.319951696	2.337206025	2.021323551	3.453077365	2.336525528	2.33386574	2.622289153	3.033983323	1.44528557	2.243877929	2.56983166	2.331527643
SPTLC1	4.002653161	3.609018753	3.493598959	4.12984628	3.933895002	3.403584079	3.818876021	3.164024618	3.503727397	2.909120937	3.313591999	3.581917428	4.901638032	3.845364271	3.127983373	4.210964996	3.575065509	3.205564391	3.584552898	3.920256201	3.034167364	3.877936028	3.584233022	3.702879469	3.346471293	3.001560386	4.144239378	3.27059544	4.31345214	3.736605228	3.303702023	3.486283987	4.002356743	3.378020582	3.238057314	3.160497506	3.516310919	3.405983537	3.974086768	2.990529071	4.091312968	3.234549378	3.614045888	2.842778777	3.267759891	3.292640917	3.505970767	2.942242672	2.809749419
SLC35A1	3.929892596	4.711842971	3.892399274	4.519331883	5.704272596	4.863520275	4.832136692	5.17656326	3.911776187	4.766887737	3.946883732	4.858934536	4.295945053	3.670431633	4.823575874	3.150929512	4.545778227	4.369155361	4.480910503	3.344172296	4.603515772	3.996749166	4.618059701	4.385712921	4.635905446	4.927382895	3.573424719	3.80538753	3.953043971	5.15720919	5.030000333	4.252050792	4.281197228	4.236176311	4.514494236	4.593627027	4.138213391	4.499095344	4.255339698	4.024983389	4.280408728	5.132958052	5.324596706	5.246089145	4.648670895	4.105478187	4.325816461	4.076014232	4.432320151
CEL	2.650772275	2.612584609	1.463728698	3.206298284	2.367668337	1.990498276	1.423679327	3.726196677	1.16207363	3.117819883	4.512146463	2.753179072	2.930105713	1.988279252	3.06891661	2.611635622	3.976829678	0.968988785	1.516007608	2.401600219	0.807632245	5.00406879	2.843480737	2.27902436	1.882933306	0.78951816	3.409327293	2.401800106	3.456654362	1.842469982	2.621959772	5.69413162	2.211967712	1.176929736	0.685563285	2.097466166	3.853208652	2.32545901	2.127902736	2.442807156	3.707888438	3.363407132	2.599797806	3.78084564	2.580020271	3.038549213	3.146106319	2.50234373	2.402062152
SLC19A2	3.942633473	1.735722286	5.031702492	1.92164465	2.615289736	4.637421879	3.14002476	3.512652152	2.88904092	3.22937706	3.169802666	2.937792963	4.480515835	1.961457962	2.269265657	2.492261687	1.740980171	1.877167343	2.265065365	2.346593657	3.002809397	4.070668284	3.609430238	3.155119425	4.160156465	4.063102758	3.310299027	4.347923826	2.669828319	3.651482587	4.153489503	3.222989548	2.916323739	5.085984303	3.837325938	2.731691271	3.406907643	2.877427313	5.853209849	2.684035976	2.075014941	2.87509166	3.0699437	2.651499781	3.542615845	3.583278239	1.779960487	2.770453485	3.377881176
IFI44	1.907232566	3.47060718	1.750893615	5.422158052	3.528299449	4.051228923	0.635114429	3.649384201	3.003585337	2.927912379	1.619153504	2.505736948	4.101453237	3.795462024	5.058998665	4.446549704	4.528843163	5.537659768	3.993163239	5.560266846	3.028564222	1.629355979	2.016216325	3.841211167	5.116658161	3.016147861	3.125586427	3.146597905	2.162582487	2.553694986	2.789523005	1.050861022	4.504113993	2.760649003	3.062491264	1.871222128	5.332832461	4.51114352	3.40019915	4.012040345	5.020251068	5.449558416	2.69218086	3.477434194	5.012649634	2.652118281	2.125552734	1.216300181	1.938371408
LINC01455	0	0	0	0	0	0	0	0	0	0	0	0	0	0	0	0	0	0	0	0	0	0	0	0	0	0	0	0	0	0	0	0	0	0	0	0	0	0	0	0	0	0	0	0	0	0	0	0	0
LOC105616981	0	0	0	0	0	0	0	0	0.128686017	0	0	0	0.045568325	0	0	0	0	0	0.034480242	0	0	0.044678375	0	0	0	0	0	0	0	0.200558402	0	0	0	0.042944611	0	0	0	0	0	0	0	0	0	0	0	0	0	0	0
LINC01047	0	0	0	0	0	0	0	0	0	0	0	0	0	0	0	0	0	0	0	0	0	0	0	0	0	0	0	0	0	0	0	0	0	0	0	0	0	0	0	0	0	0	0	0	0	0	0	0	0
OLFM4	2.04329847	0.101949286	0.254339916	7.33949309	2.49820817	5.848723737	0.587425162	2.4695156	0.069173045	1.115009638	6.236371629	0.221817446	0.19143952	1.901783431	1.296044932	0.294911595	7.397825678	1.410885964	3.401257183	0.278614089	0.104062892	4.116268741	2.62567164	0.991588095	1.916272824	0.174727951	3.08060667	0.234605186	0.579868997	1.597253773	1.693046291	1.039961924	0.823169573	1.9674595	3.047853477	2.282586653	2.529798684	0.386772452	1.769073639	3.049530947	4.218623142	5.447311997	0.69398192	0.114415104	6.959113346	1.172594158	4.48145429	0	0.058130248
CXCL13	2.144273518	3.29914082	2.970231446	2.969864858	1.86465542	3.834779003	0.176860741	1.758796404	1.875504138	0.448922551	3.208836198	2.801827593	1.06239727	4.124946825	8.427911407	4.079403077	3.133869758	4.977378538	3.194345616	3.244289745	1.528560204	0.091280074	3.641499121	2.61862067	2.46560376	3.022247802	2.870594156	3.683217635	1.371023529	0.054797603	0.221456104	0.580162546	2.741951967	4.020192561	7.212636311	0.28138914	6.707465003	2.951945423	2.851403435	3.561285273	2.567184304	2.897547644	1.439005888	0.111549507	0.830904821	3.376093167	0.340198764	0.594028414	0.767907912
ARFGEF2	6.101038835	5.726867563	6.792209425	6.119386207	6.35479579	6.482882976	6.194333229	6.353941786	5.961301176	5.86745866	6.243649508	6.551418361	5.869139388	5.597100878	5.52033788	6.266656227	5.811090537	5.580220693	6.089209143	5.888323093	5.658913642	6.322975599	6.500868349	6.837678963	6.139327412	6.30960522	5.850174325	6.496697572	5.922269251	7.234440887	6.567888134	6.662607646	6.276641915	6.062745531	5.597878964	6.184485413	6.185255135	5.406335871	6.194868339	5.799006389	6.048125003	5.808526206	6.093502662	6.228769887	6.225434661	6.530100782	5.672053215	6.558234906	6.175796375
ARFGEF1	5.111857912	3.908299914	4.879530886	4.72065826	5.515951884	4.503659866	3.998576693	5.300744349	3.862639807	4.073998207	5.328060776	5.22613912	4.385674603	4.136041379	5.14044856	3.895949356	4.670894635	3.913071542	5.034823578	4.030660807	4.086313391	4.583686174	4.9534164	4.658563431	4.621590688	4.64364643	5.109871303	4.586011647	4.470736803	4.38265664	4.673251164	5.075515502	4.474706989	4.15980789	4.063387413	5.013310428	4.344945311	4.219000406	4.510845962	4.316781253	4.299190288	5.147736086	5.392038667	5.114278635	5.502582939	4.806505461	4.505644574	5.307665023	4.570928969
AKAP3	0.05289933	0.086939561	0.111412049	0.055405394	0.278431144	0.084044547	0.164999553	0.074692621	0.056580488	0.12604828	0.007103781	0.009730508	0.713442422	0.29499652	0.279709988	0.09901372	0.046151839	0.093274426	0.1287242	0.048073764	0.165845025	0.091850622	0.067729051	0.237144512	0.098429525	0.046513376	0.611926526	0.37806052	0.035012614	0.063444215	0.214818391	0.188819462	0.607852949	0.081734775	0.119091619	0.070417025	0.144228146	0.136339191	0.073053467	0.109469607	0.107627756	0.163043623	0.107181023	0.447928044	0.055984265	0.098201428	0.068686686	0.132431046	0.132595585
WSPAR	0	0	0	0	0	0	0	0	0	0	0	0	0	0	0	0	0	0	0	0	0	0	0	0	0	0	0	0	0	0	0	0	0	0	0	0	0	0	0	0	0	0	0	0	0	0	0	0	0
LINC01601	0	0	0	0	0	0	0	0	0	0	0	0	0	0	0	0	0	0	0	0	0	0	0	0	0	0	0	0	0	0	0	0	0	0	0	0	0	0	0	0	0	0	0	0	0	0	0	0	0
RABAC1	4.255223702	4.370682669	4.148622423	4.835152837	4.208386863	4.620930591	4.368848943	4.476765037	5.074180827	4.628116195	3.812427353	5.113423227	3.801353277	5.340611459	5.467721934	4.386143692	4.779662748	4.067360939	3.957524902	5.380119067	4.538462243	4.199653512	3.936048089	4.846245149	4.045698165	5.055292222	4.023537072	4.811205177	6.032609323	4.273434746	5.54633513	4.234243514	3.770241116	3.686488852	4.445719013	3.408369825	4.214024413	4.9726136	4.763977008	4.624648712	5.004494919	4.300571004	3.848659801	3.641228471	4.683968371	3.701966156	4.43649634	4.316141007	4.559221057
SLC34A2	0.919706103	1.967564682	0.033246874	0.416678373	0	0.197822036	0.012634168	7.754466488	0.037216446	3.138426181	0.16677711	2.802770882	0.352063578	0.048894927	0.064743027	1.023402041	0.570894416	0.035531878	4.483248092	0	0.021370871	0.078832316	0.052339117	0.043647937	0.917924952	0.174334209	0.784564966	1.260777808	0	0.02242504	0.304479086	0.005845908	0.01619107	0.114384425	3.993505327	0.025958047	4.007232699	0.316590233	0.886254931	7.151400939	0.304067287	0.181427367	5.370552918	0.242419236	0.369327777	0.048954466	4.418221808	0.006953806	0
CCEPR	0	0	0	0	0	0	0	0	0	0	0	0	0	0	0	0	0	0	0	0	0	0	0	0	0	0	0	0	0	0	0	0	0	0	0	0	0	0	0	0	0	0	0	0	0	0	0	0	0
SLU7	3.706451916	3.613268162	3.854413516	3.801758525	3.941889302	4.010330375	3.859815181	3.802795962	3.033379723	2.933339019	3.632910684	3.830707692	3.831209348	3.891442186	3.242570167	3.394424523	3.380435923	3.5007918	3.589509701	3.278001433	3.491210698	2.579850203	3.092624399	3.579932136	3.63649058	3.330739673	3.426772029	3.304911577	3.95636563	3.855299016	3.436019938	4.160676178	3.95841912	3.384460058	3.816213918	3.84681241	3.651347512	2.830272554	3.394362268	2.864316928	3.596700059	3.274766759	3.688338853	3.753896018	3.882822236	3.715425974	3.433061738	3.521877522	2.768980445
CELP	0.236233709	0	0	0	0.02605912	0	1.172592738	0	0.04139731	0	0.828608285	0.055754406	0.444080595	0	0.176510531	0	0.314225865	0	0.183765251	0.028184616	0.529380033	0.21652085	0.480356355	0	0	0	0.119344333	0	0.147010518	0	0	0	0	0	0	0	0.461226053	0.043165203	0.125287353	0	0.029274227	0	0	0	0.157288698	0	0.130450341	0	0
DPYSL4	0.831329712	1.278430681	0.939903907	0.51247996	0.151799942	0.088515624	0.008172055	0.332971462	1.174604837	0.054533491	0.441728912	0.163407806	0.862722035	0.203373705	1.929008592	1.751902812	1.131812268	0.264585975	0.558304012	0.270079482	0.329995593	0.030457529	0.252025522	0.70209542	0.656975808	1.157333319	0.700423167	1.282528989	1.353205031	0.043135776	0.1342916	0.935485444	0.068452899	0.146104287	0.486998839	0.768515338	0.495182381	0.644744936	0.085920051	0.249124194	0.123177461	0.513904264	0.01437314	0.033699669	0.040710923	0.181093408	0.835577286	0.491236621	0.7161734
SIVA1	2.458224841	4.197051804	3.578759357	3.058917781	3.455020248	3.420180185	3.610688964	2.843662012	3.430412278	3.098862092	3.250700396	2.562684921	3.78837843	4.175732971	3.612961357	4.745616935	3.740539887	3.079293764	2.543610867	2.665219167	2.85397525	3.80881785	2.918719015	3.369807212	2.956920236	2.956688779	3.555907781	3.768516222	2.822887015	3.016053711	3.806725754	3.887414004	3.302473774	2.148129844	2.004371928	3.139708525	2.816800001	2.676601509	4.053873526	3.355507297	3.991055733	3.058616881	3.341193546	3.145146513	3.404156602	3.58136687	3.38939532	4.115846315	2.617507393
MRPL28	2.175292262	3.636672123	2.378498462	3.338104613	2.587668448	2.07986625	2.866565436	2.821596048	3.20946211	2.245793711	3.002932734	2.383490141	2.335773765	2.861877525	3.123956154	3.026335008	3.159238843	2.062333143	2.598496126	2.895683254	2.233968703	2.925637042	2.890453535	2.341621351	2.588557298	2.935121638	3.31385081	2.892543066	3.532892693	3.366443288	2.580618755	2.900148354	2.359263683	2.47305765	2.384504984	2.500859814	2.541814137	1.892697787	2.204755588	2.790931184	3.39063774	2.802826152	2.894798303	2.908652393	3.148924875	2.950729004	3.088620691	3.271257069	2.596549555
CCT7	5.256911611	6.254411598	5.405983502	5.64152111	4.782779706	4.443485821	5.79134549	4.832790688	4.896251212	4.86025774	5.181695215	4.864275399	4.981926695	5.863039794	5.117172301	6.074124289	5.569118587	4.705842681	4.725155605	5.152877621	4.261107767	5.421468153	5.209442307	4.984724071	5.124398217	4.56120251	5.206014006	5.19783858	5.50490469	5.248374624	6.225497462	5.335710427	5.029714266	4.625535011	4.309439724	4.688323149	4.473573293	4.486611262	5.166393324	4.28147154	5.675367646	4.781677916	4.982468527	4.814507352	4.984474999	5.401046559	5.257890135	5.29410104	4.947202335
LOC105747689	0	0	0	0	0.013618278	0	0	0	0.021688773	0	0	0	0	0	0.013890062	0	0	0.030942671	0	0	0	0	0	0	0	0	0	0	0	0	0	0	0	0	0.021956067	0	0.017567178	0	0	0	0	0	0	0	0.012300471	0	0	0	0
LOC105748977	0	0	0	0	0	0	0	0	0	0	0	0	0	0	0	0	0	0	0	0	0	0	0	0	0	0	0	0	0	0	0	0	0	0	0	0	0	0	0	0	0	0	0	0	0	0	0	0	0
CCT4	6.506306081	6.746554461	6.116589261	6.342729527	5.472149368	5.083860037	6.038243917	5.511832718	5.67307201	5.653690185	5.777614638	4.877854336	5.779287596	6.465831372	5.861633236	6.477333473	6.318285628	5.382832663	5.624768964	6.175287095	5.055377025	5.692877607	5.883287832	5.785143486	5.281595028	5.210179704	6.707847424	6.024296498	6.141651602	6.306261194	6.445606918	5.904335428	6.150666956	5.374619209	5.447852763	5.611136381	5.539892134	5.210108116	5.889844878	4.838074567	6.140342169	5.474961359	5.840426617	5.55860445	5.728688112	5.819183817	5.925683619	5.719283288	5.338927209
LRP1-AS	0	0	0	0	0	0	0	0	0	0	0	0	0	0	0	0	0	0	0	0	0	0	0	0	0	0	0	0	0	0	0	0	0	0	0	0	0	0	0	0	0	0	0	0	0	0	0	0	0
LOC105755953	0	0	0	0	0	0	0	0	0	0	0	0	0	0	0	0	0	0	0	0	0	0	0	0	0	0	0	0	0	0	0	0	0	0	0	0	0	0	0	0	0	0	0	0	0	0	0	0	0
LACAT8	0	0	0	0	0	0	0	0	0	0	0	0	0	0.234303573	0.512873446	0.341533113	0	0	0	0.032310074	0	0	0	0	0	0	0	0	0	0.137723141	0	0	0	0.046097285	0	0	0	0	0	0	0.033557327	0	0	0	0	0	0	0	0
CCT2	6.018471783	7.486492513	6.85361044	6.756999383	8.351147799	5.753598412	11.84528325	6.068291729	5.949880602	5.796406227	6.764723613	7.492986848	6.629796414	6.844962836	6.49274838	6.422423749	6.447225656	5.945975325	7.293096916	6.156417859	5.449232464	6.673019447	6.991717849	6.140745308	6.620541783	5.984477739	6.715870654	6.572557104	6.515080552	7.005533801	9.852092632	7.635625028	6.283264284	5.90540272	5.931765436	6.477585201	6.110619567	7.420671423	5.749569218	5.493907398	6.324865701	6.163282494	6.454931795	6.138667217	6.465643387	7.053148992	6.613482541	6.987001751	6.329013138
NPC2	7.480837443	6.402097355	6.80226082	6.531069318	6.640163445	6.420237918	6.120273286	7.659540716	7.361227513	6.47653295	6.159314815	6.593448561	6.959680859	7.169162856	6.601126957	6.526746543	6.973033779	7.190068168	6.877093269	7.159654755	7.030862798	6.114842465	7.540666437	7.888650269	6.731453115	7.132170538	7.232621163	7.282398639	6.663634792	6.76880555	6.69430715	6.723351931	6.404629171	6.966531447	8.2079431	5.836109541	7.248746867	6.581399702	7.09800084	6.678500172	6.840418875	7.660242903	6.751723775	6.300475149	7.407593021	6.929605705	6.903902226	6.484507248	6.523182568
GNLY	0.454330158	0.766325219	1.583141426	3.509019765	1.49732826	1.397747002	0.107350581	1.504554103	0.895793654	0.651356029	0.208860689	1.570786431	0.50021131	3.055088103	0.979003773	1.768726036	3.24185647	2.050004978	4.754556726	1.778311817	0.384949797	0.750038392	0.216897966	1.155385327	1.093817566	1.40330051	0.723855328	0.426324594	0.358295504	0.07257508	1.296069876	0.192366407	0.548487159	0.532013481	1.159868677	1.020377256	3.236132756	1.73753234	0.714366854	1.574790397	1.48434965	0.519199426	0.578767162	0.445265847	0.618386759	0.38197395	0.0657532	0.239204893	0.23892703
TACC2	1.414883246	2.607667644	1.647579422	1.42675826	2.495864796	2.076819973	1.447235171	2.835195869	1.357895263	1.116623691	1.898311135	2.070302949	1.931619911	1.207345205	1.139491433	4.043860104	1.198748049	2.057894331	1.097018181	0.777335016	2.640328593	1.674937073	1.445250966	2.254191734	1.3080563	2.589537055	0.785657643	1.559804761	1.428734157	1.77634956	2.417413633	1.571978193	0.812839786	2.223115376	1.44771973	1.948701627	1.799334234	1.130938513	1.922853936	1.062677889	1.299286733	2.834202561	1.90390883	1.473605244	1.751889083	1.081454971	1.282493237	1.653179664	2.11948574
CENPA	1.035269359	1.371400902	0.667438593	1.319756602	0.403329871	0.226470096	0.736248341	0.312726386	0.800596078	0.439497369	1.10395563	0.401363663	0.820034065	2.127847521	1.32970729	1.577970793	1.388074836	0.921905151	0.989604747	1.231198106	0.06635886	1.176873828	0.988902211	0.357233653	0.493039552	0.401333415	1.774648818	0.914496908	0.86602115	1.04858895	0.549138698	0.553308915	1.702446862	0.226716985	0.595617709	0.778896767	0.568835186	0.699090819	1.580562092	0.391066953	1.620576345	0.813351286	0.150593348	0.310887682	0.729562519	0.945124348	0.65636751	1.119993354	0.499780438
SORBS1	1.818539139	0.911307802	0.409281939	0.820833999	0.597205369	2.34199307	0.345393694	0.858043121	2.814116152	1.321488175	1.458954195	0.720348565	0.753195643	0.301278291	0.342281884	0.725152652	0.329003792	4.027396946	0.941280315	0.850989815	3.83874572	0.571076566	0.628751322	3.123375078	1.028651564	2.310427362	1.491657688	0.983433326	0.607407409	0.255445294	0.91433811	0.504396693	1.605387552	3.421660767	2.136950629	0.939690045	2.244882632	1.163677965	0.332279622	1.540387071	0.303241775	1.70545275	1.091677702	0.470446135	0.78538935	0.666702388	0.666134325	0.538753353	2.227679036
IFITM2	6.676370019	7.002995257	5.784054797	6.809969098	6.392391144	7.67612426	3.546265982	6.318501008	7.532766408	7.400400147	5.624056611	6.299314292	4.459063236	5.310137281	6.766520292	5.83075299	6.634041801	7.02964976	6.412686579	7.81277714	6.956077808	6.289595095	5.154088046	6.546129557	7.526750415	6.468997281	6.577270354	6.27892783	6.88266622	3.645482504	6.216478065	5.072046521	5.931428131	7.580055562	7.500343371	5.157456763	7.45172005	7.085207134	5.491479504	8.803660193	6.208225117	6.746783386	4.999687019	5.822524405	4.71279048	5.356891877	7.162132909	5.133565419	5.573663795
CRAT40	0	0	0	0	0	0	0	0	0	0	0	0	0	0	0	0	0	0	0	0	0	0	0	0	0	0	0	0	0	0	0	0	0	0	0	0	0	0	0	0	0	0	0	0	0	0	0	0	0
COLEC10	0.325124711	0.070011017	0.14680863	0.036528851	0.12461757	0.672878174	0.867480007	0.453548685	0.431047	3.583375233	1.09628446	0.112718132	0.136346087	0.053826924	0.253051112	0.118101512	0.031826288	0.056721937	0.418133696	0.101968826	0.026142198	0.594594177	0.192314016	0.168901568	0.217587224	0.235179994	0.221574788	0.16339167	0.216910071	1.675986983	0.086369481	0.113818309	0.413472746	0.288828871	0.017432244	0.189222761	0.041431944	0.08765148	0.169592164	0.574420895	0.193758187	0.158731683	0.312901432	1.821070779	0.428858023	0.264094167	1.252077973	0.624518961	0.042861249
POMT1	2.445680556	3.290318684	2.537641571	2.884326771	2.773174087	3.381368298	2.422948592	2.722980784	2.780563441	2.586318788	2.657895749	4.367525447	3.847929129	2.704546837	4.020412414	3.277926351	2.258597351	2.682126505	2.578712856	2.663059291	2.86033813	3.115030589	1.829880202	3.510979068	2.830287622	2.694217612	3.323072894	3.268903553	2.918979503	1.854371559	3.870082274	2.672134757	3.103846961	2.855409308	2.301138122	1.934668394	3.047757345	2.696293105	4.121617603	3.591722508	2.828975695	2.580637428	2.832442147	3.119187715	2.516595038	2.037531311	2.566647089	2.63124355	3.620499885
MAB21L2	0	0	0	0	0	0	0	0	0.029573474	0.038455516	0	0	0	0	0	0	0	0.007109831	0	0	0.02257315	0	0	0	0	0	0	0	0	0	0	0.009255098	0.008577181	0	0	0	0	0	0	0	0	0	0	0	0.008420427	0	0.094003789	0	0
TXNRD2	2.458356918	3.409397997	1.680520412	1.051901089	2.606293388	1.57539741	2.900672698	3.222451989	1.849306812	2.725201537	2.317492316	2.195581365	1.90836031	3.473739554	2.488330705	3.03884633	1.90965967	2.152024414	2.296038253	1.559883957	2.386332071	3.166590593	2.433127851	1.861127991	1.759452119	1.589689349	2.952598602	2.975345292	2.560749017	2.03713673	1.908650951	1.832189557	1.163656098	3.843549036	1.831777269	2.745112111	2.385772707	1.746148683	0.965967133	2.705868388	2.909767696	2.384167596	2.854669155	3.341387824	2.528438873	1.879620394	2.660243882	1.145334844	2.258904266
MTHFS	0.195883109	0.452845048	0.042875085	0.34345251	0.289600609	0.117052314	0.38238665	0.388382248	0.225355179	0.697006346	0.222698014	0.12636027	0.288027391	0.162139741	0.166559019	0.201809613	0.422487827	0.126197725	0.103682151	0.315485922	0.223239279	0.319542917	0.15256299	0.232512267	0.110478134	0.139554025	0.433609698	0.312678545	0.115124947	0.134839153	0.176707975	0.459185808	0.220953572	0.121151715	0.141038642	0.274842425	0.202154645	0.190444046	0.233442619	0.189904911	0.303499809	0.446617255	0.239451434	0.211432499	0.232922164	0.29077705	0.391165224	0.227596226	0.111297968
DRAP1	3.924322168	5.410020529	4.346521613	5.134280561	3.664845383	4.179134355	4.757225984	3.897274939	4.606839238	3.341438673	4.56185759	4.821907369	3.873805271	5.098901562	4.392883352	4.987951724	4.726105037	4.605497718	4.76117024	5.357737916	3.758616926	4.669065129	3.95314392	4.417058019	4.046179601	4.01720578	3.607088108	4.278499275	5.314547062	4.024423931	5.088332244	4.305836546	4.931844575	3.849602567	3.862659613	3.792916387	4.166779198	3.777233498	4.71767171	4.364988852	4.990910332	4.302109825	4.076999038	3.471844492	4.24171602	4.00658857	4.234726947	4.195629868	4.850428448
CENPB	2.437068765	2.454732439	2.162428887	2.31457426	2.135775412	2.230986214	2.371034346	2.16857676	2.800516876	2.336149677	2.491869595	2.686851969	2.199799979	2.614704031	2.711957733	2.60071077	2.023791015	2.293258601	2.37445184	2.514594847	2.093308775	2.002595814	2.466669179	2.436893354	2.066308894	2.476508364	2.289374249	2.103393848	2.443567962	2.336008219	2.945789974	2.582200281	2.719652496	2.02162927	1.753358007	2.054406039	2.615466838	2.15887416	2.706545408	2.668887987	2.47620917	2.324691166	2.339459849	2.141475461	1.867183387	2.362540507	2.152624505	2.776962291	2.442870782
SCGN	0.018831791	0	0	0	0	0	0	0.015529613	0	0.187515642	0	0.018768438	0	0	0	0	0	0	0.104658675	0	0	0.014046763	0	0	0.091633849	1.755930189	1.189119248	0.133054746	0	0	0	0	0	0	0.055440172	0.045807917	0	0	0	0.297244232	0	0	0	0	0	0	0.121755624	0.118830972	0
DNPH1	3.325248292	4.146648637	3.032557386	2.033622608	3.191243806	2.696383602	3.960147017	2.653296729	2.847795063	2.462045052	3.165625553	2.422912872	2.314833126	3.514173032	2.296292597	3.887097512	2.931587827	2.623126429	2.150017124	3.040997946	2.268277798	2.7214053	2.682346946	2.685814128	1.80045995	3.028932203	2.697676513	3.176452778	3.875972732	2.494159685	3.013378013	2.920205052	3.542514954	2.699274625	2.38561184	2.147871675	2.524593913	2.615364942	3.07295222	2.892425613	3.133209838	2.111354818	2.493160954	2.331985632	3.089336975	2.389722354	3.395378761	3.238572956	2.270472719
SMC2	2.27816287	4.047643984	3.545258104	3.037597539	2.41375735	2.555147449	2.216625943	1.850481118	1.758194088	1.947877837	2.237623971	2.014346521	3.478994388	3.521856684	2.957179162	3.66882163	3.081497645	2.710872462	2.452265204	2.795816156	1.728776183	2.943715689	2.432281683	2.458483155	2.949099306	1.932480895	3.893112006	2.42151306	2.097230923	3.195205913	2.194631014	2.681501475	3.251794201	2.428349948	2.117079226	2.324995499	3.428427053	2.119709053	3.174441013	1.908514733	3.23276699	1.99124071	2.31313114	1.693106557	2.665410186	2.483638631	2.040235078	2.453379093	1.853843536
PRPF8	7.115048753	6.92183924	7.343495815	7.03992408	7.305075993	6.951170886	6.836054092	7.607826393	7.043122316	7.215142696	7.320646352	7.359610519	7.10401359	7.104142784	7.291436862	7.84147346	7.162725097	6.791813377	6.880874806	6.993057205	6.920063792	8.434814372	6.842714313	6.858498761	7.007298936	7.162828796	7.345666274	6.940614247	6.944574595	7.497739974	6.946859213	6.979191596	7.304152866	7.098479144	6.795627089	6.884121066	7.307735664	6.535599341	8.227085383	6.888834482	6.680272317	6.729640639	7.396729245	7.855059717	7.377111086	7.444601347	7.188688718	6.995352383	6.495824789
ERN2	0.460920459	0.018800942	0.040200989	0.197317647	4.610717486	1.0570647	3.404614913	4.386133035	0.099319233	0.450667159	2.08822393	0.567866119	0.306792899	0.05905572	0.014519823	0.116879654	2.167889322	0.037656687	1.908043326	0.053202808	0.017293508	3.019311992	1.16952777	1.358244325	0.231989597	2.617682687	2.827720324	0.066881556	0.543164637	1.097118599	1.124278351	0.089469794	0.045330229	0.317521384	0.045537939	3.393846177	0.106825303	0.189606199	0.103045281	0.984063233	1.006677232	2.597720271	4.663612545	5.340623488	4.253304132	0.482782644	0.065348415	0.082108756	1.163244937
TRAPPC2P1	3.118954232	2.76020232	3.119006054	3.101778554	2.824281854	2.841638277	2.934531517	2.958008881	2.922347607	2.61704273	2.698564282	3.105766459	2.836667855	2.771614841	3.198659809	2.62835306	2.563588981	2.440713202	2.561944236	2.657492741	2.643730347	2.57341369	4.009659942	3.026087826	3.206554678	2.81408315	3.101285681	2.614657078	3.144530945	3.633686241	3.344498122	3.202309483	2.986388071	2.486685865	2.974675562	3.048199662	2.930085688	3.048714363	3.423023119	2.904007144	3.187380609	2.747098076	2.872062779	2.836681785	3.611948849	3.491074763	2.723151401	3.068218259	3.07225136
AHSA1	6.213878519	7.414316302	6.956766699	6.818171192	6.181564815	6.004795926	7.661111705	6.042962131	6.185588611	6.389835019	6.109396129	6.485888891	5.637371254	7.207741886	7.226366804	6.302302792	6.478538332	6.279923136	6.524132455	7.823615229	5.65772129	7.354358877	6.968444119	6.615418689	6.103069046	5.157721576	7.332950465	6.489509079	6.080952595	6.962430946	6.873212144	6.867374665	6.223262812	6.333657332	5.699537907	6.400657441	6.266808427	6.058887926	6.256020745	5.431923289	6.497155035	6.296512841	6.160349255	6.10479124	6.592004903	6.347202048	6.680211366	6.923686035	5.752483304
SLCO1B1	0	0.902390009	0.052016416	0.269118765	0.009263863	0	0.009957463	0	0.294361487	6.447938642	0.05745647	0	0.573698451	1.779079028	0.960684484	0.026124743	1.354810094	0.344786288	1.365335557	1.426176195	0	0.066019338	0.203227372	0	0.073553897	0.047834841	1.329889823	0.043799022	0.203704902	1.31403524	0	0	0.38089196	1.479855803	0	0	0.047238163	0	0.030514645	0.790752588	2.323759313	0.01681586	0	0.182018878	0.151211012	0	4.755321012	0	0
CENPC	3.025878826	2.478080479	2.885847749	2.498205951	3.53738296	3.38487825	2.948731087	3.57008471	2.641284991	2.56623519	3.018717972	2.831839372	3.385266329	2.887676486	3.337178721	2.97600661	2.516717166	2.970483814	3.64185603	2.692347637	3.225188284	2.800811782	2.990425527	3.104903019	3.083302234	3.452025958	3.104699919	2.985885592	2.385535147	3.343265192	3.056349601	2.253112997	3.447103173	3.452749656	3.261585252	3.440742696	3.609459357	2.817137181	2.71315234	3.4858374	3.124893242	2.809987832	3.501553746	4.05722134	3.71942843	2.849493638	2.373684099	3.213410431	3.382189949
USP16	4.809497506	5.014172962	5.256358757	4.121265529	4.892337377	5.171932376	4.807569195	5.363149585	4.092392464	4.386723079	4.898961991	4.747077185	4.443927273	4.148172337	3.798622389	4.447459221	4.457071844	4.873751456	4.84740504	4.424201375	4.707742992	4.449420451	4.883425314	4.777564773	5.081383248	4.414057302	4.930825839	4.821998029	4.091982735	5.089788475	4.610410307	5.321040032	5.250195216	5.012975625	4.714551821	5.257160439	5.117030145	4.581121143	5.126336578	4.568996759	4.742368615	4.704677373	4.831757962	5.746614334	5.035800985	4.895922443	4.452798566	5.009012343	4.790612043
CDC42EP3	1.250949862	1.137864695	0.839968117	1.055424095	1.123667757	1.092458042	0.393699225	0.954982134	1.151298746	0.989040947	1.028530049	0.342693504	0.402964025	0.903506224	1.008721659	0.573776014	1.357725731	1.404743828	1.005583774	1.604314204	1.619445724	1.03148475	0.902879758	1.135214845	0.715820575	0.921010754	1.506439841	0.810708745	0.830759826	0.752347779	1.618942688	0.726534168	1.222745398	1.400111408	1.311314003	0.46009011	1.104177757	0.671990525	1.790663479	0.994282512	0.577544037	0.802051169	1.169828579	0.334657545	0.713903928	0.756569256	0.770692533	0.817043907	0.796948166
SH2B2	0.650733984	0.934108889	1.056310635	0.822822823	0.944684001	1.224535954	0.5108138	0.76757499	0.333713953	0.50598026	0.925465487	0.348243663	0.55576661	0.872490589	0.731821033	0.576408198	0.681968059	0.70498844	0.733710741	1.221345032	0.445359412	1.028360136	0.69433447	0.699607191	0.773444099	0.94666502	0.875996244	1.037492151	0.922285634	1.44362986	0.724120358	0.960681092	1.126931321	0.602495996	0.976956482	0.797197806	1.120026575	0.492932287	1.237936804	1.339279507	0.479249305	0.624097289	0.478945726	0.617800251	0.542077294	0.648161954	0.542880109	0.914864275	1.07427594
PAIP1	2.876512196	1.859250107	1.824368408	2.211199155	1.668116508	1.998052048	1.98947082	1.829436902	1.407831425	1.433174343	1.674056396	1.423726607	2.224827098	2.777928883	2.772391017	2.200800068	1.671487001	1.887584132	1.323979839	1.876561047	1.458378109	2.499894878	2.176526793	1.694419489	1.92400486	1.719020674	2.465057259	1.83677632	1.554443693	2.406004124	1.654585353	2.170464133	2.100429465	2.124646322	1.832838639	2.068729788	1.961881317	1.746466416	2.274496901	0.921464896	1.707458321	1.344774093	1.965322573	1.988564279	1.635304612	2.742994534	1.776964231	1.953663475	1.665371589
PAICS	4.841413656	3.827011962	3.251574734	3.517734708	2.796639221	2.470740784	4.54358278	2.524503272	3.295240866	2.763753019	3.508440463	2.566730915	3.088129943	4.550736582	3.594645314	3.818510616	3.904053653	2.947170568	3.340703022	3.767688549	2.21543356	3.286315198	3.418019575	4.651361948	2.942415763	2.562610455	5.186738731	3.327444818	2.223141713	3.653688697	2.899920244	3.494880375	4.344910483	2.693794665	2.71241508	3.275107976	2.932332645	1.815105108	2.675987591	2.411566415	3.435721492	2.40816522	3.010462031	2.730458142	3.09719703	3.534991527	3.567473337	4.067644767	2.898639886
TBL3	2.014391067	3.250099055	2.373261016	2.785301512	2.507321149	2.344281	3.210963851	2.472679201	2.540879135	2.236541956	2.764443084	2.649410131	2.106913016	2.828010032	2.673487287	3.026152882	2.640664107	1.95190322	2.662265152	3.233451972	2.087073151	2.941069759	2.26321608	2.360922259	2.589835426	2.756828484	2.712857373	2.614067264	3.370391144	2.953380406	2.751968816	2.494981992	2.442696927	2.096085928	1.705131043	2.335927466	2.42060487	2.160728031	2.592096792	2.87999058	2.964034037	2.14196025	2.770496544	2.467365874	2.804493314	2.723835461	2.643055837	3.025914399	2.779605543
MXD4	0.250527883	0.364637105	0.440275664	0.449283967	0.511292841	0.397190812	0.408949457	0.378236996	0.41369753	0.389690735	0.304189789	0.459899822	0.203973324	0.354769664	0.716818303	0.17722092	0.488618471	0.218892941	0.40686269	0.33441931	0.344953817	0.462430091	0.42609733	0.58190148	0.333513407	0.585751615	0.241975104	0.359147798	0.521799704	0.197925297	0.713591494	0.256613778	0.228575055	0.260613733	0.367786369	0.598263321	0.275731692	0.301361158	0.393570763	0.646413717	0.402229677	0.49640579	0.33309554	0.615417944	0.730477949	0.123956541	0.325075985	0.2907556	0.700895275
LEPREL4	0.920319816	1.561894993	0.584254363	1.052743814	0.499912956	0.641122887	0.393913184	0.469045136	1.844179614	0.603915846	0.739613473	0.573177911	0.510308013	0.756206125	2.00305562	0.806750005	0.690933502	0.834143458	0.859562058	1.457844685	0.845902595	1.51543761	0.640292001	1.298184875	0.689852129	0.624630506	0.938794032	0.940226664	0.845439749	1.013766254	1.544498525	0.56774846	1.321374728	0.649330302	0.880732794	0.403638429	0.507702814	1.316569052	0.987114556	1.203860736	0.938517372	1.046372416	0.419059058	0.639791523	0.372720792	0.665495853	0.554469942	0.783405559	1.488795601
ST6GALNAC2	1.362101699	0.388691941	0.883468082	3.262310358	2.897998828	1.70790587	0.587493713	3.557957826	0.662439091	2.096950547	2.116092173	0.902199331	2.411959414	1.971306793	0.522231986	3.624918997	3.994978899	1.093442025	2.908492355	1.883825393	0.717909405	1.989130267	2.487641865	0.84503504	0.894517954	1.464865714	0.281915544	1.48571449	1.958174223	0.461145832	1.117455651	2.330360117	3.680756266	1.127919194	3.173162169	2.953501059	1.464747634	2.044600238	1.434408634	2.00538192	1.731667762	2.856257088	3.554611975	2.449680281	2.635567684	1.312241498	3.840037488	1.555550422	1.733295811
PDLIM5	3.484484187	2.219548816	2.632829373	3.486049494	2.676773235	3.034167227	3.604209376	2.148060488	3.322747613	2.99066482	2.681998754	3.024906776	2.443120282	2.55721475	2.6045206	2.565880538	3.366516257	3.360673969	3.294377013	3.365805484	3.844840608	2.786010128	2.519990682	3.234434252	3.075302827	2.944295262	2.837487533	2.794658361	2.334510571	2.038718734	2.49578314	1.81338743	2.500060804	2.95331302	3.464552318	2.803254452	2.695990094	2.973522137	1.582890847	3.393669544	3.113912987	2.593559339	3.01034807	2.374813446	2.437661663	2.919128236	3.459362969	3.197032007	2.667110877
TRIM3	1.077284874	1.474572632	0.959031752	1.36403507	1.247668826	1.317433913	0.739688478	1.35324215	1.331242823	0.976900654	1.048306873	0.999576762	0.820440755	1.185903854	1.715797118	1.118459867	1.281126863	1.321616862	1.507191198	1.522616347	1.508920683	0.778051562	0.789031908	1.300350814	1.341719086	1.683657809	1.143226747	0.913260051	1.472552574	0.785997759	0.912654763	0.707631627	1.406366844	1.265442004	1.011032477	1.167689727	1.138002334	1.248497272	1.355424308	1.894715669	1.316310858	1.204665665	1.294164527	1.507465408	1.072180099	0.737706767	1.004573883	0.805339623	1.165302699
ERLIN1	4.08695541	4.446642259	3.891492342	3.812016121	4.764643734	3.588770766	4.814582042	3.782754366	3.561973612	4.186125527	3.888888398	4.127061482	5.188437745	3.52318157	3.463376233	3.374548704	4.308540652	3.328599099	3.71884704	3.951661016	3.363550651	3.800840364	3.92452233	3.33686576	3.546123448	3.471278198	3.242005159	3.953811872	4.483193436	3.961391981	3.732301269	3.861573363	3.82874749	3.762446067	3.886547279	4.054220298	3.605234413	3.468531218	4.473118371	3.404010969	4.222076347	3.433867903	4.028290352	4.034089413	3.654970564	4.581332812	3.891972047	4.121861758	3.783017892
HEXIM1	2.670709257	3.695565147	3.153985311	2.70108443	3.117142784	2.53579967	3.506806328	2.979077098	2.401776613	3.418473059	3.131249595	3.363342697	2.886246413	2.156771389	2.251634226	1.890907488	3.048687941	2.242096943	2.568263055	2.572998808	2.640047641	3.519748931	3.57102202	3.14191131	2.284652326	3.466423072	2.289208206	3.185409737	2.850494024	2.322425644	4.501612975	3.085681095	1.763309911	1.853605433	2.450259345	3.604570872	2.590037706	2.977705452	2.79988118	3.092056519	3.301779927	3.069011793	3.088888527	2.95984654	4.107343678	2.897833282	2.614347173	4.002937963	3.141681377
PLA2G4C-AS1	0	0	0	0	0	0	0	0	0	0	0	0	0	0	0	0	0	0	0	0	0	0	0	0	0	0	0	0	0	0	0	0	0	0	0	0	0	0	0	0	0	0	0	0	0	0	0	0	0
GRPEL2-AS1	0	0	0	0	0	0	0	0	0	0	0	0	0	0	0	0	0	0.048395374	0	0	0	0	0	0.093884418	0	0	0	0	0	0	0.12677504	0	0.058213447	0	0	0	0	0	0	0	0.070872843	0	0	0	0.112155423	0	0	0	0
LINC00374	0	0	0	0	0	0	0	0	0	0	0	0	0	0	0	0	0	0	0	0	0	0	0	0	0	0	0	0	0	0	0	0	0	0	0	0	0	0	0	0	0	0	0	0	0	0	0	0	0
ARF4-AS1	0	0	0	0	0	0	0	0.041693698	0	0	0	0.050295005	0	0	0	0	0	0	0	0	0	0	0	0	0	0	0	0	0	0	0	0	0	0	0	0.041432586	0	0	0	0	0	0	0	0	0	0	0	0	0
LINC00430	0	0	0	0	0	0	0	0	0	0	0	0	0	0	0	0	0	0	0	0	0	0	0	0	0	0	0	0	0	0	0	0	0	0	0	0	0	0	0	0	0	0	0	0	0	0	0	0	0
LINC01037	0	0	0	0	0	0	0	0	0	0	0	0	0	0	0	0	0	0	0	0	0	0	0	0	0	0	0	0	0	0	0	0	0	0	0	0	0	0	0	0	0	0	0	0	0	0	0	0	0
LINC01078	0	0	0	0	0	0	0	0	0	0	0	0	0	0	0	0	0	0	0	0	0	0	0	0	0	0	0	0	0	0	0	0	0	0	0	0	0	0	0	0	0	0	0	0	0	0	0	0	0
LINC01173	0	0	0	0	0	0	0	0	0	0	0	0	0	0	0	0	0	0	0	0	0	0	0	0	0	0	0	0	0	0	0	0	0	0	0	0	0	0	0	0	0	0	0	0	0	0	0	0	0
KCNK15-AS1	0	0	0	0	0	0	0	0	0	0	0	0.037646926	0	0	0	0	0	0	0.043180706	0	0	0	0	0	0	0	0	0.055214861	0	0	0	0	0	0	0	0	0	0	0	0	0	0	0	0	0.0315121	0	0	0	0
LINC01381	0	0	0	0	0	0	0	0	0	0	0	0	0	0	0	0	0	0	0	0	0	0	0	0	0	0	0	0	0	0	0	0	0	0	0	0	0	0	0	0	0	0	0	0	0	0	0	0	0
LINC01318	0	0	0	0	0	0	0	0	0	0	0	0	0	0	0	0	0	0	0	0	0	0	0	0	0	0	0	0	0	0	0	0	0	0	0	0	0	0	0	0	0	0	0	0	0	0	0	0	0
GLTSCR2-AS1	0	0	0	0	0	0	0	0	0	0	0	0	0	0	0	0	0	0	0	0	0	0	0	0	0	0	0	0	0	0	0	0	0	0	0	0	0	0	0	0	0	0	0	0	0	0	0	0	0
LINC01297	0	0	0	0	0	0	0	0	0	0	0	0	0	0	0	0	0	0	0	0	0	0	0	0	0	0	0	0	0	0	0	0	0	0	0	0	0	0	0	0	0	0	0	0	0	0	0	0	0
LINC01613	0	0	0	0	0	0	0	0	0	0	0	0	0	0	0	0	0	0	0	0	0	0	0	0	0	0	0	0	0	0	0	0	0	0	0	0	0	0	0	0	0	0	0	0	0	0	0	0	0
SPAG5	3.589731422	4.711583921	4.599440954	4.43113806	3.941193749	3.054204956	4.912932609	3.504443822	3.718154001	3.643412107	4.825634755	3.358172458	5.747301758	4.647862297	4.919538967	5.085471536	4.315525853	2.88573644	3.96995658	4.482265705	1.422178894	5.280798006	4.419596313	5.381963823	4.263728781	3.145049988	4.935915339	4.589696037	3.79152495	5.00208376	4.269075756	4.061027227	5.25724082	3.506672729	3.291258242	3.877130538	4.322458664	3.464695115	5.150903048	3.437528569	5.243065642	4.430514603	3.464974334	2.768413922	4.293164672	4.345320674	3.189368034	4.840424271	4.032219219
RBCK1	1.577860924	2.151385839	2.085997978	1.6943598	1.843615835	2.081337034	1.910557755	1.960776564	1.675534503	1.931927693	2.089748865	1.948217986	1.779849515	1.862496748	2.140860909	1.727075038	2.214602678	1.737356612	1.568135324	2.438365274	1.318456635	1.868411001	1.527891685	1.75533169	1.817041384	2.183500115	1.906640043	1.718729115	1.914605557	2.497468348	2.406421438	1.993878315	2.25220466	1.888068165	0.988538153	2.238954483	1.819372095	1.815856183	1.736239752	2.42415686	2.263080014	1.60426254	1.878069323	1.879413923	1.762146197	1.982511045	1.583071735	2.209895951	2.068757286
STAMBP	2.257337291	2.078861707	2.463519986	2.012743792	2.155018309	2.028758688	2.571770763	2.179621526	1.727563615	1.956488021	2.115381628	2.239052769	2.192131357	2.323066564	1.990796291	2.245069146	2.548044891	2.038472647	2.450909558	2.186301797	1.752446804	2.297175734	2.178950319	1.968375434	2.17119252	2.157571119	2.06732237	2.333960302	2.328269838	2.609161136	2.691516226	2.141212649	1.853672344	2.031732232	2.069805546	2.320189551	1.79307401	1.467742633	2.472369947	1.837624211	2.376981116	2.051972444	1.983584284	2.531705849	2.521790769	2.601182996	2.101839165	2.372407952	2.149017175
TGOLN2	4.355185546	3.905216471	4.414525336	4.101714538	4.223750166	4.038317483	4.236782254	4.239205922	4.255249138	3.833309445	4.249032123	4.395291144	4.190643248	3.911996698	3.502087224	4.263681666	3.84904422	3.764358463	4.708555411	3.899046529	3.782464312	4.215727218	3.61166125	4.188100918	3.832687212	4.018807039	4.215971026	4.334586673	4.4279167	4.375241376	4.829277917	3.889848554	4.532795186	4.110675353	3.931705938	3.898325911	3.933584787	3.313978159	4.435540319	4.583207292	4.052880177	4.037528282	4.148973121	4.205618521	4.087221809	4.380426716	4.230364196	3.313589777	4.284784693
LUADT1	0	0	0	0	0	0	0	0	0	0	0	0	0	0	0	0	0	0	0	0	0	0	0	0	0	0	0	0	0	0	0	0	0	0	0	0	0	0	0	0	0	0	0	0	0	0	0	0	0
CENPE	3.191195032	3.284344647	3.578855893	3.933742482	2.843755307	2.547450744	3.451136556	2.533365666	3.091206616	2.446471172	4.133545644	2.41873618	3.889034626	4.425459092	4.145979683	2.963452331	4.044267021	3.073675418	4.296955421	3.688222207	1.374900595	3.645365437	3.605087533	2.525802042	3.03643285	3.090043939	3.557283915	3.817173109	3.091190592	4.063773629	2.657367222	2.853437215	3.805630847	3.224514674	2.884186024	3.713503204	3.235005879	2.250744843	3.33967008	2.274786663	4.344328552	2.670773967	2.520037355	2.400336495	3.609418969	3.663083161	2.83033788	3.978825112	3.17773269
ARID3B	1.190081655	1.477660468	1.241938616	0.701667696	0.587877592	0.688846036	1.060702035	0.667650856	0.563850538	0.510106916	0.940406564	0.808059715	1.190895925	0.788032477	0.352671238	0.791145699	0.638489349	0.629990851	0.691471548	1.748182837	0.580348669	0.875865139	1.198158396	0.565270652	0.48892899	0.817704676	1.328368105	0.818965194	0.460421033	0.862324605	0.932913696	0.776778627	0.474249432	0.7707856	0.863798544	1.335644876	0.731273111	0.65879984	1.042529793	1.211206949	0.535048902	0.667702841	0.897222754	0.807385953	0.921345107	0.728466834	0.550228042	1.03673597	0.826969392
POLR3F	1.338308742	1.44366736	1.626840111	1.396308301	1.04779274	1.254771694	1.224946764	1.094129128	0.993054584	0.850001679	1.368626753	1.045672822	0.717325406	1.407784996	1.720883536	1.587012122	0.758152683	1.401020468	1.257731461	1.658085401	1.180154246	1.071650634	1.639100226	1.225100011	1.471620348	1.169251501	1.38203707	0.920822101	1.128996365	2.273728136	1.134281358	1.520540166	1.570546651	1.314443989	1.115546504	1.337982128	1.51079567	1.058958366	1.051402464	1.094701621	1.146051956	0.886095249	0.924015826	1.006246507	0.807250022	1.4054479	1.102585309	1.472842776	1.218183939
POLR3G	0.10675728	0.956427107	0.079296851	0.739742253	0.222962885	0.384399514	0.28962373	0.563920837	0.272747399	0.224260835	0.146910174	0.220747818	0.241300224	1.200767279	0.593161809	0.449539882	0.632705989	0.281949913	0.464681752	0.358476218	0.246125474	0.208603182	0.16051489	0.242365876	0.173485097	0.122932174	0.568035756	0.330599256	0.242920496	0.373630825	0.533532854	0.157406253	0.600097752	0.260375458	0.297498424	0.138264655	0.469056649	0.085916859	0.358390171	0.388578677	0.225081811	0.184747757	0.167954228	0.301351419	0.427872936	0.126472585	0.375279106	0.164079745	0.222355538
POLR3C	3.716228997	3.655351245	3.430616046	3.302320702	3.438759346	3.658293027	3.452488801	3.425075281	2.785627931	2.991554104	3.291233439	3.349391293	3.155295778	3.260296908	3.478314034	3.612658533	3.35717463	3.135072421	3.496338777	3.427148872	3.119064642	4.007366208	2.888257927	3.502326689	3.18127269	3.079495747	3.61561762	3.485837436	3.249227542	3.581736362	2.946381077	3.251314074	3.434204606	3.174269921	3.18428156	3.948077545	3.636124764	3.117720785	4.363994361	3.114453143	3.062595313	3.343299095	3.41263631	3.311768175	3.838529603	3.379472983	3.085719842	3.570471048	3.204170863
IVNS1ABP	6.008510371	5.524825025	5.267636234	5.294471443	5.228362659	5.290728463	5.11841369	5.339064441	5.00094309	4.966240061	5.526910325	5.129115392	5.650949894	5.450544357	5.205954279	5.79439044	6.257664476	5.014544264	5.526915809	6.937386052	4.299551765	5.099897564	5.270643556	4.820387344	6.665154274	5.224349716	6.155008829	5.25031081	5.010883643	5.442854138	4.505625444	5.710033787	5.811599526	5.31282903	5.601440619	6.035050344	6.099964007	4.931870632	5.440802555	6.557334178	5.254372779	4.715631068	5.45012259	5.247585469	5.114438745	5.127155489	5.304251835	5.528079298	5.144343905
TRIM16	2.424799539	1.511016845	2.769683454	3.950406524	3.428386877	3.724030278	3.429519609	3.452358491	3.634128317	3.42320684	2.453918119	2.930250649	2.060677787	3.472098751	1.751598883	4.83111973	4.100785245	2.612671069	3.151739556	3.8240021	2.251872321	3.766657684	2.476797576	3.081243484	2.08540223	3.363905804	2.149184628	3.543597604	3.820125459	2.46489222	3.732271046	3.551584147	3.447464517	2.331467149	1.860671935	3.508104	2.503001626	3.470609124	4.013067797	2.471292622	3.666741005	3.621570815	3.565173255	2.844481371	2.751159618	3.544731599	4.223856497	2.693280454	3.696484211
MYL12A	6.328340967	7.483462116	5.793506105	7.359391456	6.131195754	6.728442686	6.102199999	6.694291635	7.506910291	6.126654527	5.936833591	6.260733762	5.805322542	6.006677774	5.665136064	6.231630001	7.130456813	6.75490241	6.581649385	7.737848169	6.31165815	7.18947142	6.181059776	6.323409778	6.971570618	6.049176688	7.269358389	6.325201628	5.461704983	5.420202712	6.519564139	6.142113448	7.488440067	7.387206415	6.748583931	6.547991588	6.696192478	6.40854311	5.624498492	5.885205822	6.864054924	6.339856547	5.951757125	5.988911022	6.367247205	6.800758275	7.290074511	6.405991076	5.71742275
TXNIP	6.809587625	5.93305616	7.267700973	6.160279851	8.297573028	7.587698761	7.716062362	6.842386446	6.85440849	7.062629126	7.186688691	6.65691969	5.526238372	5.424455375	5.356111888	6.307265612	6.252336177	7.28469081	7.502611164	6.493841649	8.086462147	8.173592801	6.425648713	7.157857976	6.381879175	6.81962401	6.419746365	6.259356847	6.43935558	7.530803297	7.336668624	8.254172885	6.788402117	7.657842503	7.890331452	8.254342635	7.083785506	6.347688797	6.652038647	7.275764205	6.64044478	6.492778745	8.483351687	7.596858964	7.891412585	6.662112492	6.696421952	7.297924848	5.737619394
TAF6L	2.147834505	2.736474747	2.360430574	2.089067809	2.572482332	2.227990585	1.75646553	2.090440742	2.080507655	2.066364178	2.848373653	2.089885904	2.07993283	2.464034195	1.878712491	2.612941315	2.167927913	2.083611506	2.547538189	2.067958862	1.932027824	2.90824327	2.347546733	2.021745803	2.38037726	2.255959125	1.585500125	2.298959723	2.549374304	2.369638669	2.614612885	1.908796408	1.912289449	1.695745434	1.627616797	1.915897432	1.848737939	1.530866366	2.568997903	2.305644852	2.581437039	2.454507703	2.425735251	2.448264583	2.666311436	2.188218494	2.045845761	2.36441149	2.844196113
CENPF	4.145918477	5.239136175	4.959828225	4.161321902	2.770635229	2.718069372	3.662950336	2.72998333	2.574619615	2.906271939	4.693151907	3.518603528	4.625856869	4.60620931	4.67754231	5.17043275	4.452724871	3.463876806	3.449795639	3.899287407	1.197564933	4.219929019	4.321550193	2.631267461	3.868832479	2.884267076	5.683612049	4.39003992	3.256342596	4.383581586	3.333822245	3.514096426	4.614629421	2.676362071	3.155211284	4.415953987	4.52170772	3.232241335	4.098402345	2.490026823	4.393457559	3.102051874	2.323362674	2.25239865	3.532281637	3.337340876	2.325024387	4.626939069	3.853867459
PDPN	2.617137731	2.305232208	1.289216742	3.324761845	1.349045619	2.523677666	0.446998264	1.252421519	3.825275157	0.39815288	0.907906153	1.267582154	1.352426841	2.601532096	3.825579744	3.332374619	3.330668825	2.50456465	2.16312529	2.836972122	2.722257115	1.216967733	2.05465253	3.186060966	3.343148698	2.260770952	0.330910777	1.507133685	1.629985818	0.773540019	2.279904289	2.178322196	2.596012619	2.885891536	3.503747585	1.890859415	2.594415389	3.614624578	2.181034391	1.917795662	1.610140968	3.513151055	1.080761205	0.351879765	0.717575454	1.524711999	1.195364994	2.419708219	1.507436383
POSTN	8.93922901	6.568676099	4.19496316	8.296642669	2.322954242	5.549054994	1.644636091	4.662211514	8.219551025	6.553534274	3.805161515	6.670673419	2.529197064	6.093275182	7.654097646	5.819854248	6.641178091	8.142637736	7.151554638	9.033000979	7.648963072	2.819590511	7.552697145	6.656296141	5.920571372	7.272380132	7.901029211	6.671304503	7.909014582	1.632320374	5.376917505	4.739694469	7.671305058	7.750443062	9.519276819	2.409071449	5.373049675	8.805504786	5.204209533	7.275286891	2.053223092	8.157475548	5.150585012	0.968953198	1.108054224	7.184137943	7.572200703	5.476607128	6.177210756
ATP5L	6.078166439	5.469600719	5.516821528	5.225674845	5.276580828	5.317934123	5.283176554	5.54393112	5.555858905	5.153442988	6.448684342	5.54277189	5.463616431	5.428938413	4.923752252	5.783491613	5.140137608	5.425480862	5.447342001	4.94518741	4.940040132	6.109953347	6.503548267	5.359468098	5.610990646	5.113525835	5.387867652	5.590924119	6.149294991	5.895755865	5.614520567	5.848559767	6.326277361	4.970321429	5.557081361	5.7793981	5.593454656	5.056766941	6.189132583	5.106451269	5.229593194	6.106812497	5.803287825	4.393724926	5.904666429	6.341968508	5.507373658	5.195197309	5.307575278
RASL10A	0.091315453	0.213360992	0	0.132109602	0.051230128	0	0	0.16144631	0.027499339	0.053322081	0.027152705	0	0.02836664	0	0.017624041	0.048486676	0.050673825	0.013185011	0.021433105	0.108692575	0.020986417	0.08186994	0.046348299	0.386958259	0.091157075	0.211192936	0	0.106851571	0.066642754	0.08090365	0.069618139	0.017152492	0.10778221	0.052962339	0.027837556	0.015349065	0.022282046	0.164102149	0.356017021	0.036025237	0	0.077001962	0.032571829	0.050929045	0.120387842	0.024241295	0.017939276	0.040492074	0.133113026
GAS2L1	0.744674708	2.372617075	1.054992758	0.776760677	1.287839288	1.140302486	1.080391912	0.872444204	0.85607283	1.00076137	1.066577121	0.464604007	0.927440455	1.881568382	0.588605886	1.868095293	1.506661015	1.179238419	0.817799346	1.430394647	0.965187664	1.007040748	0.687802684	0.912317695	1.261196819	1.144593833	0.485427301	0.985046943	0.911975945	0.603795108	0.90085433	1.531203401	1.142188032	0.865188055	0.615781009	0.883802645	0.847120499	1.407825776	2.01490988	1.547660931	0.941659148	0.803231327	0.965542269	0.739899326	1.00017666	0.893154019	1.467268226	1.236295846	1.161786946
RAD51AP1	2.222047141	2.455777729	2.243694192	2.432710339	0.897179737	1.456621785	2.194496262	1.442488609	1.693126927	0.87304783	2.755263666	1.466540408	2.979167991	2.907230257	2.701365091	2.688512633	1.903115943	2.497923631	1.878985021	2.267778108	0.730338238	1.992424271	2.587438634	1.299531719	1.989248133	1.612796832	5.209416347	2.007443547	1.818202023	3.019271148	1.588979162	2.053911875	2.288463953	1.258477778	1.746538806	1.94102839	2.105825163	1.220492872	2.692112189	1.295810566	2.133605146	1.911761709	1.073317529	0.922131786	1.868483808	1.560873011	1.589253116	2.25453587	1.971416142
RGS14	0.906774919	1.377102199	1.18527036	0.915064091	1.1811525	1.335464143	1.20992445	1.24312868	1.318695506	1.567374686	1.425544985	0.393832909	1.311057198	1.652696094	0.67972263	0.887432971	1.612652296	1.077129265	1.233419642	1.508904401	1.061737468	0.752729237	0.624050792	1.232592774	1.025358535	0.98327925	1.290829964	1.34288128	1.197300165	0.666240736	1.503097295	1.874748344	1.593510478	1.066455046	0.839975493	0.907362321	1.437670838	0.930792947	0.544847025	2.167300336	1.13243731	1.103857468	1.100488304	0.365864696	1.131043067	1.227611066	1.519395685	0.895474418	0.813933673
LEFTY1	0	0	0	0.035774416	0.015842253	0.037658525	0.01702549	0	0	0.048936933	0	0	0.026015288	0	0.266316471	0.022418055	0.023438847	0.035960824	0.454506435	0	0.056974964	0.038088652	0.01431583	0	0	0	0.210051709	0.025186752	0	0	0.094851736	0	0	0	0.075272424	0	0	0	0	0.187795358	0.017804598	0.014423354	0.0298755	0	0	0.044121218	1.184399765	0	0.021141634
SPHAR	0	0	0	0	0	0	0	0	0	0	0	0	0	0	0	0	0	0	0	0	0	0	0	0	0	0	0	0	0	0	0	0	0	0	0	0	0	0	0	0	0	0	0	0	0	0	0	0	0
EXOC5	2.319916094	2.331490921	2.483300159	2.506540259	2.119671008	2.644728106	2.311471964	2.090894684	1.901924037	1.953110237	1.880428609	1.976066187	2.028800742	2.543198026	2.749722571	2.074559935	2.346683774	2.507921437	2.404545131	2.043839617	2.125213421	2.001387352	2.486097763	1.969570925	2.243190193	2.41002768	2.998290489	2.461443848	1.602707259	2.786170189	1.656069531	2.112714577	2.287811522	2.065663056	2.6808293	2.63287764	2.46983192	2.160730449	2.437755164	1.682110279	2.105092957	2.128921326	2.191274666	2.460917812	2.337161544	1.868909641	2.091000118	2.198729692	1.570785541
NPRL2	2.202246742	2.707688811	3.348589596	2.04549384	2.920820613	2.453284015	3.384330047	2.881346679	2.658836866	2.202888116	3.165989616	3.456901927	2.959468284	2.498005051	1.895891455	2.630700684	2.405426416	1.652637479	2.176715512	1.93927251	2.079848429	3.289284554	2.312060195	2.830805628	1.8585483	2.776966537	2.944000213	3.304038451	3.042257487	2.684374884	3.275096153	3.326890472	2.460705644	2.284016474	1.855032095	2.603098809	2.087101102	2.003659659	3.588825681	2.538891701	2.132057581	2.657856013	2.993696713	2.548015282	2.193919306	2.674391645	2.419687784	3.10423554	2.916263062
IGF2BP1	0.099910256	3.296485847	0.412650331	0.258092303	0	0	0.003104284	0	0.710843376	0.014975459	0.013608416	0.00934248	0.131918376	0.270213554	1.909559911	1.160987891	0.038082971	0.004398091	0.123789002	2.509665041	0.010506778	0.036875824	0.007810561	0.318153274	0	0	0.385717998	2.484224246	0.109173251	2.080071929	0.387659045	0.00572676	0.007952915	1.009675825	0.00931718	0.002563528	0.02956483	0.023883445	1.525149268	0.569001763	1.378394434	0.108887796	0.01091365	0	0.01298919	0.008106784	0.044334197	0.033743485	0
IGF2BP3	3.126397696	4.767812512	0.040872611	0.981520216	0.089318629	3.346312533	0.010390294	0.038473754	3.602303767	0.689497837	0.206276838	1.932002986	0.180082845	2.896737167	0.194102447	2.886229015	1.305098332	2.303539674	0.137780258	4.230600444	0.107913155	0.704731687	0.153585687	0.07796993	0.097274687	0.276316231	0.805313077	1.328815291	2.619108903	4.583662869	2.977351653	0.019127272	0.89245418	2.959874317	0.656389368	0.046592803	0.334027589	0.636474022	1.069506877	1.327420471	1.514086059	0.239366167	0.045233635	0	0.030326892	0.046965946	1.235324631	0.331221687	0.019321126
IGF2BP2	0.727661632	1.948249425	0.093795642	1.787577662	0.029455595	0.577527541	0.006839641	0.276501769	1.136005333	0.320323669	0.773758632	0.268601526	0.670136664	2.303331441	2.211557634	2.093646422	1.164415139	0.922848768	0.424637831	2.365525047	0.416894815	0.112253675	0.141600457	0.23106246	0.297827928	0.282017832	1.37780498	0.520802852	0.316939914	0.346575089	0.206834352	0.018864894	1.780856406	1.069349554	0.848359383	0.169798068	1.348424905	0.747455397	1.342085654	0.804603191	1.880744928	0.447852607	0.177887287	0.114207473	0.34485637	0.154351108	1.633978117	0.113424225	0.159893257
CAMKK2	1.288909309	2.167616519	1.294243961	1.262295436	0.876312471	1.364762208	2.489290255	1.358377827	1.56196098	1.208324852	1.230601417	0.972191124	0.786798605	1.226522403	1.263631597	1.116891976	1.306574578	1.342054936	1.092042575	1.568031832	1.343972421	1.546401787	1.171088934	1.564673575	1.375319481	1.336923949	1.31017048	1.420588805	1.74049644	1.094437045	1.505593934	1.639237956	1.485635778	1.198608797	1.025252518	1.254442588	1.260372209	1.18167955	1.185358931	1.40827091	1.681749558	1.30340214	1.424622931	1.249295985	1.668830615	1.289546339	1.558989482	1.492141719	1.52358913
LINC01616	0	0	0	0	0	0	0	0	0	0	0	0	0	0	0	0	0	0	0	0	0	0	0	0	0	0	0	0	0	0	0	0	0	0	0	0	0	0	0	0	0	0	0	0	0	0	0	0	0
SCGB1D2	0	0	0	0	0	0	0	0	0	0	0	0	0	0	0	0	0	0	0	0	0	0	0	0	0	0	1.645254151	0	0	0	0	0.03890286	0	0.060360797	0	0	0	0	0.064451302	0	0	0	0	0	0	0	0.080231428	0	0
MDC1-AS1	0	0	0	0	0	0	0	0	0	0	0	0	0	0	0	0	0	0	0.042950114	0	0	0	0	0	0	0	0	0	0	0	0	0	0	0	0	0	0	0	0	0	0	0.062501693	0	0	0	0	0	0	0
DDX39B-AS1	0	0	0	0	0	0	0	0	0	0	0	0.028961824	0	0	0	0	0	0	0	0	0	0	0	0	0	0	0	0	0	0	0	0	0	0	0	0	0	0	0	0	0	0	0	0	0	0	0	0	0
TRPC7-AS2	0	0	0	0	0	0	0	0	0	0	0	0	0	0	0	0	0	0	0	0	0	0	0	0	0	0	0	0	0	0	0	0	0	0	0	0	0	0	0	0	0	0	0	0	0	0	0	0	0
HTR3E-AS1	0.053541004	0.186932635	0.261443399	0	0.097236472	0	0	0	0	0	0	0	0	0	0.050411557	0	0	0	0	0	0	0	0.044723667	0	0	0	0	0	0	0	0	0.096540318	0	0	0	0	0.124411861	0	0	0.10185868	0	0	0.092292725	0.142685365	0.044706582	0	0	0.058215182	0
LINC00449	0	0	0	0	0	0	0	0	0	0	0	0	0	0	0	0	0	0	0	0	0	0	0	0	0	0	0	0	0	0	0	0	0	0	0	0	0	0	0	0	0	0	0	0	0	0	0	0	0
SCGB1D1	0	0	0	0	0	0	0	0	0	0	0	0	0	0	0	0	0	0	0	0	0	0	0	0	0	0	0.611676624	0	0	0	0	0	0	0	0	0	0	0	0	0	0	0	0	0	0	0	0	0	0
BMS1P22	0	0	0	0	0	0	0	0	0	0	0	0	0	0	0	0	0	0	0	0	0	0	0	0	0	0	0	0	0	0	0	0	0	0	0	0	0	0	0	0	0	0	0	0	0	0	0	0	0
HLA-DQB1-AS1	0	0	0	0	0	0	0	0	0	0	0	0	0	0	0	0	0	0	0	0	0	0	0	0	0	0	0	0	0	0	0	0	0	0	0	0	0	0	0	0	0	0	0	0	0	0	0	0	0
OSTN-AS1	0.105959612	0.065537284	0	0	0	0	0	0	0	0.197087638	0	0	0	0.082997762	0	0	0	0	0	0.105752818	0	0	0	0	0	0.126885509	0	0	0	0	0	0	0	0.284589948	0.079714924	0	0.06403316	0	0	0.198438339	0	0.045403242	0	0	0	0	0	0	0
FRGCA	0	0	0	0	0	0	0	0	0	0	0	0	0	0	0	0	0	0	0	0	0	0	0	0	0	0	0	0	0	0	0	0	0	0	0	0	0	0	0	0	0	0	0	0	0	0	0	0	0
SLMO1	0.577822672	2.183517135	0.083390394	1.186574842	0.229315509	0.786802486	1.234306106	0.510361948	0.848334606	0.504573122	0.199335488	0.345800846	0.88215111	0.798353527	1.224434885	1.249275438	0.447825217	1.024486717	0.803845866	1.890101738	1.306194334	0.275979724	0.237774348	0.72996122	0.663597164	0.666664314	0.656598511	0.600523616	0.154011053	0.214052319	0.481580971	0.087032464	2.148243923	0.69210512	0.410568187	0.10319149	0.855378779	1.067702121	0.219803234	0.821190574	0.435386869	0.739711036	0.352766984	0.179292077	0.288679464	0.304429681	0.858510194	0.274596901	0.323393306
MTX2	2.972833278	3.362792572	3.330444512	3.359356219	4.139804534	2.696770854	4.35766993	3.822212143	2.876387161	3.374938544	3.415162801	3.016684691	3.544637255	3.4714195	3.494725177	3.343351178	3.761298214	3.081491989	3.314919315	2.823641958	2.945032033	4.257239977	4.067931532	3.092673783	3.502779057	3.127093841	3.981954935	3.391104656	3.167116989	4.364121513	3.279300129	4.32246556	3.26189489	2.836137707	3.117820152	4.241514587	2.976799862	2.815344245	2.699949218	2.88164867	3.519242205	3.275489671	3.604337762	4.061727665	4.141441568	4.795933968	3.788704685	4.148435816	3.173736977
YKT6	4.124767523	4.371133093	4.742305515	4.769224138	3.888259502	4.032477681	4.0748125	3.652309522	4.556310438	3.353885348	4.225690726	4.349833432	4.117008873	4.825913887	3.735684082	3.841281473	4.091357053	4.414193635	3.727289889	4.843550085	3.250988774	4.137445823	4.92324296	3.755861917	4.110796574	3.80799001	4.810037717	4.085972755	4.78628791	4.78282372	4.272767474	3.977735023	4.976272916	3.986122034	3.71612103	4.023883334	3.716908712	4.027462532	3.992514802	3.454342923	4.655893117	4.102355138	3.20041425	3.593549942	4.10542614	4.165185571	4.209196724	3.798469226	4.173642279
SPINT2	7.270895427	6.442824517	7.356706062	7.352969862	6.794321178	8.432318312	7.877936941	7.259609419	7.083886441	6.469854958	7.864565417	8.922037648	8.184901509	7.145868408	4.914924841	5.963438767	6.980887777	6.08185611	7.331083834	8.228766281	6.095436134	8.737608903	8.115466232	7.768528707	5.740309111	6.44086452	7.151478918	8.100106249	7.771899995	7.679509426	8.826939513	7.6800215	7.542760456	5.748116796	6.003006718	7.218961738	6.356911387	6.527630665	7.287756758	7.015366668	8.040593893	7.231912449	6.970643662	6.453939892	8.186366915	7.695261016	7.098967706	7.478241959	8.638216606
PMVK	2.849147906	3.94545194	4.53437425	3.070577538	2.815532628	3.346221092	3.757714858	3.377975674	4.180228029	3.168277155	3.346911984	4.378104735	3.132048351	3.234097038	2.36708218	3.144215296	3.909165936	2.43066585	3.417205307	2.121314693	2.824629353	4.359954138	3.156082193	3.752200332	2.992360105	3.672832112	2.922777695	4.376717984	3.195558299	2.455687348	4.032798781	3.578642944	3.263825046	3.006139485	2.704838949	3.279581611	2.571757538	2.324024722	4.087988246	2.796102785	2.666074538	3.124701449	3.184772438	2.909194014	2.675917859	3.238072475	3.166663276	3.52522443	3.389478038
DMRT2	0.241385506	0	0.006043073	0.009632427	0.004244072	0.064699455	0.069145747	0.12015696	0.020222074	0.182717791	0.090900148	0.189177468	0.352462375	0.049294056	0.826870384	1.125991366	0.003149075	0.004849662	0.228969537	0.002298365	0.104654222	0.001715338	0.260906789	0.012710381	0.037844871	0.016586736	0.036405985	0.287893572	0.024800428	0.466957308	0.236703423	0.169004483	0.001953137	0.006580005	0.013679839	0	1.105136402	0.089252628	0.175728233	0.278923457	0.088076923	0.011556803	0.097323293	0.153175228	0.600269893	0.288833985	0.021900856	0.027350938	0.011320553
KHDRBS3	0.614054062	1.500238831	1.111196911	0.60994506	0.283052083	2.447650291	0.175203168	0.799566257	0.877680993	0.907405812	0.605895965	0.410651737	0.450883163	1.258382283	0.710567309	1.28294342	0.819490417	1.356227274	1.036723018	0.685934567	1.570423053	1.563894486	2.954996309	0.966905321	1.624090113	1.632354119	1.585178332	1.435824443	0.481834712	1.338252448	1.846427297	1.766243904	0.938063303	1.515508885	0.978902486	1.597221548	1.623456755	1.576150981	1.694069683	1.311168742	0.356167106	1.391411369	0.843020478	0.509604693	0.457215405	0.67564424	0.691036159	1.117340242	2.588066194
KHDRBS1	3.885760105	4.870291748	4.502669256	4.020306705	3.928535139	3.953765306	4.419143175	3.93459179	3.62243505	3.24776277	4.625892466	4.170178322	4.532478298	4.398178893	4.134881163	3.959630594	4.070042532	3.848492763	3.922898454	3.759009599	3.684878454	4.26239811	3.794851926	4.081881168	4.295805969	3.676536586	4.190151371	4.159796628	3.923699568	4.391984938	3.981177347	4.243168386	4.329562319	3.627950854	3.690092855	4.126853701	3.99646496	3.417340801	3.752438767	3.495551708	4.501413282	3.787761795	3.961207742	3.672899639	4.059644794	4.25062758	3.949706481	4.403730343	4.219731607
CELF1	0.6037693	0.705778776	0.671352432	0.76610637	0.617395408	0.590428593	0.533374616	0.638565478	0.555711867	0.591355101	0.592240041	0.657760766	0.572748079	0.652748772	0.505808386	0.859330646	0.697482478	0.559248139	0.686768367	0.587752843	0.414220833	0.84644231	0.508998004	0.541068442	0.620265105	0.584370757	0.627116859	0.545122314	0.800730671	0.547169461	0.429222424	0.554694321	0.580509832	0.635534825	0.516722296	0.712186541	0.684572508	0.514985454	0.574016009	0.594909543	0.616128683	0.548549098	0.648812791	0.690059777	0.534372618	0.52258476	0.624699231	0.65870497	0.485257248
CELF2	0.118215812	0.683966807	0.0966421	0.115624939	0.129108093	0.318250865	0.005628174	0.233011203	0.229884841	0.103578485	0.092832217	0.117014839	0.05381719	0.110576512	0.102600509	0.090989423	0.131002972	0.390901382	0.354863576	0.149197293	0.306787011	0.043935969	0.096478559	0.210361309	0.152267618	0.172793336	0.19326759	0.205097593	0.098793993	0.018089667	0.088681242	0.016017676	0.12704351	0.445829544	0.338186752	0.200833522	0.485644918	0.189392555	0.094215216	0.438545138	0.043397486	0.124941309	0.113165654	0.111200301	0.073843584	0.138573626	0.079791331	0.048543169	0.078678324
CES1	2.220416024	0.502566906	0.621654178	0.779356814	0.324274332	1.111151451	0.620779663	3.824577368	3.023644459	5.794338266	0.828772146	0.898467292	0.771784665	0.711218827	0.073437942	8.562463939	2.523403502	1.830464085	0.298551023	2.208839583	3.672127495	0.263481463	0.944668653	2.037379964	1.655104544	2.113818357	2.964809937	2.041065203	1.723445185	1.999053946	1.643747939	0.392549689	1.400887468	3.537021768	2.32891376	0.465748062	1.416035106	1.159412278	0.956711599	1.235893649	0.428089288	2.935666936	2.131129704	0.808657686	2.916272833	1.025456298	4.472155742	0.989948126	1.750177373
LBX1	0	0	0	0	0	0	0	0	0	0	0.018758996	0	0	0	0.071488686	0	0.052330378	0	0	0	0	0	0	0	0	0	0	0	0.023302895	0	0	0	0	0	0	0	0	0	0	0	0	0.074330188	0	0	0	0	0	0	0
KLF1	0	0.02106031	0.088623756	0	0.015949563	0	0.034080271	0	0.025389522	0	0	0.051090538	0	0.026781189	0.032353835	0.109474466	0.023597194	0.048071177	0.058560667	0.017255405	0	0.038344662	0	0.023887605	0.01439716	0	0	0	0	0	0	0	0	0.024673338	0.025702021	0.028195978	0	0.103123261	0.052261737	0.246863996	0	0.057227522	0	0	0	0	0	0.018820314	0.103415132
LOC106614088	0.1837569	0.126188365	0.504296629	0.185850317	0.130950667	0.142014809	0.188148028	0.318380436	0.159964481	0.165377631	0.347545877	0.335048012	0.541522936	0.130443166	0.127653007	0.085771541	0.358278237	0.07853221	0.147038761	0.165480002	0.150941746	0.192839399	0.326012007	0.460690305	0.065926298	0.39662832	0.140352004	0.220735835	0.374673364	0.046950746	0.309439457	0.212401546	0.078073374	0.084489535	0.087937363	0.210618946	0.257324274	0.256175883	0.280923707	0.387519303	0.094911622	0.220410109	0.187937985	0.191145767	0.387399225	0.117734194	0.153311285	0.237007347	0.33323851
CXCR6	1.143409268	0.403134688	0.73876837	0.815098745	1.083570339	1.272684848	0.048188701	0.725232267	1.172610529	0.623498249	0.377272579	0.746809988	0.50233496	1.046105275	0.198266161	0.779829904	1.06900015	1.493500751	1.614969149	0.958130754	0.386647496	0.196356751	0.720816053	0.798100225	0.947370024	1.124957122	0.769511442	0.609282217	0.157175585	0.175848368	0.311191267	0.248718824	0.712996789	1.225003806	1.323823857	0.36114603	2.323408166	1.655740658	1.263209879	1.912833159	0.681681682	0.50895254	0.460812536	0.207610732	0.83045817	0.404563216	0.414402105	0.446253395	0.179827137
CTCF	3.911395078	4.101560231	4.285689584	3.533159919	4.005426196	3.998995758	3.952357065	3.90849644	3.290967504	3.423152578	4.122672442	4.399905883	4.574298294	3.513767512	3.996430284	4.304097392	3.757150532	3.755544454	4.090171165	3.558952533	3.647206209	4.325957104	3.925709263	4.009106752	4.355358082	3.743639022	4.023977025	3.852764039	3.733579643	4.59001665	3.983577628	4.191606531	3.914209395	3.880040255	3.538511376	4.337228048	4.007435953	3.407328563	3.761085068	3.606501818	4.173047123	3.850846076	3.807052694	4.254993314	4.148882346	4.314654912	3.655544185	4.336004204	3.913150889
C6orf10	0.025054994	0.01180736	0	0	0	0	0	0.005434496	0.002860051	0	0.004515263	0	0.001181145	0.001208003	0.098925994	0.003555004	0.002125737	0	0.000890384	0	0	0	0.00064745	0	0	0.006551832	0.00113043	0.00399729	0	0	0	0.001422734	0.000329678	0	0.00231689	0.004448555	0	0	0.002971113	0.001503871	0.025180279	0.004560172	0	0	0	0.005535226	0	0	0
CD226	0.782134302	0.822140958	0.701633715	0.702317683	0.594657372	1.145277552	0.038089327	1.113276939	1.037837213	0.864537609	0.470737872	0.641861134	0.431420796	0.805647809	0.534486071	0.750458703	0.771883823	1.629984808	1.419139093	1.029568645	0.509591649	0.272224127	0.710848778	1.122464888	0.666692428	1.209821056	0.770976022	0.777716761	0.237556697	0.237168539	0.681747547	0.152050238	0.960443185	1.361864731	1.271980303	0.368303713	2.045652937	0.955947453	0.863021752	1.81358283	0.533821575	0.918886005	0.710697172	0.152256701	0.501423809	0.657539014	0.408494145	0.338595643	0.282434776
FARS2	2.873875125	3.046419963	2.370010028	2.864704386	3.062356725	3.340920161	3.123725208	2.786862869	2.504294366	2.761109856	3.239615271	3.197434591	2.656860951	3.082434696	2.941808418	2.949666597	2.803406259	2.594884891	2.802523291	4.50742861	2.635687888	3.772164253	2.851380397	2.560765761	2.649720336	2.768267036	2.806672175	2.818852547	3.401197126	3.211330907	3.000087098	2.966537332	2.419893713	2.527189173	2.185491511	2.892951077	2.899849527	2.984414669	2.426786464	3.347353233	2.995051865	2.367284666	2.978452077	3.203062573	3.046262039	2.550602113	2.693236211	3.319328602	3.164750095
CGRRF1	2.175542175	3.013015276	1.934650666	2.48483435	2.851039845	2.755553625	2.517807816	2.618285201	2.273852319	2.487468179	2.423589555	2.069570527	1.957865923	1.895990691	3.205144005	1.735039131	2.196365691	3.000026331	2.524446941	2.390897687	2.81218081	2.092899525	2.365940017	2.775925774	3.07787088	2.645081546	2.576627382	2.323168143	1.301132097	2.799800025	2.250465481	2.274682888	2.316497188	2.461025384	2.692338321	2.682739777	2.625539167	2.354868907	2.713988846	2.301531733	2.294834642	2.448351522	2.740553575	2.936758747	2.896138196	2.504746153	2.2559671	2.674839018	1.520415228
CGREF1	0.763227934	1.56365131	0.297489236	0.639096705	0.138101644	0.344243405	2.072291731	0.152224115	0.720863631	0.634565537	0.172125228	0.51599853	0.261419126	1.296367599	0.961125943	1.243543461	0.280466327	0.254458836	0.201306386	0.143237832	1.129232721	0.077475218	0.292790948	0.775765382	0.046318786	0.312468351	0.867003912	0.85914587	2.199952579	0.36572693	1.182373943	0.228363947	1.322139812	0.370768929	0.676034994	0.010255406	0.30890182	0.494095301	0.863968162	1.067763489	1.002328212	0.169056296	0.053908558	0.116202945	0.071472321	0.109843108	0.481708842	0.522710518	0.408938063
RRAGA	5.051630797	4.698798774	4.053802908	4.417843875	5.072393858	4.929144284	4.488038764	4.525999118	4.991332025	4.619360377	4.556660513	4.683894614	4.805905091	4.200289267	4.575772041	4.078245201	4.602619391	5.055430566	4.683164963	4.752152687	5.017395671	4.277761965	4.854728493	4.512346358	5.246174374	4.346054867	5.058604782	4.426693981	4.956072841	4.849641608	4.52251037	5.852338832	5.770093882	4.99287845	4.732557976	4.226638629	4.71682829	4.818548362	4.955240149	4.799202927	4.581420003	4.374307184	4.889825748	5.203972813	4.545403728	5.788032698	5.373167317	4.648551489	4.239262147
DCTN6	4.731113032	4.824462093	4.294856617	4.455336877	4.403936299	4.437019535	5.281133152	5.108018923	4.469970339	4.431418951	4.610656414	4.159652785	4.779251589	4.967473128	4.209479848	4.170405303	4.363468714	4.865985108	5.263515782	4.085823165	4.984376858	4.661043511	5.447109185	4.65862721	5.129521089	4.922678083	4.482204814	4.962895529	5.15489386	4.928940847	3.656748998	6.269431194	4.577459738	4.911437362	4.498541101	5.27075965	5.163020693	4.425222097	4.401360896	4.305280048	4.506733116	4.278899795	4.908665307	5.047483358	4.171119461	5.267264165	5.443002326	4.620463228	5.057264356
GNA13	4.142063453	3.458920408	4.316562538	3.417183688	3.432874613	3.777076075	3.383038789	3.656195621	3.343416447	3.423813154	4.039751737	3.470007456	4.203936629	3.167229432	4.036117298	4.215763541	3.523108514	3.988049756	3.723575005	3.871959632	3.253100045	3.633601428	3.911682495	3.88461704	3.945441502	3.880214621	3.582669133	3.573701766	3.635054113	3.270720986	3.821471414	3.282927845	3.733661425	3.96548333	4.317822655	3.873011092	4.096343062	3.697131956	4.01210997	4.124656387	3.554989746	4.25274634	3.771281167	3.144967738	3.588428718	3.489849432	3.382166787	3.953073877	3.342294461
TNFSF13B	0.970814707	1.729000801	0.803375232	1.746598107	1.057439501	1.652639309	0.112503195	1.258658366	1.545767601	1.161054927	0.592151122	0.976413627	0.376682753	1.322085228	1.033150706	1.266122762	1.453233885	2.894823795	1.523082306	2.456975459	1.28883061	0.347243297	0.949436309	1.383346039	1.264208734	1.055925478	1.845443531	0.900183836	0.931804741	0.218721975	0.444770594	0.28645312	1.163185222	1.518525945	2.074487398	0.777587897	2.577625081	1.622097758	1.08843882	1.577247887	1.30810383	1.13984489	0.465926398	0.61577849	0.876103103	0.824456091	0.847189305	0.321331794	0.595498107
CSPG5	0.201535681	0.43197582	0.08363141	0.06054856	0.023972799	0.137938336	0.025757895	0.201240099	0.198092349	0.018761379	0.046874441	0.038669633	0.06808149	0.29386984	0.01837585	0.375242343	0.017818966	0.022841683	0.037053577	0.082621584	0.071680549	0.066761927	0.037709543	0.062172721	0.021645317	0.106651129	0.127622961	0.08424379	0.410025375	0.148324787	0.072532966	0.06451949	0.286393078	0.06419008	0.048048499	0.026576152	0.148242749	0.02000079	0.663396025	0.049855034	0.059906999	0.032624132	0.162301128	0.02678192	0.064029646	0.066434838	0.018704447	0.103284624	0.070943665
AVIL	1.433822512	1.53442466	0.841805649	1.931083762	3.016857131	1.518380767	0.762205229	1.619309304	1.675776598	1.845607652	0.8392607	1.491480177	0.73782864	1.32555442	2.045404499	1.538115249	1.067602013	1.420443467	1.394063895	1.481688172	1.074600586	2.966595002	0.839338458	2.289650951	1.343301837	1.161446509	2.053484959	0.741191513	2.136664592	1.752387019	1.547491657	0.264324504	1.384580364	0.907025095	1.208005837	0.501876135	1.442982463	2.399350529	1.249364507	2.19664396	0.847680102	2.320197937	0.759149401	1.394325967	2.153723148	0.983684555	1.266928242	0.861034891	1.192277083
B3GNT2	3.499019601	2.974407938	3.223015746	3.141790098	2.706014401	3.383029739	2.828178435	3.109602308	2.8533979	2.797480551	2.890546657	2.417218911	2.869268497	2.7587192	2.175518579	3.5832568	2.788636071	2.933258769	3.309697667	3.277192371	2.50536357	3.669049971	2.750066135	3.145137023	4.015436392	2.848674087	2.934283098	2.878593918	2.903627622	3.172486136	3.547431775	2.391244108	3.443663438	2.363087934	3.850178049	3.179248024	3.278910198	3.317201133	3.4681399	3.051551927	2.858082906	2.944452012	2.937052565	2.953878411	3.253651744	3.550665673	2.645215909	3.011876018	2.616876275
CETN1	0	0.02933796	0	0	0	0	0	0	0	0	0	0	0.036459745	0	0	0	0	0	0	0	0	0	0	0	0	0	0	0.035302622	0	0	0	0	0	0	0	0	0	0	0	0	0	0	0	0	0	0	0	0	0
GNB5	1.912540201	2.865537737	2.06884805	2.353604742	2.24206705	2.032865763	2.179119393	2.735317208	2.125512291	2.104015715	1.577171841	0.925043515	2.345884273	2.095271742	1.857025081	1.969836701	2.264785077	2.097714121	1.875948104	1.681889329	2.298137644	2.210136739	1.4820434	2.72848588	1.95318634	2.476675587	1.822329555	2.118278989	2.307206284	2.119893553	2.085179062	0.889458102	2.033513202	1.673515178	2.027890831	2.360983525	2.21603961	1.709160574	1.320525099	2.217355547	1.91631978	2.429089031	2.137560003	2.642596404	2.320600802	2.896570499	2.257965422	1.917765127	1.727311392
EBP	5.04628327	4.592919725	4.775984525	5.11083608	3.979337037	4.031212875	5.450952644	4.729052357	5.085799067	4.512206942	5.319305799	4.87588856	6.035505125	4.662368422	4.094382747	5.60562124	5.181409868	3.607034539	4.613348936	4.712961374	3.322092917	5.23964426	4.099716437	4.033942165	4.311592319	4.167699221	5.417085971	5.146807299	5.261234298	4.822272241	4.785624171	5.15605338	5.449983635	4.067876845	3.713544492	4.599163575	4.356361349	3.753695475	5.552460671	3.799848362	5.604130927	4.05584208	4.791836103	3.6003612	4.575021734	4.976586902	4.930906174	5.318730432	4.590389404
DLL3	0.010374638	1.61340459	0.053700753	0.268159733	0.009568442	0.309266694	0.165588556	0.033904188	0.445027922	0.087300527	0.044712069	0.030799215	0.45717314	1.077479483	1.013050407	1.167240915	0.438682134	0.078300555	0.058425946	0.56106947	0.090498749	0.082862756	0.008644699	0.110964659	0.042668573	0	0.210920874	0.239319041	0.747462039	0.512835195	0.348268225	0	0	0.141763756	0	0.016943992	0.218246684	0.180224442	0.062347116	0.134547027	0.247433649	0.017367246	0.053571189	0.028348115	0.042698297	0.039943781	0.049003327	0.109159014	0.134698863
[truncated: 6,365 more rows]
[truncated: 299 more columns]
