# Supplementary material for: Deciphering the immunological and prognostic features of bladder cancer through platinum-resistance-related genes analysis and identifying potential therapeutic target P4HB
Source: Front Immunol. 2023 Sep 18;14:1253586. doi: 10.3389/fimmu.2023.1253586 (PMC10544894; doi:10.3389/fimmu.2023.1253586)
Supplement: Supplementary file 5 [file DataSheet_5.zip › Table S7-3.txt]

SLC46A3	1.846712978	1.32446906	1.064637044	1.428838677	1.004048755	1.851748961	0.325538185	1.252908891	1.984482255	2.337033804	0.96821138	1.573137061	2.080300514	1.053904175	0.962323809	0.747760818	1.191924291	2.266918033	1.754613362	1.753288135	2.115667892	0.823976358	1.733214586	2.235653116	2.221880776	1.917451545	1.504768152	1.44957779	2.16470855	2.051138075	2.142038841	1.090102204	1.495864329	1.483194881	2.844271426	1.600889118	1.847195883	1.669505131	2.121095919	1.716384759	1.771673997	2.282073378	1.590507241	1.96040653	1.685129868	1.185161099	1.6537535	1.123254424	1.077059418
LINC00639	0	0	0	0	0.006002696	0.014336091	0	0.010707589	0.019086843	0	0	0	0	0	0	0.016962795	0	0.009137612	0	0	0	0	0	0	0.005416623	0	0	0	0	0.005747502	0	0	0	0.009303457	0.009693491	0.005329716	0.007749229	0	0	0	0	0.005463399	0	0	0	0	0	0	0.008019798
C14orf182	0.222475921	0.037768449	0.228258743	0.241700073	0.11131091	0.253525435	0.090415282	0.115829632	0.103968875	0.087678935	0.288447731	0.212811916	0.247632824	0.467837199	0.085918644	0.013612584	0.08337299	0.230401555	0.349353979	0.185813476	0.034758437	0.060997359	0.326018693	0.214888959	0.051276996	0.375546042	0.044920055	0.423481813	0.091617772	0.22993644	0.236662096	0.037787807	0.288417438	0.271938023	0.030852195	0.099228136	0.24039598	0.108310585	0.377882135	0.433664523	0.163852705	0.076890292	0.250960143	0.188434772	0.140892845	0.066259574	0.05886394	0.109628624	0.181479936
LINC00640	0	0	0	0	0	0	0	0	0	0	0	0	0	0	0	0	0	0	0	0	0	0	0	0	0	0	0	0	0	0	0	0	0	0	0	0	0	0	0	0	0	0	0	0	0	0	0	0	0
GPR137C	0.304712631	0.753655575	0.191495881	0.539114561	0.148502723	0.987382449	0.083869905	0.5179575	0.281280447	0.387652713	0.399226623	0.118380545	0.461166332	0.318389233	0.451694836	0.075913046	0.131759387	0.269522036	0.236769077	0.118535865	0.240904682	0.397386124	0.199378682	0.696439582	0.848806812	1.088894075	1.21233429	0.553239	0.111671428	0.680920921	0.635104758	0.132223952	0.604174397	0.300864168	0.387326792	0.509929211	0.59187374	0.642943183	1.600373178	0.379954568	0.083135539	0.356120849	0.122799888	0.132404712	0.314270923	0.284985873	0.157853391	0.398810256	0.349629839
PROX2	0.015475636	0.004736314	0	0.02024513	0.014275006	0.050642297	0	0.006393787	0.011410589	0.003730813	0	0.003871364	0.005898277	0	0	0.010137779	0.010601451	0.056275172	0.10728424	0.030725371	0.017341112	0	0.012898915	0.010732518	0.009674421	0	0.00564542	0.022702318	0	0.006851086	0.007338999	0.007102329	0.003294623	0	0.005787423	0	0.022979921	0.023708948	0.017742175	0.037148041	0.035851961	0.006512556	0	0	0.006461371	0	0	0.004230005	0.004787038
LOC283575	0	0	0	0.004926756	0	0	0	0	0	0	0	0	0	0	0	0	0	0	0.010743783	0.004690674	0	0	0	0	0	0	0	0	0	0	0	0	0	0	0	0	0	0	0	0	0	0	0	0	0	0	0	0	0
ZDHHC22	0	0.027073698	0.019492147	0	0	0	0	0	0	0	0	0	0.011304849	0	0.020922429	0.009734815	0	0	0.008529304	0	0	0.011081488	0	0	0.006199852	0	0	0	0	0	0	0.006819736	0	0	0	0	0	0	0.01138148	0	0	0	0	0	0	0	0	0	0
TMED8	1.749733415	2.031846515	2.09709587	1.257394919	1.512901356	1.862632371	1.909766192	1.392537207	1.395027228	1.120677415	1.752145395	1.684590541	1.25446883	2.133786225	1.94783785	1.496488302	1.563744305	1.539854311	1.792516699	2.215628396	1.388244989	1.610178477	1.406080187	1.775048424	1.629102399	1.536218241	2.129597882	1.742965808	1.538368667	1.793484896	1.922809472	1.769441505	1.880561761	1.733325188	1.525493598	1.466948812	1.746386921	1.301544877	2.131012147	2.116617588	1.759494818	1.272417221	1.776758279	1.829138039	1.692748562	1.623038932	1.579446186	1.754799232	1.203600466
C14orf178	0	0.052645605	0	0.022860335	0.059555214	0	0.021626944	0.01799312	0	0.082061914	0	0	0.096872134	0.033761152	0.080411276	0	0.029755839	0.01536059	0.024957929	0	0	0.032371148	0	0	0.053836906	0.052080805	0.122507631	0	0.039222097	0.019274508	0.08084865	0.039683524	0	0	0.032403866	0.05298722	0.051432102	0.06600989	0.033240885	0.041915219	0	0	0.037904576	0	0.122713173	0	0.020893666	0	0.026845246
LOC283585	0	0	0	0	0	0	0	0	0	0	0	0	0	0	0	0	0	0	0	0	0	0	0	0	0	0	0	0	0	0	0	0	0	0	0	0	0	0	0	0	0	0	0	0	0	0	0	0	0
LINC01146	0	0	0	0	0	0	0	0	0	0.032029325	0	0	0	0	0	0	0	0	0	0	0	0	0	0	0	0	0	0	0	0	0	0	0	0	0	0	0	0	0	0	0	0	0	0	0	0	0	0	0
FAM181A-AS1	0	0	0	0	0	0	0	0	0	0	0	0	0	0	0	0	0	0	0	0	0	0	0	0	0	0	0	0	0	0	0	0	0	0	0	0	0	0	0	0	0	0	0	0	0	0	0	0	0
SNHG10	0.146002767	0.100522919	0.227738322	0.052713738	0.10618045	0.037217959	0.144795077	0.095222015	0.073513263	0.125539974	0.260437402	0.098634126	0.112248554	0.089990048	0.070502872	0.076096255	0.034606968	0.109664929	0.048071525	0.098764416	0.056312789	0.092327899	0.173900772	0.069231984	0.096132144	0.099461883	0.207733356	0.120369898	0.060475081	0.129630072	0.063181088	0.046127481	0.042788425	0.024219825	0.098375085	0.171088248	0.107708896	0.172826654	0.148760163	0.095839591	0.151124507	0.021327447	0.207980839	0.145015869	0.122544647	0.137152672	0.02431213	0.090090057	0.140268981
C14orf177	0	0	0	0	0	0	0	0	0	0	0	0	0	0	0	0	0	0	0	0	0	0	0	0	0	0	0	0	0	0	0	0	0	0	0	0	0.025725786	0	0	0	0	0	0	0.142527261	0	0	0	0	0
SLC25A47	0	0	0	0	0	0	0	0	0	3.358736353	0	0.138525976	0.024422552	0	0.01516575	0	0.022002648	0	0.018446896	0.047732685	0	0	0	0	0	0	0	0	0	0	0	0	0.013680433	0.153836195	0	0	0.019178341	0	0	0	0	0	0.028048719	0	0.013430847	0	0.718494777	0	0
LINC00523	0	0	0	0	0	0	0	0	0	0	0	0	0	0	0	0	0	0	0	0	0	0	0	0	0	0	0	0	0	0	0	0	0	0	0	0	0	0	0	0	0	0	0	0	0	0	0	0	0
LINC00641	0.018436294	0.009023733	0.009717194	0.064661093	0.053732328	0.016298326	0.050603273	0.051049911	0.005454276	0.010652306	0.005385004	0.011052615	0.038940242	0.034193079	0.094558185	0.014485728	0.02515773	0.028396739	0.029448524	0.018399215	0.028836448	0.0192153	0.042627889	0	0.039581693	0	0.005386378	0.043012356	0.006696907	0.092002426	0.013971047	0.013521507	0.028046426	0.021081746	0.027400437	0.059501509	0.043534591	0.01700383	0.039201678	0	0.011498175	0.021632249	0.012910103	0.020263781	0.057530069	0.00480371	0.010619891	0.06325626	0.049462471
TSSK4	0.069543564	0.13046951	0.152139453	0.072818446	0.108435851	0.128930603	0.134760575	0.105068445	0.014910728	0.250613542	0.014721967	0.059613265	0.201730904	0.10667755	0.253898536	0.039388301	0.01385458	0.116709887	0.090366962	0.144842589	0.141218798	0.007559499	0.175365718	0.108563429	0.058081214	0.095025615	0.029302635	0.101149717	0.106439183	0.078678454	0.230798023	0.116281946	0.116036805	0.057101481	0.059454598	0.230483437	0.149564177	0.230729505	0.147863659	0.184601858	0.121396824	0.184147794	0.183450615	0.255778325	0.106141571	0.126281823	0.066651871	0.127237598	0.024878038
FAM177A1	2.277154698	2.831568356	2.096348338	2.41771002	2.318178613	2.800037235	2.323253217	2.948405601	2.192496159	2.250436356	1.780428409	2.006511699	2.007589535	2.075479613	3.134656599	1.931409743	2.395055029	2.947426225	2.619804359	2.201183252	2.460436764	2.177562941	1.958119536	2.324942667	2.968709972	2.487945522	2.659668589	1.646000166	2.102659067	2.428352916	2.706473087	2.123655782	2.463265118	2.795758151	2.913927294	2.39085675	2.55073394	2.380429831	2.0429161	1.960066837	2.956642556	2.20968081	3.309761463	2.213489404	2.415816947	3.273400121	2.500126905	2.206062289	1.637358382
CEP170B	2.399027319	2.620748175	2.915724823	2.350339077	3.84468251	3.14902583	3.771992914	2.821058916	2.551757779	2.327933863	3.033032289	2.159128665	2.74655709	3.429765644	3.088310086	3.78664442	3.361030428	2.738488293	2.530554591	2.212777428	2.223307279	3.214935838	2.682679892	2.71443431	2.43714115	3.25889256	2.656971474	2.829851849	3.135852383	3.20702127	3.422391302	3.005173514	2.738512301	1.967995023	1.788251852	3.398154107	2.258748245	2.546169181	2.779177791	2.941140706	3.395007748	2.489879046	3.28285738	3.885611986	3.443361185	2.808576931	3.319684252	3.197739175	2.76433553
C14orf80	0.681221677	2.022643798	1.13041149	0.52332689	1.051005995	1.393300425	1.117766476	0.735730461	1.113128859	0.459461375	0.908724881	0.588957633	1.065094375	1.516985874	0.927128484	1.88464203	0.943024259	0.721108163	0.740593833	0.838566497	0.693297523	1.173569589	0.893218536	1.014375912	0.869355593	1.3457787	1.46216731	1.229193538	0.503235503	1.094906353	1.908107328	0.90860056	1.053929985	0.74239613	0.412275127	0.835520138	1.01815084	0.829626568	1.556560316	1.033848792	1.021993827	0.727080735	0.750443535	0.730191338	0.954753169	1.104846455	0.952115328	1.25811552	1.081286953
HMGN2P46	0.112149199	0.151750757	0	0.103193053	0.078474504	0.850688007	0.01437929	0.423580982	0.342369167	0.267585294	0.021039737	0.252583023	0.386341957	0.229874929	0.329524124	0.110076138	0.0393372	0.089350225	0.230934212	0.42531171	0.212407926	0.104666938	0.171488839	0.274869428	0.012075846	0.06868165	0.021045078	0.290315002	0.150126011	0.012811707	0.054122269	0.039480382	0.406647215	0	0.104770125	0.023667999	0.311152437	0.227461597	0.207371137	0.371019057	0.073669557	0.059896484	0.050064652	0	0.059434267	0.226911432	0.471955636	0.062147796	0.291854947
SLC24A5	0	0.01768035	0	0	0	0.031856957	0	0.035599515	0	0	0	0	0	0	0.013653193	0	0	0	0	0	0.016262259	0	0	0	0	0	0.216263242	0	0	0.01281833	0	0.013287399	0	0	0	0	0	0	0	0.027948404	0	0	0.074497872	0	0	0	0	0	0
PRTG	0.59268866	0.157694001	0.048832682	0.16414731	0.151771398	0.46756435	0.214867432	0.538864722	0.253481113	0.193551597	0.160616668	0.462699769	0.572304611	0.047289355	0.129020261	0.071252524	0.034834973	0.150081541	0.288086087	0.480553011	0.268264816	0.605161869	0.072563429	0.280289486	0.534444753	0.318650049	0.197082226	0.291886449	0.06384707	0.101761872	0.571026129	0.057052209	0.777497631	0.330376902	0.215023074	0.136778951	0.575493013	0.628832365	0.995070015	0.428384625	0.010652969	0.234388477	0.113987192	0.228916394	0.081351816	0.520071593	0.111575718	0.603055825	0.29843824
LINC00926	0.022159357	0.040285061	0.057508869	0	0.01025814	0.024449417	0	0	0	0	0.063510807	0.011084707	0	0	0.010463108	0.014527738	0	0.046313112	0.037861756	0.011099798	0.012465192	0.008290512	0	0	0.036680466	0	0.016145839	0.048438283	0	0.019578869	0	0	0	0.047142764	0	0.009109573	0.052235155	0.017053099	0.016980378	0.042571861	0	0.00933776	0	0.015268597	0.009264442	0	0	0.024116794	0.04071118
LINC00277	0	0	0	0	0	0	0	0	0	0	0	0	0	0	0	0	0	0	0	0	0	0	0	0	0	0	0	0	0	0	0	0	0	0.015817261	0	0	0	0	0.016906894	0	0	0.009297243	0	0	0	0	0	0	0
REC114	0	0	0	0	0.022953067	0	0	0	0	0	0	0	0.110076451	0	0	0	0	0	0	0	0	0	0	0.017269886	0	0	0	0	0	0.01103323	0	0	0.010600067	0	0.018584876	0.010232585	0.0148664	0	0	0	0.076022084	0	0	0	0	0	0	0	0
LOC283682	0	0.01306779	0	0	0	0	0	0	0	0	0.019428293	0	0.052195578	0.100925237	0	0.010518015	0	0.001889157	0.00615042	0	0	0	0	0	0	0	0.015567467	0	0.004858996	0.049038298	0	0	0	0.003844503	0	0	0	0	0	0	0.016644792	0.002255898	0	0	0	0	0	0	0
LOC283683	0	0	0	0	0	0	0	0	0.028347361	0	0	0	0.113568279	0	0.071343877	0.098268518	0	0.027060486	0	0.019271951	0	0	0	0.103851484	0.031985789	0	0	0.05607685	0	0.207442052	0.036312364	0	0	0	0	0	0.022970455	0.114784701	0.029438118	0	0.020019387	0.016219897	0	0	0.047749806	0	0	0	0.023768124
GOLGA6L2	0.01348149	0.005496086	0	0.018808526	0	0	0	0	0	0	0	0	0.013655693	0.190345563	0.016886242	0.029223425	0.054534069	0	0	0.017911367	0	0.006708575	0.018677525	0.006238443	0	0	0.196140458	0	0.641929116	0.035431304	0.016980134	0.040740028	0	0	0	0.007371748	0.005367367	0	0.060860591	0.017366416	0.252733045	0.003783206	0	0	0	0.0116611	0	0	0.033013221
C15orf37	0.052935583	0.079945631	0	0.04178097	0.060842434	0.058342576	0.013300991	0.011060756	0.077291368	0.100017004	0.019465333	0.013371878	0.040393274	0.02079734	0.037541179	0.017521026	0.036410768	0.028134218	0.045587443	0.039803043	0.015035725	0.019937393	0.065826623	0.036856873	0.03325271	0.094407685	0.113064987	0.039112997	0.071353945	0.035263349	0.168277213	0.118375264	0.067002163	0.03806361	0.059063256	0.010990754	0.047377531	0.080549922	0.060574599	0.051241701	0.02768812	0.011265878	0.023362607	0.107112866	0	0.034539737	0.063129141	0	0.032856599
LINC00927	0	0	0	0	0	0	0	0	0	0	0	0	0	0	0	0	0	0	0	0	0	0	0	0	0	0	0	0	0	0	0	0	0	0	0	0	0	0	0	0	0	0	0	0	0	0	0	0	0
LOC283692	0	0	0	0	0	0	0	0	0	0	0	0	0	0	0.012305124	0	0	0.009201517	0	0	0	0	0	0	0	0	0	0	0	0	0	0	0	0	0	0	0	0	0	0	0	0	0	0	0	0	0	0	0
LOC283693	0.033256436	0.099097683	0.085790069	0.085579105	0.045794982	0.207266442	0.09673392	0.106794426	0.072461408	0.153127871	0.117370882	0.065545801	0.278102408	0.051357062	0.09193294	0.043338237	0.110682046	0.046513239	0.075075105	0	0.03723778	0.012472265	0.0683931	0.133397382	0.081604176	0.116886383	0.183511486	0.310414065	0.059605948	0.100370305	0.031472929	0.030466151	0.083141859	0.13761823	0	0.040723157	0.169903196	0.075521618	0.214789143	0.239371886	0.05140204	0.068897228	0.217828547	0.089657931	0.054950479	0.184045756	0.031856926	0.156117417	0.020588565
OR4N4	0	0	0	0	0	0	0	0	0	0	0	0	0	0	0	0	0	0.014620906	0	0	0	0	0	0	0	0	0	0	0.109263282	0	0	0.037787807	0	0	0	0	0	0	0	0	0	0	0	0	0	0	0	0	0
UTS2R	0	0.112622088	0	0	0.08594067	0	0	0.019642766	0	0	0.034490943	0	0.13901237	0.036838101	0.066203329	0.091248521	0.032471842	0	0.027240119	0.02376456	0.223973382	0	0.115238711	0.032870235	0	0.111438207	0	0.228144395	0.042789413	0	0.088088148	0	0	0.490333598	0	0	0.028316821	0.106627857	0	0.293259148	0	0	0	0	0.115195741	0	0	0	0.029298269
LOC283710	0.2616218	0.12289198	0.120438271	0	0.150552324	0.082084108	0.009447366	0.106251256	0.082099005	0.009153608	0.322526328	0.083309659	0	0.306713614	0.008964897	0.730048621	0.294691384	0.164863193	0.593180623	0.691634065	0.299090116	0.028203091	0.300769994	0.039183564	0.015820237	0.517755715	0.206899002	0.673154702	0.034182329	0	0	0.017396222	0.032072368	0.261974673	0.799959752	0	0.488074559	0.622626394	0.21688576	0.780818872	0.039123841	0.208768129	0.112447917	0.013085403	0.10733602	0.453670375	0.027205847	0.030906123	0.023382939
FAM154B	0.122787391	0.039967276	0.061048376	0.137535935	0.030316301	0.139768818	0.059910781	0.220727743	0.027692641	0.143101639	0.23510015	0.037358056	0.028565977	0.036420116	0.271825932	0.090232153	0.051027171	0.029705818	0.094682523	0.060305559	0.112584606	0.125195058	0.038997407	0.213458677	0.046621718	0.241935834	0.13813107	0.088012244	0.099522018	0.05347046	0.078628224	0.038578533	0.119676335	0.020230989	0.089184566	0.060860144	0.129679352	0.118941054	0.049957232	0.282676171	0.038849885	0.111109604	0.111679979	0.044972436	0.433577734	0.012257578	0.360108291	0.085311053	0.201723175
LOC283731	0	0	0	0	0	0	0	0	0.016031799	0.031201995	0	0	0	0	0	0	0	0.022891139	0.012484302	0	0	0	0	0	0	0	0.015832948	0	0	0	0	0	0	0	0	0	0	0.033253836	0	0	0	0.009156384	0	0	0	0	0.061558814	0	0
NTRK3-AS1	0	0	0	0	0	0	0	0	0	0	0	0	0	0	0	0	0	0	0	0	0	0	0	0	0	0	0	0	0	0	0	0	0	0	0	0	0	0	0	0	0	0	0	0	0	0	0	0	0
FAM98B	3.400309468	3.628250561	3.086902196	3.316717623	2.77542138	2.662470901	3.34399207	2.933844243	2.353381619	2.759224605	3.425131492	2.703720491	2.269952827	3.041580044	3.474114101	2.906777184	3.254860832	2.75728122	2.668287758	2.870864971	2.822774021	3.017558485	3.440344633	2.804257775	3.384366815	2.830491337	3.46394093	3.138341628	2.92865577	3.322181783	3.030035663	3.672324805	2.540141369	2.749843447	2.72466693	3.566205095	3.36705509	2.296720949	3.111678069	2.474853998	3.445952648	2.916312186	3.124743031	3.00610603	3.417566157	3.630728	3.122893881	3.394470054	3.078089765
PLA2G4D	0.120255085	0	0.099459446	0.079911166	1.171423499	0.017206949	0.854279811	1.374703974	0.011496209	0.022407777	0.151313845	0	0.240759629	0.094295586	0.09968209	0.010213882	0.190537603	0	0.026682852	0.076175184	0.043287004	0.079484406	0.094728528	0.084316923	0.019428703	0.408922717	0.699683974	0.078514179	1.587258166	0.040928593	0.014750587	0.365571604	0.204178834	0.138875087	0.332498226	0.019118463	0.054952227	0	0	0.015086414	1.188304161	0.051674997	0.013630725	0.063246838	0.949828868	0.995145626	0.058821023	0.19156908	0.019196171
HERC2P3	2.179893074	2.971436727	0.252530556	0.192961437	3.041494529	2.428038638	0.653418891	0.615656588	1.655814202	0.464889153	1.602948917	1.928742111	0.246941353	1.950106827	0.447620162	2.229445735	1.468650244	0.491609712	1.492464921	0.347641032	0.243284761	1.30885057	0.250322236	1.908297562	1.526719136	1.70559291	0.529436467	0.445071612	0.20963089	0.397630903	1.112384751	1.675717833	0.318412343	0.617154188	0.978296314	1.91921575	0.535896407	1.594799357	0.599457788	0.904315266	0.266519462	1.51185207	0.608589698	2.462193269	2.851216033	0.41826653	1.270011348	0.193733556	0.362988496
LINC00928	0	0	0	0	0	0	0	0	0	0	0	0	0	0	0	0	0	0	0	0	0	0	0	0	0	0	0	0	0	0	0	0	0	0	0	0	0	0	0	0	0	0	0	0	0	0	0	0	0
GOLGA6L1	0	0	0	0	0	0	0	0	0	0	0	0	0.008812244	0	0	0	0	0	0	0	0	0	0	0	0	0	0	0	0	0	0	0	0	0	0.07601644	0	0	0	0	0	0	0	0	0	0	0	0	0	0
GOLGA8G	0	0	0	0	0	0	0	0	0	0	0	0	0	0	0	0	0	0	0	0	0	0	0	0	0	0	0	0	0	0	0	0	0	0	0	0	0	0	0	0	0	0	0	0	0	0	0	0	0
FAM169B	0	0	0	0	0	0	0	0	0	0.314775464	0	0	0.012884848	0	0	0	0	0	0.019380296	0	0	0	0	0	0	0	0	0.012472683	0	0	0	0	0	0	0	0.041234424	0	0	0	0.095642767	0	0	0	0	0	0	0.079331945	0	0
LOC283788	1.396371091	1.792583173	1.706285962	1.315134039	0.377470209	2.217853939	2.027953589	0.852706402	1.740352281	1.782803938	1.948688195	2.374727633	3.494273293	1.215434603	2.335078673	1.916266956	0.593678902	2.228675115	1.872346526	1.519980933	2.872969693	1.03512055	1.955370237	1.088503537	1.190737858	1.698218225	1.408559894	1.883626856	2.236509671	1.678701796	1.85401528	1.731729419	1.388839188	1.635616393	0.27981011	2.494381475	1.461648595	0.41678089	1.384383293	2.261921097	2.358889854	1.746568538	1.653585688	3.007110245	1.959887493	1.449175911	0.776303592	1.431205255	0.863412332
GOLGA8I	0.072130747	0.137564392	0	0.133220303	0.027024352	0	0.014590239	0.128168701	0.021620757	0.082817845	0.103713148	0.085850869	1.903849655	0.806467864	1.022818935	0.14701005	0.020092628	0.256405484	0.033493106	0.681440298	0.064866756	0	0	0.482911525	0	0	0.042394749	0.063832568	0.222711922	0.125009183	0.081593719	0.066152729	0.037149408	0.141024113	0	0	0.08550875	0.08816191	0.477318953	0	0.131843095	0.048812036	0	0.079136935	0.986647461	0.037860803	0.122150828	0.016021256	0
GPR15	0.30250809	0.361237167	1.870281968	0.068891443	2.636848193	0.754404158	0	1.534046156	0.920813019	0.291656434	0.371769567	2.046475358	0.603970445	2.458238943	0.101834522	0.573493996	0.303334466	1.435365118	0.279469898	0.044102993	0.486544202	0.033035754	0.256129177	1.039326489	0.796945457	1.062227824	1.857388142	0.520622594	0.0789703	0.019672061	0.613091235	0.227500593	1.213380921	0.12300682	0.594646967	0.28261377	0.815132023	0.516123444	0.388796375	1.253518476	0.09018737	0.747218431	1.577120575	0.253905007	2.53036813	0.215774223	0.083469124	0.345969011	0.205862391
FBXL22	0.132732835	0.018216169	0.009838958	0.046510545	0.017219893	0.127015591	0.022178124	0.051680429	0.338729493	0.039159627	0.037742291	0.051497817	0.044968198	0.017412776	0.00352977	0.071887598	0.015336666	0.641477322	0.054889284	0.040671003	0.614958561	0.016691969	0.079146279	0.345393331	0.027860645	0.113287522	0.021693277	0.032781418	0.033590279	0.016490536	0.042028136	0.02048766	0.095541437	0.355547536	0.128547615	0.042426556	0.013364058	0.078641445	0.028459443	0.042975816	0.00389117	0.064733598	0.038865051	0.015414863	0.024808832	0.014543102	0.017877272	0.044327131	0.246373145
NOMO2	2.715766408	2.404947199	2.353895002	2.066058102	2.591926036	2.733514386	3.581368154	2.576137384	2.858906142	2.404966086	3.008853728	3.654679815	2.03924186	1.507088074	2.553157701	2.29060741	2.435526272	2.285943381	2.618951051	2.586137276	2.011337696	3.029315504	3.162094612	3.052908859	2.660978174	2.261991473	2.887505132	2.656674527	2.938232918	3.934877941	3.527938773	2.815921211	2.47320415	2.315544488	2.627972935	2.907378798	2.126794668	2.294247847	2.240355396	2.153479486	3.114939044	2.4737573	2.352093094	2.90497268	2.799877185	2.908469946	2.543554463	2.773562935	2.77852619
CCDC79	0.027761173	0.020367544	0.057745116	0.046263915	0.142611889	0.04869121	0.065191777	0.031966981	0.032648735	0.026671507	0.040186079	0.091983595	0.041974283	0.051346993	0.154835638	0.050426484	0.045287877	0.038856775	0.056658312	0.016687076	0.126308348	0.085106463	0.009306741	0.111982045	0.072747509	0.013462286	0.040196213	0.095689385	0.040001784	0.077083287	0.121947264	0.025427897	0.153197311	0.023862704	0.089124823	0.067233909	0.096830103	0.162729179	0.025501698	0.104584123	0.090135028	0.041723669	0.217788199	0.125407089	0.154728948	0.02878667	0.031850639	0.006092471	0.054252444
CES4A	0.674486152	1.432752933	0.843199374	0.430398526	1.25429508	0.680351513	0.543691884	1.273535876	0.549493005	0.856189996	0.890892108	1.005862544	0.954225091	0.730151104	0.883476726	1.477130896	0.80906551	0.284769381	0.787352503	0.299114202	0.658907387	0.802322847	0.647316307	0.849674918	0.574167494	1.100525729	0.43725339	1.090611911	0.973968311	1.704966339	0.874727392	1.064179938	0.46926141	0.944698057	0.392740888	0.490961513	1.046022745	0.537466663	1.702146576	1.313945641	0.952916787	0.7482045	1.065411657	1.281595018	1.345320071	0.642078239	0.38452285	1.026925321	0.995269776
EXOC3L1	0.546050516	0.239649252	1.208676261	0.372155414	1.085183748	0.74126328	0.479480495	0.59823233	0.948701943	0.980817006	0.583836435	0.440946104	0.236012941	0.485332348	0.44294549	0.396301998	0.586208441	0.379971511	0.514699051	0.552804107	0.355915716	1.146427431	0.750050362	0.652882048	2.143556937	0.746139958	0.458610793	0.52184724	0.578879868	0.580753672	0.468335805	0.447820119	0.63733247	0.475578896	0.492521084	0.767289967	0.385699185	0.553120463	0.33622578	0.941385947	0.294444229	0.703200735	0.749548535	0.470864402	0.527479486	0.393358275	1.078929097	0.501962672	0.767008805
CASC22	0	0	0	0	0	0	0	0	0	0	0	0	0	0	0	0	0	0	0	0	0	0	0	0	0	0	0	0	0	0	0	0	0	0	0	0	0	0	0	0	0	0	0	0	0	0	0	0	0
LOC283856	0	0	0	0	0	0	0	0	0	0	0	0	0	0	0	0	0	0	0	0	0	0	0	0	0.008699564	0	0	0	0	0	0	0	0	0	0	0	0	0	0	0	0	0	0	0	0	0	0	0	0
LINC00304	0	0	0	0	0	0	0	0.010279476	0	0	0	0	0	0	0	0	0	0	0	0	0	0	0	0	0	0	0	0	0	0	0	0	0	0	0	0	0	0	0	0	0	0	0	0	0	0	0	0	0
LINC00922	0.031574293	0	0	0.033081664	0	0	0	0	0	0.015247999	0	0.015820067	0.024050994	0.024593479	0.391946754	0.100762716	0	0.107990265	0.018165678	0	0.052715355	0	0.077624037	0	0	0.038003686	0	0	0.05661693	0.06878311	0	0	0.01347154	0	0.157636495	0.02589373	0.127287365	0.024316742	0.048026927	0	0	0.164367376	0.027622519	0.021777863	0	0.040809037	0.030244833	0	0.113472959
NPW	0	0.12895071	0	0	0	0	0	0	0	0.221137226	0	0	0	0.042340637	0.405396322	0.137832722	0	0	0	0	0	0.118531832	0	0	0	0	0	0	0.049165859	0.024203419	0.05137479	0	0.023257346	0	0	0	0.064402992	0	0.041690058	0	0	0.023014272	0	0	0	0	0	0	0
BRICD5	0.066244331	0.088194549	0.103091409	0.096206865	0.090834737	0.182565761	0.103701117	0.183281271	0.115074757	0.148352052	0.193400422	0.097938018	0.174423763	0.031262743	0.179611438	0.110872997	0.115763695	0.046855601	0.075622252	0.110653507	0.022624495	0.162166974	0.016836758	0.176490196	0.103348378	0.079541563	0.438627528	0.105695446	0.106340138	0.158518144	0.214105393	0.066680015	0.16289645	0.066339827	0.030004858	0.167442031	0.123721358	0.110244529	0.255902191	0.252076672	0.121284436	0.082888702	0.219340211	0.150320164	0.165111845	0.060252313	0.075855692	0.1867124	0.1506294
PGP	0.354782737	0.458816166	0.40160964	0.384481986	0.234114765	0.428569725	0.420589874	0.420092746	0.722825152	0.389419506	0.457794021	0.346650791	0.313533606	0.494584847	0.372528216	0.439776677	0.349603489	0.187319481	0.399778208	0.482355749	0.229103867	0.517573534	0.521690785	0.58801178	0.386787112	0.695749344	0.83840245	0.651911703	0.458350666	0.582790416	0.488436499	0.353988396	0.558578739	0.348660863	0.229950409	0.426058351	0.326193733	0.305476947	0.588014084	0.510219601	0.35174304	0.398376226	0.40373532	0.321670658	0.53196591	0.35643559	0.310267679	0.55659289	0.586883936
LINC00514	0	0	0	0	0	0	0	0	0.012786083	0	0	0	0	0	0	0	0	0	0	0	0	0	0	0	0	0	0	0	0	0	0	0	0	0	0	0	0	0	0	0	0	0	0	0	0	0	0	0	0
LINC00921	0.011453254	0	0	0	0	0	0.033797616	0	0.016834275	0.011001255	0	0	0	0	0	0.014959602	0.031117444	0	0.051740063	0.011430164	0.025558833	0	0	0.015835668	0.009533644	0	0.016625528	0	0.020651095	0.010115134	0	0	0	0	0	0	0.013630843	0	0	0	0.023652494	0.028657403	0	0.015722365	0	0	0	0.037088449	0
LOC283887	0.010571807	0	0	0	0	0.023244756	0	0	0.00779139	0	0	0.005277688	0.008038856	0	0	0	0	0.007435279	0	0	0	0	0	0.007327843	0	0	0	0	0	0.018612642	0.010000629	0	0.004491764	0.007570308	0.007887881	0	0	0.008128179	0	0	0	0.004444516	0	0	0.00440956	0	0	0	0
IL21R-AS1	0	0.013042916	0	0.01121754	0	0	0	0	0	0.010280226	0	0	0	0	0	0	0	0	0	0	0	0	0	0.01479941	0.017762341	0	0	0	0	0	0.020178413	0	0.009080713	0.015287789	0	0	0	0.016411152	0	0	0	0	0	0	0	0	0.020425582	0	0
C16orf54	0	0.013127875	0	0	0.009935477	0	0	0.035193408	0	0	0	0	0	0	0	0.02800694	0.014714101	0.007576572	0	0	0	0.008029567	0	0	0.008966619	0	0	0.015814938	0	0	0	0	0.018222349	0	0	0.008822927	0.025529484	0	0	0	0.011168992	0.01803157	0	0	0	0	0	0	0
INO80E	1.569171836	2.163247276	2.066097315	1.702817402	2.236939592	1.955984073	1.931813993	2.097775843	1.833003616	1.690877662	2.190375074	2.364603127	2.548907275	1.886246559	1.745557482	1.691412826	1.853983936	1.66560119	1.980581793	1.857124812	1.771970276	1.903892281	1.770303815	2.185397572	2.022625925	1.77481192	1.84230954	1.839151623	2.108441395	2.144025204	2.665278401	1.855990854	2.187344033	1.715535476	1.524258588	2.256348578	1.728190818	1.452109708	2.025527836	2.517024664	2.163865927	1.623060237	1.966672437	2.138037969	2.026371934	1.842739615	1.722029369	2.114116042	1.837719252
HCCAT5	0	0	0	0	0	0.05638053	0	0.02128722	0	0	0	0	0	0	0	0	0	0.036125395	0	0.025751014	0	0.019258262	0	0	0.104413379	0	0	0	0	0	0	0	0	0	0	0.062550604	0	0	0	0	0	0	0	0	0	0.033368925	0	0	0
LOC283914	0	0	0	0	0	0	0	0	0	0	0	0	0	0	0	0	0	0	0	0	0	0	0	0	0	0	0	0	0	0	0	0	0	0	0	0	0	0	0	0	0	0	0	0	0	0	0	0	0
LOC283922	3.769702698	3.683543098	3.329527063	2.753580224	3.379455749	3.642501091	3.558268265	3.676006008	3.081044558	3.219250331	3.362541225	3.724612941	3.807276607	2.976270886	3.713346279	4.358058451	2.809745101	3.175596935	3.687830694	2.934017251	3.498158581	3.116428591	2.633835934	3.78424657	3.374964621	3.342587137	3.59506857	3.083602519	2.948401258	4.222722743	3.794528695	2.29035797	3.81303366	3.367085034	3.357036782	3.394056303	3.916758117	3.303097161	3.494694291	4.523566009	3.374054709	3.507441805	3.815913592	3.573665181	3.620337975	3.057032132	2.907154168	3.417276165	3.831838373
NUDT7	0.302263074	1.150558775	0.570271049	0.801719773	0.147244815	0.578495417	0.519260447	0.80235679	0.691481781	1.436592768	0.495133151	0.811418248	1.095078145	0.597538393	0.901281609	1.487187144	0.537670338	0.756258837	0.485858792	0.158728285	0.696606062	0.157962288	0.53087246	0.516353008	0.522294334	0.434516656	0.794416228	0.71607489	0.453017307	0.803925832	0.150846024	0.8691553	0.833770092	0.585143036	0.605236311	0.202917581	0.525603525	0.39323868	0.589891595	0.839314708	0.240335176	0.853347734	0.560838736	0.726142298	0.632011751	0.249609562	0.622277661	0.08876527	0.281538959
FBXL19-AS1	0.253630047	0.623837361	0.271635538	0.319596021	0.10735144	0.046353549	0.376303553	0.176198013	0.240535939	0.215273127	0.434114049	0.344985091	0.201342851	0.176576544	0.158180886	0.158347402	0.313439528	0.049105897	0.139600031	0.311499848	0.03932044	0.077310121	0.102823113	0.252273921	0.113688598	0.177333966	0.347480198	0.350969371	0.331728713	0.27360292	0.417486642	0.18308927	0.388740282	0.216818889	0.041789	0.169980608	0.175216686	0.184335133	0.258245702	0.352228097	0.106557101	0.125612115	0.380051703	0.17470126	0.130082655	0.245271405	0.179027667	0.261337135	0.219130127
ZNF843	0.0276437	0.033645214	0	0.0289653	0	0	0	0	0.040525319	0.013340415	0	0.054585674	0	0.021525432	0.026014287	0.018135138	0	0	0.015895088	0	0.030960293	0.010354692	0	0.019195935	0	0	0	0.118165218	0.049622028	0.024429943	0	0.012715653	0.035070926	0.039387978	0	0	0	0.021282964	0	0.078811201	0.014398675	0.011661632	0	0	0	0	0.026478225	0	0.017101131
NHLRC4	0	0	0.017676197	0	0.018603481	0.014872221	0	0.016630907	0	0.0193721	0.019549192	0	0	0	0.012677089	0.026315004	0.009228934	0.023584144	0.01542268	0	0.0151006	0.010046373	0.016812557	0.018626056	0.011217872	0.048180593	0	0.009920808	0	0	0	0	0.0057286	0	0.010056606	0.011038243	0.008039715	0.020651569	0	0.051460037	0	0.016938724	0.046550748	0.009276089	0.011225773	0.008750443	0	0.007353259	0.008320398
C16orf91	1.340872327	2.021346414	1.270455197	1.843186682	1.549681622	1.319017282	2.089679659	1.44464845	2.007123262	1.503659168	1.452449369	1.44693153	1.363516416	1.560346351	1.856616025	2.016595526	1.786956099	1.30374288	1.829408093	1.741827436	1.280209099	1.675483237	1.695226745	1.14604718	1.206876876	1.258829201	2.44089264	1.885101625	2.497162604	1.923905175	1.430136544	1.704636159	1.742746171	1.622628789	1.186721194	1.292956985	2.118867816	1.608565373	1.674905176	1.808984664	2.012520121	1.478937479	1.735860805	1.356238558	1.932620035	1.553936053	1.774393784	1.795715387	1.70397651
TMEM114	0	0	0	0	0	0	0	0.006183623	0	0	0	0	0	0	0.00705846	0	0	0	0	0	0.016773194	0	0	0	0	0	0	0.01102186	0	0	0	0	0	0	0	0	0	0	0	0	0	0	0	0	0	0	0	0	0
PDXDC2P	4.709985583	3.053003006	4.117716232	3.639204664	4.758505285	4.283115796	4.579265986	4.805301738	4.1158509	4.320295855	4.574597656	5.993481044	4.558128091	3.183590415	4.229408559	4.071367047	3.194407207	4.047327458	4.447536898	4.000969642	3.961108389	4.667996844	4.713756913	4.077147758	5.432978302	4.278192634	4.577406854	4.335162079	5.348135822	5.42454921	4.774267091	3.552009502	4.316622092	4.200411412	3.683749686	4.87325732	4.182745304	4.652676355	4.927857223	4.968930101	4.511759319	4.128438852	4.203666106	5.343762109	5.098215675	4.530057079	3.544391359	4.482401491	5.562099642
CLEC18C	0.027175695	0	0	0	0.025075209	0	0	0.039012278	0	0	0.009936565	0	0.010383577	0	0.038192424	0.008941095	0	0.009604537	0.069016742	0.073390032	0	0.015240729	0.017032903	0.074042887	0.039392504	0	0.019810189	0.020032749	0.036744933	0	0	0	0.005803972	0	0	0	0	0.041544656	0	0.06486889	0	0.022835889	0.047154532	0.009397984	0	0	0.038870638	0.007449952	0.041664763
LINC00685	0	0	0	0	0	0	0	0	0	0	0	0	0	0	0	0	0	0	0	0	0	0	0	0	0	0	0	0	0	0	0	0	0	0	0	0	0	0	0	0	0	0	0	0	0	0	0	0	0
LINC00469	0	0	0.136299237	0	0	0	0	0.014861348	0	0	0	0	0	0	0	0.199059241	0	0	0	0	0	0.01344201	0	0	0.029860326	0	0.286125061	0	0	0	0.033902764	0	0	0	0.078913642	0	0	0	0	0.034669422	0	0	0	0	0	0	0	0	0
FADS6	0.08540927	0	0.742445836	0.066102704	0.173079931	0	0.005803188	0.00963126	0.008612167	0.154765111	0.074780127	0.040352433	0.017716851	0.088393883	0.106323846	0.082005581	0.03956812	0	0	0	0	0.021676981	0.449616613	0	0.004871244	0	0	0.288351508	1.211930341	0.216007218	0.137480384	0.138121556	0	0.016687469	0	0.004793073	0	0	0.035455526	0	0.01211423	0.067308881	0.0404256	0.023992205	0.004874682	0.191997614	0.016751233	0.044039556	0.084263007
HID1	3.3530548	1.0516813	3.83835722	0.878421888	2.335679441	2.492950613	2.886042592	3.227455819	2.485208726	2.46768724	3.045734707	3.015288403	2.809824494	0.491141195	0.553008573	1.605098432	1.139632664	0.47236925	1.800216088	1.576623936	1.742286919	4.08197898	3.633773878	2.851825414	2.499991732	3.729830067	1.913300916	2.894890049	2.082648796	2.579906976	3.10761796	3.588453318	1.639961453	1.451187417	1.029769765	3.261839188	1.092880074	1.636099275	3.769800535	1.993045488	0.829377069	3.120854149	3.31797431	2.838194466	3.008313479	3.124783528	1.831513468	3.667123821	3.037803746
TSEN54	2.263513567	3.013053963	2.40467798	2.025818712	2.291927874	2.553518023	2.666269544	2.13933784	2.474152948	1.929372644	2.611656871	2.118167569	2.577246756	2.394736639	2.078354442	2.589313318	1.893638845	1.72115936	2.085504065	1.905657205	1.420284077	2.4994665	2.866799324	2.454755079	2.298338625	2.258931397	2.612985064	2.466921991	2.877665575	2.690406122	2.980572147	2.296246145	2.773436791	1.811032991	1.547542455	2.246846679	2.211684263	1.94983808	3.151317394	2.598161097	2.473893791	2.334880207	2.576512993	2.082815445	2.499917739	2.581857174	1.886692804	2.968458712	2.39642526
UBALD2	5.712325175	3.399201401	6.172346168	3.999190221	4.579760577	4.278164344	4.289935998	4.464382311	4.526753129	4.07587909	4.844017851	4.304398372	6.277317969	4.10322614	3.599534875	4.914062981	4.222320151	3.661821505	4.918112636	4.663126149	3.758189882	5.65806972	5.40772689	3.656101766	4.332953284	4.552692344	4.943783233	5.854889143	6.341352971	4.369935606	4.603977015	4.262337801	4.876155909	4.053381097	3.704793957	5.110986361	4.524132822	3.421534901	5.058264196	4.179390948	4.770993806	3.34495832	5.05042623	4.573511256	4.986122875	4.582534981	4.675613392	5.302388562	4.900498788
LINC00868	0	0	0	0	0	0	0	0	0	0	0	0	0	0	0	0	0	0	0	0	0	0	0	0	0	0	0	0	0	0	0	0	0	0	0	0	0	0	0	0	0	0	0	0	0	0	0	0	0
TMEM235	0.020192204	0	0	0	0	0	0	0	0	0	0	0	0	0	0	0.01323496	0	0	0	0	0	0.007551313	0	0	0	0	0	0.014875358	0	0	0	0	0	0.042990552	0	0	0.012058749	0	0	0	0	0	0	0	0	0	0.019338786	0	0
ANGPT1	0.400206286	1.293069981	1.249470437	0.766848456	0.332734864	1.670838206	0.144880525	1.991841616	1.361350122	0.465420066	0.494683828	0.51935585	3.128693404	2.021628691	2.733097635	0.76754608	0.667989717	1.871562413	1.125288741	0.990538515	1.581626077	1.360687136	0.977515171	1.015178847	1.050215871	1.352144884	1.966137607	0.59840954	0.637053824	1.519228726	1.111750888	0.475208402	0.604546123	2.41245487	1.336393415	0.40920091	2.085472422	0.883492402	0.462805437	1.346131958	1.021401159	0.990675779	1.175500125	0.453322595	1.312202477	0.26843645	0.177088711	1.275333874	0.479333407
GPR17	0	0.007555214	0	0	0.005715274	0.053847761	0	0.020319815	0.018176858	0.023664064	0	0	0	0	0	0	0	0.013031206	0	0.012343595	0.013861255	0.009220517	0	0	0	0	0.009003704	0	0	0.010923873	0	0	0.005257037	0.052352856	0	0	0.036520305	0	0	0	0	0	0.021542549	0	0.01030331	0	0	0	0.030304647
CCDC57	2.210448726	2.580640973	2.204365189	1.687711686	2.063794738	2.083437537	1.795780911	2.404966212	1.867006023	2.043092921	2.781662455	2.20550237	2.859093565	1.643113889	2.08221432	2.564947141	1.61773897	1.494219178	2.467624078	2.510867333	1.876612218	1.871565502	1.260817551	2.229670772	1.832309422	2.035131146	2.216339285	2.601281182	1.918882111	2.25769796	2.51356155	1.440500791	2.630925494	1.743232217	1.709770382	2.259166791	2.403686497	2.140550462	2.362436398	3.179884789	1.903512623	2.189678193	2.688869861	2.1403479	2.043059778	1.657926915	1.974791139	2.47039179	2.037332335
HEXDC	1.171221084	1.679473391	1.373153514	0.870450069	2.099959941	2.043990001	1.549150479	2.21729529	0.922992933	1.634595633	1.624914087	0.960627296	1.377095039	0.809441233	1.209385582	0.993894269	1.478480573	1.126970872	1.357080532	0.973314296	1.440755767	1.664810071	1.221444869	1.306522189	1.375930699	1.565591215	0.696704704	1.390167504	0.972589041	1.706595131	1.759737073	0.861074329	1.261027404	1.2680634	0.876509461	1.686600876	1.659470599	1.518473466	1.57469274	2.625660933	1.581122154	1.385060475	1.62900891	2.720929822	2.119945518	1.39598426	0.95566895	2.186770987	1.456119446
LOC284009	0.420131541	0.619169601	1.518629435	0.437626133	0.356734029	0.92286566	0.342655466	0.876061468	0.136927007	0.908102351	0.528392899	0.418896827	0.269587428	0.705235719	0.710073305	0.844580531	0.127599728	0.489278548	1.004787644	0.828583042	0.463668953	0.769651296	0.293028377	1.347532495	0.224932119	0.65160588	0.712879558	0.069998432	0.793916496	1.152834883	0.768407232	0.354392855	0.705442538	0.47187644	0.853097396	0.383333271	1.004728881	0.333069412	1.130570162	0.667819867	0.506549842	0.295028737	0.499238547	1.173003488	0.792144602	0.121234974	0.570947649	0.372427368	0.415086782
VMO1	0.809778327	1.231692216	0.170189937	0.298419815	0.254995585	0.548996144	0.013566672	0.249039375	2.221297176	0.543661278	0.096642245	0.215960435	0.176753976	0.357739997	1.047344235	0.676508915	0.125984908	0.4803261	0.533613947	2.107702692	0.597376085	0.226923899	0.162278938	0.276395811	0.270389608	0.243617629	0.610394921	0.642164295	0.142007682	0.082558653	0.261003685	0.037267414	0.886436918	0.784663608	0.483218859	0.011210467	0.551309296	0.233544704	0.493908507	0.871720482	0.295500751	0.365003858	0.159076658	0.143815396	0.490184676	0.346961413	0.296468723	0.115085241	0.175351359
C17orf58	0.718025597	0.474378875	0.722819365	0.371444941	0.481744334	0.488340303	0.75786382	0.431663392	0.407256422	0.433340327	0.613881992	0.675634292	0.963664996	0.4905166	0.604824329	0.57928746	0.37187959	0.390904856	0.613282423	0.303395095	0.472108328	0.584638335	0.854644205	0.500758031	0.388335	0.73128358	0.392449669	0.60155171	0.858433513	0.856662038	0.541943589	0.614120403	0.714391843	0.302174728	0.432570344	0.641404535	0.464861733	0.566009689	1.173576118	0.265043528	0.597785007	0.634177467	0.959586207	0.628829777	0.871599546	0.516811918	0.522666469	1.136851727	0.665601343
MILR1	1.010990851	0.255372116	0.077090048	0.229313873	0.14945664	0.23682165	0.019781816	0.190430857	0.446792668	0.179405807	0.270862041	0.113557014	0.111586691	0.105345697	0.213884015	0.14011567	0.276730205	0.587772942	0.404691494	0.173602241	0.359130457	0.099714053	0.146265553	0.152970443	0.167105646	0.207351604	0.162845679	0.263906351	0.070917344	0.035044898	0.063206511	0.102898191	0.670546869	0.278819295	0.264724125	0.048511134	0.221415822	0.241085826	0.151588183	0.464622051	0.306666098	0.319308441	0.436006476	0.532188701	0.097018278	0.138982093	0.354671066	0.074625013	0.084186411
LOC284023	0.147907941	0.225640625	0.241657673	0.313266862	0.227306512	0.268274465	0.116483934	0.465840483	0.155176875	0.324010674	0.278597489	0.317227525	0.370652443	0.351213529	0.195420476	0.52979592	0.313355844	0.270078595	0.445850964	0.075699056	0.332738296	0.408521806	0.254176053	0.173948431	0.149326198	0.494994267	0.381596852	0.226651262	0.205941513	0.284321588	0.448555183	0.217015493	0.32018288	0.122025858	0.271357497	0.19555991	0.276493554	0.292915025	0.625432277	0.393235908	0.400384473	0.263730262	0.265573233	0.251967405	0.190583363	0.250940331	0.279910411	0.324181076	0.262590991
LINC00324	0	0	0	0	0.012316643	0	0	0.011008135	0	0.025540303	0	0	0.020241554	0	0.012562562	0	0	0.009394234	0	0	0	0	0	0	0	0	0	0	0	0.011794117	0	0	0.011331198	0	0	0	0	0	0	0.025725993	0	0	0	0.018326181	0.022163492	0	0	0	0
LINC00670	0	0	0	0	0	0	0	0	0	0	0	0	0	0	0	0	0	0	0	0	0	0	0	0	0.00842056	0	0	0	0	0	0	0	0	0	0	0	0	0	0	0	0	0	0	0	0	0	0	0	0
CDRT4	0.011202057	0	0	0	0.020590122	0	0	0	0	0	0	0	0	0.017371203	0	0.014631892	0	0	0.025532319	0.022272978	0	0.008350079	0	0	0.009324413	0	0	0	0	0.009893185	0	0	0	0	0	0	0	0	0.034003666	0	0	0	0	0.015378034	0	0	0	0	0.013796675
CCDC144B	2.663408942	0.928917688	2.203490777	2.651480648	3.299792612	2.061552978	0.025390921	2.278180255	1.499017221	3.772605724	0.803550269	3.320800586	0.914185319	2.213931634	3.870690055	2.69295152	2.249251149	2.374062407	2.95402115	3.258334496	2.334641629	2.333816935	2.303296681	2.464724339	3.284512903	2.894017249	1.333690236	0.807951304	1.813496534	3.084177875	3.261960098	0.625737811	2.040391875	2.778574371	2.50241952	1.308576149	2.182234067	2.909126331	2.014884427	3.428749584	2.719363082	2.691305371	0.778958422	2.938644642	2.853335886	0.622896623	2.444032036	1.356440542	0.814744057
KANSL1	1.629441517	1.383412577	1.616528334	1.440831137	1.474230999	1.425147969	1.451757621	1.791631173	1.332886156	1.441933	1.986873721	1.108783961	2.015048014	1.379155268	1.816560342	1.824063589	1.508537801	1.043291439	1.760112264	1.134065402	1.16602018	1.686198994	1.491949187	1.857629379	1.891418513	2.060567627	1.450533352	1.339450883	1.596824793	1.726746876	1.565952711	1.195767155	1.665649931	1.263891931	1.573332935	1.745055586	1.456836977	1.480665563	2.106287978	2.178143267	1.957595196	1.29154382	2.115835151	2.043082782	1.676953368	1.288208636	1.135957559	2.130147017	1.965866565
C17orf105	0	0.331645818	0	0	0	0	0	0	0.096725003	0	0	0	0	0.101891422	0.031599251	0.086214514	0	0	0	0.06625392	0	0	0	0.046286525	0.108815636	0	0	0	0	0	0	0	0	0.04779692	0	0	0	0	0	0	0	0	0	0.045958789	0	0	0	0	0
FAM171A2	0.65682523	1.345827925	1.007181863	0.573580717	0.067242844	0.47697141	0.233735741	0.157941684	0.091280523	0.209379282	0.727345283	0.102555961	0.933452478	0.612073035	1.592779198	0.521080994	0.253518848	0.087221589	0.128468982	0.851314239	0.241664216	0.35698927	0.504480583	0.193219449	0.802457116	0.440108415	0.242147696	0.419025166	1.366177542	0.393124424	0.22379244	0.505350615	1.033406824	0.158773983	0.261084564	0.084751222	0.086283937	0.459228343	0.737456377	0.410315087	0.137047742	0.253721382	0.191667687	0.071508331	0.08615436	0.119379645	0.40662694	0.488047505	0.629260312
C17orf104	0.002793041	0.344191957	0	0.00292778	0.017932494	0	0	0	0.012298253	0	0	0.033053797	1.705492373	0	0.187157242	0.368974332	0	0	0.031669866	0.839192154	0	0.006232233	0	0.05693244	0	0	0	0.144630663	0.025066322	0.022042428	0.020999799	0.015271047	0	0.00399428	0.004162055	0.004569229	0.003325976	0	0	0.037377235	0.014422914	0	0	0.00383842	0.002325388	0	0	0	0.006876383
TTLL6	0.005625387	0.105998786	0	0.046510545	0.020639344	0.197458504	0.016665474	0.219241879	0.119417847	0.037402515	0.008171169	0.016754187	0.177087716	0.017412776	0.121926831	0.014666943	0.015336666	0.015752938	0.164545193	0.022326192	0	0.049507467	0.037069278	0.061125813	0.073131784	0.129953009	0.087455769	0.02465563	0.030266227	0.068028203	0.092897987	0	0.023701661	0.016038183	0.143839663	0.009197027	0.140607557	0	0.309256817	0.285953686	0.231679667	0.037345504	0.019563396	0	0.046172026	0.007289876	0	0	0
LOC284080	0	0	0	0.034462551	0	0	0.01095218	0	0	0	0	0	0	0	0.010393138	0	0.030023234	0	0	0	0	0	0.009206023	0	0	0	0	0	0	0	0	0	0.009373727	0	0	0	0	0	0	0	0	0	0	0	0	0	0	0	0
C17orf47	0.013147088	0	0	0	0.012126353	0.028876415	0	0.021595161	0	0.012628534	0	0.013102772	0.039587774	0	0.01236849	0	0	0	0	0	0	0.009801596	0.010956603	0.036121015	0	0	0	0	0	0	0.024768434	0.012036972	0	0.091511423	0.019556884	0.063442493	0.046434983	0.020150197	0.02006436	0.025330343	0.013630589	0.043658046	0	0	0.010952369	0	0.037445496	0	0
KRT18P55	0.056502866	0.034719237	0.365795109	0.029891473	0.052176216	0.612830684	0.521594281	0.146558543	0.062277812	0.027408549	0.020793356	0.110514542	0.105494752	0	0.026846976	0.018717257	0.038879418	0	0.032626962	0.137047726	0.417803045	0.133124461	0.242376111	0.542307432	0.221724336	3.006241787	0	0.082349469	0.148443328	0.037655215	0.987092095	0.230986223	0	0.118646681	0.021318993	0.069065365	0	0.085923439	0.1061869	0	0.029571419	0.202646514	0	0.039076038	0.301870391	0.142191465	0.027325624	0.80765947	0.756446862
NEK8	0.820011999	2.120649371	2.026834888	0.74051751	1.931874554	1.912134395	1.998166285	2.063187471	1.309755643	1.858120672	1.793684412	1.929468222	1.937597607	1.171482636	0.832557822	1.672334361	1.257221945	1.301752347	1.70025937	1.463683554	1.294611231	2.690544075	1.599440345	1.916839893	1.867066464	1.686156044	1.271088197	2.116140356	0.749555789	2.240369166	2.343526296	1.243475303	1.547512968	1.524697815	1.073757264	1.972158542	1.39789031	1.481296189	2.006195679	2.483319272	1.626273452	1.834093618	2.335596616	2.125271859	1.851726346	1.212909243	1.205847565	2.143459866	1.436901664
PIGW	0.797909436	1.713039769	1.659216855	1.033869989	1.355378525	1.454252982	1.390078591	1.414514635	1.221499414	1.273065366	1.573027637	1.099955727	1.135712339	1.357320866	1.261069445	1.39057406	1.184096365	1.318593732	1.269840611	1.546731659	0.77839166	1.833182678	1.894047774	1.153871188	1.698491666	1.289038302	1.062403147	1.106346462	1.010410743	2.372573587	1.206282249	1.415866563	2.068133263	0.761310183	1.258574142	1.601675088	1.203539461	1.931931485	1.853297055	0.589159401	1.372439194	1.014839539	1.608633577	1.439952986	1.480368446	1.086858698	1.357152365	1.750023577	1.227346611
C17orf78	0	0	0	0	0	0	0	0	0	0	0	0	0	0	0	0	0	0	0	0	0	0	0	0.007428599	0	0	0.023275388	0	0	0	0	0.004914031	0	0	0	0	0	0	0	0	0	0	0	0	0	0	0	0	0
GPR18	0.292963139	0.267132349	0.178184181	0.13245712	0.225466491	0.717711564	0.011877074	0.318785678	0.151233516	0.329155633	0.195956153	0.104064485	0.088623012	0.28724341	0.098402805	0.076595017	0.125977527	0.599845145	0.436566705	0.169710049	0.065919013	0.035397676	0.222389895	0.646920651	0.160823319	0.215309822	0.299135754	0.182568547	0.021599148	0.041867276	0.151101582	0.075085891	0.050127436	0.706920007	0.43093323	0.067331434	0.9438679	0.656767692	0.283177605	0.438257724	0.153692749	0.371686761	0.1209144	0	0.264606434	0.176006733	0.110820552	0.064067752	0.014754874
YWHAEP7	0	0	0	0.011945603	0.0105121	0.097697821	0	0.0824278	0	0.074944546	0.142451239	0.066850285	0.116845401	0	0	0	0.015566567	0	0.076564258	0	0.012773551	0.016942067	0	0.233553599	0	0.080531041	0	0	0	0.039848809	0.144072287	0.010434575	0.129822204	0.016278541	0.066672796	0.116885484	0	0.118095508	0.196107675	0.021971715	0	0.092948587	0.096656104	0.061590699	0.028296249	0.029372832	0	0.108010889	0.041708257
CISD3	1.120686474	1.912977575	2.30445816	1.375827245	1.367442528	1.778501353	2.771629909	1.787463183	1.66699544	2.070210176	1.194532387	1.820673778	1.885097776	1.527382437	0.938900846	1.607825098	1.336637755	1.160353521	1.840106929	1.418683226	1.683227921	2.068988956	1.673509779	3.051920107	2.36046527	2.725492779	1.241370189	3.836534677	1.4241493	1.454725623	2.558374187	1.82454062	1.819906385	1.310074122	0.769613772	1.356054094	1.235652354	1.499380534	1.829405241	1.090246305	1.738217869	1.183044982	1.760334723	1.452355716	2.161626578	2.802542115	1.728013645	3.01281525	1.60394432
GSDMA	0.337929223	0.091999226	0.732878592	0.138307774	0.085207956	0.145327642	0.771999454	0.698290514	0.771190238	0.10419344	0.573742667	0.067400258	0.820194641	0.334591689	0.197474112	0.229689416	0.307939438	0.166350275	0.278556447	0.309712627	0.156194542	0.135238445	0.104244122	0.147939127	2.561963551	0.139218706	0.441117104	0.3082368	0.49807156	0.192793474	1.176005681	0.106831258	0.406589756	0.350077366	0.111683642	0.513133302	0.0801891	0.02635072	0.039181253	0.016648304	0.470572715	0.196556959	0.828322657	0.058294514	0.58913066	1.267735817	0.04887864	1.304466238	0.262622689
SLC13A5	0.037356946	0.019647286	0	0.033610289	0.004976291	0	0.005349469	0.004446413	0.046994145	4.53819495	0.007838684	0.021392978	0.008191588	0	0.054876296	0.711128442	0.036507642	0	0.113097184	0.26537894	0	0.00402037	0.004495186	0	0.057310955	0	0.007840683	0.03145839	0.019427281	0.037683828	0	0	0.00457721	0.11873436	0	0.013214239	0.031841887	0.008282603	0.008247176	0.061436839	0.288649506	0	0.018770367	0	0.004493445	0.027771541	3.045878125	0.005875994	0.013268059
TMEM102	0.715386172	0.684292075	1.514268335	0.791023826	1.126806805	0.701686046	1.073796898	0.911696758	0.611263942	1.033231869	1.166286965	1.535759349	0.74238575	0.742249554	0.207200702	0.723119728	1.201624626	0.425035603	0.917684936	1.099090981	0.373752431	1.178620512	0.83446611	0.639828457	0.52898341	0.870575221	0.257470931	0.710775984	1.379726614	0.949540833	1.084141391	0.719576241	0.516421308	0.469302755	0.33302937	0.789968169	0.638873178	0.76839572	1.240407113	0.701175551	1.139000145	0.617696245	0.955335274	1.03329075	0.779567767	1.195631623	1.222827216	0.866906451	0.894366536
KRT42P	0	0	0	0.020419203	0.02687945	0	0.019316639	0	0	0	0	0	0	0	0.009195795	0.037976658	0.013353802	0	0	0	0	0	0.008145056	0	0.008136169	0	0	0	0	0	0	0	0	0.013965059	0.028953814	0	0	0	0	0	0.040120794	0	0	0.026720152	0.008141905	0	0	0	0.012040888
PTRF	4.483224552	6.317343018	3.839835627	5.556806103	3.384624543	5.112856573	1.985982757	4.20430939	5.918796721	3.568853776	2.908522273	4.047049587	2.921076975	5.29047983	4.71021243	4.499347763	4.843256419	5.810382766	4.270644543	5.615805783	5.71596609	3.379580844	3.693551445	5.47885329	4.784897543	5.228023456	4.323865297	4.058209652	4.235786307	2.539464114	4.750040178	2.599181248	4.732795839	5.025491405	4.727726978	2.922267051	4.938108276	5.526359157	3.057854268	5.126028756	3.35386053	4.678606376	3.729203515	2.169561721	3.135876591	3.186488464	4.480497224	3.205446838	4.548350514
FAM27L	0	0.108346264	0	0	0	0	0	0	0	0	0	0	0	0	0	0	0	0	0	0	0	0	0	0	0	0	0	0	0	0.079223195	0	0	0	0	0	0	0	0	0	0	0	0	0	0	0	0	0	0	0
FLJ36000	0	0.185947479	0	0	0	0	0	0	0.01085088	0	0	0	0	0	0	0.181535608	0	0	0.016843746	0	0	0	0	0	0	0	0	0	0	0	0	0.006753453	0	0	0	0	0.008782576	0	0	0	0	0	0	0	0	0	0	0	0
SLC26A11	1.269579749	1.547300441	1.424585927	1.108889682	1.409811518	1.854759506	1.204693642	1.635953566	1.004285255	1.53984129	1.777954804	1.172655619	1.630377205	0.99435468	1.836912789	1.658906639	0.924797158	0.948839454	1.321107245	1.637274166	1.497529012	1.580994086	1.163873231	1.620028154	1.011706666	1.425550594	0.846829154	1.618759027	1.6696722	1.566656364	1.746628674	1.308265621	1.212087168	1.372975203	0.89666568	1.311305135	1.379734537	1.343693101	2.003802385	2.22354398	1.269800244	1.592112147	1.482850723	1.4885382	1.433805406	1.763398273	0.74994563	2.08669156	1.544689212
ENDOV	0.260008986	0.463537524	0.122457698	0.165023135	0.233185075	0.193590496	0.360762283	0.172438885	0.226794399	0.133753286	0.144100063	0.138564094	0.557845747	0.187108821	0.443771284	0.276219056	0.161677577	0.117162529	0.122032127	0.239107141	0.249785063	0.224760173	0.04836843	0.230717097	0.280198295	0.166100118	0.148700199	0.2395645	0.166044573	0.103544792	0.42402923	0.077385222	0.58921768	0.132875292	0.100050201	0.117376784	0.175147113	0.306629358	0.127116763	0.30216417	0.364231906	0.159889351	0.409506597	0.170972208	0.204597264	0.288910535	0.192781855	0.167712444	0.130935749
GDPD1	1.70558433	1.063238979	2.155819872	0.648757805	1.478671681	1.145197966	1.403661826	1.104461806	0.778009979	0.999906469	1.00897577	1.011894138	1.977986169	0.571893504	1.111790828	0.341166838	0.621816515	0.735273873	1.629827099	0.448960754	0.691744205	2.301239446	1.96662287	1.299335281	1.980500717	1.252905946	0.374801829	1.288764654	1.675798821	1.213865645	1.003335277	1.291939749	1.340866155	0.949301503	0.951133188	1.343279066	0.793360018	1.079440912	1.790362917	0.855867883	0.849913988	1.445441879	1.014485277	1.373437701	2.068438942	1.41146469	0.656142642	1.656627346	1.007377536
C17orf89	1.148594698	1.430993129	2.274099611	1.621826295	1.30728484	1.298071916	1.999553299	1.755823382	1.912626013	1.160632438	2.082452811	1.336132109	2.148663463	2.103044067	2.116259198	2.670291596	1.873131355	1.198299872	1.283118083	1.376412606	1.064640082	1.465037087	2.681376886	1.828579473	1.436431115	1.421044684	1.043934711	2.06019656	1.91356123	1.410061719	2.055551537	1.524831643	1.615382567	1.031863001	0.743212548	1.910929212	1.025259477	1.466198015	1.992334406	1.62553947	2.236868223	1.672676554	1.644503968	1.493893978	1.324869205	1.722178116	1.320837726	2.024074931	1.728835625
LINC00482	0.416149823	0.078572858	0.164242768	0.019695388	0.125220409	0.139275356	0.200980943	0.083251816	0.013861483	0.576394823	0.180709465	0.902274609	0.097250635	0.029102175	0.008868602	0.024528641	0.123894377	0.019798588	0.010792436	0.160624867	0.179282965	0.495796459	0.384866399	0.051461254	0.170481352	0.066885158	0.118765725	0.604695082	0.06686202	0.379562828	0.052699678	0.577264528	0.122938307	0.07898977	0.014032782	0.075409214	0.011221551	0.392051674	0.825608353	0.155964696	0.131164157	0.084757106	0.156466156	0.124502821	0.113517239	0.012212371	0.079285162	0.060518646	1.176819532
TMEM105	0.212016595	0.010280019	0.02205502	0	0.023210174	0	0.049454155	0.00695077	0	0.047936881	0.048370762	0.189337621	0.087276492	0	0	0	0	0	0.028775009	0.033377597	0.073948666	0.067676529	0.020978987	0	0.034759771	0	0.048382925	0.06089649	0.015220076	0.014857353	0.03165103	0.023039746	0	0	0	0.040952865	0	0.063559801	0.087852719	0	0.026076951	0.014125144	0.072069033	0.122561973	0.007024227	0	0.032037177	0.009182975	0.041118063
LOC284191	0	0	0	0	0	0	0	0	0	0	0	0	0	0	0	0	0	0	0	0	0	0	0	0	0	0	0	0	0	0	0	0	0	0	0	0	0	0	0	0	0	0	0	0	0	0	0	0	0
LGALS9B	0	0.033645214	0	0.057360485	0	0	0.205920133	0	0	0	0	0	0	0.021525432	0	0.088478535	0	0.009770967	0.04716934	0.377684175	0	0.010354692	0	0.019195935	0	0.033281909	0.020152234	0.040473368	0.073807341	0	0.197080817	0	0	0	0	0.077816133	0.032864697	0	0.021192337	0	0.042771953	0.011661632	0	0.019058749	0.011570141	0	0.026478225	0	0
GPR19	0.749707624	0.689861508	0.338181638	0.797246242	0.114237544	0.578626179	0.262235951	0.151108748	0.318182944	0.24170524	0.423381606	0.152293997	0.873225788	0.790063116	1.122191929	0.196722324	0.085586702	0.501785573	0.667715297	0.639173511	0.087639901	0.211710054	0.290744417	0.6242686	0.714753395	0.570603885	0.619272046	0.462442244	0.084910127	0.893717572	0.442792929	0.057826581	0.961474648	0.233653276	0.414782941	0.242289535	1.09150208	0.185625194	0.564156239	0.496395457	0.594263507	0.236450608	0.326253444	0	0.36544644	0.283658358	0.089736932	0.499433888	0.150780557
METRNL	1.168716296	0.583895997	1.616719505	1.189603239	0.716417448	2.376430276	0.810480874	1.062503506	1.909547296	0.93097045	0.734051639	1.859529317	1.808211392	0.972075904	1.025580682	1.077924072	1.236133213	0.905486274	1.34687226	1.200331825	1.234153148	1.984122798	0.942203083	1.455669977	2.74637552	1.850553972	0.673410038	1.580048984	2.0161317	0.885315929	1.582009641	0.94223959	1.570456668	1.377447975	1.331566546	0.457775322	1.791152453	1.695949061	2.67608862	1.75026103	1.703434083	1.112112768	0.874866821	0.568559846	1.094241514	1.11287788	0.913573024	0.974684484	2.512548482
DLGAP1-AS5	0	0	0	0	0	0	0	0	0	0	0	0	0	0	0	0	0	0	0	0	0	0	0	0	0	0	0	0	0	0	0	0	0	0	0	0	0	0	0	0	0	0	0	0	0	0	0	0	0
LAMA1	2.828513152	1.735030185	0.515116749	5.249138601	0.115912707	2.038491451	0.053774651	1.55575637	3.191494661	1.373932245	4.11575933	1.114706027	0.653447246	1.785435334	4.739896583	3.914370965	1.344196489	2.287708838	1.55799795	5.337782424	1.644988284	0.440798738	2.115371437	2.323843631	1.254243251	1.529818906	0.926129729	1.884604162	1.884264706	0.527492192	1.04285213	0.647568125	2.838999829	2.947780734	4.946362005	0.397100023	2.023864245	2.892998788	3.256511569	4.299761618	1.176814223	2.148157375	0.540501751	0.408272691	0.254620294	1.147772828	1.568169859	0.568620293	2.114594183
ANKRD20A9P	0.010431048	0.014519021	0.021451299	0.010154682	0.025964938	0.016420409	0.008867977	0.027454624	0.025106782	0.045244755	0.01298707	0.002233998	0.011317738	0.200397748	0.008415011	0.025203733	0.001022419	0.006813398	0.006835269	0.009668925	0.010026558	0.007774835	0.0356726	0.0051681	0.008682248	0.054870787	0.029065568	0.003295398	1.151013666	0.029402983	0.004237173	0.038491048	0.008850095	0.004272968	0.011105419	0.022469291	0.005333854	0.008019865	0.011394457	0.00289078	0.00773329	0.010003833	0.007818215	0.008200843	0.021010253	0.026896316	0.015665715	0.036189514	0.006438241
CYP4F35P	0	0	0	0	0.008978076	0	0.028759525	0.008023268	0	0.009350301	0	0	0	0	0	0	0	0	0	0	0	0.014474417	0	0	0	0	0	0	0	0.017142606	0	0	0	0	0	0.01590106	0	0.014929501	0	0	0	0	0.033736004	0	0.008108028	0	0.018583824	0.021119983	0
LOC284240	0	0.001948039	0	0	0	0	0	0	0	0	0	0	0	0	0.003003343	0.002088635	0	0	0	0	0	0	0	0.004419672	0	0	0	0	0	0	0	0	0	0	0	0	0	0	0	0	0	0	0	0	0	0	0	0	0
FLJ25715	0	0.007730804	0	0	0.005848189	0	0	0.005225638	0.018597718	0	0	0	0	0	0.005965223	0	0	0	0.007260822	0	0	0	0	0	0	0	0	0	0	0	0	0	0	0	0	0	0	0	0	0	0	0.005322748	0.011062462	0	0	0	0	0	0
KCTD1	0.803395287	0.659746879	0.990886293	1.709065535	1.281239393	0.937411842	1.43654001	1.10318176	1.414119177	0.940566118	0.696963309	0.36525434	2.449149581	1.784896145	1.455828692	2.014784284	1.706018501	0.698514302	1.313972131	0.953101433	1.000899663	0.770297745	0.87332929	0.951631883	0.635144057	1.158459903	0.762122907	1.511852804	1.331390921	1.307110499	0.970845157	0.918949349	1.085552942	0.783655439	1.27350079	1.295038356	1.442402979	0.732311337	0.88376926	1.600404026	1.52367456	0.817789504	0.70858704	1.528866498	1.954958047	0.71857926	1.730688848	0.890299595	0.375147645
DYNAP	0	0	0	0	0	0	0	0	0	0	0	0	0	0	0.012975941	0	0	0	0	0	0	0.010283429	0.011494989	0	0	0	0	0	0	0	0	0	0	0	0	0	0	0	0	0	0	0	0	0	0	0	0	0	0
BOD1L2	0.008368766	0	0	0	0	0	0	0.006896904	0	0	0	0	0	0	0	0	0	0	0	0	0	0	0	0	0	0	0	0	0.015102461	0	0.046858984	0	0	0	0	0	0	0.012837894	0	0	0	0	0	0	0	0	0	0	0
LINC00907	0	0	0	0	0	0	0	0	0	0	0	0	0	0	0	0	0	0	0	0	0	0	0	0	0	0	0	0	0	0	0	0	0	0	0	0	0	0	0	0	0	0	0	0	0.002899807	0	0	0	0
SIGLEC15	0.155651894	0.049264098	0.607689285	0.042443421	0.497143904	0.461942812	0.762500966	0.90151211	0.059273111	0.252743136	0.254875361	0.105266021	0.247965617	0	0.146849412	0.035385433	0.055134078	0.056609582	0.217974421	0.066774776	0.422922975	0.42912282	0.76190014	0.571837073	0.15128997	1.87966206	0.114813651	0.386441232	0.69440497	0.26439936	0.323557663	0.143086508	0.045724926	0.057620031	0.098647457	0.944611922	0.048127247	0.369298491	0.101136778	0.470666909	0.055720611	0.242705129	0.261902329	1.877985612	0.98546836	0.647320858	0.051524077	0.732678263	0.189588643
ZADH2	0.777821011	0.972963203	0.802585617	0.77783971	1.302136193	0.919855356	1.461323429	1.174353854	0.95545117	0.986290412	1.031491462	0.827041238	0.983626238	0.811823034	1.188254643	0.92128454	0.931558923	0.83340311	0.901960298	0.624483642	0.815746835	1.300370382	0.927854061	0.749081161	0.945442348	1.145666567	0.978190478	0.780380285	0.637231041	1.623416929	0.846806638	0.578592545	1.079048572	0.704959198	0.728228252	1.392787781	1.034993098	0.991550476	1.220791954	1.224390036	1.259853334	0.599502569	0.892002499	1.601702202	0.944792902	0.917305976	0.687642005	1.289787326	0.78126241
SMIM21	0	0	0	0	0	0	0	0	0	0	0	0	0	0	0	0	0	0	0	0	0	0	0	0	0	0	0	0	0	0	0	0	0	0	0	0	0	0	0	0	0	0	0	0	0	0	0	0	0
LINC00908	0	0	0	0	0	0	0	0	0	0	0.018094106	0	0	0	0	0	0	0	0	0	0	0	0	0	0	0	0	0	0	0	0	0	0	0	0	0	0	0	0	0	0	0.010470162	0	0	0	0	0	0	0
HMSD	0.284199205	1.496192615	0	0.334402899	0.297998945	0.185723152	0	0.268996774	0.63194277	0.123822368	0.183536234	0.04404371	0.066623883	0.255020747	0.742318566	0.166112287	0.327992343	0.232441121	0.321204983	0.128459392	0.143564257	0.033035754	0.240398324	0.229327838	0.107852574	0.53632196	1.369133091	0.185529085	0	0.410880031	0	0.040496163	0.635891535	0.391226136	0.35415649	0.139906529	1.267702347	0.363718588	0.651698348	0.507195782	0.630705184	0.143253427	0.148866363	0	0.271594274	0.265027215	0.273181498	0.266940369	0.05428434
LOC284294	0	0	0	0	0	0	0	0	0	0	0	0	0	0	0	0	0	0	0	0	0	0	0	0	0	0	0	0	0	0	0	0	0	0	0	0	0	0	0	0	0	0	0	0	0	0	0	0	0
SSC5D	2.634873529	2.949035967	1.292271626	2.283288033	0.517416349	4.165412793	0.380351009	2.729770565	3.013379026	2.942081688	1.298626925	1.614597098	1.138941329	2.319068475	1.642237486	2.098648371	1.801943471	3.92049053	2.234935163	2.641226899	4.936047615	0.673411545	2.271921687	3.822435922	2.327251504	3.817203751	2.579750482	1.298692214	1.602467699	1.257096338	2.251889436	0.54205669	2.697463858	4.215923315	4.187658431	0.946927799	3.827069287	5.070841058	1.493423214	3.657771732	0.373872447	3.714908417	2.865405811	1.695180956	1.80272607	2.557718815	2.420114495	1.01073898	2.619153516
GPR20	0.23683571	0.022250223	0.65001274	0.093280259	0.033510219	0.536335362	0.035996693	0.197806303	0.201787735	0.16656637	0.353773135	0	0.054815171	0.028291177	0.147785714	0.137488563	0.049434955	0.291388974	0.285608981	0.018231696	0.210606374	0.33994177	0.045213531	0.378492694	0.950715431	0.352424255	0.026490312	0.177836889	0.096466366	0.016138523	0.164172824	0.033265027	0.061048454	0.285434853	0.130920086	0.07334012	0.184721965	0.108778773	0.027854393	0.229704159	0.127631518	0.146551828	0.152287308	0.09771386	0.117512554	0	0.068745216	0.09679034	0.190779912
ZNF547	1.204552009	1.618377638	1.469470253	1.304861943	1.651091482	1.221690318	1.894814721	1.749781384	1.10200229	1.903701372	1.549595009	1.913895185	1.704651304	0.978300076	1.519531631	0.853763027	1.186493888	0.798407063	1.364334451	1.492121167	1.253518723	1.354197443	2.092617532	1.493812926	1.588402954	1.182199125	1.198763468	0.80985895	1.499290124	1.930217392	2.127656872	1.199591695	1.118851601	1.059216897	0.941289247	1.825076096	1.066538119	1.922649752	1.725553544	1.44551477	1.740735718	1.582605459	2.009782189	1.975078925	2.578876737	1.49982879	1.281237215	1.840769336	1.906757942
ZIK1	1.449070429	1.183732972	2.266146143	0.477600139	0.733093184	0.769136941	1.369233869	1.095908433	1.241135922	1.747104714	1.70380565	2.361716018	1.611716298	0.399320257	0.637387067	0.941914571	0.866335539	1.353100801	0.68400696	1.538005724	1.224636527	1.994900756	2.198013016	1.302645948	1.367404163	1.488689736	0.656852822	1.045704531	0.96939872	3.010703271	2.246435407	2.142713407	0.428307104	0.923405672	0.788767387	2.268263867	1.44221845	0.848758577	1.489098305	1.059205744	2.01308138	1.434604672	1.358944654	1.639586721	2.781273518	0.427787397	0.631875093	1.693660225	1.996753753
ZNF776	2.915662983	3.095618452	3.323360849	3.020155538	3.188249904	3.374222997	3.371342451	3.252724125	2.222854501	3.480638308	3.767552877	3.776363025	3.316450254	2.532560746	3.62491515	2.358530835	2.327995435	2.574203484	3.464411561	2.636431365	2.876002131	2.813101313	3.846994977	2.922739358	2.898220167	2.838328445	4.004634	2.860123829	2.622474508	4.380325072	4.019204817	3.213694795	2.752280701	2.761284044	2.916426867	3.703546123	3.22538609	2.857325542	3.24957659	2.997103395	3.354659657	2.800654198	3.540228745	4.124737489	4.24214545	3.569021915	2.599050591	3.366354228	3.706147384
ZSCAN1	0.010363156	0.121578976	0.053642203	0	0	0	0.01538277	0	0.00763747	0	0	0.020582969	0.054277401	0	0	0.006784548	0	0	0	0	0.011614839	0.060665633	0	0.090700767	0.017200145	0.049332155	0	0.088972414	0	0.049632342	0.009803213	0	0.021881491	0.007420744	0	0	0	0	0.099881415	0	0	0.025944502	0.027004488	0.035310171	0.012928388	0	0	0.022477758	0
ZNF780A	1.927091921	1.853515904	2.312688599	1.823116081	2.449102558	2.137086561	2.446159067	2.667387486	1.428799942	2.401877908	2.269702043	2.390870916	1.806280188	1.787404182	2.434505714	1.385783811	1.871403266	1.788281979	1.944394362	1.744562653	1.735985294	1.958439784	2.549695927	1.896176753	1.706097434	1.859981877	2.313375907	1.93981517	1.832254299	3.014385389	2.337363468	1.942891163	1.775676173	1.609795826	1.782534087	2.283089954	2.222779143	2.153220898	2.237983509	1.787440703	2.006633451	1.880339707	2.961139863	2.933482498	2.835625379	2.138285562	1.556811822	2.008322289	1.893224039
C19orf54	0.292310263	0.333427525	0.613623708	0.316634842	0.467370529	0.422756097	0.485437231	0.491665608	0.281931442	0.530270694	0.650806613	0.49542867	0.50524211	0.383682568	0.418518172	0.420639958	0.300652941	0.276533174	0.266321831	0.513384996	0.245710072	0.443625523	0.294738241	0.331473901	0.343878451	0.441687101	0.710720807	0.798255852	0.212102183	0.712364045	0.514446589	0.210114256	0.338794424	0.264851098	0.184227971	0.29566257	0.441679086	0.383093212	0.534481926	0.56797863	0.389427778	0.337434466	0.593440059	0.350222476	0.528129049	0.433447102	0.20777304	0.59647167	0.462329019
PRR19	0.178959567	0.358262906	0.17647784	0.142522603	0.136110569	0.173258854	0.372470536	0.234837707	0.133878157	0.131097483	0.296316081	0.445678989	1.462516207	0.469699131	0.188703293	0.39290515	0.266896543	0.049343284	0.226712525	0.199468004	0.065263308	0.600572297	0.350438804	0.170859668	0.228547443	0.420666568	0.178920442	0.117660135	0.606508151	0.223531733	0.149641331	0.24957635	0.316118696	0.176195283	0.069321885	0.314069435	0.148141221	0.235782361	0.463436112	0.110835674	0.387506985	0.280592253	0.100455666	0.14029337	0.365786323	0.20143038	0.171780588	0.33421793	0.696605271
TMEM145	0.281731285	3.612723686	0.486810071	0.326911255	0.582168617	0.461567805	0.714868908	0.253912887	0.179279875	0.380768167	2.825294429	0.393338014	2.016026859	0.574087772	1.249463974	0.779715722	0.7236688	0.317532945	0.181148591	0.270527746	0.057000744	0.146733322	1.580341639	0.349068322	0.527068425	0.283079237	1.246114483	0.495341341	1.19157604	1.943960075	0.657996247	3.151611188	0.652106905	0.141227808	0.038144436	0.929481087	0.045591254	0.238139363	2.047585484	0.096994454	0.427337411	0.660398853	0.428041209	0.152089988	0.114071275	1.296529282	0.119066783	2.700370527	0.676397008
CXCL17	4.267671308	0	4.646757487	3.490809391	4.546801687	4.140469673	3.022913679	5.333311441	0.523052495	2.337924001	3.583148986	6.108992723	1.212909607	0.648549788	0.118862453	2.205421541	4.36510803	0.418763933	4.794190538	0.125815373	2.706779753	4.667335664	2.357567563	3.873364414	2.731104022	3.573456205	0.301434294	3.938743275	7.234155032	1.703500876	3.901776439	2.922367527	0.678129234	0.575193316	0.658598167	3.542203979	2.206640835	3.548059054	4.428533319	1.322906598	4.559606935	6.268560232	4.396603378	2.049017864	7.18064412	1.165522516	2.647842756	2.286364845	5.48677432
LOC284344	0.03228186	0	0	0	0	0	0	0	0	0	0	0	0	0	0	0	0	0	0	0	0	0	0	0	0	0.284959867	0	0	0	0	0	0	0	0	0	0	0	0	0	0	0.049904836	0	0	0	0	0	0	0	0.01998265
ZNF575	0.055056912	0.081322581	0.064088972	0.076383179	0.1053021	0.11890291	0.036619988	0.151037094	0.054068838	0.041322946	0.062103333	0.11349292	0.055758073	0.028782377	0.181611878	0.055981817	0.00850382	0.085059416	0.109968793	0.024679859	0.195840828	0.036677806	0.035898997	0.124033596	0.045944359	0.222616977	0.044641865	0.071559791	0.087525235	0.038026436	0.27806887	0.011368957	0.067152327	0.008893758	0.133113154	0.07459353	0.051073159	0.110615015	0.06527658	0.233423158	0.031973425	0.03616661	0.053473907	0.09134535	0.157217814	0.016080828	0.029547073	0.033562092	0.082170589
LYPD5	0.136081375	0.067992578	0.377261421	0.246891013	0.379591497	0.091578461	0.122010856	0.222840604	0.186979994	0.112030114	0.040908668	0.312112256	0.436381991	0.043685989	0.134463691	0.232207405	0.808082975	0.26487331	0.294641223	0.103043685	0.092947536	0.03153344	0.472125883	0.167712292	0.086392441	0.428723679	0.050969923	0.214148612	1.039595765	0.509439391	0.053001963	0.038659107	0.448763801	0.16387184	0.052231597	0.090539131	0.551252523	0.135907812	0.125378791	0.169158943	0.654800866	0.363262163	0.072929429	0.20111514	0.230099324	0.157603322	0.191639938	0.16156511	0.377118654
ZNF283	1.78598817	2.345858976	2.280563733	2.047957291	2.454611378	2.257133048	2.43782382	2.810356172	1.322084215	2.228032064	2.170957775	2.910009569	2.095401663	2.125331015	2.505639963	1.503215944	1.543811368	1.800666525	1.974407642	1.403397168	1.914570607	1.785776501	2.300476248	1.885036876	1.944823228	1.587994958	2.396254266	1.87626332	1.641526	2.921980066	2.229192739	2.425679779	1.812027201	1.546096555	1.724885802	2.459349978	1.873550985	2.392688415	2.448906424	2.127149773	2.439624669	1.643297712	2.810640242	2.681527473	3.021603006	2.057368662	1.659065216	2.19459185	2.628196458
PPP1R37	2.052574237	1.713094421	2.795984081	1.989027397	2.169324138	2.070190312	2.841473479	2.723825258	1.552221694	2.146219323	2.979450658	3.429527139	3.024648471	2.071865332	2.183103649	1.456532141	1.807936904	1.239042049	1.837984625	2.076297426	1.595725098	2.340349391	3.237722107	3.153847364	1.590002229	2.974662009	2.069224816	2.579751262	2.536038237	2.270211941	3.108381992	3.399658894	1.57509289	1.519762859	0.984292011	3.349418864	1.409869249	1.925545479	2.294519945	2.246917539	2.182678415	2.24209701	2.912420445	3.184267379	3.393738769	2.781815921	1.815611739	2.925268297	3.271324996
NKPD1	0.011937528	0	0.046484806	0.043323619	0.016484167	0	0	0.029321346	0.008799017	0	0.008687393	0.029561221	0.035975733	0	0.03343195	0.113023967	0.024385975	0	0.013664009	0.029601211	0.006704751	0.02214512	0.10582675	0.016504185	0.014879998	0.028634464	0.01732719	0.034833787	0.094414314	0.015785801	0.268214482	0.010929159	0.005073414	0	0	0.009777842	0.014206739	0.009179223	0	0.023008802	0.030745005	0.005020059	0.01043455	0	0.009944033	0	0	0.006512678	0.106775353
TPRX1	0	0	0	0	0	0	0	0	0	0	0	0	0	0	0	0	0	0	0	0	0	0	0	0	0	0	0	0	0	0	0	0	0	0	0	0	0	0	0	0	0	0	0	0	0	0	0	0	0
MAMSTR	0.05089266	0.670110526	0.026966549	0.094575558	0.037712549	0.067056954	0.025449514	0.02956307	0.059769185	0.039260006	0.029813839	0.080322798	0.113482686	0.108515657	0.094290533	0.033479471	0.02110043	0.021671971	0.075135807	0.035740881	0.084594827	0.078814008	0.029884515	0.090360311	0.021385809	0.108310276	0.08057	0.05969307	0.027839612	0.088673497	0.029100047	0.028168435	0.034719483	0.043794809	0.015363493	0.045899371	0.072198601	0.023680763	0.046780806	0.124743915	0.037118877	0.030107759	0.026900885	0.042108351	0.067394142	0.013371254	0.029455388	0.038959773	0.0987149
IZUMO1	0.059480397	0.061344317	0.094984281	0.009760128	0.329680187	0.146987543	0.11563112	0.272644301	0.040691428	0.128667855	0.519093462	0.009280541	0.021136996	0.098206186	0.004386552	0.128491084	0.03159597	0.006548373	0.073017898	0.486111737	0.041303053	0.116878418	0.08680157	0.333466384	0.115687737	0.066080723	0.11736221	0.105926517	0.15221474	0.076291312	0.301852242	0.157773913	0.178598545	0.065326045	0.034405809	0.052554615	0.016594233	0.891890244	0.116634824	0.087660175	0.093759077	0.09846124	0.147289728	0	0.094073071	0.16033704	0.082565328	0.030204309	0.067493895
EMC10	2.375089781	2.92320384	2.864577608	2.507201993	2.457667893	2.494638857	2.332099574	2.707759096	2.780160583	2.570576205	2.793620603	2.928863992	3.078117845	2.365722176	3.187790543	2.304653935	2.495045159	2.141586888	2.576915496	2.34438466	2.367154797	2.442611841	3.023951987	2.902241711	2.451355636	2.717513257	3.604916951	2.430910306	3.004849184	2.957816634	3.746823939	2.256739957	2.539240366	1.663060914	2.001001744	2.724868386	2.056035713	2.638204608	2.569214403	3.276299037	2.725825022	2.262733418	2.158185292	2.582556265	3.027380197	2.215741171	2.441436093	2.875292475	3.46075583
MGC45922	0	0	0	0	0	0	0	0	0	0	0	0	0	0.045902506	0	0	0	0	0	0.029645034	0	0	0	0	0	0	0	0.043476351	0	0	0	0	0	0	0	0	0	0	0.089023004	0	0	0	0.101243367	0	0.024769414	0	0	0	0.072159402
KLK9	0	0	0	0.453187252	0	0	0	0	0	0	0	0	0	0.088316368	0.018257333	0.510948035	0.026475219	0	0	0	0	0	0	0	0	0	0	0	0.068995911	0	0	0	0	0	0	0	0.068165017	0	0	0	0.097888015	0	0	0	0	0	0.018583824	0	0
SIGLEC17P	0.501366369	0.711191205	0.6994587	0.153178509	0.07688241	1.581486668	0.033566752	0.466143891	0.823168178	0.460780382	0.292071777	0.082925699	0.217064311	0.198630479	0.078383031	0.22748667	0.491582245	0.663473894	0.892732684	0.130656044	1.082888914	0.168359479	0.374752726	0.529976717	0.917529701	0.626915511	0.681944919	0.29512807	0.147152552	0.073689576	0.369562158	0.105763474	0.312236062	0.951775292	0.492746412	0.184022998	0.390780655	0.542051976	0.284468154	0.633515011	0.035093658	0.431532772	0.582931286	0.296918486	0.211802833	0.127460978	0.184487725	0.107799355	0.268920652
SIGLECL1	0	0	0	0	0	0	0	0	0	0	0	0	0.067757213	0	0.006121397	0	0	0	0	0	0	0.004848814	0	0	0.005415367	0	0	0	0	0	0	0	0	0	0	0	0	0	0	0	0	0	0	0	0	0	0	0	0
ZNF615	2.999088834	2.755189373	3.13978693	2.401879201	2.631049016	2.986468473	2.646062798	3.356473688	2.459068825	3.793317274	3.610479018	4.131906624	2.673419877	2.25440475	3.774830102	1.693315582	2.417151294	2.571523532	2.645974979	2.367365916	3.593498409	4.084050973	2.668453835	2.938908951	2.670714793	3.736611347	3.226372659	2.692762453	2.200963605	4.373069131	3.543142766	5.521106211	2.838639626	2.859254783	2.490141196	4.179277138	2.598218377	2.542312198	4.070729456	2.858285488	2.90564606	3.101286235	3.638910219	2.799007354	3.630887601	3.260399186	1.986010975	3.298812924	2.781912736
ZNF841	3.817814736	3.222711377	3.549303115	3.261436846	3.089988945	3.86067131	3.583340172	4.037298749	3.53630845	4.829435177	4.499151162	6.568465507	3.470325173	3.508444714	4.058594722	3.035650999	4.6564083	3.922249849	3.962621396	3.525246625	4.923303626	5.361660703	4.941949505	3.241885291	3.397611776	4.149154775	4.801123284	3.394796686	3.898025722	6.181692281	3.915821628	8.046137283	3.863413705	3.741338189	3.588466178	6.755013167	3.482768625	3.945001585	4.574357314	4.103932085	3.849900658	3.732495132	4.625739599	3.636806164	4.370773064	3.819023521	2.89409764	4.19834522	5.301042404
LOC284379	4.464476941	0	3.806141394	0	0	2.161975665	0.044763514	2.676786084	0	0.26117204	2.479124848	6.758807334	2.669442003	0	0.021408428	0	0.031029487	0.047540395	0	0	0	3.931985136	1.342252468	0.206737325	2.516107631	1.804351693	0	4.100399768	0	0.059486617	5.050568063	0.061627428	0.019315791	2.477919001	0	0.073188342	0	1.371502244	6.472614688	0	0	5.185165214	0.55792307	0	1.897520315	2.110451911	0	3.64122891	3.983080471
ACTL9	0	0	0	0	0	0	0	0	0	0	0	0	0	0	0	0	0	0	0	0	0	0	0	0	0	0	0	0	0	0	0	0	0	0	0	0	0	0	0	0	0	0	0	0	0	0	0	0	0
OR2Z1	0	0.09419198	0	0	0	0	0.026132567	0	0	0	0.181467525	0	0.039865088	0	0.024805289	0	0	0	0	0	0	0	0	0	0	0	0	0.038601329	0	0	0	0	0	0	0	0	0	0	0	0	0	0	0	0	0	0.034087191	0	0	0
ZNF561-AS1	0.363631005	0.361632064	1.118751626	0.263437446	0.536357741	0.483985404	0.348961234	0.50566151	0.303944951	0.418441101	0.388143956	0.498416891	0.403427468	0.240610325	0.137314378	0.096830423	0.564830812	0.343149645	0.226801494	0.432588771	0.308117551	0.650070394	0.60562806	0.451589336	0.398285982	0.59674755	0.421873735	0.409140943	0.32153501	0.526566176	0.662116967	0.290998439	0.453250293	0.365806615	0.172011398	0.701026518	0.35410717	0.155988233	0.29559318	0.43212791	0.363163171	0.321266778	0.311691947	0.766053662	0.519098234	0.220574405	0.099170097	0.710130019	0.436560943
ZNF763	2.459651163	2.647187739	3.261223752	1.510252704	3.015940946	4.213312717	3.063185637	3.702830123	2.083331951	2.531851235	3.279520823	3.735198039	4.201631656	2.161664479	1.217516023	1.502490315	2.04562037	3.051070276	2.957715682	1.897042991	3.074001048	3.14683513	2.868717832	3.275694577	2.667223787	2.652383706	2.961981565	2.316831467	1.371962136	3.261698034	3.371704882	2.192898185	2.666637782	2.830257402	2.625291258	3.46346748	2.280330306	2.679736752	3.130040389	2.925165287	2.627551993	2.210326264	3.316154879	4.001141323	3.688286545	2.922614504	1.757334671	3.115368702	2.488378105
ZNF844	1.482021772	1.812719681	1.401370664	0.905988411	1.676631451	1.61640628	1.878899379	1.726469867	1.074465054	1.510083477	1.880728188	2.430090971	3.316447427	0.595138133	0.804002777	1.52162999	1.140345086	1.090295661	1.164812772	1.090247354	1.748956584	1.994783578	0.750204085	1.745622056	0.909090003	1.483540191	3.28455055	1.124775407	1.186825015	1.422392036	1.593422845	1.621455159	1.277792417	1.282978422	1.401031133	1.766301406	1.395561143	1.292670889	1.838020373	1.757077518	1.566595107	1.295419583	1.902125295	2.126554389	1.911019906	1.264205422	0.940343787	1.690702324	1.053430192
LOC284395	0	0	0	0	0	0	0	0	0	0	0	0	0	0	0	0	0	0	0	0	0	0	0	0	0	0	0	0	0	0	0	0	0	0	0	0	0	0	0	0	0	0	0	0	0	0	0	0	0
GPR21	0.559284496	0.589668741	1.17120012	0.563327149	1.241703017	0.97105952	0.514085637	0.823991953	0.326960814	0.827921617	0.763077054	0.534250543	1.106992755	0.624343673	1.234457413	0.656652345	0.480401186	0.963418462	0.501966113	0.504956107	0.846485484	1.166189515	0.798322842	0.974553167	1.095676899	0.811033756	0.78151877	0.592708088	0.738125036	0.834676635	0.665289262	0.672835285	0.580135105	0.793165516	0.789253101	0.725326477	0.984782077	1.41197009	1.081512614	0.597276748	0.671699776	0.615656356	0.749918665	1.243382879	0.657773255	0.21204499	0.448893638	0.729820995	0.845335664
SCGB2B2	0.125918361	0.152162998	0	0.067367687	0.275279564	0.380865272	0.1248697	0.420138354	0	0.232879595	0.33934926	0.12551001	0.352937676	0.098777798	0.28029645	0	0.169595701	0.173955801	0	0	0.328440437	0.048177136	0.053770896	0.395861292	0	0.411488864	0.179672574	0.342844119	0.220293349	0.488048628	0.119366168	0.17018599	0.158343932	0.091179133	0.422151037	0.15311709	0.464861733	0	0.09728877	0.234456275	0.249923604	0.106377997	0.309215362	0	0.250717211	0	0.0616529	0.069926193	0.79142152
WDR62	2.571648654	4.185870041	2.49227435	2.851765504	2.394558737	3.28510918	3.328333618	2.529090038	2.657147529	2.046118954	3.499705439	2.682199056	3.457323121	3.942717567	4.677238743	4.060293775	3.137637711	2.744801507	2.688946671	4.099490957	1.1511408	3.392417013	2.836726094	3.020153272	2.80474132	2.294042217	5.004276106	3.299530982	2.965685562	4.051767343	3.011975021	1.793796557	3.886475848	2.310034304	2.037981294	2.632900917	3.633698175	2.715184513	3.811930093	2.661076789	4.113485839	2.91457058	2.538241257	1.90935534	3.623357494	3.031406483	2.22243368	3.299351928	3.038400176
ZFP82	1.842835194	2.072994771	1.591520283	1.382309781	0.93712956	2.259723679	0.075864813	0.985936393	1.082121149	1.527623327	1.800334868	1.998963553	1.664251965	1.504851003	1.803976721	1.283756717	1.259518613	1.259387551	1.079936084	2.706812092	1.560674218	1.788198809	1.026253558	1.579129091	1.061688874	1.144586243	1.508097606	1.337792667	0.522363583	2.284061223	1.814258951	1.432099054	1.589323765	1.16785704	1.24769886	1.931623646	1.341262581	1.821454129	1.708222634	1.445613874	1.629354901	1.666292165	1.954354271	1.231321737	2.501685627	1.42755473	0.927083025	2.030167492	1.566331374
ZNF790-AS1	0	0.026057852	0	0	0	0.092213908	0	0	0.062137468	0.02055797	0.061363399	0.103619222	0	0	0	0	0.029190666	0.029979078	0	0.042401898	0	0.047376918	0	0	0	0	0	0.121557055	0.038479509	0.037569638	0	0	0	0	0	0.017538547	0.0254518	0	0	0.041122365	0	0	0.073438746	0.11393666	0	0	0	0	0.102572406
LOC284412	0	0	0	0	0	0	0	0	0	0	0	0	0	0	0	0	0	0	0	0	0	0	0	0	0	0	0	0	0	0	0	0	0	0	0	0	0	0	0	0.023003933	0	0	0	0	0	0	0	0	0
VSTM1	0.023570104	0.039311527	0	0.030807762	0.005467359	0.095190974	0	0.002444708	0.068342918	0.033833587	0	0.005908691	0	0.004608847	0	0.003879356	0.020172802	0.04721728	0.053431925	0.052396971	0	0.008821017	0	0.004107464	0.024500327	0.021341393	0	0.021678974	0	0	0.022302055	0	0.047081854	0.016899735	0.047909574	0.004854296	0.034952206	0	0.004537115	0.061875616	0.003076938	0.012408155	0	0	0	0	0.106861627	0.003231434	0
TMEM150B	0.107893588	0.230983659	0.094923179	0.226003776	0.050744967	0.228349535	0.009225158	0.180475711	0.404896086	0.246643335	0.053294714	0.141678169	0.028095894	0.227690469	0.13406337	0.246317752	0.191077619	0.290150315	0.35798662	0.403706198	0.09126379	0.061250412	0.060892518	0.075553237	0.082992185	0.087395317	0.092035054	0.105858632	0.06601494	0.008217861	0.017552244	0.01698815	0.143079364	0.077993153	0.09428053	0.022743217	0.281911406	0.110414473	0.199744145	0.307887858	0.084598011	0.076279112	0.016220873	0	0.038343247	0.047626153	0.160559082	0.088722353	0.067450067
FAM71E2	0.026066149	0.042152035	0	0.080435149	0	0.056949915	0	0.021504845	0.075458094	0.041499119	0	0.00871164	0	0.053497079	0.095708535	0.011420484	0	0.024430812	0.496374098	0.026013863	0	0.038651692	0.014529223	0	0.014513405	0	0.256320182	0	0	0.007719046	0.156987019	0	0.036702918	0.012489519	0.251286749	0.028422545	0.475981801	0.013408217	0.013350967	0.219861706	0.062277818	0.043476837	0	0	0.03603852	0.022559702	0.073639879	0	0.010767897
SMIM24	0.089950493	0.143548869	0.293219678	0.094155424	0.136011532	0.360819282	0.145730409	0.491874649	0.559423274	1.359083397	0.087264188	0.201136458	0.635926733	0.736833322	0.468023438	0.039901719	0.26941387	0.042828677	0.552528116	0.227998775	0.06776291	0.610680979	0.747262464	0.12311705	0.075211444	0.390038908	0.583959206	0.648628376	0.796603784	1.094789795	1.274848595	0.160607239	0.327206162	0.127026736	0	0.049774997	0	0	0.091682771	2.387418586	0.439134764	0.051003998	0.247743228	0.234978245	0.075263255	0.152148654	0.496352247	0.433302328	1.279475936
MIR7-3HG	0	0.318901475	0	0	0	0	0	0	0	0.068600156	0	0	0.107083408	0	0.033998409	0	0	0	0	0	0	0.02698431	0	0	0	0	0.413405653	0	0	0	0.19392922	0	0	0	0.105138512	0	0	0	0	0.198076192	0	0	0	0	0	0	0	0	0
SLC25A41	0	0.034063362	0.048671655	0.009841675	0.008659891	0	0.018557159	0.030709329	0.013805968	0.009018966	0.013631126	0.073218296	0.0283478	0	0.077615304	0	0	0.013176208	0.052962405	0.009370842	0.020972443	0.027790931	0	0.100756766	0.007815085	0.088162927	0.040523197	0.054378973	0.033683804	0.040991742	0	0	0	0	0.068567009	0.030516282	0.033273256	0.014401448	0	0.036001374	0.029011816	0	0	0.038338948	0.015599024	0	0	0	0.079082085
MBD3L5	0	0	0	0	0	0	0	0	0	0	0	0	0	0	0	0	0	0	0	0	0	0	0	0	0	0	0	0	0	0	0	0	0	0	0	0	0	0	0	0	0	0	0	0	0	0	0	0	0
OR10H5	0.029332333	0	0	0	0	0.125283122	0.112959782	0	0	0	0.200764061	0.029234011	0.491313877	0	0.081277282	0	0	0	0	0	0	0.021899375	0	0	0	0	0	0	0	0.05139042	0	0.35836486	0.143396948	0	0	0	0	0	0	0	0.030404829	0.072724437	0	0	0	0	0	0	0
NWD1	0.054955177	0.076906808	0.013731943	0.043381367	0.133997821	0.015381061	0.061154672	0.242323141	0.035643907	0.049572426	0.010143879	0.013889326	0.00795743	0	0.008208431	0.058323213	0.143462032	0.017115173	0.10252582	0	0.007829738	0.329529997	0.004366531	0.050025628	0.021678115	0.037517465	0.081648728	0.139746038	0.043661375	0.00616778	0.102246384	0.001601164	0.282219497	0.002502199	0.183542117	0.012837146	1.161580031	0.029284631	0.105816859	0.201946055	0.032308362	0.411257446	0.120248116	0.08640147	0.064125257	0.011304266	0.071921	0.041342755	0.015026525
SLC25A42	0.336915386	0.393808315	0.808376548	0.330870339	0.486173433	0.717284478	0.52255808	0.602307438	0.324959561	1.038762754	0.44094645	0.484337053	0.220447022	0.27891781	0.331320693	0.369221247	0.219406372	0.343891882	0.429883449	0.241990402	0.322007897	0.51181439	0.234132287	0.553068776	0.480084073	0.69675725	0.158884205	0.540167792	0.611212084	0.253175211	0.57217762	0.286661201	0.296206035	0.354077136	0.338329773	0.286859606	0.347595423	0.211819795	0.532231467	0.604104954	0.341237999	0.42810174	0.525712164	0.314654442	0.63430857	0.382955089	0.171117543	0.38423602	0.696304646
LINC00663	0.058032157	0.084162437	0.255938737	0.048824143	0.053590566	0.326314997	0.079925094	0.174372239	0.03446448	0.066678286	0.115754211	0.102497531	0.137223402	0.054183273	0.022107048	0.03064724	0.016108236	0.179695965	0.091954024	0.113598429	0.139140671	0.0604496	0.086137438	0.095186707	0.029255924	0.136226298	0.099800389	0.195184955	0.021264701	0.120296455	0.128513619	0.08420489	0.205569425	0.01684484	0.134756178	0.057017327	0.095505521	0.088225004	0.035787708	0.192760572	0.036379335	0.058421557	0.080485006	0.168822329	0.086104998	0.117897603	0.022501847	0.08757312	0.043146083
ZNF493	1.835912188	1.753836774	2.394917978	1.452061506	2.428258321	3.023642211	2.012760196	2.097232634	1.236276413	2.097274564	2.813402272	2.596596867	1.856837837	1.253287321	0.270012486	0.867003906	1.427735227	1.781588158	2.461735733	1.409907037	1.904940019	3.048179251	2.458039415	2.575973903	1.72480605	2.711105934	1.567756795	2.744749127	1.373822014	2.560946163	2.422223504	2.040184308	2.30934454	2.419416439	1.657666466	2.916156051	1.984806467	2.28546845	2.059023428	2.060208145	1.941412144	1.60197847	3.405107264	3.398187018	3.072445912	1.900492137	1.370070467	2.301440666	3.064170332
ODF3L2	0	0	0	0	0	0	0	0	0	0	0	0	0	0	0	0	0	0	0	0	0	0.01160077	0	0	0	0	0	0	0	0	0	0	0	0	0	0	0	0	0	0	0	0	0	0	0	0	0	0	0
LOC284454	0.13590934	0.164120621	0.041016475	0.048959445	0.152279455	0.068299892	0.015612756	0.356451957	0.216152484	0.015128294	0	0.031222863	0.137592293	0.162727474	0.207705044	0.193505164	0.327937216	0.107168912	0.186858112	0.192068992	0.440323535	0.102405795	0.03902777	0.125908273	0.655549168	0.426811948	0.173373785	0.090268854	0.162370739	0.054858221	0.087172636	0.014420219	0.116054762	0.617216319	0.460867224	0.227358075	0.422119823	0.265875431	0.0476541	0.199952898	0.140694	0.20983989	0.321141909	0.125040632	0.101777632	0.040491459	0.102407896	0.067384458	0.449245597
HKR1	3.196961093	3.207548073	3.282922716	2.838659008	3.568972588	4.376844687	3.541390383	4.068329464	2.611199765	3.38265971	3.590603974	4.077330361	3.664151877	3.108413401	3.811748515	2.574196552	2.71474375	2.937356519	3.053412838	3.412301882	3.278928785	3.995522683	3.558106179	3.421142133	3.589506715	3.385012404	3.422960484	3.314079082	2.642215121	4.313162739	3.829468912	2.716580912	3.102272214	3.259861362	2.704974006	3.679494213	3.587557359	3.557729614	3.728452838	3.668792885	3.266606797	3.080242365	3.853098252	3.810724286	4.591202194	3.544909377	2.774648807	3.71606424	3.899502151
FAM19A3	0	0	0	0.026207046	0.023075763	0	0.037033965	0	0	0.012063833	0	0.012516957	0	0	0.167809131	0.016402338	0.034100169	0.043643249	0	0.037279942	0	0.027908343	0	0	0.301870018	0.030116876	0	0.018432813	0	0	0	0	0.010656974	0.035649414	0	0.030645086	0	0.019251393	0.01916936	0	0.013021282	0.04172572	0	0.017238224	0.02084937	0.016263926	0.01202714	0	0
RIIAD1	0.060455355	0	0.535807285	0.182163701	0	0.462618358	0.421567915	0.911696758	0.171254295	0	0.169198128	0	0	0	0	0	0	0.163835627	0.134913442	0.060335514	0.253309327	0.363801053	0.683326463	0.374398081	1.25601013	1.663674971	0.698063539	0.171044354	0	0	0.216484336	0.108802054	0	0.68908141	0	0	0.140045323	0	0.091487527	0	0	0	0	0	0.321196141	0.584389628	0.113631117	0.188806514	0.074168988
THEM5	0	0	0	0.054586787	0.005426694	0	0.090619671	0.080294172	0	0	0	0	0	0.036196643	0.038308457	0.03051993	0.69148449	0	0	0	0	0.038987887	0.009787637	0	0	0.014156854	0	0	0.151726294	0.105368308	0	0.010753169	0	0.21149018	0	0.038102297	0.007006042	0	0.008992704	0.011364317	0.012177535	0.004939059	0	0	0.014651009	0.03026363	0.005634741	0.019138193	0
C1orf167	0	0.000736816	0	0	0.000557057	0.002666564	0.0005989	0.013376925	0.004442368	0	0	0	0.005498614	0.002814468	0.002838892	0.003157482	0.013982705	0.003815751	0.004146555	0.00180803	0.008107867	0.000449916	0	0.001672565	0.00351436	0.002912874	0	0.005322287	0.008717959	0	0.0045649	0.000552934	0.002559782	0.00345397	0	0	0.006462908	0	0.002770637	0.013962521	0.003129632	0.001013669	0.001055457	0	0.002010673	0	0	0	0.002233003
GPR22	0	0	0	0	0	0	0	0	0	0	0	0	0.014319982	0	0	0	0	0	0	0	0	0.007035741	0	0	0	0.022671645	0	0	0	0	0	0	0	0	0.014051615	0	0	0	0	0.018210078	0	0	0	0	0.015682717	0	0.018023426	0.010278178	0
OR2L13	0.029517265	0.01807204	0.076298258	0	0	0	0	0.01222997	0	0	0	0	0	0	0.013956096	0.019368575	0	0.081459791	0	0	0	0	0	0.06064923	0.012350286	0	0.021521841	0.021763486	0	0	0	0.079639054	0.073935592	0.122631265	0.043788064	0	0.069342522	0	0	0.163477841	0	0	0	0	0	0	0	0	0
SLC9C2	0.006331615	0.082715109	0	0.006636666	0.00583896	0.027758757	0	0.125087882	0.009314123	0.006081314	0.009195986	0	0.028639451	0.009827657	0.046971933	0.032816991	0	0.035230577	0.00724937	0.006318828	0.007097557	0.014106756	0.04166655	0.026122784	0	0	0.00919833	0.045921856	0	0.027739402	0	0.005795829	0.037182545	0.01804352	0.00942941	0.005184304	0.022496795	0.019368022	0.009674972	0.048293429	0.006565039	0.047138758	0.032884625	0	0.010525925	0	0	0	0.061259367
OR14A16	0	0	0	0	0	0	0	0	0	0	0	0	0	0	0	0	0	0	0	0	0	0.00978326	0	0	0	0	0	0	0	0	0	0	0	0	0.019520422	0	0.120434969	0	0	0	0	0	0	0	0	0	0	0	0.016159472
CYP4A22	0.020609473	0	0.035907756	0.028725132	0.043980448	0.059862783	0.060446597	0.156478655	0	1.870917154	0.019979561	0.013725896	0	0	0	0.009020128	0	0.004852842	0.054432059	0.047543786	0.104720525	0.010268285	0.005750449	0.028460984	0.03973703	0.033006358	0	0.234294056	0.012461649	0.012164388	0.038739208	0.012609631	0.023280076	0.104975954	0.030619106	0.071803483	0.016388318	0	0.031410524	0.013325804	0.063169743	0.011564364	0.192141832	0.055973576	0.152877493	0.052849653	0.058423465	0.059058132	0.008504297
C1orf185	0	0	0	0	0	0	0	0	0	0.02354531	0	0	0	0	0.011577212	0	0	0	0	0	0.01379146	0.01829006	0	0.017013077	0.010244149	0	0	0	0	0	0	0	0	0	0.018308636	0	0	0	0	0	0	0.010332466	0	0.016891399	0	0	0	0	0
LINC01226	0	0	0	0	0	0	0	0.074043932	0	0	0	0	0	0	0	0	0	0	0	0	0.034069155	0	0	0	0.025351809	0.024516961	0	0	0.018420188	0.009018852	0	0	0.034350228	0	0	0.00836396	0	0	0.031021281	0	0	0.025569223	0	0	0.025369576	0	0	0	0
LOC284561	0	0	0	0.002385396	0	0	0	0	0	0	0	0	0	0	0	0.002975158	0	0	0	0	0	0	0	0	0	0	0	0	0	0	0.004301428	0	0	0	0.003391286	0	0	0	0	0	0	0	0	0	0	0	0.002178848	0	0.002804683
NBPF15	3.180882643	3.720656302	2.204716601	2.849014367	3.127060726	3.336051173	2.919440617	3.521283582	2.505602976	3.612138591	3.198599278	2.41889447	2.122188858	3.068332646	3.740576155	2.523051469	2.763400973	3.095721749	3.333338302	3.566349983	2.908380892	3.107832704	2.42348215	3.522666894	2.927757596	3.136736626	3.775104055	3.090510837	3.11208344	3.891741242	3.300637961	2.176699873	3.634152094	3.355662605	2.942511853	3.841612647	2.888664306	3.684022118	4.247786104	3.671455222	3.116696277	2.737431415	3.596928383	3.938965691	1.985881399	2.286908484	2.834670052	1.63751657	2.26130472
LINC00303	0	0	0	0	0	0	0	0	0	0	0	0	0	0	0	0.024062702	0	0	0	0	0	0	0	0	0	0	0	0	0	0	0	0	0	0	0	0	0	0	0	0	0	0	0	0	0	0	0	0	0
LEMD1-AS1	0	0	0	0	0	0	0	0	0	0	0	0	0	0	0	0	0	0	0	0	0	0	0	0	0	0	0	0	0	0	0	0	0	0	0	0	0	0	0	0	0	0	0	0	0	0	0	0	0
LOC284577	0	0	0	0	0	0	0	0	0	0	0	0	0	0	0	0	0	0	0	0	0	0	0	0	0	0	0	0	0	0	0	0	0	0	0	0	0	0	0	0	0	0	0	0	0	0	0	0	0
LOC284578	0	0	0	0.012408694	0	0	0	0	0	0	0	0	0	0	0	0	0	0	0	0	0	0.017597675	0.009866067	0	0.01964375	0	0	0	0	0	0	0	0	0	0	0	0	0	0	0	0	0.009940284	0	0	0.029386777	0	0	0	0
LOC284581	0.047218211	0.383317886	0.597946869	0.204877138	0	0	0	0.387702336	0.085753458	0.4889283	0.092895932	0.147649922	0	0.375509518	0.229101998	0	0.125668308	0.004209085	0.234178798	0	0.241063559	0.544335907	0.387618364	0	0.014895807	0.334429383	0.076463655	0.158606181	0.311184279	0.24760327	0.510762094	0.391887069	0.025217187	0.025524765	0.19232725	0.004902426	0.187377614	0	0	0.235149391	0.312084434	0.442981231	0.416046204	0.008225076	0	0.332094767	0.01144377	0.331325737	0.180522924
FAM41C	0	0	0	0	0	0	0	0	0	0	0	0	0.073173319	0	0	0	0	0	0	0	0	0	0.080014158	0	0	0	0.115018493	0	0	0	0	0	0	0	0	0.078678598	0	0	0	0	0	0	0	0	0.040546205	0	0	0	0
LPAR4	0.140266309	0.034730969	0.016730576	0.062414516	0.052193742	0.041822203	0.006335235	0.031311911	0.104579721	0.033440567	0.03222792	0.031567893	0.024127126	0.086909376	0.011997794	0.057470844	0.03462256	0.070256514	0.071551484	0.019049331	0.127092664	0.00950758	0.054943735	0.06502995	0.129837647	0.022994716	0.03223607	0.027984844	0.005781087	0.02244026	0.006044921	0.014580509	0.061143851	0.118685633	0.158113073	0.023399024	0.030195209	0.32072949	0.048177696	0.124583571	0	0.113631341	0.016689693	0.013147771	0.002663333	0.024701608	0.012212821	0.027635062	0.031241059
LOC284600	0	0	0	0	0	0	0.00320947	0	0	0	0.004704523	0	0.009816431	0	0	0	0	0	0	0	0	0.002411618	0.002696615	0	0.002693667	0	0.004705724	0	0	0.002858376	0	0.002963349	0	0	0	0.005295956	0	0	0	0.006257714	0	0.002716951	0	0	0	0	0	0.003525621	0
FAM102B	2.825673676	2.145485599	1.726343097	1.754352234	2.576714643	2.928156866	1.898820121	2.355536579	2.165057091	2.623360513	2.247311311	1.188514002	2.991576014	1.720269484	2.322571795	1.361114087	2.072755531	2.739719229	1.870301317	2.021620536	2.873637081	0.795648789	2.216260686	2.544031316	2.535688903	2.420811766	2.156166063	2.439390355	1.27386292	2.021884821	2.405192463	1.647300427	2.094697222	2.251357983	2.308053081	2.46582575	2.475106933	1.85673988	1.702048472	1.87177279	2.01165726	1.634548441	2.378137396	2.311866503	2.131386627	2.917961634	1.928634871	2.199724658	1.203858213
SYPL2	0.141629721	1.01850033	0.22253118	0.11527066	0.041613203	0.232946492	0.011303378	0.100162093	0.350024811	0.314812984	0.127350022	0.115075624	0.156444328	0.11123175	0.07346263	0.101159257	0.053785142	0.373449993	0.143404045	0.093976691	0.52646539	0.168747953	0.110084353	0.337652311	0.322867854	0.287059188	0.332987877	0.316206754	0.2727544	0.025044303	0.073863169	0.020802633	0.173561244	0.347605248	0.145958017	0.036998593	0.249758498	0.234829163	0.689744043	0.690728103	0.040958994	0.124164136	0.039458717	0.054055741	0.051480364	0.100329968	0.125868756	0.136685623	0.257765873
CYB561D1	0.07670311	0.067047708	0.160725756	0.140409771	0.153654511	0.11634386	0.119062507	0.109310382	0.107739339	0.145117341	0.1549851	0.115797871	0.060693904	0.141488767	0.108294846	0.073521037	0.089522104	0.090961396	0.154188525	0.140356777	0.049612599	0.460617988	0.096290286	0.092427107	0.107094317	0.107867798	0.024342189	0.052812045	0.26220299	0.149672888	0.253170635	0.136267618	0.129957201	0.05528076	0.039308048	0.196669644	0.060698338	0.118218804	0.298334423	0.188544691	0.180744149	0.101400829	0.129226295	0.116968706	0.223063769	0.115628126	0.122596516	0.191943352	0.114953141
ANKRD34A	0.075364892	0.471440474	0.173883056	0.029195038	0.081934853	0.060831435	0.027623129	0.067898739	0.020567274	0.072452991	0.13649182	0.120958264	0.042127572	0.010889088	0.108289621	0.173140323	0.019113112	0.113969578	0.123452348	0.068538176	0.156778738	0.115698943	0.046112266	0.121362872	0.107089149	0.082445071	0.127190392	0.090214082	0.012666673	0.158593315	0.163348919	0.038114611	0.05844199	0.08783475	0.031119662	0.121393513	0.0494066	0.042590127	0.20991755	0.190922193	0.028882366	0.052157865	0.048338825	0.093592	0.063007411	0.044893467	0.033284089	0.081890914	0.05945059
RUSC1-AS1	0.200496605	0.125546386	0.16029783	0.129317495	0.350428298	0.75826752	0.198868334	0.503400696	0.121440662	0.330830698	0.176392668	0.272649807	0.321002944	0.327535101	0.20695437	0.134204642	0.113127358	0.170815376	0.460134258	0.20011768	0.28371623	0.37825505	0.152822678	0.411783984	0.168670897	0.404619377	0.176435124	0.286013024	0.112241404	0.597691396	0.420536707	0.149469617	0.339704858	0.173745584	0.062751147	0.397556797	0.05034844	0.324206249	0.296411563	0.230307962	0.107421994	0.17004752	0.14300613	0.557221939	0.416945057	0.107457881	0.0994636	0.333193571	0.243416025
LOC284632	0	0	0	0	0	0	0	0	0	0	0	0	0	0	0	0	0	0	0	0	0	0	0	0	0	0	0	0	0	0	0	0	0	0	0	0	0	0	0	0	0	0	0	0	0	0	0	0	0.018638247
LOC284648	0	0	0	0	0	0	0	0	0	0	0	0	0	0	0.017624041	0	0	0	0	0	0	0	0	0.025873731	0.015598469	0	0	0	0	0	0	0	0	0	0.027837556	0.030536547	0	0	0	0	0	0	0	0	0	0	0	0	0
SMG7-AS1	0	0	0	0	0	0	0	0	0	0	0	0	0	0	0	0	0	0	0	0	0	0	0	0	0	0	0	0	0	0	0	0	0	0	0	0	0	0	0	0	0	0	0	0	0	0	0	0	0
RSPO1	0.253796372	0.039276702	0	0	0.029790763	0.169839733	0.008067881	0.128550869	0.104301902	0	0.046697557	0.047995513	0.036731676	0.086157719	0.030381926	0.469566848	0.033106049	0.083540755	0.009317241	0.040160383	0.478477323	0.012104209	0.040213073	0.26744352	0.123547083	0.07668782	0.011819866	0.023807839	0	0.014337644	0.11850054	0	0	0.594441305	0.265933357	0.013298312	0.948457055	0	0.230308265	0.149853028	0	0.092817817	0.028242392	0.055037509	0.117381398	0	0	0.043771301	0.0396923
EPHA10	0.032290293	0.218006374	0.243440939	0.027738991	0.021732523	0.019534987	0.457624232	0.00974791	0.064125243	0.135938457	0.354124524	0.04370904	0.530042913	0.00460593	0.005573258	0.11558885	0.00405462	0.024812199	0.010163962	0	0.071430755	0.258375819	0.129934247	0.00819808	0.113912705	0.12347999	0.025671805	0.255405908	0.264221072	0.031108579	0.26591068	0.197725641	0.007532122	0.016889082	0.106605761	0.038360568	0.003531335	0.04047534	0.435690777	0.067329536	0.009205374	0.004972926	0.050958745	0.028288785	0.026929564	0.132312921	0.030931007	0.147392042	0.380561321
LOC284661	0	0	0	0	0	0	0	0	0	0	0	0	0	0	0	0	0	0	0	0	0	0	0	0	0	0	0	0	0	0	0	0	0	0	0	0	0	0	0	0	0	0	0	0	0	0	0	0	0
C1orf204	0.284508598	0.204052718	0.243791266	0.166616052	0.573510758	0.533107965	0.362397968	0.42900114	0.324494133	0.326792833	0.267524178	0.198399244	1.274764245	0.051437753	0.354175324	0.085545115	0.316056178	0.212409582	0.311219283	0.227661438	0.432091054	0.360740678	0.027791464	0.331983711	0.142245476	0.499009561	0.457982324	0.509590052	0.117026135	0.32687277	0.216604898	0.329427388	0.672808833	0.166747279	0.202753756	0.54478354	0.333009855	0.208520815	0.674028823	0.363131607	1.21159525	0.143416997	0.422328299	0.677522076	0.302539247	0.05711074	0.093679898	0.183536989	0.354256603
C1orf111	0	0	0	0	0	0	0	0	0	0	0	0	0	0	0	0	0	0	0	0	0	0	0	0	0	0	0	0	0	0	0	0	0	0	0.016897698	0	0	0	0	0	0	0	0	0	0	0	0	0	0
LINC01142	0	0	0	0	0	0	0	0	0	0	0	0	0	0	0	0	0	0	0	0	0	0	0	0	0	0	0	0	0	0	0	0	0	0	0	0	0	0	0	0	0	0	0	0	0	0	0	0	0
ZNF326	3.559457874	3.461858289	4.143011555	3.365085955	4.069109283	4.212151003	3.611168458	3.670373561	2.71896062	3.540884722	4.089703401	3.43261524	3.806974269	3.922782571	4.713657362	3.806668761	3.160981779	3.787225639	4.35966041	3.670738337	3.433890645	4.021866677	3.070740563	3.620535786	3.898053407	3.2182581	3.977212257	3.478550814	2.735024365	4.203597355	4.041538509	3.440865344	3.879542558	3.533406608	3.435805533	4.057562881	3.651613401	3.43624207	4.145521962	3.862568574	4.084691354	3.083693727	3.799063452	4.366485232	4.306897695	3.746969216	3.199944684	4.27368003	3.667803864
BTBD8	1.544054788	2.1611082	2.505856381	1.446653024	2.13639225	2.003548269	1.846012782	2.250007472	1.76738166	2.148679031	1.875005452	1.656134122	2.407557705	1.454444991	1.664579807	0.693876446	1.780836561	1.384941338	2.048690768	1.334408676	1.71574787	2.578694376	1.34453161	1.912823674	1.465863845	1.593816542	1.703380569	1.766056451	1.018028025	2.677180829	2.38171388	2.031193444	2.409742903	1.850490447	1.243661444	2.075156778	1.721694579	1.819386451	2.491611941	1.755270059	2.381763489	1.331781099	2.048172987	2.735105714	2.171399912	1.965117317	1.421998362	2.612152281	1.66104614
MCHR1	0.760398376	0.200832931	0.362897994	0.424748644	0.023934032	0.239156492	0.019330047	0.047712132	0.789122609	0.690814878	0.1871047	0.386680257	0.123790598	0.479978386	0.173738041	0.341320577	0.168738201	0.363773588	0.087241747	0.406980278	0.291333983	0.220950454	0.042947942	0.17071294	0.084564266	0.091744355	0.573461888	0.111091625	0.135471777	0.005764871	0.036663145	0.16399027	0.395482365	0.514278985	0.25015819	0	0.097917538	0.385839623	0.196246483	0.853901563	0.020213878	0.059163776	0	0	0.005436828	0.804799444	0.303932896	0.055914084	0.130998617
HNRNPU-AS1	3.301825958	2.764416696	4.307480065	2.767658804	3.095578817	3.712836889	2.50180682	3.472100253	1.876275658	2.972687675	3.403042063	2.793134782	3.150878343	2.165049188	2.912038962	2.87467789	2.200069958	3.415037182	2.853676755	2.24021469	3.406994808	2.585194906	3.231923946	3.216410843	3.785310852	4.378301102	3.539127475	3.644496193	2.977588415	2.924614279	2.451018516	2.323562991	3.635985911	3.70826889	3.800070667	4.132344999	4.33143573	3.252949812	2.76514964	2.562260964	2.086033142	2.329200993	3.365474145	3.85520743	3.214046132	3.190978648	1.973330705	3.123901336	3.230096301
RIMKLA	0.071415445	0.872974769	0.341033487	0.027869992	0.020110514	0.153250494	0.329479666	0.168652705	0.150042546	0.211114452	0.498921027	0.336844669	0.114033103	0.224337981	0.12101919	0.720849641	0.026459265	0.038904402	0.044041541	0	0.045783988	0.702489053	0.334112856	0.069276027	0.11130611	0.005875885	2.018016889	0.417749696	0.205379083	0.585190316	0.49197033	0.943127134	0.149278515	0.02079809	0.032378813	0.649872434	0.200489663	0.029688207	1.015908767	0.130819534	0.054625701	0.221638613	0.213633398	0.05593701	0.386224505	1.09797674	0.036909131	0.881199757	0.096009669
SLC25A34	0.015072906	0.009210522	0.039270482	0.015796805	0.027674031	0	0.014942543	0.03086911	0.033086149	0.014478773	0.010972369	0.007530618	0.056438888	0.023356598	0.096457555	0.058252063	0	0.010605857	0.025798475	0.051976737	0.01689012	0.011239265	0.025017444	0.020830359	0.049555091	0	0.010975164	0	0.013639056	0.006672278	0.028379913	0	0.006409945	0.021516279	0.033492284	0.024592012	0.053147988	0	0.067914968	0.071491118	0.069025151	0.025204647	0	0	0.018796388	0.019513972	0.035819691	0.024542426	0.063935871
ESPNP	0.388715546	0.0826063	0.036171736	0.014540967	0.012797393	0.060299227	0	0.110493386	0	0.103322094	0.03997758	0.027523897	0.59828186	0.021504225	0.088983192	0.171682128	0.01894349	0	0.047123278	0	0.015547831	0.010344451	0	0.038102447	0	0	0.719328723	0	0.120879405	0.036455748	0.026132745	0.510467208	0.762571469	0.019808858	0	0	0.476451205	0	0	0.128934911	0.189395488	0	0	0.399268579	0	0	0	0	0
LINC00176	0	0.025240067	0	0.013071492	0.003844673	0	0	0.003435146	0	0.004004366	0.006057517	0.008298483	0.006330407	0.006474091	0.023371676	0.021677254	0.005699612	0.002930392	0	0.004160879	0.004674094	0.003105896	0.006937341	0	0.01038221	0.010038602	0	0	0.007532832	0.014668402	0	0	0.003536232	0.00596123	0.006211448	0	0.009911759	0	0.006373393	0	0.017215339	0.003499023	0.014517681	0.00572877	0.006934656	0	0	0.018075311	0.010257566
LINC00494	0	0	0	0	0	0	0	0	0	0	0	0	0	0	0	0	0	0	0	0	0	0	0.006497987	0	0	0	0	0	0	0	0	0	0.006616473	0	0	0	0	0	0	0	0	0	0	0	0	0	0	0	0
LINC01270	0	0	0	0.012869645	0	0	0	0	0	0	0	0	0	0	0	0	0	0	0	0	0	0	0	0	0	0	0	0	0	0	0	0	0	0	0	0	0	0	0	0	0	0	0	0	0	0	0	0	0
C20orf197	0.409096113	0.049311372	0	0.083753125	0.126975417	0.171105953	0.079323253	0.041738826	0.184521745	0.167625466	0.478972248	0.182640515	0	0.180036348	0.047561771	0.200540651	1.193324771	0.117858474	0.398738146	0.04047349	0.193895603	0.2263089	0.115157628	0.055858613	0.083094161	0.350642808	0.058604676	0.210671035	0.072542638	0.018040543	0.057200778	0.193461909	0.059778884	0.029125776	0.36389407	0.065803316	0.151019531	0.192010482	0.335347267	0.271250492	0.932850822	0.178314295	0.377267649	0.134856895	0.091208742	0.198950936	0.423524274	0.033209902	0.074116063
MIR646HG	0.013685087	0.033156792	0	0	0	0	0	0	0	0.01314541	0	0.013638967	0	0.021211659	0	0.017870478	0	0.009627965	0	0	0.015335872	0	0.011405319	0	0	0	0	0.020081437	0	0	0	0	0	0	0	0	0	0	0.020883384	0	0	0.01149107	0	0.018780698	0	0	0	0	0
SIRPB2	0.456845785	0.41443174	0.319786637	0.596015416	0.592618823	1.07889898	0.087349771	0.794716815	1.219695735	0.74002663	0.384195275	0.46648069	0.09997417	0.257852476	0.616332504	0.532077905	0.434729764	0.705183861	1.019786332	1.140366179	0.688730151	0.294691253	0.253694519	0.627542158	0.535617335	0.477609545	0.474194351	0.968535675	1.359531805	0.058921168	0.646834907	0.11960586	0.876937042	0.664964435	1.140564918	0.233980654	0.986335128	0.505077719	0.582720909	1.684004081	0.076434433	1.030957348	0.431231494	0.129316199	0.194258997	0.458582293	0.368911249	0.214128363	0.506327033
LOC284788	0	0	0	0	0	0	0	0	0	0	0	0	0	0	0	0	0	0	0	0	0	0	0	0	0	0	0	0	0	0	0	0	0	0	0	0	0	0	0	0	0	0	0	0	0	0	0	0	0
LOC284798	0	0	0	0	0	0	0	0	0	0	0	0	0	0	0	0	0	0	0	0	0	0	0	0	0	0	0	0	0	0	0	0	0	0	0	0	0.009473927	0	0	0	0	0	0	0	0	0	0	0	0
GPR25	0	0	0	0.023860584	0.041713735	0.189704124	0	0.018781789	0	0	0	0.022693564	0	0.035232571	0	0	0.091227511	0	0.125782507	0.088825543	0	0.016990228	0	0.03143576	0.056166411	0	0	0	0	0	0	0	0	0	0	0	0.053659475	0	0.068565225	0.244498537	0.023604577	0.019129152	0.039554116	0	0	0	0	0	0
FAM182A	0	0.006688028	0	0	0.010100135	0	0	0.004520245	0	0	0	0.027131782	0.041164634	0.050359686	0.035739531	0.007169875	0.007498156	0	0	0.005474788	0.00614972	0	0.018193092	0.007590958	0.040572678	0.026280497	0.00797072	0.016076493	0.039229668	0.080210769	0.01035937	0	0	0	0	0.013432983	0.076491094	0.025113839	0	0	0.077663249	0	0.019080478	0	0.004568056	0	0.041497059	0	0
MIR663AHG	0	0	0	0	0	0	0	0	0	0	0	0	0	0	0	0	0	0	0	0	0	0	0	0	0	0	0	0	0	0	0	0	0	0	0	0	0	0	0	0	0	0	0	0	0	0	0	0	0
FRG1B	3.63740482	3.885786459	5.049777038	2.96287982	3.652692387	4.295523208	3.880884057	4.659851315	3.659822792	4.019804761	3.673593864	4.160481965	4.402003113	3.554299275	4.312880161	4.371800014	3.537750667	3.887080559	3.586058398	3.931284896	4.127515791	3.536887613	3.985848764	4.006990477	3.920551156	4.554337823	4.76503814	4.552187363	3.471160265	5.522067109	4.620249686	4.614170293	4.314886213	4.312961297	1.814057769	4.506668135	4.330686164	3.515502795	4.591708557	2.86639892	4.491410788	3.842954434	4.321154415	1.38567586	4.457597392	3.017786456	2.930107681	1.504956083	4.071046681
C20orf203	0.008491028	0	0.007439098	0	0.002614995	0.037132562	0.002811269	0	0.004174131	0.00272366	0.004121094	0.005647086	0.050852898	0.004404704	0.015930839	0.007405464	0	0.005970565	0.038496018	0.014095629	0.074436631	0.006327749	0.004720123	0.003925499	0.004714966	0.027138152	0.016418386	0.03709174	0	0.007498096	0.016019449	0.002595657	0.007203375	0	0.00422589	0.004639299	0.013460838	0.021643713	0	0	0.005875178	0.002379806	0.034308706	0.007784095	0	0	0	0.033612376	0.051557681
LOC284825	0	0	0	0	0	0	0	0	0	0	0	0	0.012811369	0	0	0	0	0	0	0	0	0	0	0	0	0	0	0	0	0	0	0	0	0	0	0	0	0	0	0	0	0	0	0	0	0	0	0	0
KRTAP13-4	0	0.069246772	0	0	0	0	0	0	0	0	0	0	0	0	0	0	0	0	0	0	0	0	0	0	0	0	0	0	0	0	0	0.052270821	0	0	0	0	0	0	0	0	0	0	0	0	0	0	0	0	0
LINC00323	0	0	0	0	0	0	0	0	0	0	0	0	0	0	0	0	0	0	0	0	0	0	0	0	0	0	0	0	0	0	0	0	0	0	0	0	0	0	0	0	0	0	0	0	0	0	0	0	0
LINC00319	0	0	0	0	0	0	0	0	0	0	0	0	0	0	0	0	0	0	0	0	0	0	0	0	0	0	0	0	0	0	0	0	0	0	0	0	0	0	0	0	0	0	0	0	0	0	0	0	0
LOC284837	0.042145144	0	0	0	0.038903134	0	0.181847776	0.063981873	0	0	0.008855034	0.012126594	0.063562017	0.018865054	0.005734753	0	0.016616785	0.004285866	0.006980416	0.006084325	0.006834223	0.013584586	0.045077993	0	0.030175237	0.0435563	0	0	0	0.037267154	0.022930026	0.044052578	0.005171441	0	0.00907983	0.024788213	0	0	0	0	0.055919712	0.020360219	0	0	0.176873885	0.007900185	0	0.071395128	0.087659017
LOC284865	0	0	0	0	0	0	0	0	0	0	0	0	0	0	0	0	0	0	0	0	0	0	0	0	0	0	0	0	0	0	0	0	0	0	0	0	0	0	0	0	0	0	0	0	0	0	0	0	0
MIF-AS1	0.360934749	0.417768276	0	0.623021167	0.869664534	0.23457462	0.416430593	0.020959422	0.51770014	0.468741458	1.014530604	0.012715939	0.531488655	0.9239481	1.150422893	1.088696526	0.640526106	0.255154648	0.631699482	0.475150546	0	0.204320312	0.477223129	0.669420903	0.42213353	0.678150087	0.20790987	1.180912948	0.21497103	0.777016492	0.244682421	0.333601515	1.059834444	0	0.145282348	0.020827224	0.661656785	0.678532399	0.479327261	0.798308276	0.962558193	0.640613685	1.65875799	1.213453339	0.663724512	0.738162276	0	0.578590924	0.513051702
LOC284898	0	0	0	0	0	0	0	0	0	0	0	0	0	0	0	0	0	0	0	0	0	0	0	0	0	0	0	0	0	0	0	0	0	0	0.005878403	0	0.009380956	0	0	0	0	0	0	0	0	0	0	0	0
GPR26	0	0	0	0	0	0	0	0	0	0	0	0	0	0	0	0.038686878	0	0	0	0	0	0	0	0	0	0	0	0	0	0	0	0	0	0	0	0	0	0	0	0	0	0	0	0	0	0	0	0	0
TTC28-AS1	0.196019021	0.372379862	0.131711428	0.142764632	0.260904626	0.303046392	0.426828729	0.248519618	0.101730109	0.240085498	0.376442581	0.178688817	0.568006264	0.359189565	0.306173939	0.240824438	0.100821214	0.179450124	0.194025964	0.118788567	0.431478864	0.314802277	0.175628338	0.318839198	0.363050901	0.434155468	0.151374983	0.396356483	0.100028329	0.203925908	0.343725163	0.168785512	0.105312832	0.142877991	0.129205541	0.223846527	0.140679965	0.185495744	0.421175158	0.421353077	0.215616278	0.111672617	0.598701931	0.274016976	0.375577125	0.407018127	0.118365794	0.273727165	0.353050961
SEC14L4	0.581157038	0.012241376	0.013180982	0.282211433	0.009263863	0	0.096610821	0.75506627	0.07940955	0.999829524	0.668234716	0	0.022792394	0.536634258	0.725802886	0.045412456	0.530426223	0.03151923	0.173804715	0.024931166	0.071652948	0.037049724	0.01253602	0	0	0.071170351	0.242302952	0.079309103	0.171689409	0.548495996	0.092313203	0.14052635	0.792163109	0.11098406	0.309838442	0.020478474	0.011955335	0.075424812	0.007689382	0.352894965	0.176840548	0.357695502	0.531644211	0.857283945	0.053532692	0.025905022	1.004856683	0.032561862	0.101928353
LOC284930	0	0	0	0	0	0	0.005999477	0	0	0	0.008790233	0	0	0.009394124	0.022637416	0.023598965	0	0	0.006929301	0	0.006784176	0	0.015072169	0	0.005036066	0	0.017531687	0	0.010928588	0.031769518	0	0.005539813	0	0	0	0	0	0	0	0	0.012523061	0.005079562	0	0	0	0.007842353	0	0	0.044173527
LOC284933	0	0	0	0	0	0	0	0	0	0	0	0	0	0	0	0	0	0	0	0	0	0	0	0	0	0	0	0	0	0	0	0	0	0	0	0	0	0	0	0	0	0	0	0	0	0	0	0	0
RPL23AP82	0.493032916	1.209318552	0.318478099	0.57799916	0.429473305	0.299476828	0.786491447	0.584061631	0.896414058	0.935793694	0.541624113	0.624205097	0.709208814	0.440572457	0.951112075	1.129936464	1.050741279	0.744316959	0.587358473	0.728378947	0.519420697	0.311673868	0.622314504	0.645373002	0.669834054	0.353020565	0.671243341	0.758152573	0.520644732	0.299286432	0.706913626	0.795894011	0.639748833	0.606990491	0.613067675	0.788050772	0.291544881	0.849981129	0.346726529	0.241116204	0.530188996	0.470561458	0.893643607	0.411758851	0.439914331	0.519477915	0.887637718	1.041263548	0.330611078
SH2D6	0.054014622	0.039724529	0	0	0	0	0	0	0	0	0.015915281	0	0.01662971	0	0	0	0	0.007712776	0	0.01094381	0	0.02438404	0	0.030167979	0	0	0	0	0	0	0	0.010039339	0	0	0	0.008981467	0.207252464	0	0	0.021142673	0	0.009206455	0.037963212	0.029953189	0	0	0.010501031	0.011938681	0.013506101
LOC284950	0	0	0	0	0	0	0.008932214	0.007425901	0	0	0	0	0	0	0	0	0	0	0	0	0	0	0	0	0	0.02164354	0.01308434	0	0	0	0	0	0	0	0	0	0.010725144	0	0	0	0	0	0	0	0	0	0	0	0
NT5DC4	0.092671494	0.182511956	0	0.033063092	0.12664999	0.315208497	0.015727386	0.327709193	0.134477009	0.04524357	0.215060869	0.062230694	0.244657837	0.095901552	0.08732313	0.157921539	0	0.022241876	0.204099134	0.471153328	0.103515471	0.10313538	0.221248361	0.261887854	0.013208975	0.037982386	0.174579242	0.068717452	0	0.01401355	0	0.057247081	0.270559601	0.17191634	0.260406314	0.012997606	0.507333272	0.117617101	0.183103109	0.447524935	0.04879023	0.267958216	0.027606983	0.085158861	0.064912567	0.020537221	0.103137496	0.067870381	0.076589097
CCDC150	1.1919619	2.580850922	1.766121556	1.52209991	0.764714651	0.847959082	1.663106136	1.140038824	0.61673544	1.213308158	1.9484657	1.316241123	1.977297609	1.518766903	2.615890146	1.793942025	1.65481087	0.808675245	1.529153779	1.711067791	0.462381748	1.855574188	1.385950423	1.297543214	1.533797693	0.982245064	2.063112553	1.564325598	1.203386262	2.411540739	1.405552589	1.292426242	1.823502905	1.000214437	0.87590222	1.566341372	1.640141444	1.066008379	1.258086672	1.036523766	2.198531202	1.086646529	1.372744883	0.770984266	1.624163929	0.975742591	0.843534874	1.767075263	2.168100467
RNF149	3.481032515	3.083355378	3.951088949	3.487839756	4.288207178	3.854742129	3.562715286	3.650531538	3.875050067	3.572939655	3.536354809	3.212203478	3.106843789	3.154980959	3.197311222	3.893274805	3.820017567	3.256816752	3.832551244	4.267607384	2.959605587	3.832353698	3.493627647	3.541450978	2.989901744	3.713295886	3.168616071	3.758968336	4.412177491	4.050643102	3.279318323	3.893547794	3.843425116	3.398030909	4.032424565	4.192608488	3.719198583	3.408086573	3.294586857	4.194653278	3.627764622	3.852749767	4.165208315	3.654929971	3.77283627	4.319816667	3.65007815	3.581695218	3.611458526
LINC01114	0	0	0	0	0	0	0	0	0	0	0	0	0	0	0	0	0	0	0	0	0	0	0	0	0	0	0	0	0	0	0	0	0	0	0	0	0	0	0	0	0	0	0	0	0	0	0	0	0
ANGPT2	2.493555636	1.542893817	2.8998793	1.613935736	2.676877537	2.430133782	1.698496906	1.440643027	1.752359073	0.88925327	2.073647106	1.32969085	1.438338596	1.030453146	2.616613466	0.860832307	2.054050271	1.719610513	2.123931874	2.346498224	1.455880478	3.51514124	2.510482806	1.527634072	5.108353006	2.401036059	2.352565162	2.605838696	1.554777008	2.186015812	2.058660429	3.032756277	2.158862283	2.302314442	2.159854242	2.435859055	1.79329726	1.026004077	0.560301845	1.72995179	1.379026201	2.310861548	1.357885087	2.146243135	1.667658813	1.990851921	1.604615322	2.368550432	1.328766136
GPR27	0.142181579	1.178376176	1.625872925	0.100819938	0.398705901	0.341253791	0.048548783	0.099085494	0	0.50024782	0.46094584	0.755439807	1.288425243	0.515223992	0.524421102	0.420739848	0.333098377	0.03457477	0.135997764	0.072697848	0.36774222	1.126059871	0.138323647	0.442070668	0.119231388	0.222296896	0.070671462	0.542961156	0.67198598	0.417100502	0.134822009	0.044879305	0.020964799	0.199347742	0.174632497	0.633210354	0.167817669	0.369312934	1.076647139	0.927360222	0.763919581	0.120221174	0.707875284	1.558751546	0.628578331	0.237638971	0.046917418	0.420504076	0.226799536
LOC285000	0	0	0	0	0	0	0	0	0	0	0	0	0	0	0	0	0	0	0	0	0	0	0	0	0	0	0	0	0	0	0	0	0	0	0	0	0	0	0	0	0	0	0	0	0	0	0	0	0
FAM150B	0.043061982	0	0.074601257	0.00761684	0.158853904	0.1669365	0.014371869	0.19607954	0	0.120741864	0	0.028753602	0.186642653	0.011277272	0.367048134	0.009495767	0	0.015273414	0.049213823	0	0.040275777	0.032188503	0.018086424	0.106908087	0.299866479	0.101783025	0.052021533	0.031789222	0	0.019165267	0.040760001	0.032957982	0.012302661	0.185569129	0.094581428	0.152627242	0.793895299	0	0.033053389	0.055309308	0.022486949	0.094628436	0.086461441	0.009980902	0.041838258	0.018769843	0.189300197	0.062116246	0.017850425
CCDC141	0.549288489	4.157580866	0.749661951	0.334561908	0.508382551	1.494430225	0.072336546	2.522023576	1.031306055	0.311234526	0.50310831	0.335613002	0.72609361	0.647943779	0.253244002	0.515607911	0.497208598	1.663667121	1.128389696	0.373013775	0.892879601	0.26251005	0.392248821	1.076218358	0.850024764	1.202558334	0.487779396	0.600434269	0.100212094	0.587018738	0.364909457	0.090686959	0.377499363	1.584321975	1.291980401	0.490284333	1.771227511	0.802227527	0.706778789	1.45394547	0.419060768	0.534318553	0.88430786	0.279679786	0.34221309	0.482132457	0.257418254	0.335407657	0.357651522
STARD7-AS1	0.160503579	0.320514438	0.220202908	0.124941976	0.257377846	0.187266985	0.227855352	0.263424312	0.172587422	0.173874619	0.110816059	0.076873835	0.251843878	0.212247751	0.244233939	0.113800467	0.174743853	0.172188514	0.205076471	0.349392878	0.178807409	0.247253204	0.242359767	0.204251929	0.193545018	0.295289013	0.255735155	0.258383885	0.079651305	0.421524941	0.21814374	0.109667391	0.154572795	0.153466607	0.233201097	0.307519266	0.165390106	0.100735439	0.238816624	0.165344753	0.134379103	0.203382652	0.132186906	0.307168947	0.319803269	0.139761661	0.063596928	0.269098864	0.289753836
LOC285043	0	0	0	0	0	0	0	0	0	0	0	0	0	0	0	0	0	0	0	0	0	0.004230974	0	0	0	0	0	0	0	0	0	0	0	0	0	0	0	0	0	0	0	0	0	0	0	0	0	0	0
LINC00486	0	0	0	0	0	0	0	0	0	0	0	0	0	0	0	0	0	0	0	0	0	0	0	0	0	0	0	0	0	0	0	0	0	0	0	0	0	0	0	0	0	0	0	0	0	0	0	0	0
C2orf61	0.213713279	0.18436644	0.088042136	0.127050496	0.179508898	0.25573212	0.182106066	0.479810232	0.145098317	0.45209475	0.097125068	0.078193056	0.368640786	0.231054585	0.558800318	0.115728411	0.177642438	0.278737361	0.360027276	0.193344561	0.087681736	0.131089605	0.205279551	0.352052578	0.065554143	0.132650943	0.17339053	0.175237587	0.212692781	0.259819229	0.786479489	0.150037106	0.405935882	0.682890904	0.349083178	0.218292223	0.168142407	0.228629825	0.450376091	0.127872541	0.158205534	0.223374138	0.370651165	0	0.332485808	0.044121218	0.261516489	0.241945457	0.339957105
LOC285074	2.092357513	1.693098527	1.782656123	1.104315477	2.069543247	1.533633556	1.77419472	1.547839837	1.211493817	1.956143511	1.431753078	1.154150048	1.704128247	1.272657391	1.902059766	1.666759107	1.505504926	1.165461098	1.808455406	1.166628209	1.610392835	1.753449499	1.389991401	1.817044576	1.456334178	1.6579817	2.165561377	1.795766388	1.792590134	1.873042911	2.36459491	1.09870378	1.538763204	1.509896867	1.285476937	1.962110647	1.601023358	1.403077887	2.276084656	1.792802699	1.013120481	1.525044708	1.865234382	1.804577938	1.805908257	1.102389399	0.962493664	1.756931141	1.703749351
LINC01305	0	0.010929316	0	0	0	0	0	0	0	0	0	0	0	0	0	0	0	0	0	0	0	0	0	0	0	0	0	0	0	0	0	0	0	0	0	0	0	0	0	0	0.027714463	0	0	0	0	0	0	0	0
RTP5	0	0.037616398	0.040476589	0.016286041	0	0.034098263	0	0.012812351	0.022825712	0	0.022537531	0.015487505	0	0	0	0	0	0.010934935	0	0	0	0	0	0	0	0.037210762	0	0.067335843	0	0	0	0	0	0	0	0	0.207618743	0.047227579	0	0	0	0	0	0	0.012947477	0	0	0	0
LOC285095	0	0	0.014831089	0.005935703	0	0	0	0.011637046	0	0.002722011	0	0.002824595	0.004304273	0	0	0	0	0	0.003245561	0	0.003177502	0.004219027	0.004717267	0	0.004712114	0	0	0.016593056	0.005122529	0	0	0	0	0	0.008434339	0	0	0	0.025808	0.005478718	0	0.004752817	0.004948485	0	0	0	0.002713705	0	0
FLJ38379	0.03230042	0	0	0	0.013324048	0.100608719	0	0.005966766	0	0	0.04160679	0.003612597	0	0	0.037068714	0.032847383	0.019721355	0.007629293	0	0	0.083025032	0	0	0.024912623	0.015017061	0	0.036480299	0.042081283	0	0.009579792	0	0	0	0.152604872	0.037387942	0.035213554	0.155566674	0	0.027497925	0.048337915	0	0.00304201	0	0.029631431	0.020995115	0.014049465	0	0.003947299	0.004467161
MED15P9	0	0.018551528	0	0	0	0	0	0	0	0	0	0	0	0	0	0.019882227	0	0	0	0	0	0	0	0	0	0	0	0	0	0	0	0	0	0	0	0	0	0	0	0	0	0	0	0	0	0	0	0	0
NKIRAS2	1.500748385	2.122650837	1.961636668	2.017419557	1.502005764	1.935275811	1.728277582	1.724517809	2.192096673	1.534678788	1.898796794	1.865278429	2.051451808	2.0053874	2.244343669	2.143107872	1.678724805	1.62378346	2.016781239	2.028214527	1.514831671	2.314321616	1.816954005	1.932549511	2.577535419	1.729718042	1.613609397	1.753964775	2.088497268	2.033942077	2.135658469	1.570495147	1.960945491	1.180637935	1.436840087	1.594309607	1.4585143	1.778441043	1.952945922	2.045940346	2.081301376	1.55167512	1.650046001	1.336654537	1.621465282	2.025654657	1.847914448	2.225647771	2.142472128
AHCTF1P1	1.328675432	1.361553212	1.228512899	0.909069174	1.007076896	1.001830417	1.333665535	0.990921739	0.701591898	1.009879566	1.07841241	1.008955319	0.96912242	0.936867516	0.882487256	1.644679177	1.294430417	1.117978955	0.699020133	0.828893173	0.764912984	1.179648391	1.317274403	0.84269207	1.081586682	0.858739034	1.542577319	1.166385417	1.18874174	1.224303477	0.800723747	1.124222703	1.381379624	1.031084199	0.880531812	1.307649384	1.387790525	0.874120867	0.938827484	0.73934357	0.780327889	0.91506612	1.089618715	1.186148817	1.020840171	1.343272515	0.892681162	1.168630455	0.978050644
NKIRAS1	1.219061238	1.150086827	1.634070024	0.887404988	1.054966419	1.069285399	0.790516693	1.406536775	1.226687641	1.130513367	1.039627529	1.317295509	1.469051995	0.875584409	0.847918589	1.193975079	1.062423336	1.118063067	0.85054531	1.312721631	1.344363722	1.404979444	1.579207024	1.778697325	0.869832052	1.081310744	1.508086612	1.346731893	1.204446558	0.942609234	1.357108755	1.721898799	1.085322117	1.318624311	1.316379441	0.521623709	1.321175589	0.967304211	2.50379057	1.048359975	0.830875254	1.320844959	0.999554476	0.98387953	1.427172609	0.888509466	1.050638284	1.121285996	1.174327602
DNAJC5G	0	0.013102773	0	0	0	0	0	0	0	0	0	0.00268637	0.028415199	0	0.017654323	0.062150872	0	0	0	0	0	0.004012658	0	0	0.002242572	0	0.003918138	0	0.033763742	0.009495424	0.030300364	0	0	0.011533719	0	0	0	0.008266738	0	0	0	0	0	0	0	0.006979764	0	0	0
CDH19	0.020670449	0.224416179	0.003414708	0.020316831	0.003594775	1.079597132	0.00386449	0.091363837	0.489293808	0.104818293	0.001890495	0.030792158	0.007886977	0.348591975	0.290540089	0.008483149	0.015929407	0.368313406	0.042583524	0.003890456	0.325184964	0.018293849	0.009719409	0.100894247	0.087152514	0.070456087	0.061129623	0.050764168	0	0.001148188	0.043636991	0	0.438155105	0.465355473	0.265072524	0.001064603	0.413521857	0.003992819	0.005959471	0.04462039	0.417655599	0.038777505	0.040354508	0.001787756	0.022568904	0.003370435	0.095209316	0	0.175009937
DLL1	2.361780349	1.270063941	1.644998048	1.679533775	2.168840486	2.174674364	0.440751936	1.273571379	1.035870072	1.454481877	0.842715553	0.859635568	3.024890225	1.059902207	1.782365403	1.96147147	1.751811813	0.826969863	2.741874532	2.299813191	1.325169495	1.541524357	1.281581418	1.801187158	3.026346187	1.444073911	1.262430614	1.459849123	0.922454562	0.809735068	2.137316688	0.438758081	1.194916754	1.4481722	2.221326258	1.042333792	1.963211111	1.399428261	0.710917557	2.226075485	1.554468136	1.476443297	1.386487898	1.928157518	1.644167052	0.52050118	1.406102866	0.79292127	1.813849519
ERICH2	0.108968941	0.079352969	0	0.163022585	0.028186001	0.098800335	0.010164635	0.56730565	0.312166777	0.086307228	0	0.015301282	0.038568263	0.047192785	0.350541035	0.006712645	0.048437737	0.160605446	0.080224282	0.005125463	0.078585173	0.296765339	0.087280457	0.035189699	0.054591633	0.012359951	0.765633592	0.109254568	0.072594468	0.179155652	0.047857886	0.009386884	1.011558477	0.06477147	0.022829791	0.069867978	0.006114854	0.106627857	0.046468844	0.11476945	0.067740771	0.038337716	0.078720451	0.102378312	0.107265651	0.04595846	0.03407692	0	0.012629326
IAH1	2.825101675	2.984036329	1.865883306	2.29095652	2.027424534	2.293035517	2.117782273	2.637120366	2.384248151	2.521043167	2.131273228	1.636316828	2.097190587	2.278901203	2.181849073	2.217460399	2.81489007	2.259510478	2.063951598	2.439140124	2.098196317	2.403156251	2.161420436	2.299770244	2.26747192	2.158081638	1.38571395	2.33060768	1.856698243	1.7543913	1.966865438	2.445928236	2.705952755	1.918551693	2.136736178	2.285559446	1.546255242	2.267990936	2.376369167	2.137365401	2.484376442	2.225193788	2.098192337	2.391756927	1.932272193	2.46786717	2.447128795	2.66323419	1.625501097
FLJ33534	0.017079938	0	0	0	0.015755523	0	0.033668214	0.014083452	0.025081631	0.016407144	0.119781905	0	0.076268316	0.026456575	0	0	0	0	0.019545125	0	0	0.037881718	0	0.023597778	0.028304996	0.08061088	0	0.049671097	0.030748537	0.015087866	0	0	0	0.024374059	0	0	0	0.026159063	0	0	0.01770719	0	0	0	0	0	0	0	0.197625193
CYP1B1-AS1	0	0	0	0	0	0	0	0	0	0	0	0	0	0	0.058929851	0	0	0	0.053915116	0	0	0	0	0	0	0	0	0	0	0	0	0	0.013494434	0	0	0	0	0	0	0	0	0	0	0	0	0	0	0	0
FAM126B	1.236720166	0.975750907	1.219493968	1.318168963	1.412617339	1.180871475	1.065554204	1.496396037	1.046208076	1.257274797	0.997658203	1.355689299	1.211091771	0.877253279	1.596841389	1.028329841	1.411071937	1.126195146	1.381432375	1.177392518	1.170731667	1.545961879	1.457449151	1.623194725	1.236347969	1.298983102	1.578673657	1.198072784	1.146502432	1.45897763	1.309479565	1.099346855	1.357083994	1.173552857	1.430990291	1.476091725	1.508190963	1.295673531	1.215503419	1.365056369	1.636387196	1.208285784	1.31675849	1.475859893	1.627418165	1.62689384	1.07349805	1.328769868	1.80839615
UNC80	0.022899998	1.926343709	0	0.001612257	0.025316216	0.059910965	0.009123903	0.083717039	0.035808933	0.024907795	0.017787739	0.007647877	0.036934972	0.092619521	1.467616061	0.039696899	0.027105956	0.056190371	0.027927319	0.004599857	0.27417196	0.014820719	0.001280911	0.130311347	0.145969375	0.003707926	0.528142371	0.094172553	0.005556357	0.137252479	0.043014844	0.030656052	0.070041439	0.128409324	0.116739695	0.01876989	0.076733553	0.014116472	0.011723	0.117184804	0.023739236	0.142498726	0.111219039	0.058052256	0.042908933	0.05481451	0.020481132	0.001674948	0.024452372
RUFY4	0.077523546	0.518878045	0.039317554	0.114597442	0.195891208	0.2028198	0.055319864	0.05816681	0.027657461	0.04305904	0.064693092	0.112656649	1.139024652	0.412411219	0.361019917	0.194575606	0.234114857	0.352792696	0.386373287	0.271731954	0.141650434	0.030736628	0.025047579	0.289307966	0.094627379	0.053882119	0.054123944	0.336733944	0.027183058	0.071835908	0.014276981	0.006925364	0.056756883	0.099576473	0.473008182	0.063756694	0.644852415	0.144062276	0.148717225	0.482062041	0.390402117	0.136526931	0.045656827	0.124792663	0.224657265	0.218612448	0.025197169	0.060662665	0.064011859
PLGLA	0	0	0	0	0	0	0	0	0	2.992731135	0	0	0	0	0	0	0	0	0	0	0	0	0.027551428	0	0	0	0	0	0	0.029189166	0	0.030251057	0	0.047014076	0	0	0	0	0	0	0	0	0	0	0	0	0.3653365	0	0
RGPD4	0.160313553	0.074471599	0.075469147	0.003858921	0.145365497	0.55971387	0.074763727	0.108181611	0.248681975	0.069118721	0.093373432	0.078636701	0.15391614	0.028361022	0.1574911	0.052073457	0.078492755	0.097617942	0.082055973	0.085690984	0.095932796	0.128595344	0.103623774	0.122275461	0.051206485	0.069447134	0.272701633	0.104538816	0.11528465	0.437339255	0.068092332	0.043202638	0.481797223	0.101794834	0.131232079	0.041630867	0.455497287	0.055549908	0.066129327	0.380238997	0.120923145	0.07238007	0.580664245	0.296682038	0.679784933	0.327795317	0.065544016	0.043496332	0.218818871
LOC285191	0	0.003357075	0.014408377	0.005766018	0	0	0.005453177	0	0	0.002644112	0	0	0	0	0.002589481	0	0	0	0	0	0	0	0.004582359	0.007611753	0	0	0	0	0	0	0	0.15526962	0	0	0	0.08963117	0	0	0	0	0.005703769	0.002310293	0	0.003783517	0	0	0	0.061686767	0.020239595
DUSP28	0.02287203	0.023243475	0.010060239	0.016022422	0	0.00846084	0.048685907	0.021986502	0.005647121	0.014685662	0.027664026	0.015236744	0.045967074	0.005958893	0.021521782	0.014996243	0.005245934	0.008075719	0.030480825	0.030355245	0.025621204	0.036725484	0.00638536	0.005310912	0.012728701	0.036612708	0.033142117	0.011257628	0.041110297	0.033526308	0.042962672	0.010511366	0.006501796	0.016398096	0.005717109	0.006276084	0.018190383	0.040743427	0.051956316	0.029435534	0.003978868	0.006433452	0.013365345	0.01052635	0.022217642	0.014869635	0.014641035	0.028999089	0.014140329
TUSC7	0	0	0	0	0	0	0	0	0	0	0	0	0	0	0	0	0	0	0	0	0	0	0	0	0	0	0	0	0	0	0	0	0	0	0	0	0	0	0	0	0	0	0	0	0	0	0	0	0
SLC9A9	2.26653334	1.853010873	1.912501077	2.6348998	3.203513004	3.299341199	2.04959432	3.38603841	3.453265629	2.518010571	2.091690535	1.828679182	1.915901836	2.712898844	2.86718248	3.083545675	2.396768448	3.77958236	3.455090442	1.671712936	3.492022121	2.169300636	3.037588234	3.423729527	3.018818451	2.543800473	2.559482058	1.856479979	2.273748252	2.360993285	2.020284035	1.015763008	2.28512472	3.755323454	3.972217782	1.809237687	3.635313486	2.856769696	2.8481384	3.437869239	1.753389893	2.873555224	1.632823696	2.32412812	3.460208014	2.404619287	1.918690394	1.829858266	2.368121904
GPER1	0.285279276	0.062736708	0.152769849	0.327309957	0.374954544	0.542052353	0.124739107	0.339304661	0.215350807	0.535190318	0.34905515	0.068221609	0.163461296	0.370267547	0.192581608	0.09960869	0.252251132	0.386500219	0.152244378	0.165074816	0.683555231	0.183559472	0.307677126	0.27531172	0.609214337	0.286642573	1.853720932	0.203946407	0.247031109	0.118735589	0.28484634	0.12291973	0.1073564	0.344108316	0.283701088	0.188005325	0.325593667	0.606495698	0.152502822	0.262761916	0.062239794	0.321581165	0.327331957	0.243295964	0.241239314	0.033687844	0.120652225	0.136476917	0.229219597
EOGT	1.788402674	1.84784877	1.710983536	1.601140039	2.633198463	1.896591241	1.848758664	2.575734769	2.217040042	1.523443993	2.407312432	1.6842019	2.384637285	1.04372325	0.989485166	1.116967068	2.070926639	2.337858381	1.573156773	2.300890766	2.134936728	1.93334592	1.814790704	2.396663716	2.07522546	2.128232316	1.345453505	1.550917	1.50651276	1.729300413	1.777661051	1.936443265	2.489907633	2.182420908	2.459211275	2.622695121	2.094342623	2.274241459	1.131812159	1.332469169	1.349589111	2.340095888	2.568242856	2.837178328	1.612580061	1.958944315	2.203644406	2.059852802	1.763561564
LINC00636	0	0	0	0	0	0	0	0	0	0	0.030914039	0	0	0	0	0	0	0.015021534	0	0	0.023900622	0.015917206	0	0	0	0	0.148379335	0	0	0.037456138	0	0	0	0	0	0	0	0	0	0	0	0	0	0	0.052700459	0	0	0	0
EPHA6	0.171574175	0.403134688	0.033016343	0.11929544	0.01940247	1.137443302	0.004194115	0.081420444	2.166752124	0.040128701	0.129526975	0.008420788	0.062985769	0.190913058	0.007948162	0.096440505	0	1.232295774	0.071014414	0.033437314	1.697138164	0.003151755	0.062153273	1.735652732	0.362705922	0.482124862	0.048469041	0.28209449	0.252471703	0.069370594	0.359884088	0.019259815	0.309268737	1.165893504	0.510673493	0.15753639	0.299670795	0.032187408	0.210703099	0.048368644	0.14612042	0.312071613	0.014731179	0.377158656	0.263600171	0.016388325	0.116841406	0.072004369	1.219517556
DNAJB8-AS1	0	0	0	0	0	0	0	0	0	0	0	0	0	0	0	0	0	0.010934935	0	0	0	0	0	0	0	0	0	0	0	0	0	0	0	0	0	0	0	0	0	0	0	0	0	0	0	0	0	0	0
FBXW12	0.022562788	0	0	0	0	0	0.029747787	0.012433694	0	0	0.010978268	0.029905421	0.067502042	0.080187538	0.062777075	0.029435735	0	0.01061156	0	0	0.025275116	0.00563361	0.018813718	0.020841519	0	0	0.14661285	0.043915425	0	0.026520108	0.028395079	0.013808367	0.050526193	0.010804056	0.011256756	0	0.061851358	0.011599273	0	0.014592278	0.061549265	0	0	0.03092874	0.012564844	0.019524432	0	0.008231713	0.027763577
C3orf38	2.751124711	3.057704874	3.470078061	2.288214715	2.945113974	2.698823305	2.810684726	2.909886933	2.255928792	2.47361513	2.950711395	2.782958761	3.182912071	2.550148364	2.013536168	2.820683078	2.610083713	2.807391601	2.804273779	2.835462644	2.544946802	3.31753024	3.075721887	2.963916045	2.868539483	2.710022293	2.808881147	2.675150957	2.620479001	3.210440294	2.696030063	3.098469648	2.786054048	2.229930728	2.792470893	3.106138238	2.752799041	3.080365833	3.098014514	2.245509303	3.277351919	2.677428088	2.802098732	3.18989015	3.283730237	2.849819474	2.493907233	2.977265163	2.57851994
HTR3E	0.038298482	0.009436292	0.020251624	0.024207105	0	0	0	0.012731282	0	0	0	0	0	0	0.014527807	0.030136024	0	0	0.086270644	0	0	0.039905219	0.123812943	0.031891084	0	0.036977279	0.098174154	0	0.068549053	0	0	0.028140173	0	0	0	0	0.214379858	0.023656966	0	0	0	0.183239878	0	0	0.012865557	0	0	0.041661118	0.028424475
ENTPD3-AS1	0.013711807	0.033221094	0.170504831	0.02859959	0.074273012	0.171897049	0.040401186	0.077328244	0.020146567	0.026223003	0.019891978	0.105863351	0.139564722	0.062842087	0.012899914	0.169775695	0.018721957	0.084583341	0.106430076	0.040669215	0.060504989	0.079825714	0.06724605	0.195928291	0.045128479	0.064992723	0.039523377	0.097908839	0.048999904	0.094154802	0.148455745	0.025000126	0.057261756	0.057952418	0	0.066118755	0.198946829	0.021013544	0.369810087	0.102871207	0.014215974	0.034268528	0.30287695	0.073839932	0.056232391	0.035292768	0	0.087329023	0.098463359
ZNF619	0.55271052	0.514443403	1.173063184	0.465890185	1.116186262	0.927282212	1.021066913	1.016420563	0.557695243	0.786635148	0.826017865	0.961554456	0.965561266	0.450310989	0.622049566	0.403133652	0.455116505	0.710586265	0.650735775	0.590598957	0.661922158	0.712870076	0.780075067	0.895147867	0.553653185	0.758220252	0.737840784	0.738494357	0.440130146	0.861884117	0.888304583	0.881132002	0.721876391	0.637358259	0.635593973	1.004542421	0.807794342	0.836652951	1.235902826	0.866139244	0.618439512	0.603763832	0.967675452	0.967379937	1.333317453	1.010680529	0.460656202	0.989112945	0.64005862
ZNF621	1.933958385	2.214458214	2.427901724	1.515747401	2.371750248	2.318614669	2.358527282	2.523450386	1.695812411	1.845898657	2.593000381	2.406837451	2.43663267	1.570663359	2.073594633	1.436467549	1.607456888	2.045215988	2.271663782	2.139794739	2.00604658	2.131206651	1.932608174	2.154216451	2.064507653	2.255280686	2.225982001	2.120323277	1.502351245	2.295615488	2.255754475	1.923777007	2.337644619	2.097593909	2.191195654	2.45053938	2.244841297	2.176278868	2.762260712	2.195884102	1.663024263	1.961804369	2.499797424	2.687010949	2.512478105	2.149391848	1.593423044	2.322068774	2.387431816
RABL3	1.762444116	1.627433743	2.142393811	2.025320418	1.709169096	1.340887849	1.922824083	1.855890121	1.499261431	1.52462548	1.917307938	1.692657784	1.528655791	1.940551406	1.281442255	2.338046232	2.128853475	1.699663917	1.885694194	1.143184793	1.626060588	1.612000232	1.822866402	1.865992472	1.737419515	1.559747355	1.950020402	1.870763671	2.006821882	1.863172927	1.750795481	2.363278172	2.088205214	1.651349227	1.698673856	1.954984713	1.811348583	1.397180947	2.129025495	1.410072628	2.259444784	1.77949743	1.679068835	2.056883094	1.792055743	1.732781269	1.9260031	1.871636559	1.727844685
LINC00877	0	0	0	0	0	0	0	0	0	0	0	0	0	0	0.011367997	0	0	0.008500056	0.013831423	0	0	0	0	0	0.020048233	0	0	0	0	0	0.02277279	0	0	0	0	0	0	0	0	0.023289789	0	0.010145667	0	0	0	0	0	0	0
GPR31	0	0.035255149	0	0.030353648	0.026731494	0	0	0.023904202	0	0	0	0	0	0.044772565	0	0	0	0.079973975	0.128189602	0	0	0	0.024164631	0.039961848	0	0	0	0	0	0	0	0	0.02460252	0	0	0.023753582	0.068072542	0	0.044085187	0	0	0.024345506	0	0	0	0	0	0	0
C3orf56	0	0	0	0	0	0	0	0	0	0	0	0	0	0	0	0	0	0	0	0	0	0	0	0	0	0	0	0	0	0	0	0	0	0	0	0	0	0	0	0	0	0	0	0	0	0	0	0	0
IGSF10	0.377474289	0.190169525	0.040354861	0.304994065	0.142126042	2.471085822	0.021456733	2.337033927	0.251913219	0.195554652	0.079302724	0.074127473	0.146177428	0.300464707	3.511114301	2.714026936	0.149620233	1.475595875	1.018872071	0.060876032	2.349543848	0.124389932	0.158314462	0.403736894	0.673958055	0.415130193	0.111128111	0.20069786	0.337592672	0.376638208	0.185017405	0.014185502	0.189128433	1.639771159	0.579328248	0.03277146	0.631412826	0.994187954	0.0855771	0.322711114	0.111843017	0.739366437	0.516130928	0.159963722	0.462963024	0.162201963	0.691591448	0.026889669	0.651653743
C3orf33	0.314524978	0.312334295	0.296086305	0.11977399	0.283323814	0.207907669	0.258774362	0.319929139	0.165559065	0.14673688	0.267944093	0.188914278	0.400491724	0.12410253	0.485404079	0.326276979	0.161685685	0.273636671	0.209205226	0.14682829	0.187623994	0.443321336	0.560213147	0.228383376	0.211621909	0.410045782	0.303534027	0.320724066	0.228694648	0.409287003	0.294535487	0.458484198	0.275089368	0.183787939	0.15159858	0.178611839	0.22304881	0.139466076	0.339465556	0.243353538	0.305068902	0.272448412	0.274069076	0.568013956	0.381232489	0.214881521	0.151454694	0.249576817	0.205007848
LINC00692	0	0	0	0	0	0	0	0	0	0	0	0	0	0	0	0	0	0	0	0	0	0	0.049451134	0	0	0	0	0	0	0	0	0	0	0	0	0	0	0	0	0	0	0	0	0	0	0	0	0	0
CCDC66	1.924774492	2.623659087	2.883380504	2.057042501	2.502148429	2.901083801	2.166506681	2.692986893	1.782983326	2.177040071	2.905093187	2.770238464	2.894548466	2.386203812	1.8601417	2.39654457	1.770737368	2.994173695	2.692741902	2.309510027	2.384011706	2.31199216	1.616747511	2.720171338	2.192362947	2.437050632	2.876892711	2.552264272	2.154683259	3.027253899	2.428406374	2.385578738	2.536964374	2.87469655	2.629724482	2.480309062	2.765072655	2.455739274	2.880344387	2.934334138	2.151667345	2.158728969	2.526597763	3.15592381	2.584526607	2.036796252	1.669410026	2.535528465	2.621717254
SLC9C1	0.184390165	0.083643733	0.197811365	0.136118883	0.158385013	0.405178697	0	0.348859551	0.107309561	0.042946696	0.223690577	0.049407328	0.206695674	0.290114936	0.014160548	0.196973224	0.119111937	0.391666778	0.116470765	0.092594352	0.253465726	0.658019115	0.061661716	0.126939716	0.301747759	0.255785262	0.119584226	0.100272563	0.036036944	0.17582459	0.092377419	0.013781227	0.364619388	0.406089903	0.322117873	0.145175311	0.159087896	0.408852859	0.266902535	0.191615508	0.167678179	0.066164872	0.017517642	0.407956703	0.177536056	0.119187647	0.028685696	0.01094364	0.321863901
TCAIM	2.036477733	1.796388888	2.754608585	1.062328515	2.577676568	2.173900385	2.095217979	2.834439483	1.65985141	2.381651719	2.164698868	2.123202751	2.54317417	1.50511393	0.799775583	1.098002271	1.54976333	1.876367865	1.540012374	0.991227729	1.927994225	2.288558003	2.718479365	2.247502178	1.917066151	2.453630785	1.987958869	2.223578556	1.402256111	2.110851475	1.909680726	2.601956146	1.955687502	1.859757961	1.626521508	2.574696732	1.899860062	1.793585746	2.396703534	1.931502836	1.682296238	2.024665226	2.193836488	2.709044539	2.238197714	2.376009219	1.881414458	2.505974266	1.827166734
ZNF852	3.570610886	3.409016647	3.716034201	2.492326053	3.163029769	3.378308402	3.262141312	4.065050131	2.304632347	3.275951037	3.793096593	3.302524824	3.58826362	2.671438689	1.791188811	2.202458969	2.40823036	2.682077229	2.761038806	2.911384785	2.876557895	2.793645082	3.187061348	3.285509558	3.09564651	3.266605203	3.715157675	2.70766705	2.478279339	3.828361737	2.877810651	3.678309152	3.059128655	3.016417652	3.118406088	3.830826394	3.583050823	3.247246519	3.904250856	3.343586611	2.441868413	2.682171045	3.524431668	3.615107969	2.807398329	3.206702557	2.385682137	3.463767091	2.986573952
ZNF660	0.69901837	0.784345262	0.50799883	0.410629152	0.590973044	1.074979083	0.180279555	1.193892703	0.520332123	0.915744159	1.301035494	0.281029407	1.169686606	0.35972836	0.708124653	0.178482508	0.148248141	0.819471207	0.735138852	0.460140379	1.077470513	0.786518731	0.440852952	1.065116515	1.140568068	0.689913612	0.343099683	0.865207173	0.176465148	1.650700778	0.775731062	0.364533229	0.887422177	0.871953132	0.982489188	0.823159627	0.765238551	0.873848471	0.395556545	0.911842774	0.126963109	0.704588633	0.92655357	1.357520014	0.804442257	0.400778835	0.276439417	0.924689462	0.745759164
KIF9-AS1	0.032803348	0.104066183	0.028769284	0.045645363	0.079356295	0.183251129	0.145861375	0.088338605	0.032210192	0.082564325	0.123217087	0.116418691	0.097462195	0.067161113	0.071035538	0.042749817	0	0.007749117	0.109721262	0.064748969	0.048769932	0.08009321	0.009180732	0.131640582	0.080510505	0.026439409	0.062939347	0.109585932	0.096711258	0.048007479	0.020769964	0.039930072	0.142751918	0.046704453	0.064490741	0.026903721	0.051750342	0.145355083	0.098103415	0.23632936	0.078124574	0.027573397	0.181352797	0.01512508	0.009177182	0.042392312	0.092286539	0.070517288	0.117762841
PDCL3P4	1.476514263	1.575823635	2.182375687	0.735069975	1.640910117	2.197599661	1.042892387	2.814963005	1.348217266	1.756152263	1.998198321	2.444083368	2.619839772	1.076004543	1.993073869	2.118237783	0.746168021	1.762820338	2.273238276	1.047879242	1.45018034	1.469929152	1.203605056	2.354570943	2.011442476	1.517948704	2.495103651	2.267898783	0.147294861	1.0715004	1.886652858	2.259701765	1.882649341	1.290018453	1.273524048	2.022964276	1.564702931	1.467361019	1.898125682	2.670320076	2.364332959	1.566163494	2.555847655	2.414111546	2.319144731	1.935562905	0.503086832	1.577586171	1.620850682
SUMF1	3.366724199	2.908219426	3.75306933	2.444097095	3.419594835	2.963296313	3.571396184	3.447936279	3.305709747	3.011130107	3.641348149	4.282137382	3.347439049	2.454025122	1.573971136	1.658371352	3.247689495	2.55270668	2.840733771	2.653438323	2.869246416	4.116052892	2.907047365	3.062701449	2.718189395	3.312960481	2.870123229	3.641611798	3.91844225	3.471902251	4.042058763	3.875963889	3.504286328	2.650793489	3.003704723	3.340142844	2.63800826	2.646439572	3.902134496	2.962991688	2.439055709	3.227840515	2.907993051	3.493549934	3.436583114	3.480845394	3.414946859	3.676776514	3.44315432
RPUSD3	2.27984104	2.850586849	3.398910019	1.784688321	2.370201464	1.97962664	3.114561999	2.532120295	2.393171353	2.142055788	2.811806018	3.537576468	2.847405052	2.667110454	2.246801199	2.323457221	2.588319334	1.878037243	2.362883564	3.025485384	1.970183248	2.755969776	2.212316079	2.443321516	3.890874675	2.660358366	2.657131041	2.787558258	3.056550065	2.874197955	3.539324635	2.865677765	2.301403196	2.253640282	1.790992182	2.402238883	1.903276223	1.821994896	3.484961881	2.380333471	2.039182726	2.514375341	1.99806605	2.535976699	2.971374305	2.628853095	2.401831553	2.932935333	2.428146889
PRRT3	0.100025291	0.443578455	0.161905983	0.051352418	0.176243726	0.290593751	0.095630462	0.636099688	0.139867329	0.050677083	0.133093571	0.176129298	0.38185703	0.103502592	0.124367516	0.101679452	0.096397112	0.177297506	0.212081707	0.124622037	0.119636739	0.495563164	0.037833702	0.243789983	1.19224569	0.157655438	0.188022434	0.248171839	0.212530742	0.072639514	0.270486755	0.068561192	0.145315593	0.189986419	0.099436295	0.137646974	0.351086943	0.161529819	0.716070993	0.251392209	0.046961286	0.344770297	0.273896287	0.246627372	0.182715049	0.141997298	0.075139057	0.202364639	0.347163129
LINC00606	0	0	0	0	0	0	0	0	0	0	0	0	0	0	0	0	0	0	0	0	0	0	0	0	0	0	0	0	0	0	0	0	0	0	0	0	0	0	0	0	0	0	0	0	0	0	0	0	0
LINC00620	0	0	0	0	0	0	0	0	0	0	0	0	0	0	0	0	0	0	0	0	0	0	0	0	0	0	0	0	0	0	0	0	0	0	0	0	0	0	0	0	0	0	0	0	0	0	0	0	0
DPH3	1.299228718	1.32612653	1.398402189	1.176557818	1.076264367	1.286108227	1.211208811	1.293948153	1.643012912	1.188329633	1.194299224	1.133210894	0.819039931	1.34956079	2.897514655	1.131054791	1.318339313	1.383270734	0.835533566	2.157365456	1.118273125	1.213998405	2.395117073	1.317550983	1.188433639	1.028645611	1.61768933	1.540561411	1.69782064	1.578881534	1.204609312	1.015392986	1.691514758	1.578883929	1.466709616	1.300041623	1.386561184	1.417167056	1.599239762	1.066012117	0.839769401	1.314436737	1.05054334	1.092660571	1.346602079	1.453689823	1.256792037	1.070893833	1.040521437
C3orf70	0.446753085	0.1488186	0.699740462	0.230145483	0.149946523	0.727574859	0.126429713	0.12392273	0.845501331	0.333261275	0.125846515	0.263757284	0.20842872	0.56256684	0.813315912	0.697225011	0.148371851	1.212097969	0.276956166	0.271977388	1.284248395	0.276578945	0.542152591	1.200170586	1.048058365	0.745616082	0.38637242	0.580127919	0.383389391	0.20711962	0.566188619	0.214195142	0.726612406	1.08327403	0.628592245	0.262858446	0.675697851	0.320098479	1.629894914	0.357177895	0.215141046	0.481204953	0.111989543	0.212598512	0.103213256	0.217335659	0.167632281	0.29865036	0.462882255
TPRG1	0.398785412	0.646862818	0.203444977	0.560483309	0.3854059	0.605315326	0.267920191	0.490264429	0.359447937	0.840621046	0.399706756	0.556314677	0.498654844	0.423570721	0.955823187	1.354922491	0.310656896	0.425724906	0.596855642	0.55156285	0.43387163	0.077498986	0.415454578	0.629772747	0.176507806	0.20453098	0.541051819	0.298764247	0.331333956	0.492687334	0.368211076	0.320421246	0.607571306	0.477877791	0.307245429	0.118185137	0.72580945	1.032700001	0.440334455	0.729914513	0.995183012	0.241153083	0.412424304	0.174149382	0.331348701	0.169367846	0.327592845	0.200962531	0.306673122
LOC285389	0	0	0	0	0	0	0	0	0	0	0	0	0	0	0	0	0	0	0	0	0	0	0	0	0	0	0	0	0	0	0	0	0	0	0	0	0	0	0	0	0	0	0	0	0	0	0	0	0
GPR32	0	0	0	0	0	0	0	0	0	0	0	0	0	0	0	0	0	0	0	0	0	0	0	0	0	0	0	0	0	0	0	0	0	0.031328091	0	0	0	0	0	0.042208183	0	0	0	0	0	0	0	0	0
LINC00698	0	0	0	0	0	0	0	0	0	0	0	0	0	0	0	0	0	0	0	0	0	0	0	0	0	0	0	0	0	0	0	0	0	0	0	0	0	0	0	0	0	0	0	0	0	0	0	0	0
ALG1L9P	0.177365877	0.094239102	0.074338216	0.123884473	0.222816303	0.563452274	0.137180679	0.3299313	0.093130673	0.237304506	0.233344624	0.137881153	0.186009172	0.257585516	0.295305536	0.178358558	0.086697462	0.172812017	0.28567147	0.317351906	0.438740261	0.124224947	0.047565669	0.223068443	0.212934858	0.355240382	1.32610613	0.208379884	0.089101595	0.320456839	0.625257642	0.221287342	0.253376171	0.404823006	0.201663027	0.401860245	0.28892018	0.16823791	0.187196343	0.741335951	0.659125966	0.133689933	0.41583504	0.500828934	0.530032415	0.046309069	0.081078139	0.305238934	0.24619151
LINC01091	0	0	0	0	0	0	0	0	0	0	0	0	0	0	0	0	0	0	0	0	0	0	0	0	0	0	0	0	0	0	0	0	0	0	0	0	0	0	0	0	0	0	0	0	0.00871543	0	0	0	0
LOC285423	0	0	0	0.006016961	0	0	0	0	0	0	0	0	0	0	0	0	0	0	0	0	0	0	0	0	0	0	0	0	0	0	0	0	0	0	0	0	0	0	0	0	0.005952008	0	0	0	0	0	0	0	0
DCAF4L1	0.052031271	0.0700683	0.146925629	0.20127047	0.063706094	0.063581218	0.034595415	0.08930793	0.171440399	0.108858972	0.107177568	0.112809015	0.103532152	0.3621607	0.360634578	0.310483784	0.138104829	0.068647982	0.104032345	0.057583885	0.095760172	0.141838828	0.131119214	0.10983395	0.157566772	0.014133237	0.169422991	0.481358298	0.189331502	0.171296443	0	0.026689714	0.255517171	0.065850608	0.026091665	0.176639015	0.108033118	0.035731687	0.078856098	0.221313942	0.296878027	0.03898239	0.288084027	0.116557186	0.500180636	0.110178692	0.1241375	0.056576215	0.098177449
CYP4V2	2.51608973	2.542285022	3.17775599	1.900898539	4.284776932	2.947084297	3.019112841	3.950430183	2.770983075	4.685828366	2.177817761	2.054333201	2.602136464	2.101858903	1.891973211	1.957661443	2.493641558	3.704865336	3.184505435	2.828673438	3.064302079	1.304004563	2.135155514	3.458085991	3.273627325	2.834741899	2.84446714	2.888614613	2.061014768	3.044639344	2.798896118	3.247482133	2.093998825	3.47989916	3.240462519	2.405550964	2.856494907	2.519407405	2.980342715	3.644482779	2.884053691	3.362865982	1.868736161	3.72250711	2.528744379	2.306037664	3.884065152	1.997167667	2.449308935
F11-AS1	0	0.027479036	0	0	0	0	0	0	0	0	0	0	0	0	0.083131859	0	0	0	0	0	0	0	0	0	0	0	0	0	0	0.019940988	0	0	0	0	0	0	0	0	0	0	0	0	0	0	0	0	0	0	0
RPL34-AS1	0.014814563	0.026988391	0.019430568	0.007783947	0.033922784	0.016349871	0.0073619	0.030342861	0	0.056098944	0.05313176	0.072357104	0.03354642	0.056722738	0.127267483	0	0	0.010423801	0.058489684	0.007411305	0.01660081	0.005533761	0.006186931	0.030603113	0.048715624	0.052907568	0.010786792	0.053735259	0.026686939	0.032493889	0.041643838	0.006798097	0.10352518	0.062537012	0	0.01816677	0.060775828	0.022698931	0.011345424	0.213834211	0.111394897	0	0.025786732	0.010199691	0.042745131	0.019180017	0.014187313	0	0.045176321
CTBP1-AS	0	0	0	0	0	0	0	0	0	0	0	0	0	0	0	0	0.009853776	0	0	0.014356942	0	0	0	0	0	0	0	0	0	0	0.013609637	0	0.006116956	0	0.010737277	0	0.008584281	0	0	0.013919612	0	0	0	0	0	0	0	0	0
CRIPAK	2.329858455	3.228950324	4.033159313	2.820550081	4.028827621	4.092277871	3.499446733	4.40360933	3.317670225	4.006493701	3.873235294	4.933190397	3.990642386	3.304670343	3.571180286	3.355961901	3.698508454	3.774225717	3.510347533	3.38503618	4.045577446	4.703807237	4.335532263	3.569866016	3.285314229	4.375869155	3.369695014	6.293744168	3.357722354	2.853725069	4.837375111	2.593052099	3.158146785	3.352003112	3.164247946	4.406121949	3.636501972	4.185630521	5.183992641	4.825111044	4.270236489	2.746437285	5.042086659	4.70265851	5.023422872	2.188176382	2.809163282	3.969674538	4.112193094
LOC285484	0	0	0	0	0	0	0	0	0	0	0	0	0	0	0	0	0	0	0	0	0	0	0	0	0	0	0	0	0	0	0	0	0	0	0	0	0	0	0	0	0	0	0	0	0	0	0	0	0
DOK7	0.019515846	0.01023396	0.140434533	0.060505111	0.274873843	0.030666423	0.112373418	0.308929516	0.149092751	0.116476525	0.125009687	0.076275297	0.16505448	0.017343598	0.03649416	0.036247873	0.096517741	0.067419632	0.129071775	0.049561178	0.037281858	0.081276019	0.121004036	0.064608014	0.002333026	0.320525714	0.639117108	0.122607937	0.088613093	0.046326901	0.112320538	0.164893687	0.123123754	0.015974436	0.049362489	0.258058319	0.016619511	0.212170795	0.008562677	0.22111868	0.040184051	0.139091442	0.307972641	0.2540911	0.267916244	0.064068149	0.140720329	0.153549133	0.113094911
LINC00955	0	0	0	0	0	0	0	0	0	0	0	0	0	0	0	0.043716465	0	0	0	0	0	0	0	0	0	0	0	0.016543222	0	0	0	0	0	0	0	0	0	0	0	0.184671642	0	0	0	0	0	0	0	0.012269038	0
RNF212	0.101520256	1.05844644	0.19009891	0.044700026	0.120338483	0.209475834	0	0.149915483	0.027076341	0.043889179	0.035537678	0.027483367	0.535670653	0.019102382	0.037335769	0.131376636	0.008437527	0.104767048	0.09594119	0.081035153	0.126128866	0.004599856	0.053108145	0.038046543	0.055529319	0.072767712	0.239828248	0.374534205	0.038646753	0.008169132	0.034688488	0.030811365	0.015653753	0.127013346	0.085068163	0.052213584	0.123512441	0.170164558	0.032752286	0.487928671	0.146297484	0.092973368	0.089079675	0.041913353	0.065445088	0.070451072	0.020585262	0.026703369	0.05609602
LINC01098	0	0.032760477	0	0.028202426	0.024834777	0	0	0	0	0	0	0	0	0.041614094	0	0	0	0	0	0.10456893	0	0	0.087771821	0	0	0	0	0	0	0	0	0	0.022855669	0.038354226	0	0	0	0	0	0	0	0.022616761	0	0.036874607	0.087738783	0	0	0	0.245753666
FAM13A-AS1	0.299251178	0.280422433	0.624686278	0.466268544	0.980523677	0.944367107	0.275557815	0.855542028	0.402254111	0.349144089	0.66179122	0.319457516	0.37289092	0.529126517	0.640718404	0.38887592	0.582851884	0.757347677	0.807617306	0.478700352	1.090214233	0.416046612	0.247201768	0.471331224	0.473562758	0.582641346	0.156622704	0.321680804	0.620721824	0.436602445	0.376654256	0.34713089	0.318345584	0.448364963	0.675245241	0.586350534	0.837937091	0.764669098	0.559019637	1.01513758	0.538920836	0.523764572	0.774102637	0.780042177	0.66515455	0.323877512	0.556242947	0.655117852	0.628418041
GPRIN3	1.056579269	0.673133456	1.108065941	0.924310472	0.735185473	1.485233177	0.058215494	1.110557748	1.333541804	0.691370243	0.594319741	0.676113618	0.524165159	0.766026672	0.740750551	0.680165799	0.754278954	1.606609962	1.904008231	1.159545619	0.971057997	0.270849441	0.466255719	1.004748409	0.871274044	1.21627145	1.271540502	0.946437781	0.471687267	0.293254289	0.261521093	0.150008495	1.053351733	1.488287642	1.988733618	0.583969593	2.251832162	0.922464919	0.72608827	2.039424638	0.358968611	0.925225898	0.588596759	0.742879716	0.522345817	0.82494331	0.83677957	0.364455802	0.548293135
COX18	0.387368959	0.289158275	0.463077423	0.26862108	0.561919768	0.330483856	0.680900843	0.599524774	0.522873444	0.430481771	0.504727879	0.41716166	0.494636868	0.306982549	0.445605558	0.511061464	0.51898461	0.37660528	0.642622428	0.455961057	0.36391369	0.539112819	0.788811217	0.492440737	0.420293762	0.538761581	0.371335375	0.526497091	0.512834463	0.428158319	0.367830286	0.356318553	0.666715813	0.468542473	0.460304438	0.52120412	0.347131169	0.421439994	0.408885313	0.387427842	0.369461269	0.394937377	0.365277559	0.63573463	0.57827599	0.341026461	0.392920018	0.481647165	0.455765059
YIPF7	0.013500928	0	0	0.042039451	0.037040619	0	0	0.011129919	0	0	0	0.013455425	0	0.020926946	0.213093889	0	0	0.037623355	0.030740864	0	0.030102207	0	0.087648462	0.0186618	0.022392024	0	0.057994471	0.039355197	0	0	0	0	0.078348572	0.057074447	0.02008204	0.032927306	0.016065675	0	0	0.149454358	0.013997378	0.022584254	0	0.072727273	0.055379982	0.017481628	0.012929048	0	0.016624949
FRYL	3.552747336	3.189435624	3.980111081	3.680489305	4.024117606	3.843202128	3.865893224	4.050003112	3.227391399	3.36244466	3.753755549	3.875130317	4.185106953	3.447975317	3.469194423	3.55616445	3.933061322	3.407998853	4.355814793	3.491253976	3.223476139	3.930229623	3.932371179	3.647295007	3.969786036	3.677009764	4.144472192	3.297872873	3.181364585	3.80933175	3.202324435	3.199140295	5.048313204	3.653793952	3.740987244	4.343637461	3.663501922	3.412915001	3.465462436	3.888506277	3.743790459	3.41806818	4.144505773	4.259746255	4.266973358	3.636760411	3.498313096	3.962015217	3.395594447
RNF175	0.329073035	0.115470286	0	0.226631212	0	0.271982974	0.139589257	0.010113243	0.104949026	0.035068722	0.069927841	0.060125441	0.627623432	0.145578976	3.356866534	0.576672979	0.395487352	0.209137891	0.506491694	1.968952022	0.41700733	0	0.164660027	0.066680014	0.060219764	0.058259635	0.120265059	0.104817429	0.107338969	0.11493748	0.090335156	0	0.120222194	0.357293481	0.506057335	0.010049217	0.898856532	0.243299733	0.018726636	0.20002309	0.369874201	0.128494396	0.123709599	0.447808952	0.287333569	0.122458463	0.034962901	0.039703784	0.224588673
SEPSECS-AS1	0	0	0.064382522	0.051605109	0.067703264	0	0	0.099683333	0	0	0	0.096591547	0.178830067	0	0.06902898	0	0	0.068757033	0.056289295	0	0	0.018541338	0.020718856	0	0.041099987	0	0	0	0	0.043577993	0.04663961	0	0.02109476	0.069979098	0	0.020366008	0	0.075018314	0.110654806	0	0	0.020874125	0	0	0.061261458	0	0	0	0.060496746
LINC01097	0	0	0	0	0	0	0	0	0	0	0	0	0	0	0	0	0	0	0	0	0	0	0	0	0	0	0	0	0	0	0	0	0	0	0	0	0	0	0	0	0	0	0	0	0	0	0	0	0
LINC01096	0.031770703	0.038656264	0.233279474	0	0	0	0.015834703	0.013169668	0.023460026	0	0.0231639	0.122689402	0.948898857	0.049076333	0.184116895	0.041408526	0	0.022393301	0.17313751	0	0	0.011911228	0	0	0.026476896	0	0	0.560532315	0.111767973	0.185978804	0	0.014625299	0.066540417	0.067340404	0.047113319	0.026055122	0.074558826	0.024468388	0.024364311	0.0608521	0.127441942	0.013413719	0.027794583	0	0.127863833	0.041062079	0	0.05154485	0.019664915
FAM200B	1.47311442	1.062526903	2.410546948	1.478971491	2.076601023	1.831687943	1.939162563	2.014184536	1.148120848	2.010016081	1.948566961	1.711360863	1.573831807	1.255227599	2.020459961	1.485516843	1.468538516	1.747804412	2.27341892	1.775701609	1.750619311	1.42746108	2.197524486	1.593046611	2.078846206	1.908175491	2.106416388	1.701777672	1.451516995	1.922565043	1.849541339	1.436630753	2.227308015	1.183066971	1.48578207	1.937804413	1.604767879	2.138943063	1.675451158	1.26330991	1.617045452	1.400175264	2.003755054	2.153535327	2.270765583	1.435249761	1.341882766	1.791418642	2.267639024
STPG2	0.126529535	0.084335124	0.175916307	0.02641628	0.295779198	0.097710648	0.166486346	0.231728386	0.20882837	0.200352704	0.079130791	0.144579728	0.221650463	0.150009981	0.204804354	0	0.081156466	0.126502707	0.485167753	0.035101562	0.166774612	0.018814834	0.190202817	0.239560867	0.171343107	0.422488086	0.07915048	0.175840441	0.018284308	0.177232565	0.065822956	0.077041396	0.30239148	0.265145896	0.217775955	0.394543377	0.171169867	0.127083377	0.03839018	0.408635719	0.286111907	0.04205706	0.303442157	0.687691568	0.397207369	0.132246154	0.094250934	0.210916805	0.079291069
LOC285556	0.000911512	0.000370643	0	0.005723619	0	0.039068243	0.00030126	0	0.013364829	0.001458727	0	0.001211109	0.000461745	0.000472247	0.0005716	0.009902547	0.001246592	0.024768882	0.001739445	0.000606509	0.004763204	0.004068193	0	0.003782855	0.000758274	0.002198177	0	0.001786822	0.002746226	0	0.001723703	0	0.019455493	0.028843422	0.001358726	0	0.003976442	0	0.006494826	0.012879841	0.003148202	0.001274497	0.00053096	0.00083544	0.000505918	0	0.002326136	0	0.017132583
LINC01019	0	0	0	0	0	0	0	0	0	0	0	0	0	0	0	0	0	0	0	0	0	0	0	0	0	0	0	0	0	0	0	0	0	0	0	0	0	0	0	0	0	0	0	0	0	0	0	0	0
EFCAB9	0	0	0	0	0	0.166284947	0	0	0	0	0	0.039229579	0	0	0	0	0	0	0	0	0	0	0	0	0	0	0	0.057521465	0	0	0	0.071250302	0	0	0	0	0	0	0	0	0	0	0	0	0	0	0	0	0
SH3PXD2B	4.252904013	4.092931321	2.737560378	4.003454404	3.32587573	4.287874306	2.76505295	2.743330177	4.513280088	2.939566099	2.952170455	2.906928874	3.424400849	3.111006514	4.282305422	2.969232642	3.425228333	3.718502177	3.551076315	4.318134014	4.259195113	1.698973329	2.827863655	3.708976125	3.57556469	3.547068934	3.008929753	3.154587655	4.288034314	2.408596161	2.886534313	1.576067396	4.504001544	4.139968245	4.684452236	2.699580447	4.272577709	4.56388862	2.89488155	3.424748278	2.776538497	3.99241635	3.429116867	2.622429421	3.102540088	3.026216143	3.517179785	2.561877557	3.611975734
LOC285593	0	0	0	0	0	0	0	0	0	0	0	0	0	0	0	0	0	0	0	0	0	0	0	0	0	0	0	0	0	0	0	0	0	0	0	0	0	0	0	0	0	0	0	0	0	0	0	0	0
FAM153A	0.034694047	1.223950143	0.089429374	0.167771709	0.058168908	0.147313584	0.079017708	0.287513077	0.025625448	0.044278181	0.016917361	0.028872218	0.560342879	0.06229965	0.043376127	0.045204881	0.085469842	0.060392247	0.08460706	0.028911284	0.006547267	0.017328	0.014547293	0.412968272	0.098774391	0.160204524	0.074631706	0.050738765	0.338177837	0.646896182	0.096342729	0	0.919095254	0.238681911	0.117255348	0.033146579	0.902786239	0	0.008925467	0.860994301	0.105298268	0.01950916	0.608348314	0.100977538	0.033705351	0.007568589	0.016713066	0.018995598	0.049637434
ARL10	0.32364737	0.989406374	0.309788383	0.191188425	0.276905147	0.399834991	0.112398352	0.296156692	0.2563193	0.32955203	0.296916849	0.162279017	0.426447331	0.611281522	0.925106689	0.570562349	0.218335666	0.261554194	0.189561669	0.518981313	0.435613266	0.097919407	0.129933517	0.467878154	0.21352181	0.313481644	0.077048674	0.19322857	0.453767343	0.312003415	0.192463671	0.11943907	0.227255132	0.27665594	0.147690142	0.154726673	0.279075159	0.663952103	0.157587295	0.629868165	0.396378289	0.182080912	0.312297565	0.371706147	0.461347134	0.051978077	0.293653677	0.428451951	0.178566008
GPR33	0.063777409	0.015819113	0	0.013607033	0.093127092	0.056483206	0	0.052736449	0	0.096873369	0.018836867	0	0	0.116749256	0	0.016954966	0	0.131277217	0.07281483	0	0.028953841	0	0.010819778	0.035673796	0	0.031126617	0	0.110719286	0	0.011466892	0	0.046970278	0	0.072767115	0.057181369	0.042077136	0.060831085	0.205112441	0	0.073781874	0.026796624	0.064204508	0.022609294	0.017818842	0.010815596	0.033430179	0.108218283	0.014133848	0
KIAA0825	0.777282492	1.552821526	0.563020795	0.712564787	1.246298075	0.922737147	0.638485652	1.331252406	0.888526728	0.97256978	1.136177401	1.012157897	0.795917582	0.869540011	1.807083874	0.428246142	0.75727166	0.99664907	1.342831606	0.448339639	1.358343736	0.704885922	0.55050466	1.454591368	1.160292802	1.18317431	0.571161373	0.773853838	0.693720835	1.386022005	1.017262284	0.751549661	1.220678313	1.326018221	1.251995119	1.359892496	1.532515869	1.260459688	0.843609731	1.544722169	0.824341586	0.819905179	1.540002998	1.59016787	1.698531398	0.701183213	0.984569	0.954110884	0.961930441
GPR150	0	0	0	0	0	0	0	0.017623113	0.031355636	0	0.061271324	0	0	0	0	0	0	0	0	0.042337858	0	0.062735455	0	0	0	0	0	0	0	0.018878323	0	0	0	0	0	0	0	0.03269954	0	0	0.022150653	0	0	0	0.017808664	0	0	0	0
DTWD2	0.970189831	0.799130661	0.945370344	0.624514577	1.258975184	0.878609017	1.047663951	1.249068774	0.547126957	0.944755733	0.903632707	1.015907931	1.670393461	0.855285084	1.203750604	0.505676126	0.854802592	0.67020964	0.761241592	0.348768893	0.847094047	0.863268967	0.825877053	1.032960424	0.879824439	1.581516854	0.607611588	0.838937244	1.272746962	1.361148226	0.76847256	1.618630486	0.504125012	0.857659015	1.076481906	1.245700267	0.853287494	0.876583344	0.892500484	0.89212178	0.68243043	0.938396106	0.933367094	1.671302973	1.461100061	1.149404401	0.763114777	1.046733461	0.920494318
RELL2	0.135215191	0.61742656	0.452907761	0.322096961	0.470593852	0.423299976	0.831244302	0.502059376	0.362044573	0.281774771	0.547151769	0.699476301	0.575846624	0.594965642	0.155147651	0.481809952	0.440526095	0.317923798	0.377423983	0.254973512	0.238081373	0.416283198	0.539566751	1.185914149	0.415695539	0.539826481	0.385357254	0.39824554	1.233124152	0.927564064	0.568745874	0.263521331	0.540704979	0.204920461	0.159873844	0.511040879	0.372102732	0.250695805	0.453484987	0.752239712	0.848431653	0.476129199	0.128555738	0.44247071	0.967755183	0.17300355	0.238894711	0.265182525	0.590012071
NBPF22P	0	0	0	0	0	0	0	0	0	0	0.05970361	0	0	0	0.009825003	0	0	0	0	0	0.187124986	0.007784548	0	0.028741375	0	0	0	0	0	0	0	0	0	0.044301738	0	0.008553771	0.012430606	0	0	0	0	0	0.018199657	0	0.008699219	0	0	0	0
LOC285626	0	0	0	0	0	0	0	0	0	0	0	0	0	0	0	0	0	0	0	0	0	0	0	0	0	0	0	0	0	0	0	0	0	0	0	0	0.021022017	0	0	0	0	0	0	0	0	0	0	0	0
LOC285627	0	0	0	0	0	0	0	0	0	0	0	0	0	0	0	0	0	0	0	0	0	0	0	0	0	0	0	0	0	0	0	0	0	0	0	0	0	0	0	0	0	0	0	0	0	0	0	0	0
LOC285629	0	0	0	0	0	0	0	0	0	0	0	0	0	0	0	0	0	0	0	0	0	0	0	0	0	0	0	0	0	0	0	0	0.010218121	0	0	0	0	0	0	0	0	0	0	0	0	0	0	0	0
C5orf51	2.949156927	2.024129525	2.306424979	2.798395722	2.144849067	2.446557012	2.279463155	2.457308792	1.674235562	1.616166064	2.135602407	2.010270916	2.683463117	3.482619041	3.282587098	2.427013166	1.954330999	2.573447214	1.86162953	2.095944057	2.010810822	3.031911138	2.471718075	2.302825253	2.608573008	1.917884871	2.529139503	2.310038216	2.110843826	2.749859573	2.260862717	2.305447822	2.512637625	2.294527004	2.17035164	2.205263227	2.347777069	2.05123349	2.940386573	1.865744527	2.413443287	1.82178207	2.082964881	2.305702494	2.405156862	2.918898588	1.809148909	2.330891099	2.087477499
LOC285638	0	0	0	0.007177329	0	0	0	0.001412734	0	0	0	0	0	0.002664178	0.00322416	0.004481024	0	0.003612061	0.00196395	0.005128276	0.001922749	0.001277241	0.002855082	0	0	0	0.002493177	0.005038316	0.00619442	0.00755398	0	0	0	0.002452873	0.007654336	0	0.002042287	0	0.002622686	0	0	0.001439023	0	0	0.001427693	0.002223238	0	0.003732743	0.002113741
SLC36A3	0	0.015794804	0	0	0	0	0	0	0	0	0	0	0	0	0	0	0	0	0	0.004325216	0	0	0.003610037	0	0	0	0	0	0	0	0	0	0	0	0	0	0	0	0.006624914	0	0	0	0	0	0.010798947	0	0	0	0
KIF4B	0.307506046	0.735820907	0.513669668	0.574201806	0.271276482	0.183989692	0.486687832	0.279534673	0.354532833	0.410946213	0.667601204	0.34193277	0.891922519	0.54405642	0.75787613	0.629059179	0.501001324	0.350586229	0.414191649	0.306945395	0.116177204	0.443997797	0.411126507	0.234707163	0.624446286	0.172960787	0.690793032	0.638230214	0.336405824	0.784375297	0.493406119	0.483992596	0.671889264	0.352691083	0.177824856	0.412803438	0.39439024	0.216885097	0.724940941	0.257952147	0.786887493	0.253317744	0.403651705	0.164739175	0.378842716	0.436879019	0.280744699	0.564744439	0.270329534
OR2V2	0.029332333	0.070529958	0	0	0	0	0.02907988	0.048009138	0	0	0	0	0	0	0	0	0	0.020669487	0	0	0	0	0	0	0	0	0	0	0	0	0	0	0	0	0	0.047709125	0	0	0	0	0	0	0	0	0	0	0	0	0
C5orf64	0	0.022889422	0	0	0	0	0	0.023185621	0	0	0	0.009395781	0.014300791	0	0.026443909	0.012316449	0	0.026338196	0.06357581	0.037271681	0.041810218	0	0	0.051461254	0.015650705	0	0	0	0	0.008325462	0.017781314	0.008630612	0	0.013468962	0.041695385	0	0	0	0	0.036145027	0.009774776	0.007914279	0.016432666	0	0.01566171	0	0	0	0
RNF180	1.083719127	1.167778895	0.909004561	1.106133674	0.53890255	1.543659732	0.183935589	1.375508295	1.077905468	1.760546325	0.777423679	0.975091545	1.558976709	0.905587035	1.865823474	1.011167455	0.430821774	1.65945853	1.447918204	1.172564593	2.61767576	0.609341481	0.593120489	1.624466452	2.396214454	1.603620395	1.641651458	1.274190084	1.617773226	1.142074167	1.093646801	0.380398646	0.941976094	2.151803805	1.67809627	1.469451404	1.564553886	1.348592657	0.655704592	2.45356174	0.790397872	0.941658514	0.800929937	2.042886215	1.683417924	0.782451026	1.35083436	0.437438588	0.90515628
SREK1IP1	1.484280815	1.468109045	1.616814989	1.855977311	1.443849809	1.432832598	1.71390385	1.399211861	1.137701886	0.984917886	1.648329689	1.37650524	1.889778374	1.23029643	1.438053171	1.345592221	1.715512654	1.480151906	1.516315662	1.531321831	1.41267918	1.088993174	1.607943705	1.432405223	1.384728791	1.330168941	1.6897968	1.366717266	1.968215213	1.832794841	1.071286098	1.740689159	1.218460742	1.436464181	1.598445947	1.705654065	1.448119831	1.226264012	1.246688062	1.154079987	1.512188925	1.259437267	1.54864615	1.729167297	1.662472078	1.76127899	1.7380474	1.520153052	1.312926616
ZNF454	1.35990614	1.15779202	0.611677892	0.545635984	0.423448588	0.779215622	0.070123759	0.787543135	0.718707544	1.068094198	0.377205829	2.415116606	2.478631609	0.244343758	1.764316133	0.252345988	0.232571501	1.355890003	0.984230071	1.473919979	1.615399825	0.392783011	0.59061559	1.242562684	1.252793374	0.833836742	0.576788104	0.488558468	0.588791186	0.645692924	0.765393186	0.318042529	0.523733509	1.503993475	0.713789266	0.500768468	1.378178246	1.23536655	0.299350109	1.793148736	0.066762484	0.842620636	2.693073632	1.480077359	0.496347647	0.482134086	0.596143403	0.473015195	0.596825708
C5orf60	0.071013036	0.006327372	0	0.016259065	0.033172992	0.034042129	0.015379938	0.038038033	0	0.019836203	0.044655028	0.010326286	0.113886606	0.016069916	0.004881768	0	0.035125846	0.018149024	0.01186069	0	0.005818033	0.023045355	0.012931001	0.042563721	0.01719698	0	0.044666272	0.030265707	0.018687782	0.013703785	0	0.046816309	0	0.043954477	0	0.033648146	0.006179226	0.054860877	0	0.010024945	0	0	0	0.021285726	0.238783983	0.006725865	0.009921901	0	0.006395099
LOC285692	0	0	0	0	0	0	0	0	0	0	0	0	0	0	0	0	0	0	0	0	0	0	0	0	0	0	0	0	0	0	0	0	0	0	0	0	0	0	0	0	0	0	0	0	0	0	0	0	0
LOC285696	0	0	0	0	0	0	0	0	0	0	0	0	0	0	0.015848022	0	0	0	0	0	0	0	0	0	0	0	0	0	0	0	0	0	0	0	0	0	0	0	0	0	0	0.007090508	0	0	0	0	0	0	0
GPR34	0.579049717	0.909514122	0.390531528	1.099823256	0.853090926	0.710372728	0.192562426	0.761240331	1.386033151	0.8522565	0.542236413	0.250596922	0.209561267	0.27245415	0.60190061	0.381548704	0.803934438	1.960274969	1.534667306	1.339100976	1.063645083	0.560744984	1.091520909	0.880172693	1.105104729	1.039133463	0.912853238	0.562316913	0.365658329	0.251850762	0.30281012	0.523928273	0.544035116	0.745987531	1.618612897	0.511231996	0.958718111	0.480468059	0.704519349	0.409769377	0.341104182	1.019557573	0.404462126	0.633803759	0.501199981	0.654123058	0.806267802	0.459828874	0.296663762
RGMB	1.130027043	1.547041133	1.344681467	0.956498613	1.51712874	1.117646238	1.323790036	1.492423242	0.92009171	0.846492852	1.294957118	1.258510917	1.628937469	0.976234166	1.074147216	1.015669646	0.845617049	1.226403487	0.826665236	0.714595284	1.502816232	1.230321722	0.878284378	1.365787198	1.225603059	1.187831999	1.011439962	1.005714755	1.377988582	1.159244014	1.105925313	1.135489582	1.06305023	1.50242135	0.979967934	1.265276748	1.121108924	1.280619689	1.412165068	0.827941856	0.836911242	1.05124118	1.27343309	1.697792866	2.091022512	1.28071851	0.757940252	1.326106813	1.235761827
LINC00491	0	0	0	0	0	0	0	0.007913511	0	0	0.013938164	0.009569202	0.028983014	0	0.062069993	0.012543543	0.013116748	0	0	0	0	0	0.00800021	0	0.00799148	0	0	0	0	0.033621769	0	0	0	0	0	0.023462699	0.011428536	0	0	0	0.009955167	0	0	0.013183677	0.015950144	0	0	0	0
LINC00326	0	0	0	0	0	0	0	0	0	0	0	0	0	0	0	0	0	0	0	0	0	0	0	0	0	0	0	0	0	0	0	0	0	0	0	0	0	0	0	0	0	0	0	0	0	0	0	0	0
LOC285740	0	0	0	0	0	0	0	0	0	0	0	0	0	0	0	0	0	0	0	0	0	0	0	0	0	0	0	0	0	0	0	0	0	0	0	0	0	0	0	0	0	0	0	0	0	0	0	0	0
CEP57L1	1.412331908	2.099992099	1.35767373	2.074177284	1.752080137	1.689215717	1.516498401	1.599375305	1.020864233	1.447810371	1.974242795	1.115706299	2.06353327	1.542096848	2.559443378	1.200366855	1.646352192	1.618721659	1.924943753	1.751416672	1.659522974	2.130017107	1.664509809	1.637155524	1.877672767	1.959002841	1.678152773	1.526393606	1.122162006	1.95528141	1.441340562	1.310310897	2.482760458	1.721390325	1.700480098	1.765783889	1.896433725	1.573445881	1.489767438	1.694613988	1.833255765	1.444510403	1.478304715	1.945496005	1.460200018	1.767751705	1.1510862	1.327741443	1.708562993
PPIL6	0.404940133	0.255021786	0.108106207	0.069439053	0.143274488	0.258478092	0.146749454	0.316589643	0.09315488	0.13141419	0.226131739	0.087468122	0.289665365	0.046124811	0.206667375	0.013087614	0.013685563	0.191530711	0.15281306	0.181257257	0.189848039	0.410899359	0.13191838	0.136070066	0.095061362	0.182056203	0.129264331	0.196654204	0.053548797	0.141481279	0.09208117	0.171152752	0.913344335	0.14688154	0.104766508	0.103189262	0.206072376	0.198133261	0.275655939	0.207961103	0.071188382	0.176439912	0.165762514	0.15078214	0.158356811	0.060627125	0.097685926	0.072074278	0.078386532
LINC01268	0	0	0	0.010665028	0.037177974	0	0	0.008386772	0	0.009773724	0	0	0.045812886	0	0	0	0	0.035431403	0	0	0	0	0.008478641	0	0	0	0	0	0	0	0	0	0	0	0.030130785	0.008333645	0	0	0	0.019623621	0	0.017034621	0	0	0	0	0	0	0
FLJ34503	0	0	0	0	0	0	0	0	0	0	0	0	0.021123049	0	0	0	0	0	0	0	0	0.010390695	0	0	0	0	0	0	0	0	0	0	0	0	0	0	0	0	0	0	0	0	0	0	0	0	0	0	0
DCBLD1	1.807345555	1.829523914	1.826313329	3.570894648	2.20182156	1.976885144	1.446413012	2.213457205	2.367482944	2.70844575	1.948368726	1.227642845	1.322278578	3.708131699	1.801296019	1.558228468	3.246057062	2.448222926	2.380060546	3.93073513	2.387357242	1.987925023	1.863534962	2.162877244	2.551081665	2.111432588	1.643277893	1.541539397	1.520182264	2.801332487	1.992096317	1.709785651	3.161547936	1.965318793	2.688054353	2.136818904	1.934997115	2.732107474	1.95244571	2.041830757	2.964424843	2.43423436	2.469387246	2.025171184	1.62473141	1.846336767	2.733201852	2.17303051	1.805204416
LOC285762	0	0	0	0	0	0	0	0	0	0	0	0	0	0	0	0	0	0	0	0	0	0	0	0	0	0	0	0	0	0	0	0	0	0	0	0	0	0	0	0	0	0	0	0	0	0	0	0	0
LOC285766	0	0	0	0	0	0	0	0	0	0	0	0	0	0	0	0	0	0	0	0	0	0	0	0	0	0	0	0	0	0	0	0	0	0	0	0	0	0	0	0	0	0	0	0	0	0	0	0	0
LOC285768	0	0	0	0	0	0.052095401	0.011856846	0	0	0.011488466	0	0	0	0	0.066230993	0	0	0	0	0	0	0	0	0	0.039418611	0	0.034514233	0	0	0	0.044735105	0	0	0	0	0	0	0	0	0	0.012400446	0	0	0.016417473	0.009963098	0.015489314	0.022816819	0.01302098	0
LY86-AS1	0	0	0	0	0	0	0	0	0	0	0	0	0	0	0	0	0	0	0	0	0	0	0	0	0	0	0	0	0	0	0	0	0	0	0	0	0	0	0	0	0	0	0	0	0	0	0	0	0
CAGE1	0.071991053	0.058805843	0.02139026	0.083515534	0.051989182	0.01800079	0	0.046533217	0	0.023439616	0.092372863	0.008151102	0.049008652	0.13380619	0.038064029	0.103459703	0.097588808	0.011478718	0.073258432	0.032375374	0.009167397	0.006094838	0.020346431	0.044729607	0.006806638	0.019653908	0.058436986	0.023925035	0	0.16407392	0.045808593	0.108419519	0.170363795	0.057510081	0.024250922	0.026605368	0.019406384	0.073694414	0.024879156	0.03139512	0.130039367	0.02049893	0.014260391	0.033437063	0.033740089	0.010595939	0.01562105	0	0
PACRG-AS1	0	0	0	0	0	0	0	0	0	0	0	0	0	0	0	0	0	0	0	0	0	0	0	0	0	0	0	0	0	0	0	0	0	0	0	0	0	0	0	0	0	0	0	0	0	0	0	0	0
PRR18	0	0	0	0	0	0	0	0	0	0.009943024	0	0	0	0	0.057466327	0	0	0.00728031	0	0	0	0	0	0	0	0	0	0	0	0	0	0	0	0	0	0	0	0	0	0	0	0	0	0	0	0	0.009912759	0	0
LOC285804	0	0	0	0	0	0	0	0	0	0	0	0	0	0	0	0	0	0	0	0	0	0	0	0	0	0	0	0	0	0	0	0	0	0	0	0	0	0	0	0	0	0	0	0	0	0	0	0	0
LOC285819	0	0	0	0	0	0	0	0	0	0	0	0	0	0	0	0	0	0	0	0	0	0	0	0	0	0	0	0	0	0	0	0	0	0	0	0	0.022860589	0.029422566	0	0	0	0	0	0	0	0	0	0	0
HLA-F-AS1	0.280538471	0.104066183	0.215532038	0.132819446	0.26052293	0.239503514	0.427074383	0.676063596	0.275869259	0.361404715	0.39183713	0.179418682	0.355646864	0.622994675	0.914131287	0.247484318	0.152953456	0.687403584	0.599405072	0.043487237	0.533038982	0.032572776	0.268176207	0.660207368	0.19477187	0.454078184	0.486793249	0.428397913	0.619343122	0.51914132	0.745626918	0.659914714	0.60411398	0.121334702	0.349698708	0.434418941	0.369800043	0.190724978	0.658609215	0.741931202	0.652919825	0.238906894	0.585027502	0.373056313	0.318169837	0.179553991	0.281314403	0.263482216	0.264959536
HCG22	0	0	0	0	0	0	0	0	0	0	0	0	0	0	0	0	0	0	0	0	0	0	0	0	0	0	0	0	0	0	0	0	0	0	0	0	0	0	0.019553126	0	0	0	0	0	0	0	0	0	0
LOC285847	0	0	0	0	0	0	0	0	0	0	0	0	0	0	0	0	0	0	0	0	0	0	0	0	0	0	0	0	0	0	0	0	0	0	0	0	0	0	0	0	0	0	0	0	0	0	0	0	0
PNPLA1	0.072047482	0.076761745	0	0.164504028	0.386146321	0.020251325	0.080122253	0.171897811	0.9993794	0.069260703	0.11603626	0.027349124	0.041492782	0.18810007	0.607636043	0.284086459	0.073861281	0.118282968	0.062102979	0.22955781	0.099997666	0.430777863	0.655977574	0.012731181	0.052794226	0.318566987	0.01336691	0.326729507	1.66753813	0.23978309	0.326841086	0.074126938	1.503146688	0.138466572	0.144009667	0.022498409	0.043337214	0.122354565	0.197719188	0.468773395	0.145611303	0.355324315	0.138366459	0.223048705	0.278738094	0.103930303	0.094120459	0.265631285	0.67779006
TREML4	0	0	0	0.060952443	0.105561971	0.02169613	0	0	0	0	0	0	0	0.030441582	0	0	0.129405864	0.10071281	0	0.325783538	0	0	0	0	0	0	0	0.057084269	0	0	0	0	0	0.198166361	0.085931954	0	0	0	0	0	0	0.080748889	0	0	0.072314489	0	0	0	0
RPL7L1	2.562720525	2.724029987	2.31982998	1.971070383	2.399950136	1.824766995	2.734005279	1.944128929	2.128846664	1.956825696	2.05388188	1.90977084	2.206406486	2.758491198	2.392797441	2.359017343	2.454839403	2.166293708	2.035131085	2.094446159	1.888393283	2.231123845	2.599037662	1.609376366	2.023089796	2.096784718	2.464737075	2.567290708	2.156030483	2.363573537	2.371252699	2.040988787	2.313255053	1.881565396	1.944547521	2.178632463	2.207869535	2.015191114	1.551622596	1.835552721	2.610105827	1.733235392	2.421806227	2.410224611	2.541927068	2.276902714	2.313788001	2.435423005	2.050030255
POM121L12	0	0	0	0	0	0	0	0	0	0	0	0	0	0	0	0	0	0	0	0	0	0	0	0	0	0	0	0	0	0	0	0	0	0	0	0	0	0	0	0	0	0	0	0	0	0	0	0	0
VSTM2A-OT1	0	0	0	0	0	0	0	0	0	0	0	0	0	0	0	0	0	0	0	0	0	0	0	0	0	0	0	0	0	0	0	0	0	0	0	0	0	0	0	0	0	0	0	0	0	0	0	0	0
CNPY1	0	0	0	0	0	0	0	0	0	0	0	0	0.018981367	0	0.011778498	0.016351233	0	0	0	0	0	0	0	0	0	0	0.01817116	0	0	0	0	0	0	0	0	0	0	0	0	0	0.012980664	0	0	0	0	0	0	0	0
LOC285889	0	0	0	0	0	0	0	0	0	0	0	0	0	0	0	0	0	0	0	0	0	0	0	0	0	0	0	0	0	0	0	0	0	0	0	0	0	0	0	0	0	0.008709756	0	0	0	0	0	0	0
GPR35	0.24531773	0.589093212	0.087374883	0.238001753	0.41472079	0.311977364	0.471270882	0.29059276	1.088671523	0.236352941	1.045496513	0.344810784	0.569339099	0.297438675	0.357956659	0.223806774	0.280383374	0.275430267	0.516034615	0.244861047	0.340790773	0.29871139	0.236462857	0.291321557	0.451722312	0.643263381	0.654107806	0.249406054	0.072559906	0.160239263	1.231738067	1.212851225	0.326419936	0.354768939	0.294826692	0.775559903	0.516219023	0.524184966	0.284657191	0.780114342	0.173939869	0.359661121	0.377348675	0.497364871	0.182072841	0.303545989	0.670439282	0.162272075	0.548772847
INTS4L1	0.011738005	0.042491862	0	0	0.037541724	0.063646458	0.0572654	0.061761438	0.008651793	0.055513052	0.042213204	0.05756597	0.120208409	0	0	0.030500925	0.00803774	0.012367051	0.020107012	0.011714343	0.114287561	0.004381629	0	0.032276999	0.019475933	0.069392018	0.066977424	0.017229717	0	0.085830078	0.107372447	0.00538322	0.02477138	0.025073567	0.034721014	0.061377297	0.027804973	0.044574014	0.008987062	0.033806831	0.03023441	0.014757491	0.12800566	0.055624184	0.085701653	0.045132679	0	0	0.063941494
LINC00174	0.195656464	0.460236858	0.689652905	0.163449359	0.56844757	0.390718344	0.486874574	0.524741948	0.224675914	0.311432646	0.40047596	0.405555035	0.55399314	0.277433721	0.516537153	0.215570567	0.470180664	0.211262191	0.240587773	0.211795408	0.283501251	0.301829716	0.188121869	0.204602434	0.307988894	0.903619523	0.650438034	0.354266094	0.172976744	0.501547369	0.600441326	0.106395604	0.522730729	0.287345828	0.177900488	0.481570733	0.243029706	0.306472273	0.240984128	0.635561072	0.564836668	0.132268753	0.562480869	0.807612219	0.295320446	0.126063157	0.325208836	0.270369974	0.430011749
C7orf71	0	0	0	0	0	0	0	0	0	0	0	0	0	0	0	0	0	0	0	0	0	0.041337873	0	0.025762347	0.00778644	0	0	0	0	0.008261667	0.288664052	0	0.007937016	0	0	0	0	0	0	0	0	0	0	0	0	0	0	0	0
HOXA-AS2	0.007924915	0	0.005210343	0.010375685	0.014580363	0.008748377	0.001968066	0.003269165	0	0	0	0	0.006024822	0	0	0	0	0.009737221	0.013588027	0	0	0.00147866	0	0	0	0.009554605	0.002886156	0.002918774	0	0	0.007496373	0.005444398	0.006722912	0.002839505	0	0.009723397	0	0	0.003036056	0.003838835	0	0.003329959	0	0.008170552	0.003303759	0	0	0.00862872	0
INHBA-AS1	0	0	0	0	0	0	0	0	0	0	0	0	0	0	0	0	0	0	0	0	0	0	0	0	0	0	0	0	0	0	0	0	0	0	0.008944093	0	0	0	0	0	0	0	0	0	0	0	0	0	0
SPDYE1	0	0.015618993	0	0	0	0	0	0	0.004732348	0	0	0	0	0	0	0	0	0	0	0	0	0	0.005351222	0	0	0.0307349	0	0	0	0.005671913	0	0.005880002	0	0	0.014325585	0.015721656	0.003828759	0	0.00981529	0	0.006660356	0	0	0	0	0	0	0	0.00396263
SNHG15	1.405397296	1.393202407	1.603469273	0.753886228	0.701350007	1.012557696	1.693996607	0.545370281	0.920443492	0.744464673	1.01603436	0.681820904	1.80960879	1.141345926	0.882711443	0.326176391	0.81789255	0.579217251	0.414965894	1.112085326	0.60083641	0.981917395	1.063798855	0.555907107	0.869486275	0.908851902	1.823302258	1.476678765	1.73321818	1.019681406	1.102119713	1.165290756	1.500819191	0.900953755	0.590835077	0.709376675	1.201405764	0.740369139	1.29086145	0.846072655	0.967534523	0.53366514	0.981480973	0.900527734	0.9169755	0.934938252	0.894546101	0.586657255	0.877332872
SEPT7P9	0	0	0	0	0	0	0	0.034028844	0	0	0	0	0	0	0	0	0	0	0	0	0	0	0	0	0	0	0	0	0	0	0	0	0	0	0	0	0	0.123052669	0	0	0.084190387	0	0.071252837	0.056354787	0.034385082	0	0	0	0.050632871
WEE2-AS1	0.048839693	0.102311863	0.063825676	0.025805148	0	0.131001097	0.036468119	0.261273247	0.018172865	0.035344393	0.017943063	0.012324107	0.018747927	0.111384642	0.023173514	0	0.066393461	0.042977914	0.069420547	0.036710385	0.041181544	0.01837844	0.060754124	0.083520148	0.040741675	0.142533962	0.217521844	0.053777232	0.044242511	0.043198399	0.046233772	0.04476209	0.061841006	0.017659003	0.018397105	0.030175838	0.057984256	0.110167745	0.055899014	0.137416227	0.087440608	0.071155904	0.042758833	0.08293625	0.010301041	0.093519546	0.03523775	0.053110951	0
EPHA1-AS1	0	0	0.014634066	0	0	0	0	0.004603886	0	0	0	0	0	0	0.005255635	0	0	0	0.006397458	0	0	0	0	0.007731267	0	0	0	0	0.02011163	0	0	0	0.004739308	0	0	0	0	0	0.008538858	0.010791227	0	0.00468946	0	0	0	0	0	0	0
FAM115C	0.282122478	0.085138698	1.390874799	0.494962142	0.558097837	0.424869884	0.989452375	0.444002123	0.277429357	0.340198932	1.019024673	0.527611742	0.557025409	1.120855618	0.369252531	0.095993808	0.895092918	0.277442028	0.397406246	0.151256264	0.250225314	0.44887201	1.073494945	0.162035915	0.36762303	0.379208964	0.073610805	1.036076938	1.426496862	0.574219648	0.938555929	1.212752664	0.472411685	0.477360531	0.265775055	0.756144228	0.660327932	0.151355196	0.705910765	0.593569448	0.424048508	0.109684645	0.521494015	0.310138194	0.685734821	0.690602929	0.212969378	0.813056441	0.703164643
ZNF775	0.238466918	0.971133022	0.153725309	0.270663449	0.306553582	0.558317314	0.139881642	0.334398938	0.42255599	0.327476947	0.231686353	0.450791025	0.406132093	0.294096253	0.752099975	0.393306517	0.330612116	0.239266482	0.258282366	0.424025357	0.354238035	0.334931367	0.174144486	0.476240812	0.312746583	0.540319789	0.630076138	0.462177571	0.043993512	0.405868239	1.037271002	0.229380492	0.499468748	0.134826892	0.140231249	0.364254019	0.217979573	0.306496546	0.491496857	0.549611184	0.246565853	0.356223889	0.256303018	0.304900729	0.26242447	0.122716473	0.345314941	0.417454459	0.385128241
LINC00996	0	0	0	0	0.012622765	0	0	0	0	0	0	0	0	0	0	0	0	0.009627965	0.015662942	0	0.030510436	0	0	0.018915897	0.022696513	0	0	0	0	0	0	0	0	0	0	0	0.016284622	0	0	0.026362366	0.014188277	0.022891336	0	0	0.011400912	0	0	0.014897815	0
ATG9B	1.216143732	0.102132484	0.196449114	0.139932506	0.271308166	0.04355975	1.876427964	0.688561881	0.646620841	0.208543358	1.393866028	0.498446419	0.069305576	0.234082587	0.309567326	0.767116096	0.461040563	0.004681883	0.159085967	0.036180596	0.029631403	0.85159823	0.201965623	0.386842026	0.041054252	0.18844363	0.377853309	0.171053935	2.437990356	0.110555231	0.166747884	1.563797956	0.642506893	0.083484968	0.044100605	0.762800603	0.220723076	0.376911929	1.001114713	0.187460594	0.860454088	0.196072822	0.468844594	0.611589722	0.629384205	0.580082516	0.557564515	0.203096093	0.931199127
DLX6-AS1	0	0	0	0	0	0	0.013926257	0.011581132	0	0	0	0	0.103448477	0	0	0	0	0	0	0	0	0	0	0	0	0	0.020383511	0	0.025311053	0.012407849	0	0	0	0	0	0	0	0	0	0	0	0	0	0	0	0.018188724	0	0.030424589	0
ZNF789	1.16361622	1.577568074	1.67336726	1.219743639	1.30523623	1.347035891	1.291990624	1.772822097	0.763779831	1.381010088	1.73608316	2.618413657	1.315181295	1.147501748	1.623043348	1.468036693	0.602749532	1.336933932	1.433417134	1.293088127	1.246629177	1.268324579	1.314207134	1.373808654	1.62124926	1.379000062	1.797212487	1.266438252	0.853836873	2.161117903	1.748818277	1.064641144	2.566397628	1.593248614	0.953261883	1.60244322	1.68510518	1.597787428	1.415567343	1.698991369	2.356182916	1.035977956	1.541815398	1.533573557	2.064392261	1.1161257	0.815654506	1.320138453	1.728002852
ANK1	0.302301994	0.160392098	0.369033017	0.667592327	0.142895639	0.391872899	0.299929013	0.363631983	0.244599714	0.072271716	0.172140636	0.372044561	1.090748232	0.185887138	0.227495408	0.742953718	0.878292793	0.19970187	0.538324553	0.469755958	0.201095888	0.134693465	0.18514501	0.293802036	0.400816915	0.312865164	0.075570405	0.198643818	0.083690306	0.044714544	0.213986921	0.737454284	0.248718982	0.315794689	0.454364148	0.128960211	0.596480705	0.425387538	0.560533271	0.587023792	0.211861908	0.729172436	0.118206857	0.116938404	0.371944153	0.138865095	0.205404703	0.169181283	0.074387184
SLC26A4-AS1	0	0	0	0	0.013262645	0	0	0	0	0	0	0	0	0	0	0	0	0	0	0	0	0	0	0	0	0	0	0	0	0	0	0	0	0	0	0	0	0.011058379	0	0	0	0.006049541	0	0	0.01793157	0	0	0	0
LSMEM1	0.320177698	0.231555174	0.289540689	0.249062948	0.251098938	0.382470058	0.150637261	0.204665818	0.199024076	0.411463961	0.395213794	0.074080628	0.527903098	0.23970745	0.462478092	0.221484564	0.212989398	0.18577645	0.255518723	0.862202146	0.138521743	0.109346881	0.156357446	0.510574004	0.615549695	0.480697411	0.469273835	0.302473176	0.106355602	0.467485992	0.367388344	0.164741868	0.734226737	0.212682571	0.191406565	0.208864599	0.482023613	0.305167236	0.090452177	0.566359407	0.21286231	0.191498607	0.244587573	0.149291511	0.372801999	0.150147695	0.178377727	0.186738818	0.288758724
TPI1P2	0.356097969	0.983500227	0.774161045	0.448180173	0.391260203	0.423435553	0.353352039	0.507361144	0.408130562	0.332962583	0.576497757	0.418716565	0.371138531	0.757115322	0.367982893	0.884282444	0.353081864	0.323015397	0.582600533	0.37702504	0.105371411	0.348432605	0.567888437	0.371943633	0.427936104	0.724346198	0.463666127	0.526188384	0.188650737	0.966767379	0.791131068	0.417637399	1.107182014	0.442648929	0.138482777	0.520621413	0.243628381	0.32440254	0.46882365	0.313620734	0.298940999	0.490564478	0.325406868	0.801754855	0.757964967	0.420046644	0.139696288	0.484931955	0.26580683
FLJ40288	0	0	0	0	0	0	0	0	0	0	0	0	0	0	0	0	0	0	0	0	0	0	0	0	0	0	0	0	0	0	0	0	0	0	0	0	0	0	0	0	0	0	0	0	0	0	0	0	0
FAM86B3P	0.431201552	1.589421038	0.384146945	0.480895545	0.580316521	0.534832026	1.277673181	1.667201044	0.597392643	1.066451867	0.882907085	0.527274064	0.663987101	0.109625646	0.201843393	0.307159768	0.136538647	0.52965606	0.735488327	0.491178749	0.865435291	0.834819514	0.750976045	0.890811681	0.24014423	1.304981239	1.296559133	0.491166589	0.380655665	0.36546201	0.440341474	0.768974394	1.261217102	0.79675998	0.243591636	1.264137838	0.352308009	0.565075091	0.811446801	1.371143599	0.362859375	0.234609801	1.019446329	1.483323608	0.821501378	0.754415035	1.106664453	0.944673494	1.205504621
XKR6	0.390266258	0.3029137	0.218138043	0.217625208	0.060687186	0.375485432	0.459068429	0.338453461	0.314945077	0.354385268	0.293731027	0.168428146	0.603314238	0.205226777	0.108235775	0.174584173	0.108215373	0.154136261	0.199423398	0.093787422	0.238735418	0.295681873	0.46854403	0.314697798	0.37055788	0.775666199	0.420936213	0.665643746	0.767539137	0.323501661	0.172885182	0.328683254	0.167261242	0.171102753	0.226272116	0.474922603	0.289226837	0.078173318	0.192275417	0.614393877	0.312183032	0.120190504	0.228820254	0.695307076	0.418089248	0.488290054	0.266919336	0.079134613	0.631211593
NSMCE2	3.872695173	3.675144508	3.646354287	4.650498726	4.011827681	3.667109506	2.688540415	3.650239838	2.792493405	2.887739162	3.923075225	3.740278124	2.995546107	4.242055584	4.743083809	3.001908973	3.961674345	3.781255925	4.044619416	3.617531289	3.304259342	3.131318922	4.065633045	3.971808242	3.47107868	3.588085617	4.032771413	3.864226129	3.458670483	3.295871844	3.373425444	4.011057561	3.51840657	3.318655548	3.518202291	3.508541518	3.431001644	2.790146601	3.631158355	3.248637022	3.546126719	3.709375803	3.578460929	3.269136604	3.639709938	3.962978854	3.548212917	4.036718316	3.196240751
LOC286059	0	0	0	0.011128518	0	0	0	0	0.015608363	0.010198616	0.015410816	0.031515772	0	0	0.019908191	0	0	0.007467632	0	0.010596347	0.011900066	0	0.035068658	0	0	0	0	0	0	0	0	0.019375937	0	0	0	0	0	0	0	0	0	0	0	0	0	0	0	0	0
ZNF707	0.110567986	0.097960395	0.098965813	0.173109636	0.149068036	0.102751277	0.064642049	0.082929724	0.063548446	0.056996727	0.127001612	0.348097294	0.096478548	0.17120005	0.230501402	0.071972119	0.096349072	0.101580194	0.10970797	0.090294182	0.060824174	0.115229401	0.049550563	0.097505173	0.057720866	0.070058991	0.150074774	0.10614985	0.154720474	0.063781966	0.170065392	0.087442686	0.058817646	0.061778664	0.042207169	0.087168678	0.121801669	0.045006157	0.140478817	0.097851604	0.132077778	0.080363914	0.086963606	0.109956807	0.113297925	0.041956369	0.077455313	0.103471735	0.064315329
BREA2	0.027766661	0	0	0	0	0	0	0	0	0	0	0	0.04198254	0	0.026130066	0	0	0	0	0	0	0	0	0	0	0	0	0.040652597	0	0	0	0	0	0	0.041203102	0	0	0	0	0.053249979	0.028782479	0	0.048172765	0	0	0	0	0	0.034152834
FAM83H	1.594584659	1.298018289	2.734033102	2.400971964	2.678327003	1.499667387	2.308694125	2.108682335	1.846356727	1.530520988	3.00965599	2.851608586	2.281941221	2.834151912	1.16623058	1.994358232	3.29807753	1.230808525	2.239037281	1.841849961	1.164084361	2.255558992	2.298836183	2.294898062	0.577866977	2.252037505	1.824187056	2.481382173	2.919021844	1.519974887	2.281075004	2.576611169	1.539387416	1.176492788	0.806318835	2.662151278	0.943307933	1.555459395	2.106432191	1.137827545	2.382775729	1.991986683	2.676200699	2.611834958	2.529530215	1.321473361	2.832610915	2.629131478	2.767849571
LOC286083	0	0	0	0	0	0	0	0	0	0	0	0	0	0	0	0	0	0	0	0	0	0	0	0	0	0	0	0	0	0	0	0	0	0	0	0	0	0	0	0	0	0	0	0	0	0	0	0	0
LOC286094	0	0	0	0	0	0	0	0	0	0	0	0	0	0	0	0	0	0	0	0	0	0	0	0	0	0	0	0	0	0	0	0	0	0	0	0	0	0	0	0	0	0	0	0	0	0	0	0	0.018744178
MICU3	0.490004329	0.642856593	0.204947739	0.26477544	0.25789073	0.666524695	0.037847731	0.44635744	0.322018233	0.627686193	0.217145857	0.146517117	0.669736954	0.1292944	0.851936516	0.257958232	0.060446351	0.776286033	0.497776847	0.384613903	0.8870306	0.167530813	0.232557532	0.770182756	0.932771279	0.484337031	0.395279931	0.489754092	0.106745302	0.168988788	0.276601309	0.156426719	0.266331181	0.826718709	0.665683754	0.248991415	0.724247548	0.433151722	0.127365291	0.885499701	0.071729749	0.338400928	0.312745716	0.704655207	0.186052154	0.15068966	0.334582953	0.159385268	0.297049218
GPR37	0.106428169	0.335084808	0	0.540808581	0.013515241	0.094413251	0	0.047724434	0.602743799	1.105622772	0.062842905	0.014602929	0.044074305	0.546010928	0.218116334	0.137660427	0.315376724	0.251017801	0.261533048	0.029098844	0.228588159	0.032530564	0.042297543	0.163692507	0.012198775	0.035100448	0.665716997	0.229763372	0.342254832	0.171406516	0.120206742	0.020077011	0.781110102	0.071920525	0.25124357	0.076294846	0.26376299	0.055485627	0.392125412	0.1358693	0.338713381	0.066408531	0.012809031	0.030054201	0.221195654	0.018970243	0.233796037	0.039549795	0.053460181
ZNF252P	2.25796606	2.385396313	3.101718627	2.885667747	3.311862221	2.794835576	3.105543508	3.001135588	1.842968093	2.466941456	2.661763548	2.913890074	2.476653176	2.679314203	2.900869689	1.880634778	2.29976742	2.527695878	2.757482299	2.309764726	2.175748954	2.790243743	2.942253092	2.907838135	2.298534128	2.801077441	2.924362368	2.509337782	2.130739142	2.600465088	2.132491959	3.355933415	2.682273756	2.50820529	2.227582505	2.941111927	2.169255659	2.10439208	3.266594138	1.937653906	2.351956014	2.748380003	2.601436772	3.102166248	3.045555084	2.225855973	1.359303919	3.209159475	2.304119552
TMED10P1	0.020746461	0.016891488	0.05388373	0	0.012787915	0.030442202	0.047542237	0.056263169	0	0.052547394	0.010091243	0.006925216	0	0.032113679	0.038781085	0	0.056059265	0.043383134	0.039346619	0	0.030907127	0.020600031	0.00578887	0.028649644	0.051227031	0	0.030072019	0.010207601	0.012544715	0.106638309	0	0.037750814	0.017611594	0.087010472	0.051010016	0.017002466	0.040895107	0.031753248	0.06255892	0	0.007204805	0.034646339	0.047879049	0.047102377	0.051262612	0.044465959	0.006653712	0.037439462	0.008561063
ZNF252P-AS1	0.187001944	0.411695477	0.044910146	0.187477548	0.180343219	0.110673239	0.154884977	0.353388507	0.086818189	0.142764805	0.073803925	0.216503587	0.360007241	0.201151386	0.274285231	0.066555466	0.035188042	0.144939296	0.114632037	0.148075517	0.094194138	0.117875274	0.035700196	0.212024927	0.090947774	0.318224655	0.15542971	0.224207794	0.134822305	0.131735681	0.29588618	0.179087906	0.099542797	0.024627979	0	0.115996462	0.060739045	0.373882483	0.186599445	0.203328479	0.185574533	0.184361474	0.312451388	0.25128059	0.304999398	0.076716236	0.072929771	0.143851683	0.083166543
LOC286114	0	0	0	0	0	0	0	0	0	0	0	0	0	0	0	0	0	0	0	0	0	0	0	0	0	0	0	0	0	0	0	0	0	0	0	0	0	0	0	0	0	0	0	0	0	0	0	0	0
C8orf31	0.023596337	0.056894857	0.084957502	0.10575953	0.101625596	0.120886278	0.018744528	0.027177099	0.02775768	0.044987041	0.040918915	0.032817622	0.007211714	0.036505394	0.008922512	0.006208917	0.006493299	0.033046312	0.13515339	0.064992038	0.057523665	0.007069027	0	0.019631894	0.046730499	0.056285352	0.040929231	0.061641662	0.008581041	0.029105961	0	0.013005101	0.156607196	0.040276161	0.021125423	0.027006049	0.022491754	0.105687465	0.277278642	0.071831316	0.053276787	0.015881103	0.119607393	0.113184952	0.031343145	0.01228652	0.022600168	0.025679583	0.011683395
ZFP41	0.477944885	0.789791563	0.340157496	0.756660811	0.795252604	0.5800382	0.525572417	0.605961503	0.368440619	0.409909889	0.766061487	0.441280283	0.575902313	0.493807408	1.041479871	0.606988785	0.623396301	0.509145841	0.50535667	0.554749119	0.471293965	0.119193515	0.304240584	0.55626998	0.377014382	0.49255992	0.680493562	0.410947253	0.586144683	0.496228899	0.650517243	0.400277184	0.43449466	0.481753744	0.311137007	0.434074072	0.43615334	0.537695096	0.685464648	0.76496083	0.295572631	0.512562513	0.502643965	0.529960564	0.590203469	0.27047567	0.438594802	0.745918362	0.232967413
SCARA5	0.270704409	0.126363002	0.244727596	0.048824143	0.419386127	2.461100158	0.097274771	0.887563224	0.304345437	0.094337538	0.167042681	0.026728973	0.099330256	0.071801395	1.248835016	0.599590988	0.149352317	1.204785963	0.023067116	0.039963815	2.145369685	0.245051659	0.18982714	0.658195076	1.363181775	0.688077884	0.193141379	0.279598568	0.094749418	0.041223445	0.640621957	0.223336909	0.089014249	1.474272582	0.299574509	0.411622253	1.304136577	0.316190711	0.372083397	0.025953252	0.075198236	0.328637234	0.259072341	0.01848849	0.467456385	0.026087467	0.006464991	0.02194304	0.165343579
FAM183CP	0	0	0	0	0	0	0	0	0	0	0	0	0	0	0	0	0	0	0	0	0	0	0	0	0	0	0	0	0	0	0	0	0	0	0	0	0	0	0	0	0	0	0	0	0	0	0	0	0
RNF5P1	1.054343875	1.111075256	0.411492183	0.997892794	0.532835237	0.842106478	0.805035406	0.373673182	0.276695544	0.584792342	0.555458366	1.507009152	1.064022731	0.69024842	0.684943127	0.508368088	0.599766509	0.589114092	0.269679932	0.586382598	0.548750783	0.82790958	0.549213717	0.34863962	0.702208645	0.603667641	1.551499951	0.753785895	0.777503763	0.497633816	0.657265588	0.916037606	1.035648854	0.802882298	0.540860569	1.260268767	1.063570223	0.912516274	2.944647563	0.502514941	0.920863766	0.257914082	1.06866982	0.648426517	0.606787233	0.723823103	0.82637049	1.011730987	0.413423562
TRIQK	0.685850195	0.903622994	1.503509327	1.225276397	2.008567809	1.153848668	0.726198745	1.736023665	0.990623555	1.311682723	0.967770692	1.098630448	1.018837453	1.418042678	1.872540896	0.42137506	1.110473165	1.029309354	1.257763037	0.857943825	1.332013311	1.251424309	1.040178676	1.213722629	1.144878699	1.570625197	1.25882641	1.245495781	1.090057161	1.451166035	1.759235845	1.626272742	0.932141851	1.012747063	0.974413463	1.479623107	1.073272835	0.907619147	1.410311891	0.840015955	0.938161045	0.859574957	1.202453652	1.482103578	1.232016523	1.067331106	1.249122438	1.660838943	0.965627752
DPY19L4	3.041857279	2.596166746	3.040725675	3.095786667	3.127861219	2.664395013	2.446369419	2.470299833	1.941852577	2.299333768	2.899008186	2.926952796	2.305567469	2.505182914	3.27541575	1.894737345	2.890027115	2.337720741	2.71253837	2.456627609	2.461258675	2.255372693	3.03866853	2.488579887	2.360609011	2.360923567	3.10968106	2.077508214	1.893580235	2.783845779	2.619844749	3.342471963	2.452361445	2.532514684	2.003955325	2.931615362	2.419962508	2.404958884	2.909595177	1.888873436	2.791176451	2.615247552	2.478317613	3.027404083	2.827959553	2.558493537	2.623858341	3.286739025	2.117263592
FBXO43	0.085565406	0.217665167	0.067043944	0.079889482	0.154037448	0.028557391	1.122868015	0.068281554	0.023841323	0.015593479	0.055864756	0.066762969	0.772624433	0.116905663	0.697346737	0.142195674	0.107533344	0.088951858	0.111499327	0.503679309	0.043275109	0.054863549	0.040217682	0.174388006	0.042813207	0.046505396	0.153019556	0.163262393	0.029230823	0.050967882	0.036587409	0.055685546	0.280876243	0.068418198	0.085059067	0.044727993	0.19604298	0.039582339	0.147079408	0.067867812	0.150943842	0.027137395	0.028245643	0.052881888	0.068987902	0.016835229	0.033982976	0.048941313	0.066848714
LOC286177	0	0	0	0	0	0	0	0	0	0	0	0	0	0	0	0	0	0	0	0	0	0	0	0	0	0	0	0	0	0	0	0	0	0	0	0	0	0	0	0	0	0	0	0	0	0	0	0	0
LOC286178	0	0	0	0	0	0	0	0	0	0	0	0	0	0	0	0	0	0	0	0	0	0.002921952	0	0	0	0	0	0	0	0	0	0	0	0	0	0	0	0	0	0	0	0	0	0	0	0	0	0	0
NKAIN3	0.00562764	0	0	0	0.025763619	0.175649073	0	0.098724093	0.032836636	0.026825326	0.213006071	0	0.033870302	0.026051342	0.459375248	0	0.022953429	0.039079923	0	0.011210765	0.049712934	0.004192813	0	0.30816653	0.023263668	0	0	0	0	0.063298856	0.021175542	0.035678846	0.004773498	0.03978178	0.057676421	0	0.097375145	0.008637316	0.017149786	0.010868911	0.005835163	0.004723291	0.09530436	0.510436887	0.059763815	0.078262181	0	0.036382713	0.020703451
LINC01289	0	0	0	0	0	0	0	0	0	0	0	0	0	0	0	0	0	0	0	0	0	0	0	0	0	0	0	0	0	0	0	0	0	0	0	0	0	0	0	0	0	0	0	0	0	0	0	0	0
LINC01299	0	0.013532314	0	0	0	0	0	0	0	0	0	0	0	0	0	0	0	0	0	0	0	0	0	0	0	0	0.016120353	0	0	0	0	0	0	0	0	0	0	0	0	0	0	0	0	0	0	0	0	0	0
PPP1R42	0	0	0	0	0	0	0.025463477	0.082953279	0	0	0	0	0	0	0.182889772	0	0	0	0.167920474	0	0.028768721	0	0	0.070042423	0	0	0	0.144918852	0	0	0	0.046671818	0.204540704	0	0.038127072	0.021056109	0.030539741	0	0	0	0	0.021581315	0.087832202	0.069550492	0.021412575	0	0	0	0.122438141
LOC286189	0	0.103281583	0	0	0	0	0	0.566733518	0	0.033335385	0.630851634	0	0	0	0.200124657	0	0	0.012282389	0.019969729	0.017416202	0.019553332	0	0.014547293	0	0	0	0	0.025592428	0	0.015416156	0	0.497844526	0	0.049382765	0	0.136986833	0	0	0	0.033577093	0	0	0.145768967	0.023937677	0	0	0	0	0
LOC286190	0	0.018323333	0.058388555	0.007903019	0.006953468	0	0	0	0	0.02161774	0.010948836	0.014989959	0	0	0.028163427	0	0	0.021089146	0	0	0	0	0.006281626	0	0	0	0	0	0	0	0	0	0	0.084028157	0	0	0.008975777	0.068057322	0	0	0.007817761	0.006328939	0.013148733	0	0.012531177	0.019472244	0	0.008209624	0.009289033
MLNR	0.04464765	0.080661022	0	0	0	0	0.022302461	0	0.033006946	0.021611967	0	0	0.131613097	0.06880205	0.04203047	0.05811382	0	0	0	0	0	0	0	0	0.018738009	0	0.064479422	0	0	0	0.162092289	0	0	0.032078269	0	0	0.153554364	0	0	0	0	0.037553773	0	0	0	0	0	0	0
CRB2	0.002872143	0.024338933	0.022485041	0.003010694	0	0.025176214	0	0.023489247	0	0	0.012485167	0.072637316	0	0	0.005397907	0.022383906	0.011749032	0.016068782	0.051745264	0.002866335	0.003220056	0.00640852	0.007164684	0.039271917	0.021364952	0.020660455	0.012488346	0.041673749	0.005191083	0.002535699	0.021590694	0	0	0	0.083274253	0.002351189	0.060355499	0	0	0.172796009	0	0	0.010012058	0.007883405	0.007161911	0.003723029	0	0	0
SCAI	0.929646192	1.158378792	1.085555451	0.963455498	0.806336493	0.89730751	0.722835598	1.115397964	0.649806994	0.840526652	0.97687602	0.698752086	1.42688439	0.943792228	1.712871819	0.996996708	0.590150814	0.804237162	0.765515787	0.942011651	0.811141368	1.084424834	0.766240746	1.168056678	0.740579799	0.761194955	1.260303867	0.58300502	0.846391363	0.97356023	0.732701181	0.835415056	1.020176191	1.018021649	0.703445794	0.810943782	1.001694881	0.752134974	1.444476321	1.061691444	0.788261124	0.548045365	1.063486016	1.114179152	0.715526821	0.642562816	0.564516807	0.894064016	0.750515217
C9orf117	0.089813503	0.731446356	0.470661736	0.067770857	0.402181981	0.191378561	0.284883036	0.709205521	0.019363817	0.145026369	1.255448811	0.534166935	1.234166649	0.118439503	0.024689388	0.051023534	0.121486566	0.063677471	0.31233775	0.013151373	0.05818547	0.269026304	0	0.297152469	0.054036118	0.235248171	0.263225512	0.313719498	0.200859602	0.413713617	0.209409359	0.105117975	0.0765146	0.227327519	0.038942522	0.01079467	0.523219766	0.225494908	0.813965052	0.665298436	0.040605524	0.157672941	0.887337882	0.122083678	0.075148054	0.033928428	0.0620226	0.028550613	0.183632048
C9orf47	0.219328752	0.125684638	0.293372224	0.044456591	0.08201	0.318731368	0.005326957	0.098549524	0.114269053	0.065695585	0.076219469	0.375756424	0.102606458	0.033083121	0.111996561	0.159783702	0.036355642	0.105715298	0.140874464	0.176760309	0.087819143	0.066592233	0.013387338	0.239834085	0.312806806	0.112403852	0.257440804	0.150246557	0.057276469	0.028236362	0.199413356	0.00982075	0.105602594	0.227544541	0.173711787	0.004399609	0.197447482	0.103709643	0.008212503	0.374096268	0.016651135	0.07909847	0.04628297	0.007382343	0.144849026	0.126884175	0.045660621	0.023264024	0.083793658
SPATA31E1	0.006303201	0.015327272	0	0	0	0	0.018664957	0	0.027640213	0	0	0.037287565	0	0	0.017714635	0.01642801	0	0	0	0	0.014096993	0.032558291	0.01048281	0.008720976	0.036322069	0.015160727	0	0	0	0	0.011899807	0.005769815	0	0	0.00938714	0	0	0	0	0	0	0	0	0	0.010478757	0	0	0.006863326	0
LOC286238	0.016997262	0	0	0	0	0	0	0	0	0	0	0	0	0	0	0	0	0	0	0	0	0	0	0	0	0	0	0	0	0	0	0	0	0	0	0	0	0	0	0	0	0	0	0	0	0	0	0	0
LCN12	0.021091226	0.12882009	0.043980131	0.026482006	0.042466087	0	0.016751523	0.024295026	0	0.180080457	0.048593802	0.054028517	0.056969593	0.019675638	0.003990976	0.081034001	0	0.008928169	0.0665738	0.037669569	0.004756679	0.091935525	0.003534227	0.046320977	0.01756606	0.040435566	0.31514749	0.061176074	0	0.033370401	0.031797823	0.015472471	0.070322515	0.024114465	0.025120049	0.013844836	0.034998694	0.032278887	0.112506518	0.490176093	0.01315853	0.003560872	0.00740556	0.040323424	0.014079816	0.005499215	0.012153954	0.03203578	0.005228664
C9orf142	3.310414499	4.390644384	4.155597481	3.699413672	3.891517858	4.178357775	3.441633473	2.991465043	2.822461346	3.335827653	3.884676161	3.498292673	3.870597701	3.811777917	2.608128349	4.060017645	3.656587903	3.435867714	3.40021356	3.424929167	3.04139022	4.07680896	3.109072341	3.713711803	3.232335381	3.735858293	3.173206039	3.808717325	3.948989275	3.104245018	3.747228323	3.153930926	3.99876928	2.968494343	2.677698276	3.503772876	3.621763269	2.605092885	4.308832928	4.499610819	3.935262785	2.898892284	4.000004332	3.856338499	3.464755238	2.9880087	3.073124021	3.43208477	3.10880172
TPRN	1.544397292	1.715315652	2.887010171	1.703831155	2.178850026	2.093857556	1.962705917	1.904291702	1.712703533	2.28501145	2.133985315	2.264809973	2.313138571	1.722573348	0.79149865	2.051534483	1.630120167	1.338360727	1.59328577	2.52704299	1.055740939	3.426908571	2.178008699	2.083536851	1.351288119	1.843609793	2.598917461	2.153892877	2.63713	2.294790702	3.076146665	2.062361004	2.297499907	1.395386405	1.065110447	2.124939597	1.602257008	1.58008537	2.626235227	2.502889272	1.902935055	1.312721072	1.893591069	2.113391399	1.666631755	1.325736126	1.845374254	1.881276797	1.706007448
LOC286297	0	0	0	0	0	0	0	0	0	0	0	0	0	0	0	0	0	0	0	0	0	0	0	0	0	0	0	0	0	0	0	0	0	0	0	0	0	0	0	0	0	0	0	0	0	0	0	0	0
GPR39	0.374959278	1.066538167	1.238872814	0.773236509	0.426177745	0.528134759	1.431308447	2.560941032	1.571370986	2.258558855	2.09809187	0.22044949	1.120788021	0.744828971	0.405549435	0.205956131	1.571987869	1.186091367	1.708782816	0.933022575	1.196913215	2.393942438	0.905885698	1.283153066	1.382764682	2.739564185	0.251825395	0.943918976	0.137349865	2.608798555	2.759348999	2.561227482	1.33109606	0.223888117	1.173409498	2.621116361	0.229760016	0.199710993	1.68118463	1.507420255	0.280627592	1.581223052	2.718959117	2.428688541	1.298319867	1.039902257	1.223397092	1.31085977	0.933904857
TUSC1	0.24039371	0.566317568	0.412940895	0.596805869	0.177388921	0.862557603	0.189875244	0.340542105	0.491908129	0.356285389	0.126560228	0.296123107	0.541197299	0.678337183	0.731079848	0.377365048	0.930341358	0.346394989	0.53748476	0.296488934	0.329225108	0.297421817	0.29066446	0.565904816	0.358371421	0.847050732	0.389043801	0.605694663	0.137263669	0.362126585	1.041756397	0.30811558	0.800754142	0.168722292	0.30457724	0.247458873	0.259631533	0.421299011	0.64783644	0.830176571	0.45191502	0.447621505	0.441622759	0.308512472	0.321196141	0.268356042	0.115068182	0.185698367	0.3472143
FAM225A	0	0.011762285	0	0	0	0	0	0	0	0	0	0	0	0	0	0	0	0	0	0	0	0	0	0	0	0	0.007023739	0	0	0	0	0	0	0	0	0	0	0	0	0	0	0	0	0	0	0	0	0	0
FAM78A	0.266432431	0.332791234	0.303296532	0.396536094	0.280224708	0.455713969	0.041837814	0.433432589	0.530450212	0.4142179	0.238549082	0.205192019	0.073982773	0.378322548	0.344674381	0.390154429	0.360858907	0.605335095	0.615979386	0.607226306	0.27594353	0.193674713	0.209825167	0.417563155	0.318358055	0.294870587	0.281931809	0.205122657	0.353213357	0.04344166	0.153536312	0.100899103	0.338320018	0.666707457	0.397410203	0.170591564	1.009662831	0.526910744	0.517408245	0.996732346	0.180627087	0.37724183	0.119607393	0.157844418	0.22507936	0.230440206	0.256043998	0.168536423	0.204716495
LURAP1L	0.705355631	0.357515219	0.918507682	0.827372008	1.147199015	1.085653402	0.597519628	1.188450801	0.973186726	1.108962347	1.179898576	0.439795958	0.578551994	0.671134222	0.841732087	0.498040314	1.63441329	0.955217146	1.587287181	0.358129331	1.020670092	1.227782288	0.968004629	1.347263109	2.301572515	1.055559116	0.610606972	0.589937025	1.576867183	0.706100889	0.730024517	0.759888468	1.106459788	1.158327484	1.095239818	0.753214504	1.260334387	1.264569513	0.662744128	0.848963464	0.629004666	1.200971318	1.211331866	0.865188525	0.779740223	0.654007781	2.500429319	0.831032056	0.572655376
LOC286359	0	0	0	0	0	0	0	0	0	0	0	0	0	0	0	0	0	0	0	0	0	0	0	0	0	0	0	0	0	0	0	0	0	0	0	0	0	0	0	0	0	0	0	0	0	0	0	0	0
OR13C9	0	0	0	0.030447803	0.026814518	0.292394753	0	0.047565003	0	0.392480449	0	0	0.455221036	0.171818432	0.364063927	0	0.039600747	0	0	0	0	0	0.071530623	0	0	0	0.161374918	0	0	0.025682378	0	0	0.024678988	0.158902517	0	0	0.255641615	0.129324802	0	0.1610533	0	0.048435846	0	0.116252942	0.024230423	0.109890472	0	0	0
OR13D1	0	0	0.258914432	0	0	0	0	0	0	0	0	0	0	0	0	0	0	0	0	0	0	0	0	0	0	0	0	0	0	0	0	0	0	0	0.039680501	0	0	0	0	0	0.081595575	0	0	0	0	0	0	0	0
LOC286367	0	0	0	0	0	0	0	0	0	0	0	0	0	0	0	0	0	0	0	0	0	0	0	0	0	0	0	0	0	0	0	0	0	0	0	0	0	0	0	0	0	0	0	0	0	0	0	0	0
LOC286370	0	0	0	0	0	0	0	0	0	0	0	0	0	0	0	0	0	0	0	0	0	0	0	0	0	0	0	0	0	0	0	0	0	0	0	0	0	0	0	0	0	0	0	0	0	0	0	0	0
FOXD4L3	0	0	0.032898605	0	0.186000836	0.133483223	0.012500886	0.010394924	0.018531067	0.09416735	0.018296764	0.02502652	0	0	0	0	0.067680133	0	0.056886524	0.012584628	0	0.018740668	0.01050871	0.051677768	0.010497253	0	0	0	0.022729578	0.044042406	0.047136121	0	0.042332156	0	0	0	0	0	0.019246627	0	0	0.010587744	0.021961847	0.068019007	0.010504647	0.048444399	0	0.027326507	0.015529023
FFAR1	0	0.174596276	0	0	0	0.18874085	0	0.049287529	0	0	0	0	0	0.091622949	0	0.077483767	0	0	0	0.349018218	0	0	0	0	0	0	0	0	0	0.052757212	0	0.054660407	0.075418457	0	0	0	0.070735507	0	0	0.362582317	0.061777732	0.074644121	0	0	0	0	0	0	0
ATP11C	2.156456505	1.745106783	2.007772186	1.392841458	2.246229635	2.187216949	1.886573342	1.599806776	1.540912282	1.623914644	1.811236369	1.01900752	2.519529362	1.248915174	1.980847041	1.25008396	1.334882252	1.846329327	1.763284247	1.578984005	1.678778291	1.617228689	2.069934672	1.612900454	2.033978787	1.777547795	1.289372444	1.900237793	1.343722642	2.24542808	1.036710423	1.181388196	2.000655971	1.927261021	1.892312967	2.131595443	2.104922243	1.476859419	0.861231384	1.546101473	1.377365242	1.761331824	1.845642085	2.140813613	1.662343388	1.806560601	1.435093397	1.715958726	1.505527288
LINC00632	0.020019521	0	0	0	0	0.245075049	0	0.040926704	0.072368427	0	0	0	0	0	0.19479736	0.051784813	0	0.034979235	0.011498272	0	0.190310714	0	0	0	0.057529603	0.024115667	0.01458377	0	0	0.035159184	0	0.045402432	0.016993852	0.014348977	0.029745567	0	0.126356559	0.060652014	0	0.019371834	0	0	0	0.027451404	0.065609313	0.051353087	0	0.043254521	0
NLRP2P	0.051828589	0.093449536	0	0	0.008086704	0.057124734	0	0.098017774	0.012893687	0.008422081	0	0.008738833	0	0.013603652	0.02460508	0	0	0.012305363	0.020006983	0	0	0.013039812	0.014574483	0.024154604	0.021783199	0.021065011	0	0.038291237	0	0.007743149	0.016541404	0.047505531	0.007438821	0	0	0.021435641	0	0.066030091	0	0.016917764	0	0	0.015286302	0.047572392	0.014568857	0.033812939	0.025044104	0	0.053216428
H2BFM	0	0	0	0	0	0.04428534	0	0	0	0	0	0	0.089962043	0	0	0.01325406	0	0	0	0	0	0	0.008454128	0	0	0	0	0.029641378	0	0	0.019132196	0	0.050895069	0	0	0	0	0	0	0	0	0	0	0	0	0	0	0	0
LOC286437	0	0	0.062054542	0.025079881	0.022082246	0	0.02372772	0.03922011	0	0	0	0.023853717	0	0	0.109248834	0.01569458	0.016410962	0.058154766	0.027379208	0.011992458	0.040030073	0.026708681	0.019958738	0.016613441	0.039602334	0.028823223	0.051705448	0	0	0.05230096	0.022646615	0	0.010196252	0.050883443	0.017878756	0.029328974	0.070127517	0.036610708	0.1067145	0.023160773	0.049202323	0.030058392	0.101747262	0	0.019951048	0	0.01150742	0.038896085	0.100540145
LINC01281	0	0	0	0	0.014535361	0	0	0	0	0	0	0	0	0	0	0	0	0	0	0	0	0	0	0	0	0	0	0	0	0	0	0	0	0	0	0	0	0	0	0	0	0	0	0	0	0	0	0	0
YIPF6	1.468144808	1.387375405	1.615591358	1.280504068	1.400932885	1.208596083	1.346810521	1.271629911	1.261459756	1.330744786	1.460395477	1.677014958	1.5343515	0.922394461	1.250133076	1.285504569	1.176781493	1.153349744	1.137807362	1.140212392	1.214497752	1.619864301	1.804038	1.113268347	1.815514742	1.177906098	1.429808228	1.440034799	1.214078923	1.702452949	1.305152857	1.999254121	1.285115257	0.992065004	1.176107416	1.394691317	1.205116136	1.099802318	1.446724317	0.917330587	1.501789433	1.177662521	1.314698729	1.352293457	1.215011612	1.694553845	1.16318102	1.547095146	1.234649742
CHDC2	0.297439329	0.535287206	0.07356011	0	0.707816066	0.387126589	0.082988288	0.528862297	0.159982695	0.252427024	1.282615585	4.976712738	2.74796116	0.226720977	2.392507464	0.037082147	0.113294228	0.116264761	0.496155724	0.028384375	0.277483559	3.275108915	2.874501339	1.793891187	0.261519174	2.379360706	0	1.017787389	3.451504181	2.681049291	0.293915389	0.125793313	0.410575095	0.676421763	0.062845325	0.467742477	0.161648931	0.064722823	0.778852392	0.54820854	2.019883189	1.491848562	1.851632721	0.716531978	0.516931399	0.072628891	0.067165558	0.270217537	1.752072782
FIRRE	0.028499088	0.034684088	0.049554046	0.010022552	0.008819115	0	0.046786769	0	0.041773573	0	0	0.028403531	0	0	0.121101363	0	0.013063233	0.006724642	0.010946659	0.019023478	0	0.056052536	0.137087525	0.026329069	0.054811173	0	0.094499488	0	0.034297695	0.025186753	0	0.060191273	0.008112719	0	0.014233082	0.031073064	0	0.014665703	0	0	0.029541428	0.008027488	0	0.026141365	0.077732315	0	0	0.020747586	0.146097243
UBE2E4P	1.259683773	1.897333228	1.160886686	1.654722049	1.725997855	1.177276357	1.750570292	1.903050525	1.312890515	1.879071776	1.655077295	0.929146545	1.652753653	1.486191867	1.900568094	1.356088901	1.900916343	1.300756434	1.218890953	1.706403359	1.645547883	2.040952125	1.903868598	1.128605308	1.712802138	1.412439906	2.07892586	1.128271384	1.045180976	2.457775611	0.764804659	1.420062011	1.335912461	1.330136974	1.39399626	2.361470559	1.263444217	1.227885896	1.175922507	0.295775605	1.803734361	1.745909712	1.954862914	1.967241595	1.663434869	1.522771467	1.657852543	1.810103183	1.255556634
TTC3P1	1.370507264	2.387398778	1.862535172	0.582895261	0.94502391	2.432512632	0.480115986	2.010272617	1.37947762	1.384645676	1.772555605	1.328571832	2.086552273	1.008509856	1.42149113	0.865057029	0.66604327	1.742580013	1.935432001	1.028320138	2.132255336	1.201975293	1.072821947	1.566721655	1.934609318	1.481628822	1.374568921	2.210200637	0.735585944	3.033492456	1.92464993	0.836064375	1.73069415	1.723069934	1.35869579	1.700767139	1.601451062	2.172202701	2.156044225	1.803195235	1.040135399	1.389351137	1.582187544	2.552183426	1.761773302	1.583217567	0.960580515	1.379465202	1.652365883
FAM133A	0.008562634	1.631445813	0	0.220784721	0.003953834	0	0	0.003532694	0.211370029	0.016402156	0.006229371	0.008533726	0	0.708131952	1.673156651	0.065859326	0.212594484	1.160804038	0.01953919	0.004279004	0.033315818	0.993310042	0.024816498	0.011843529	0	0.090350984	0.030889125	0.012575189	0	0.579140954	0.016154188	0.003924609	0.555273795	0.112242864	0.068755337	0.010505315	0.060102482	0	0.11364761	0.032856508	0.218568494	0.035586211	0.007483466	0.011758674	0.052645085	0.005557105	0	0	0.010548142
FFAR3	0.173703036	0	0.279683199	0.068703893	0.11875757	0.715635119	0	0.555302937	0.796210416	0.031877936	0	0.049320281	0.145410663	0.124833003	0.076832664	0.278530286	0.547329998	0.187669236	0.05653661	1.848098017	0.091140515	0.108299105	0	0.349160926	0.754446132	0.535072741	1.12700898	0.024470641	0.059466416	0.043770303	0.312695416	0.131997508	0.489955683	0.662158499	0.119962991	0	0.735507626	0.322154894	0.099198349	0.292851449	0.067977938	0.014011783	0	0.067602205	0	0.042874705	0.166722957	0.088602407	0.119068286
MAGEB18	0	0.018785479	0	0	0	0	0	0	0	0	0	0	0.023366348	0.093287728	0	0	0	0	0	0	0	0	0	0	0	0	0	0	0.027773672	0	0	0	0	0	0	0	0	0	0	0	0	0	0	0	0	0	0	0	0
TMSB15B	0.233176727	0.099385254	0.386550296	0.205696273	0.182420504	1.554359072	0.520787462	0.366239616	0.229234477	0.292343529	0.173148087	0.401100599	1.19428178	0.29534117	0.65759826	0.467111213	0.111001959	0.141041461	0.264129305	0.636333016	0.372996659	0.431191445	0.285843322	0.165372675	1.209950858	0.435830519	0.173189808	0.791566427	0.561655592	0.600439399	0.472095435	0.111396131	0.695814184	0.059117593	0.565076732	0.252700456	0.354535714	0.44292293	0.661246118	0.154632279	0.203621047	0.287799366	0.205710676	0.21508957	0.165670927	0.502843406	0.291535062	0.624144587	0.689474798
P2RY8	0	0	0	0.001399017	0	0	0	0	0	0	0	0	0	0	0	0	0	0	0	0	0	0.000993953	0	0	0	0	0	0	0	0	0	0	0	0	0	0	0	0	0	0	0	0	0	0	0	0	0	0	0
BCORP1	0.421958783	0	0.240396733	0.047383731	0.06894089	0.174993667	0	0.692912211	0.170021093	0.085667572	0.137936676	0.110173702	0.079242416	0.240610325	0	0.068457524	0.177209483	0.338901842	0.409597743	0.052533354	0	0.017008647	0.043967099	0.150902494	0.11034359	0.157390759	0.086454324	0	0.013787084	0	0.056813393	0	0.094266063	0.564106485	0	0.006254742	0.503136478	0.542741676	1.746358275	0.453928014	0.247512993	0.146521434	0.090756367	0	0.098559086	0	0.057500464	0	0.282085077
RBMY1A3P	0	0	0	0.363808946	0	0	0	0	0	0	0	0	0	0	0	0	0	0	0	0	0	0.139958001	0	0	0	0.150584687	0	0	0	0	0	0	0	0	0	0	0	0	0	0.527228679	0.604210268	0	0	0	0	0	0	0	0
ILDR1	1.387845531	1.12473481	2.176798229	1.255985171	2.512943373	1.906338239	2.355515167	2.548381537	1.549276853	1.20960824	2.325718394	2.024703687	2.485020056	0.945403842	0.220425418	2.156021018	1.207546996	0.560275052	2.203574417	0.836384727	0.808526067	3.107735576	2.151027906	1.675708681	1.485780889	2.391607147	2.271590863	1.946735029	2.248550736	2.398496741	2.632581177	2.406820613	2.255483347	1.316970794	1.146131711	1.97760743	1.514027959	1.276118138	2.044200925	2.346383638	2.506501031	1.532132771	2.197607672	2.471983041	2.580350192	2.480058456	1.707570783	2.180588208	1.811936433
FFAR2	0.392853847	0.327100633	0.169407772	0.320267861	0.997785208	1.01888583	0	0.400875298	0.274409566	0.161454117	0.150963951	0	0.020642916	0.52824946	0.062953274	0.639828408	0.980348998	0.1020484	0.487404	2.013768975	0.060100864	0.293970288	0.29754226	0.091757692	0.949327322	0.58824787	0.077474972	0.290630923	0.811357837	0.047524413	0.364066869	0.085101045	0.695351619	0.464604592	0.406232842	0.118214228	0.39648417	0.78960487	0.284090834	1.292629059	0.373005885	0.336408215	0.023712496	0	0.250336021	0.516446792	0.447036876	0.233395344	0.049735893
STON1-GTF2A1L	0.1727882	0.111651646	0	0.083083433	0	0.087384855	0	0.097434484	0.178679982	0.051310516	0.009850287	0.033486065	0.184022737	0.051882017	0.272990647	0.094625686	0.07253633	0.376247834	0	0.079203176	0.391491096	0.044859364	0	0.226091425	0.205241135	0	0.12311863	0.049145167	0	0	0.050543957	0.06091669	0.213925256	0.490073187	0.126089949	0.05994582	0.175160418	0.031000576	0.010363232	0.113781223	0	0.115075488	0	0	0.044578732	0.008788446	0.032184778	0.00738521	0.008356538
TUSC5	0.007790844	0	0	0	0	0.017149869	0	0	0.022825712	0	0	0	0	0	0	0	0	0	0	0	0.026041334	0	0.006490776	0	0.012938371	0.018725348	0	0.011443161	0	0	0	0	0	0	0	0	0	0	0	0	0	0	0	0	0	0.020117531	0	0	0.009597983
GRK4	0.333064359	0.472080585	0.295642355	0.240600428	1.228677776	0.757303087	0.648277901	0.549382969	0.59442982	0.434033506	0.257930268	0.370003416	0.250944702	0.786527942	1.739148819	0.113374746	0.466236102	0.532036374	0.622710644	0.24168431	0.710417804	0.695577561	0.239046083	0.525576181	0.338021332	0.45552064	0.188863924	0.343409243	0.273539409	0.307696775	0.66191346	0.286954693	0.582559949	0.470185635	0.41120841	0.377554847	0.444500089	0.709659227	0.681012534	0.810389009	0.48432974	0.399182443	0.149564853	0.535624194	0.426824672	0.528794146	0.5234784	0.34748766	0.320755429
LIN9	2.145823563	2.375664119	2.12786581	1.809584016	1.348325595	1.242625622	1.66260128	1.253357761	0.927091574	1.223600107	1.783532271	1.094767347	1.839033345	1.517092833	1.86751456	2.681757795	2.049563243	1.523972904	1.516475862	1.225774686	0.781776274	1.76368371	1.937668283	1.322770936	1.538108552	1.015258894	2.541098194	1.425247837	1.77181405	1.891625869	1.076322648	1.848627757	1.769961029	1.486884039	1.368793253	1.902910127	1.80313079	1.30498063	1.547337485	0.9783592	1.722185599	1.318701385	1.137803751	1.321704405	1.78331425	1.741238443	1.240244059	1.915752065	1.365957341
TRIM59	1.727213594	2.027079112	1.788693523	1.455820302	1.422989468	0.873485853	1.602556084	1.252228342	0.723336899	0.931328309	1.542769004	1.239889858	2.89578867	1.584278804	0.590300092	2.076936305	1.464156622	1.214110019	1.671920608	2.223381237	1.163002007	1.012596479	1.521053372	1.390035447	1.02006074	1.602270406	1.328964357	1.313246858	1.706049328	1.33150644	1.078473697	1.182032276	1.752111533	1.272550568	1.718877794	1.535858299	1.868135187	2.330266637	1.373423659	0.943662269	1.627101564	1.565593056	1.239121272	1.849483812	1.954978583	1.429535761	1.305578706	1.226771421	1.321152735
CSN1S2AP	0	0	0	0	0	0	0	0	0	0	0	0	0	0	0	0	0	0	0	0	0	0	0	0	0	0	0	0	0	0	0	0	0	0	0	0	0	0	0	0	0	0	0	0	0	0	0	0	0
KRT6C	0.40408737	0.087123848	0	4.210527821	0.376344669	0.053212619	0.059581402	0.020077384	0.202034518	0.034932493	0	0.024256739	0.054885663	7.967261394	6.545100872	6.229451628	6.451130887	1.764047497	0.959803969	1.190235446	1.486828376	0	0.050215491	0	0.163878379	0	0.442270799	0	1.562751971	0.960636985	0.023029405	0.065864574	0.526085024	0.32834823	0.204373759	0.281947459	4.510526836	0.177211326	0.241461648	0.157320298	4.674180463	0.183467897	0.021285637	0.189459697	0.359798466	0.15094955	1.438496121	0	0.015049849
GRK5	3.185724882	2.704691121	3.238194465	2.41601903	2.907639695	4.370400411	1.66802796	3.643492068	2.749239384	3.223002703	3.093289112	2.998655316	1.854133123	2.272714643	2.550047378	4.299736003	2.672694447	3.660864471	2.725286648	3.129556636	3.326558957	3.477336175	2.292401158	3.316395313	4.885960654	3.123740294	2.836679882	2.77506152	2.913129912	2.566305482	3.498271676	2.289684825	2.695386285	3.88568057	2.852785801	2.697440388	4.178581453	2.966793538	2.936340259	3.913806669	1.825449505	2.896003385	2.707901754	1.826594933	2.616358022	2.195027917	3.207878199	3.115790478	3.540998529
FAM223B	0	0	0	0	0	0	0	0	0	0	0	0	0	0	0	0	0	0	0	0	0	0	0	0	0	0	0	0	0	0	0	0	0	0	0	0	0	0	0	0	0	0	0	0	0	0	0	0	0
ANK2	1.885779888	0.868309034	0.771737313	1.15496019	0.407654383	3.882593991	0.104237811	2.546329472	1.999604817	0.66280731	1.000061428	1.429081944	1.96044658	1.350911299	3.316187126	1.461917636	0.416336866	2.83061359	1.3622423	0.356745008	4.106370603	0.176676066	0.75662786	2.3268804	1.815527878	3.082090341	2.003038214	2.356233622	1.647882293	0.712578255	1.324008499	0.16210462	1.659790927	4.324137499	3.447061867	0.310922265	4.206743414	1.483054151	1.108549119	3.133758596	1.825796757	1.18887569	1.357567854	0.424478432	1.669764241	1.700792826	0.43604782	0.359542778	2.793650048
GRK6	1.738208304	2.488829169	2.006286841	2.147307229	2.123600048	2.27411934	2.702114528	2.117461725	1.862187465	1.566007718	2.597382487	2.027970141	2.537954237	3.171300105	1.72999872	2.429181356	2.284265239	1.859869908	2.073074614	2.719633706	1.646884321	1.559152154	1.238577742	2.230404187	1.925237615	1.905802124	2.267849149	2.036937074	2.563739553	2.026174708	2.380912201	1.781390434	2.587571788	1.873257671	1.695567248	2.114858006	2.451515963	1.83342777	2.207584505	3.013979193	2.73317547	1.651389241	2.173222981	1.983810075	2.328525484	1.893463011	2.00156237	2.182217546	1.671814097
TRIM42	0	0	0	0	0	0	0	0	0	0	0	0	0	0	0	0	0	0	0	0	0	0.012630406	0.014117129	0.011746963	0	0	0	0	0	0	0	0.015507468	0	0	0.012643259	0	0	0	0	0	0	0	0	0	0	0	0	0	0
MKNK2	3.293587207	3.638758348	3.905674499	4.15392124	4.115105345	3.86625898	5.191398569	4.474123711	4.087236877	4.001620651	4.742035195	3.721824943	3.734302504	5.144188605	2.428662113	3.920200295	5.301305878	2.868251694	3.945457798	3.639292548	3.131030619	4.719943575	4.97930001	4.6481353	3.148618457	4.129766025	4.561344055	3.604081253	5.305712416	3.900399814	4.221228356	4.886974626	4.260399102	3.3356296	3.554952666	4.81572176	3.651001911	3.114295192	3.744902308	4.147237437	4.901745716	4.51704387	3.947204317	4.275384579	4.536846619	4.924976069	4.715588189	4.748089319	4.567873318
GPS1	2.880896892	2.970306423	2.881916458	2.824557163	2.635596479	2.859880106	2.955447259	2.949047908	2.864056134	2.518847163	3.002115214	2.703771177	3.521878784	3.016050937	2.61652311	3.14736334	2.446001129	2.453857775	2.76377222	2.673304923	2.584766001	3.156504452	2.807762329	2.912453525	2.830138839	2.900967989	2.614181229	3.092471565	3.333708334	3.158200153	3.290200647	2.405636617	3.082980713	2.719617892	2.548295736	2.896795104	2.606562907	2.530167328	3.368204765	2.81046406	3.036173252	3.028720929	2.920637284	3.0710056	3.174644837	2.959511096	2.546390366	3.312829765	2.968492705
GPS2	4.257410425	4.660049603	4.855259043	4.765458206	4.846014712	4.965962677	3.358836991	4.943760848	4.50522579	4.703334984	4.362735174	5.048135521	4.40437337	4.645884335	4.203761636	5.16612817	4.546846051	4.785506517	4.974307198	4.157509098	4.497462008	5.203790555	4.406624151	4.593428696	4.515201794	4.910353025	4.812095026	4.132020103	4.603978561	4.75956381	5.018820133	4.15662957	4.575778519	4.970933605	4.421123597	3.961003966	4.819680643	4.280653625	5.937137115	5.072974834	3.984916742	4.533260891	4.2698095	4.90196646	4.951957708	4.83816577	4.497734203	4.142464195	4.487406504
GPT	0.072615631	0.769900467	0.112870457	0.613834124	0.168323344	0.322859966	0.268663308	0.347250168	0.314119727	3.310889823	0.651108584	0.486750201	0.286438102	0.153559917	0.256050782	0.375214312	0.465999348	0.081375798	0.412605721	0.703551144	0.11241232	1.369476222	1.173287381	0.678479784	0.060657515	0.698416676	0.637384501	0.241477124	0.624407082	0.113733465	0.515653043	1.317840712	0.514987673	0.235419829	0.187170901	0.235669593	0.43999528	0.192523675	0.288205029	1.621765163	0.696827447	0.465870083	0.385896075	0.098915627	0.671750291	0.326940969	1.390196912	0.467064877	1.126720999
GPX1	2.891228929	2.256381035	4.262202158	3.543590398	3.537985094	2.630497998	3.933595504	4.130548002	4.426176507	3.534951701	4.011149893	3.783108483	3.207367601	3.307789755	2.452933042	3.244854561	4.213089703	3.485321685	3.898481767	3.210846404	3.281670784	4.540675038	3.497570423	3.548117955	2.687173716	3.756545023	3.738402634	4.367024538	3.264085802	2.55679875	4.023766587	3.988659594	4.062843509	2.95248958	3.713182186	3.768761934	3.18951828	3.422081392	4.545457285	4.281648682	2.85795475	4.020919959	4.123707873	3.701076176	3.125604228	3.864077065	4.004689955	3.835972678	3.734051114
GPX2	3.275878359	0	5.776350112	0.315677639	4.796390804	1.021897533	6.192358966	4.385523939	2.406117597	4.836779848	4.83005832	4.046148446	4.652074654	0.632036957	0.269383913	5.576362876	5.311001839	0.10303478	5.449751312	0.436204873	2.895172825	4.71671691	5.772898264	2.673113816	1.654224802	3.481457991	3.389393428	3.803443336	2.742208511	2.563187036	2.462898394	5.594880359	0.036369477	3.311350225	0.732969513	5.998111031	0.281133447	1.960151282	0.992947891	0.061692563	2.5263083	5.38617606	5.054011653	5.355133562	5.435609811	5.135782749	6.831125734	4.925376394	4.781803132
GPX3	2.747720443	2.284048656	1.601028155	2.348136318	1.927382483	3.595299777	0.68064541	4.154123813	4.009896372	5.742065202	2.580950923	2.402359232	2.364534207	1.760635627	1.748757788	1.900299944	1.388589964	4.272405568	3.395508781	2.652063846	7.142073376	2.469075511	2.519252783	2.619317157	3.269921509	2.929014302	2.251743151	3.019023808	4.872875803	4.605140435	1.588744747	9.111306032	3.093971972	3.665667508	3.829920881	1.961988844	3.202343693	2.002495506	1.382370371	5.687417019	2.61744982	3.433787078	3.379734914	1.045498554	1.706755978	1.517943755	3.507789164	1.601749093	2.462494658
GPX4	3.918046828	4.737774962	4.150860529	3.564584361	4.235848321	3.795377312	3.501200426	4.502852519	3.962546989	4.392915966	4.793880153	3.863053171	4.38840185	4.969615569	3.278463467	5.285624499	3.918723214	4.22261017	4.333775104	4.050972681	4.438019743	5.183017812	4.779245475	4.436894849	4.549626867	4.467376286	4.558776313	4.196016256	4.230763559	3.728895378	4.769160697	4.401168491	4.555959758	4.103632873	4.520460259	4.605890248	4.105226059	3.967364468	4.104272867	4.521232444	4.145777285	4.271460209	4.382476005	4.083866076	4.664853652	4.290296467	4.692393556	4.559022638	4.673486536
ANK3	0.799506205	0.202353998	0.434380378	0.221394411	1.301328781	0.542760494	0.673097788	0.904871699	0.214868	0.771436139	0.744793892	0.785133853	1.190036142	0.337490735	0.385648181	0.259956612	0.452494071	0.271827097	0.690936216	0.211410785	0.342180081	0.506297533	0.84732195	0.567892559	0.278741189	0.645995536	0.231834226	0.846085028	0.436577994	0.795637776	0.472130917	0.55124799	0.355536627	0.523077218	0.834654887	0.513352207	0.679786212	0.472920451	0.661356296	0.783444053	0.627519128	1.052066886	0.925131583	0.905702635	0.940827339	0.510392042	0.39782701	1.096911548	0.374769277
GPX5	0	0	0	0	0	0	0	0	0	0	0	0	0	0	0	0	0	0	0	0	0	0	0	0	0	0	0	0	0	0	0	0	0	0	0	0	0	0	0.015343474	0	0	0	0	0	0	0	0	0	0
GPX7	1.362071806	1.765122212	0.623716708	1.267006931	0.259215775	1.156469688	0.053512476	1.086853507	1.84535243	1.404598146	2.223054922	0.833992168	1.409567984	0.320551091	2.90068806	1.347877176	0.764401138	1.629602388	1.439059912	1.902682895	2.089834402	2.143314824	0.873187414	1.482708698	1.37749641	1.008392744	0.907553215	1.222965783	1.146376747	1.054376066	1.313473626	0.626904555	1.487339706	1.380395892	1.858224721	0.764584629	1.200689071	1.24518105	0.933373351	1.507879243	1.080454766	1.907133925	1.370291494	1.221025209	0.692073564	0.579447654	0.676778924	1.003367617	1.024187684
GRB2	4.285750039	4.37893848	4.343989151	4.303325409	3.925398933	3.928681274	4.045443842	4.112937761	4.417241251	3.49009932	3.973480352	3.937109092	4.422481274	3.984528132	4.273481309	4.16547217	3.973328777	4.230751723	4.379488117	4.304877334	3.735831872	4.207486922	5.188702998	4.331697716	4.06265102	3.971836974	4.14084149	4.286224045	4.570332104	4.138183699	4.215666264	3.960138273	4.34900464	4.04387415	4.351639247	3.86689281	4.426243166	3.923022805	4.375347616	4.076906267	4.264117729	4.474039193	3.866302734	3.454003383	3.897222778	4.716871464	3.917368723	4.238200785	3.90467079
GRB7	3.689201824	1.60994359	4.23552401	1.953318013	3.099777053	3.950114816	3.392325446	2.619151046	2.146385081	2.470068707	3.524088237	4.48059716	4.095772797	2.231047096	0.200167394	3.036069802	2.053659841	1.048479942	2.562349911	2.611482935	1.930914454	4.274354723	2.904201139	4.675107025	2.917620488	2.248738302	2.444990137	7.266631648	3.19003887	2.917475442	3.082123834	3.374031736	3.003052997	1.541294898	1.748111775	3.629038763	1.435865734	5.78735289	3.841196531	3.102197182	3.737557633	2.209052204	3.285912379	3.145302505	3.206534037	3.34883446	2.309684254	3.863951359	3.795868333
GRB10	2.559652083	1.122181889	1.921059215	2.807672295	2.297391441	2.183649125	1.223377478	3.076321915	2.229303752	2.473422755	2.181260584	1.08594736	1.679583478	0.86265649	2.157041476	2.48779606	1.411012342	1.933967066	1.457832726	1.439247696	2.203558083	2.393658136	1.819441676	3.014590286	4.196014844	3.509848105	3.572450883	2.488938732	1.716403767	1.991628833	1.512740707	2.197611526	3.136520505	2.335408287	2.287086339	2.311011482	2.189567597	1.864383574	0.722689338	2.464584326	1.825032984	1.9741062	2.645698419	2.111021426	2.285370078	2.461822524	2.853754859	2.056058054	1.621694596
GRB14	0.413880111	1.791299021	0.254073914	0.887746775	0.188607947	0.506753036	0.171126999	0.914915377	0.273414256	2.317325557	0.622825108	0.433619477	0.679320598	0.677962983	0.504062601	0.821129188	0.800611147	0.395960669	1.087360888	1.444322774	0.29234617	3.321686406	0.217554767	0.413098097	1.099056778	1.10788781	1.853940316	1.14224716	0.588604227	1.32501929	1.731142076	0.226426277	1.543123774	0.46204629	0.628868687	0.233847128	0.232156499	0.20181553	0.564039064	2.798285603	0.172064527	0.561272605	0.683626149	0.474684674	1.066360679	0.668316974	1.804694691	0.226862778	0.332285764
RAPGEF1	3.681953974	3.707072811	3.439652377	3.610864788	3.333357208	3.845220878	2.703306101	3.369803692	3.557876145	3.159915954	3.289127371	3.457588426	3.139005123	3.523259498	4.035487047	3.996594094	3.196478183	3.597708107	3.589359418	4.382202323	3.474677565	3.4202527	2.797562701	4.024353536	3.98399359	3.591892455	3.216131061	3.466063212	3.120413264	2.409397878	3.416320253	2.843557634	3.633598942	3.676233321	3.779600067	2.69506344	4.236895576	3.609216129	3.825375315	4.31436513	3.163759033	3.574234039	3.357861332	2.928036159	3.019289557	2.922197391	3.243903424	2.66240898	3.045175396
GRIA1	0.004313014	0.152346181	0.016923669	0.017999467	0.001989974	0.118968232	0	1.119471586	0.003176865	0	0.05845756	0.002150817	0	0.075200767	0.501162034	0.030738161	0.00883493	0.047754906	0	0	0.045292735	0.006418843	0.010750992	0.011913353	0.02669976	0.041094518	0.140539814	0.00317274	0	0.009501245	0	0.005917672	0.007307044	0.045619347	0.012822289	0.010567278	0.010252698	0.003314417	0	0.004172741	0.006703014	0.023367052	0.160541602	0	0.059866639	0.002797677	0	0.018695242	0.018517226
GRIA2	0.016648713	1.344941785	0	0.031255752	0	0.050865746	0.0033161	0.005506693	0.017158472	0	0.045528889	0.026457425	0.012666146	0.061140274	0.140929499	0.010907767	0.00228853	0.007041341	0.005742085	0	0.026049538	0	0.013877612	0.01843189	0.001392259	0.012069409	0.071263344	0.062648472	0.003025761	0.01763011	0.00632105	0.009166008	0.132845878	0.119488321	0.004984312	0.005471775	0.027654763	0	0.00511432	0.038364743	0.051173256	0.0014043	0	0.029620941	0.056047624	0	0.001602376	0	0.022529623
GRIA3	0.338008795	0.126972709	0.032130919	0.62549205	0.020379512	0.254701983	0.00244971	0.25002078	0.502376218	1.143058831	0.066751131	0.184831332	0.087487384	0.385575082	0.122582053	0.435075852	0.28181716	0.244004862	0.246748509	1.044366266	0.869136398	0.030975396	0.143024187	0.149520935	0.110844399	0.343520104	0.090607882	0.324376518	0.459663828	0.088902912	0.112460646	0.020229724	0.310182919	0.901689847	0.26533274	0.032030859	1.140575334	1.259035783	0.018795434	0.347095316	0	0.227951698	0.29942117	0.076159202	0.321627069	0.289586341	1.0588929	0.076073061	0.174935005
GRIA4	0	0.071061136	0	0	0.013108269	0.008576243	0	0.008530152	0.001910599	0	0	0.003876546	0.00197141	0	0.094522531	0.006775476	0	0.00091184	0.042490434	0.001295106	0.011599334	0.004825994	0.001080771	0	0.053013604	0.009366659	0.013155975	0.011411028	0	0.011415688	0.009790118	0.005928953	0.014241643	0.009257596	0.009645714	0.004244284	0.00463155	0.005971841	0.001984817	0.017478105	0.002690068	0.004350784	0.002266741	0.001783793	0.012911138	0.051265064	0	0.007052551	0
GRID1	0.709600737	0.111894103	0.546718768	0.120880001	0.203003992	0.669445569	0.076077574	0.607239248	0.301987866	0.33920165	0.283732606	1.004084814	0.320767287	0.056873837	0.240206449	0.978178383	0.150691143	0.216088325	0.256124721	0.904733558	0.683492911	0.334777441	0.401418829	0.441789554	0.839299128	0.422091935	0.202267111	0.809481621	0.897812701	0.043280082	0.401461594	0.214745114	0.127814928	0.621814497	0.618950677	0.172567995	0.710947465	0.50100412	0.727101628	0.409459724	0.054854841	0.263284786	0.38005875	0.378930898	0.301160697	0.468794409	0.405778234	0.117078373	1.713154668
GRID2	0.009424438	0.882297269	0	0	0.004352475	0.158067627	0.009342769	0.07585401	0.013856839	0	0	0.009392629	0.117225831	1.002324929	1.395285196	0	0.006451866	0.042544575	0.01615312	0	0.072367671	0.014013827	0.031156807	0.013034056	0.142197032	0.044917962	0.020478884	0.006936049	0	1.095486863	0.326700451	0.012922303	0.066590758	0.10435311	0.048512884	0.015395315	0.022349024	0.042936166	0.021535721	0.147681187	0.331419551	0.039131253	0	0.019367793	0.20167257	0	0.004519403	0	0.040229195
TRIB2	2.549376263	1.499817329	1.387448025	1.390622086	3.718147294	2.007002222	2.873692993	2.227715891	1.657982087	2.132436112	2.669434917	1.1853983	2.398709893	1.398535334	3.473192409	2.103816901	3.145888667	1.889180321	2.928137889	1.878920856	2.19853657	2.764424918	1.272584293	2.035061832	3.099709534	1.486261348	2.857177814	2.288994364	5.061910321	1.779401838	1.230484291	1.430963345	1.102985392	1.72834151	1.880919068	3.770386446	2.158588024	1.89996815	0.808998364	3.158823721	3.199030446	1.831985408	2.64862374	2.89892995	4.572514878	3.012626456	2.630525563	2.828889883	1.644237009
CCDC22	2.126372221	2.155373745	2.334552279	2.125573524	2.018152569	1.79003484	1.998005662	2.029479253	2.108413443	1.582196584	2.335048054	2.523816936	2.338909664	1.659595325	2.247072146	2.577555335	2.139854976	1.662366969	1.967235251	2.134225138	1.760683051	2.042068728	1.483544014	2.187691254	2.046905726	2.078143011	1.682727047	2.294609823	2.471858849	1.962355815	2.817194574	2.172912132	1.88809273	1.799955736	1.354158807	1.933985491	1.824467127	1.364317502	2.129721149	2.23673044	2.567395958	1.940068966	2.16588591	1.950581054	2.074191852	2.138873571	1.785565279	2.284174748	2.122568893
REM1	0.138406557	0.167106855	0.45027068	0.046109967	0.040633902	0.722459189	0.054348069	0.305741094	0.170515433	0.103510474	0.153939876	0.011093491	0.114208907	0.051176428	0.187017596	0.266127675	0.045137126	0.184008218	0.025371242	0.217009593	0.262727393	0.251365469	0.239517239	0.228484195	0.543439147	0.291886055	0.19713859	0.282644756	0.078664588	0.076829481	0.178691273	0.030358223	0.046615321	0.327530319	0.080979151	0.053856127	0.244274704	0.401955199	0.033789769	0.394741162	0.034348758	0.225229975	0.057415042	0.159795225	0.090140844	0.111488935	0.093210792	0.094211205	0.16879858
DEXI	0.787814773	0.840837696	1.04025444	0.838940349	0.950812619	1.139637809	0.886541274	1.03363437	1.531661173	1.214501531	1.066171399	1.17253057	0.499718399	0.682385777	1.094022381	0.702823886	0.902591778	0.834940402	0.964125665	0.950189354	1.043925035	0.946638952	1.064253727	0.811031875	0.729664011	1.130484119	0.841824059	0.908882288	1.570983829	1.131562112	0.733383523	0.785946433	1.653085459	0.638567262	0.932805744	0.878755411	0.707942543	1.108353888	1.157314253	1.266392464	1.072480964	0.886731854	0.998070648	1.168896856	1.212529793	0.698094867	0.931074915	1.012364386	1.072733686
LAMTOR2	6.333770155	7.168669142	7.174043369	7.066329293	6.603671118	7.006939117	7.182047605	6.739976782	7.535630936	7.032771367	7.186055125	7.822020996	6.241079544	7.067434751	6.20338666	7.258420167	7.332943168	6.207471663	6.51695923	6.270839557	5.867591656	8.077863507	6.591458621	7.050601787	6.665533035	5.958586463	6.442727247	7.334311511	7.429178428	6.356158537	7.305344395	7.291635124	7.290584775	6.670680302	6.039888114	6.699701458	6.375698208	6.356128471	7.400977416	6.457085034	6.900963885	6.748749255	6.742331403	5.860850833	7.004336953	6.665986659	7.003367524	6.727111496	6.697392445
MRPS28	2.969054055	3.091578409	3.619220371	3.183317622	3.098856845	2.943090421	2.294005366	2.786243486	2.491452489	2.539514419	3.294090534	2.654770052	2.188115139	3.128760777	3.786196304	2.958123943	3.580382735	2.660148048	3.255234793	2.2609283	2.517228598	3.481881478	3.47435248	2.851279976	2.257053544	3.144173223	3.112646348	2.675138235	3.031000609	2.557472678	3.165221773	3.760496056	2.671625912	2.184673514	2.495642105	2.490838986	2.635889002	2.132629632	3.108703807	2.453182151	2.994284621	2.958043549	2.718566583	3.060987829	3.336523568	3.347343208	3.53283152	3.686815572	2.294062642
COA3	2.442051477	2.619073134	2.743827404	2.491340352	2.194519665	1.933830655	2.965024532	2.546813481	2.799460778	2.456784647	2.527273326	2.940490207	2.5352692	2.090231498	2.230953647	2.610075928	2.579457115	1.730949944	2.206534789	2.502244597	1.801544048	3.072358577	2.589054373	2.520693134	2.222945549	2.513351759	1.583772773	2.876546452	3.130786483	2.333969187	2.703915197	2.779615818	2.63004972	1.568133025	1.953901335	2.135050516	1.952411505	3.045606824	2.868716303	2.377529829	3.161325323	2.472337373	2.556898238	2.503694233	2.631253031	2.531271425	2.489194579	3.22838892	2.524345726
TMEM176B	5.265642512	4.814261676	4.082356868	4.548839692	4.129376474	4.744970813	1.999757475	3.527838728	5.630835376	6.56978984	3.721079019	4.112456233	3.445438475	4.406914016	2.801170398	5.02511791	4.613271409	5.705271322	5.217154129	5.237722512	4.907444401	3.351883659	4.580338438	5.819976931	5.26750513	4.513673616	5.06267778	4.65392068	3.116587457	2.112651341	4.234086356	3.884297378	4.671264857	5.39270009	6.208509138	3.679639459	5.547212446	5.463730652	4.960418319	5.874096353	2.402084697	5.181583351	3.081796743	2.376216203	2.838701106	4.324766934	5.966112546	4.333986285	3.386678757
GRN	6.14640625	7.386445474	6.997722371	7.677110472	7.445063695	6.791632056	7.159751641	7.668030445	7.399841444	6.739381184	6.946448342	7.582792312	7.571294285	7.222910374	6.726087145	7.122384882	8.050469026	7.146711671	7.666682495	7.358627908	6.652690468	7.613370276	7.365797854	7.751136508	7.142208097	6.805024399	6.134055637	7.378539116	7.927845965	7.345805174	7.834976712	7.153809988	7.255110935	6.505398946	7.718581289	6.393718891	6.534954228	6.606292602	7.206525283	7.180214889	8.062946934	7.932175275	6.643135204	6.369142701	7.082414737	6.480261715	7.51858431	6.947482353	7.67542668
DCPS	3.707030339	4.16771131	3.719826681	3.05325425	4.137008134	3.583807689	3.467578466	3.763359317	3.272919859	3.543344803	3.940661543	3.168415976	3.556114176	3.48925951	3.230030341	3.617892587	4.227826895	3.315181863	3.76453322	2.88468443	3.360437301	3.920959191	4.138303877	3.675479262	3.789130402	3.564543226	3.838543145	3.741166235	3.443989741	3.811443409	4.386992303	4.104844491	3.666731661	3.580416894	3.022347768	4.123720123	3.602736413	3.067468115	4.12222821	3.497124997	3.371773645	3.758894833	3.758837239	3.47946789	4.278032778	3.719343396	3.76609138	4.155314172	3.211131142
OSTM1	3.267119967	3.475466508	3.451689111	3.458318452	3.523353277	3.229871048	2.06850895	3.223237429	3.528689107	2.896124997	2.617829751	2.818510398	2.876029938	2.536568783	2.955702066	3.402589392	3.356391668	3.869284275	3.274393449	3.516189063	3.566663836	3.631358057	3.779940339	3.500407859	3.594833747	3.54595092	3.2911381	3.143038167	2.645737692	3.370996595	2.709919817	2.806302386	3.686931116	3.572755221	4.215165313	3.474215311	3.67097586	3.526683021	2.737488712	3.095425666	3.23211958	3.766280002	2.88354964	3.494348169	2.832053344	3.131884723	2.838388335	2.395265748	2.898393169
GIT1	2.692305802	4.913725341	3.330809159	3.015151967	2.999132027	3.181791631	4.429605336	2.978288234	3.682914954	2.954937628	3.573109832	2.637617027	3.764481636	2.75749804	2.541494862	3.870445743	3.084033174	2.632889892	2.853538308	3.811924087	2.406732291	3.81684094	2.901705677	3.537689151	3.171239578	2.877166454	2.957950352	3.056405637	3.204008433	3.578226867	3.66853882	3.027984138	4.09172831	3.140197746	2.633127075	2.985785527	2.914176027	2.612591957	3.572068482	2.932285816	3.70778457	3.049282041	3.214031633	3.006124677	3.389505488	2.596824084	3.239392567	3.887061246	3.311012384
SLC27A6	0.321964007	1.522015475	0.910173114	0.255264498	0.127256671	0.384959377	0.075032379	0.084338108	0.415977485	0.036833476	0.423454089	0.032808465	0.427441742	0.410102428	1.429296408	0.063880314	0.030046713	0.003893539	0.018942887	0.021984778	0.423024807	0.080370226	0.123920759	0.889281625	0.400514971	1.171768027	0.131055531	0.487129104	0.049337732	0.303692216	1.221282397	0.21216004	1.085473928	0.564413902	0.064714997	0.331321357	0.370959543	0	2.362549521	0.021316806	0.083834915	0.375098045	0.028800313	0.571939298	0.265111938	0.014320116	0.01058784	1.021878254	0.040473257
SNX24	1.171115162	2.081157617	0.787857609	1.623761728	1.378105363	1.88676132	1.386679058	2.286971511	1.710546859	1.406701342	1.21142245	0.833206023	1.978597516	1.7715541	1.461675434	1.055368254	1.493337795	1.734500247	1.413643552	1.80472636	1.682479334	0.863861589	0.861086701	1.550126069	1.384113263	1.724492039	1.112674847	1.188480594	1.107649151	1.502296311	1.387742049	0.432633328	1.927970258	1.157022459	1.40951195	1.24504481	1.436461826	1.316607422	1.584824339	1.690468604	1.313705844	1.414800539	1.485852924	1.487468992	1.768255069	0.875322626	1.398696143	1.260759399	0.998421221
SLC6A16	0.692935291	2.033118658	0.690656292	0.723825702	0.516981187	1.178128345	0.042048407	1.051776396	0.45006952	1.383659269	0.358316586	0.260892614	0.836533755	0.254811811	2.042395679	1.438375681	0.339409553	1.115540304	0.751365084	0.359351696	0.8985372	0.151965547	0.190026474	1.149723305	0.778680934	0.879512571	0.468043698	0.742230006	0.18258123	0.357179346	0.729779348	0.107503505	2.290347214	1.306004665	0.478082967	0.166190006	1.225530712	1.603953394	0.323107979	1.371517532	0.624228634	0.585575737	0.28356811	0.28539902	0.310420251	0.28594497	0.399413245	0.176279163	1.029998292
BZW2	4.38923286	3.574666867	4.942452775	3.433640961	3.844164329	3.561193803	4.784124232	3.482027557	3.419857503	2.985260079	4.586781473	3.435779897	3.952281392	3.870574253	3.95168855	3.011553915	3.504935393	3.232080332	3.242965325	2.942876457	2.500131416	4.105598035	4.761275713	3.522698257	4.113285865	3.989938924	3.788229029	4.475580241	3.940246229	4.489331001	3.986336644	4.537388574	4.646182213	3.541798056	2.565902649	4.023631809	3.152907257	3.352089856	3.223107137	2.3622422	3.675522829	3.353814964	4.064912642	3.610613584	4.100772828	4.782634133	3.770428231	4.165953244	3.885462858
GRIK1	0.048512831	0.022390789	0	0.012872458	0.016959067	0.105041219	0.012175673	0.049925655	0	0	1.973496779	0	0	0.028469531	1.063203262	0.063119512	0	0	0.007046152	0	0.04090521	0	0.060349177	0	0.136934864	0.029455852	0.044159256	0.035830807	0	0	0.023144762	0.022402326	0.010421524	0.093931014	0	0.005038874	0.036266939	0.073878415	0.00940398	0.035361148	0	0.010312124	0.010735812	0.114068936	0.070139856	0	0.011761541	0.039746771	0.015125444
C11orf54	3.072083147	3.700017834	3.322033066	1.836236527	2.763101498	3.190955703	2.602941765	3.524069658	2.566189075	3.838453748	3.06839997	2.988653637	3.416416555	2.46172871	2.84995687	2.333666688	2.282475102	2.960305755	3.487919701	1.950589316	3.274484866	4.044158761	3.263392122	3.093154014	2.86455223	3.116604711	3.080001366	2.911713526	2.323651142	3.72169846	3.611021954	3.27819522	3.380653052	2.921137969	2.593157657	2.714687266	3.33428059	2.656246308	4.029433594	3.742078558	2.330449554	2.825252477	2.919502679	2.799017076	3.029791424	2.960737804	2.808854812	3.065466781	2.725442921
AAMDC	2.982699203	2.970048625	2.605394897	2.837501231	2.827805856	3.526973198	2.884870174	3.199438707	3.39635791	2.636009996	2.533089516	2.50189339	3.638902842	2.90879033	2.972178626	2.891926665	2.742021025	3.414280642	3.026259845	3.731411361	3.709580926	3.693749277	2.086725147	2.454314687	3.323639746	2.930086081	2.738025599	2.482482363	2.430174027	2.741375205	3.218210465	3.020127105	2.956308699	2.762659459	2.890933111	2.406933075	2.867252982	2.489587519	3.343201528	2.6955382	3.017895366	3.018313231	3.038860028	1.808247316	3.136152274	2.366811579	2.91753359	3.16352301	2.59862026
SPCS1	6.208155486	6.004785447	7.697460404	5.698918299	6.365929506	6.318870023	7.177545695	6.229397871	5.907173477	5.846285579	6.930231456	7.608282586	6.73216357	6.172832024	4.685240235	6.069505458	6.004649633	5.994931975	7.021651368	6.352932113	5.876064495	7.433133211	6.879565715	6.466387173	5.73671622	6.494954197	6.553965725	7.601558743	6.235923677	7.106400624	6.74029493	7.448514374	6.47704964	6.043485687	6.278987031	6.31519163	5.614917036	5.827298935	6.712320778	5.466974673	5.435642853	6.44658249	6.115348019	6.093406925	5.890489479	6.996131242	6.002518669	6.804264056	7.791440158
MRPS18B	1.796816075	2.42308833	1.949715318	1.333998596	1.832093262	1.345134513	1.839825446	1.748480692	1.809105067	1.791238793	1.545675318	1.72215896	1.99401372	1.78035655	1.5902674	2.112488698	1.896747932	1.611760072	1.349980346	1.323213589	1.344612472	2.970527422	1.853373628	1.202566976	1.406207985	1.418110177	1.79796231	2.063956669	1.723819594	1.67102367	1.74897694	2.465373021	1.54977942	1.31958315	0.986126518	1.261045855	1.582903136	1.250114318	2.633009915	1.481795299	1.866579628	1.409951576	1.659009894	1.526898803	1.820880259	1.725906796	1.753626048	1.978652491	1.130530586
C19orf53	3.074660491	3.933120053	3.906752779	3.402982722	3.136357418	3.227147662	3.968743034	2.977060552	3.097985396	2.986459668	3.999478434	3.749939838	4.133319592	4.208734859	5.113888496	3.770610706	3.654161338	3.202864668	2.919874826	3.407264473	3.228557062	3.899785217	3.742442173	3.51097216	3.365835117	3.102454703	3.652516223	3.660297845	4.308188817	3.358322204	3.810735946	3.1333165	3.439945265	3.182976302	2.962515103	3.092657367	3.001506228	2.59213234	2.928330067	3.307605483	3.625048365	3.302891714	3.296223326	2.825634576	3.540235309	4.071631874	3.577737387	3.810093464	3.794113082
ACAD9	4.338417331	4.930498571	5.890421876	4.629871624	4.123461861	4.627822968	5.146862066	4.693811175	3.831650248	3.934891752	4.884117367	5.33920402	4.875823702	4.751200036	4.713754509	5.92568084	4.288258691	4.048265431	4.204815665	3.8961183	3.914089968	4.634352122	6.696453023	4.554938628	4.682982044	4.307717497	4.541379347	4.782931921	5.146600321	4.517566768	5.090397721	4.794425967	4.7002539	3.737126771	3.534721894	4.299070465	4.324676651	3.983024152	5.240731343	4.568455876	5.350467435	4.487675898	4.409267498	4.514507028	4.616351704	4.630657967	3.964872875	4.693164885	5.619377981
MRPL42	2.895203752	2.904905369	2.686424306	2.495353388	3.400407327	1.872514111	2.141553323	2.45556156	1.961310814	1.928385771	2.717209587	2.020120919	2.734757436	2.19951803	2.36178337	1.936291941	2.469435184	1.828789906	2.141715165	1.795740304	1.956439711	2.623205305	3.197886661	2.18840161	2.569465847	2.20760333	2.73402176	2.502619846	2.448769723	2.572817648	1.829095869	3.62278544	2.143702367	2.425116467	2.012036376	2.750490395	2.242308583	1.845314724	1.940595068	1.65416943	2.312693187	2.347272559	2.256245971	2.609263914	2.612357	2.955488936	2.444000064	2.782390588	2.307795635
TMEM14A	3.351666469	3.943874018	3.303195282	3.709983308	3.5637899	3.043465457	4.265843078	3.862171782	4.326863488	3.602465312	4.230055144	3.584167468	4.150634938	4.400774634	3.442209836	4.954409909	4.582508385	3.168675842	4.131145662	2.749400171	3.301916212	3.466900322	4.435647122	3.194617181	4.927256079	3.477183391	3.739689484	3.641855122	3.772492501	4.373574715	4.02798446	3.716950949	4.896917272	3.086232551	3.589738283	4.171557422	3.219846318	3.776461801	2.651363106	3.080784739	4.015976106	3.736557754	3.229574866	3.358555547	4.296610353	4.304176108	3.929310664	4.676370017	2.61629549
GRIK2	0.093735963	0.259980867	0.007464679	0.441555606	0.218896106	0.552437245	0.07429399	0.039345651	0.143613851	0.082405646	0.020558886	0.063858693	0.132250698	0.198216468	0.14272837	0.104173228	0.419611113	0.271043759	1.44166464	0.24034886	0.768928191	0.068353462	0.408380757	0.786196942	1.25966211	0.61235724	2.561697084	0.412532489	0.060541139	0.596859076	0.973472987	0.3357291	0.549685437	0.460157138	0.31193648	0.668881117	0.623739131	0.244939856	0.517960394	0.219424444	0.312188093	0.465734285	0.082222305	0.038638152	1.151316591	0.043654091	0.837061599	0.695353876	0.391263179
IFT81	1.953548316	2.769233225	2.357515715	2.226815547	4.448193231	2.59501344	2.914575344	2.411776139	1.79155668	1.889381635	2.873622442	2.175510214	2.534504779	2.001138653	2.049332468	1.831278271	1.759162805	2.599862305	2.372821517	1.975712765	2.357660279	1.704918824	2.277926019	2.296409255	2.661294767	2.248415543	2.608249137	2.373375827	2.264378408	3.067700581	2.270662333	2.180074964	2.354956714	2.551107704	2.122520227	2.194650989	2.176976924	1.466253813	1.616898209	2.495087558	1.909096282	2.142843144	2.22657807	2.374309428	1.931032834	2.148677636	1.881675754	2.287751145	2.907668083
FLVCR1	3.004860674	2.728183316	3.816814477	1.983595366	1.723581917	2.065736557	2.376396301	1.670252875	1.89685026	1.981506451	2.681593815	2.57566752	2.679690488	1.884180052	2.115662067	2.792173931	1.664290986	1.687358774	1.699723002	1.893764964	1.8595632	2.58421404	3.048042035	2.139737371	3.870243012	2.800994498	2.999533625	2.081999716	2.287294768	2.513235851	2.372116544	2.12030225	2.165494965	1.97610781	2.065324714	2.901580511	2.573959797	1.933858128	2.16715394	2.20490946	1.815573744	2.01716569	2.068943068	2.414030138	2.412270307	3.376748893	1.569562852	3.206269082	2.374176431
TMPRSS11E	0.568659624	0.10812635	0.364474364	0.995549468	0.409041174	0.48814634	0.715107143	1.558163982	4.056482223	3.471746462	4.664435332	1.189663695	4.288881214	0.510958074	1.82635806	1.521871967	3.608418832	0.045473579	0.129567141	0.064175757	0.408261368	3.231187905	1.310519969	2.641229576	1.033128456	1.736092209	0.037751817	3.161890597	1.945852059	4.348909725	1.609739801	0.84874009	1.299234692	0.812650231	3.700494133	0.457391103	2.624825292	3.696098437	0.323107979	1.10196886	2.83488391	4.924247103	3.482598692	0	0.322408917	0.977643209	1.685684695	0.212690279	0.138994517
RGCC	2.378542999	3.97890994	2.636339776	2.398892141	2.79968878	3.664708366	1.894395906	4.683428773	2.602218108	1.73513046	2.076971916	2.491531404	1.744094144	2.185970948	2.566933514	2.862751597	2.476893933	2.524400728	2.124748638	2.576108361	3.884957467	3.928380836	2.843135497	2.689531435	5.805339814	3.795905123	2.676329018	2.285915724	1.407613795	2.53832039	2.239729935	2.739310933	2.716629174	3.812380933	4.294851195	2.761750953	4.241591286	4.407573036	2.193973161	2.886061034	1.907536884	3.389710716	3.584098427	3.031306738	2.564451428	2.264650546	2.318389793	2.299687205	2.391236365
MCTS1	1.745797669	1.58061103	1.912048381	1.666485939	1.560897098	1.384282248	1.635333908	1.456273053	1.536076018	1.204697187	1.483512761	1.853100724	1.453002203	1.553501038	1.635597347	1.802223954	1.651612128	1.532387087	1.624023283	1.356607375	1.12678438	1.843357264	2.103242636	1.285398935	1.888619975	1.351509884	1.578805839	1.459927552	1.884049603	1.975298077	1.255044777	1.557333375	1.733006685	1.240080635	1.464889576	1.731940242	1.494934606	1.279015874	1.490268911	0.937641441	1.787825007	1.375390016	1.516857565	1.403188354	1.69277392	1.72099002	1.680317356	1.715696618	1.496685099
MAGEH1	2.516819943	2.461792797	1.587315191	2.144170097	1.089606921	2.822239829	0.885761296	2.166567168	2.03556413	2.011666475	1.686514359	1.708571968	2.416311968	1.770871347	3.457572711	2.329418472	1.485172058	2.716678245	2.428915218	2.142012228	2.841235685	1.088605464	2.178834226	2.292407494	2.574755073	2.157005595	2.310453154	2.826773576	2.942470647	2.333903378	2.090896229	2.590023422	2.195723854	2.549982251	2.807776335	1.779730233	2.768394412	2.558690926	2.413408565	2.624702596	1.888011322	2.190786826	2.182747718	1.86423388	1.425776231	2.124549744	1.412927018	1.324514751	2.689163421
NOB1	3.400050167	3.536874223	3.161161588	2.674703445	3.04653915	2.13615749	3.732325021	3.074850004	3.069854942	2.261784919	3.119674871	3.221330784	3.218387786	2.825606114	2.753191033	3.812334847	3.052914253	2.271739595	2.621275151	2.397361256	2.352208351	2.624222628	2.7575151	3.046710867	2.41157623	2.917267783	2.966431415	3.119156024	3.442139081	3.638940575	3.342845892	2.957075649	3.04164836	2.521573176	2.256507963	2.796559623	2.781177508	2.028572993	2.309022994	2.52890804	2.988965026	2.651901706	3.469932713	3.26960371	2.967539052	3.466017647	3.035221141	3.139969792	2.550463467
DBNL	4.403053035	4.638342426	5.170578467	4.814395948	4.97053045	4.910117073	4.93313332	4.676204726	5.280823608	3.931020734	4.707251263	4.863097282	4.131008706	4.950486609	4.053217396	4.154489716	5.052404282	4.614583811	4.814502994	4.632595373	4.234398016	4.450483729	4.828524568	4.561648917	4.374950774	4.549502399	4.500580862	4.533447281	5.287906578	5.466771366	5.343232678	4.174934051	4.854378735	4.319010514	4.021871956	4.999113896	4.244428001	4.011827158	4.240349629	5.035144999	5.166272038	4.552087685	3.793579752	4.298237509	4.798393251	4.765771627	4.832694656	5.026619981	4.822174944
NTMT1	0.889170944	1.448464933	0.848204573	1.150660437	0.876428542	0.880351279	0.802448012	0.634639381	0.963800649	0.720470332	1.049727121	1.220238337	1.090496334	1.433898244	1.432078446	1.27935146	1.081267712	0.80858674	0.745817606	1.152579014	0.668600768	1.086289181	0.869762123	1.201921384	0.878545923	0.633329917	1.524653244	1.168534444	1.276959385	0.6357568	0.782557885	0.950478681	1.010542611	0.707430454	0.5771835	0.580742942	0.894849958	0.743379612	1.022732911	1.032351902	1.137133806	0.780727658	0.925743274	0.904863144	0.84304979	0.713185162	0.784184637	0.751185885	0.90773469
GRIK3	0.059690911	0.036693788	0.262765632	0.012720931	0.002806841	0.47697141	0.359136109	0.012495466	0.149075769	0.00292347	0.017612266	0.030053096	0.022966539	0.023484762	0.157324531	0.251670155	0.008311588	0.128931464	0.003485722	0.024125004	0.136804025	0.516979006	0.069356444	0.053836482	0.530578945	0.029111073	1.05951215	0.052797766	0.038075814	0.063154677	0.011481965	0.011112206	0.007730942	0.280416552	0.062238174	0.027176436	0.177357882	0.023220401	0.00929315	0.029181876	0	0.025342863	0.041977141	0.00835407	0.078968005	0.019621194	0	0.183601249	0.094500324
ASTE1	0.960234544	1.104461598	1.377220477	0.862687324	1.181833394	1.088611755	1.297760576	1.292540183	0.962417097	1.083045026	1.215579743	1.374124877	1.149003808	0.983330736	1.479469223	1.650613079	0.822350285	0.933976993	1.318018375	0.916202139	1.014250844	1.170578504	1.913782545	1.359712427	0.985145843	1.014004388	1.361756432	0.950230423	1.070343929	1.748880976	1.399239984	1.284585888	1.168377794	1.099474063	0.936782593	1.358849621	1.624684987	1.303751683	1.576626195	1.180338629	1.297970649	1.232062417	1.409677122	1.637477591	1.382118387	1.180291539	0.884545535	1.165510337	1.029859607
COMMD5	0.560293723	0.53976702	0.610056149	0.778192066	0.763013758	0.50724276	0.475153742	0.595245432	0.48215398	0.421117179	0.665332675	0.764472336	0.622851774	0.592374289	0.778625594	0.388185305	0.695765808	0.484136565	0.681331417	0.602958302	0.455945787	0.572003626	0.496806439	0.696732731	0.412821207	0.546253631	0.82365577	0.599847129	0.464253958	0.367945633	0.568199842	0.487066248	0.5609318	0.320847806	0.483570848	0.493585646	0.540476379	0.618182585	0.633093563	0.661191976	0.526243341	0.625034958	0.647723135	0.495507188	0.579473215	0.293640438	0.611118356	0.545675287	0.45460959
MACROD1	1.019221888	1.06122782	0.765063863	0.955851229	1.326431066	1.71882687	1.509593246	1.282168273	1.178914089	0.879746177	1.704429209	1.823513197	2.47427428	1.23320138	1.187420671	1.357870474	0.645937291	0.701301408	1.113427925	0.519798938	0.98606683	2.335065623	0.67963228	0.719836854	0.670871463	1.542868759	1.085348535	1.172762514	1.001722092	0.973786742	1.718841999	1.209566165	1.385400131	0.497697008	0.490557219	1.013136804	0.551783183	0.61750597	1.690396088	1.108569226	1.13748747	1.189618321	1.535343575	0.984370702	1.253322295	1.689781399	1.010311627	1.844623827	1.201185086
HIPK2	2.520676828	2.60744283	2.261906825	2.690459023	2.628397147	3.139056736	1.273434426	2.903476839	2.505256997	3.481185215	2.293049246	1.766998037	1.852648754	3.341774831	2.828145471	2.541814899	2.811645019	2.177825145	3.131992628	2.643079475	2.344324952	2.082288967	1.769908583	2.678367774	3.450987934	3.265791879	4.661209705	2.388519673	2.869938622	3.016033805	1.8494271	2.04173008	2.591402438	3.156231679	3.12722196	2.035425911	3.383577064	2.295803364	2.594649512	3.907385783	2.277916461	2.450891282	2.500773527	2.772545846	2.518509427	2.53763335	2.245282604	1.872063218	1.861482355
MRPL13	4.217625481	3.640269712	4.301954657	5.089852887	4.113593426	3.399994824	4.252082456	3.732086359	3.67882753	3.150016973	4.300703883	4.834773905	3.168788905	4.16886357	4.861730136	3.684089491	4.853456515	3.617723267	4.002646059	3.967931274	3.153159386	4.700936553	4.404065184	4.314389115	3.482176791	3.587314782	5.204890308	4.684016421	4.221023415	4.083464015	3.339288434	5.165536465	3.909707542	3.399019499	3.805945156	3.804684727	3.57044643	3.27977215	4.075247043	2.765608757	4.041734295	4.172926374	3.69031593	3.653791357	4.375170526	4.03737914	4.362035837	4.402140854	3.636347772
KLF15	0.709030552	0.038331882	0.891852498	0.008322943	0.297483734	0.328796223	0.156907952	0.796164843	0.090879321	1.233664599	0.453230823	0.344287564	0.579941433	0.048665977	0.058700696	0.316608099	0.021618863	0.163758801	0.088429038	0.107168371	0.655836041	0.640578528	0.07745266	0.426445135	0.231998941	0.616012126	0.143182252	0.595847223	0.097453456	0.407548638	0.346460389	0.084900255	0.046506102	0.297471818	0.923633312	0.063741541	0.144276027	0.08319001	0.286320854	0.513140156	0.249582085	0.187671647	0.586370616	0.331108784	0.168702165	0.128336698	0.110049338	0.324757033	0.226621063
ABR	1.205485449	0.992259928	1.064141214	1.284435978	1.925522535	1.388479405	1.086179415	1.889351386	1.437782883	1.608728848	1.33139736	1.304997037	1.659562919	1.103984013	1.282248049	1.285379234	1.282548695	1.171700634	1.444359654	1.362740279	1.349989574	1.697938769	0.874945821	1.501692466	1.301214068	1.42725968	1.214020506	1.127317497	1.648831312	0.96419406	1.513214417	0.90918967	1.2809115	1.278470278	1.365132107	1.021173886	1.426414297	1.232645225	1.598851182	1.610222758	1.166612473	1.343539459	1.656955859	1.890744078	1.568591778	1.065745241	1.656211152	0.951590796	0.850104597
ANPEP	2.539773828	2.487267731	1.84497334	2.465623262	1.795615373	2.638760779	0.471151451	2.211400223	3.572967531	5.097952112	1.617607308	2.668068394	1.272399837	1.871350689	3.307120306	2.49732849	2.22591262	2.459800512	2.843808868	4.315902497	2.892299949	2.212886674	1.24170294	1.909247452	3.488367374	2.5592446	1.763655984	2.579213651	2.8241829	1.144837049	1.427713947	1.203042917	4.941402806	3.269885179	2.098629394	1.285945455	3.766001444	2.864962111	1.736497082	4.953691779	0.752783493	2.481192992	1.030912217	0.580013686	0.909020662	2.402853148	4.341390119	1.663413848	1.224297004
GRIK4	0.942511857	0.074100122	0.463051205	0.021621605	0.081935759	0.212949048	0.024510918	0.206946668	0.042218207	0.050978595	0.303977871	0.775708995	0.75092419	0.050767232	0.511359211	0.0793075	0.028147094	0.068429172	0.096651692	0.036855174	0.116345255	0.057637792	0.125867077	0.208616866	0.196834916	0.106288216	0.047559057	0.194149219	0.529006816	0.075060025	0.120602949	0.070519849	0.175649334	0.275245442	0.118889655	0.184924671	0.136852824	0.134057042	1.237200748	0.416236756	0.021389443	0.091209515	0.028759531	0.033881998	0.047640934	0.313596456	0.031488613	0.083535738	0.070002206
GRIK5	0.296822686	0.23723519	0.105001284	0.124811113	0.020870665	0.465448193	0.052457028	0.03708024	0.388338522	0.145669289	0.209958476	0.300953079	0.14945679	0.056845033	0.121455165	0.086785584	0.063774559	0.629537562	0.483575933	0.124763755	0.668664752	0.015352959	0.040842053	0.529720948	0.145827242	0.395534068	0.327561426	0.35490683	0.080211534	0.104104976	0.204374836	0.073950995	0.153263546	0.652067403	0.349553583	0.036847653	0.804106242	0.101438824	0.141826329	1.546391221	0.058959448	0.188821607	0.091217092	0.14363233	0.099978303	0.160096292	0.017751156	0.08758118	0.29269411
SLC43A3	3.451824703	2.903493113	2.24172477	3.867923095	1.969750336	3.196200969	0.896668519	3.291625427	4.339896631	4.163462548	2.053674268	2.246455567	2.315985224	2.214887622	3.566369788	2.553640809	2.905830579	3.666830869	3.345173484	3.966035239	3.80975165	2.396479304	2.553478489	4.412555522	3.91439928	2.915386133	2.565759028	2.454897938	2.617154278	3.211271949	1.758433593	1.696348988	4.238667407	3.683336467	3.576044431	1.610453906	3.90789516	3.312545521	3.509274053	3.97479683	3.107119706	3.034280535	1.584781858	1.945476533	2.129446242	2.502258877	3.336706493	1.826456429	2.512747058
FOXN3-AS2	0	0	0	0	0	0	0	0	0	0	0	0	0	0	0	0	0	0	0	0	0	0	0	0	0	0	0	0	0	0	0	0	0	0	0	0	0	0	0	0	0	0	0	0	0	0	0	0	0
GRIN1	0.031855629	0.684227811	0.023978958	0.028655251	0.149011157	0.172215542	0.105519277	0.151002997	0.129526023	0.026274081	0.078122579	0.058417061	0.255624137	0.19999762	0.004321265	0.201828122	0.226675076	0.057045985	0.076961167	0.049648958	0.010282127	0.27098682	0.242774734	0.080542294	0.045215808	0.086186346	0.05899972	0.006751293	0.352671931	0.249311469	0.179801205	0.073878375	0.034696303	0.04536139	0.040584183	0.105281027	0.090282374	0.075742559	0.209312471	0.103066357	0.1013285	0.038100144	0.11582332	0.291161218	0.063689358	0.092436361	0.030514448	0.096897675	0.244633599
ATAD2	5.003497426	4.866394895	4.987467879	5.373546878	4.114995092	3.786211227	3.51123068	3.852784627	3.454136566	2.974861319	5.009580155	4.16961511	4.625890542	5.371014042	5.635782251	4.339521351	4.784049795	4.24297266	4.860552296	4.306935226	2.69529801	3.986089436	4.374394741	4.873565442	3.885726767	3.762320438	6.065410479	4.580408399	4.052658523	4.497820153	3.817420133	4.637618462	5.104073699	3.921398229	4.015195383	3.963965752	4.722465125	3.427215453	5.439948935	3.452212224	4.55873493	4.317064194	3.301394062	3.363655863	4.267700024	4.512661326	4.048558259	4.949091015	3.76038917
GRIN2A	0.104844787	0.087764525	0.018572133	0.092835737	0.000936796	0.101814456	0.004024402	0.193972092	0.121914639	0.104469248	0.036474813	0.049776307	0.015360969	0.498488013	0.477412032	0.077620229	0.058569889	0.231695287	0.150209466	0.007082572	0.318739222	0.003779231	0.011800658	0.059281962	0.023480062	0.192535406	0.019086795	0.375560576	0.010988459	0.006266643	0.045417029	0.029462366	0.025625926	0.264926806	0.975446469	0.008294561	0.385433858	0.004676945	0.006205887	0.539926182	0.014679591	0.026195962	0.081139088	0.073544316	0.02931135	0.074477923	0.18684581	0	0.027303212
CPS1-IT1	0	0	0	0	0	0	0	0	0	0	0	0	0	0	0	0	0	0	0	0	0	0	0	0	0	0	0	0	0	0	0	0	0	0	0	0	0	0	0	0	0	0	0	0	0	0	0	0	0
C16orf72	4.027869719	4.547310299	4.178964897	4.278822759	4.550531646	5.337172623	4.30727285	4.545426728	4.134798393	4.172100966	4.526113367	4.866642446	3.976141044	4.036946971	4.77781174	4.387814747	4.59567876	4.135979307	4.977060447	4.260212433	4.243147822	4.147241112	4.410186218	4.066524795	4.807405867	4.172874303	4.577237877	4.663324714	4.630347217	4.918441362	3.94516291	4.18571601	5.286412584	4.682918458	4.485782064	4.686196369	4.463997982	4.365161151	3.763888225	4.742711384	4.813668441	4.229759721	4.466705048	4.966594876	4.691801285	4.224723121	4.510439387	4.38986407	4.325139729
GRIN2B	0.0970951	0.223371887	0.064507588	0.00292168	0	0.024437378	0	0.07391012	0.056400007	0.157234168	0.032089096	1.434940504	0	0.067754058	0.892707612	0.018127978	0	0.015595774	0.089810089	0	0.015557046	0.010350593	0.002321442	0.0456304	0.029858859	0.084952983	0.004051422	0.072025997	0.010057903	0.029255169	0.005267687	0.007639805	0.009432186	0.197404856	0.028825699	0.004559715	0.029600069	0.025492096	0.396759818	0.233714632	0.011525851	0.112536819	0.043219029	0.007650706	0.013867592	0.121362	0.031703588	0	2.784622376
GRIN2C	0.010553934	0.016059355	0.006940992	0.008304167	0.016991383	0.251599079	0.00785399	0.006529096	0.053586834	0.020203869	0.049201229	0	0.119637485	0	0.11485573	0.040969784	0.014415984	0.042168168	0.015085692	0.00264038	0.040982514	0.061762872	0.004403795	0.014593973	0.1564191	0.025332557	0.139381736	0.003889289	0.023753894	0.01627165	0.019898822	0	0.026698214	0.033701251	0.027374851	0	0.037360418	0.016183467	0.004045514	0	0.133659232	0.015470114	0	0.018089263	0.006598107	0.00342962	0.002533257	0.002881164	0.051308115
FAM156A	0.006969376	0.008495669	0	0.007305076	0.006427208	0	0.020628321	0.011463513	0	0	0	0.006945834	0.021076114	0	0	0	0.009524037	0	0	0.020766116	0	0	0	0.009641829	0	0	0.049923355	0.020403771	0.025055198	0.024460065	0.039109895	0.006379741	0	0.009960595	0	0	0	0.01069396	0	0.013454451	0.007226253	0.005849849	0.012155567	0.019082292	0.011584471	0	0	0	0
TMEM230	2.715646014	2.166936749	2.950373321	1.962940027	2.20180453	2.357416228	2.267041009	2.547653239	1.876414756	2.664242359	2.097406828	2.287505146	2.228183256	2.486985256	3.154147457	2.4010905	2.049048891	2.400663889	2.291203143	2.486431739	2.103046678	2.46347176	3.307916164	1.951692119	2.451808172	2.708363577	2.781612185	2.441020433	1.818474638	3.295288462	2.30347402	3.165680177	2.296281219	2.438522296	2.149008813	2.454840027	2.491104132	2.348147093	3.272074867	2.070589853	1.602752545	2.04895653	2.249398303	2.519783609	1.508629024	2.356111856	2.161601353	2.847395136	2.391141373
GRIN2D	2.080869105	0.823252392	2.303826988	0.482101053	1.644159659	0.978919175	0.198882925	0.199138193	1.693809155	0.58080898	1.617157119	2.694111804	1.032574113	0.477298835	1.508256129	0.333409256	2.29616238	1.105872653	0.321455355	3.797027501	0.540430835	1.82008115	2.654856762	0.741884335	0.370263444	1.14898483	0.508470466	1.22885758	3.259325721	1.572578838	1.976782658	2.644333155	0.321504232	1.175079574	0.276074523	0.221378729	0.089158946	0.977618716	0.886026084	0.559181422	3.335502617	1.203125313	0.310908466	0.204674409	2.78002537	0.284659144	0.668435004	1.029235981	3.391861638
WDR91	1.377138185	1.589203313	1.347960379	2.925427931	1.921432953	1.865427706	1.421024311	2.653622768	1.879990145	1.409872715	3.310496404	2.150332546	1.550284008	1.856205932	1.753682222	2.108308502	2.843916162	1.500042592	3.36815722	3.50390373	1.748706036	2.263325082	2.292257315	2.009602251	1.487729834	2.166956218	1.618713652	1.890483539	2.590114494	1.903148659	2.536583121	2.496008133	2.296738345	1.691284454	2.446940292	2.339934808	1.581907682	1.356251745	1.991876373	3.396234687	1.480984183	2.612502535	2.74607132	1.678936611	1.817183276	1.869805301	2.490134421	1.653832419	2.776520123
ZCCHC4	1.991714198	1.940473235	2.478191644	2.305978193	2.474370207	2.237459852	2.351819707	2.416546433	2.171239295	2.103359324	2.350384384	2.372642969	2.226329755	2.025302425	3.026437924	1.901057907	2.366810714	2.030607798	2.122896093	2.132345327	2.249562649	2.075921067	2.393866416	2.250841108	2.237167651	2.095991015	2.464631858	2.525064318	1.804653156	2.350323671	2.265174648	2.035210044	2.54159276	2.126615142	1.971768004	2.39620348	2.24277921	1.832204575	2.229102867	2.380905905	2.104022374	1.808300498	2.412141358	2.757997248	2.404155537	2.554057	1.965552843	2.83749305	2.310544479
ASAP1-IT1	0	0	0	0.096601506	0.043282213	0	0	0.019493829	0	0	0.034230752	0	0	0	0.107909601	0	0.063749252	0.03309619	0	0	0	0.017634762	0.039147514	0.095733509	0.095844768	0	0	0.068432833	0	0.02088132	0.044380132	0	0.020064201	0	0	0	0	0.03615071	0	0	0	0	0	0	0.019698943	0	0	0.025718441	0.057579242
ZC3H7A	3.588838104	3.314710689	3.814053758	3.487633002	3.754957481	4.068894975	3.555854979	3.827614319	3.300882697	3.26554608	3.709683427	4.063256793	3.474317805	3.195082114	3.701516709	2.945364463	3.4661869	3.617556282	3.978470647	3.307033165	3.629760974	3.339135188	3.458731705	3.454168806	3.446779398	3.535051505	4.06019057	3.607519553	3.464101229	4.219863608	2.948359548	3.410780212	3.965316252	3.87526455	3.697434365	3.841185633	3.895310761	3.32805746	3.152160832	3.743199579	3.693037544	3.605940481	3.752822731	3.963519835	3.768521993	3.335050484	3.315319167	3.574874138	3.492442017
ZBTB44	1.272247783	0.835362168	0.897619305	0.878132952	1.342358429	1.124504127	0.899899141	1.435681579	0.664718744	0.91436577	1.887057431	0.678147841	1.826343232	0.689861996	0.690829157	0.880782002	0.802205347	0.95556535	1.172307341	0.59810616	0.959059416	1.319136475	0.8669471	0.893315858	0.847437691	1.020678801	0.847736728	0.93477304	1.087268101	1.125460281	0.864479787	1.152374233	1.202983504	1.109366199	1.140933995	1.00048901	1.186089744	0.683181211	1.336116752	1.05022201	0.851890585	0.681358732	1.271222362	1.260829071	1.439015057	0.844947526	0.732377112	0.863419528	0.966169357
GRINA	4.010152274	4.081735602	3.914371511	4.794849493	3.678056272	3.212680152	4.138493569	3.983160759	4.025640646	3.834793427	4.486712924	4.513447622	3.503710209	3.656539509	4.257248891	3.785528644	5.021012481	4.111748764	3.956023406	4.793067093	3.544512211	3.75263983	4.148230362	4.082629073	3.682591095	3.823376685	4.178055374	4.052472847	4.166582921	2.792983735	3.522853856	4.801235571	3.923394173	3.9849444	4.208330316	3.643222035	3.691492796	3.811825829	3.990411626	4.024638468	3.302886608	4.67637522	3.707004707	3.510056885	3.596397247	3.697754759	4.148546644	4.134994123	3.877143366
CCDC113	1.986270494	1.595784348	1.324302584	1.2262806	1.291200003	1.1528355	1.738080127	1.410362694	1.410796061	0.817725685	1.107330417	1.251166855	1.78762546	1.366486794	1.819211208	1.148712936	0.468771946	1.259064144	0.913869789	1.012438317	0.91867671	1.580755688	0.7975671	2.042570967	0.731662447	1.174045612	0.84821847	1.880991619	1.143540485	1.781890996	2.218425828	0.768154983	2.112018148	1.109169184	0.627727342	1.013450283	1.427176312	1.070985111	0.702370181	1.114257043	1.151685012	1.441907676	1.400084223	1.329485346	1.919312102	1.502937297	0.945982257	1.253206089	1.214350201
C1GALT1C1	3.011970724	2.443705812	2.59086213	2.474108018	2.554585032	2.170148549	2.547417525	2.732037111	2.491414236	2.254438214	2.540329102	3.155272328	3.02094017	2.084783351	2.0141532	2.819329426	2.330120364	2.261093009	2.72984546	2.0543821	2.116652603	2.777435792	3.189756913	2.625009877	2.699446124	2.35627436	3.096742842	2.369069693	2.547601149	3.064641703	2.21311997	2.457488557	2.887508178	2.21510454	2.867271779	2.740583875	2.612523674	2.125137776	2.8185652	2.044878127	2.717652033	2.417322647	2.577142226	2.379559075	2.466999287	2.668385573	2.375955476	2.585156454	2.682777483
SETD2	4.499399938	4.828198646	5.682827989	4.376175261	5.206336921	5.292420542	5.130560768	5.290202931	4.524620577	4.703329192	5.522765022	5.158481627	5.420308571	4.603146435	4.050032148	4.821939779	4.675747105	4.923559982	5.044252623	4.701691115	4.915218085	5.391776185	4.901881314	5.408155395	4.772501284	5.268409805	5.48545428	5.436381491	4.795012885	5.577768935	5.069354584	5.158904858	5.058525342	4.976790978	4.987061618	5.295674977	5.366430853	4.839479507	5.991200471	5.108293904	4.551159055	4.995006397	5.227229652	5.688484646	4.640934084	5.024777028	4.406654536	5.316286829	5.455497538
MRPL18	4.25338818	5.118984437	4.448765444	4.950604906	4.397143139	4.193649903	5.099046025	4.142066411	3.833089365	4.511042253	4.469307535	4.339611888	4.839350644	4.587830835	4.805409079	4.599801311	4.428749152	4.112854409	4.496330859	4.964702285	4.152249834	4.410047565	4.743333669	4.333411809	4.153796079	4.205276219	4.888467266	4.626846712	3.679696451	4.995908674	4.750449361	4.384609364	5.240388787	3.893224302	3.784075509	4.411286969	4.428276	4.202444212	3.739682136	3.710517429	4.737585978	4.143835241	4.311508715	4.216247721	4.292800053	4.402828828	4.487297073	4.830369847	4.264679753
LINC00652	0	0	0	0	0	0	0	0	0.014672731	0	0	0	0	0	0.00938859	0	0	0	0	0	0	0	0	0	0	0	0	0	0	0	0	0	0	0	0	0	0	0	0	0	0	0	0	0	0	0	0	0	0
NDUFAF4	3.496851525	4.04646565	3.665820629	3.071745534	2.99860482	2.929238405	4.274236649	3.299780504	2.979276193	3.463205134	3.600611583	3.083615065	4.272128234	3.438259066	3.529897323	3.677754997	3.346027504	3.082790413	3.073527702	3.582253014	2.841336686	3.436560933	4.234383553	3.138488787	3.521080199	2.938069929	3.945833929	3.138057763	3.259304545	4.223473377	2.999404388	3.648230345	4.193152073	3.330365599	3.010009478	3.616314116	3.221878784	3.242212982	2.481227623	2.794515254	3.196170395	3.23823655	3.604317454	3.558385159	3.454605178	3.833637358	3.840279155	3.089397743	3.401557056
MED4	3.787198029	3.928375131	4.510311569	3.416308675	3.929795235	3.755607138	4.02334548	3.390283756	3.431865277	3.161726391	3.777616009	4.072622501	3.926009595	3.375113769	3.683792459	3.530477973	3.836755902	3.566143168	3.720428106	3.468966377	3.778022349	3.524720066	4.016886267	3.744808947	3.772871611	3.906915806	3.785480757	3.940006595	4.140514549	4.337734681	4.212378591	3.881268855	4.068036971	3.782281965	3.810021444	4.490155978	3.974839938	3.026374618	3.445701788	3.556617163	4.119466409	3.866495589	3.84792716	3.984163077	3.986780854	3.579654862	3.46282626	4.005882061	4.128894565
NR3C1	3.325067646	3.037559364	2.314377883	3.631629879	2.210794113	3.574968428	0.853586942	3.374815811	3.323299203	3.17972831	1.888796003	2.506185335	2.762915737	4.261686808	3.455742549	3.694467744	3.641831285	3.46236591	3.220285847	3.520261788	3.632204537	1.938471309	2.205699153	3.29777921	3.847915394	3.079714059	3.473073295	2.630378996	2.738235583	3.4090913	1.95793319	1.476758981	3.602394526	3.731752086	4.113984578	2.977605818	4.19730866	3.002533474	2.189902512	3.895359078	3.274480772	2.90043094	2.742791924	3.249647217	2.544973241	2.392503426	3.049150419	2.090576459	1.956902365
CCDC59	2.965066687	3.189650603	2.931962383	3.175431704	3.033149732	2.847893272	2.192192048	2.780721989	2.417450524	2.107965698	2.935419648	2.348287966	3.295842774	2.990134976	3.157144935	2.742374975	2.685030842	2.703607004	3.640547717	2.407807261	2.631725103	2.836504323	3.280218189	2.739276688	2.853394396	2.763931043	3.45938075	3.667454805	3.11084208	3.316317308	2.488328146	3.579261864	2.995332455	2.916987751	2.949974601	2.823037675	2.86609751	2.132920088	2.562326904	2.402724132	2.864216553	2.614441966	2.872780733	2.993717714	3.066825862	3.409597698	2.47102648	3.104809134	2.863128246
METTL5	2.75009628	3.059411562	3.006393438	3.040454996	3.288187971	2.434903324	3.243673974	2.821534551	2.961741529	2.563300317	2.522411567	2.737448329	2.977908479	2.803973373	2.689430733	2.759682959	3.201077214	2.890660213	2.953666857	3.044731312	2.407256355	3.48395402	3.236045024	2.999007796	2.660499237	2.930498565	3.527871552	2.753919001	2.581698159	3.574513853	2.859872992	3.283930272	3.297798783	2.608169005	2.885085887	3.25199032	2.574143698	2.138787127	2.337248568	1.850767563	3.188988475	2.966422007	3.116576894	3.289978993	3.07127752	3.901067689	3.173250561	3.112685277	2.819645681
CHMP4A	3.767878493	4.286284859	3.531555195	4.115413046	3.898721363	3.474602059	3.751643161	3.537269394	3.734084944	3.398242219	3.462148863	4.013940383	3.262541312	4.041295233	3.536285721	3.860027314	3.901575663	3.911013967	4.149120468	2.863301456	3.588467235	4.030750019	3.6593716	4.01185225	3.280927393	3.74818729	3.324950238	3.509709591	3.919343377	4.224640677	4.281189566	4.102479984	3.296899646	3.473482075	3.567295941	3.923533161	3.892702245	3.216515492	4.081210934	3.694552364	3.578251753	3.721686212	5.134336636	3.741768337	3.974035038	4.731411269	3.830478061	3.974164732	3.147222166
GTPBP8	1.394806957	1.560047764	1.804016539	1.468989106	1.437175947	1.161608067	1.326592893	1.315602021	0.882534926	1.103854475	1.294493512	1.111644074	1.469874442	1.879996235	1.942502988	1.892854481	1.188927157	1.268236916	1.396726422	1.02535103	1.200997791	1.912063964	1.294202012	1.215465039	1.321049907	1.136109611	1.404722214	1.130194478	1.017738098	1.510290625	1.216894117	1.376415804	1.136374783	1.027277433	1.359424359	1.534256371	1.548761079	1.214293115	1.180095759	1.173921038	1.922974276	1.088756803	1.433856202	1.314791623	1.571008955	1.264900854	1.230750694	1.409708288	0.82292082
PHPT1	1.363056135	2.839541721	1.311572923	2.440635449	1.74088662	1.51371489	1.370938627	1.583534705	2.012235899	1.901374307	2.324097113	2.450397923	1.357446618	2.172030542	0.989759457	2.334647007	2.422571862	1.674622579	1.352382917	2.171703049	1.730843948	2.543331903	2.102654552	1.734134867	1.320540343	1.297198438	1.947329245	1.500721768	2.497225001	1.893699961	1.474258402	2.194499619	1.957412298	1.57828881	1.390865475	1.769784425	1.884492028	1.782521713	2.593854792	2.421727049	2.064179479	1.549321807	1.617848209	1.617323933	1.244139167	1.501411324	2.095957612	1.726514115	1.100431105
BABAM1	4.211126923	4.455548873	4.254896343	4.060083384	4.367401056	4.552547574	4.715424542	4.181772709	4.403383511	3.859566766	4.81826181	4.554060872	4.703220146	4.383436707	3.821902874	4.403672113	4.141643907	4.025911795	4.14332465	4.55225084	4.265837485	4.882926553	4.461850002	4.485114125	4.517292761	4.487982964	4.436680599	4.66216524	4.623899939	4.420808089	4.738184169	3.916838435	4.614283951	3.955248086	3.890723763	4.476932613	4.149741402	3.909175389	4.428290518	4.086444893	4.615673394	4.196350511	4.261475721	4.551119951	4.488997911	4.382073841	4.12345656	4.699502819	4.52562751
THYN1	3.162162487	2.632168687	3.260792245	2.259901554	3.166499847	2.698136587	2.48808128	2.787823562	2.66069557	2.359746017	3.153487012	2.771261046	3.511862615	2.066250208	2.201985281	2.866248048	2.621691531	2.716412293	2.573266502	1.990659676	2.621711112	2.983969431	3.293239131	3.427859552	2.827336289	2.9278658	3.469456393	2.741981973	2.455290424	3.518327322	3.034209578	3.608516436	3.149921906	3.020164073	2.206716588	2.981221398	2.784367025	2.146976162	3.488307335	2.371850156	2.245393988	3.355295821	3.110327802	2.571018751	3.274607517	2.777586757	2.599473119	3.275280621	2.840250874
MRPL15	4.46868804	4.156812539	4.50115223	4.609476792	4.458904752	3.669916762	3.470812526	3.818070681	3.526703158	3.303685148	4.205397024	4.399494243	3.602631253	4.09800525	4.252646625	3.502956669	4.563347904	3.117808886	3.367486485	2.993905409	2.991515941	4.579325351	4.609913927	3.933150316	3.437639167	3.359902754	3.810723329	3.971448462	4.252756045	3.011880772	4.03138775	5.064024982	4.008572274	3.029894265	2.575973751	3.940305957	3.158551267	3.615296353	3.918298694	2.630251558	3.531458378	4.078818938	3.949835715	3.160842632	4.793238126	4.34752334	4.426837986	4.601661839	3.445595008
UBE2T	4.805075878	5.000880602	4.79801196	4.649539453	3.180660435	3.100551348	4.574781031	3.173037289	3.997137704	3.239391629	4.429317804	4.274894987	5.089185853	4.761675875	4.60260669	5.698427511	5.088602671	3.421889256	3.186664605	4.174463567	1.535835831	4.374190177	4.800967951	3.713213077	4.45564755	3.504318451	6.034580876	4.540123695	4.515856156	4.589527901	3.328511246	5.052548606	4.828939292	3.021092453	3.189126623	4.362483071	4.689320218	3.589454534	4.258656688	2.589896449	4.460343114	4.10681069	3.404935008	2.594867681	4.015553322	4.29906155	3.980310906	4.786650495	3.141573
ARHGAP35	3.935028089	4.37552845	4.199255036	4.151556967	4.590709438	4.348378345	4.323375855	4.672293436	3.516630762	4.555987926	4.592012157	4.182462804	4.068404202	4.420310286	5.101687358	3.554357932	3.93946347	4.009145248	4.184922958	4.157182332	4.117948749	4.75767619	4.755566763	4.398049679	4.174227442	4.1666762	4.407887206	4.14833306	4.016113174	5.153172194	3.973572798	4.414312988	3.564065846	3.988853553	4.040622996	4.440740734	3.704636072	4.333909949	4.859574339	4.253416549	4.18655533	4.82520539	4.473757054	4.302649922	5.295455806	4.047342185	3.984226805	4.773823571	4.010947816
TIMM21	1.974588277	3.262280776	2.628215174	3.202030249	2.981424116	2.411451931	3.483187765	2.790636229	2.423063336	2.674570294	2.601489348	2.732205695	2.365643681	3.035491297	3.417392061	3.069729272	2.98725667	2.790139743	2.552177645	2.355239845	2.456210358	3.108491853	3.347814065	2.66923087	2.637399763	2.555207484	2.541136676	2.466217944	2.308286763	3.488469962	2.746936596	2.873760897	2.966349559	2.395714559	2.510435933	2.795358497	2.549588078	2.546325212	3.008891593	2.446267244	2.335829699	2.444452307	2.138708212	2.843482997	2.325680186	2.960054015	2.807931976	3.013928789	2.498590193
STXBP6	0.06631893	0.162418698	0.013651513	0.04312985	0.06125646	0.281870042	0.015442483	0.650124834	0.41183391	0.239657825	0.059475347	0.061121004	0.077220582	0.777515962	0.218299992	0.027053026	0.056021798	0.573479872	0.142231108	0.153091091	0.328396766	0.060897461	0.322057116	0.305104476	0.422384864	0.232179069	0.818046343	0.213691278	0.619862553	1.087060341	0.333541731	0.101460414	0.139154396	0.515707107	0.380850922	0.091067026	0.153229485	0.552877436	1.120076651	0.069028825	0.28407998	1.645395132	0.389360151	0.136841389	0.063756103	0.059670964	0.110612388	0.02815128	0.337064884
LINC00339	0	0	0.029623792	0	0.010465379	0.024940887	0	0.018645578	0.033165732	0	0	0	0	0	0.031789358	0	0	0.023811789	0.051265964	0	0	0	0.018849089	0	0.009445016	0.027225366	0	0.016656611	0	0.01997311	0	0	0.019191295	0	0	0.01852788	0	0	0.017322609	0	0.023433672	0.009526466	0.019768254	0	0	0	0	0	0
MRPL22	2.268947285	2.969519741	2.190017624	3.119642603	2.500202949	2.076323578	2.595218127	2.588465619	2.202141797	2.073035921	2.784297064	2.730399567	2.632515922	2.539335334	2.455149973	2.247415729	2.790995912	2.075900002	2.123460187	2.593440346	2.126503336	1.871529187	2.342980246	2.518957059	2.62815756	2.263199452	2.053786879	2.225065519	2.51161624	2.486873821	2.012827646	3.323845082	2.869335424	1.968846529	2.20232386	2.258674799	2.495971189	1.899018775	2.328397319	1.6728943	2.642537949	2.234727919	2.262288395	2.196057153	2.719255198	2.771496386	2.608190712	2.481718514	1.731828423
LGALSL	1.57739623	1.9764406	1.410142865	1.779113314	1.901114074	1.781704717	1.424711177	2.272188626	1.738823997	1.584260348	1.699866522	1.125308821	1.679579443	2.410658787	2.06922678	2.981834558	1.786438382	1.105008165	1.567450298	1.791884862	1.504368025	1.969901798	1.677627239	1.551132152	2.559949201	1.839092224	3.122625826	1.576718418	2.707349948	2.710817895	1.403673935	1.412722018	1.579645846	1.781799334	1.597084824	1.883688027	1.447354575	2.011877236	2.083383032	1.002982686	1.69935762	1.416396883	1.407929535	1.406416409	2.256393678	1.416355502	1.683315981	1.729536661	1.539389447
ORMDL2	4.198114561	3.249382905	3.581135724	4.137660487	3.531675034	2.884133423	2.866760119	3.886603317	3.946982662	3.595550873	3.878593357	3.957215406	3.116681849	4.602641489	2.603945807	3.607120818	4.086748811	3.055124911	3.356815715	3.155397247	2.798552282	4.095734357	4.799652391	3.425233134	3.408224059	2.84760123	3.287833169	3.724035853	3.713567695	4.020608862	3.731891824	4.353115133	3.337675814	3.238275992	3.275414778	3.805924749	2.950077876	3.423969013	3.943023692	3.168722711	3.666752266	3.782550973	3.617393414	3.582143637	4.198736714	4.557116688	4.442244851	4.03176011	3.115235574
CNIH4	3.64236591	3.205230557	3.152298231	3.29595831	3.169617921	2.693990219	3.275320185	2.794205047	3.178508023	3.082463215	3.280343821	3.122148012	2.985564656	3.073028585	2.869642013	3.889561779	4.074437106	2.989677392	2.60843037	3.016779118	2.384643902	3.364642824	3.34883116	2.639251844	2.943474389	1.819127281	2.391062004	2.814884411	3.756960573	3.016525239	2.594370017	3.669023626	3.213112159	2.534284398	2.687819055	3.466878003	2.854486521	2.835254765	2.69224399	1.968208098	3.390251313	2.923004056	2.640209969	2.980042792	3.503687089	3.155721159	3.440928388	3.386744718	2.606012869
RANGRF	2.23803845	1.854324697	2.777585233	1.920881376	2.173640202	1.914626863	2.044295051	2.333949987	1.822200331	2.020931202	2.168659156	2.303968823	2.03940127	1.805173023	2.018000693	2.489310255	1.959421258	1.881590799	1.699541618	2.626644192	2.136163271	2.504673976	1.827480172	1.949315364	2.172712193	2.655339387	1.428553216	2.437189205	2.269249568	1.947531434	2.491195291	2.261505315	1.068134406	1.700522371	1.834992682	1.551367844	2.074646401	1.943301833	2.604229909	2.492526319	1.982525211	1.649667848	2.250604695	2.343223303	1.943259415	2.283344322	2.02424285	2.175631022	2.16514734
COMMD9	1.672106841	1.552112257	1.797893124	2.292324467	1.924119091	1.734636252	1.343816423	1.821597715	1.833741773	1.717562739	1.547338937	1.53546144	1.412180217	2.173220653	1.351508037	1.383872703	2.248600784	1.947279025	1.927711787	1.949314791	1.514674364	1.639692933	1.572271312	1.555908383	1.919556044	1.965884172	1.409622039	1.667263842	3.044033494	1.755077324	1.217328766	1.511757723	1.594978877	1.631441687	1.846574135	1.731333959	1.552823196	1.40035526	2.001746339	1.685678357	1.985536678	1.895011996	2.102560671	1.855715945	1.528949715	1.910378238	2.118102456	1.82312013	1.574055638
SLC25A4	2.065251476	3.228215862	2.149791133	2.266013159	1.636040842	2.093877551	3.001643729	2.758305538	2.785940882	2.021085807	1.647429984	2.984577436	2.505631659	1.801213148	1.575561825	2.534355158	1.573549991	2.652899083	1.134736425	1.261871565	2.949119044	2.751541081	2.828733187	2.241004862	2.035699286	2.283564554	2.596496337	2.799183938	3.003661963	2.232139009	2.744115403	2.348316135	1.518068193	2.587509083	1.949924571	2.301634402	2.246798792	1.475132023	2.380000352	2.452848615	2.59749601	2.20400035	1.788880617	2.518543435	2.841598943	2.262606043	2.189007262	2.50777187	2.743451612
TMEM208	2.45285928	2.524955386	2.209445398	2.456772546	2.15064477	1.846615281	2.825628334	2.101241738	2.983270894	2.189132426	2.182931622	3.080824729	2.169953123	2.505820835	2.246776041	2.970953434	2.613478926	1.859869908	2.117357862	2.811972136	1.975477907	2.58139661	2.380211213	2.612790302	2.331094476	1.895635293	2.544165489	2.353617871	3.044084547	2.431662615	2.636813294	2.698225086	2.830704154	2.148238529	1.942580192	1.821065172	2.309785727	2.690661677	2.068168934	2.055537703	2.735627282	2.701820339	2.09429707	1.823758622	2.554250438	2.494605067	2.350725366	2.405640901	2.500464829
SSU72	2.444722	3.134181257	2.928266606	2.434980968	2.622565157	2.747704457	3.419135372	2.587753569	2.696121308	2.103704001	2.663611147	2.992345961	3.039328811	3.178839181	2.086107885	2.814698467	2.978094244	2.414080628	2.861247232	2.752121984	2.238813636	3.129863743	3.051486149	2.344097654	2.429247977	2.617795293	3.137857862	3.053335098	3.754678143	2.718632493	3.276718214	2.712777797	3.517541247	2.224615388	2.283696202	2.490847124	2.566104718	2.304540327	3.492601758	2.261824779	2.585567516	2.581866857	2.045738421	2.601585301	2.61996842	2.764176577	2.543198567	2.868250806	2.661420938
DROSHA	6.098976664	5.100212791	4.421600492	5.525497486	4.639321266	4.618885437	5.200963708	4.93939644	4.135590739	4.186107758	5.099189852	4.55848045	5.260981235	6.174732563	6.414251638	5.440207806	4.444329315	4.77327238	4.328253804	4.899161891	4.194333925	5.274780344	4.968520284	4.738544118	4.584438978	4.399231953	5.8803785	4.933341712	4.657858527	5.78663897	5.630990951	4.940578488	5.248213753	4.665683329	4.487423041	4.983527653	5.098016007	4.643632108	5.811061524	4.486737058	5.052874743	4.175388502	4.699285628	5.149418704	4.840703262	5.898665305	4.259548637	5.03087823	4.897995768
DNAJC15	3.558384637	2.127846803	2.122378508	2.410399037	4.028682876	2.505429577	3.266351477	4.04200155	4.091812853	3.233741039	1.737796712	5.278683128	2.923464846	1.628956437	3.443932455	2.47241527	3.854020581	3.86213131	3.722789323	3.796406821	3.921146231	1.562435726	4.132756498	4.019720233	3.555733462	4.112436431	3.534538843	3.295701361	3.475710488	2.531107673	3.31939171	3.923561779	2.028930752	4.442461191	3.911132639	4.111151311	3.013643874	3.74343988	3.619242404	3.265736829	4.395451404	4.01281629	2.642825636	3.720192515	4.183661717	3.348506134	4.161649474	2.980108044	4.144711991
N6AMT1	0.894657652	1.11237115	1.185204832	0.458939448	1.334349609	0.808555389	1.135822898	1.535495227	0.898662389	0.861528858	0.780141406	1.036502779	1.078337166	0.292468072	1.073198878	0.57480274	0.88702636	0.648694249	0.707770347	0.510425374	0.754247046	0.815701296	0.941789034	1.034477395	0.819035044	1.061944658	0.937652364	1.217910221	0.547562887	1.162874384	1.310548633	1.291646396	1.262671119	0.962940333	0.411140446	0.848540411	0.92730076	0.594276323	1.5033036	0.671318768	0.612830455	0.89257474	1.544676322	1.521630842	0.988617088	0.929382026	0.86600765	1.300865849	0.87884997
CFAP20	4.310243734	4.55450258	4.328103345	4.308613487	3.443605981	3.417577211	4.530512685	3.917880884	4.620071329	3.225188514	4.164862413	4.42035137	4.497906857	3.624766295	4.065912965	4.632746491	3.810211913	3.141525153	3.859503646	4.247043471	3.387252578	4.684410745	3.956129061	4.057623262	4.240491373	3.736207375	4.392973725	4.104507243	4.600128062	5.115714235	3.895618184	4.365533996	4.492385584	3.515491453	3.80600238	3.94786186	4.121531172	3.268560538	4.00083768	3.276455457	4.161377277	4.058947408	3.766975482	3.812815804	3.759741918	4.456052568	3.693024706	4.285245723	3.714980521
SCG3	0.046075768	0.226055011	0.034725119	0.061762197	0	0.057906864	0	0.048750962	0.038868823	0.006409265	0.019318014	0.013270464	0.030171269	0.656611508	0.14358786	0.101318749	0	0.037110419	0.037802438	0.013288517	0	0.039305347	0.022109163	0	0.152947573	0	1.546675108	0.085918412	0.035846268	0.113501984	0.012596583	0.018248207	0.363994482	0.092651009	0.02960887	0.016330227	0.039290978	0.03050393	0.010196038	0	0	0.027790139	0	0	0.022100651	0.008646582	0.006389733	0.01449547	0.008221627
NXT1	3.514045848	3.601786174	4.21270021	3.458883298	2.896323362	3.43522258	3.718691172	3.089107604	2.814029054	2.889863297	3.79435865	3.590874286	2.580066788	3.881147797	3.650613843	3.802032719	3.144758111	3.223440829	3.183630318	3.712395866	2.351819014	3.427849425	3.64520476	3.055558803	3.745521452	2.918571041	3.569867862	2.553597905	3.69845646	4.205575322	3.885880201	3.995386241	3.652401477	3.475802146	3.093687668	3.159115681	3.754758928	3.166918796	3.914626096	2.934430635	3.47777565	3.090493146	3.233676855	2.820324388	2.416512613	3.766863765	3.094920917	3.942190015	3.294328781
PYCARD	2.178415358	2.961563956	3.202681957	3.814656557	2.916413097	1.738321129	2.821279035	3.113755712	3.098809352	2.515360522	2.078169396	2.671824868	2.075570726	3.217062667	1.497866666	3.257732387	4.58586678	2.259167135	3.681285197	2.542663498	2.018064608	2.207984274	3.14149042	2.995709062	2.910090142	2.652447119	1.538446768	3.134146983	3.931836195	3.170742892	3.336395137	1.663145643	3.50856206	1.943746196	2.934915906	2.750936458	2.411491378	2.425803968	2.043129096	2.796204095	3.117599225	3.109325855	1.67837677	3.385992042	2.597757937	2.336306028	3.123953939	2.654129594	2.443726367
FHOD1	2.521090525	2.854522821	2.036318352	2.272922367	2.535327226	2.403399291	2.524996573	2.570139017	2.724962107	2.015057994	2.398324683	2.154091145	2.261649729	1.928615912	2.67311592	2.165244491	2.750658942	2.293592147	2.292833135	3.057356814	1.926281839	2.877960179	1.757408144	2.52714723	3.078332713	2.22573158	3.053663248	2.133693539	3.061265448	2.759381698	2.380778388	1.484494401	2.756294399	1.771425802	2.120868651	1.926603311	2.287680483	2.304281017	2.2201688	3.401033817	2.052221807	2.490654191	2.04981696	1.677380156	2.613375282	1.838417914	2.259327687	2.093314635	2.133793087
GRM1	0.014382232	0.880572713	0	0.001682591	0.008857568	0	0.001591178	0.005940724	0.016460584	0.009224813	0.003498084	0.004793766	0.022998583	0.006226085	0.035803967	0.117911873	0.005481219	0.010679256	0.00916777	0.012765493	0.007185189	0.007157919	0.004006679	0.011076949	0.005333938	0.001936077	0.026611109	0.023427781	0.001451787	0.007776481	0.013606152	0.005867421	0.056093319	0.013720718	0.002392362	0.002626564	0.007631032	0.024466307	0.013450112	0.056371428	0.008302865	0.033958723	0.008394027	0.014280553	0.008663766	0.002080921	0.009196728	0.005237702	0.005927163
TBK1	3.35268614	3.770035554	4.012064677	3.458205334	4.021019569	3.581020099	3.893719784	3.637002931	3.04245728	3.130750635	3.868899192	4.866937689	4.156426161	3.225865309	3.583224893	3.192465385	3.427314569	3.531424843	4.951097561	3.386325117	3.245720422	3.851944493	4.19723454	3.532836216	3.918430411	3.486501577	3.357005531	3.512393243	3.360613705	3.843270396	3.341217655	4.214576918	3.615792757	3.460839592	3.794392993	4.137969759	3.743013546	4.201525014	3.128255472	3.463689369	3.565433347	3.704086344	3.548781562	4.007655555	4.021809085	4.127847724	3.187616204	3.854625734	3.4548067
C6orf15	0.048628312	0.346837779	0	0	0	0	0	0	0.105305399	0	0	0	0	0.037926282	0.111839829	4.125388078	0	0	0	0.878283168	0	0.399554542	0	0	0	0	6.298182275	0.07096047	0	0	0.046033491	0	0.66119163	0	0	0	0.057734083	0	1.977040959	0	0.599739368	0	0	0	0	0	0	0.02668299	0.030166049
TAGLN3	0.052197794	0.047820024	0	0.054671249	0	0.05753092	0.013113091	0.074654563	0	0	0.075277979	0.039192965	0.097581071	0.156411825	0.886723867	0.067888132	0.959672328	0.009305644	0.088542641	0.026282134	0	0	0.011023724	0.071787792	0.021940003	0.152004441	1.475841841	0.019411506	0	0.068719562	0.049415747	0.02412055	0.033414603	0.055935734	0	0.021589961	0.233305674	0.020273244	0	0.05052711	0.067302459	0.076008466	0.023033699	0	0.021955397	0.017128144	0	0	0.048324517
SAP30BP	1.819511533	2.037625855	1.737987173	1.905459407	1.64142632	1.909725832	1.70223939	1.699811623	1.772940068	1.435904243	1.700924259	1.72501114	2.136217811	1.859098917	2.219703759	1.83391053	1.797549166	1.657302913	1.918209297	1.811839266	1.556727066	1.823854879	2.130150751	1.82923003	1.988570614	1.698649896	1.492693879	1.762463613	2.005420893	1.781770804	1.810028829	1.522952685	1.757287064	1.774928744	1.670562056	1.881908087	1.777054264	1.402984871	1.95379329	1.697495846	1.983943438	1.864843432	1.752072074	1.67385162	1.998499545	1.968269114	1.717865479	2.047534825	1.746687964
MYLIP	4.233918603	1.679368697	4.352471987	2.047613082	3.148252054	3.578431977	3.716465166	3.62965259	2.154248424	2.262985856	3.118628714	4.591793738	4.112841396	1.687312201	2.969909605	2.763594868	2.061249262	2.588014655	2.321007763	1.710672981	2.77906465	4.750986706	4.044767447	3.65433186	4.373227429	3.115785657	3.92623542	3.350955334	2.92320874	3.798403918	4.46516568	4.493097895	3.02325983	2.698645839	2.077253797	4.170107241	2.743152545	2.845508529	2.93984126	3.038690803	2.90102614	3.527189045	3.1594681	3.25570654	4.343840125	4.321814799	1.691756137	4.0877544	3.993026035
BRD7	4.952542236	4.532400854	4.831702501	4.241361096	4.282263022	4.669149622	4.663733929	4.557741978	4.166587143	3.881578189	4.556472185	4.963719436	5.080900088	4.193574513	4.195198543	5.321348644	4.129219119	4.139106895	4.815880334	4.305074078	3.883769742	4.695019777	4.286931316	4.470452997	4.56813853	4.33462927	5.067624717	4.443652755	4.605335972	5.367165312	4.481951001	4.195874177	5.023479681	4.044676379	4.241945316	4.714760104	4.383269324	3.975632773	4.429277629	4.151862687	4.823443714	4.4044798	4.550697221	4.808867741	4.52628702	4.432584853	4.233504489	3.837711329	4.674629553
DDX25	0.029089332	0.892999679	0	0.030479318	0	0.182620954	0.014491534	0.012051616	0.042634709	0.082270506	0.021203591	0.028991816	3.320558732	0	1.595028071	0.4431636	0	0.010285275	0.097587359	0.043330394	0	0.021717489	0.01218346	0.040126748	0.012170185	0	0.021208973	0.104182769	0.102570117	0.727933106	0.107091004	0	0.219187715	0.020868286	0.064259816	0	0.084944145	0	0.022303197	0.416813418	0.581428632	0.072130827	0.075029416	0.020058546	0	0.056048727	0	0.031652241	0
CTNNA3	0.054783312	1.707433815	0.049720975	0.02600322	0.124101961	0.164583091	0.046944527	0.112831734	0.265945462	0.275247741	0.100022398	0.007655196	0.07412823	0.163875171	0.159286586	0.051930363	0.002631104	0.572036342	0.037009447	0.017190743	0.147623455	0.098367923	0.253710102	0.388052576	0.399026606	0.081282418	0.038676051	0.160614944	0.058024231	0.336535037	0.465916389	0.085521748	0.206531318	0.628614233	0.072766853	0.051088932	0.049588574	0.063655263	0.124107968	0.018507714	0.033548233	0.519392829	0.056087295	0.021022127	0.07190513	0.029651805	0.032806814	0.055533901	0.076273365
GRM2	0.073944358	0.139545348	0.271740023	0.01974822	0.190842315	0.1459576	0.125959665	0.095706359	0.090224995	0.076854712	0.036307807	0.115015165	0.04725336	0.009792386	0.011844502	0.12657559	0.100212878	0.04374968	0.097976668	0.073798456	0.115750045	0.168660902	0.066873838	0.211368419	0.60877549	0.14500613	0.027323079	0.278213847	0.045036632	0.043974064	0.320422949	0.028646566	0.098432087	0.044534116	0.037220607	0.070688556	0.17027592	0.351705326	0.120562037	0.106102364	0.057831954	0.112228796	0.032767537	0.076183158	0.0260788	0.079737495	0.076626102	0.080350765	0.140971499
CLEC2D	1.108963966	1.096507282	1.350317424	1.081423348	2.826593759	1.739931983	0.689064014	1.84958423	1.174575103	0.898116166	1.183102404	0.83118741	1.856580605	1.242495548	1.520314572	1.373261792	1.12195655	2.053410191	1.8529697	0.97119016	1.250562159	1.096277969	1.339919274	1.785966725	1.352679489	1.612040856	0.95769752	1.24310594	0.422664316	1.410885081	1.631143715	0.525312311	1.557176167	1.837901748	1.431110169	1.035084381	2.435363904	1.547456786	1.381626983	2.237093117	1.118254972	1.31918107	1.706725664	1.452249101	1.562901666	0.830161529	0.691992687	0.98603366	2.17639678
PRSS50	0.139062099	1.279818644	0	0.570381479	0.230536042	1.892807041	0	0.596463475	0.554157948	0.353501904	0.723774106	0.02063607	0.286465655	0.032050804	1.01413069	0	0.136006611	0.126181894	0.300751672	0.061124937	0.216716616	0.728261159	0.017263348	0.799614971	0.116595306	0.763431659	0.667755111	0.532509834	0.073540237	0.86131091	0.219168139	0.092409558	1.761411091	0.295715999	0.060880859	0.960894865	0.370375091	0.062700935	0.092671634	0.788440849	0.843545384	0.22626564	0.138856125	0.562627632	0.352492733	0.177860937	0.255521388	0.210927464	0.099334564
ANKRD11	5.430709896	5.27863098	5.489290299	5.16955665	5.333816097	5.380206777	5.397969618	5.487654871	5.19021591	4.82363573	5.572587246	5.694060126	5.702907485	4.985367884	5.582448995	5.29516962	5.185907615	5.118099109	5.745045153	5.878023756	4.975671367	5.311616609	5.158018389	5.779531999	5.270460052	5.322799843	5.683571111	5.227966014	5.59623382	6.173953439	5.543274998	5.125297824	5.690134126	4.944839416	5.373992217	5.589935906	5.398781824	4.659423012	4.777923109	5.647259883	5.330116572	5.144820719	5.711151502	5.584550778	5.492216514	5.149795808	5.101947796	5.364363334	5.714091577
LGALS13	0	0	0	0	0	0	0	0	0	0	0	0	0	0	0	0	0	0	0	0	0	0	0	0	0	0	0	0	0	0	0	0	0	0	0	0	0	0	0	0	0	0	0	0	0	0	0	0	0
C11orf21	0.109637264	0.067844823	0.215802621	0.120840367	0.079460657	0.195738322	0.012492474	0.115170403	0.081523577	0.065351657	0.08051467	0.049593328	0.037959424	0.158188904	0.046846993	0.080471751	0.124322243	0.3035887	0.164237654	0.061812373	0.035049822	0.064511505	0.010501633	0.180951629	0.14034464	0.059815222	1.202442994	0.124744361	0.022714337	0.005575629	0.092720067	0.011537319	0.088458696	0.186582491	0.160550652	0.020571002	0.273787516	0.103173706	0.232014402	0.569270694	0.089064316	0.047013381	0.166883883	0.025867047	0.106590143	0.056325283	0.093827464	0.006875666	0.015518584
CD274	0.501956704	0.523185814	0.368169855	0.718540546	0.624013055	0.730062183	0.027261433	0.531867427	1.521169977	0.213374727	0.175544636	0.348556796	0.506213207	1.074827817	0.423967136	1.735912677	1.570812543	1.913821496	0.779285614	2.587339505	0.416233803	0.073059813	0.387888682	0.606861307	0.719220897	0.431036381	0.41770641	0.252204426	0.097092536	0.13723951	0.284985826	0.385154688	2.140906185	0.749651007	0.734160236	0.34226926	0.955821722	0.726073977	0.620353357	1.15015226	0.612386292	0.352188927	0.458442775	0.319636505	0.429108716	0.535181777	0.425624666	0.23007647	0.142455182
RACGAP1	4.2172884	4.054036484	3.8156844	4.326548621	2.638831043	2.314739999	2.905208064	2.783060806	3.069849364	2.25343176	3.875517207	2.912732577	4.9656391	4.263753897	4.115789841	3.819109487	4.207121187	2.663453394	3.31644813	3.200709298	1.586569293	3.992098512	3.947149896	4.187963388	3.173322882	2.789742258	5.078254899	4.106721616	4.300801108	3.954930367	3.001949882	3.885906412	4.064319403	3.051007157	2.746467791	3.391288903	3.425223281	3.375666864	4.076445432	2.551828217	4.33614987	3.280848446	2.309886709	2.139829626	3.37591742	4.121544922	3.247637408	3.88275337	3.114741649
UHRF1	0.551889508	1.225692024	0.922176048	0.843787003	0.342864479	0.581388612	1.039294955	0.282476264	0.466162381	0.343928142	1.195124387	0.523376627	0.358570054	0.98794213	1.120079253	0.829002607	0.768681803	0.593942477	0.496155724	0.905709274	0.10156953	0.543113478	0.58719192	0.705362812	0.698472124	0.355748398	0.787287194	0.46746051	0.871916978	0.556680907	0.773330061	0.621041961	1.540821194	0.168033658	0.279009366	0.714441544	0.658985803	0.418114005	0.972763809	0.398455295	1.17212747	0.582247804	0.427737455	0.23341	0.628941549	0.674976482	0.686385121	0.996899305	0.796013676
GRM3	0	0.044301184	0	0	0.014502806	0.011590707	0.025884794	0.017258357	0	0	0	0.005242113	0	0	0.009878267	0.006874692	0	0	0.006022626	0	0	0.027209956	0.043227713	0.021726205	0.5144046	0.526683379	0.124720107	0.090121121	0	0.199521894	0	0.047438323	0.004461478	0.029844952	0	0.038303315	0	0	0.016033271	0.010159865	0	0	0.036366896	0.131467028	0	0	0	0.011432327	0
GRM4	0.004290944	0.043876369	0	0	0	0	0.002128415	0.001768779	0.003160602	0.002062071	0.006234125	0.00640991	0.013000618	0.003335255	0.033952147	0.025069881	0.023321474	0.004521524	0	0.008551871	0	0.017493989	0.001788199	0	0.012457512	0	0.003121227	0.003156498	0	0.001895504	0	0.00196514	0.00182086	0.00307078	0.003199808	0.00351296	0.015273595	0.009869828	0	0.036939327	0.019914457	0.007193296	0.007489175	0.072020512	0.010691966	0	0	0.004672542	0.026247025
GRM5	0.036512954	3.05123292	0	0.040348705	0.005671474	0.026968361	0	0.005067702	0.003022064	0.003940613	0.020757122	0.014261279	0.006229701	0.015875315	0.125746602	0.010706537	0.008405226	0.017216488	0.018701561	0.0344395	0.091481514	0.001529025	0.013621851	0.005678387	0.003413804	0.034284902	0.023704205	0.029900973	0.018461682	0.009039235	0.007751159	0	0.020754734	0.011709013	0.068778549	0.008382867	0.041007744	0.043525915	0.012516859	0.023654684	0.004254311	0.022235975	0.007161373	0.005637617	0.00682436	0.013257855	0.005888886	0.008921873	0.020119065
GRM6	0	0.00556663	0	0	0	0	0	0.011256251	0	0.064417152	0.293729585	1.214411409	0	0	0	0	0	0.003209144	0.051446328	0	0.005118421	0.217686733	0	0	0	0.096028289	0.006634744	0	0	0.008051107	0	0	0.337321448	0	0	0	0.005436263	0	0.006978867	0	0	0.003831794	0	0	0.018908862	0.108477378	0.055824827	0.004971714	0
GRM7	0.019405825	0.03530662	0	0	0.011214863	0.058138761	0.004833663	0.033797857	0.049488134	0.020955405	0.014132295	0.0048595	0.232540047	0.22772709	0.271388352	0.022184044	0	0.145144993	0.253303806	0	0.348589739	0.001817422	0.016178383	0.119991491	0.159463891	0.15620491	0.038545237	0.070099408	0	0.219550965	0.013792149	0.002233317	0.0327588	0.097922861	0.039503556	0.007973128	0.103794363	0.003747209	0.014867075	0.004717429	0.126015029	0.038415553	0.04205177	0.023312202	0.128293518	0.031322878	0	0.039353073	0.023884931
GRM8	0.110030581	0.234509176	0.874120965	0.043628387	0.198786962	0.19482245	0.088401176	0.218097416	0.074885547	0.181449288	0.460177596	0.063009209	0.105566759	0.191437641	0.077370132	0.287823421	0.160691603	0.130153196	0.109598692	0.477174557	0.086535023	0.483070501	0.136184702	0.12203769	1.934812287	0.547337071	3.555584065	0.302292893	0.087228401	0.308913822	0.193318979	0.244256157	0.268470507	0.099605597	0.151140129	0.305079963	0.254454424	0.113776358	0.130776868	0.50251807	0.025546372	0.140953005	0.120748481	0.441110567	0.158552029	0.041300259	0.094413591	0.18994914	0.128884029
CXCL1	1.813687999	0.672164118	2.102193851	3.708084274	4.222817354	3.756242613	0.080287297	0.421869808	1.782855974	1.043586481	1.013753065	0.462666869	0.974470004	2.791025889	1.737584935	2.125971662	4.592428528	1.839295528	3.177547094	3.976441538	0.610792784	1.210555435	0.579651117	0.829099342	1.319364139	1.024798247	0.841206502	2.020222535	5.739752503	1.916012597	0.522863567	1.157244754	1.951325062	3.150851981	4.894061472	1.079815638	1.998524048	2.081039074	1.193395414	4.887294747	1.410925521	3.422531455	0.175929103	0.110184872	4.24170508	0.875075057	2.847715314	1.599266792	0.179084806
SLC25A5	6.821487455	6.287884818	6.540037589	6.283338396	6.061649625	5.600565676	7.12680691	6.577069286	5.960541141	5.305079813	6.687130756	6.833270474	6.437132176	6.938328903	5.827683309	8.077620295	6.573935719	5.449222672	5.63745252	5.193748423	5.326422063	6.669924501	6.892565539	5.698570078	6.132934065	5.774106088	5.84195237	6.515158218	7.313474323	6.315433931	5.657693551	5.825051321	6.4155886	5.191758167	5.681548433	6.425360255	5.895277239	5.415310642	6.059259967	5.300122302	7.281092542	6.38010661	6.534371402	5.707081206	6.696934707	3.603693642	6.417294065	6.560394212	6.078756888
CXCL2	1.547413713	0.416884388	0.552884086	1.694210142	0.16245949	3.268450754	0.022926767	2.938933913	3.114718693	3.672177444	0.129573705	0.568645051	0.344926036	0.768189107	0.840196829	0.916502326	1.815414138	2.14680273	0.888561566	2.424986248	1.02344161	0.531295153	0.297203687	0.681812719	3.473554898	1.883636049	1.25484667	0.946216746	0.464646975	0.060453544	0.350603033	0.357258413	2.109690791	4.58929414	4.442428633	0.179201561	2.590524303	0.430366548	0.374782729	4.200348092	0.264324521	0.267081608	1.459711197	0.031698814	0.312808014	1.453676249	2.178715563	0.357917554	0.746115768
CXCL3	0.505900879	0.363863324	0.179412967	0.561218998	0.044017822	1.550577729	0	0.528904743	1.462851116	0.111931637	0.227710337	0.181354526	0.328006497	0.364228712	0.64970007	0.568859134	1.469565339	0.592188474	0.276983344	2.197867546	0.248993276	0.201795293	0.059316138	0.06561138	0.99439442	0.490913104	0.730873661	0.428578658	0.165503158	0.042169883	0.131375154	0.299406553	1.225983996	2.685295859	2.131374808	0.203209817	0.94144295	0.695542344	0.62267862	2.042859169	0.294518092	0.059754738	0.12176478	0	0.307717081	0.817574526	0.402406941	0.126291565	0
GRP	0.034996614	0.042571064	0.175080686	0.1301145	0	0	0.011658291	0.165241007	0	0.190918375	0.05060351	0.057672711	0.017831572	0.071595282	0.752853377	0.187952966	0.304619721	0.250666925	0.378481803	1.083416857	0.839357964	0.008766492	0.260220506	0.226517648	0.131350443	0.634980927	0.099516634	0	0.083002484	0.030937163	0.188197167	0.032061942	0.256206027	0.016795563	1.33645446	0.019200955	0.082007654	0.309092858	0	0	0	0.839756288	0.330467588	0.139169032	0	0.045216726	0.09832386	0.192348083	0.164883841
PDIA3	7.825794451	7.767326786	7.547875141	8.017607575	7.496418268	6.986204853	7.798297334	7.488236314	7.382761483	7.61704934	7.811361705	8.298592431	8.259954814	7.180562045	7.684434585	6.986046461	7.817336731	7.34910708	7.618626575	8.506164152	6.9478384	7.387096215	7.868695348	8.249038352	7.70518653	7.251815138	8.242547938	7.876302413	7.224300861	8.444994222	7.800462957	8.429115325	7.584926034	7.116216022	7.897742448	7.941096791	7.73369481	7.028992941	8.705955361	6.697634432	7.863488438	7.918044987	6.734841239	7.152400857	7.853016336	7.572943756	7.22144914	7.769089276	7.810294352
GRPR	0.367945011	0.719525138	0.446321996	0.032581422	0.480366471	0.597666143	0.010349747	0.201082452	0.201295977	0.078337806	0.102876787	0.061333044	0.165291411	0.154281605	1.447954253	0.130902669	0.069934886	0.446019242	0.321404441	0.231377324	0.257549104	0.301659445	0.539641181	0.264407503	0.592146858	0.232938796	1.076541825	0.201051705	0.126921765	0.08965157	0.31879298	0.092843532	0.607378122	0.221880119	0.295587984	0.293826932	0.419387117	0.108505172	0.263027459	0.493159702	0.074119535	0.257012552	0.088753634	0.389047174	0.068143014	0.129840321	0.214047208	0.161754271	0.301916272
GRSF1	2.107179612	1.870929032	2.753662965	2.28235461	2.369430809	1.93759003	3.133327984	2.592072922	2.379951396	1.642282855	2.600406089	1.871487275	2.145989947	2.489276519	2.136280417	2.62133378	2.495339714	1.92561657	2.807137736	1.921773994	1.717046896	2.619059246	2.667495711	2.112527431	2.065463081	2.377079526	1.992933076	2.650795237	1.968130542	2.042639502	2.285947331	2.17424263	2.988410982	2.103298507	2.046045198	2.499761192	1.960328781	1.759738522	1.703652337	1.724020829	2.165623484	2.078203066	2.510960492	2.466884164	3.230180863	2.590594774	2.277176962	2.674693324	2.481371007
GSC2	0	0	0	0	0	0	0	0	0	0	0	0	0	0	0	0.058252063	0	0	0	0	0	0	0	0	0	0	0	0	0	0	0	0	0	0	0	0	0	0	0	0	0	0	0	0	0	0	0	0	0
SLC25A6	3.138655758	2.75383826	3.365689895	2.843149668	3.024648646	3.242043378	4.124397295	3.360806549	2.995509839	2.880418901	4.076483805	2.829197454	2.970564814	2.843655877	2.520753318	3.220647479	2.999847633	2.005162537	2.15099712	2.467461593	2.667949861	3.457568057	2.93627069	2.517025187	3.688959766	3.060791617	3.190361435	3.799990914	3.867852605	2.340713228	3.676854818	4.221298439	3.201646715	2.662491176	2.225765869	2.947105475	3.011433764	2.499983917	2.677977662	3.499180785	3.011040383	2.701447273	3.933856986	3.390705457	2.939896867	4.251799691	3.170324002	3.736833757	3.063415972
GSK3A	4.573722123	4.305077385	4.507223381	4.471192703	4.231795974	4.029800425	4.645233693	4.479084564	4.096480955	4.212701743	4.86940922	4.936433712	4.539438338	4.844601538	5.118007857	4.302511654	4.217254317	3.662720131	3.947735648	4.43893657	3.640687345	4.520183246	5.202262985	3.914730063	4.371969478	4.343107858	4.799470819	4.632264819	5.148181034	4.798890422	4.737464157	4.59119194	4.244790738	3.974078849	3.834822986	4.449687872	3.957771488	3.838325097	4.738058583	3.863478525	4.664009406	4.191182988	4.487855339	4.461532867	4.984344148	4.756168693	4.376010852	4.723030442	5.128604064
GSK3B	2.898713229	2.856847758	3.43773596	2.763883669	2.735897053	2.734438921	2.884387469	3.126327834	2.293723786	2.343147747	2.988634152	2.937467988	3.03503239	3.038425708	2.702723351	3.419095851	2.82676016	2.550412424	2.856418712	2.538318576	2.438076056	4.072594054	3.166583677	2.916539538	3.184584984	2.732841174	3.292904612	2.878471777	2.964135748	3.319479017	2.51411215	3.131958021	2.990597765	2.553484282	2.757338893	3.277368935	2.902509326	2.541642151	3.081423984	2.288127307	3.241569017	2.946079852	2.836771693	3.128331308	2.989768671	2.916573982	2.679766019	3.215028372	3.185079706
GSN	5.652225303	5.982271815	6.483442179	6.034846892	5.826156609	7.481730666	4.635445051	6.111109993	6.772915745	5.052178821	5.68131764	6.328544169	6.090080196	5.886433631	6.736525662	7.529690604	6.071964966	7.402300332	5.830364981	6.230470639	8.120395471	7.041146195	5.703173088	7.063976748	7.63325095	6.507863749	6.641574949	5.694464443	6.04416618	4.349142401	6.946518003	5.579671745	6.59554681	6.646663114	6.483309011	5.095987224	6.731677097	5.938023434	6.04319233	6.346885613	6.539344793	6.33326008	5.924067132	5.1640251	5.372306538	4.929295484	6.342837554	5.487596353	6.291556158
GSPT1	4.452530011	4.566622095	4.903652615	4.525252111	4.652529566	5.102813872	5.138939122	4.675615328	4.313553232	3.848906286	4.805534667	4.863982016	3.787514157	4.071452769	4.322332654	4.31835122	4.376434915	4.041882846	4.614209465	4.018389197	3.686279268	4.958168455	4.549268577	4.041077559	4.319271247	4.273162474	4.929924935	4.547830502	4.723884619	5.051057157	4.130537955	4.749291878	5.404978401	4.629093043	4.306673557	4.533732348	4.418652994	3.691523926	3.873397622	3.740282732	4.547645634	4.744515172	4.659429892	4.452989297	4.727291701	4.623839342	4.543758172	4.529358851	4.551685843
GSR	5.858099784	5.874831552	5.003634805	5.295976852	5.258988055	4.858741578	5.789668908	6.813209852	5.764872014	5.254140216	5.415925573	4.849601578	6.183558	4.818957938	4.865609885	7.310185469	5.222157269	4.940981358	6.314898075	4.484162849	5.13010397	6.197413366	5.88662346	5.725342716	5.4351527	5.707554262	5.354788815	6.32092023	4.25302785	5.282303784	5.431463862	7.148527072	5.416039611	5.00607585	5.457709193	5.528565432	5.583378436	5.317453288	6.286525299	5.235499457	4.192644587	7.021334669	6.279964147	5.79098207	5.544855412	6.784698528	7.262871601	5.37109916	5.519284443
GSS	5.16391126	5.233132494	6.245020233	5.496635553	5.535683318	3.684571099	6.059935454	5.223626845	5.754103667	4.709363916	5.460939453	5.614070319	7.286148701	6.104358901	5.189641479	5.988212078	5.795381258	4.724551694	5.477280784	4.668276062	4.23231522	5.510516522	6.174818327	4.575796792	5.205175361	5.486493622	5.673646251	6.14090153	5.019196852	6.008347838	6.012937767	6.018639777	5.82495659	4.655690802	4.497960153	5.079551301	5.275352572	4.56702068	5.692276186	5.061824829	5.588344476	5.619064866	5.095007266	5.42781374	5.912346559	5.581659196	5.367372925	6.039356052	4.930130555
GSTA1	0.941635507	0.20382473	0.046406859	0.319401382	1.132956754	1.90602046	0	2.837759338	0.126455399	6.13235487	3.450302653	0.261106099	0.053542971	0.511342933	0.233310445	8.760570162	3.780966067	0.566335991	6.86818501	2.310616171	0.25738582	5.011284733	0.271690354	2.980307916	1.380845272	4.609640519	0.754922321	1.093876126	0	4.818462787	0.509570593	0.213400583	0.464475447	2.432079325	0.374941764	0.291643866	0.042136406	1.063230448	0.05390063	1.317623743	2.658895658	5.189982715	0.952186148	0.564561352	6.307539784	0.385730591	1.315607073	3.060777009	1.124984493
GSTA2	0.021302348	0	0	0.087291944	0.019652741	0	0.021118501	0.667331598	0	2.448163314	0.307879922	0	0.346225144	0.03297068	0	1.44958903	0.267186072	0.129685052	0.749723605	1.148803087	0	1.060432182	0.41625523	0.141421663	3.279645519	0.323335951	0.203416067	1.02019198	0	0.275125258	0.153870074	0	0.035944143	1.41140918	0.180225672	0	0	0.095672071	0	0.829523998	0.318227407	1.496824908	0.03701833	0.057831793	0.568441109	0.132825255	0.868728658	0.068465376	0
GSTA3	0	0	0	0.083220434	0	0	0	0.174164755	0	0.019488717	0	0.040158105	0	0	0	0	0.56971525	0	0.540158284	0	0.270733103	0.044934316	0	0.028016834	0	0	0	0	0.036489844	0	0	0	0	0	0	0	0.139074358	0	0	0	0	0.131002564	0	0	0.277613194	0	0	0	0
GSTA4	1.451962427	2.63204447	1.297574196	0.938097349	0.677001767	1.358768439	0.43420395	1.711927944	1.225833135	1.116403743	1.376591729	0.635154669	1.294734111	1.585053055	2.595039909	2.276509603	3.362710391	1.523485666	2.157739649	1.37998641	2.01622098	1.55311289	0.821298655	1.305451349	3.158138939	1.391695149	2.114791169	1.170140015	1.84175319	1.524200131	1.00368658	0.507384139	1.434139242	2.091016011	1.278549039	1.05156293	2.188449716	1.325268934	0.799614738	1.511274237	1.380743895	1.237152734	1.472158636	1.417952638	2.495569197	0.832570717	1.106472475	0.955147569	1.387222075
GSTM1	6.209879351	3.316350601	2.536393564	0.092286009	11.11182667	0.713837373	12.3941784	0.888502925	0.078167887	0.340599038	2.55879733	0.736126755	0.05422322	0.304542612	5.889842892	0.563607785	2.191645501	4.997139176	10.25959402	0.070815222	10.25818599	0.933838142	1.142052395	10.08260631	0.116191336	1.466540223	0.220263746	0.103180574	9.485058564	0.785048905	0.415490875	1.380330804	0.788031255	2.605186661	9.327310593	11.28479302	4.695018955	3.382659655	3.040910651	0	1.480477909	4.05287393	0.260855566	0.049146564	0.171070367	11.51067364	9.061286324	1.404399188	0.320285548
GSTM2	5.594873172	4.095779747	4.805509389	2.493774627	4.375007678	4.359994899	9.779332729	9.705255531	3.564557499	3.178760764	7.245721678	4.818728533	8.140124756	2.866196496	4.981439279	8.160572344	2.531507356	4.59345601	6.241174627	2.910912125	5.265743391	9.206193345	8.664416869	9.292461795	5.04763581	6.267769009	3.308903967	7.98990289	7.226887407	4.557421213	5.942994254	10.11699703	2.866454789	5.859908996	4.968465911	8.003435447	4.159621197	3.417079748	5.290924926	5.15474626	6.595594081	9.45487424	7.903499769	5.875169917	4.2957975	7.961367409	3.660993259	4.004294476	9.695885019
GSTM3	3.994422973	1.558584852	0.240517533	0.83892962	4.501609535	1.823644767	7.278659965	6.27771916	1.063791273	1.076578561	0.288700415	4.478620071	4.680996481	1.772388298	2.333372227	4.827843264	0.734960227	1.076582066	3.715643603	0.563263888	4.208412521	6.655365145	3.689806896	1.463267229	3.994369357	2.902990826	0.954807387	3.059332679	4.050803596	0.855354435	4.419076557	5.869391454	1.176233034	2.585111559	1.192190192	5.675106939	1.105235953	0.691149364	3.223049972	1.301576951	2.886472276	2.010981801	4.048844989	0.426209425	1.718609704	6.545952243	3.427815042	2.828120576	0.230413472
GSTM4	3.885694014	3.334663913	7.1692812	3.892592778	5.683937768	3.486273338	6.851973214	7.275389321	3.332593903	3.287228525	4.921987223	7.929205824	4.27459318	3.447614928	3.755001135	6.148079469	3.393199552	4.113183432	4.856850303	2.425967685	5.143758043	7.59970627	5.511675021	7.089893035	4.579105661	3.809732737	2.289852404	5.076638149	4.447117074	2.895528333	4.966695833	7.539363613	3.679500696	3.783593426	5.110314155	5.904833934	3.471384897	3.178675806	3.384769228	3.41861025	4.915887939	7.804566351	6.091696168	3.919102167	4.232610638	5.532706911	5.037797314	5.444559356	6.160186352
GSTM5	1.891657695	1.085571493	1.077749539	0.819412641	0.761725605	2.276311452	1.24627708	1.752449469	2.090574491	0.838455106	0.882520488	1.225475837	0.770063136	0.927318019	0.199286071	0.664823067	0.347222458	2.571501771	1.243132184	0.816456754	3.918239433	0.973029491	0.666077152	2.400950047	1.875200799	1.941065807	1.844666586	1.189054309	0.505723663	0.472826596	1.963759607	0.663716957	0.486107231	3.332338953	2.368691777	0.752956264	2.257401659	1.816265929	0.926274156	1.587287001	0.060708942	1.911179949	0.902288362	0.411951115	0.985385009	0.952407334	0.874479849	1.178797204	1.43642366
GSTP1	6.519676221	6.767970696	7.001700058	7.672656923	7.265542829	6.247204696	8.814336019	6.390136109	7.029331832	6.22168192	7.937632285	5.571355941	7.046179904	8.25782444	6.418085259	8.942245778	8.512039836	5.801945294	7.466368919	7.739990026	6.315580615	7.979064575	5.931598315	6.388936819	6.843666906	6.884491874	6.525056708	6.845572376	8.464540261	6.892503136	5.237128563	7.527102447	7.565023626	5.929123654	5.895880177	7.61277438	6.220020026	5.303928146	6.873954253	6.831709335	8.539594121	7.217276472	7.670150995	7.538580358	7.353988931	7.939992545	8.402944039	7.684170569	6.75069774
GSTT2	0.008746593	0	0.089375211	0	0.01608826	0	0	0.097780997	0.012861616	0	0	0	0.013269381	0.027013199	0	0.011427589	0	0	0.039642368	0.008728943	0.038821252	0.070131507	0	0	0.021729183	0	0.037775091	0	0.015782636	0.007723855	0.048945355	0	0.007420283	0.012497286	0	0	0.010411423	0.026709485	0.312521776	0	0	0.007342309	0	0	0	0	0	0.028382856	0.032085349
GSTZ1	1.493799408	3.078715415	2.973792677	1.194552029	2.475951006	1.681239271	2.52723535	2.511939823	1.332477977	2.499303035	2.31227627	1.415685362	1.839573669	2.721567986	1.678346967	1.984070956	2.611070766	1.871031372	1.592942357	1.791472891	1.623409674	2.47499454	1.867332314	1.615791489	2.000703281	1.202404949	2.332530047	2.048839218	1.317337946	2.210011124	1.687248725	2.800501984	2.166909211	1.71903409	1.415366399	1.51757852	1.554119013	1.554616464	1.998918745	1.306399134	2.318716113	2.161498723	2.979594013	2.267950112	2.396467253	1.836346707	2.565812479	2.361084359	1.126347613
MSH6	5.375601427	5.881130296	4.759135092	5.109573432	4.41846256	5.069589278	4.95842255	4.471640452	4.399282228	4.470528733	5.108477683	4.303997291	4.23010503	5.524371461	5.089227518	5.66828484	4.734274046	4.966458697	4.881242654	4.379184393	4.213399319	4.939223985	4.090066476	4.738170367	4.473649127	4.154561522	5.728288221	4.700829751	4.350070902	5.292436949	5.990874323	4.674391262	5.739910466	4.34753566	4.722768687	4.87360833	4.960602689	4.49418353	5.812075385	4.047678707	5.01140858	4.460252149	4.355249459	4.630327534	4.78512235	5.031917232	4.499930893	5.095579252	4.314087532
GTF2A1	3.018895147	3.535641573	3.332629488	2.771660088	3.224808587	2.965590865	3.096151714	3.077964646	2.838523348	2.412232022	3.118038433	3.126621075	2.788924981	3.10300458	3.104274866	3.264679382	2.832865766	3.234793602	3.439297861	4.089674665	3.05847956	3.240036518	3.43765084	3.309837175	3.038299432	3.032368471	3.71491818	3.219464694	2.903854983	3.810205095	3.081213609	3.153543893	3.011935048	3.484217379	3.114500819	3.525355982	3.565616713	2.844516994	3.277660382	3.061248219	2.956346076	3.15976015	3.03723836	3.429808551	3.57253704	3.210808067	3.061151737	3.308550187	2.599570613
GTF2A2	3.343796877	2.959323912	3.182343259	3.338158329	2.826420102	3.194650244	3.237845326	3.087930821	2.677854328	2.841646425	3.091986198	2.689333817	2.9063627	2.758382739	3.17021233	3.487130376	3.2453167	2.776735269	2.460145727	2.603710808	2.611533086	3.20842061	3.86604074	2.875205942	3.570944179	2.886451447	4.125783993	3.149526471	2.950061941	3.10629959	2.61204422	3.810019658	3.202146938	2.828819727	3.077545965	3.585621337	3.243441003	2.690777543	3.302484032	2.21973849	2.999838716	3.547999088	3.074684535	2.936565001	3.158319548	3.91990701	3.074987155	3.311631194	2.733856461
GTF2B	4.692507022	4.023227421	5.638853658	4.036619788	4.245224489	4.62702196	4.337727947	4.293730418	3.939737131	3.865258895	4.481492244	4.156560105	4.416836482	4.138377077	4.140164377	4.314729708	4.112984575	3.873301935	4.216988491	3.967907546	3.59483323	5.026416538	4.976291876	4.278510999	4.796090103	3.755794047	4.272928544	4.492896756	4.550826062	4.609160365	4.632316866	4.90117331	4.284572113	3.98811364	4.133644959	4.526706729	4.392669838	3.655674397	4.916885752	3.595133244	4.573969853	4.021924034	4.399392475	4.115879107	4.550661581	5.127223041	4.004548899	4.731364286	4.194221655
GTF2E1	2.496107166	3.146253098	3.370812764	2.994983089	2.948322715	2.838606203	2.765049395	2.803405924	2.396069511	2.381590078	3.133370664	3.033012639	3.295495239	3.651126056	2.843375824	3.92490864	2.437448286	2.812655696	3.447792365	2.765169533	2.318447715	3.580410235	2.690001839	3.023207057	2.926131356	2.316342651	2.68350896	2.833406524	2.9665467	3.541400261	2.88035631	2.671356974	3.312299549	2.568584076	2.431138388	2.888551855	2.960194012	2.782139449	3.064534767	2.899033552	3.370161785	2.925724661	2.636010511	2.840067338	3.207162823	2.824784156	2.492755619	2.952349177	2.562353318
GTF2E2	3.724703873	4.47733493	3.363539683	3.897271245	3.289547696	3.320018144	3.639323001	3.987223505	3.739626609	3.34589578	3.556203681	3.414806496	3.958186717	4.066973985	3.663629836	3.788139707	3.541779648	3.671092474	4.843818094	3.584228046	3.172613919	3.808220272	4.514937091	3.968801725	3.640749725	3.575162873	3.70259954	3.892584654	4.552859799	4.086728078	2.982946659	4.673272444	3.820209036	3.583846885	3.655837193	4.148600816	3.938142021	3.744884173	3.586808523	3.447484716	3.497324662	3.84070318	3.950839167	3.835927417	3.232640307	3.958564148	4.990627045	3.365311513	4.016993231
GTF2F1	4.126334594	4.895609619	4.473645612	3.895562388	4.033658471	4.219740374	4.256018242	3.793250028	4.029581938	3.612403158	4.502168165	3.963292096	3.773647372	4.788782131	5.041106253	4.197590043	4.129760296	3.687431839	4.141900567	4.554249794	3.863621797	4.048887655	4.061245442	4.534505034	3.882297316	4.180029728	3.910863321	4.180311362	4.867576241	4.40649435	4.816969021	3.56582585	4.074781887	4.00335475	3.748242494	3.897878451	3.995095489	3.258919882	3.82255707	4.343597363	4.762098648	4.016558385	4.154170468	4.0894764	4.08900411	4.226194666	4.12581779	4.277713164	4.251503546
GTF2F2	3.563226664	4.284604193	3.746356833	3.124520061	3.243441479	2.802019243	3.443191302	3.115440958	2.982241954	2.749161469	3.163982649	3.624232655	3.367315201	3.329546326	3.331792504	3.262859408	3.633592811	3.077586837	3.110732857	3.464259661	3.158391578	3.107511264	3.404734489	3.26926765	3.404822454	3.113931268	2.973611195	3.181872786	3.395048397	3.819880218	3.568907921	3.505453955	3.382026335	2.883632442	3.098762525	3.666206131	3.323621668	2.842488742	2.519160906	2.970956867	4.256115841	3.002055693	2.921279938	2.989292533	3.471016853	3.108176735	3.301586146	3.631176269	3.258199762
GTF2H1	2.633013445	3.491675581	3.458748612	3.565007843	3.529723549	3.521731962	2.637754646	3.042404881	2.650474885	2.899948808	2.514015995	2.61634716	2.552922052	3.311601738	2.838977757	2.923697283	3.589124953	3.618304692	3.189213765	3.129244017	2.8867052	3.407087916	3.194142474	3.062486772	3.227094632	3.299883951	3.439348495	2.983576627	2.877626087	2.740296386	2.484438588	2.869414847	2.971065316	3.130598822	3.153672946	3.469339277	3.083893037	2.95613751	2.806709085	2.918285182	3.085785315	3.166906836	3.43202779	3.13222285	3.056369193	2.538309767	3.10990101	2.679245781	2.455572283
GTF2H2	0.390077525	0.605073561	0.51828796	0.369690929	0.701631129	0.396653336	0.427167725	0.682974756	0.149793595	0.542175317	0.590120655	0.468280948	0.565407837	0.323711153	0.686123365	0.272868095	0.318230694	0.4374457	0.495984073	0.251771144	0.405241743	0.252987856	0.080593903	0.355308166	0.69228715	0.713875826	0.20708286	0.308068695	0.620662899	0.52409782	0.183356098	0.710417735	0.571460605	0.530244494	0.370440781	0.643862777	0.599461855	0.81418535	0.347077324	0.442965157	0.139873732	0.359246186	0.222697138	0.626257437	0.58420027	1.044861654	0.419974751	0.401389097	0.375922939
GTF2H3	2.358663311	3.129060789	2.816148986	3.046043894	2.262817008	2.074798266	2.462016057	2.63594874	2.021004966	2.295384101	2.663689218	2.323663493	2.872817582	2.981867417	2.498393536	2.913084982	2.792696469	2.836180068	2.506089229	2.227801273	2.149548099	2.957211852	3.027402216	2.228212175	2.504945014	2.143597965	2.808250838	2.77473053	2.304412404	3.180379517	2.564419649	3.602189729	2.709434363	2.548060488	2.294337142	2.833715415	3.046379728	2.01530834	2.165529986	1.897375818	3.09911869	2.668755815	2.753839923	2.796612074	3.23536705	2.769170729	2.551659617	3.057737428	2.326813423
GTF2H4	3.153415258	4.108317725	2.730029406	2.89898665	3.333621915	3.224166242	3.082188882	3.015206762	2.994189339	3.098105012	3.474119958	3.121217957	3.25838358	3.295273032	4.548499372	3.60218432	3.10255456	3.363902358	2.960494911	3.279214521	2.86245593	4.025539532	2.64691979	2.843005418	3.002375333	2.834378436	4.062554424	3.26966854	3.320488113	3.420378259	3.46252573	3.154287435	3.401126827	2.338715175	2.618885848	2.9354022	2.973054999	3.13347525	4.28060363	3.6868025	3.624222622	3.045225254	3.190442347	2.916840088	3.210314819	2.623936241	2.846525164	3.252010731	3.706816899
GTF2I	2.292925658	2.715260201	2.662591834	2.273105058	2.914527741	2.692512077	2.994654906	2.745147228	1.891839768	2.295447731	2.973664393	2.777082625	3.325056964	1.931382261	2.440499223	1.864786694	2.171101748	1.88853452	2.522405467	1.529917232	2.270112197	3.003448374	2.876364434	2.40876741	2.751352679	2.879595938	2.594814754	2.640695518	2.237919693	3.37899234	3.183159572	3.086977631	2.789767591	2.18339489	1.867936689	3.10350184	1.874533396	2.065767081	2.535603169	2.087105926	2.11820871	2.282117978	2.581480901	3.183888846	2.50792285	2.611414296	1.89095619	3.160046753	2.933037233
GTF2IP1	1.276592029	1.325370041	1.678254599	1.080179712	1.470972678	1.717310955	1.801285759	2.106922303	0.99718346	1.175063415	1.391455013	1.425115731	1.675511088	0.801174277	0.88617585	1.057397817	1.154624411	0.985957573	1.289793781	0.702078168	1.079715619	1.713137815	1.788431645	1.410224603	1.694813008	2.15228996	1.730603148	1.256749783	1.220567724	1.623149281	1.425308797	1.926225792	1.862280454	1.261757217	1.111391708	1.896957581	0.93685606	1.567097773	1.294944458	0.698877048	1.199805578	1.16266859	1.221571994	1.916507666	1.335656555	1.494072475	1.403177024	1.66142604	1.422748367
GTF3A	5.197085488	6.391179041	5.966807602	5.486499819	4.920444073	5.352172376	5.438225884	5.636146008	5.761335822	5.320445398	5.63731562	5.421298216	5.241681447	5.873602148	4.900433067	5.699938378	5.501818968	5.434542967	5.0782923	5.364333801	5.609338757	5.732114592	5.125981862	4.916959238	5.678597764	5.67307868	5.659715917	5.473908195	4.591230477	6.018937397	5.954035736	5.662245053	6.235956441	5.361761938	5.625927908	6.687947551	5.75726043	5.105685055	5.517569924	4.520434528	5.476296326	5.474497059	5.066951932	5.283964982	5.549795036	4.7864067	5.233010474	5.756101034	4.725548644
BRF1	1.080849834	1.625762677	1.397588646	0.888054881	1.68263459	1.435537084	1.474053391	1.167371145	1.107787489	1.11571169	1.132166623	0.995161883	1.315644507	1.36985636	1.90446713	1.786162192	1.086893918	0.989335016	1.11300488	0.84423624	1.088736943	1.514911567	1.168372691	1.625765492	1.06976583	1.588826229	1.390585638	1.351321018	1.132977722	1.484511066	1.978233025	1.375132166	0.94187733	0.936517922	0.833279105	1.354210493	1.180387381	0.967807238	1.822518047	1.440982892	1.392151585	1.194353498	1.445356056	1.390635977	1.632738597	1.612851007	0.969569487	1.6741494	1.263329256
GUCY1B2	0.961375266	1.69934875	0.592511902	0.2498998	0.243875167	0.469054027	0.328252127	0.369500391	0.167803616	0.026536832	0.59057325	0.503243278	0.761387849	0.056656476	0.01738057	0.127880753	0.445017089	0.070106176	0.649135868	0	0.583521389	0.478657223	0.188410583	0.541055839	0.396410088	0.938985004	0.091651452	0.493097467	0.714593683	1.013017925	0.841744733	0.220472479	1.17069219	0.198484932	0.782789434	0.458832734	0.22506679	0.54139392	0.186499045	1.629676307	0.598809608	0.393480429	0.455778301	2.385518626	0.88133934	0.641323835	0.183608765	0.730853276	0.406707182
GTF3C1	4.184384401	4.788018341	4.321766413	4.374277721	4.099196254	4.740483354	4.514598043	4.448128904	4.311036536	3.953093646	4.656489995	4.943368947	5.048055727	3.8012343	4.538615194	4.280083156	4.151103972	3.69718018	4.480446544	4.155829532	3.98601299	4.623667369	4.374092748	5.320396769	4.578050045	4.262456338	4.845450661	4.354513002	4.900799408	5.094532933	5.216454298	4.168275909	5.481362	4.332926027	4.29603638	4.184433192	4.295496752	4.027113664	4.013463772	4.344192774	4.531432568	4.454491577	4.366649706	4.416967952	4.379192372	4.375619396	4.221900812	4.36007885	4.8547469
GTF3C2	3.976540197	4.282629325	4.201826342	3.505562383	3.781348767	3.640604083	4.310004209	3.752948152	3.430464453	3.65191766	4.08930704	3.614598954	4.163249098	4.072773882	3.48231095	4.211387454	3.821294526	3.071956729	3.797249731	3.514449552	3.17679839	4.305781468	3.95730345	3.770009586	3.80327683	3.781602347	3.950832736	4.364059065	4.178316275	3.953636461	3.786813498	3.682809275	3.669077801	3.381585905	2.976993398	4.016022577	3.30560587	3.600719263	4.369446081	3.484196765	3.71024212	3.611813113	4.16067945	4.084986959	3.873796023	4.571177469	3.513379837	4.208264877	4.481787241
BLNK	3.757839212	1.891927836	2.873110953	2.610689137	3.200765239	3.95596099	3.227084193	5.614579853	2.223863421	4.164262314	3.139877442	4.926517113	3.345000476	2.702614262	1.743892919	2.788110517	3.059856901	3.091282189	3.241523719	2.937404807	2.753868932	3.410408834	3.556307037	4.003346238	2.204056809	4.105673655	2.014264669	3.341808282	2.639236973	1.757371395	2.793985966	2.983766219	1.572158842	3.692466043	4.315944887	3.024035403	3.253359982	3.791424821	5.368909984	4.296753373	3.01745368	5.442485475	3.935743895	2.483888691	4.789567899	4.432225935	3.016727472	3.131567542	4.455975536
USP25	2.929269067	4.279909624	3.285682909	3.320814906	3.596839014	4.227302195	2.606742299	3.964990583	3.076191679	3.261271395	3.226851465	2.811041524	3.039217861	3.396744391	3.122433741	3.348561892	3.161857987	4.316162816	3.463351264	3.413833196	3.730257196	3.322405451	2.925316732	3.41337491	3.31773203	3.209176876	3.780086254	3.102251168	2.728340398	3.811687258	3.962114902	3.196363716	3.151182513	3.910769188	3.711173006	3.540698659	4.024186736	3.388879702	4.415807088	3.852453258	3.18020009	3.193116248	3.483661369	3.961595708	3.409567483	3.46973626	3.340737504	3.33751748	3.099059778
PACSIN3	2.497393858	3.091524141	3.169840566	2.549046805	1.859072106	2.169542924	2.319641601	1.743087396	2.528625286	1.878740944	2.724704077	3.19661405	2.595308849	3.044145897	1.937448458	3.200802734	3.401023422	1.603846785	2.16903418	2.432626247	1.568015754	3.135931515	1.398486578	2.05303792	1.717962346	2.515807152	1.724160523	2.290398893	4.251177854	1.362007186	2.374469261	2.174893913	2.623767037	1.656559836	1.020930746	2.682252493	1.744485522	1.982159612	1.932183156	1.682177545	2.915284557	1.61213401	2.314534521	2.367760738	1.815464677	1.432146843	2.586940354	2.668881161	2.443767538
TMOD4	0.052278754	0.27504413	0.090360304	0.124673893	0.281535197	0.40705835	0.068704046	0.229271796	0.195230133	0.27814822	0.259075479	0.150987785	0.269742756	0.275328645	0.32713038	0.111604017	0.203411236	0.27190362	0.154068702	0.167044172	0.568251	0.318824713	0.140690443	0.579137452	0.099799277	0.042191429	0.075412595	0.283421151	0.341411683	0.105689221	0.217690235	0.047918767	0.156700943	0.255293211	0	0.164542959	0.320835439	0.079559784	0.337362113	0.16220803	0.54515724	0.043990793	0.255115787	0.139420433	0.328815932	0.089222903	0.033587522	0.12931335	0.313374186
TMOD3	3.332368544	3.186424437	3.414197364	3.656111778	3.652296511	3.47200537	3.559147859	3.521517027	2.830773842	3.154293169	3.427441125	4.289662056	2.934089804	3.066497752	3.040574928	2.944100429	3.576748561	3.341310115	3.28401244	2.749125488	3.113066716	3.204693449	3.615743445	3.172383243	3.467537979	3.222743355	3.334001709	3.23564204	2.991888845	3.556036162	3.364927865	3.828647594	3.042740297	2.829451422	3.26365947	3.949185102	3.642157764	3.101331827	3.587634043	2.741887346	3.471911708	3.647070948	3.528557457	3.338778632	3.321265831	3.706155409	3.508018649	3.626347609	3.345437165
TMOD2	0.840484783	0.962588362	1.29161137	1.488794329	1.532993171	1.854724988	0.280161409	1.559151195	1.413442764	1.16334652	1.168701297	0.968626884	0.767353207	1.024569143	1.38892434	0.984423485	1.165935273	1.352324255	0.932039245	1.260734368	1.307994323	0.868327795	1.158405501	1.248917639	1.95189711	1.248350027	0.581382196	0.721077553	1.8136279	0.887150535	1.188435513	1.014661188	1.433169371	1.31557667	1.129765155	1.655947659	1.511243765	0.942349821	1.006118132	1.130528007	1.17458236	1.031388707	1.000004942	1.049272353	1.467023748	0.976341712	0.760515225	1.434929778	1.065052417
GUCY1A2	0.95607706	0.345832914	1.049145715	0.488233718	1.050690844	1.139933876	0.327323224	1.447630996	0.363337502	1.44801594	1.256609441	0.472653881	0.531173809	0.399481841	0.714885193	0.446435194	0.502926283	0.739581456	1.006657158	0.698681043	1.374331435	1.136172891	1.204569274	0.90390243	2.976512216	1.483274336	1.316695848	0.969908967	0.744477822	1.336305121	0.712047185	0.864546095	1.590055375	1.018209958	1.121631	1.238746823	0.963061976	1.311011167	0.661937776	1.50928809	0.08711699	1.147182739	1.215085572	0.80815456	0.438054849	0.677457652	0.924276004	1.040154304	0.754199934
POM121L9P	0.260085077	0.076630905	0.095657196	0.113772661	0.034296257	0.219875284	0.015904036	0.026334597	0.084576831	0.259281781	0.068699053	0.290286942	0.07172486	0.041190015	0.097763338	0.041588235	0.014635634	0.109105198	0.258667096	0.195438638	0.165045383	0.027761952	0.052760182	0.093693011	0.107706686	0.124232402	0.20385182	0.142938004	0.075789319	0.014171045	1.454955264	0.034045381	0.071173647	0.240387042	0.201681041	0.051871378	0.140262465	0.040729145	0.032536193	1.032611435	0.005565372	0.074732312	0.027915779	0	0.017795112	0.100971229	0.241237809	0.057406731	0.032769538
CARD10	1.795781945	1.012343031	1.257519688	1.414019153	2.437189663	1.467092559	1.20289207	1.648443018	1.878479363	1.826504867	1.565756863	0.349071521	1.564512116	1.386406029	1.010457037	2.319139795	2.043206076	1.37259752	1.980262164	2.982346994	0.952436692	0.959470875	0.559835177	1.021760902	1.265514437	1.025876153	2.023149933	0.917380475	0.36632892	1.095851979	1.50213907	1.355333744	1.873293419	0.598772496	1.505386131	1.298201169	1.165515807	0.941661742	0.474706682	2.600093733	2.012434921	1.117068494	2.580751862	1.823868953	1.566660331	0.411693647	2.640567443	0.80332877	0.853173926
ABT1	2.128101048	2.026255047	2.248258042	1.386171672	1.838851007	1.841234833	2.021748448	1.583892007	1.773576073	1.433775123	2.182238738	2.009245178	1.95906494	2.166208609	1.833586752	2.14377293	1.857293188	1.256846187	1.787737518	2.351273216	1.394929588	2.951886068	1.904233057	1.389399345	2.442456919	1.886555001	1.813075063	2.162961255	2.24296674	1.90040945	2.303630364	2.422422329	1.605043517	1.32259999	1.284566413	1.663620062	1.518191383	1.530866366	1.876142864	1.622980713	2.479000778	1.549287457	1.823611638	1.6289237	2.246208804	1.533964814	1.605107341	2.244062892	1.937636459
GUCA1A	0.122946715	0.164208114	0.108233713	0.367504078	0	0	0	0	0.196040932	0	0	0.055754406	0	0.064994299	0	0.01852845	0.075979593	0.169915604	0.04818192	0.670699826	0.194182098	0.010579881	0	0	0	0	0.040888262	0.081536618	0.025565755	0	0	0.02586796	0.264421659	0.260595802	0.160773445	0	0	0.764307505	0.021651457	0	0	0.125947936	0	0	0	0.036513397	0	0	0.034735234
PARVB	3.123079589	4.039818608	1.757841004	2.957830448	2.120891992	2.931724283	2.862216864	2.126240211	3.606800381	2.411902867	1.921754237	1.891619724	1.685270242	2.443859157	3.396936885	3.769494562	3.457169182	3.717726217	2.791060902	3.58667188	3.227714604	1.819329404	1.932589357	2.703258754	3.647371239	2.504781107	2.272277585	2.363088727	2.872188885	1.4932066	2.459004135	1.270770945	3.180515671	3.29926731	3.796881651	1.394615668	3.312574465	2.68031878	1.608898251	2.991467489	3.409463183	2.633035737	1.695245301	1.711901858	1.523919868	2.242124182	3.326572909	1.347882936	2.161616483
NCAPH2	3.419132623	4.106167132	2.877660565	2.709688851	3.072618585	3.036528214	3.09892428	2.934282825	2.257367111	2.519313771	3.399051795	2.69489418	3.479068702	3.084821886	3.646518503	4.09029164	3.028550503	2.503882126	2.519802406	3.020558981	2.539697543	2.521079448	2.634816948	2.962470569	3.142906865	2.789504836	3.732026171	2.90302767	3.757130785	3.081157037	3.119298347	3.230359854	2.982166342	2.570293987	2.313153252	3.117504603	3.496987209	2.440714605	3.635520721	3.454369727	3.805492101	2.690794462	2.934162757	2.565198911	3.103979202	3.06803218	2.719476466	3.46454475	2.99633035
CYP2S1	2.896940844	1.963280095	1.571154358	1.724738397	3.080574667	1.20947875	0.557119366	1.256465637	1.36476453	1.80913056	2.109630981	2.821961003	1.027525769	1.50955264	1.758153213	5.571249938	3.547160277	1.971884232	3.485665248	2.346288988	2.359432804	2.379754452	0.603762263	1.522206277	1.192449736	1.37585465	1.108335977	3.298490917	0.926265825	0.810796457	3.260953221	0.436755724	1.746775136	1.729898362	2.583797299	0.679846261	2.364525905	3.500591266	3.352917726	2.361707674	0.984302997	1.620909503	3.179674153	0.614563238	1.344752267	0.499998492	3.791404701	1.388557747	0.525654936
OLA1	3.495845609	4.18376551	3.478625439	3.498211106	3.594400067	2.885015298	4.088685407	3.754542388	3.237594267	3.20560751	3.396937058	2.642346943	3.211957131	3.525726952	3.409750454	3.503475902	3.811595392	3.26045036	3.486527871	3.28775628	2.767462223	3.763332359	3.756086197	3.431945199	3.128527778	3.664465304	4.711611732	3.567253562	3.627649996	4.316791522	3.251431081	3.862905092	3.760661969	3.274760264	3.37804001	3.80083823	3.44024805	2.566632182	2.879647548	2.747810214	3.67298955	3.373149808	4.068427618	3.884769641	3.964282829	4.020774753	3.612905403	3.897129206	3.518375148
GUCA1B	0.290451948	0.636432785	0.70579334	0.323977838	0.370314384	0.766311488	0.650505077	0.509883256	0.489755545	0.220032911	0.535004523	0.621592786	1.49144027	0.400457766	1.349924407	1.046605628	0.520146628	0.707316218	0.405122572	0.269573038	0.907076793	0.268319748	0.210576572	0.863609786	0.734301069	1.039459704	0.484566903	1.769549036	0.520494046	0.34777529	1.200405616	0.08787557	0.997476411	0.344812931	0.441561149	0.403760697	0.689733577	0.623248328	0.321151264	0.582947347	0.790247804	0.388990119	1.277298783	0.721235244	0.492627263	0.263276999	0.37368995	0.366922119	0.385872559
UQCR10	4.43530966	4.39359333	5.164819097	3.754860723	4.429310391	3.861016776	4.989383892	4.505454144	3.8300754	4.432230851	4.642828942	4.015020629	4.94072339	4.842144744	4.062501572	4.697777297	4.320854113	4.013955066	3.180564203	4.03416558	3.997726072	4.531180873	5.085841018	4.17874823	4.808596794	4.284161173	3.441996225	4.931421605	4.80580867	4.363762144	4.174909265	5.876280449	3.792115378	5.239182856	3.689001145	4.695581311	4.263021426	4.086988646	4.986487155	3.45176668	4.538613639	4.318698314	4.467432698	4.568926501	5.022386507	4.97581839	4.461333001	5.198828488	4.116792252
POM121L8P	0.010880971	0	0	0	0	0	0	0	0	0	0	0	0.011021699	0	0	0	0	0	0	0	0	0	0	0.005032637	0	0	0	0	0	0	0	0	0	0	0	0	0	0	0	0	0.007530765	0	0	0	0.003027451	0	0	0	0
C2orf27A	0.709035934	0.722007795	0.68499355	0.525883729	0.850755317	0.321304461	0.565493138	0.787953085	0.591615795	0.754506499	0.651558005	0.842683693	0.599228555	0.263775991	0.729155969	0.396749682	0.490200636	0.725746547	1.28050712	1.13910083	0.680882818	0.570138544	0.682308991	0.851540098	0.790211188	1.208341328	0.644490948	0.643069581	0.680986661	0.938410814	0.593333459	0.768895169	0.458398539	0.532405212	0.777121873	0.960906977	0.261349604	0.901293324	0.167911591	0.798197985	0.629110287	0.594531395	0.76169943	1.030454566	0.607744752	0.633184822	1.032424688	0.428275529	0.981647232
YPEL1	0.36893855	1.082609373	0.56335081	0.122699575	0.162744428	0.515037286	0.142343586	0.35038999	0.247378832	0.269880364	0.362952357	0.461834563	1.376862537	0.245842435	0.476324751	0.277043807	0.090481015	0.256074922	0.259212207	0.243587092	0.300756539	0.484145685	0.117744065	0.242193317	0.762242483	0.365615398	0.367091484	0.426863501	0.271708291	0.460441035	0.214348571	0.258255459	0.715489841	0.271031061	0.311916352	0.431444505	0.747864144	0.20547257	0.893200402	0.455294506	0.255438559	0.13516331	0.226163985	0.185183892	0.22139607	0.150300445	0.13770697	0.509083045	0.816742277
GUCA2A	2.281094952	0	1.875460529	0	0	0.201097545	0	0.039691064	0.137154172	0.634944284	1.392134133	2.88334246	0.207099815	0	0	0	0	0	0.054896489	0.047950415	0	3.483851403	1.366927953	0.129329115	0.618441975	1.206155539	0	0.200888504	0	0.123905012	1.148645302	0.519938134	0	3.874046786	0	0.352944739	0.057044946	0	2.840931812	0	0	0.040419759	0.082933467	0	0.190230491	0.286342957	0.090644504	0.102672004	3.679625117
ZDHHC1	0.746421233	0.899002801	0.449438466	0.667244509	0.860071884	0.809995494	0.31059971	0.822820245	0.667337193	0.525668916	0.860388618	0.778699075	0.750072912	0.393773415	1.024367793	1.369894226	0.739018102	0.558670757	0.632219011	1.342627543	0.883887918	0.602147042	0.426328102	0.551944969	0.776522105	0.965524426	0.666601905	0.547923456	0.804711428	0.353099197	0.561067667	0.15704157	0.768917136	0.585715696	0.756261331	0.462905631	0.642663584	0.944032005	0.669394853	1.095893367	0.279835883	0.855616328	0.295595358	0.736647759	0.571073485	0.335534643	0.591683861	0.215717918	0.39541723
ZDHHC8	1.138032819	2.030531726	1.584352918	1.037362912	1.312898879	1.346695955	1.529815641	1.371047165	1.211400718	1.165067798	1.319040884	1.097232356	1.229025106	2.617720747	1.416927652	1.844466659	1.233919349	1.297079491	1.111040136	1.49832857	1.082909509	1.156073299	1.040587224	1.119584882	1.115220944	1.476135045	0.788091678	1.922365109	1.804088317	1.460000315	1.558330913	1.273065651	1.030427596	1.711409593	0.862066082	1.371482389	1.223654705	1.301230273	1.551756797	1.824406229	1.288292344	1.14994127	1.399626605	1.494700214	1.38243062	0.893253379	1.420580382	1.434427724	1.492034751
VPREB3	0.707005834	1.201046729	0.120951727	0	0.167048439	1.388009585	0.178851074	0.43980332	0.258286906	0.089406723	0.787316369	0.448788813	0.814454277	1.024688937	0.044471366	1.284761267	0.348408886	0.766829048	0.848440298	1.659530996	0.376924221	0.103475632	0.352962813	1.704187534	0.151535466	0.401869158	0.195611347	1.516078789	0	0.082382288	0.088088148	0.043292181	0.358673762	1.797526844	1.343871296	0	0.93492729	0.140488306	0.32722578	1.75824236	0.096301705	1.603451319	0.607316004	0.297246113	0.115195741	1.225219884	0	0	0.058013372
REPIN1	0.478633939	1.041103508	0.965948114	0.573692458	0.706667938	0.88837287	0.756923545	1.119244252	0.78169206	0.877806734	0.961579175	0.730399578	0.738725895	0.297255598	0.500464854	0.832431417	0.36794618	0.431621212	0.618583656	0.60587098	0.38495229	0.838704445	0.843129404	0.929518306	0.707627527	1.256901447	1.231318946	1.175645971	0.58556202	0.488931177	1.405824697	0.861232013	1.078638112	0.432872587	0.452317462	0.727584536	0.55724182	0.670928337	0.91452728	1.177900005	0.583097831	0.858721979	0.674502821	0.743907055	0.98487674	0.91907148	0.493131441	0.99856089	1.140145137
GUCA2B	0	0	0	0	0	0	0	0.147258675	0	0.17030325	0.250564172	0.217264198	0	0	0	0	0	0	0	0	0.051819107	0.943316419	0	0	0	0.210863816	0	0	0	0	0	0.123733645	0	0.065796695	0	0	0	0	1.348675493	0	0	0.038950178	0	0.063281388	0	0.059757995	0.209316591	0	0.215151729
GUCY1A3	1.53037495	1.028990873	1.566764186	0.931554453	1.374400562	1.875038412	0.356547387	1.492831862	0.822648328	1.888483233	0.683216439	1.155551974	0.498177571	1.297859239	1.249858087	1.223687909	1.053881024	1.983451046	1.48206427	2.784544677	1.971245279	1.157310655	1.185735099	1.849886581	2.233689808	1.312513899	2.176978157	1.230742594	1.431783226	1.400742107	1.45676778	0.377169509	1.420690808	1.691909723	2.116475774	0.721243557	2.07659068	2.636596834	1.726166024	2.532401601	0.316198166	1.686372061	0.782143037	0.650919098	1.777583269	1.275055654	1.492470236	0.608867821	0.720835742
GUCY1B3	1.067483424	1.151537319	1.520288104	0.800337427	1.183356761	1.581667113	0.345798546	0.962630548	0.916410974	1.069698365	0.783335581	0.745445112	0.434578917	0.718132911	1.708030441	0.915660268	0.808455199	1.668607412	1.224522542	1.99327234	1.48639982	1.299316909	1.087448638	1.358116477	2.817207082	1.194435858	1.224026996	0.714789499	0.837522756	0.908074277	0.927673258	0.621488354	1.122891825	1.675471103	1.785901768	0.847563415	1.535116601	1.825221564	0.815778639	1.608890692	0.460608382	1.272763517	0.511814229	0.645332219	0.970052823	0.856799678	1.120975222	0.665214183	0.748035378
GUCY2C	0.105653944	0	0	0	0.013413751	0.016049556	0.014416511	0.053183631	0	0	0.062378906	0.028842472	0.043746789	0.055695012	0.251649615	0.018988147	0	0.025445087	0.01664334	0.00727476	0.056248135	0.042891888	0.018142532	0.039920834	0.155450062	0.017524567	0.902433432	0.073336284	0	0.019224699	0.027385306	0	0.030656554	0.020760487	0	0	0.084514884	0	0.011136676	0.01407096	0.073856382	0.018278616	0.025314597	0.078215137	0.065411157	0	0.013926529	0.015830583	0.070327216
GRHL1	4.787004986	1.345926942	4.038063149	3.72722922	4.033207806	3.513006006	4.149426952	3.410972873	1.830351881	3.472393631	4.431027392	4.754610787	4.148053436	4.63439175	1.551829427	3.861621292	2.840156817	0.77214756	3.238059337	1.953940122	2.244730315	4.914658346	4.665330813	2.825903165	2.963431685	3.21338191	2.200312495	4.611658457	5.73070301	4.468930205	2.853852792	4.838620544	3.576941222	2.577012406	1.418253855	5.73549136	1.34614495	2.679645289	5.17389646	1.713144148	5.028424919	3.660213435	3.658799858	4.194379112	4.240141497	4.688430924	2.907633617	4.940370488	6.222818586
TFCP2L1	1.260266716	0.40270023	1.270874007	0.629109687	0.182128984	0.542282882	1.872191686	1.004485739	0.456121792	0.762173618	0.266192685	0.58972255	2.987571958	0.829603826	0.159896176	1.543433955	0.51436537	0.068166042	0.692409889	0.158575332	0.245733034	0.47204246	1.121465432	1.28527142	0.885211564	2.036169678	1.556294563	1.180160205	0.874556641	0.634996995	1.74861031	0.44696106	1.557694096	0.31767513	0.323995674	0.994060706	1.624708442	0.108487568	0.167248483	2.144075235	1.909925459	0.485791779	1.103588007	0.576692558	1.47715424	1.940493712	0.121568796	1.454771739	0.21624538
SENP1	2.535371339	2.104547849	1.978236078	2.128972949	1.950972848	2.104450125	1.358108968	2.000985323	1.691561919	1.641826986	2.208871009	1.675134983	2.577418092	2.165005767	2.242853304	1.991068885	2.070302881	1.82211782	2.30156298	1.756518961	1.679775713	2.128824273	2.261247208	2.403524949	2.172651578	1.911424671	2.987042838	2.097213194	1.78016574	2.613966599	1.87691791	1.778095229	2.334147167	1.921208311	1.989363822	2.429401556	2.229797817	1.962326797	2.125933719	1.666050354	1.918223846	2.049238598	1.778881605	2.472104851	2.1558587	2.299156387	1.675090378	2.174120171	1.710741904
TFPT	0.738009608	0.643868566	0.503011272	0.682585419	0.492275124	0.612362071	0.760898533	0.678029219	0.6521778	0.509519573	0.847008045	0.925394695	0.782362494	0.677387674	0.897486848	0.40739568	0.488840506	0.5480715	0.704214901	0.767005418	0.430377988	0.576970842	1.068777756	0.61068014	0.461910735	0.754545919	0.864699968	0.992497484	1.145767024	0.796104211	1.263983073	0.692299385	0.578867096	0.522347382	0.420254913	0.607810026	0.443825595	0.650036983	0.548601117	0.796043902	1.128612876	0.792151618	0.648988525	0.447638561	1.18355624	0.606784675	0.515532288	0.679067598	1.063843405
TRPM5	0.230161267	0.037550431	0.016298317	0	0.089216382	0.080381995	0.02452711	0.094471975	0.009157421	0.041341039	0.009041264	0.250498889	0.009448132	0.009662344	0.085430782	0.016224853	0.016965297	0	0.035289619	0	0.041370869	0.504475753	0	0.449172851	0.015484767	0.310283014	0.22623938	0.054023387	0.044445693	0.010972208	0.023409877	0.005698202	0.041711315	0.017740853	0	0.005096959	0.726023493	0.065579962	0.065304926	0.082111723	0.012880219	0.130049739	0.115180562	0.025502636	0.129069823	0.063302533	0.017808617	0.026923687	0.246794532
ICOS	0.67861843	0.898697138	1.429611638	1.437409086	1.067970979	2.036957729	0.045098827	1.044045923	0.844781545	0.457337663	0.355488212	0.564483553	0.572135949	1.142186976	0.271574219	1.01137228	1.525303263	2.436599065	1.862701387	1.816164022	0.418697884	0.181644251	0.693194662	1.547923927	1.254342122	1.240074595	1.275448375	0.815269241	0.195163311	0.11746936	0.135483558	0.430960563	1.422600061	1.516903326	2.22379932	0.735755852	2.983709507	0.970622274	1.21604855	2.137846293	0.898103343	0.55614647	0.55458345	0.092283247	0.536019427	0.766291163	0.526942821	0.814560375	0.211571446
UBN1	2.25800226	3.137143577	2.431386378	3.084879282	3.086051571	2.76037721	2.777435108	2.88832744	2.496688331	2.636556258	2.896804987	2.673149435	1.742325487	2.885004917	2.872257481	2.89091514	2.863748851	2.408329582	3.221984001	2.880755267	2.330415869	2.994260209	2.847067675	2.557023172	3.081154279	2.54887759	3.362838619	2.544612364	2.871802085	3.241480441	2.732970134	2.379350403	2.37491902	2.727035975	2.590255963	2.230708338	2.875513371	2.696520891	2.967348327	3.01979306	3.348934863	2.989303821	2.749138394	2.779137135	3.262564221	1.964887429	2.694474026	2.823364015	3.124111952
GUCY2F	0.026674334	0	0.020069894	0.012044953	0.010599571	0.041856065	0.0038076	0.015753762	0.011282986	0.003688981	0.011139972	0.007645788	0	0.035423171	0.042767568	0.005020886	0.010482863	0.008083437	0.026190502	0.00765621	0.00430604	0.005716746	0.015925884	0.010612469	0.019069322	0	0	0.077090617	0	0.033558068	0	0.017493283	0	0.005492016	0	0.003144462	0.009132577	0.017619316	0.023345167	0.051172775	0	0	0	0	0.003198033	0.019811156	0	0.008353079	0.023513132
GUK1	2.938500557	3.413103378	3.21018758	3.694296837	3.074549617	2.884506672	3.478376796	3.06809686	3.734408305	2.968950888	2.894656724	3.549171144	2.951738063	3.489640394	2.974432447	3.827334428	4.391302623	3.27424052	2.6521866	3.098684133	3.055336422	3.273108297	2.864406843	3.14570151	3.050028124	2.866714539	3.310165589	3.119628915	4.001679098	2.301715154	3.512854385	3.221533097	3.339872195	2.373201214	2.666253326	3.473966607	3.282629238	3.060357269	2.745919871	3.254302633	3.375319086	3.004380265	3.256657608	2.780545142	3.230153188	2.923405757	3.210362161	3.098834369	3.145103955
ALG5	4.741307819	4.385415159	4.595575076	3.700891879	4.673678031	3.923686497	5.192641919	4.530065127	4.248436309	4.15894617	4.587549973	5.011621624	4.147928873	4.584761196	3.719764817	4.140119923	4.589079064	3.769607403	4.026075029	4.205708321	4.22638046	4.302170053	4.956112245	4.375947326	4.387910374	4.503774265	4.137514094	4.314508006	4.487149554	4.903146216	4.806011008	5.267234176	4.642794319	3.812306438	4.572425525	5.198062134	4.259390129	3.831984976	5.260096968	3.748747202	5.884648135	4.33526566	3.689827665	4.304976508	4.980338356	4.404599249	4.41218377	4.86901855	4.413106597
NPC1L1	0.131871218	0.083880758	0.072565466	0.10035347	0.009760752	0.134299315	0.020907095	0.648973252	0.203874882	1.843165345	0.709383813	0.092260398	0.219190702	0.417516017	0.172427394	0.119894107	0.038231394	0.1886031	0.299230684	0.141260043	0.227264202	0.212878657	0.057796707	0.271789536	0.057734715	0.082990369	0.160629045	0.425333722	0.044149149	0.049161567	0.152397695	0.038370605	0.061711295	0.229031243	0.010518836	0.028692115	0.196797511	0.005429671	0.084161776	0.31837356	0.039831511	0.052506477	0.048662339	0.061930737	0.0435465	0.148212042	2.402176558	0.056711403	0.109239655
ANAPC2	2.683295863	3.166352711	3.018896787	3.400998499	3.126529039	3.024171721	2.193618384	2.623431676	2.600659648	2.742695193	3.092205111	3.155947026	3.550525491	3.226608899	1.999277157	3.446596873	2.872394633	2.342988917	2.629257994	3.405144215	2.522720486	3.500347129	2.44470225	3.220119126	2.538838317	2.628774335	3.428104184	3.094380261	2.967625101	2.66186549	3.155757509	2.21720911	3.347542398	2.575988395	2.030593232	2.444838287	2.865407391	2.776169176	3.721484918	3.705095067	3.213870808	2.328796348	3.158009281	3.241395483	2.774242444	2.207528356	2.546046752	2.55517845	2.486733319
CNOT7	2.946632876	3.091069663	2.465421207	2.748052642	2.253164946	2.684313322	2.550655294	3.016102452	2.160777135	2.597577309	2.603061221	1.890553726	3.091092821	2.213115277	2.492197276	2.512429378	2.355598792	2.620786597	2.38959552	2.168180196	2.163679261	2.614719621	3.755991853	2.859203357	2.758143506	2.88687072	2.927936031	3.264789935	2.746027066	2.877152524	1.822517552	3.807281659	2.849653666	2.302063603	2.557162516	3.155504793	2.999071302	2.531024294	2.840094539	2.020246107	2.426693713	2.435996572	3.120146942	3.31032539	2.280566549	3.372136313	3.168233469	2.685344524	2.885922595
SNX8	1.395731652	2.653125912	1.349173778	1.751185771	0.9574865	1.572441675	1.246123781	1.379350451	2.219626206	0.80218376	1.499043954	0.925284901	0.77697592	1.800648878	1.857130383	1.686788614	1.29159152	1.354424519	1.391179037	1.662864637	0.926501662	1.205856701	1.699042315	1.495490826	1.19864419	1.703095373	1.852694331	1.259024975	1.915251863	1.617791331	1.385656334	1.111799208	2.45181624	1.203151996	1.42697999	1.153057302	1.232161249	1.340035589	1.859094685	1.457049593	1.903913644	1.776632717	1.119813062	0.636894296	1.272721195	1.048398266	1.182666514	1.210666786	1.543185029
SNX10	1.465461317	1.418768865	1.230993291	1.795448361	0.924067314	1.794685021	0.441178395	1.334205494	1.685449072	1.654310691	1.135957888	1.192019928	1.124044417	1.75842896	1.971867393	1.200199398	1.605220979	2.009762199	1.980895911	2.303124403	1.071782871	0.308780393	1.182191701	1.043923265	1.019273288	0.831034818	1.21121719	1.138177891	1.12208702	1.423754579	1.529098854	0.790799882	1.854804345	1.070698148	1.796591253	1.04871259	1.453608482	1.605290452	1.192609173	1.935432986	1.367613086	1.486796749	0.641536047	0.37517892	0.929866244	1.094822607	1.963603784	1.076675525	0.624246305
STRN4	2.090672399	2.479843245	2.381139491	2.285487082	1.99516024	2.063270831	2.337430357	2.340137947	2.243532757	1.889389931	2.759999635	2.779525112	2.544749574	2.834779667	3.133627585	2.044866803	2.098655613	1.775038116	2.228872622	2.785457728	1.728061014	2.308346515	2.510432697	2.481432356	2.103954573	1.985417498	2.841281396	2.257160246	2.794492011	2.623778911	2.991395929	1.701983275	2.060059995	2.008276526	1.762528057	2.260693673	1.93780133	1.705925566	2.479333497	2.284276296	2.768450158	2.179878897	2.203974437	2.151721964	2.611373096	2.17674605	2.046803813	2.440009558	2.823289947
GNL2	5.180425862	6.017936536	5.485793205	5.405762266	4.688885401	5.048733745	5.289337199	5.005829731	4.764395517	4.371878087	5.605370379	5.516193405	5.618372111	5.909799786	5.465203059	5.73190674	5.277498323	4.697054729	5.178914234	4.983906525	4.295242444	5.463343917	5.32503758	5.008769728	4.770050412	5.112724022	5.864053454	5.516215085	5.235453404	5.520321923	5.464826757	5.076722866	5.702873936	5.040246957	4.916991624	5.132169686	5.258804448	4.501209111	5.904040412	4.672406625	5.598975725	4.882915237	5.215727222	4.83763535	5.149583418	5.517553991	5.091164292	5.359795295	5.401263794
RBM15B	1.415936416	2.399704356	2.641182769	1.537332604	1.473089526	1.937224932	2.238014175	2.072063398	1.851140502	1.813353671	2.660862672	2.186907355	2.062303052	1.882970151	0.998750974	1.930003506	1.898027479	1.34645222	1.64416819	1.893526301	1.585995661	2.369634513	1.71928021	2.036300058	1.749912604	2.142977398	1.803248827	2.488994605	1.957972856	1.811728755	2.247683104	2.21706325	1.981390727	1.52570363	1.485919683	2.26124842	1.410756599	1.740925114	2.300061957	1.703935603	1.649562287	1.943481666	2.174547438	2.058058675	1.766240447	1.803297672	1.912716206	2.436431922	2.412193823
PSMC3IP	2.206056962	3.367650666	2.266034983	2.839029971	1.576740166	2.372401636	2.394908567	1.948361284	2.580241609	2.1368813	2.751542842	2.726019297	2.95971742	2.869849422	2.782262815	2.575243403	2.400011302	2.057586978	2.656367913	2.950974303	1.630519318	2.247295427	2.740112145	2.153036261	2.489852703	2.240213782	3.376965748	2.502206941	1.989165452	3.221340849	2.534533352	2.198319807	4.271172762	1.641235409	1.983132384	2.506338206	2.323925601	3.554471957	2.873334245	1.937970015	2.542431495	1.859203387	1.623668148	1.767470959	2.159973653	2.636559479	2.166796693	2.890312188	2.17988942
CPSF1	3.72622111	4.709885483	3.609121335	4.050358672	4.276380128	3.836311871	3.503906891	4.276435749	3.360451765	3.652663818	3.747052165	4.562224029	4.004144938	4.584116818	5.190278321	3.444785036	4.231599937	3.460551998	3.93212201	4.006215998	3.526484022	4.06070598	3.386453073	4.606219822	3.379952111	4.0108876	4.715556653	3.715943416	4.323402995	3.402243074	4.650767201	3.258127234	3.255447883	3.653842099	3.219762213	3.511858412	3.275989055	2.945768605	4.516382877	4.775346446	3.861789247	3.348016547	4.156451473	3.868659395	4.324155237	3.459067717	3.749589706	4.360595921	3.923880646
MYLPF	0	0	0.209405921	0	0.07699671	0.177986869	0	0.315993107	0	0	0.119606407	0.083048728	0	0	0.323815749	0	0	0.029820529	0.04830249	0	0.047304919	0.031588996	0.03528022	0.058198927	0.402147885	0	0	0	0.281064638	0.037371462	0.07892676	0	0.105174999	0.060090013	0.062563636	0	0.050197348	0	0.348082174	0	0	0.035543278	0	0.057788519	0.103314634	0	0	0.04596811	0.597456988
TRA2A	4.260915208	4.822314404	4.805681789	4.28588033	4.46723132	4.512308166	4.357372619	4.603839051	3.939634706	4.541092403	4.611907513	4.660976545	4.348027765	4.517153778	4.476399893	3.667808919	4.113153298	3.951670615	4.779200041	4.455579891	3.461587628	3.844215066	4.632816598	4.540159397	4.345169334	4.46206828	4.84289318	4.121418295	4.522629621	5.502380532	4.716046582	4.467855212	4.224402798	4.424811681	4.042629086	5.025605524	4.07110343	3.868447407	4.689571535	4.745309382	4.404657754	4.234462478	4.564777873	5.001521332	4.619938796	4.789963713	4.059883566	4.749454114	4.071487995
GPSM2	2.91755555	3.46604014	3.779998854	4.247884769	4.062772574	3.277009651	3.505298307	3.46956327	3.146473435	2.685205222	4.409218263	2.868026497	4.377710657	4.956312326	3.868885525	3.213751706	4.212599244	3.394048635	3.239155586	3.549868469	2.413580431	5.436176834	3.532030563	3.230086189	3.401290066	2.564360721	5.173634624	3.323426599	3.27277509	4.005931618	2.975741638	3.468397201	4.789654525	2.767041729	3.214675092	3.957254777	2.883709763	2.899139818	4.944572045	1.851190485	4.425255928	3.202525397	3.279672508	2.531076075	3.766259646	3.655184303	3.052406756	4.309237233	2.692925615
GUSB	3.49382263	3.396592852	3.558731102	3.634746304	3.17204369	4.078160147	3.167348585	3.693203883	3.790700382	3.39122656	3.876141238	3.219708516	3.952636558	3.65099614	3.304335327	4.03406135	3.211129299	3.2407451	3.312396877	3.080363149	3.318948304	2.596080124	3.059008686	3.263335303	3.450532535	4.221985208	4.962707157	3.540567838	3.043693189	4.422805438	3.814027113	3.490604086	5.694861847	3.825149757	3.464351472	3.002491097	3.316102202	2.60764483	4.720465857	3.145041946	3.705706904	3.372534225	3.180472412	3.5968173	3.753244359	3.337510877	3.17547416	3.378219413	3.028376578
SAC3D1	1.01032228	2.228546373	1.022349314	1.792158071	1.060511626	1.087944655	2.034735216	0.971951921	1.543032537	1.033938973	1.877836593	1.474052372	1.226459378	1.995074167	1.155293078	2.549121977	1.647730505	1.380910672	1.328859313	1.737652721	0.792085394	1.673634452	1.431844379	1.437301348	0.982022343	1.116568659	1.133179153	1.38500059	1.752574381	1.515189349	2.316752339	1.553857646	1.712765389	0.7779338	0.777651959	0.988839667	1.413301058	1.040719508	2.182772556	1.245430693	1.151197955	1.655921384	0.912062544	1.280694706	1.298446915	1.27560766	1.0923799	1.390111484	1.397108034
FAM216A	0.750365136	2.710855748	0.534172916	0.851645678	2.223216408	0.739519182	1.607696488	0.671895806	0.71531205	0.558947796	0.581029927	0.401704615	0.682295742	0.844101327	1.086019251	0.592670984	0.602549727	1.501120103	0.713938304	1.061741024	0.983631477	0.420815961	0.641757801	0.848290774	0.766799091	0.672987915	0.708260957	0.714578674	0.514482472	0.434350825	0.534138715	0.59611337	0.69481454	1.021664203	0.746795405	0.406775299	1.282874455	0.883116027	0.605811067	1.236745673	0.41582638	0.623499393	0.261436063	0.864462817	0.479617995	0.600280034	0.465742709	0.801561986	0.715826207
CCDC106	1.346486237	3.197646562	0.332788767	1.065835073	1.679073648	1.470863724	1.345817999	2.129459285	1.503769263	1.177912066	2.068412522	0.612557613	2.0824677	1.245811211	1.709115685	1.068770891	1.085906585	1.322055163	1.249965957	0.88268918	1.551251119	0.522664871	0.491616512	1.294458567	1.051704315	1.091968158	1.235856009	2.241966707	2.402401895	1.111327851	2.254216808	1.98540961	1.396612034	1.317430203	1.104429672	1.342331387	1.141109689	1.206983377	2.194824606	2.041484134	1.406607121	1.699273613	1.749157551	1.829399854	1.63523053	1.277647272	1.48963537	1.472204919	1.610777237
EEF2K	0	0.009215477	0	0.015805284	0.027688823	0	0.007494649	0.009335302	0	0.003635297	0.010978268	0	0.011471957	0.011731867	0.014188432	0.024571298	0	0.01851932	0.042767406	0.011302668	0.008474335	0.00563361	0.009437527	0.026005193	0.015678006	0	0.010981064	0.022124803	0.013646382	0.033074656	0.021348531	0	0.015980348	0.010804056	0	0.006190746	0.017944046	0.023106031	0.023007703	0	0.007838799	0.015812913	0.02624871	0.01554725	0.01568903	0	0	0.016416723	0.004664525
ST8SIA5	0.066481274	0.054286276	0.039187077	0.023580355	0	0.033009635	0.101275623	0	0.011089406	0.028752264	0.085348787	0.014989959	0.045230295	0.237744836	0.265509131	0.067593643	0	0.021089146	0.075891865	0	0.041771403	0.005618479	0.018763417	0.10105791	0.049450214	0.018124436	0.010951625	0.086307427	0.013609832	0.121527962	0.028319411	0.006902124	0.019104078	0.0214703	0.149738539	0.024539517	0.017896055	0.034429938	0	0.302391579	0.061387106	0.012630235	0.089619721	0.030846392	0.043391039	0.057645578	0.021552204	0.016372795	0.009289033
SNX15	0	0	0	0	0	0	0	0	0	0	0	0	0	0	0	0	0	0	0	0	0	0	0	0	0	0	0	0	0	0	0	0	0	0	0	0	0	0	0	0	0	0	0	0	0	0	0	0	0
GPR171	0.65083011	0.354016515	1.701860697	0.608666153	0.689269964	1.814732754	0.014109718	1.129755079	0.722184443	0.470533552	0.389451599	0.966053023	0.388269191	0.87946432	0.22384652	0.271956383	0.599599929	1.454866972	1.55664862	0.550928447	0.403137654	0.137068755	0.314471977	1.156214681	0.962303506	1.612159475	1.279367312	0.649514763	0.123887289	0.126834098	0.388942783	0.119289259	0.774329453	2.515064212	2.497883841	0.285808043	3.500095292	1.174195285	0.820431862	2.061687726	0.324090731	0.382528048	0.886611856	0.268373412	0.451283548	0.850760919	0.290509878	0.256229538	0.343550906
HOOK2	3.200416006	3.077136821	3.19479729	2.573817471	3.228022669	2.76060045	3.640621435	3.369259299	2.727102498	3.087085811	3.751694275	3.732860344	3.287113264	3.258184652	1.777261366	3.010687467	3.585037858	1.937822229	3.409566243	2.563434127	2.305975387	4.061657334	3.980794912	3.775835352	2.669220602	3.963961759	3.100017936	3.165559133	4.010784302	3.655495557	3.634388175	3.056361595	3.165193126	2.417579263	2.233461996	3.289163777	2.315622112	1.942656922	3.118802515	3.351934045	3.756265579	3.434450651	3.483576167	3.379230181	3.975450552	3.277858827	3.199269853	3.469918666	4.088249589
UBIAD1	2.628368457	3.271540382	3.539018014	2.150568127	3.184937089	3.065988789	3.806641753	3.025722955	2.675509602	2.764642278	3.195972469	2.950309028	3.153042339	3.10137205	2.955484661	2.999286591	2.492759284	2.802436534	2.843674567	2.968018617	2.565979706	3.210023948	2.992489364	2.375579969	2.733620005	3.05299172	3.016245753	2.953648548	3.895976008	3.114655832	3.130536106	3.020968006	2.525830406	2.445599057	2.281363534	3.059072112	3.090758281	2.731596858	3.723029576	2.627279109	2.984017363	2.751111069	3.220919634	3.436732761	3.352342111	2.918971245	2.947867174	3.363458253	2.820075249
HCFC2	2.010524869	2.153577734	2.209811538	2.289585502	2.946716562	2.389929803	1.239510318	2.514737178	2.057348565	2.157668763	2.156607991	3.43679491	2.357012425	2.17597526	2.877638421	1.77129917	2.189365818	2.68108849	2.986026262	2.155437073	2.819439796	1.794242202	2.439845463	2.545014123	2.736053216	2.309245634	1.857072229	2.198984327	2.463302706	2.038354185	2.134020485	2.386912272	2.024538885	2.467642203	2.676962098	2.484630727	2.556794718	2.440365736	2.1113366	2.363414785	2.629583291	2.385077807	2.402599055	2.680857582	2.398947322	2.262271775	2.080531456	2.16595797	2.039640063
SNX11	1.243167433	1.854048811	2.181520563	1.972419669	1.688689363	1.708933836	1.667229866	1.568282112	1.825671628	1.727724091	2.013294576	1.585686517	2.12473933	2.097390686	2.222156985	2.084968922	1.898971586	1.829198033	1.883295401	2.06864389	1.445411101	1.891281748	2.2278276	1.826112495	1.764756546	1.669904981	1.464514303	1.852038215	1.767183735	1.766605808	2.080186731	1.644121743	1.844902546	1.261311766	1.835920239	1.980725873	1.855795706	1.910503262	2.1301474	1.942029947	2.273461928	1.866676049	2.041201345	1.622006252	1.844273138	1.589506368	1.761437397	2.15066549	1.805966863
C18orf8	2.674971409	2.948089809	2.565536193	3.056446911	2.881231107	3.564639901	2.602326306	3.359032096	3.036685118	2.713421973	2.641707271	2.539210822	2.853206504	2.575273327	2.466649681	3.847358702	2.901153281	3.05483001	2.933978585	2.546458353	2.733014491	2.665868042	2.374498338	2.972638647	3.323583794	3.151054951	2.568848866	2.794276814	2.329034896	3.297230438	2.798717664	2.055493443	3.261287808	2.561287956	2.96419105	2.818188596	3.179989048	3.029126509	2.883345695	3.060283163	3.256522469	2.597030995	2.273434953	2.937293733	3.294658892	3.093305115	2.7638771	2.866980253	2.550785188
GYG1	3.868645099	4.035417781	4.297928597	3.770781981	3.751361159	3.579645917	3.813664318	3.841626239	4.219741477	3.067934109	3.894749431	3.925075442	4.007731673	3.650646129	3.487822346	4.087238475	3.809063235	4.441278958	3.692247222	4.032938257	4.098367968	3.819684627	4.441107622	4.116929586	4.395597195	3.813361126	3.680413637	3.551381544	3.870106589	3.719234892	3.618324481	3.421238324	4.122782336	4.089889254	3.701528707	3.798550621	3.99471139	3.502844799	3.372536645	2.958233491	4.293821821	4.040148071	3.757081087	3.653746516	4.265446087	3.635394116	3.720597211	3.472066867	3.595113823
PYCR2	3.699911653	3.699134099	4.075458355	2.993039765	3.375344202	2.898946559	4.05566112	3.775794739	3.41928639	3.158649102	3.904047583	4.298843533	3.580057032	2.979248775	3.003854328	4.953195897	3.820522473	2.831401757	3.278184524	3.103153265	3.044199629	3.642350017	3.367468188	3.349902639	2.55452721	2.716011839	3.966206636	3.875719314	4.055869314	3.118839505	4.175888403	3.699825406	3.336206979	2.869416496	2.564981897	3.887062158	3.277255275	2.660173562	2.651096709	3.577059593	3.616377606	3.303700625	3.796026159	3.454305451	3.774538134	3.527984531	3.603896595	3.989482363	3.57745162
NME7	1.767538277	2.416159078	1.905934196	1.798764077	1.939460915	2.263131429	1.561103747	2.361670163	2.714103153	2.40629346	2.256505488	1.685397065	2.418048224	2.192974347	2.177367233	1.613508458	2.401872523	2.025729516	2.481177775	2.679735887	1.854867242	1.437536653	1.696606979	2.26314974	2.242683252	1.969691569	2.407473013	2.358123965	0.975064741	2.762159389	1.866218975	2.137561174	2.498439118	2.175090233	2.643714429	2.364422481	2.385485571	2.347048448	2.979122522	2.298247781	1.505536021	2.095140785	2.279411544	2.198828636	1.938042929	2.157473276	1.992167806	2.11760577	1.77876851
HILPDA	4.50648936	2.662723726	3.569207039	2.855691099	2.341194061	1.999085913	3.920332563	1.777990153	2.026764126	2.02084792	3.771397426	5.075720586	2.853334436	2.606587044	4.206847297	3.050945857	3.709805525	1.907129368	2.924420531	2.093930988	2.13584264	2.425809197	3.38314264	1.72033215	1.962950608	3.1594126	2.983340166	4.063431758	3.640719689	3.574102608	3.239201755	4.57875098	3.850382828	3.030301518	1.650876912	3.052337111	1.742914973	2.77714479	2.370923037	3.799984001	2.526968396	3.606442622	2.202547541	1.251882909	3.782928915	4.252158872	2.220688166	3.504265599	3.895684033
EPN1	2.706956057	3.394727019	3.502144256	3.701000871	2.917427647	3.115428927	3.074966241	3.272441351	3.466865343	3.249683349	3.249848712	3.78222844	3.106116693	3.563448714	3.860245514	3.208750838	3.313793679	2.842813985	3.256427329	3.156807829	2.622781009	3.149123412	3.663279628	3.324871755	2.839626488	3.054321117	3.627404414	3.44942074	3.469724195	3.220447885	4.308007892	3.054363433	3.094122405	2.463467256	2.312086985	3.043035779	2.885069333	2.815772053	3.520403576	4.033237748	3.76891027	3.013730697	2.994421478	2.951384644	3.73802132	2.642746782	3.139805464	3.207316973	3.80368976
GMPPB	1.576374877	1.768567787	2.320709252	1.329786165	1.373685467	1.901488115	2.253687503	1.69509508	2.152947196	2.02752677	2.206222659	2.199542548	1.86211746	2.019294838	1.135752774	1.862701015	2.042712905	1.432272341	1.41863171	1.639051527	1.481025818	2.239400792	2.003474111	1.895753461	1.381964388	1.988538245	2.256134945	2.655930138	2.400795603	1.60236254	2.4702426	2.222602011	1.605541221	1.330977921	1.367085886	1.710488054	1.663347042	1.837089615	2.913670446	2.228506945	1.615556578	1.937961395	1.728549644	1.638901096	1.425244533	2.02849664	1.757236779	1.926304929	2.425173273
GMPPA	2.144293447	2.609644733	2.151560171	2.353819435	2.118209037	1.767690644	2.449331632	2.33194677	2.577917175	2.840471738	1.964872251	2.994030183	2.411120421	2.533391339	2.609833968	2.510456121	2.739863909	2.309079508	2.643378973	2.695831303	2.241591605	2.365258954	2.296779039	2.364197497	2.098139115	1.9184239	2.140947314	2.371133671	2.529455619	2.469760401	2.871200415	2.552793391	2.256467462	2.179475698	2.217672619	2.116390262	1.634307398	2.657917057	2.463145198	2.85827231	2.5905263	2.492979733	2.133314864	1.898107888	1.844687334	2.310595654	2.400256829	1.961161475	2.266103237
SEC61A1	6.221357706	5.858964377	6.262438534	5.98866047	5.713711922	5.415404329	6.05132956	5.563341174	6.03375807	6.009424469	6.130490621	6.628111086	6.038502724	6.104192225	6.058396804	6.729152221	6.0008235	5.716373276	6.044304217	6.334897745	5.56529267	6.416828868	6.380584379	5.778841948	6.416071906	5.631696086	6.388577116	6.013032627	6.679046306	6.008856666	5.700538371	6.377957219	6.184952007	5.674584837	6.106832521	5.829633161	5.699035186	6.032107248	6.344221368	5.704171251	6.409425176	6.187156715	5.496553405	5.618448211	5.957440689	6.006584688	6.120787239	5.956492191	6.392568878
TIMM22	2.148434117	2.575430692	2.761694374	2.961229876	2.449382244	2.275662892	2.350589685	2.658704163	2.318210839	2.486236904	2.582963232	2.515858653	2.170368042	2.875471159	3.193612328	3.297110156	2.765387509	2.414290588	2.441970386	2.650247837	2.424006208	3.248325512	2.451841507	2.504539103	2.367246009	2.354471535	2.361337816	2.271858904	2.443373329	2.279397649	2.674264692	2.400857762	2.224518285	1.926853978	2.230541788	1.968614585	2.291967256	2.522088932	3.112651207	2.54536233	2.438437878	2.09011782	2.752216506	2.512077628	3.000257712	1.669552837	2.64662465	2.048583584	2.097921423
ALG6	3.229004923	3.624031227	3.899072651	3.406716145	3.831780264	3.767847315	3.777937726	3.733260579	2.898572954	3.262933674	4.075762792	3.859116292	3.228708572	3.922575428	3.620432215	3.499846646	3.541816071	3.036485336	3.763985063	3.146537627	2.695391716	4.189098162	4.044690912	3.17769586	3.444673682	2.877680293	4.134698617	3.241102379	3.483967054	3.552538869	3.645935065	4.394330901	4.062865991	3.111324631	3.437086216	3.924886816	3.638196729	3.602396784	4.481679752	3.091799041	4.257136749	3.326018361	3.470921397	4.0018135	4.196012687	3.862260702	3.181254449	4.065965596	3.504562388
GYPA	0.051860487	0	0.027483704	0	0	0	0	0	0.015468288	0	0	0.010486808	0.031741886	0	0.150763337	0	0.214369281	0	0.104947082	0	0	0.149288015	0.043315765	0	0.093535118	0	0	0.045857285	0	0.054878457	0.686388918	0.03815232	0	0.236385815	0	0	0.049455291	0.265966711	0.016066238	0.467190227	0.021737409	0.008833801	0	0	0.04329921	0	0	0.152652039	0
PCDHB1	0	0.114526281	0	0.098974339	0	0.137155032	0.031937008	0.061290366	0.015902375	0	0	0.032106114	1.130544934	0.065968419	0.127009718	0.122456347	0	0	0.10780051	0	0.024147992	0.086313828	0	0.044418869	0	0.07652903	0.031241116	0.235246717	0.019509331	1.401158403	0.040506237	0.105374852	0.881652771	0	0.047767157	0.017666572	0.050826521	0	0.24395187	0.232363565	0.450831471	0.138871525	0.01884966	0.07277525	0.13782826	0	0	0	0.026526499
LINC00312	0.009697731	0.011819091	0	0.059939113	0	0.021330598	0	0.023846718	0	0	0	0.009665003	0	0.01504273	0	0	0	0.013607748	0	0.009678168	0.064020627	0	0	0	0	0.023287052	0.014081074	0	0	0	0	0	0	0.013854336	0.056890053	0	0.045627525	0.044166503	0.029468398	0	0	0.00814117	0	0	0	0	0	0	0.047199214
GPR132	0.325290129	0.315736985	0.393041173	0.293385342	0.37874263	0.732290629	0.020639533	0.37243163	0.544045801	0.260900398	0.25630476	0.266405027	0.10446159	0.396423478	0.249334378	0.31858902	0.385341013	0.678482108	0.686435288	0.611662047	0.253768825	0.134111387	0.110883244	0.483911227	0.301178531	0.520903547	0.392685935	0.294655953	0.224374766	0.022044606	0.150532363	0.041616573	0.459116233	0.728694095	1.177094939	0.159098019	1.129355607	0.487467298	0.552836124	1.158227853	0.34972729	0.364931635	0.26074868	0.045404902	0.155409098	0.359192313	0.256814383	0.163897065	0.170473386
SNX12	1.423816567	1.566263752	1.689569495	1.641090651	1.191870842	1.232904898	1.322782565	1.48651902	1.504195012	0.93123577	1.47543281	1.895637522	1.491988001	1.265183141	1.152060383	1.476476774	1.434767942	1.008317248	1.513328714	1.128869302	1.088093469	1.31208122	1.155147051	1.42945632	1.186185692	1.379388837	0.98670849	1.387926464	1.868616057	1.298199974	1.456173706	1.479435343	1.425218339	1.077407538	1.090219549	1.415884445	1.100812137	1.060730151	1.753384266	1.260972863	1.416572963	1.553122346	1.382675251	1.203745747	1.374284547	1.193758179	1.303404651	1.416802721	1.302208066
RPA4	0.886561388	0.877577357	0.698747911	0.543951322	0.950245968	1.617020706	0.89045358	1.132665102	1.227599025	1.136674231	1.346222162	0.708776832	1.070401386	2.698090719	0.7889749	0.40757952	1.100196952	1.091673022	0.915579682	0.483993836	1.09331303	0.613347864	0.839931691	0.938140111	1.546382346	1.038435093	0.521681998	1.045916436	0.666320144	1.116333223	1.044366452	0.412815188	1.141827925	1.19266064	0.862971626	0.73469077	1.225249629	0.724233889	1.062404091	1.375144214	0.719973553	0.730994429	1.078796019	1.327720395	0.726469996	0.720170043	0.697274518	1.061770647	1.177414493
NENF	3.142932968	3.884421393	3.208428982	3.42706326	3.212288787	3.121267741	3.443221975	2.796145144	3.382354045	3.375121244	3.471668373	2.561108203	2.992366356	3.823893773	3.601182647	4.226132894	3.76077454	3.218876908	2.513568784	3.641245408	3.577042968	3.44810034	3.123457774	3.172182639	3.318459635	3.166535589	3.414769013	3.280064793	3.478017726	2.932455259	3.373422499	3.712241359	3.743601729	3.003833759	3.179409137	3.474525178	3.485508289	2.961813882	3.063826519	2.74448039	3.405374534	3.20021758	3.199457581	3.179263799	3.67075747	3.544153992	3.452295765	3.511092126	3.118216856
GYPB	0	0.235069717	0	0	0.093412672	0	0	0	0	0	0	0.061265925	0	0	0.218790524	0	0.187664656	0	0.180074816	0.061347901	0.068749103	0.148019288	0	0	0.051314534	0	0	0	0	0	0.656594377	0.074665249	0	0.39108022	0	0	0.18681634	0.093393991	0	0.356974265	0	0.068596401	0	0	0.03443572	0.178484254	0	0.13068203	0
DSE	3.446849775	3.41278359	2.558895405	4.287480465	3.425621744	2.924336892	0.975262337	2.479960303	3.711015713	3.427645171	3.674973462	2.538208192	4.308685578	3.24756547	3.361268986	2.098924518	4.085823078	4.269195584	3.828133821	4.700630352	3.531254372	1.615352204	3.392956843	2.811542082	3.218707429	3.212064603	2.956290793	2.960795157	2.242536299	1.823288442	1.819603606	1.49281686	4.182062886	3.293959607	4.306650796	1.917850986	3.595102852	3.706333959	1.916978361	4.276597523	2.330454102	3.003173666	1.943726653	2.196964707	1.789321885	2.620899131	3.684709123	1.833941454	2.398484818
PKN3	0.69134009	2.215884297	0.393203329	1.035653906	1.064996212	1.446999872	0.653208281	0.678303815	0.67539856	0.669415	1.44471617	1.225869089	1.518165877	1.041487812	1.214702091	1.690753385	0.571123783	0.78592742	0.523099183	1.241592539	0.653937657	0.859953399	0.368811749	1.042975685	1.45259725	0.784459355	0.936055039	0.952566584	0.75722436	0.601194525	1.026864251	0.830661671	1.478410636	0.773112602	0.447273788	0.884297625	1.387330428	0.624326392	1.707581286	1.137354329	1.405287031	0.688343809	0.415079238	0.920331077	0.747954724	0.625632202	0.457294566	0.422818823	0.549780589
PURG	0.104165668	0.102767764	0.006025805	0.004810462	0.00634326	0.093349892	0.004549383	0.03367937	0.053158247	0.030574737	0.019909757	0.015944922	0.084764151	0.017748336	0.512997033	0.014949862	0.003140067	0.058537763	0.056776996	0.029512995	0.11153867	0.005125216	0.007635299	0.056176843	0.074513783	0.043690852	0.068531363	0.056344563	0.065027396	0.002027382	0.034365978	0.00420066	0.030849612	0.061158584	0.057103394	0.01497054	0.056367546	0.024508086	0.010509377	0.127592195	0.002381217	0.058573003	0.043510061	0.01571213	0.00382122	0.029496523	0.01096063	0.014940254	0.041883144
PADI1	2.538150913	0.061033467	0.470570389	0.159281211	0.297106348	0.138293924	2.154469539	1.110386458	3.471444177	2.19768302	3.029857252	2.680913324	0.225519982	0	0.186568778	0.046973776	3.816737381	0.308301331	3.286776761	0.484448012	0.268208667	2.815202835	0.32040912	3.556508413	0.275625798	0.665537569	0.444311095	2.088455088	2.787702891	0.031875698	0.437489341	0.642021218	0.118812247	0.195130937	0.074261633	0.9563493	0.311661628	3.098718511	0.550497866	0.889098869	3.109591017	1.603344469	4.12073157	0.565727625	3.167408248	0.055720017	4.467249996	0.227597561	3.665227431
PNMA3	0.106088292	0.5739541	0.128401927	0.012311852	0.042858442	0.37284741	0.01164529	0.129982316	0.028661624	0.080766229	0.167129757	0.080024116	0.499873208	0.09458939	1.123692059	0.296412624	0.057972883	0.224638003	0.197484742	0.038712867	0.068864986	0.017460582	0.022738532	0.139980505	0.160766938	0.152864357	0.067027802	0.14300717	0.253686804	0.209603824	0.014797827	0.014321816	0.099817781	0.218786145	0.15016788	0.075234391	0.457612968	0.116019578	0.064689475	0.513091808	0.250156432	0.045459541	0.112298669	0.026775731	0.12530988	0.069661744	0.037160932	0.021252024	0.033533879
ANAPC4	2.629693927	3.03926732	2.942085636	2.908993806	3.876738135	2.740367091	2.995762004	4.269323699	2.729954691	2.785347791	3.398133307	3.73892666	3.337949243	2.631842805	3.250174049	2.898307775	3.106916042	2.916376708	3.159446457	2.640506862	2.866651915	3.484441332	3.234209541	3.325704916	2.921746476	3.126151721	2.873080951	3.184305672	2.296600311	2.984978681	3.356554614	2.914392883	3.331538997	2.866332859	3.054190868	3.601243694	3.098437425	2.822237525	3.296814524	3.15022522	3.379215154	3.168614959	3.483666044	3.940397724	4.02121448	2.738052319	2.789213039	3.438494633	3.620381403
SERTAD3	0.773395795	1.006664597	0.657017209	0.878103507	0.859881717	0.730221129	0.492995878	0.957009007	0.566368817	0.55084056	0.740790315	0.907039076	0.424536691	0.600401818	0.973495578	0.520381193	0.829973553	0.643011766	0.767869236	1.131583099	0.722578475	0.722248368	0.622083499	0.635476268	0.767569787	0.933539995	0.969216559	0.876685871	0.915234458	0.902748044	0.803533507	0.757333013	0.721759098	0.599732432	0.974626385	0.600296593	0.675103579	1.057350206	0.688345049	1.047818421	0.805021077	0.682184011	0.651208781	0.73600212	0.907873107	0.814844832	0.632040159	0.893981939	0.823969436
DNMT3L	0	0	0	0	0	0	0	0	0	0	0	0	0	0	0	0	0	0	0	0.014453164	0	0	0	0	0	0	0	0	0	0	0	0	0	0	0	0	0	0	0	0	0	0	0	0	0	0	0	0	0
OSGIN1	0.973461224	1.275015632	0.396652765	0.36073924	0.874124382	1.091170351	1.362918136	1.286016501	1.665700797	2.23312059	0.369428587	0.765709929	0.417400544	0.108342448	1.01401054	6.031385626	2.267965986	0.873472647	0.958007411	0.865018353	0.882883822	1.089906718	0.520679694	0.53082323	0.577827026	1.566309391	0.636580368	0.992029158	1.809589281	0.418661243	1.34359506	0.675439455	0.959566883	0.7563932	0.635666539	0.445151668	0.49205342	0.517812302	0.352062166	1.352535059	0.643414172	2.709570387	0.736751391	0.659503918	0.995846571	0.48896962	2.629784133	0.566535541	0.956305502
IL19	0.052173556	0.016109191	0	0	0.40334318	0.057504254	0.076912724	0.021716769	0.019427476	0	0	0.02623429	0.020041964	0.020494664	0.012438364	0.017265747	0.053496265	0.009301258	0	0.077416563	0.014816471	0.009857019	0	0.036323398	0.021929708	0	0.019186786	0.43512541	0	0	0	0.02410924	0.02235168	0.037512894	0.03906968	0	0.206033113	0.208633792	0.020177408	0	0.040738036	0.422105238	0.023022894	0	0.147036	0.067294154	0	0	0.016281031
GYPC	2.53977274	2.115336066	1.9441379	2.211330256	1.658566066	3.318251459	0.613334273	2.900377188	3.262669759	2.44879393	1.697324475	2.159339179	1.663597587	1.696386074	3.149981151	2.324463624	1.896835182	3.547662987	2.171566434	2.314698159	3.829008339	2.530005924	1.911765745	2.924230557	3.294496231	2.846310342	2.436643612	2.288471282	1.840338995	0.971853367	2.709512813	0.893960064	2.053437301	3.819765396	3.031827326	1.102455452	4.099920511	2.800057046	1.797389937	3.465705834	0.826816549	2.453036465	1.614207147	1.250570837	1.452888069	2.181664246	2.271448241	1.638778296	1.943577286
SERTAD1	0.953991407	1.617943895	1.101858938	1.128132249	1.576082829	1.07469618	0.84874081	1.1791769	1.050182607	1.12395524	1.024088726	1.033357203	0.836493231	1.073765119	1.602422586	0.420194603	1.642366046	0.573526914	1.012850233	1.615497207	0.755749255	1.139674861	1.162208575	1.384645303	1.68007712	1.265135956	1.465919922	0.815954209	1.414711708	0.935783138	1.895445715	1.066522768	0.655811601	0.855307362	1.059417002	1.190863671	1.266006586	1.272101152	0.899339956	1.87088393	1.437827133	1.32477956	1.146706907	0.793353601	1.415736107	0.942538283	1.058666492	1.246515462	0.923254191
PDZRN4	0.506038715	0.364773211	0.00928331	0.100463559	0.035510902	1.524787084	0.044972061	0.160122856	1.01198619	0.194010182	0.142203987	0.082386654	0.264956819	0.359016665	0.198990599	0.315212688	0.052369287	2.072264994	0.286282359	0.278966715	2.809681087	0.018360005	0.205961729	1.677116407	0.388044047	1.411316787	0.521958169	0.2958921	0.116952851	1.303554419	2.184627201	0.01933465	0.33868058	2.381606442	0.698409461	0.127639694	1.418929171	0.497196273	0.129571255	0.112122053	0.025502917	0.732699154	0.223334957	0.061999578	0.302361305	0.054125959	0.04016216	0.1078212	0.897789837
DPP7	3.681110443	3.352653067	3.722470943	3.735716032	3.568954633	3.981175378	3.930759684	3.696830458	3.893961092	3.937202442	3.794751641	4.491974532	4.20494283	3.689887445	2.946853934	4.46769378	3.406555919	3.332074909	3.450512023	4.103229715	3.556651952	4.14900583	3.561394767	4.634466623	3.454085016	3.961572078	4.09534051	3.92308865	4.404538984	3.488787478	4.378568073	4.608986881	3.770764112	3.699358292	3.521117271	2.964673417	3.432789643	3.445382692	4.175199534	4.816203598	4.610528883	3.717691421	3.95309446	4.346255429	3.490884007	3.124345057	3.652098427	3.527090383	3.673253249
TRHDE	0.343955965	1.050059911	2.549874789	0.041802718	0.472879438	1.836061865	0.019916222	3.182796125	0.713804955	0.993617329	2.130953433	3.643377888	3.239708369	0.725737787	0.08497193	0.273873953	0.307808599	0.429505421	1.20620334	0.067060459	1.006776772	0.729316627	3.041811792	2.024308569	3.454372062	2.19940213	0.040609525	2.486174183	1.063968722	2.375421108	1.993260296	2.64360521	0.089782572	1.657469257	0.342089913	0.515248429	0.645702242	0.024653582	1.009008108	1.819121633	0.105156878	1.499959654	0.141308933	1.346092707	2.273018355	3.170528044	0.466021142	1.887530131	3.098341168
POMT2	3.302306756	4.266962492	3.072183653	3.13234624	3.583958392	3.359506292	3.535273153	3.370943824	3.304983037	3.75776583	3.661180558	3.369129083	2.725748676	3.543473433	4.807969285	3.183864827	3.135294386	3.715771141	3.655233372	4.712445123	3.036938429	3.729633047	3.467331906	3.474120965	3.185655412	2.796385056	4.128256011	3.287757352	3.415332107	4.535179209	3.353228111	2.917562264	3.334237704	3.148058981	2.967096538	4.129501681	3.403019974	3.511445369	4.285392527	3.795510285	3.592749091	3.233178886	3.912508051	4.180331779	3.619446143	2.993133936	3.913457651	4.077669519	3.37596628
CERS2	4.816715963	4.849353429	4.417887491	4.579407538	4.095144946	6.560553282	4.945348549	4.822162574	5.215608603	5.321215927	4.677434007	4.580479054	4.019804461	3.827356967	4.030360044	4.592093709	4.856171078	3.701226288	3.987995502	4.972261063	4.053293173	5.486537861	4.579149404	4.10638312	4.301302343	4.265553496	4.503261448	4.571741682	4.532909108	4.35384755	4.325626538	5.510860621	5.347976997	4.558547885	3.952140503	5.336924049	4.094116793	3.931680947	5.185069495	3.944231165	5.71964598	4.533333201	4.537557407	4.529218924	4.125269667	4.757805987	5.182461045	4.884519189	4.232543672
SLC25A24	3.827227655	4.13482189	4.449530415	4.016784847	4.071450341	4.344246081	4.298192611	4.426958498	4.302374422	3.326421346	4.536209957	3.653256881	3.725164056	4.172740676	3.689541279	2.560258396	4.203590675	3.673622944	3.905416098	4.511251768	3.272415715	3.961784862	3.918692795	3.995584954	4.126589799	3.560190631	3.767859046	3.413864797	3.9061904	4.786181496	4.120944931	4.003346941	5.084116111	3.122551367	3.667224776	4.760352599	3.076390115	3.546039547	4.143877794	2.555734865	4.588567733	3.310467327	4.521251848	4.279002809	4.229542614	4.029788558	4.083719347	4.07922537	3.852526662
DMGDH	0.401645735	0.045638631	0.105048629	0.070700133	0.154001498	0.736922967	0.040538426	0.158884921	0.491277959	3.583826471	0.101838024	0.300520826	0.594178822	0.088534174	0.329822108	0.121306764	0.018786034	0.779869263	0.887961701	0.431947641	0.954169104	0.048089692	0.139788041	0.513929514	0.313964957	0.46620091	0.350740842	0.557877568	0.04311098	0.062688004	0.229214648	0.040545293	0.28134942	1.103107843	0.330158028	0.087794126	0.470083844	0.252650607	0.150489451	2.243660362	0.146418365	0.283427118	0.143583901	0.148848234	0.129252677	0.120319086	1.116026226	0.094688001	0.238961344
NRBP1	5.167044651	5.822873789	5.376385266	5.689278293	5.379984004	5.20183212	4.992700247	4.9779092	5.340316226	5.03490589	4.916212086	5.248768106	5.072336274	5.399757299	5.615524064	6.040044722	5.674068866	5.73138811	5.724995308	5.99297702	5.283323319	5.667093222	5.254678876	5.648826939	5.429387073	4.820165089	5.014102631	4.791807406	5.884406297	5.406120681	5.533309641	5.131461945	4.96898422	5.343245017	5.235348769	5.103644256	5.045128802	5.405187454	5.390570548	4.888083488	5.676600629	5.709603861	5.125108649	5.05047974	5.398828399	5.416828881	5.393403357	5.240581461	5.457341267
GYPE	0.087261934	0.031010937	0	0.026694058	0	0.135348355	0	0.131434256	0.0373593	0.012289138	0.018562887	0	0.057420963	0	0.023972523	0.065702248	0.034732105	0.153989561	0.126729968	0.050407838	0.137341282	0.028426661	0.123020285	0.069479345	0.298302766	0.147244772	0	0.055611305	0	0.098645795	0.047814818	0.023332483	0.074331181	0.156646545	0.246002163	0.061766314	0.117524909	0.058048088	0.019526473	0.024652486	0	0.113981208	0	0.052050288	0.052518953	0	0.036447502	0	0
FTSJ2	3.613278985	3.558756485	4.325169191	3.416416306	3.229097912	2.875554027	3.725221861	3.325710044	3.507124299	2.829613205	3.905573724	3.407618308	3.094217606	3.934402489	3.607290885	3.1364221	3.183426878	2.798158469	3.401844175	2.66183882	2.351843167	3.340455387	4.46311942	3.303846179	2.900097975	3.516787284	4.042254106	3.539100656	3.636884034	3.874526154	3.51658775	3.787820362	4.595984843	2.624768007	2.666522724	3.120143446	2.80075021	2.859934682	3.745251097	2.778102427	3.335275748	3.464834628	3.279888543	3.168690725	3.824924498	3.724836031	3.193974954	3.395547639	3.166089607
PRICKLE4	0.712642213	1.587602343	1.018402675	0.901545025	3.808640942	2.321108084	1.217312994	2.224517283	0.876694266	1.880178599	2.028044116	1.642531693	0.671901641	0.716712543	1.079026121	0.923921194	1.198129235	0.979934724	1.479450863	0.412034251	1.30587252	1.380326524	0.765055492	0.823674644	2.445692625	1.764443934	0.7554109	1.610178219	2.376850917	1.428529714	2.007499598	1.241325021	0.849998848	0.67116331	0.50921279	2.127442407	0.670621281	1.890681184	1.048052089	1.786219066	1.276763272	1.151108278	2.085817304	2.426210118	2.181169215	0.997850416	1.312520585	2.041868609	1.780447285
CDIP1	0.43038725	0.799065132	0.179942185	0.523317797	0.739956027	0.560269452	0.386240986	0.828351037	0.542030295	0.348379362	0.138905232	0.187219578	0.868570951	0.185866016	0.87354866	0.822627183	0.71340413	0.66950296	0.468456751	0.601396062	0.594754169	0.172575216	0.395913506	0.469951768	0.558899617	0.449899619	0.50869372	0.257231684	1.765817008	0.11594441	0.266909223	1.165795712	0.25450705	0.582360476	0.359142269	0.079837933	0.559945295	0.493460729	0.231468508	1.128379085	0.662894396	0.598705797	0.261552473	1.048712439	0.294215576	0.21895807	0.367872551	0.212016175	0.284680906
STRN3	3.218837308	3.783369092	3.179427824	3.450420332	3.214489028	3.584149121	3.201581147	3.276554027	3.144741113	3.15135737	3.072242369	2.880150176	2.944716303	3.448344358	3.923139514	3.432733191	3.356156597	3.684142075	3.812468801	3.360046008	3.518511784	4.160119218	3.091889755	3.659638224	3.498695748	3.61417384	3.98588148	2.714092191	3.322517869	3.738704185	3.2430859	3.166468375	3.12271682	3.633796037	3.456818622	3.532863769	3.532995567	3.06605453	3.309705883	3.604501984	3.33294087	3.079884256	4.052066094	3.817643695	3.417357839	3.651162745	3.212467272	3.473356886	2.856762837
LRP12	2.224871907	2.869427787	2.644504966	2.983184089	0.702606918	2.167621445	1.737882425	2.1915815	2.533381729	1.408241207	2.401859084	1.908764278	1.182263152	3.141705213	3.89334851	3.043002088	3.320932866	2.597218607	2.795936733	3.058286852	2.506748613	2.074410234	1.655124794	2.530209679	2.803391413	2.229965149	1.963663519	3.57183002	2.847401215	1.905627338	1.165316091	1.606204453	2.68083693	2.377524839	2.670501394	2.419051954	2.620124261	2.554416095	2.556332866	1.794890049	2.53443751	1.787926034	1.756188891	2.921160522	1.867392261	2.254851117	2.866961137	1.326413332	2.201153004
PSAT1	4.237077784	4.8047078	3.025608305	4.340121806	3.639196765	1.962477054	4.614404917	3.359463058	3.221096573	3.879559775	3.794351641	3.766624644	3.634926744	3.813962015	4.286622084	4.889251801	3.000094387	2.697699794	2.983639535	3.58179766	1.715429698	5.200370056	4.353484367	4.422065525	3.345007343	3.551416836	5.57526488	4.985490365	5.325279256	4.000871488	4.052376266	3.129140085	5.367227023	3.369506324	2.679069714	2.043486042	4.164373968	3.002695505	4.269588254	3.120789893	4.1945005	3.458601175	2.601024734	2.498604709	3.538420873	3.728412671	5.009175068	2.839337034	3.807537963
MDFIC	2.590365535	1.483153587	2.809918294	1.760866583	2.204525106	2.839160198	2.129705628	1.886295489	2.340045527	2.044834576	2.294700321	2.624114133	3.647136548	1.802359903	2.827737103	1.437073207	2.021933516	2.573131875	2.396139386	1.822730418	2.653906589	2.45139007	2.761779671	2.693379633	2.542385941	3.133884176	2.594454111	2.651057804	1.136241848	2.791127253	3.200711025	2.673122239	3.055211149	2.401743668	2.267274766	1.572003969	2.281579354	2.479468018	2.826596899	2.481715522	1.651604892	1.976017555	1.841312626	2.373437621	2.018651883	2.462005463	1.781345644	2.320900802	2.452407158
GYS1	4.287647201	4.044997244	4.678515388	4.673282898	4.27941813	3.76172438	5.003343622	5.144626037	3.711162691	4.042582308	4.700983105	4.738027846	4.070026902	5.069734867	5.426654267	3.902615254	4.5435585	3.778595851	4.167333778	3.470571009	3.506988301	4.102255961	4.390493316	3.785122653	3.907320797	4.197611794	4.0820366	4.675835812	5.059406105	5.703705673	4.221790008	5.268135311	3.766040457	4.273228586	3.940179568	4.220891364	3.837476542	4.535642815	4.337282651	4.534530665	4.916155674	3.957074374	4.369717936	4.997111586	5.416888027	4.962540139	3.773516127	4.600827263	4.725723353
SCHIP1	0.022962395	0.593360482	0	0	0	0.016939149	0.096151341	0.043814148	0.033687931	0.014743848	0.044183963	0.015297102	0.01167593	0	0	0	0	0.094409796	0.077413932	0.022916286	0.042619255	0.304466386	0.019147366	0.021210865	0.03800285	0.036756674	0.055035515	0.044687395	0	0.020289049	0.014520825	0	0.032346754	0.03274031	0.011456918	0.006301023	0.036296448	0.011805501	0	0.058509941	0	0.012889243	0.116495647	0.06227777	0.050486271	0	0	0.041412967	0.236336359
A1CF	0	0	0	0	0	0	0	0	0.008161874	3.137470616	0	0	0	0	0	0	0	0	0.00317949	0.132409808	0	0	0.009227811	0.003843277	0.178107866	1.390679749	0.05160495	0.044272691	0	0	0.086709491	0	0	0.121933249	0.004137385	0	0	0	0	0.277928211	0	0	0	0	0	0	1.668224688	0.0120563	0
UBQLN2	5.394658647	5.1305877	5.837654472	5.521444774	5.501965094	5.130593538	5.431329928	5.383360455	5.083989273	4.866452119	6.032915902	5.668455944	5.941852323	5.787016735	5.208626114	5.349613731	5.397692328	5.115827588	5.6187847	5.30981287	5.043647349	5.893693104	5.23120982	4.929026527	5.754484286	4.945397629	4.68344787	5.342621506	5.52615365	5.660489407	5.04646796	5.829480557	4.981091678	5.086100392	4.771895722	6.460129374	5.158623159	4.890676991	5.651765591	4.909548085	5.24535928	5.297364642	6.022227318	5.467775278	5.282911878	5.817814708	5.476934891	5.42218664	5.535434115
UBQLN1	4.670841906	4.894054711	5.066154107	5.376375535	4.648299981	4.406607656	4.216587865	4.31161178	4.484167233	4.290016187	4.537361993	4.503301429	5.399704586	4.840867697	4.629366644	5.711469422	4.617218968	4.531698198	4.562794535	4.858297905	4.075801198	5.150707541	4.419579606	4.543907126	4.743108558	4.149853011	5.559011526	4.356170302	4.94034227	4.688149812	4.120816451	4.499901645	5.083263201	4.79151761	4.530926795	4.38481707	5.204693757	4.159381759	4.941128932	4.290869839	4.874463413	4.280717026	4.853418986	4.1091756	4.009814052	4.337513971	4.998636598	4.152032428	4.212907569
GYS2	0.105345245	0.047673072	0.076258833	0.020680912	0.018205744	0.05911082	0.004916007	0.042336717	0.007296639	2.099973839	0.025058266	0.012324107	0.044592343	0.019171592	0.125224157	0.072837179	0.003393251	0.029363779	0.008509002	0.091245664	0.043885631	0.040127919	0.036758607	0.060617722	0.042748867	0.01786643	0.039194139	0.010917009	0.02670798	0.021760879	0.014026366	0.038135674	0.008400237	0.132328033	0.029323804	0.049948023	0.049433798	0.041378086	0.018874683	0.056546596	0.025528461	0.020690879	0.088374564	0.095774542	0.066665872	0.016013665	0.378517071	0.026799863	0.003058596
DONSON	3.920375668	3.465830439	2.980303718	3.025196101	2.868336416	3.301498338	3.140088059	3.405361206	3.233678142	2.767367528	3.300011856	2.716803797	4.036908819	3.12048618	3.230766366	3.060832488	3.152626133	3.118588408	3.191817533	4.165547802	2.691141053	2.796159584	3.09894054	3.704807778	2.973373712	2.541183954	4.477063497	2.966923566	3.342014994	3.442899768	2.757901085	3.18112193	4.806234263	3.080843432	3.017272598	3.177002337	3.934310687	3.190771359	4.998566491	2.942448219	4.399385851	3.212927959	3.16018955	3.141944049	3.326126379	2.805668168	2.774546193	3.276115588	2.975672604
NRBF2	1.258312858	1.103624666	1.249593523	1.14171098	1.298097836	1.156916307	1.250995117	1.028355663	0.927535426	1.208059793	0.939251204	1.157173506	1.055770329	1.111740512	1.009039037	1.13056302	1.493282368	1.5428677	1.102999676	1.560572077	0.995539763	0.818605014	1.234222149	0.954706099	1.024695275	0.981156973	0.839596734	1.274722835	2.025808757	1.121468611	1.000488784	0.740741479	1.195784151	1.172993399	1.227842481	1.24788207	1.17642226	1.356938939	0.883463404	1.145438505	1.248675094	1.172317254	1.10526208	1.005753394	1.044255204	1.071162546	1.246658363	0.688421961	1.215019298
RHOD	1.984908867	0.669762997	1.2684943	3.248797504	1.026342378	1.127250761	1.256499563	1.426896673	3.725584258	2.311124573	2.011072211	1.601477984	1.210625351	1.790785098	1.608906995	2.500961682	2.018820825	2.332064508	2.25239731	3.853836359	1.652385148	1.40897177	1.496966199	1.167193543	1.264924036	1.405297858	0.930323879	1.514674055	3.035197637	1.126699964	1.94376122	1.94487162	3.23584259	1.369655345	1.3636447	1.130556907	2.050436056	2.393108735	2.455772797	1.354191307	2.881389578	2.237573598	1.779643901	1.891966317	1.134429354	0.79931062	3.567779482	0.871075125	2.548890357
SLC39A3	0.898708211	1.281887807	1.094606272	0.894096817	0.983587419	1.442585334	1.423412983	0.994985904	1.119286354	0.840627992	1.371501543	1.132546818	0.919719946	1.540477755	0.719059847	1.352088144	1.236660675	1.078800425	1.115806872	1.616268691	0.873016954	1.318481567	1.250379183	1.419942567	1.129816653	1.205498892	1.073714908	0.933522655	1.893615555	1.164118523	1.671665685	0.899987352	1.443915987	0.889592847	0.891113301	1.079534664	0.958154801	1.143547454	1.493910098	1.203374816	1.356995007	1.173669981	1.198943554	1.368704096	1.198612462	1.371184103	1.13896031	1.162644248	1.152246346
SLC39A2	0.448409055	0	1.257902794	0.157512579	0.131097385	0.432279255	0.048363271	0.040299414	0	0.276648178	0.545945623	0.048617899	0.014999311	0.146508039	0.045924726	0.443378234	0.225688697	0.020763722	0	0.019670865	0.127692994	0.442045152	0.674170766	0.027222737	1.061478696	0.092717368	0	1.326057485	2.941285361	0.093273155	2.545920367	0.294680774	0.008389882	1.002668647	0	0.124422409	0.035026611	0.842018368	3.760524335	0	0.236711718	0.986270103	0.034265934	0	0.235714047	0.099424888	0.109727428	0.182478867	1.790284594
SLC2A8	0.735636356	1.227611259	2.716760553	0.729093202	1.132030379	1.458053446	1.207470634	0.742011177	0.746508103	0.977294176	0.989374362	0.83116312	2.038643042	0.621866848	0.949308062	1.682384563	0.638022782	1.353136067	0.634484944	1.134512166	0.926995363	0.998302178	1.704955286	1.391665558	1.090967696	1.008279554	0.812598546	2.08739102	0.909278784	0.463043977	1.092832698	1.097323885	1.11466659	1.1253832	0.450559021	0.722617264	0.630546119	1.012260372	1.524022338	0.918757716	1.002529467	0.761800761	1.166581223	1.049924384	1.16087498	1.570517006	0.700225486	1.01163137	0.854609893
OBP2B	0.013233797	0	0	0	0	0	0	0	0	0	0	0	0.059364475	0	0.012450086	0	0	0	0	0	0	0	0	0	0.075407966	0	0.111571695	0	0	0	0	0	0.169960099	0	0	0	0.620868673	0	0	0	0.013720472	0	0	0	0	0	0	0	0
GZMH	0.420061242	0.610442098	1.595836147	1.662297087	0.788388014	1.519064407	0.026606981	1.047675166	1.201362331	0.444307774	0.218832273	1.840942256	0.362116707	2.198226413	0.678472505	1.403376611	1.845560582	2.420414621	1.907926885	1.266287468	0.250337891	0.371429559	0.714661066	0.991348944	0.819955462	1.645791995	0.550106525	0.527901782	0.384801937	0.221263938	1.397156181	0.290898995	0.483423743	1.399820167	1.657876516	0.186900024	2.67574424	1.509104179	1.758811109	1.601467217	1.063751672	0.462690442	0.33624718	0	1.033680869	1.559612742	0.462091612	0.292715909	0.30037968
PILRB	0.3457549	0.179026508	0.191950629	0.27848451	0.08736143	0.53462113	0.232046595	0.123307005	0.188500411	0.108392233	0.328743471	0.199680914	0.69353953	0.1982433	0.189147414	0.277976588	0.1031049	0.105817958	0.16872863	0.18286238	0.365663914	0.138596933	0.168690118	0.608821635	0.547761315	0.177186269	0.458519723	0.213267644	0.228298139	0.14740963	0.299268024	0.120018208	0.36407416	0.207868023	0.28931693	0.20809062	0.111882393	0.414532032	0.457193155	0.505070081	0.576705327	0.184388219	0.098929783	0.152759039	0.266506693	0.452813959	0.018583824	0.179794364	0.093247144
OBP2A	0.15852667	0.011971897	0	0.010295877	0	0.042892127	0	0.02415373	0	0	0.096976753	0	0	0	0	0.050659959	0.013419096	0.027436693	0	0.184428353	0.02193645	0.007321383	0.048427335	0	0.024390363	0	0.014262981	0	0.086500579	0	0.018525214	0.008992876	0.112511671	0	0.043424816	0	0.011692128	0.029974294	0	0	0	0.016446252	0	0.026850195	0	0	0	0.03184996	0
PILRA	2.345120669	2.64999183	1.473312698	2.170009961	1.20640356	2.768643415	0.361466067	2.007719173	3.091739254	1.814396221	1.097375511	1.814206206	2.732569255	1.325661001	1.766875533	1.834598825	1.792257361	2.301798933	2.093930538	3.262045617	2.952915703	1.375878835	1.205128453	2.582139229	2.679367297	1.546032566	2.610696835	1.810683068	2.621104364	0.263910512	1.363641115	0.843258055	2.232380585	2.15937982	2.649020685	0.630906472	2.40727492	2.980991864	2.674170647	3.081992121	1.937152061	2.281237312	1.906820336	0.671122822	0.667011274	1.992566324	2.17011929	0.895484799	1.007616584
PACSIN1	1.033939467	0.088626761	0.540972173	0.257172565	0.050916783	0.873217791	0.603359451	0.513888329	0.236941689	0.190746086	0.408458468	0.266363307	0.652842992	0.374070693	0.051919687	0.28780803	0.106982177	0.474343632	0.682462889	0.012411906	0.107905856	1.04755554	0.212404904	0.956899283	0.514521259	0.514212235	0.121854691	1.271034186	0.139856272	0.032705316	1.693973476	0.072455339	0.363255558	0.382361837	0.199674187	0.429992199	1.207643941	0.163136249	0.412646335	0.361522941	0.433104023	0.624047142	0.554797328	0.131222937	0.653486721	0.966596598	0.047061092	0.714733685	0.890508497
BAZ2B	3.835934865	3.186675236	3.622396364	3.566268037	4.469443711	4.295411619	3.451953243	4.598349691	3.583839008	4.148313771	3.660053876	3.308512074	4.355973484	3.074120764	3.99328421	3.090659546	3.663218258	3.847118125	4.837572307	3.956105376	4.199558044	4.240081812	3.589026329	4.368249537	4.569865899	4.346018142	4.537266245	3.688210979	3.276708831	4.709692025	3.988616497	2.613667656	3.623767225	4.066709749	4.229507739	4.691040036	3.966263724	3.656862217	2.953989459	4.740424855	4.350176188	3.947460125	4.389039292	5.283978814	4.794875877	4.451616193	3.496657142	4.257986232	3.964355502
LMCD1	2.400563949	1.742308049	1.374002322	2.390130403	1.078722555	3.803561925	0.937118361	2.142623696	3.637283113	2.087823201	1.295501568	2.002911555	0.928830711	1.611597055	1.13223163	2.243770428	1.3380918	3.671167914	1.685029745	2.885673205	3.431821811	1.229753346	1.770475228	3.307125963	3.178673502	2.59514093	2.472722082	1.644057121	1.416331769	0.720458623	2.232989378	0.53374074	3.043460959	4.005586162	3.386191787	0.93693305	3.442416516	3.229271968	2.715858799	2.840491089	0.299312933	2.548537086	1.975680712	0.688264015	1.269793472	1.910905513	2.35593848	1.626917894	2.751741533
GLTSCR2	6.150905186	6.150325659	6.574181284	5.182901308	6.24790864	6.295137491	6.28716485	6.700859463	5.54198336	6.004557923	6.289567399	6.244950853	5.608848937	6.05203929	5.863612496	5.231616256	5.561126886	5.713045964	5.484365712	5.448966647	6.828461668	5.158498335	5.883406551	5.792857916	5.5217341	6.28617526	5.285035377	6.196586877	6.573720858	6.550455725	6.823217748	6.838074856	5.144817987	6.056638773	4.783979114	6.261068349	5.98460931	4.524481457	5.590578416	6.286013504	6.096320156	5.213732411	6.368308373	6.831827546	6.136272614	6.552219361	5.636312924	6.602791456	6.495561491
GLTSCR1	1.580669596	1.573407032	2.030620851	1.448442034	1.350990646	1.836822299	1.213550215	1.630237174	1.2244454	1.507652239	1.929629561	2.209451877	1.877515861	1.686860143	2.222115311	1.3783609	1.308808497	1.414815144	1.663859629	1.787161728	1.421185806	1.799442425	1.771452143	1.34781182	1.747261233	1.844095401	1.562648977	1.684950973	1.910741488	2.012808783	1.809289517	1.572460734	1.257273751	1.483709461	1.087657791	1.663360809	1.707885973	1.565321191	1.680262044	2.319317134	1.53908303	1.183999407	1.426711516	1.877620074	2.395077635	1.483920159	1.015578793	1.826829432	2.490616363
FSCN3	0.058230669	0.035789164	0.076023134	0.015489372	0.1056158	0.032440009	0.014651651	0.024267725	0	0.028255387	0.124091188	0.014729699	0.044453013	0.111044485	0.107656657	0.057134553	0.040075777	0.081166573	0.05016021	0.05811515	0.065135077	0.064892752	0.036643443	0.080022791	0.152314974	0.10370464	0.042571483	0	0.026624015	0.051523903	0.055133183	0	0.478113766	0	0.021979113	0.071167935	0.085859945	0.022645336	0	0.056370638	0.07503619	0.012410769	0.124273733	0.020279742	0.036629406	0.019134675	0.042051271	0.063305351	0.05391804
A2MP1	0	0	0	0	0	0	0	0	0	0	0	0	0	0	0	0	0	0	0	0	0	0	0	0	0	0	0	0	0	0	0	0	0	0	0	0	0	0	0	0	0	0	0	0	0	0	0	0	0
ACAA1	3.629807558	2.690155305	4.237696209	2.16520281	3.509534205	2.89371528	3.802986358	4.019523975	2.818337309	3.4675096	3.706292862	3.711282758	2.90705321	2.635408881	1.812667391	2.755365617	2.765303414	2.152619658	2.630012384	2.442778645	2.684400719	4.070545605	3.110555077	3.713962291	2.223324053	3.739136935	2.848571936	4.186518322	3.728270267	3.456847154	3.568460152	4.377560546	2.789054864	2.588504919	2.12502923	3.106287775	2.534506736	2.514039542	4.171515328	3.084085908	2.398249234	3.242217549	3.84772907	3.436507518	4.30334103	3.932073152	3.158564898	3.169869116	3.406026756
GUCY2D	0.104162732	0.064410631	0.097954078	0.063294578	0.109554334	0.206064029	0	0.999965157	0.066607141	0.093246945	0.758704258	0.272454843	1.942642727	0.201125601	0.111668392	0.394747667	0.150195608	0.370785947	0.085764562	0.316730641	0.201521532	0.089116338	0.214528788	0.189923441	0.087164548	1.076983193	0.022266771	0.191017377	2.161173119	1.918615346	0.448025668	0.041756888	0.189768493	0.106363142	0.173213348	0.067842401	0.140008667	0.135663913	0.12432025	0.155518011	1.168472446	0.153386582	0.07869941	0.092436688	0.621675065	0.151791674	0.043655336	0.253626571	0.127362476
TNPO2	2.059046369	2.376638069	2.033633551	1.691017235	1.630470265	1.864428984	2.38062503	1.651660391	1.772034151	1.353452313	2.412033355	1.871489073	1.980245701	2.109795526	1.746863089	1.897607534	1.832132229	1.540657743	1.841707679	1.946303693	1.753117295	2.343583788	2.137539888	1.929370372	2.031229056	1.900946412	1.955241755	1.737105575	2.629192216	1.60689206	1.763553648	1.447681374	2.10020492	1.895797849	1.538731147	1.78362522	1.869223558	1.498499125	1.598802659	1.908875727	2.283652134	1.623521865	2.000086778	1.987683707	2.10800519	1.74841633	1.813399048	1.921449722	2.469091663
ERO1L	6.116941587	5.233980787	5.033956748	5.992881819	5.628613421	4.484404534	6.50155594	4.728836363	5.329383112	4.551616455	4.697046573	4.824369047	4.805688517	6.047765397	5.204124242	4.85618795	6.694490721	4.918186982	5.371256238	4.993793377	4.106541677	5.676527594	5.19279375	4.164744387	4.39060469	4.023013623	5.051607243	5.877532982	4.942598764	6.668868614	4.837749166	6.901051612	4.943239826	3.888598267	5.574902399	6.667855319	4.591392916	4.175772915	5.188149782	4.291827964	5.876045208	4.724869482	5.214896664	4.853069102	6.187971532	7.097890459	5.7150862	5.845019392	3.271811815
EFEMP2	4.743031822	4.972300152	3.297038952	3.979913255	2.242023719	4.161378844	3.383921699	3.438030626	5.585145536	3.933328065	3.586786122	3.904262589	2.219615808	3.377653678	4.880152856	3.148413775	3.680296169	4.344373901	3.875155211	4.821951617	5.019008536	4.556558633	3.784175906	4.570122	4.657604051	4.246003825	3.963792193	4.438509455	3.790156324	3.856812867	4.643835856	3.548375343	4.327131526	4.603742321	4.512408629	3.039871782	4.129883577	4.912858882	5.136270702	4.970598693	2.204955443	4.458442858	3.210887152	3.250578558	2.299437004	3.377868128	3.446732361	3.948368645	4.382311757
[truncated: 7,127 more rows]
[truncated: 299 more columns]
